# Supplementary material for: Substrate recognition principles for the PP2A-B55 protein phosphatase
Source: Sci Adv. 2024 Oct 2;10(40):eadp5491. doi: 10.1126/sciadv.adp5491 (PMC11446282; doi:10.1126/sciadv.adp5491)
Supplement: Supplementary file 3 — Data S1 [file sciadv.adp5491_data_s1.zip › Dataset 1/b55_Q9UDT6-CLIP2_HUMAN_unrelaxed_rank_001_alphafold2_multimer_v3_model_4_seed_000.pdb]

MODEL     1                                                                     
ATOM      1  N   MET A   1     -26.062 -46.656  14.414  1.00 22.09           N  
ATOM      2  CA  MET A   1     -26.078 -45.281  14.961  1.00 22.09           C  
ATOM      3  C   MET A   1     -25.047 -44.406  14.273  1.00 22.09           C  
ATOM      4  CB  MET A   1     -25.828 -45.312  16.469  1.00 22.09           C  
ATOM      5  O   MET A   1     -23.844 -44.594  14.453  1.00 22.09           O  
ATOM      6  CG  MET A   1     -27.062 -45.625  17.297  1.00 22.09           C  
ATOM      7  SD  MET A   1     -26.797 -45.344  19.094  1.00 22.09           S  
ATOM      8  CE  MET A   1     -28.188 -46.281  19.781  1.00 22.09           C  
ATOM      9  N   ALA A   2     -25.078 -44.250  12.938  1.00 26.17           N  
ATOM     10  CA  ALA A   2     -24.188 -43.469  12.062  1.00 26.17           C  
ATOM     11  C   ALA A   2     -23.891 -42.094  12.641  1.00 26.17           C  
ATOM     12  CB  ALA A   2     -24.797 -43.344  10.672  1.00 26.17           C  
ATOM     13  O   ALA A   2     -24.812 -41.375  13.023  1.00 26.17           O  
ATOM     14  N   GLY A   3     -22.891 -41.844  13.578  1.00 25.44           N  
ATOM     15  CA  GLY A   3     -22.406 -40.594  14.156  1.00 25.44           C  
ATOM     16  C   GLY A   3     -22.453 -39.438  13.188  1.00 25.44           C  
ATOM     17  O   GLY A   3     -22.047 -39.562  12.031  1.00 25.44           O  
ATOM     18  N   ALA A   4     -23.484 -38.469  13.117  1.00 28.84           N  
ATOM     19  CA  ALA A   4     -23.656 -37.188  12.484  1.00 28.84           C  
ATOM     20  C   ALA A   4     -22.391 -36.312  12.664  1.00 28.84           C  
ATOM     21  CB  ALA A   4     -24.859 -36.438  13.070  1.00 28.84           C  
ATOM     22  O   ALA A   4     -22.219 -35.656  13.688  1.00 28.84           O  
ATOM     23  N   GLY A   5     -21.109 -36.719  12.820  1.00 32.28           N  
ATOM     24  CA  GLY A   5     -19.969 -35.812  12.891  1.00 32.28           C  
ATOM     25  C   GLY A   5     -20.078 -34.625  11.953  1.00 32.28           C  
ATOM     26  O   GLY A   5     -19.766 -34.719  10.773  1.00 32.28           O  
ATOM     27  N   GLY A   6     -21.219 -33.750  11.938  1.00 34.84           N  
ATOM     28  CA  GLY A   6     -21.438 -32.531  11.172  1.00 34.84           C  
ATOM     29  C   GLY A   6     -20.203 -31.656  11.094  1.00 34.84           C  
ATOM     30  O   GLY A   6     -19.703 -31.188  12.117  1.00 34.84           O  
ATOM     31  N   GLY A   7     -19.156 -31.828  10.500  1.00 39.94           N  
ATOM     32  CA  GLY A   7     -18.047 -30.938  10.227  1.00 39.94           C  
ATOM     33  C   GLY A   7     -18.438 -29.484  10.164  1.00 39.94           C  
ATOM     34  O   GLY A   7     -19.594 -29.156   9.852  1.00 39.94           O  
ATOM     35  N   ASN A   8     -18.125 -28.516  11.133  1.00 48.75           N  
ATOM     36  CA  ASN A   8     -18.312 -27.078  11.273  1.00 48.75           C  
ATOM     37  C   ASN A   8     -18.297 -26.375   9.922  1.00 48.75           C  
ATOM     38  CB  ASN A   8     -17.250 -26.484  12.195  1.00 48.75           C  
ATOM     39  O   ASN A   8     -17.250 -25.891   9.477  1.00 48.75           O  
ATOM     40  CG  ASN A   8     -17.844 -25.641  13.305  1.00 48.75           C  
ATOM     41  ND2 ASN A   8     -16.984 -25.062  14.141  1.00 48.75           N  
ATOM     42  OD1 ASN A   8     -19.062 -25.500  13.414  1.00 48.75           O  
ATOM     43  N   ASP A   9     -19.031 -26.656   8.938  1.00 63.06           N  
ATOM     44  CA  ASP A   9     -19.234 -25.906   7.707  1.00 63.06           C  
ATOM     45  C   ASP A   9     -19.812 -24.516   7.996  1.00 63.06           C  
ATOM     46  CB  ASP A   9     -20.141 -26.672   6.750  1.00 63.06           C  
ATOM     47  O   ASP A   9     -20.938 -24.406   8.500  1.00 63.06           O  
ATOM     48  CG  ASP A   9     -19.375 -27.391   5.652  1.00 63.06           C  
ATOM     49  OD1 ASP A   9     -18.172 -27.125   5.477  1.00 63.06           O  
ATOM     50  OD2 ASP A   9     -19.984 -28.234   4.953  1.00 63.06           O  
ATOM     51  N   ILE A  10     -18.969 -23.500   8.172  1.00 77.50           N  
ATOM     52  CA  ILE A  10     -19.406 -22.125   8.336  1.00 77.50           C  
ATOM     53  C   ILE A  10     -20.281 -21.703   7.160  1.00 77.50           C  
ATOM     54  CB  ILE A  10     -18.203 -21.172   8.477  1.00 77.50           C  
ATOM     55  O   ILE A  10     -19.891 -21.859   6.000  1.00 77.50           O  
ATOM     56  CG1 ILE A  10     -17.312 -21.578   9.656  1.00 77.50           C  
ATOM     57  CG2 ILE A  10     -18.672 -19.719   8.617  1.00 77.50           C  
ATOM     58  CD1 ILE A  10     -16.000 -20.812   9.750  1.00 77.50           C  
ATOM     59  N   GLN A  11     -21.547 -21.484   7.527  1.00 86.44           N  
ATOM     60  CA  GLN A  11     -22.453 -20.922   6.527  1.00 86.44           C  
ATOM     61  C   GLN A  11     -22.406 -19.406   6.527  1.00 86.44           C  
ATOM     62  CB  GLN A  11     -23.891 -21.406   6.770  1.00 86.44           C  
ATOM     63  O   GLN A  11     -22.609 -18.766   7.570  1.00 86.44           O  
ATOM     64  CG  GLN A  11     -24.078 -22.906   6.535  1.00 86.44           C  
ATOM     65  CD  GLN A  11     -25.516 -23.344   6.699  1.00 86.44           C  
ATOM     66  NE2 GLN A  11     -25.797 -24.594   6.340  1.00 86.44           N  
ATOM     67  OE1 GLN A  11     -26.375 -22.562   7.145  1.00 86.44           O  
ATOM     68  N   TRP A  12     -22.156 -18.891   5.387  1.00 91.06           N  
ATOM     69  CA  TRP A  12     -21.984 -17.453   5.273  1.00 91.06           C  
ATOM     70  C   TRP A  12     -23.297 -16.797   4.824  1.00 91.06           C  
ATOM     71  CB  TRP A  12     -20.859 -17.109   4.289  1.00 91.06           C  
ATOM     72  O   TRP A  12     -23.984 -17.312   3.949  1.00 91.06           O  
ATOM     73  CG  TRP A  12     -19.500 -17.469   4.785  1.00 91.06           C  
ATOM     74  CD1 TRP A  12     -18.812 -18.625   4.551  1.00 91.06           C  
ATOM     75  CD2 TRP A  12     -18.641 -16.656   5.602  1.00 91.06           C  
ATOM     76  CE2 TRP A  12     -17.453 -17.391   5.824  1.00 91.06           C  
ATOM     77  CE3 TRP A  12     -18.781 -15.383   6.168  1.00 91.06           C  
ATOM     78  NE1 TRP A  12     -17.578 -18.594   5.172  1.00 91.06           N  
ATOM     79  CH2 TRP A  12     -16.562 -15.641   7.137  1.00 91.06           C  
ATOM     80  CZ2 TRP A  12     -16.406 -16.891   6.594  1.00 91.06           C  
ATOM     81  CZ3 TRP A  12     -17.719 -14.883   6.934  1.00 91.06           C  
ATOM     82  N   CYS A  13     -23.609 -15.641   5.465  1.00 90.00           N  
ATOM     83  CA  CYS A  13     -24.812 -14.875   5.133  1.00 90.00           C  
ATOM     84  C   CYS A  13     -24.453 -13.438   4.773  1.00 90.00           C  
ATOM     85  CB  CYS A  13     -25.797 -14.891   6.297  1.00 90.00           C  
ATOM     86  O   CYS A  13     -23.469 -12.898   5.273  1.00 90.00           O  
ATOM     87  SG  CYS A  13     -26.328 -16.547   6.777  1.00 90.00           S  
ATOM     88  N   PHE A  14     -25.359 -12.898   3.934  1.00 90.19           N  
ATOM     89  CA  PHE A  14     -25.219 -11.492   3.568  1.00 90.19           C  
ATOM     90  C   PHE A  14     -25.594 -10.594   4.734  1.00 90.19           C  
ATOM     91  CB  PHE A  14     -26.078 -11.164   2.346  1.00 90.19           C  
ATOM     92  O   PHE A  14     -26.625 -10.805   5.383  1.00 90.19           O  
ATOM     93  CG  PHE A  14     -26.047  -9.711   1.958  1.00 90.19           C  
ATOM     94  CD1 PHE A  14     -27.094  -8.859   2.318  1.00 90.19           C  
ATOM     95  CD2 PHE A  14     -24.984  -9.195   1.231  1.00 90.19           C  
ATOM     96  CE1 PHE A  14     -27.062  -7.516   1.960  1.00 90.19           C  
ATOM     97  CE2 PHE A  14     -24.953  -7.852   0.870  1.00 90.19           C  
ATOM     98  CZ  PHE A  14     -26.000  -7.016   1.234  1.00 90.19           C  
ATOM     99  N   SER A  15     -24.734  -9.641   5.031  1.00 88.69           N  
ATOM    100  CA  SER A  15     -25.031  -8.688   6.094  1.00 88.69           C  
ATOM    101  C   SER A  15     -25.422  -7.328   5.523  1.00 88.69           C  
ATOM    102  CB  SER A  15     -23.828  -8.531   7.027  1.00 88.69           C  
ATOM    103  O   SER A  15     -26.562  -6.891   5.684  1.00 88.69           O  
ATOM    104  OG  SER A  15     -24.125  -7.656   8.102  1.00 88.69           O  
ATOM    105  N   GLN A  16     -24.438  -6.660   4.863  1.00 88.81           N  
ATOM    106  CA  GLN A  16     -24.688  -5.316   4.352  1.00 88.81           C  
ATOM    107  C   GLN A  16     -23.812  -5.016   3.143  1.00 88.81           C  
ATOM    108  CB  GLN A  16     -24.453  -4.273   5.445  1.00 88.81           C  
ATOM    109  O   GLN A  16     -22.781  -5.676   2.928  1.00 88.81           O  
ATOM    110  CG  GLN A  16     -24.953  -2.881   5.086  1.00 88.81           C  
ATOM    111  CD  GLN A  16     -24.688  -1.860   6.176  1.00 88.81           C  
ATOM    112  NE2 GLN A  16     -25.266  -0.677   6.039  1.00 88.81           N  
ATOM    113  OE1 GLN A  16     -23.953  -2.133   7.133  1.00 88.81           O  
ATOM    114  N   VAL A  17     -24.328  -4.129   2.322  1.00 89.25           N  
ATOM    115  CA  VAL A  17     -23.547  -3.607   1.200  1.00 89.25           C  
ATOM    116  C   VAL A  17     -23.484  -2.084   1.278  1.00 89.25           C  
ATOM    117  CB  VAL A  17     -24.141  -4.047  -0.155  1.00 89.25           C  
ATOM    118  O   VAL A  17     -24.500  -1.429   1.526  1.00 89.25           O  
ATOM    119  CG1 VAL A  17     -25.562  -3.488  -0.331  1.00 89.25           C  
ATOM    120  CG2 VAL A  17     -23.250  -3.604  -1.305  1.00 89.25           C  
ATOM    121  N   LYS A  18     -22.250  -1.593   1.260  1.00 87.62           N  
ATOM    122  CA  LYS A  18     -22.031  -0.150   1.279  1.00 87.62           C  
ATOM    123  C   LYS A  18     -21.547   0.349  -0.075  1.00 87.62           C  
ATOM    124  CB  LYS A  18     -21.031   0.227   2.375  1.00 87.62           C  
ATOM    125  O   LYS A  18     -20.766  -0.332  -0.746  1.00 87.62           O  
ATOM    126  CG  LYS A  18     -21.438  -0.238   3.766  1.00 87.62           C  
ATOM    127  CD  LYS A  18     -22.594   0.598   4.324  1.00 87.62           C  
ATOM    128  CE  LYS A  18     -22.922   0.202   5.758  1.00 87.62           C  
ATOM    129  NZ  LYS A  18     -23.984   1.080   6.340  1.00 87.62           N  
ATOM    130  N   GLY A  19     -21.969   1.528  -0.515  1.00 80.81           N  
ATOM    131  CA  GLY A  19     -21.578   2.115  -1.788  1.00 80.81           C  
ATOM    132  C   GLY A  19     -22.766   2.451  -2.676  1.00 80.81           C  
ATOM    133  O   GLY A  19     -23.906   2.211  -2.303  1.00 80.81           O  
ATOM    134  N   ALA A  20     -22.469   3.143  -3.840  1.00 69.31           N  
ATOM    135  CA  ALA A  20     -23.516   3.639  -4.738  1.00 69.31           C  
ATOM    136  C   ALA A  20     -24.125   2.496  -5.539  1.00 69.31           C  
ATOM    137  CB  ALA A  20     -22.938   4.691  -5.684  1.00 69.31           C  
ATOM    138  O   ALA A  20     -23.469   1.487  -5.809  1.00 69.31           O  
ATOM    139  N   VAL A  21     -25.422   2.465  -5.684  1.00 60.16           N  
ATOM    140  CA  VAL A  21     -26.188   1.429  -6.371  1.00 60.16           C  
ATOM    141  C   VAL A  21     -26.031   1.596  -7.883  1.00 60.16           C  
ATOM    142  CB  VAL A  21     -27.672   1.465  -5.977  1.00 60.16           C  
ATOM    143  O   VAL A  21     -26.141   0.625  -8.633  1.00 60.16           O  
ATOM    144  CG1 VAL A  21     -28.438   0.327  -6.652  1.00 60.16           C  
ATOM    145  CG2 VAL A  21     -27.828   1.391  -4.457  1.00 60.16           C  
ATOM    146  N   ASP A  22     -25.469   2.766  -8.336  1.00 57.03           N  
ATOM    147  CA  ASP A  22     -25.500   3.043  -9.766  1.00 57.03           C  
ATOM    148  C   ASP A  22     -24.344   2.328 -10.492  1.00 57.03           C  
ATOM    149  CB  ASP A  22     -25.422   4.547 -10.023  1.00 57.03           C  
ATOM    150  O   ASP A  22     -23.281   2.119  -9.914  1.00 57.03           O  
ATOM    151  CG  ASP A  22     -26.781   5.184 -10.242  1.00 57.03           C  
ATOM    152  OD1 ASP A  22     -27.750   4.453 -10.516  1.00 57.03           O  
ATOM    153  OD2 ASP A  22     -26.875   6.426 -10.141  1.00 57.03           O  
ATOM    154  N   ASP A  23     -24.609   1.698 -11.586  1.00 58.28           N  
ATOM    155  CA  ASP A  23     -23.672   0.955 -12.414  1.00 58.28           C  
ATOM    156  C   ASP A  23     -22.641   1.890 -13.047  1.00 58.28           C  
ATOM    157  CB  ASP A  23     -24.406   0.176 -13.500  1.00 58.28           C  
ATOM    158  O   ASP A  23     -21.547   1.460 -13.398  1.00 58.28           O  
ATOM    159  CG  ASP A  23     -25.062  -1.092 -12.984  1.00 58.28           C  
ATOM    160  OD1 ASP A  23     -24.625  -1.620 -11.938  1.00 58.28           O  
ATOM    161  OD2 ASP A  23     -26.031  -1.568 -13.625  1.00 58.28           O  
ATOM    162  N   ASP A  24     -22.906   3.129 -13.273  1.00 64.38           N  
ATOM    163  CA  ASP A  24     -21.922   4.043 -13.852  1.00 64.38           C  
ATOM    164  C   ASP A  24     -20.938   4.523 -12.789  1.00 64.38           C  
ATOM    165  CB  ASP A  24     -22.625   5.242 -14.500  1.00 64.38           C  
ATOM    166  O   ASP A  24     -21.172   5.527 -12.117  1.00 64.38           O  
ATOM    167  CG  ASP A  24     -23.156   4.934 -15.883  1.00 64.38           C  
ATOM    168  OD1 ASP A  24     -22.703   3.963 -16.516  1.00 64.38           O  
ATOM    169  OD2 ASP A  24     -24.062   5.672 -16.344  1.00 64.38           O  
ATOM    170  N   VAL A  25     -19.969   3.730 -12.430  1.00 69.56           N  
ATOM    171  CA  VAL A  25     -19.000   3.998 -11.375  1.00 69.56           C  
ATOM    172  C   VAL A  25     -17.828   4.797 -11.945  1.00 69.56           C  
ATOM    173  CB  VAL A  25     -18.484   2.689 -10.734  1.00 69.56           C  
ATOM    174  O   VAL A  25     -17.266   4.438 -12.977  1.00 69.56           O  
ATOM    175  CG1 VAL A  25     -17.500   2.992  -9.602  1.00 69.56           C  
ATOM    176  CG2 VAL A  25     -19.656   1.858 -10.211  1.00 69.56           C  
ATOM    177  N   ALA A  26     -17.594   6.004 -11.250  1.00 79.75           N  
ATOM    178  CA  ALA A  26     -16.391   6.770 -11.562  1.00 79.75           C  
ATOM    179  C   ALA A  26     -15.133   6.039 -11.094  1.00 79.75           C  
ATOM    180  CB  ALA A  26     -16.453   8.156 -10.922  1.00 79.75           C  
ATOM    181  O   ALA A  26     -15.156   5.340 -10.078  1.00 79.75           O  
ATOM    182  N   GLU A  27     -14.062   6.082 -11.852  1.00 85.94           N  
ATOM    183  CA  GLU A  27     -12.797   5.441 -11.523  1.00 85.94           C  
ATOM    184  C   GLU A  27     -12.305   5.867 -10.141  1.00 85.94           C  
ATOM    185  CB  GLU A  27     -11.734   5.762 -12.578  1.00 85.94           C  
ATOM    186  O   GLU A  27     -11.672   5.082  -9.430  1.00 85.94           O  
ATOM    187  CG  GLU A  27     -10.453   4.957 -12.430  1.00 85.94           C  
ATOM    188  CD  GLU A  27      -9.484   5.152 -13.586  1.00 85.94           C  
ATOM    189  OE1 GLU A  27      -8.383   4.562 -13.562  1.00 85.94           O  
ATOM    190  OE2 GLU A  27      -9.836   5.898 -14.531  1.00 85.94           O  
ATOM    191  N   ALA A  28     -12.625   7.039  -9.703  1.00 88.19           N  
ATOM    192  CA  ALA A  28     -12.172   7.578  -8.430  1.00 88.19           C  
ATOM    193  C   ALA A  28     -12.852   6.871  -7.258  1.00 88.19           C  
ATOM    194  CB  ALA A  28     -12.430   9.078  -8.359  1.00 88.19           C  
ATOM    195  O   ALA A  28     -12.320   6.852  -6.141  1.00 88.19           O  
ATOM    196  N   ASP A  29     -13.961   6.262  -7.547  1.00 90.00           N  
ATOM    197  CA  ASP A  29     -14.742   5.672  -6.465  1.00 90.00           C  
ATOM    198  C   ASP A  29     -14.406   4.191  -6.293  1.00 90.00           C  
ATOM    199  CB  ASP A  29     -16.234   5.852  -6.723  1.00 90.00           C  
ATOM    200  O   ASP A  29     -14.953   3.527  -5.406  1.00 90.00           O  
ATOM    201  CG  ASP A  29     -16.688   7.293  -6.613  1.00 90.00           C  
ATOM    202  OD1 ASP A  29     -16.078   8.070  -5.859  1.00 90.00           O  
ATOM    203  OD2 ASP A  29     -17.688   7.656  -7.285  1.00 90.00           O  
ATOM    204  N   ILE A  30     -13.547   3.711  -7.051  1.00 93.06           N  
ATOM    205  CA  ILE A  30     -13.156   2.309  -6.941  1.00 93.06           C  
ATOM    206  C   ILE A  30     -12.352   2.092  -5.664  1.00 93.06           C  
ATOM    207  CB  ILE A  30     -12.344   1.851  -8.172  1.00 93.06           C  
ATOM    208  O   ILE A  30     -11.375   2.791  -5.414  1.00 93.06           O  
ATOM    209  CG1 ILE A  30     -13.188   1.953  -9.445  1.00 93.06           C  
ATOM    210  CG2 ILE A  30     -11.820   0.424  -7.973  1.00 93.06           C  
ATOM    211  CD1 ILE A  30     -12.414   1.684 -10.727  1.00 93.06           C  
ATOM    212  N   ILE A  31     -12.820   1.152  -4.848  1.00 95.69           N  
ATOM    213  CA  ILE A  31     -12.141   0.856  -3.594  1.00 95.69           C  
ATOM    214  C   ILE A  31     -10.797   0.177  -3.883  1.00 95.69           C  
ATOM    215  CB  ILE A  31     -13.000  -0.034  -2.676  1.00 95.69           C  
ATOM    216  O   ILE A  31     -10.750  -0.834  -4.590  1.00 95.69           O  
ATOM    217  CG1 ILE A  31     -14.312   0.678  -2.320  1.00 95.69           C  
ATOM    218  CG2 ILE A  31     -12.227  -0.418  -1.410  1.00 95.69           C  
ATOM    219  CD1 ILE A  31     -15.312  -0.198  -1.581  1.00 95.69           C  
ATOM    220  N   SER A  32      -9.766   0.750  -3.309  1.00 96.31           N  
ATOM    221  CA  SER A  32      -8.422   0.262  -3.621  1.00 96.31           C  
ATOM    222  C   SER A  32      -7.805  -0.459  -2.428  1.00 96.31           C  
ATOM    223  CB  SER A  32      -7.520   1.418  -4.051  1.00 96.31           C  
ATOM    224  O   SER A  32      -6.746  -1.080  -2.551  1.00 96.31           O  
ATOM    225  OG  SER A  32      -7.453   2.410  -3.043  1.00 96.31           O  
ATOM    226  N   THR A  33      -8.398  -0.406  -1.249  1.00 97.12           N  
ATOM    227  CA  THR A  33      -7.883  -1.111  -0.081  1.00 97.12           C  
ATOM    228  C   THR A  33      -8.953  -1.222   1.000  1.00 97.12           C  
ATOM    229  CB  THR A  33      -6.637  -0.407   0.493  1.00 97.12           C  
ATOM    230  O   THR A  33      -9.875  -0.405   1.055  1.00 97.12           O  
ATOM    231  CG2 THR A  33      -6.996   0.966   1.055  1.00 97.12           C  
ATOM    232  OG1 THR A  33      -6.082  -1.210   1.542  1.00 97.12           O  
ATOM    233  N   VAL A  34      -8.844  -2.221   1.873  1.00 97.69           N  
ATOM    234  CA  VAL A  34      -9.750  -2.465   2.988  1.00 97.69           C  
ATOM    235  C   VAL A  34      -8.984  -3.068   4.160  1.00 97.69           C  
ATOM    236  CB  VAL A  34     -10.914  -3.398   2.578  1.00 97.69           C  
ATOM    237  O   VAL A  34      -8.156  -3.965   3.973  1.00 97.69           O  
ATOM    238  CG1 VAL A  34     -11.867  -3.621   3.752  1.00 97.69           C  
ATOM    239  CG2 VAL A  34     -11.664  -2.820   1.379  1.00 97.69           C  
ATOM    240  N   GLU A  35      -9.320  -2.564   5.402  1.00 97.12           N  
ATOM    241  CA  GLU A  35      -8.586  -3.064   6.562  1.00 97.12           C  
ATOM    242  C   GLU A  35      -9.406  -2.895   7.844  1.00 97.12           C  
ATOM    243  CB  GLU A  35      -7.242  -2.352   6.699  1.00 97.12           C  
ATOM    244  O   GLU A  35      -9.984  -1.832   8.078  1.00 97.12           O  
ATOM    245  CG  GLU A  35      -6.348  -2.932   7.785  1.00 97.12           C  
ATOM    246  CD  GLU A  35      -5.527  -4.121   7.312  1.00 97.12           C  
ATOM    247  OE1 GLU A  35      -4.824  -4.742   8.141  1.00 97.12           O  
ATOM    248  OE2 GLU A  35      -5.586  -4.438   6.105  1.00 97.12           O  
ATOM    249  N   PHE A  36      -9.414  -3.922   8.664  1.00 97.31           N  
ATOM    250  CA  PHE A  36      -9.992  -3.832  10.000  1.00 97.31           C  
ATOM    251  C   PHE A  36      -8.961  -3.352  11.016  1.00 97.31           C  
ATOM    252  CB  PHE A  36     -10.562  -5.188  10.430  1.00 97.31           C  
ATOM    253  O   PHE A  36      -7.770  -3.615  10.859  1.00 97.31           O  
ATOM    254  CG  PHE A  36     -11.891  -5.516   9.812  1.00 97.31           C  
ATOM    255  CD1 PHE A  36     -13.070  -4.984  10.336  1.00 97.31           C  
ATOM    256  CD2 PHE A  36     -11.969  -6.352   8.703  1.00 97.31           C  
ATOM    257  CE1 PHE A  36     -14.305  -5.285   9.766  1.00 97.31           C  
ATOM    258  CE2 PHE A  36     -13.203  -6.656   8.133  1.00 97.31           C  
ATOM    259  CZ  PHE A  36     -14.367  -6.125   8.656  1.00 97.31           C  
ATOM    260  N   ASN A  37      -9.477  -2.674  12.000  1.00 96.25           N  
ATOM    261  CA  ASN A  37      -8.570  -2.379  13.102  1.00 96.25           C  
ATOM    262  C   ASN A  37      -8.367  -3.596  14.000  1.00 96.25           C  
ATOM    263  CB  ASN A  37      -9.094  -1.195  13.922  1.00 96.25           C  
ATOM    264  O   ASN A  37      -8.938  -4.660  13.750  1.00 96.25           O  
ATOM    265  CG  ASN A  37     -10.289  -1.562  14.781  1.00 96.25           C  
ATOM    266  ND2 ASN A  37     -10.492  -0.816  15.867  1.00 96.25           N  
ATOM    267  OD1 ASN A  37     -11.016  -2.510  14.484  1.00 96.25           O  
ATOM    268  N   HIS A  38      -7.535  -3.557  15.000  1.00 92.38           N  
ATOM    269  CA  HIS A  38      -7.109  -4.684  15.820  1.00 92.38           C  
ATOM    270  C   HIS A  38      -8.289  -5.305  16.562  1.00 92.38           C  
ATOM    271  CB  HIS A  38      -6.039  -4.246  16.828  1.00 92.38           C  
ATOM    272  O   HIS A  38      -8.344  -6.523  16.750  1.00 92.38           O  
ATOM    273  CG  HIS A  38      -4.777  -3.771  16.172  1.00 92.38           C  
ATOM    274  CD2 HIS A  38      -3.611  -4.414  15.922  1.00 92.38           C  
ATOM    275  ND1 HIS A  38      -4.617  -2.484  15.711  1.00 92.38           N  
ATOM    276  CE1 HIS A  38      -3.404  -2.355  15.195  1.00 92.38           C  
ATOM    277  NE2 HIS A  38      -2.773  -3.514  15.312  1.00 92.38           N  
ATOM    278  N   SER A  39      -9.227  -4.453  16.969  1.00 91.44           N  
ATOM    279  CA  SER A  39     -10.391  -4.957  17.703  1.00 91.44           C  
ATOM    280  C   SER A  39     -11.477  -5.426  16.734  1.00 91.44           C  
ATOM    281  CB  SER A  39     -10.945  -3.881  18.625  1.00 91.44           C  
ATOM    282  O   SER A  39     -12.344  -6.211  17.109  1.00 91.44           O  
ATOM    283  OG  SER A  39     -11.477  -2.799  17.891  1.00 91.44           O  
ATOM    284  N   GLY A  40     -11.438  -4.930  15.469  1.00 94.00           N  
ATOM    285  CA  GLY A  40     -12.469  -5.242  14.484  1.00 94.00           C  
ATOM    286  C   GLY A  40     -13.664  -4.312  14.570  1.00 94.00           C  
ATOM    287  O   GLY A  40     -14.609  -4.445  13.789  1.00 94.00           O  
ATOM    288  N   GLU A  41     -13.680  -3.375  15.430  1.00 93.31           N  
ATOM    289  CA  GLU A  41     -14.789  -2.447  15.609  1.00 93.31           C  
ATOM    290  C   GLU A  41     -14.828  -1.411  14.492  1.00 93.31           C  
ATOM    291  CB  GLU A  41     -14.695  -1.750  16.969  1.00 93.31           C  
ATOM    292  O   GLU A  41     -15.898  -0.881  14.164  1.00 93.31           O  
ATOM    293  CG  GLU A  41     -14.953  -2.672  18.156  1.00 93.31           C  
ATOM    294  CD  GLU A  41     -14.867  -1.962  19.500  1.00 93.31           C  
ATOM    295  OE1 GLU A  41     -15.086  -2.615  20.547  1.00 93.31           O  
ATOM    296  OE2 GLU A  41     -14.586  -0.743  19.500  1.00 93.31           O  
ATOM    297  N   LEU A  42     -13.656  -1.070  14.023  1.00 95.81           N  
ATOM    298  CA  LEU A  42     -13.570  -0.094  12.938  1.00 95.81           C  
ATOM    299  C   LEU A  42     -13.078  -0.750  11.656  1.00 95.81           C  
ATOM    300  CB  LEU A  42     -12.641   1.058  13.328  1.00 95.81           C  
ATOM    301  O   LEU A  42     -12.195  -1.613  11.695  1.00 95.81           O  
ATOM    302  CG  LEU A  42     -13.062   1.883  14.547  1.00 95.81           C  
ATOM    303  CD1 LEU A  42     -11.961   2.875  14.922  1.00 95.81           C  
ATOM    304  CD2 LEU A  42     -14.375   2.607  14.281  1.00 95.81           C  
ATOM    305  N   LEU A  43     -13.664  -0.451  10.586  1.00 97.19           N  
ATOM    306  CA  LEU A  43     -13.305  -0.887   9.242  1.00 97.19           C  
ATOM    307  C   LEU A  43     -13.008   0.309   8.344  1.00 97.19           C  
ATOM    308  CB  LEU A  43     -14.422  -1.732   8.633  1.00 97.19           C  
ATOM    309  O   LEU A  43     -13.867   1.172   8.148  1.00 97.19           O  
ATOM    310  CG  LEU A  43     -14.211  -2.207   7.195  1.00 97.19           C  
ATOM    311  CD1 LEU A  43     -13.055  -3.199   7.129  1.00 97.19           C  
ATOM    312  CD2 LEU A  43     -15.492  -2.832   6.645  1.00 97.19           C  
ATOM    313  N   ALA A  44     -11.773   0.369   7.785  1.00 98.00           N  
ATOM    314  CA  ALA A  44     -11.383   1.485   6.926  1.00 98.00           C  
ATOM    315  C   ALA A  44     -11.266   1.045   5.469  1.00 98.00           C  
ATOM    316  CB  ALA A  44     -10.062   2.084   7.406  1.00 98.00           C  
ATOM    317  O   ALA A  44     -10.781  -0.053   5.184  1.00 98.00           O  
ATOM    318  N   THR A  45     -11.703   1.830   4.586  1.00 97.38           N  
ATOM    319  CA  THR A  45     -11.547   1.617   3.150  1.00 97.38           C  
ATOM    320  C   THR A  45     -10.914   2.838   2.488  1.00 97.38           C  
ATOM    321  CB  THR A  45     -12.898   1.310   2.482  1.00 97.38           C  
ATOM    322  O   THR A  45     -11.102   3.967   2.951  1.00 97.38           O  
ATOM    323  CG2 THR A  45     -13.578   0.114   3.143  1.00 97.38           C  
ATOM    324  OG1 THR A  45     -13.758   2.455   2.598  1.00 97.38           O  
ATOM    325  N   GLY A  46     -10.070   2.656   1.556  1.00 97.25           N  
ATOM    326  CA  GLY A  46      -9.516   3.676   0.680  1.00 97.25           C  
ATOM    327  C   GLY A  46      -9.898   3.486  -0.775  1.00 97.25           C  
ATOM    328  O   GLY A  46     -10.141   2.361  -1.218  1.00 97.25           O  
ATOM    329  N   ASP A  47      -9.969   4.574  -1.442  1.00 95.31           N  
ATOM    330  CA  ASP A  47     -10.359   4.473  -2.844  1.00 95.31           C  
ATOM    331  C   ASP A  47      -9.328   5.137  -3.754  1.00 95.31           C  
ATOM    332  CB  ASP A  47     -11.734   5.109  -3.062  1.00 95.31           C  
ATOM    333  O   ASP A  47      -8.312   5.648  -3.277  1.00 95.31           O  
ATOM    334  CG  ASP A  47     -11.773   6.578  -2.689  1.00 95.31           C  
ATOM    335  OD1 ASP A  47     -10.719   7.250  -2.738  1.00 95.31           O  
ATOM    336  OD2 ASP A  47     -12.867   7.074  -2.342  1.00 95.31           O  
ATOM    337  N   LYS A  48      -9.531   5.008  -5.062  1.00 94.12           N  
ATOM    338  CA  LYS A  48      -8.609   5.535  -6.062  1.00 94.12           C  
ATOM    339  C   LYS A  48      -8.648   7.059  -6.105  1.00 94.12           C  
ATOM    340  CB  LYS A  48      -8.930   4.961  -7.445  1.00 94.12           C  
ATOM    341  O   LYS A  48      -7.734   7.695  -6.625  1.00 94.12           O  
ATOM    342  CG  LYS A  48      -8.547   3.498  -7.613  1.00 94.12           C  
ATOM    343  CD  LYS A  48      -8.648   3.061  -9.070  1.00 94.12           C  
ATOM    344  CE  LYS A  48      -8.172   1.625  -9.258  1.00 94.12           C  
ATOM    345  NZ  LYS A  48      -8.289   1.184 -10.680  1.00 94.12           N  
ATOM    346  N   GLY A  49      -9.664   7.664  -5.500  1.00 92.44           N  
ATOM    347  CA  GLY A  49      -9.781   9.109  -5.445  1.00 92.44           C  
ATOM    348  C   GLY A  49      -9.078   9.719  -4.246  1.00 92.44           C  
ATOM    349  O   GLY A  49      -9.078  10.945  -4.074  1.00 92.44           O  
ATOM    350  N   GLY A  50      -8.516   8.898  -3.393  1.00 94.81           N  
ATOM    351  CA  GLY A  50      -7.754   9.383  -2.250  1.00 94.81           C  
ATOM    352  C   GLY A  50      -8.602   9.562  -1.005  1.00 94.81           C  
ATOM    353  O   GLY A  50      -8.156  10.172  -0.029  1.00 94.81           O  
ATOM    354  N   ARG A  51      -9.773   9.031  -1.060  1.00 94.06           N  
ATOM    355  CA  ARG A  51     -10.695   9.148   0.068  1.00 94.06           C  
ATOM    356  C   ARG A  51     -10.609   7.926   0.975  1.00 94.06           C  
ATOM    357  CB  ARG A  51     -12.125   9.344  -0.427  1.00 94.06           C  
ATOM    358  O   ARG A  51     -10.469   6.801   0.494  1.00 94.06           O  
ATOM    359  CG  ARG A  51     -12.328  10.602  -1.251  1.00 94.06           C  
ATOM    360  CD  ARG A  51     -13.766  10.727  -1.745  1.00 94.06           C  
ATOM    361  NE  ARG A  51     -14.188   9.547  -2.488  1.00 94.06           N  
ATOM    362  NH1 ARG A  51     -16.406  10.164  -2.627  1.00 94.06           N  
ATOM    363  NH2 ARG A  51     -15.703   8.188  -3.559  1.00 94.06           N  
ATOM    364  CZ  ARG A  51     -15.430   9.305  -2.889  1.00 94.06           C  
ATOM    365  N   VAL A  52     -10.711   8.234   2.236  1.00 97.31           N  
ATOM    366  CA  VAL A  52     -10.766   7.168   3.230  1.00 97.31           C  
ATOM    367  C   VAL A  52     -12.117   7.199   3.945  1.00 97.31           C  
ATOM    368  CB  VAL A  52      -9.617   7.285   4.258  1.00 97.31           C  
ATOM    369  O   VAL A  52     -12.555   8.250   4.414  1.00 97.31           O  
ATOM    370  CG1 VAL A  52      -9.797   6.273   5.387  1.00 97.31           C  
ATOM    371  CG2 VAL A  52      -8.266   7.094   3.568  1.00 97.31           C  
ATOM    372  N   VAL A  53     -12.719   6.141   3.969  1.00 95.62           N  
ATOM    373  CA  VAL A  53     -13.977   6.004   4.691  1.00 95.62           C  
ATOM    374  C   VAL A  53     -13.820   4.984   5.816  1.00 95.62           C  
ATOM    375  CB  VAL A  53     -15.125   5.586   3.752  1.00 95.62           C  
ATOM    376  O   VAL A  53     -13.367   3.861   5.586  1.00 95.62           O  
ATOM    377  CG1 VAL A  53     -16.453   5.551   4.508  1.00 95.62           C  
ATOM    378  CG2 VAL A  53     -15.211   6.535   2.559  1.00 95.62           C  
ATOM    379  N   ILE A  54     -14.250   5.383   7.008  1.00 95.94           N  
ATOM    380  CA  ILE A  54     -14.164   4.520   8.180  1.00 95.94           C  
ATOM    381  C   ILE A  54     -15.562   4.105   8.625  1.00 95.94           C  
ATOM    382  CB  ILE A  54     -13.414   5.215   9.336  1.00 95.94           C  
ATOM    383  O   ILE A  54     -16.453   4.953   8.781  1.00 95.94           O  
ATOM    384  CG1 ILE A  54     -12.016   5.645   8.891  1.00 95.94           C  
ATOM    385  CG2 ILE A  54     -13.344   4.293  10.562  1.00 95.94           C  
ATOM    386  CD1 ILE A  54     -11.266   6.480   9.914  1.00 95.94           C  
ATOM    387  N   PHE A  55     -15.719   2.863   8.852  1.00 94.50           N  
ATOM    388  CA  PHE A  55     -16.969   2.301   9.336  1.00 94.50           C  
ATOM    389  C   PHE A  55     -16.812   1.784  10.766  1.00 94.50           C  
ATOM    390  CB  PHE A  55     -17.453   1.172   8.422  1.00 94.50           C  
ATOM    391  O   PHE A  55     -15.773   1.231  11.117  1.00 94.50           O  
ATOM    392  CG  PHE A  55     -17.594   1.584   6.980  1.00 94.50           C  
ATOM    393  CD1 PHE A  55     -18.797   2.107   6.512  1.00 94.50           C  
ATOM    394  CD2 PHE A  55     -16.531   1.447   6.090  1.00 94.50           C  
ATOM    395  CE1 PHE A  55     -18.938   2.490   5.180  1.00 94.50           C  
ATOM    396  CE2 PHE A  55     -16.672   1.827   4.758  1.00 94.50           C  
ATOM    397  CZ  PHE A  55     -17.875   2.348   4.305  1.00 94.50           C  
ATOM    398  N   GLN A  56     -17.906   1.946  11.516  1.00 92.69           N  
ATOM    399  CA  GLN A  56     -17.906   1.458  12.891  1.00 92.69           C  
ATOM    400  C   GLN A  56     -19.016   0.432  13.109  1.00 92.69           C  
ATOM    401  CB  GLN A  56     -18.062   2.619  13.875  1.00 92.69           C  
ATOM    402  O   GLN A  56     -20.125   0.602  12.609  1.00 92.69           O  
ATOM    403  CG  GLN A  56     -17.969   2.207  15.336  1.00 92.69           C  
ATOM    404  CD  GLN A  56     -18.078   3.383  16.281  1.00 92.69           C  
ATOM    405  NE2 GLN A  56     -17.500   3.248  17.469  1.00 92.69           N  
ATOM    406  OE1 GLN A  56     -18.703   4.406  15.961  1.00 92.69           O  
ATOM    407  N   GLN A  57     -18.703  -0.513  13.852  1.00 90.94           N  
ATOM    408  CA  GLN A  57     -19.672  -1.562  14.172  1.00 90.94           C  
ATOM    409  C   GLN A  57     -20.766  -1.037  15.094  1.00 90.94           C  
ATOM    410  CB  GLN A  57     -18.969  -2.754  14.820  1.00 90.94           C  
ATOM    411  O   GLN A  57     -20.484  -0.304  16.047  1.00 90.94           O  
ATOM    412  CG  GLN A  57     -19.828  -4.008  14.898  1.00 90.94           C  
ATOM    413  CD  GLN A  57     -19.062  -5.211  15.430  1.00 90.94           C  
ATOM    414  NE2 GLN A  57     -19.547  -6.406  15.094  1.00 90.94           N  
ATOM    415  OE1 GLN A  57     -18.062  -5.066  16.125  1.00 90.94           O  
ATOM    416  N   GLU A  58     -21.938  -1.392  14.781  1.00 83.12           N  
ATOM    417  CA  GLU A  58     -23.062  -0.963  15.617  1.00 83.12           C  
ATOM    418  C   GLU A  58     -23.016  -1.651  16.984  1.00 83.12           C  
ATOM    419  CB  GLU A  58     -24.391  -1.246  14.922  1.00 83.12           C  
ATOM    420  O   GLU A  58     -23.000  -2.881  17.062  1.00 83.12           O  
ATOM    421  CG  GLU A  58     -24.844  -0.129  13.992  1.00 83.12           C  
ATOM    422  CD  GLU A  58     -26.250  -0.350  13.430  1.00 83.12           C  
ATOM    423  OE1 GLU A  58     -26.703   0.474  12.609  1.00 83.12           O  
ATOM    424  OE2 GLU A  58     -26.875  -1.355  13.820  1.00 83.12           O  
ATOM    425  N   GLN A  59     -22.906  -0.930  18.031  1.00 71.12           N  
ATOM    426  CA  GLN A  59     -22.734  -1.438  19.391  1.00 71.12           C  
ATOM    427  C   GLN A  59     -23.969  -2.188  19.859  1.00 71.12           C  
ATOM    428  CB  GLN A  59     -22.406  -0.293  20.344  1.00 71.12           C  
ATOM    429  O   GLN A  59     -23.875  -3.188  20.578  1.00 71.12           O  
ATOM    430  CG  GLN A  59     -20.969   0.168  20.297  1.00 71.12           C  
ATOM    431  CD  GLN A  59     -20.609   1.121  21.422  1.00 71.12           C  
ATOM    432  NE2 GLN A  59     -19.328   1.504  21.500  1.00 71.12           N  
ATOM    433  OE1 GLN A  59     -21.469   1.510  22.219  1.00 71.12           O  
ATOM    434  N   GLU A  60     -25.156  -1.623  19.547  1.00 63.91           N  
ATOM    435  CA  GLU A  60     -26.375  -2.273  20.031  1.00 63.91           C  
ATOM    436  C   GLU A  60     -26.484  -3.701  19.500  1.00 63.91           C  
ATOM    437  CB  GLU A  60     -27.609  -1.470  19.625  1.00 63.91           C  
ATOM    438  O   GLU A  60     -27.062  -4.570  20.141  1.00 63.91           O  
ATOM    439  CG  GLU A  60     -27.781  -0.170  20.391  1.00 63.91           C  
ATOM    440  CD  GLU A  60     -29.031   0.606  19.984  1.00 63.91           C  
ATOM    441  OE1 GLU A  60     -29.312   1.655  20.609  1.00 63.91           O  
ATOM    442  OE2 GLU A  60     -29.719   0.160  19.047  1.00 63.91           O  
ATOM    443  N   ASN A  61     -25.844  -3.920  18.406  1.00 61.09           N  
ATOM    444  CA  ASN A  61     -25.984  -5.211  17.750  1.00 61.09           C  
ATOM    445  C   ASN A  61     -24.844  -6.156  18.125  1.00 61.09           C  
ATOM    446  CB  ASN A  61     -26.047  -5.031  16.234  1.00 61.09           C  
ATOM    447  O   ASN A  61     -24.781  -7.289  17.641  1.00 61.09           O  
ATOM    448  CG  ASN A  61     -27.344  -4.387  15.773  1.00 61.09           C  
ATOM    449  ND2 ASN A  61     -27.359  -3.924  14.523  1.00 61.09           N  
ATOM    450  OD1 ASN A  61     -28.312  -4.301  16.531  1.00 61.09           O  
ATOM    451  N   LYS A  62     -23.875  -5.664  18.812  1.00 61.38           N  
ATOM    452  CA  LYS A  62     -22.750  -6.516  19.188  1.00 61.38           C  
ATOM    453  C   LYS A  62     -23.219  -7.727  19.984  1.00 61.38           C  
ATOM    454  CB  LYS A  62     -21.719  -5.723  20.000  1.00 61.38           C  
ATOM    455  O   LYS A  62     -22.625  -8.805  19.891  1.00 61.38           O  
ATOM    456  CG  LYS A  62     -20.734  -4.926  19.141  1.00 61.38           C  
ATOM    457  CD  LYS A  62     -19.688  -4.230  20.000  1.00 61.38           C  
ATOM    458  CE  LYS A  62     -18.750  -3.371  19.156  1.00 61.38           C  
ATOM    459  NZ  LYS A  62     -17.812  -2.590  20.016  1.00 61.38           N  
ATOM    460  N   ILE A  63     -24.297  -7.457  20.750  1.00 61.72           N  
ATOM    461  CA  ILE A  63     -24.766  -8.523  21.625  1.00 61.72           C  
ATOM    462  C   ILE A  63     -25.656  -9.484  20.844  1.00 61.72           C  
ATOM    463  CB  ILE A  63     -25.531  -7.965  22.844  1.00 61.72           C  
ATOM    464  O   ILE A  63     -25.656 -10.695  21.094  1.00 61.72           O  
ATOM    465  CG1 ILE A  63     -24.656  -6.980  23.625  1.00 61.72           C  
ATOM    466  CG2 ILE A  63     -26.016  -9.102  23.750  1.00 61.72           C  
ATOM    467  CD1 ILE A  63     -25.422  -6.082  24.578  1.00 61.72           C  
ATOM    468  N   GLN A  64     -26.406  -8.898  19.906  1.00 62.25           N  
ATOM    469  CA  GLN A  64     -27.266  -9.781  19.125  1.00 62.25           C  
ATOM    470  C   GLN A  64     -26.469 -10.500  18.047  1.00 62.25           C  
ATOM    471  CB  GLN A  64     -28.406  -8.984  18.484  1.00 62.25           C  
ATOM    472  O   GLN A  64     -25.922  -9.875  17.125  1.00 62.25           O  
ATOM    473  CG  GLN A  64     -29.422  -8.469  19.500  1.00 62.25           C  
ATOM    474  CD  GLN A  64     -30.625  -7.805  18.828  1.00 62.25           C  
ATOM    475  NE2 GLN A  64     -31.609  -7.430  19.641  1.00 62.25           N  
ATOM    476  OE1 GLN A  64     -30.656  -7.633  17.609  1.00 62.25           O  
ATOM    477  N   SER A  65     -26.203 -11.703  18.234  1.00 63.47           N  
ATOM    478  CA  SER A  65     -25.359 -12.562  17.406  1.00 63.47           C  
ATOM    479  C   SER A  65     -25.734 -12.438  15.938  1.00 63.47           C  
ATOM    480  CB  SER A  65     -25.484 -14.016  17.859  1.00 63.47           C  
ATOM    481  O   SER A  65     -24.875 -12.578  15.062  1.00 63.47           O  
ATOM    482  OG  SER A  65     -26.750 -14.539  17.531  1.00 63.47           O  
ATOM    483  N   HIS A  66     -27.016 -11.930  15.672  1.00 65.50           N  
ATOM    484  CA  HIS A  66     -27.484 -11.977  14.289  1.00 65.50           C  
ATOM    485  C   HIS A  66     -27.125 -10.695  13.547  1.00 65.50           C  
ATOM    486  CB  HIS A  66     -28.984 -12.227  14.227  1.00 65.50           C  
ATOM    487  O   HIS A  66     -27.172 -10.648  12.312  1.00 65.50           O  
ATOM    488  CG  HIS A  66     -29.406 -13.523  14.852  1.00 65.50           C  
ATOM    489  CD2 HIS A  66     -30.141 -13.781  15.961  1.00 65.50           C  
ATOM    490  ND1 HIS A  66     -29.062 -14.750  14.320  1.00 65.50           N  
ATOM    491  CE1 HIS A  66     -29.578 -15.703  15.078  1.00 65.50           C  
ATOM    492  NE2 HIS A  66     -30.219 -15.141  16.078  1.00 65.50           N  
ATOM    493  N   SER A  67     -26.719  -9.680  14.266  1.00 74.56           N  
ATOM    494  CA  SER A  67     -26.500  -8.398  13.594  1.00 74.56           C  
ATOM    495  C   SER A  67     -25.094  -7.867  13.867  1.00 74.56           C  
ATOM    496  CB  SER A  67     -27.547  -7.375  14.039  1.00 74.56           C  
ATOM    497  O   SER A  67     -24.875  -6.652  13.859  1.00 74.56           O  
ATOM    498  OG  SER A  67     -27.422  -7.113  15.422  1.00 74.56           O  
ATOM    499  N   ARG A  68     -24.203  -8.703  14.117  1.00 79.12           N  
ATOM    500  CA  ARG A  68     -22.844  -8.281  14.445  1.00 79.12           C  
ATOM    501  C   ARG A  68     -22.125  -7.727  13.219  1.00 79.12           C  
ATOM    502  CB  ARG A  68     -22.047  -9.453  15.031  1.00 79.12           C  
ATOM    503  O   ARG A  68     -21.188  -6.938  13.344  1.00 79.12           O  
ATOM    504  CG  ARG A  68     -22.531  -9.914  16.391  1.00 79.12           C  
ATOM    505  CD  ARG A  68     -21.719 -11.078  16.922  1.00 79.12           C  
ATOM    506  NE  ARG A  68     -22.266 -11.602  18.172  1.00 79.12           N  
ATOM    507  NH1 ARG A  68     -20.703 -13.273  18.406  1.00 79.12           N  
ATOM    508  NH2 ARG A  68     -22.344 -13.023  19.969  1.00 79.12           N  
ATOM    509  CZ  ARG A  68     -21.766 -12.633  18.844  1.00 79.12           C  
ATOM    510  N   GLY A  69     -22.578  -8.062  12.078  1.00 84.00           N  
ATOM    511  CA  GLY A  69     -21.906  -7.664  10.844  1.00 84.00           C  
ATOM    512  C   GLY A  69     -22.406  -6.344  10.289  1.00 84.00           C  
ATOM    513  O   GLY A  69     -22.156  -6.016   9.133  1.00 84.00           O  
ATOM    514  N   GLU A  70     -23.062  -5.637  11.180  1.00 88.25           N  
ATOM    515  CA  GLU A  70     -23.594  -4.352  10.719  1.00 88.25           C  
ATOM    516  C   GLU A  70     -22.641  -3.211  11.086  1.00 88.25           C  
ATOM    517  CB  GLU A  70     -24.969  -4.090  11.305  1.00 88.25           C  
ATOM    518  O   GLU A  70     -22.297  -3.037  12.250  1.00 88.25           O  
ATOM    519  CG  GLU A  70     -26.062  -4.984  10.734  1.00 88.25           C  
ATOM    520  CD  GLU A  70     -27.453  -4.645  11.250  1.00 88.25           C  
ATOM    521  OE1 GLU A  70     -28.422  -5.332  10.867  1.00 88.25           O  
ATOM    522  OE2 GLU A  70     -27.562  -3.682  12.039  1.00 88.25           O  
ATOM    523  N   TYR A  71     -22.188  -2.432  10.070  1.00 92.69           N  
ATOM    524  CA  TYR A  71     -21.266  -1.312  10.234  1.00 92.69           C  
ATOM    525  C   TYR A  71     -21.891  -0.019   9.711  1.00 92.69           C  
ATOM    526  CB  TYR A  71     -19.953  -1.592   9.508  1.00 92.69           C  
ATOM    527  O   TYR A  71     -22.531  -0.011   8.664  1.00 92.69           O  
ATOM    528  CG  TYR A  71     -19.078  -2.598  10.219  1.00 92.69           C  
ATOM    529  CD1 TYR A  71     -18.000  -2.186  10.992  1.00 92.69           C  
ATOM    530  CD2 TYR A  71     -19.328  -3.961  10.102  1.00 92.69           C  
ATOM    531  CE1 TYR A  71     -17.188  -3.109  11.641  1.00 92.69           C  
ATOM    532  CE2 TYR A  71     -18.516  -4.895  10.750  1.00 92.69           C  
ATOM    533  OH  TYR A  71     -16.641  -5.379  12.156  1.00 92.69           O  
ATOM    534  CZ  TYR A  71     -17.453  -4.461  11.516  1.00 92.69           C  
ATOM    535  N   ASN A  72     -21.688   1.004  10.438  1.00 90.31           N  
ATOM    536  CA  ASN A  72     -22.141   2.326  10.023  1.00 90.31           C  
ATOM    537  C   ASN A  72     -20.969   3.248   9.703  1.00 90.31           C  
ATOM    538  CB  ASN A  72     -23.031   2.951  11.094  1.00 90.31           C  
ATOM    539  O   ASN A  72     -19.844   3.021  10.172  1.00 90.31           O  
ATOM    540  CG  ASN A  72     -24.328   2.191  11.289  1.00 90.31           C  
ATOM    541  ND2 ASN A  72     -24.750   2.064  12.547  1.00 90.31           N  
ATOM    542  OD1 ASN A  72     -24.938   1.723  10.328  1.00 90.31           O  
ATOM    543  N   VAL A  73     -21.281   4.273   8.875  1.00 90.50           N  
ATOM    544  CA  VAL A  73     -20.219   5.215   8.508  1.00 90.50           C  
ATOM    545  C   VAL A  73     -19.797   6.012   9.742  1.00 90.50           C  
ATOM    546  CB  VAL A  73     -20.688   6.176   7.387  1.00 90.50           C  
ATOM    547  O   VAL A  73     -20.625   6.633  10.406  1.00 90.50           O  
ATOM    548  CG1 VAL A  73     -19.609   7.219   7.094  1.00 90.50           C  
ATOM    549  CG2 VAL A  73     -21.031   5.391   6.125  1.00 90.50           C  
ATOM    550  N   TYR A  74     -18.562   5.965  10.062  1.00 89.94           N  
ATOM    551  CA  TYR A  74     -17.984   6.617  11.227  1.00 89.94           C  
ATOM    552  C   TYR A  74     -17.328   7.941  10.836  1.00 89.94           C  
ATOM    553  CB  TYR A  74     -16.953   5.703  11.891  1.00 89.94           C  
ATOM    554  O   TYR A  74     -17.547   8.961  11.500  1.00 89.94           O  
ATOM    555  CG  TYR A  74     -16.391   6.246  13.188  1.00 89.94           C  
ATOM    556  CD1 TYR A  74     -15.047   6.566  13.312  1.00 89.94           C  
ATOM    557  CD2 TYR A  74     -17.219   6.445  14.281  1.00 89.94           C  
ATOM    558  CE1 TYR A  74     -14.539   7.070  14.508  1.00 89.94           C  
ATOM    559  CE2 TYR A  74     -16.719   6.945  15.484  1.00 89.94           C  
ATOM    560  OH  TYR A  74     -14.883   7.754  16.766  1.00 89.94           O  
ATOM    561  CZ  TYR A  74     -15.383   7.254  15.578  1.00 89.94           C  
ATOM    562  N   SER A  75     -16.500   7.965   9.797  1.00 89.25           N  
ATOM    563  CA  SER A  75     -15.828   9.164   9.312  1.00 89.25           C  
ATOM    564  C   SER A  75     -15.445   9.031   7.840  1.00 89.25           C  
ATOM    565  CB  SER A  75     -14.578   9.445  10.148  1.00 89.25           C  
ATOM    566  O   SER A  75     -15.180   7.922   7.359  1.00 89.25           O  
ATOM    567  OG  SER A  75     -13.922  10.617   9.695  1.00 89.25           O  
ATOM    568  N   THR A  76     -15.492  10.055   7.102  1.00 91.62           N  
ATOM    569  CA  THR A  76     -15.023  10.141   5.723  1.00 91.62           C  
ATOM    570  C   THR A  76     -14.156  11.375   5.520  1.00 91.62           C  
ATOM    571  CB  THR A  76     -16.203  10.172   4.734  1.00 91.62           C  
ATOM    572  O   THR A  76     -14.531  12.484   5.918  1.00 91.62           O  
ATOM    573  CG2 THR A  76     -15.719  10.086   3.291  1.00 91.62           C  
ATOM    574  OG1 THR A  76     -17.078   9.070   5.004  1.00 91.62           O  
ATOM    575  N   PHE A  77     -12.984  11.203   4.992  1.00 91.38           N  
ATOM    576  CA  PHE A  77     -12.117  12.352   4.758  1.00 91.38           C  
ATOM    577  C   PHE A  77     -11.203  12.102   3.564  1.00 91.38           C  
ATOM    578  CB  PHE A  77     -11.289  12.664   6.004  1.00 91.38           C  
ATOM    579  O   PHE A  77     -10.992  10.961   3.164  1.00 91.38           O  
ATOM    580  CG  PHE A  77     -10.359  11.547   6.406  1.00 91.38           C  
ATOM    581  CD1 PHE A  77     -10.812  10.492   7.188  1.00 91.38           C  
ATOM    582  CD2 PHE A  77      -9.031  11.555   6.000  1.00 91.38           C  
ATOM    583  CE1 PHE A  77      -9.953   9.461   7.559  1.00 91.38           C  
ATOM    584  CE2 PHE A  77      -8.164  10.523   6.367  1.00 91.38           C  
ATOM    585  CZ  PHE A  77      -8.633   9.477   7.148  1.00 91.38           C  
ATOM    586  N   GLN A  78     -10.734  13.219   3.027  1.00 93.19           N  
ATOM    587  CA  GLN A  78      -9.766  13.156   1.940  1.00 93.19           C  
ATOM    588  C   GLN A  78      -8.352  12.969   2.477  1.00 93.19           C  
ATOM    589  CB  GLN A  78      -9.836  14.422   1.087  1.00 93.19           C  
ATOM    590  O   GLN A  78      -7.812  13.852   3.146  1.00 93.19           O  
ATOM    591  CG  GLN A  78      -8.914  14.406  -0.125  1.00 93.19           C  
ATOM    592  CD  GLN A  78      -9.336  13.375  -1.160  1.00 93.19           C  
ATOM    593  NE2 GLN A  78      -8.352  12.773  -1.823  1.00 93.19           N  
ATOM    594  OE1 GLN A  78     -10.523  13.125  -1.361  1.00 93.19           O  
ATOM    595  N   SER A  79      -7.789  11.930   2.203  1.00 94.38           N  
ATOM    596  CA  SER A  79      -6.449  11.633   2.705  1.00 94.38           C  
ATOM    597  C   SER A  79      -5.375  12.195   1.781  1.00 94.38           C  
ATOM    598  CB  SER A  79      -6.258  10.125   2.865  1.00 94.38           C  
ATOM    599  O   SER A  79      -4.484  12.922   2.227  1.00 94.38           O  
ATOM    600  OG  SER A  79      -4.934   9.828   3.279  1.00 94.38           O  
ATOM    601  N   HIS A  80      -5.469  11.820   0.615  1.00 92.38           N  
ATOM    602  CA  HIS A  80      -4.457  12.227  -0.353  1.00 92.38           C  
ATOM    603  C   HIS A  80      -5.082  12.977  -1.523  1.00 92.38           C  
ATOM    604  CB  HIS A  80      -3.682  11.008  -0.862  1.00 92.38           C  
ATOM    605  O   HIS A  80      -6.180  12.633  -1.971  1.00 92.38           O  
ATOM    606  CG  HIS A  80      -2.867  10.328   0.193  1.00 92.38           C  
ATOM    607  CD2 HIS A  80      -1.541  10.383   0.461  1.00 92.38           C  
ATOM    608  ND1 HIS A  80      -3.416   9.477   1.124  1.00 92.38           N  
ATOM    609  CE1 HIS A  80      -2.461   9.031   1.922  1.00 92.38           C  
ATOM    610  NE2 HIS A  80      -1.313   9.562   1.541  1.00 92.38           N  
ATOM    611  N   GLU A  81      -4.445  13.984  -1.956  1.00 88.25           N  
ATOM    612  CA  GLU A  81      -4.789  14.758  -3.148  1.00 88.25           C  
ATOM    613  C   GLU A  81      -3.705  14.641  -4.215  1.00 88.25           C  
ATOM    614  CB  GLU A  81      -5.016  16.234  -2.791  1.00 88.25           C  
ATOM    615  O   GLU A  81      -2.566  14.273  -3.912  1.00 88.25           O  
ATOM    616  CG  GLU A  81      -6.141  16.453  -1.788  1.00 88.25           C  
ATOM    617  CD  GLU A  81      -6.363  17.922  -1.457  1.00 88.25           C  
ATOM    618  OE1 GLU A  81      -7.324  18.234  -0.718  1.00 88.25           O  
ATOM    619  OE2 GLU A  81      -5.574  18.766  -1.940  1.00 88.25           O  
ATOM    620  N   PRO A  82      -4.160  14.789  -5.430  1.00 83.50           N  
ATOM    621  CA  PRO A  82      -3.125  14.758  -6.461  1.00 83.50           C  
ATOM    622  C   PRO A  82      -2.051  15.820  -6.258  1.00 83.50           C  
ATOM    623  CB  PRO A  82      -3.904  15.008  -7.754  1.00 83.50           C  
ATOM    624  O   PRO A  82      -2.361  16.938  -5.840  1.00 83.50           O  
ATOM    625  CG  PRO A  82      -5.336  14.789  -7.383  1.00 83.50           C  
ATOM    626  CD  PRO A  82      -5.469  14.930  -5.895  1.00 83.50           C  
ATOM    627  N   GLU A  83      -0.863  15.359  -6.363  1.00 77.31           N  
ATOM    628  CA  GLU A  83       0.273  16.250  -6.180  1.00 77.31           C  
ATOM    629  C   GLU A  83       1.263  16.141  -7.336  1.00 77.31           C  
ATOM    630  CB  GLU A  83       0.978  15.969  -4.852  1.00 77.31           C  
ATOM    631  O   GLU A  83       1.198  15.188  -8.117  1.00 77.31           O  
ATOM    632  CG  GLU A  83       0.091  16.172  -3.631  1.00 77.31           C  
ATOM    633  CD  GLU A  83       0.739  15.695  -2.338  1.00 77.31           C  
ATOM    634  OE1 GLU A  83       0.057  15.680  -1.289  1.00 77.31           O  
ATOM    635  OE2 GLU A  83       1.939  15.344  -2.375  1.00 77.31           O  
ATOM    636  N   PHE A  84       2.051  17.188  -7.598  1.00 70.38           N  
ATOM    637  CA  PHE A  84       3.102  17.188  -8.609  1.00 70.38           C  
ATOM    638  C   PHE A  84       4.473  17.344  -7.961  1.00 70.38           C  
ATOM    639  CB  PHE A  84       2.875  18.312  -9.625  1.00 70.38           C  
ATOM    640  O   PHE A  84       4.699  18.266  -7.180  1.00 70.38           O  
ATOM    641  CG  PHE A  84       3.752  18.219 -10.844  1.00 70.38           C  
ATOM    642  CD1 PHE A  84       4.902  19.000 -10.953  1.00 70.38           C  
ATOM    643  CD2 PHE A  84       3.426  17.359 -11.883  1.00 70.38           C  
ATOM    644  CE1 PHE A  84       5.715  18.906 -12.078  1.00 70.38           C  
ATOM    645  CE2 PHE A  84       4.234  17.266 -13.008  1.00 70.38           C  
ATOM    646  CZ  PHE A  84       5.379  18.047 -13.109  1.00 70.38           C  
ATOM    647  N   ASP A  85       5.266  16.297  -8.125  1.00 64.88           N  
ATOM    648  CA  ASP A  85       6.660  16.375  -7.688  1.00 64.88           C  
ATOM    649  C   ASP A  85       7.516  17.125  -8.703  1.00 64.88           C  
ATOM    650  CB  ASP A  85       7.223  14.969  -7.457  1.00 64.88           C  
ATOM    651  O   ASP A  85       7.855  16.578  -9.758  1.00 64.88           O  
ATOM    652  CG  ASP A  85       8.570  14.977  -6.754  1.00 64.88           C  
ATOM    653  OD1 ASP A  85       9.242  16.031  -6.742  1.00 64.88           O  
ATOM    654  OD2 ASP A  85       8.961  13.922  -6.211  1.00 64.88           O  
ATOM    655  N   TYR A  86       7.910  18.297  -8.398  1.00 60.44           N  
ATOM    656  CA  TYR A  86       8.625  19.172  -9.312  1.00 60.44           C  
ATOM    657  C   TYR A  86      10.055  18.688  -9.531  1.00 60.44           C  
ATOM    658  CB  TYR A  86       8.633  20.609  -8.781  1.00 60.44           C  
ATOM    659  O   TYR A  86      10.633  18.922 -10.594  1.00 60.44           O  
ATOM    660  CG  TYR A  86       7.258  21.219  -8.656  1.00 60.44           C  
ATOM    661  CD1 TYR A  86       6.613  21.766  -9.766  1.00 60.44           C  
ATOM    662  CD2 TYR A  86       6.602  21.266  -7.434  1.00 60.44           C  
ATOM    663  CE1 TYR A  86       5.348  22.328  -9.656  1.00 60.44           C  
ATOM    664  CE2 TYR A  86       5.336  21.828  -7.312  1.00 60.44           C  
ATOM    665  OH  TYR A  86       3.463  22.906  -8.312  1.00 60.44           O  
ATOM    666  CZ  TYR A  86       4.719  22.359  -8.430  1.00 60.44           C  
ATOM    667  N   LEU A  87      10.648  18.172  -8.469  1.00 56.97           N  
ATOM    668  CA  LEU A  87      12.031  17.703  -8.578  1.00 56.97           C  
ATOM    669  C   LEU A  87      12.141  16.562  -9.570  1.00 56.97           C  
ATOM    670  CB  LEU A  87      12.555  17.266  -7.207  1.00 56.97           C  
ATOM    671  O   LEU A  87      13.094  16.500 -10.352  1.00 56.97           O  
ATOM    672  CG  LEU A  87      12.867  18.391  -6.211  1.00 56.97           C  
ATOM    673  CD1 LEU A  87      12.930  17.828  -4.793  1.00 56.97           C  
ATOM    674  CD2 LEU A  87      14.172  19.094  -6.578  1.00 56.97           C  
ATOM    675  N   LYS A  88      11.086  15.742  -9.555  1.00 58.50           N  
ATOM    676  CA  LYS A  88      11.148  14.562 -10.406  1.00 58.50           C  
ATOM    677  C   LYS A  88      10.188  14.680 -11.586  1.00 58.50           C  
ATOM    678  CB  LYS A  88      10.836  13.297  -9.602  1.00 58.50           C  
ATOM    679  O   LYS A  88      10.148  13.805 -12.445  1.00 58.50           O  
ATOM    680  CG  LYS A  88      11.844  13.008  -8.492  1.00 58.50           C  
ATOM    681  CD  LYS A  88      11.484  11.727  -7.742  1.00 58.50           C  
ATOM    682  CE  LYS A  88      12.445  11.477  -6.590  1.00 58.50           C  
ATOM    683  NZ  LYS A  88      12.039  10.289  -5.773  1.00 58.50           N  
ATOM    684  N   SER A  89       9.492  15.875 -11.742  1.00 62.47           N  
ATOM    685  CA  SER A  89       8.539  16.141 -12.812  1.00 62.47           C  
ATOM    686  C   SER A  89       7.535  15.000 -12.969  1.00 62.47           C  
ATOM    687  CB  SER A  89       9.266  16.375 -14.141  1.00 62.47           C  
ATOM    688  O   SER A  89       7.301  14.516 -14.078  1.00 62.47           O  
ATOM    689  OG  SER A  89      10.141  17.484 -14.047  1.00 62.47           O  
ATOM    690  N   LEU A  90       7.020  14.484 -11.773  1.00 65.56           N  
ATOM    691  CA  LEU A  90       6.094  13.352 -11.797  1.00 65.56           C  
ATOM    692  C   LEU A  90       4.781  13.711 -11.109  1.00 65.56           C  
ATOM    693  CB  LEU A  90       6.719  12.133 -11.117  1.00 65.56           C  
ATOM    694  O   LEU A  90       4.777  14.406 -10.094  1.00 65.56           O  
ATOM    695  CG  LEU A  90       7.852  11.438 -11.875  1.00 65.56           C  
ATOM    696  CD1 LEU A  90       8.703  10.609 -10.922  1.00 65.56           C  
ATOM    697  CD2 LEU A  90       7.293  10.570 -13.000  1.00 65.56           C  
ATOM    698  N   GLU A  91       3.713  13.328 -11.852  1.00 73.56           N  
ATOM    699  CA  GLU A  91       2.402  13.469 -11.219  1.00 73.56           C  
ATOM    700  C   GLU A  91       2.152  12.336 -10.219  1.00 73.56           C  
ATOM    701  CB  GLU A  91       1.296  13.492 -12.273  1.00 73.56           C  
ATOM    702  O   GLU A  91       2.346  11.164 -10.547  1.00 73.56           O  
ATOM    703  CG  GLU A  91       1.199  14.805 -13.039  1.00 73.56           C  
ATOM    704  CD  GLU A  91       0.070  14.828 -14.055  1.00 73.56           C  
ATOM    705  OE1 GLU A  91      -0.105  15.859 -14.742  1.00 73.56           O  
ATOM    706  OE2 GLU A  91      -0.645  13.805 -14.164  1.00 73.56           O  
ATOM    707  N   ILE A  92       1.877  12.742  -9.016  1.00 74.75           N  
ATOM    708  CA  ILE A  92       1.577  11.766  -7.977  1.00 74.75           C  
ATOM    709  C   ILE A  92       0.064  11.602  -7.844  1.00 74.75           C  
ATOM    710  CB  ILE A  92       2.197  12.164  -6.621  1.00 74.75           C  
ATOM    711  O   ILE A  92      -0.635  12.547  -7.465  1.00 74.75           O  
ATOM    712  CG1 ILE A  92       3.711  12.359  -6.762  1.00 74.75           C  
ATOM    713  CG2 ILE A  92       1.880  11.109  -5.551  1.00 74.75           C  
ATOM    714  CD1 ILE A  92       4.367  13.000  -5.547  1.00 74.75           C  
ATOM    715  N   GLU A  93      -0.376  10.414  -8.109  1.00 82.38           N  
ATOM    716  CA  GLU A  93      -1.808  10.141  -8.039  1.00 82.38           C  
ATOM    717  C   GLU A  93      -2.293  10.109  -6.590  1.00 82.38           C  
ATOM    718  CB  GLU A  93      -2.131   8.812  -8.727  1.00 82.38           C  
ATOM    719  O   GLU A  93      -1.500   9.906  -5.668  1.00 82.38           O  
ATOM    720  CG  GLU A  93      -1.908   8.836 -10.234  1.00 82.38           C  
ATOM    721  CD  GLU A  93      -2.324   7.543 -10.922  1.00 82.38           C  
ATOM    722  OE1 GLU A  93      -2.232   7.461 -12.172  1.00 82.38           O  
ATOM    723  OE2 GLU A  93      -2.748   6.605 -10.211  1.00 82.38           O  
ATOM    724  N   GLU A  94      -3.590  10.398  -6.426  1.00 88.44           N  
ATOM    725  CA  GLU A  94      -4.199  10.461  -5.102  1.00 88.44           C  
ATOM    726  C   GLU A  94      -4.641   9.070  -4.637  1.00 88.44           C  
ATOM    727  CB  GLU A  94      -5.391  11.422  -5.098  1.00 88.44           C  
ATOM    728  O   GLU A  94      -5.070   8.906  -3.492  1.00 88.44           O  
ATOM    729  CG  GLU A  94      -6.477  11.055  -6.094  1.00 88.44           C  
ATOM    730  CD  GLU A  94      -7.473  12.180  -6.336  1.00 88.44           C  
ATOM    731  OE1 GLU A  94      -8.539  11.922  -6.938  1.00 88.44           O  
ATOM    732  OE2 GLU A  94      -7.184  13.320  -5.922  1.00 88.44           O  
ATOM    733  N   LYS A  95      -4.465   8.023  -5.477  1.00 92.06           N  
ATOM    734  CA  LYS A  95      -4.938   6.680  -5.168  1.00 92.06           C  
ATOM    735  C   LYS A  95      -4.328   6.168  -3.865  1.00 92.06           C  
ATOM    736  CB  LYS A  95      -4.605   5.719  -6.312  1.00 92.06           C  
ATOM    737  O   LYS A  95      -3.117   6.258  -3.662  1.00 92.06           O  
ATOM    738  CG  LYS A  95      -4.980   4.270  -6.031  1.00 92.06           C  
ATOM    739  CD  LYS A  95      -4.461   3.336  -7.117  1.00 92.06           C  
ATOM    740  CE  LYS A  95      -4.637   1.874  -6.730  1.00 92.06           C  
ATOM    741  NZ  LYS A  95      -4.039   0.957  -7.746  1.00 92.06           N  
ATOM    742  N   ILE A  96      -5.180   5.625  -3.020  1.00 95.94           N  
ATOM    743  CA  ILE A  96      -4.691   5.031  -1.778  1.00 95.94           C  
ATOM    744  C   ILE A  96      -4.258   3.592  -2.031  1.00 95.94           C  
ATOM    745  CB  ILE A  96      -5.766   5.082  -0.667  1.00 95.94           C  
ATOM    746  O   ILE A  96      -5.070   2.752  -2.430  1.00 95.94           O  
ATOM    747  CG1 ILE A  96      -6.219   6.527  -0.426  1.00 95.94           C  
ATOM    748  CG2 ILE A  96      -5.234   4.453   0.624  1.00 95.94           C  
ATOM    749  CD1 ILE A  96      -7.277   6.672   0.657  1.00 95.94           C  
ATOM    750  N   ASN A  97      -3.035   3.326  -1.739  1.00 94.88           N  
ATOM    751  CA  ASN A  97      -2.502   1.991  -1.993  1.00 94.88           C  
ATOM    752  C   ASN A  97      -2.738   1.059  -0.809  1.00 94.88           C  
ATOM    753  CB  ASN A  97      -1.010   2.064  -2.322  1.00 94.88           C  
ATOM    754  O   ASN A  97      -3.090  -0.109  -0.992  1.00 94.88           O  
ATOM    755  CG  ASN A  97      -0.737   2.738  -3.652  1.00 94.88           C  
ATOM    756  ND2 ASN A  97       0.487   3.223  -3.832  1.00 94.88           N  
ATOM    757  OD1 ASN A  97      -1.619   2.826  -4.508  1.00 94.88           O  
ATOM    758  N   LYS A  98      -2.463   1.562   0.382  1.00 96.81           N  
ATOM    759  CA  LYS A  98      -2.568   0.736   1.581  1.00 96.81           C  
ATOM    760  C   LYS A  98      -2.963   1.574   2.793  1.00 96.81           C  
ATOM    761  CB  LYS A  98      -1.247   0.013   1.853  1.00 96.81           C  
ATOM    762  O   LYS A  98      -2.662   2.768   2.855  1.00 96.81           O  
ATOM    763  CG  LYS A  98      -0.927  -1.087   0.851  1.00 96.81           C  
ATOM    764  CD  LYS A  98      -1.788  -2.322   1.084  1.00 96.81           C  
ATOM    765  CE  LYS A  98      -1.399  -3.459   0.149  1.00 96.81           C  
ATOM    766  NZ  LYS A  98      -2.234  -4.676   0.380  1.00 96.81           N  
ATOM    767  N   ILE A  99      -3.664   0.944   3.729  1.00 97.56           N  
ATOM    768  CA  ILE A  99      -4.031   1.523   5.016  1.00 97.56           C  
ATOM    769  C   ILE A  99      -3.652   0.562   6.141  1.00 97.56           C  
ATOM    770  CB  ILE A  99      -5.539   1.854   5.078  1.00 97.56           C  
ATOM    771  O   ILE A  99      -3.824  -0.653   6.012  1.00 97.56           O  
ATOM    772  CG1 ILE A  99      -5.887   2.955   4.070  1.00 97.56           C  
ATOM    773  CG2 ILE A  99      -5.941   2.266   6.500  1.00 97.56           C  
ATOM    774  CD1 ILE A  99      -7.379   3.195   3.906  1.00 97.56           C  
ATOM    775  N   ARG A 100      -3.072   1.124   7.191  1.00 97.56           N  
ATOM    776  CA  ARG A 100      -2.730   0.325   8.359  1.00 97.56           C  
ATOM    777  C   ARG A 100      -3.105   1.052   9.648  1.00 97.56           C  
ATOM    778  CB  ARG A 100      -1.238  -0.012   8.367  1.00 97.56           C  
ATOM    779  O   ARG A 100      -2.826   2.242   9.797  1.00 97.56           O  
ATOM    780  CG  ARG A 100      -0.816  -0.960   7.258  1.00 97.56           C  
ATOM    781  CD  ARG A 100      -1.368  -2.363   7.473  1.00 97.56           C  
ATOM    782  NE  ARG A 100      -0.917  -3.285   6.434  1.00 97.56           N  
ATOM    783  NH1 ARG A 100      -2.807  -4.613   6.504  1.00 97.56           N  
ATOM    784  NH2 ARG A 100      -1.106  -5.105   5.047  1.00 97.56           N  
ATOM    785  CZ  ARG A 100      -1.611  -4.332   5.996  1.00 97.56           C  
ATOM    786  N   TRP A 101      -3.668   0.304  10.586  1.00 97.25           N  
ATOM    787  CA  TRP A 101      -4.078   0.870  11.867  1.00 97.25           C  
ATOM    788  C   TRP A 101      -2.955   0.767  12.891  1.00 97.25           C  
ATOM    789  CB  TRP A 101      -5.332   0.164  12.391  1.00 97.25           C  
ATOM    790  O   TRP A 101      -2.230  -0.230  12.930  1.00 97.25           O  
ATOM    791  CG  TRP A 101      -6.574   0.465  11.609  1.00 97.25           C  
ATOM    792  CD1 TRP A 101      -7.070  -0.241  10.547  1.00 97.25           C  
ATOM    793  CD2 TRP A 101      -7.473   1.559  11.820  1.00 97.25           C  
ATOM    794  CE2 TRP A 101      -8.492   1.451  10.852  1.00 97.25           C  
ATOM    795  CE3 TRP A 101      -7.512   2.617  12.734  1.00 97.25           C  
ATOM    796  NE1 TRP A 101      -8.227   0.346  10.086  1.00 97.25           N  
ATOM    797  CH2 TRP A 101      -9.562   3.395  11.680  1.00 97.25           C  
ATOM    798  CZ2 TRP A 101      -9.547   2.367  10.773  1.00 97.25           C  
ATOM    799  CZ3 TRP A 101      -8.562   3.527  12.656  1.00 97.25           C  
ATOM    800  N   LEU A 102      -2.898   1.768  13.680  1.00 95.94           N  
ATOM    801  CA  LEU A 102      -2.068   1.736  14.883  1.00 95.94           C  
ATOM    802  C   LEU A 102      -2.918   1.507  16.125  1.00 95.94           C  
ATOM    803  CB  LEU A 102      -1.279   3.041  15.016  1.00 95.94           C  
ATOM    804  O   LEU A 102      -4.137   1.674  16.094  1.00 95.94           O  
ATOM    805  CG  LEU A 102      -0.124   3.244  14.039  1.00 95.94           C  
ATOM    806  CD1 LEU A 102      -0.188   4.637  13.422  1.00 95.94           C  
ATOM    807  CD2 LEU A 102       1.215   3.021  14.734  1.00 95.94           C  
ATOM    808  N   PRO A 103      -2.266   1.027  17.141  1.00 91.31           N  
ATOM    809  CA  PRO A 103      -3.043   0.856  18.375  1.00 91.31           C  
ATOM    810  C   PRO A 103      -3.602   2.174  18.906  1.00 91.31           C  
ATOM    811  CB  PRO A 103      -2.029   0.256  19.344  1.00 91.31           C  
ATOM    812  O   PRO A 103      -2.986   3.227  18.719  1.00 91.31           O  
ATOM    813  CG  PRO A 103      -0.969  -0.340  18.484  1.00 91.31           C  
ATOM    814  CD  PRO A 103      -0.912   0.436  17.188  1.00 91.31           C  
ATOM    815  N   GLN A 104      -4.723   2.021  19.469  1.00 89.25           N  
ATOM    816  CA  GLN A 104      -5.387   3.189  20.047  1.00 89.25           C  
ATOM    817  C   GLN A 104      -4.586   3.760  21.203  1.00 89.25           C  
ATOM    818  CB  GLN A 104      -6.801   2.836  20.500  1.00 89.25           C  
ATOM    819  O   GLN A 104      -4.066   3.010  22.031  1.00 89.25           O  
ATOM    820  CG  GLN A 104      -7.609   4.035  20.969  1.00 89.25           C  
ATOM    821  CD  GLN A 104      -9.023   3.660  21.391  1.00 89.25           C  
ATOM    822  NE2 GLN A 104      -9.836   4.664  21.703  1.00 89.25           N  
ATOM    823  OE1 GLN A 104      -9.375   2.477  21.453  1.00 89.25           O  
ATOM    824  N   LYS A 105      -4.367   5.035  21.141  1.00 82.12           N  
ATOM    825  CA  LYS A 105      -3.738   5.750  22.250  1.00 82.12           C  
ATOM    826  C   LYS A 105      -4.703   6.754  22.859  1.00 82.12           C  
ATOM    827  CB  LYS A 105      -2.471   6.461  21.766  1.00 82.12           C  
ATOM    828  O   LYS A 105      -5.141   7.695  22.203  1.00 82.12           O  
ATOM    829  CG  LYS A 105      -1.344   5.523  21.375  1.00 82.12           C  
ATOM    830  CD  LYS A 105      -0.092   6.289  20.969  1.00 82.12           C  
ATOM    831  CE  LYS A 105       1.013   5.355  20.500  1.00 82.12           C  
ATOM    832  NZ  LYS A 105       2.215   6.105  20.031  1.00 82.12           N  
ATOM    833  N   ASN A 106      -4.984   6.535  24.141  1.00 80.81           N  
ATOM    834  CA  ASN A 106      -5.984   7.332  24.859  1.00 80.81           C  
ATOM    835  C   ASN A 106      -7.359   7.215  24.203  1.00 80.81           C  
ATOM    836  CB  ASN A 106      -5.551   8.797  24.922  1.00 80.81           C  
ATOM    837  O   ASN A 106      -7.902   6.113  24.078  1.00 80.81           O  
ATOM    838  CG  ASN A 106      -4.207   8.977  25.594  1.00 80.81           C  
ATOM    839  ND2 ASN A 106      -3.453   9.984  25.156  1.00 80.81           N  
ATOM    840  OD1 ASN A 106      -3.844   8.227  26.500  1.00 80.81           O  
ATOM    841  N   ALA A 107      -7.934   8.227  23.672  1.00 79.88           N  
ATOM    842  CA  ALA A 107      -9.258   8.164  23.062  1.00 79.88           C  
ATOM    843  C   ALA A 107      -9.180   8.367  21.562  1.00 79.88           C  
ATOM    844  CB  ALA A 107     -10.188   9.211  23.688  1.00 79.88           C  
ATOM    845  O   ALA A 107     -10.195   8.320  20.859  1.00 79.88           O  
ATOM    846  N   ALA A 108      -8.000   8.453  21.078  1.00 87.38           N  
ATOM    847  CA  ALA A 108      -7.844   8.734  19.656  1.00 87.38           C  
ATOM    848  C   ALA A 108      -7.359   7.500  18.906  1.00 87.38           C  
ATOM    849  CB  ALA A 108      -6.871   9.898  19.453  1.00 87.38           C  
ATOM    850  O   ALA A 108      -6.637   6.672  19.469  1.00 87.38           O  
ATOM    851  N   GLN A 109      -7.867   7.371  17.734  1.00 91.75           N  
ATOM    852  CA  GLN A 109      -7.414   6.324  16.828  1.00 91.75           C  
ATOM    853  C   GLN A 109      -6.402   6.871  15.820  1.00 91.75           C  
ATOM    854  CB  GLN A 109      -8.602   5.703  16.094  1.00 91.75           C  
ATOM    855  O   GLN A 109      -6.453   8.047  15.453  1.00 91.75           O  
ATOM    856  CG  GLN A 109      -9.672   5.141  17.016  1.00 91.75           C  
ATOM    857  CD  GLN A 109      -9.273   3.809  17.625  1.00 91.75           C  
ATOM    858  NE2 GLN A 109     -10.039   3.367  18.625  1.00 91.75           N  
ATOM    859  OE1 GLN A 109      -8.297   3.182  17.203  1.00 91.75           O  
ATOM    860  N   PHE A 110      -5.430   6.031  15.461  1.00 94.75           N  
ATOM    861  CA  PHE A 110      -4.406   6.441  14.508  1.00 94.75           C  
ATOM    862  C   PHE A 110      -4.375   5.500  13.312  1.00 94.75           C  
ATOM    863  CB  PHE A 110      -3.031   6.484  15.180  1.00 94.75           C  
ATOM    864  O   PHE A 110      -4.527   4.285  13.469  1.00 94.75           O  
ATOM    865  CG  PHE A 110      -2.908   7.543  16.250  1.00 94.75           C  
ATOM    866  CD1 PHE A 110      -2.422   8.805  15.938  1.00 94.75           C  
ATOM    867  CD2 PHE A 110      -3.279   7.273  17.547  1.00 94.75           C  
ATOM    868  CE1 PHE A 110      -2.307   9.789  16.922  1.00 94.75           C  
ATOM    869  CE2 PHE A 110      -3.166   8.250  18.547  1.00 94.75           C  
ATOM    870  CZ  PHE A 110      -2.680   9.500  18.219  1.00 94.75           C  
ATOM    871  N   LEU A 111      -4.176   6.066  12.141  1.00 95.69           N  
ATOM    872  CA  LEU A 111      -4.164   5.289  10.906  1.00 95.69           C  
ATOM    873  C   LEU A 111      -3.096   5.805   9.945  1.00 95.69           C  
ATOM    874  CB  LEU A 111      -5.535   5.332  10.234  1.00 95.69           C  
ATOM    875  O   LEU A 111      -2.908   7.016   9.820  1.00 95.69           O  
ATOM    876  CG  LEU A 111      -5.633   4.699   8.844  1.00 95.69           C  
ATOM    877  CD1 LEU A 111      -5.781   3.186   8.961  1.00 95.69           C  
ATOM    878  CD2 LEU A 111      -6.793   5.297   8.062  1.00 95.69           C  
ATOM    879  N   LEU A 112      -2.295   4.871   9.344  1.00 97.38           N  
ATOM    880  CA  LEU A 112      -1.359   5.203   8.273  1.00 97.38           C  
ATOM    881  C   LEU A 112      -1.996   4.992   6.906  1.00 97.38           C  
ATOM    882  CB  LEU A 112      -0.087   4.359   8.398  1.00 97.38           C  
ATOM    883  O   LEU A 112      -2.656   3.975   6.676  1.00 97.38           O  
ATOM    884  CG  LEU A 112       0.902   4.777   9.484  1.00 97.38           C  
ATOM    885  CD1 LEU A 112       1.983   3.717   9.656  1.00 97.38           C  
ATOM    886  CD2 LEU A 112       1.523   6.133   9.156  1.00 97.38           C  
ATOM    887  N   SER A 113      -1.896   5.914   6.043  1.00 96.88           N  
ATOM    888  CA  SER A 113      -2.326   5.801   4.656  1.00 96.88           C  
ATOM    889  C   SER A 113      -1.205   6.191   3.697  1.00 96.88           C  
ATOM    890  CB  SER A 113      -3.553   6.676   4.398  1.00 96.88           C  
ATOM    891  O   SER A 113      -0.380   7.051   4.016  1.00 96.88           O  
ATOM    892  OG  SER A 113      -3.215   8.055   4.473  1.00 96.88           O  
ATOM    893  N   THR A 114      -1.162   5.500   2.564  1.00 96.00           N  
ATOM    894  CA  THR A 114      -0.122   5.816   1.592  1.00 96.00           C  
ATOM    895  C   THR A 114      -0.703   5.887   0.182  1.00 96.00           C  
ATOM    896  CB  THR A 114       1.013   4.773   1.630  1.00 96.00           C  
ATOM    897  O   THR A 114      -1.583   5.098  -0.172  1.00 96.00           O  
ATOM    898  CG2 THR A 114       0.480   3.369   1.372  1.00 96.00           C  
ATOM    899  OG1 THR A 114       1.983   5.098   0.627  1.00 96.00           O  
ATOM    900  N   ASN A 115      -0.230   6.855  -0.492  1.00 93.38           N  
ATOM    901  CA  ASN A 115      -0.384   6.832  -1.942  1.00 93.38           C  
ATOM    902  C   ASN A 115       0.884   6.340  -2.633  1.00 93.38           C  
ATOM    903  CB  ASN A 115      -0.767   8.219  -2.465  1.00 93.38           C  
ATOM    904  O   ASN A 115       1.634   5.543  -2.066  1.00 93.38           O  
ATOM    905  CG  ASN A 115       0.355   9.227  -2.316  1.00 93.38           C  
ATOM    906  ND2 ASN A 115       0.094  10.469  -2.717  1.00 93.38           N  
ATOM    907  OD1 ASN A 115       1.446   8.898  -1.847  1.00 93.38           O  
ATOM    908  N   ASP A 116       1.137   6.746  -3.811  1.00 89.19           N  
ATOM    909  CA  ASP A 116       2.264   6.215  -4.570  1.00 89.19           C  
ATOM    910  C   ASP A 116       3.592   6.723  -4.008  1.00 89.19           C  
ATOM    911  CB  ASP A 116       2.141   6.594  -6.047  1.00 89.19           C  
ATOM    912  O   ASP A 116       4.617   6.051  -4.129  1.00 89.19           O  
ATOM    913  CG  ASP A 116       1.054   5.816  -6.770  1.00 89.19           C  
ATOM    914  OD1 ASP A 116       0.584   4.785  -6.238  1.00 89.19           O  
ATOM    915  OD2 ASP A 116       0.666   6.234  -7.883  1.00 89.19           O  
ATOM    916  N   LYS A 117       3.543   7.871  -3.266  1.00 88.00           N  
ATOM    917  CA  LYS A 117       4.828   8.453  -2.895  1.00 88.00           C  
ATOM    918  C   LYS A 117       4.805   8.969  -1.459  1.00 88.00           C  
ATOM    919  CB  LYS A 117       5.203   9.586  -3.854  1.00 88.00           C  
ATOM    920  O   LYS A 117       5.855   9.125  -0.831  1.00 88.00           O  
ATOM    921  CG  LYS A 117       5.426   9.141  -5.289  1.00 88.00           C  
ATOM    922  CD  LYS A 117       6.711   8.328  -5.426  1.00 88.00           C  
ATOM    923  CE  LYS A 117       6.992   7.965  -6.879  1.00 88.00           C  
ATOM    924  NZ  LYS A 117       8.227   7.141  -7.012  1.00 88.00           N  
ATOM    925  N   THR A 118       3.656   9.250  -0.956  1.00 90.62           N  
ATOM    926  CA  THR A 118       3.566   9.930   0.332  1.00 90.62           C  
ATOM    927  C   THR A 118       2.775   9.094   1.332  1.00 90.62           C  
ATOM    928  CB  THR A 118       2.908  11.312   0.187  1.00 90.62           C  
ATOM    929  O   THR A 118       1.704   8.578   1.008  1.00 90.62           O  
ATOM    930  CG2 THR A 118       2.994  12.102   1.490  1.00 90.62           C  
ATOM    931  OG1 THR A 118       3.576  12.047  -0.847  1.00 90.62           O  
ATOM    932  N   ILE A 119       3.367   9.023   2.498  1.00 95.25           N  
ATOM    933  CA  ILE A 119       2.699   8.344   3.602  1.00 95.25           C  
ATOM    934  C   ILE A 119       2.227   9.367   4.633  1.00 95.25           C  
ATOM    935  CB  ILE A 119       3.625   7.301   4.266  1.00 95.25           C  
ATOM    936  O   ILE A 119       2.969  10.281   4.988  1.00 95.25           O  
ATOM    937  CG1 ILE A 119       4.137   6.301   3.225  1.00 95.25           C  
ATOM    938  CG2 ILE A 119       2.898   6.582   5.406  1.00 95.25           C  
ATOM    939  CD1 ILE A 119       5.359   5.512   3.674  1.00 95.25           C  
ATOM    940  N   LYS A 120       1.021   9.188   5.105  1.00 95.44           N  
ATOM    941  CA  LYS A 120       0.468  10.117   6.090  1.00 95.44           C  
ATOM    942  C   LYS A 120      -0.060   9.367   7.312  1.00 95.44           C  
ATOM    943  CB  LYS A 120      -0.647  10.953   5.469  1.00 95.44           C  
ATOM    944  O   LYS A 120      -0.665   8.297   7.180  1.00 95.44           O  
ATOM    945  CG  LYS A 120      -0.174  11.898   4.371  1.00 95.44           C  
ATOM    946  CD  LYS A 120      -1.320  12.734   3.822  1.00 95.44           C  
ATOM    947  CE  LYS A 120      -0.859  13.641   2.686  1.00 95.44           C  
ATOM    948  NZ  LYS A 120      -1.990  14.422   2.109  1.00 95.44           N  
ATOM    949  N   LEU A 121       0.277   9.867   8.414  1.00 95.81           N  
ATOM    950  CA  LEU A 121      -0.292   9.391   9.672  1.00 95.81           C  
ATOM    951  C   LEU A 121      -1.484  10.250  10.086  1.00 95.81           C  
ATOM    952  CB  LEU A 121       0.766   9.398  10.773  1.00 95.81           C  
ATOM    953  O   LEU A 121      -1.344  11.453  10.297  1.00 95.81           O  
ATOM    954  CG  LEU A 121       0.305   8.938  12.156  1.00 95.81           C  
ATOM    955  CD1 LEU A 121      -0.069   7.457  12.125  1.00 95.81           C  
ATOM    956  CD2 LEU A 121       1.391   9.195  13.195  1.00 95.81           C  
ATOM    957  N   TRP A 122      -2.590   9.633  10.266  1.00 94.94           N  
ATOM    958  CA  TRP A 122      -3.826  10.336  10.594  1.00 94.94           C  
ATOM    959  C   TRP A 122      -4.250  10.047  12.031  1.00 94.94           C  
ATOM    960  CB  TRP A 122      -4.945   9.938   9.625  1.00 94.94           C  
ATOM    961  O   TRP A 122      -4.145   8.914  12.500  1.00 94.94           O  
ATOM    962  CG  TRP A 122      -4.707  10.359   8.211  1.00 94.94           C  
ATOM    963  CD1 TRP A 122      -4.012   9.680   7.250  1.00 94.94           C  
ATOM    964  CD2 TRP A 122      -5.164  11.570   7.594  1.00 94.94           C  
ATOM    965  CE2 TRP A 122      -4.707  11.555   6.258  1.00 94.94           C  
ATOM    966  CE3 TRP A 122      -5.914  12.664   8.039  1.00 94.94           C  
ATOM    967  NE1 TRP A 122      -4.008  10.391   6.074  1.00 94.94           N  
ATOM    968  CH2 TRP A 122      -5.715  13.648   5.828  1.00 94.94           C  
ATOM    969  CZ2 TRP A 122      -4.977  12.594   5.363  1.00 94.94           C  
ATOM    970  CZ3 TRP A 122      -6.184  13.695   7.152  1.00 94.94           C  
ATOM    971  N   LYS A 123      -4.742  11.078  12.680  1.00 92.50           N  
ATOM    972  CA  LYS A 123      -5.375  10.945  13.984  1.00 92.50           C  
ATOM    973  C   LYS A 123      -6.891  11.102  13.883  1.00 92.50           C  
ATOM    974  CB  LYS A 123      -4.809  11.984  14.961  1.00 92.50           C  
ATOM    975  O   LYS A 123      -7.383  12.109  13.367  1.00 92.50           O  
ATOM    976  CG  LYS A 123      -5.387  11.891  16.375  1.00 92.50           C  
ATOM    977  CD  LYS A 123      -4.844  12.992  17.266  1.00 92.50           C  
ATOM    978  CE  LYS A 123      -5.457  12.930  18.656  1.00 92.50           C  
ATOM    979  NZ  LYS A 123      -4.949  14.023  19.547  1.00 92.50           N  
ATOM    980  N   ILE A 124      -7.500  10.156  14.344  1.00 90.94           N  
ATOM    981  CA  ILE A 124      -8.961  10.180  14.352  1.00 90.94           C  
ATOM    982  C   ILE A 124      -9.461  10.383  15.781  1.00 90.94           C  
ATOM    983  CB  ILE A 124      -9.555   8.891  13.750  1.00 90.94           C  
ATOM    984  O   ILE A 124      -9.250   9.516  16.641  1.00 90.94           O  
ATOM    985  CG1 ILE A 124      -9.000   8.656  12.336  1.00 90.94           C  
ATOM    986  CG2 ILE A 124     -11.078   8.953  13.734  1.00 90.94           C  
ATOM    987  CD1 ILE A 124      -9.062   7.203  11.883  1.00 90.94           C  
ATOM    988  N   SER A 125     -10.102  11.531  15.930  1.00 86.88           N  
ATOM    989  CA  SER A 125     -10.547  11.852  17.281  1.00 86.88           C  
ATOM    990  C   SER A 125     -12.016  12.258  17.297  1.00 86.88           C  
ATOM    991  CB  SER A 125      -9.695  12.977  17.875  1.00 86.88           C  
ATOM    992  O   SER A 125     -12.531  12.781  16.312  1.00 86.88           O  
ATOM    993  OG  SER A 125      -9.781  14.148  17.078  1.00 86.88           O  
ATOM    994  N   GLU A 126     -12.641  11.883  18.375  1.00 81.88           N  
ATOM    995  CA  GLU A 126     -14.023  12.281  18.609  1.00 81.88           C  
ATOM    996  C   GLU A 126     -14.094  13.555  19.438  1.00 81.88           C  
ATOM    997  CB  GLU A 126     -14.789  11.156  19.312  1.00 81.88           C  
ATOM    998  O   GLU A 126     -13.320  13.734  20.391  1.00 81.88           O  
ATOM    999  CG  GLU A 126     -14.898   9.883  18.500  1.00 81.88           C  
ATOM   1000  CD  GLU A 126     -15.633   8.758  19.219  1.00 81.88           C  
ATOM   1001  OE1 GLU A 126     -15.758   7.652  18.641  1.00 81.88           O  
ATOM   1002  OE2 GLU A 126     -16.078   8.992  20.359  1.00 81.88           O  
ATOM   1003  N   ARG A 127     -14.883  14.484  18.891  1.00 77.88           N  
ATOM   1004  CA  ARG A 127     -15.094  15.727  19.625  1.00 77.88           C  
ATOM   1005  C   ARG A 127     -16.562  15.883  20.031  1.00 77.88           C  
ATOM   1006  CB  ARG A 127     -14.648  16.938  18.797  1.00 77.88           C  
ATOM   1007  O   ARG A 127     -17.453  15.867  19.172  1.00 77.88           O  
ATOM   1008  CG  ARG A 127     -13.141  17.094  18.719  1.00 77.88           C  
ATOM   1009  CD  ARG A 127     -12.750  18.391  18.016  1.00 77.88           C  
ATOM   1010  NE  ARG A 127     -11.297  18.547  17.938  1.00 77.88           N  
ATOM   1011  NH1 ARG A 127     -11.367  20.547  16.797  1.00 77.88           N  
ATOM   1012  NH2 ARG A 127      -9.352  19.609  17.359  1.00 77.88           N  
ATOM   1013  CZ  ARG A 127     -10.680  19.562  17.359  1.00 77.88           C  
ATOM   1014  N   ASP A 128     -16.828  15.891  21.297  1.00 73.38           N  
ATOM   1015  CA  ASP A 128     -18.203  16.031  21.781  1.00 73.38           C  
ATOM   1016  C   ASP A 128     -18.406  17.391  22.453  1.00 73.38           C  
ATOM   1017  CB  ASP A 128     -18.547  14.914  22.766  1.00 73.38           C  
ATOM   1018  O   ASP A 128     -19.469  17.656  23.016  1.00 73.38           O  
ATOM   1019  CG  ASP A 128     -17.578  14.836  23.938  1.00 73.38           C  
ATOM   1020  OD1 ASP A 128     -16.469  15.430  23.859  1.00 73.38           O  
ATOM   1021  OD2 ASP A 128     -17.906  14.172  24.938  1.00 73.38           O  
ATOM   1022  N   LYS A 129     -17.422  18.156  22.531  1.00 74.38           N  
ATOM   1023  CA  LYS A 129     -17.531  19.469  23.172  1.00 74.38           C  
ATOM   1024  C   LYS A 129     -16.969  20.562  22.266  1.00 74.38           C  
ATOM   1025  CB  LYS A 129     -16.812  19.469  24.516  1.00 74.38           C  
ATOM   1026  O   LYS A 129     -16.062  20.312  21.469  1.00 74.38           O  
ATOM   1027  CG  LYS A 129     -17.391  18.484  25.531  1.00 74.38           C  
ATOM   1028  CD  LYS A 129     -16.625  18.531  26.844  1.00 74.38           C  
ATOM   1029  CE  LYS A 129     -17.156  17.516  27.844  1.00 74.38           C  
ATOM   1030  NZ  LYS A 129     -16.375  17.516  29.109  1.00 74.38           N  
ATOM   1031  N   ARG A 130     -17.609  21.594  22.172  1.00 71.81           N  
ATOM   1032  CA  ARG A 130     -17.125  22.750  21.422  1.00 71.81           C  
ATOM   1033  C   ARG A 130     -16.969  23.969  22.328  1.00 71.81           C  
ATOM   1034  CB  ARG A 130     -18.078  23.078  20.266  1.00 71.81           C  
ATOM   1035  O   ARG A 130     -17.766  24.156  23.250  1.00 71.81           O  
ATOM   1036  CG  ARG A 130     -18.016  24.531  19.812  1.00 71.81           C  
ATOM   1037  CD  ARG A 130     -18.969  24.812  18.656  1.00 71.81           C  
ATOM   1038  NE  ARG A 130     -18.938  26.203  18.266  1.00 71.81           N  
ATOM   1039  NH1 ARG A 130     -20.562  25.984  16.625  1.00 71.81           N  
ATOM   1040  NH2 ARG A 130     -19.594  28.031  17.016  1.00 71.81           N  
ATOM   1041  CZ  ARG A 130     -19.688  26.734  17.312  1.00 71.81           C  
ATOM   1042  N   PRO A 131     -15.844  24.703  22.109  1.00 71.31           N  
ATOM   1043  CA  PRO A 131     -15.672  25.938  22.891  1.00 71.31           C  
ATOM   1044  C   PRO A 131     -16.609  27.062  22.438  1.00 71.31           C  
ATOM   1045  CB  PRO A 131     -14.211  26.312  22.641  1.00 71.31           C  
ATOM   1046  O   PRO A 131     -16.703  27.344  21.250  1.00 71.31           O  
ATOM   1047  CG  PRO A 131     -13.844  25.609  21.375  1.00 71.31           C  
ATOM   1048  CD  PRO A 131     -14.805  24.469  21.172  1.00 71.31           C  
ATOM   1049  N   GLU A 132     -17.516  27.312  23.250  1.00 69.50           N  
ATOM   1050  CA  GLU A 132     -18.438  28.422  23.000  1.00 69.50           C  
ATOM   1051  C   GLU A 132     -18.234  29.562  23.984  1.00 69.50           C  
ATOM   1052  CB  GLU A 132     -19.891  27.938  23.062  1.00 69.50           C  
ATOM   1053  O   GLU A 132     -17.688  29.344  25.078  1.00 69.50           O  
ATOM   1054  CG  GLU A 132     -20.375  27.281  21.766  1.00 69.50           C  
ATOM   1055  CD  GLU A 132     -21.859  26.938  21.797  1.00 69.50           C  
ATOM   1056  OE1 GLU A 132     -22.359  26.375  20.797  1.00 69.50           O  
ATOM   1057  OE2 GLU A 132     -22.516  27.219  22.812  1.00 69.50           O  
ATOM   1058  N   GLY A 133     -18.391  30.781  23.484  1.00 67.75           N  
ATOM   1059  CA  GLY A 133     -18.375  31.938  24.375  1.00 67.75           C  
ATOM   1060  C   GLY A 133     -17.156  32.812  24.203  1.00 67.75           C  
ATOM   1061  O   GLY A 133     -16.688  33.438  25.156  1.00 67.75           O  
ATOM   1062  N   TYR A 134     -16.531  32.656  22.984  1.00 67.31           N  
ATOM   1063  CA  TYR A 134     -15.430  33.562  22.719  1.00 67.31           C  
ATOM   1064  C   TYR A 134     -15.930  35.000  22.625  1.00 67.31           C  
ATOM   1065  CB  TYR A 134     -14.703  33.188  21.422  1.00 67.31           C  
ATOM   1066  O   TYR A 134     -17.031  35.250  22.141  1.00 67.31           O  
ATOM   1067  CG  TYR A 134     -13.953  31.875  21.516  1.00 67.31           C  
ATOM   1068  CD1 TYR A 134     -12.641  31.844  22.000  1.00 67.31           C  
ATOM   1069  CD2 TYR A 134     -14.547  30.688  21.125  1.00 67.31           C  
ATOM   1070  CE1 TYR A 134     -11.945  30.641  22.078  1.00 67.31           C  
ATOM   1071  CE2 TYR A 134     -13.859  29.484  21.203  1.00 67.31           C  
ATOM   1072  OH  TYR A 134     -11.875  28.281  21.766  1.00 67.31           O  
ATOM   1073  CZ  TYR A 134     -12.562  29.469  21.688  1.00 67.31           C  
ATOM   1074  N   ASN A 135     -15.344  35.875  23.406  1.00 68.69           N  
ATOM   1075  CA  ASN A 135     -15.742  37.281  23.297  1.00 68.69           C  
ATOM   1076  C   ASN A 135     -14.836  38.031  22.344  1.00 68.69           C  
ATOM   1077  CB  ASN A 135     -15.742  37.938  24.672  1.00 68.69           C  
ATOM   1078  O   ASN A 135     -14.883  39.281  22.281  1.00 68.69           O  
ATOM   1079  CG  ASN A 135     -14.375  37.938  25.312  1.00 68.69           C  
ATOM   1080  ND2 ASN A 135     -14.195  38.812  26.328  1.00 68.69           N  
ATOM   1081  OD1 ASN A 135     -13.477  37.188  24.922  1.00 68.69           O  
ATOM   1082  N   LEU A 136     -13.867  37.156  21.859  1.00 67.19           N  
ATOM   1083  CA  LEU A 136     -12.930  37.812  20.953  1.00 67.19           C  
ATOM   1084  C   LEU A 136     -13.500  37.875  19.547  1.00 67.19           C  
ATOM   1085  CB  LEU A 136     -11.586  37.094  20.938  1.00 67.19           C  
ATOM   1086  O   LEU A 136     -13.086  38.719  18.750  1.00 67.19           O  
ATOM   1087  CG  LEU A 136     -10.773  37.156  22.234  1.00 67.19           C  
ATOM   1088  CD1 LEU A 136      -9.797  35.969  22.297  1.00 67.19           C  
ATOM   1089  CD2 LEU A 136     -10.031  38.469  22.344  1.00 67.19           C  
ATOM   1090  N   LYS A 137     -14.367  36.969  19.188  1.00 64.19           N  
ATOM   1091  CA  LYS A 137     -14.953  36.938  17.859  1.00 64.19           C  
ATOM   1092  C   LYS A 137     -16.422  37.344  17.906  1.00 64.19           C  
ATOM   1093  CB  LYS A 137     -14.781  35.562  17.219  1.00 64.19           C  
ATOM   1094  O   LYS A 137     -17.109  37.094  18.906  1.00 64.19           O  
ATOM   1095  CG  LYS A 137     -13.352  35.250  16.797  1.00 64.19           C  
ATOM   1096  CD  LYS A 137     -13.258  33.906  16.109  1.00 64.19           C  
ATOM   1097  CE  LYS A 137     -11.820  33.562  15.734  1.00 64.19           C  
ATOM   1098  NZ  LYS A 137     -11.719  32.219  15.078  1.00 64.19           N  
ATOM   1099  N   GLU A 138     -16.859  38.219  16.891  1.00 61.91           N  
ATOM   1100  CA  GLU A 138     -18.281  38.531  16.766  1.00 61.91           C  
ATOM   1101  C   GLU A 138     -19.078  37.312  16.344  1.00 61.91           C  
ATOM   1102  CB  GLU A 138     -18.484  39.656  15.758  1.00 61.91           C  
ATOM   1103  O   GLU A 138     -18.516  36.219  16.141  1.00 61.91           O  
ATOM   1104  CG  GLU A 138     -18.188  41.031  16.312  1.00 61.91           C  
ATOM   1105  CD  GLU A 138     -18.688  42.156  15.414  1.00 61.91           C  
ATOM   1106  OE1 GLU A 138     -18.516  43.344  15.781  1.00 61.91           O  
ATOM   1107  OE2 GLU A 138     -19.234  41.844  14.344  1.00 61.91           O  
ATOM   1108  N   GLU A 139     -20.500  37.344  16.484  1.00 61.28           N  
ATOM   1109  CA  GLU A 139     -21.406  36.250  16.172  1.00 61.28           C  
ATOM   1110  C   GLU A 139     -21.125  35.688  14.781  1.00 61.28           C  
ATOM   1111  CB  GLU A 139     -22.859  36.719  16.266  1.00 61.28           C  
ATOM   1112  O   GLU A 139     -21.344  34.500  14.531  1.00 61.28           O  
ATOM   1113  CG  GLU A 139     -23.484  36.500  17.641  1.00 61.28           C  
ATOM   1114  CD  GLU A 139     -24.953  36.906  17.703  1.00 61.28           C  
ATOM   1115  OE1 GLU A 139     -25.578  36.688  18.766  1.00 61.28           O  
ATOM   1116  OE2 GLU A 139     -25.453  37.438  16.703  1.00 61.28           O  
ATOM   1117  N   ASP A 140     -20.625  36.531  14.000  1.00 54.22           N  
ATOM   1118  CA  ASP A 140     -20.422  36.156  12.609  1.00 54.22           C  
ATOM   1119  C   ASP A 140     -19.016  35.562  12.406  1.00 54.22           C  
ATOM   1120  CB  ASP A 140     -20.641  37.344  11.688  1.00 54.22           C  
ATOM   1121  O   ASP A 140     -18.656  35.219  11.289  1.00 54.22           O  
ATOM   1122  CG  ASP A 140     -20.969  38.625  12.430  1.00 54.22           C  
ATOM   1123  OD1 ASP A 140     -21.328  38.562  13.633  1.00 54.22           O  
ATOM   1124  OD2 ASP A 140     -20.891  39.719  11.820  1.00 54.22           O  
ATOM   1125  N   GLY A 141     -18.203  35.250  13.430  1.00 59.44           N  
ATOM   1126  CA  GLY A 141     -16.875  34.656  13.312  1.00 59.44           C  
ATOM   1127  C   GLY A 141     -15.781  35.719  13.219  1.00 59.44           C  
ATOM   1128  O   GLY A 141     -14.594  35.375  13.242  1.00 59.44           O  
ATOM   1129  N   ARG A 142     -16.125  37.062  13.047  1.00 63.06           N  
ATOM   1130  CA  ARG A 142     -15.109  38.125  12.883  1.00 63.06           C  
ATOM   1131  C   ARG A 142     -14.523  38.531  14.227  1.00 63.06           C  
ATOM   1132  CB  ARG A 142     -15.703  39.344  12.172  1.00 63.06           C  
ATOM   1133  O   ARG A 142     -15.227  38.500  15.242  1.00 63.06           O  
ATOM   1134  CG  ARG A 142     -15.883  39.156  10.672  1.00 63.06           C  
ATOM   1135  CD  ARG A 142     -16.438  40.406  10.016  1.00 63.06           C  
ATOM   1136  NE  ARG A 142     -16.703  40.188   8.594  1.00 63.06           N  
ATOM   1137  NH1 ARG A 142     -17.562  42.312   8.234  1.00 63.06           N  
ATOM   1138  NH2 ARG A 142     -17.438  40.781   6.504  1.00 63.06           N  
ATOM   1139  CZ  ARG A 142     -17.234  41.094   7.781  1.00 63.06           C  
ATOM   1140  N   TYR A 143     -13.227  38.688  14.195  1.00 67.25           N  
ATOM   1141  CA  TYR A 143     -12.547  39.094  15.414  1.00 67.25           C  
ATOM   1142  C   TYR A 143     -13.031  40.469  15.867  1.00 67.25           C  
ATOM   1143  CB  TYR A 143     -11.031  39.125  15.203  1.00 67.25           C  
ATOM   1144  O   TYR A 143     -13.219  41.375  15.039  1.00 67.25           O  
ATOM   1145  CG  TYR A 143     -10.391  37.750  15.219  1.00 67.25           C  
ATOM   1146  CD1 TYR A 143     -10.086  37.125  16.422  1.00 67.25           C  
ATOM   1147  CD2 TYR A 143     -10.078  37.094  14.031  1.00 67.25           C  
ATOM   1148  CE1 TYR A 143      -9.492  35.875  16.438  1.00 67.25           C  
ATOM   1149  CE2 TYR A 143      -9.484  35.844  14.039  1.00 67.25           C  
ATOM   1150  OH  TYR A 143      -8.609  34.000  15.266  1.00 67.25           O  
ATOM   1151  CZ  TYR A 143      -9.203  35.250  15.250  1.00 67.25           C  
ATOM   1152  N   ARG A 144     -13.477  40.594  16.984  1.00 69.19           N  
ATOM   1153  CA  ARG A 144     -13.867  41.875  17.562  1.00 69.19           C  
ATOM   1154  C   ARG A 144     -12.664  42.781  17.750  1.00 69.19           C  
ATOM   1155  CB  ARG A 144     -14.586  41.656  18.906  1.00 69.19           C  
ATOM   1156  O   ARG A 144     -11.531  42.312  17.875  1.00 69.19           O  
ATOM   1157  CG  ARG A 144     -16.094  41.469  18.781  1.00 69.19           C  
ATOM   1158  CD  ARG A 144     -16.766  41.406  20.141  1.00 69.19           C  
ATOM   1159  NE  ARG A 144     -18.203  41.156  20.016  1.00 69.19           N  
ATOM   1160  NH1 ARG A 144     -18.594  41.094  22.297  1.00 69.19           N  
ATOM   1161  NH2 ARG A 144     -20.328  40.781  20.812  1.00 69.19           N  
ATOM   1162  CZ  ARG A 144     -19.031  41.000  21.047  1.00 69.19           C  
ATOM   1163  N   ASP A 145     -12.805  44.031  17.453  1.00 66.62           N  
ATOM   1164  CA  ASP A 145     -11.781  45.031  17.734  1.00 66.62           C  
ATOM   1165  C   ASP A 145     -11.258  44.875  19.172  1.00 66.62           C  
ATOM   1166  CB  ASP A 145     -12.328  46.438  17.516  1.00 66.62           C  
ATOM   1167  O   ASP A 145     -12.039  44.812  20.125  1.00 66.62           O  
ATOM   1168  CG  ASP A 145     -11.242  47.438  17.234  1.00 66.62           C  
ATOM   1169  OD1 ASP A 145     -10.047  47.125  17.422  1.00 66.62           O  
ATOM   1170  OD2 ASP A 145     -11.586  48.594  16.828  1.00 66.62           O  
ATOM   1171  N   PRO A 146      -9.953  44.469  19.266  1.00 70.44           N  
ATOM   1172  CA  PRO A 146      -9.352  44.281  20.578  1.00 70.44           C  
ATOM   1173  C   PRO A 146      -9.664  45.406  21.547  1.00 70.44           C  
ATOM   1174  CB  PRO A 146      -7.855  44.188  20.281  1.00 70.44           C  
ATOM   1175  O   PRO A 146      -9.664  45.219  22.766  1.00 70.44           O  
ATOM   1176  CG  PRO A 146      -7.758  44.344  18.797  1.00 70.44           C  
ATOM   1177  CD  PRO A 146      -9.133  44.594  18.250  1.00 70.44           C  
ATOM   1178  N   THR A 147      -9.836  46.656  21.031  1.00 70.81           N  
ATOM   1179  CA  THR A 147     -10.094  47.812  21.891  1.00 70.81           C  
ATOM   1180  C   THR A 147     -11.477  47.719  22.531  1.00 70.81           C  
ATOM   1181  CB  THR A 147      -9.969  49.125  21.109  1.00 70.81           C  
ATOM   1182  O   THR A 147     -11.719  48.281  23.594  1.00 70.81           O  
ATOM   1183  CG2 THR A 147      -8.531  49.375  20.672  1.00 70.81           C  
ATOM   1184  OG1 THR A 147     -10.812  49.062  19.953  1.00 70.81           O  
ATOM   1185  N   THR A 148     -12.273  47.000  21.781  1.00 67.12           N  
ATOM   1186  CA  THR A 148     -13.656  46.938  22.250  1.00 67.12           C  
ATOM   1187  C   THR A 148     -13.828  45.812  23.266  1.00 67.12           C  
ATOM   1188  CB  THR A 148     -14.625  46.719  21.078  1.00 67.12           C  
ATOM   1189  O   THR A 148     -14.844  45.750  23.953  1.00 67.12           O  
ATOM   1190  CG2 THR A 148     -14.680  47.969  20.188  1.00 67.12           C  
ATOM   1191  OG1 THR A 148     -14.195  45.594  20.297  1.00 67.12           O  
ATOM   1192  N   VAL A 149     -12.812  44.969  23.156  1.00 63.38           N  
ATOM   1193  CA  VAL A 149     -12.906  43.812  24.078  1.00 63.38           C  
ATOM   1194  C   VAL A 149     -12.492  44.250  25.469  1.00 63.38           C  
ATOM   1195  CB  VAL A 149     -12.039  42.625  23.594  1.00 63.38           C  
ATOM   1196  O   VAL A 149     -11.320  44.594  25.703  1.00 63.38           O  
ATOM   1197  CG1 VAL A 149     -12.195  41.438  24.547  1.00 63.38           C  
ATOM   1198  CG2 VAL A 149     -12.414  42.250  22.172  1.00 63.38           C  
ATOM   1199  N   THR A 150     -13.383  44.625  26.359  1.00 72.31           N  
ATOM   1200  CA  THR A 150     -13.133  45.094  27.719  1.00 72.31           C  
ATOM   1201  C   THR A 150     -12.859  43.938  28.641  1.00 72.31           C  
ATOM   1202  CB  THR A 150     -14.328  45.906  28.250  1.00 72.31           C  
ATOM   1203  O   THR A 150     -12.078  44.031  29.594  1.00 72.31           O  
ATOM   1204  CG2 THR A 150     -14.438  47.250  27.547  1.00 72.31           C  
ATOM   1205  OG1 THR A 150     -15.539  45.188  28.047  1.00 72.31           O  
ATOM   1206  N   THR A 151     -13.641  42.781  28.438  1.00 69.44           N  
ATOM   1207  CA  THR A 151     -13.445  41.625  29.281  1.00 69.44           C  
ATOM   1208  C   THR A 151     -13.180  40.375  28.438  1.00 69.44           C  
ATOM   1209  CB  THR A 151     -14.672  41.375  30.188  1.00 69.44           C  
ATOM   1210  O   THR A 151     -13.812  40.188  27.406  1.00 69.44           O  
ATOM   1211  CG2 THR A 151     -14.742  42.406  31.312  1.00 69.44           C  
ATOM   1212  OG1 THR A 151     -15.867  41.438  29.406  1.00 69.44           O  
ATOM   1213  N   LEU A 152     -12.023  39.688  28.703  1.00 72.69           N  
ATOM   1214  CA  LEU A 152     -11.734  38.438  28.016  1.00 72.69           C  
ATOM   1215  C   LEU A 152     -12.523  37.281  28.625  1.00 72.69           C  
ATOM   1216  CB  LEU A 152     -10.234  38.125  28.078  1.00 72.69           C  
ATOM   1217  O   LEU A 152     -12.531  37.094  29.844  1.00 72.69           O  
ATOM   1218  CG  LEU A 152      -9.406  38.531  26.859  1.00 72.69           C  
ATOM   1219  CD1 LEU A 152      -8.070  39.125  27.297  1.00 72.69           C  
ATOM   1220  CD2 LEU A 152      -9.195  37.344  25.922  1.00 72.69           C  
ATOM   1221  N   ARG A 153     -13.453  36.844  27.797  1.00 70.69           N  
ATOM   1222  CA  ARG A 153     -14.227  35.688  28.250  1.00 70.69           C  
ATOM   1223  C   ARG A 153     -13.555  34.375  27.859  1.00 70.69           C  
ATOM   1224  CB  ARG A 153     -15.648  35.750  27.688  1.00 70.69           C  
ATOM   1225  O   ARG A 153     -13.070  34.219  26.734  1.00 70.69           O  
ATOM   1226  CG  ARG A 153     -16.609  36.594  28.484  1.00 70.69           C  
ATOM   1227  CD  ARG A 153     -18.031  36.500  27.969  1.00 70.69           C  
ATOM   1228  NE  ARG A 153     -18.922  37.438  28.625  1.00 70.69           N  
ATOM   1229  NH1 ARG A 153     -20.828  36.719  27.578  1.00 70.69           N  
ATOM   1230  NH2 ARG A 153     -20.938  38.438  29.094  1.00 70.69           N  
ATOM   1231  CZ  ARG A 153     -20.234  37.531  28.422  1.00 70.69           C  
ATOM   1232  N   VAL A 154     -13.180  33.469  28.938  1.00 72.12           N  
ATOM   1233  CA  VAL A 154     -12.641  32.125  28.688  1.00 72.12           C  
ATOM   1234  C   VAL A 154     -13.727  31.250  28.094  1.00 72.12           C  
ATOM   1235  CB  VAL A 154     -12.094  31.500  29.984  1.00 72.12           C  
ATOM   1236  O   VAL A 154     -14.812  31.109  28.656  1.00 72.12           O  
ATOM   1237  CG1 VAL A 154     -11.539  30.094  29.703  1.00 72.12           C  
ATOM   1238  CG2 VAL A 154     -11.008  32.375  30.594  1.00 72.12           C  
ATOM   1239  N   PRO A 155     -13.562  30.766  26.891  1.00 69.25           N  
ATOM   1240  CA  PRO A 155     -14.578  29.906  26.281  1.00 69.25           C  
ATOM   1241  C   PRO A 155     -14.914  28.672  27.125  1.00 69.25           C  
ATOM   1242  CB  PRO A 155     -13.938  29.500  24.953  1.00 69.25           C  
ATOM   1243  O   PRO A 155     -14.078  28.219  27.906  1.00 69.25           O  
ATOM   1244  CG  PRO A 155     -12.500  29.891  25.094  1.00 69.25           C  
ATOM   1245  CD  PRO A 155     -12.352  30.750  26.312  1.00 69.25           C  
ATOM   1246  N   VAL A 156     -16.281  28.469  27.312  1.00 73.81           N  
ATOM   1247  CA  VAL A 156     -16.750  27.281  28.031  1.00 73.81           C  
ATOM   1248  C   VAL A 156     -17.078  26.172  27.047  1.00 73.81           C  
ATOM   1249  CB  VAL A 156     -17.969  27.609  28.906  1.00 73.81           C  
ATOM   1250  O   VAL A 156     -17.562  26.438  25.938  1.00 73.81           O  
ATOM   1251  CG1 VAL A 156     -18.328  26.422  29.797  1.00 73.81           C  
ATOM   1252  CG2 VAL A 156     -17.719  28.859  29.750  1.00 73.81           C  
ATOM   1253  N   PHE A 157     -16.656  24.969  27.312  1.00 76.81           N  
ATOM   1254  CA  PHE A 157     -16.938  23.812  26.469  1.00 76.81           C  
ATOM   1255  C   PHE A 157     -18.391  23.375  26.625  1.00 76.81           C  
ATOM   1256  CB  PHE A 157     -16.000  22.656  26.828  1.00 76.81           C  
ATOM   1257  O   PHE A 157     -18.859  23.125  27.734  1.00 76.81           O  
ATOM   1258  CG  PHE A 157     -14.625  22.781  26.219  1.00 76.81           C  
ATOM   1259  CD1 PHE A 157     -14.406  22.469  24.891  1.00 76.81           C  
ATOM   1260  CD2 PHE A 157     -13.555  23.203  27.000  1.00 76.81           C  
ATOM   1261  CE1 PHE A 157     -13.133  22.594  24.328  1.00 76.81           C  
ATOM   1262  CE2 PHE A 157     -12.281  23.312  26.453  1.00 76.81           C  
ATOM   1263  CZ  PHE A 157     -12.070  23.016  25.125  1.00 76.81           C  
ATOM   1264  N   ARG A 158     -19.125  23.531  25.594  1.00 75.94           N  
ATOM   1265  CA  ARG A 158     -20.500  23.047  25.547  1.00 75.94           C  
ATOM   1266  C   ARG A 158     -20.594  21.734  24.781  1.00 75.94           C  
ATOM   1267  CB  ARG A 158     -21.422  24.094  24.938  1.00 75.94           C  
ATOM   1268  O   ARG A 158     -19.859  21.516  23.812  1.00 75.94           O  
ATOM   1269  CG  ARG A 158     -21.719  25.266  25.844  1.00 75.94           C  
ATOM   1270  CD  ARG A 158     -23.094  25.844  25.594  1.00 75.94           C  
ATOM   1271  NE  ARG A 158     -23.359  27.016  26.422  1.00 75.94           N  
ATOM   1272  NH1 ARG A 158     -25.500  27.375  25.641  1.00 75.94           N  
ATOM   1273  NH2 ARG A 158     -24.609  28.766  27.219  1.00 75.94           N  
ATOM   1274  CZ  ARG A 158     -24.484  27.719  26.422  1.00 75.94           C  
ATOM   1275  N   PRO A 159     -21.359  20.828  25.375  1.00 76.38           N  
ATOM   1276  CA  PRO A 159     -21.547  19.547  24.688  1.00 76.38           C  
ATOM   1277  C   PRO A 159     -22.125  19.703  23.281  1.00 76.38           C  
ATOM   1278  CB  PRO A 159     -22.516  18.781  25.594  1.00 76.38           C  
ATOM   1279  O   PRO A 159     -22.938  20.594  23.047  1.00 76.38           O  
ATOM   1280  CG  PRO A 159     -22.938  19.797  26.625  1.00 76.38           C  
ATOM   1281  CD  PRO A 159     -22.125  21.047  26.422  1.00 76.38           C  
ATOM   1282  N   MET A 160     -21.500  19.156  22.359  1.00 68.94           N  
ATOM   1283  CA  MET A 160     -21.984  19.141  20.984  1.00 68.94           C  
ATOM   1284  C   MET A 160     -22.203  17.703  20.500  1.00 68.94           C  
ATOM   1285  CB  MET A 160     -21.016  19.859  20.047  1.00 68.94           C  
ATOM   1286  O   MET A 160     -21.844  16.750  21.188  1.00 68.94           O  
ATOM   1287  CG  MET A 160     -19.688  19.141  19.875  1.00 68.94           C  
ATOM   1288  SD  MET A 160     -18.641  19.891  18.562  1.00 68.94           S  
ATOM   1289  CE  MET A 160     -17.641  18.453  18.094  1.00 68.94           C  
ATOM   1290  N   ASP A 161     -22.969  17.641  19.406  1.00 71.31           N  
ATOM   1291  CA  ASP A 161     -23.141  16.328  18.797  1.00 71.31           C  
ATOM   1292  C   ASP A 161     -21.797  15.695  18.438  1.00 71.31           C  
ATOM   1293  CB  ASP A 161     -24.016  16.422  17.547  1.00 71.31           C  
ATOM   1294  O   ASP A 161     -20.844  16.406  18.109  1.00 71.31           O  
ATOM   1295  CG  ASP A 161     -25.453  16.812  17.859  1.00 71.31           C  
ATOM   1296  OD1 ASP A 161     -25.922  16.562  19.000  1.00 71.31           O  
ATOM   1297  OD2 ASP A 161     -26.125  17.359  16.969  1.00 71.31           O  
ATOM   1298  N   LEU A 162     -21.656  14.453  18.641  1.00 73.31           N  
ATOM   1299  CA  LEU A 162     -20.422  13.719  18.422  1.00 73.31           C  
ATOM   1300  C   LEU A 162     -19.938  13.922  16.984  1.00 73.31           C  
ATOM   1301  CB  LEU A 162     -20.625  12.227  18.703  1.00 73.31           C  
ATOM   1302  O   LEU A 162     -20.656  13.648  16.031  1.00 73.31           O  
ATOM   1303  CG  LEU A 162     -19.359  11.367  18.703  1.00 73.31           C  
ATOM   1304  CD1 LEU A 162     -18.938  11.070  20.141  1.00 73.31           C  
ATOM   1305  CD2 LEU A 162     -19.609  10.062  17.938  1.00 73.31           C  
ATOM   1306  N   MET A 163     -18.812  14.617  16.984  1.00 76.75           N  
ATOM   1307  CA  MET A 163     -18.188  14.812  15.680  1.00 76.75           C  
ATOM   1308  C   MET A 163     -16.859  14.078  15.594  1.00 76.75           C  
ATOM   1309  CB  MET A 163     -17.984  16.312  15.398  1.00 76.75           C  
ATOM   1310  O   MET A 163     -16.062  14.117  16.531  1.00 76.75           O  
ATOM   1311  CG  MET A 163     -17.516  16.609  13.984  1.00 76.75           C  
ATOM   1312  SD  MET A 163     -17.266  18.406  13.695  1.00 76.75           S  
ATOM   1313  CE  MET A 163     -16.016  18.344  12.391  1.00 76.75           C  
ATOM   1314  N   VAL A 164     -16.719  13.352  14.562  1.00 82.06           N  
ATOM   1315  CA  VAL A 164     -15.461  12.625  14.352  1.00 82.06           C  
ATOM   1316  C   VAL A 164     -14.602  13.367  13.336  1.00 82.06           C  
ATOM   1317  CB  VAL A 164     -15.719  11.180  13.867  1.00 82.06           C  
ATOM   1318  O   VAL A 164     -15.047  13.656  12.227  1.00 82.06           O  
ATOM   1319  CG1 VAL A 164     -14.406  10.430  13.695  1.00 82.06           C  
ATOM   1320  CG2 VAL A 164     -16.625  10.445  14.852  1.00 82.06           C  
ATOM   1321  N   GLU A 165     -13.406  13.750  13.844  1.00 83.00           N  
ATOM   1322  CA  GLU A 165     -12.500  14.516  12.992  1.00 83.00           C  
ATOM   1323  C   GLU A 165     -11.227  13.727  12.703  1.00 83.00           C  
ATOM   1324  CB  GLU A 165     -12.156  15.859  13.641  1.00 83.00           C  
ATOM   1325  O   GLU A 165     -10.664  13.094  13.602  1.00 83.00           O  
ATOM   1326  CG  GLU A 165     -11.344  16.781  12.750  1.00 83.00           C  
ATOM   1327  CD  GLU A 165     -10.969  18.094  13.422  1.00 83.00           C  
ATOM   1328  OE1 GLU A 165     -10.320  18.938  12.773  1.00 83.00           O  
ATOM   1329  OE2 GLU A 165     -11.328  18.266  14.609  1.00 83.00           O  
ATOM   1330  N   ALA A 166     -10.875  13.750  11.484  1.00 88.69           N  
ATOM   1331  CA  ALA A 166      -9.594  13.188  11.062  1.00 88.69           C  
ATOM   1332  C   ALA A 166      -8.586  14.281  10.742  1.00 88.69           C  
ATOM   1333  CB  ALA A 166      -9.789  12.281   9.844  1.00 88.69           C  
ATOM   1334  O   ALA A 166      -8.836  15.148   9.906  1.00 88.69           O  
ATOM   1335  N   SER A 167      -7.414  14.289  11.461  1.00 87.81           N  
ATOM   1336  CA  SER A 167      -6.371  15.281  11.242  1.00 87.81           C  
ATOM   1337  C   SER A 167      -5.035  14.625  10.930  1.00 87.81           C  
ATOM   1338  CB  SER A 167      -6.223  16.188  12.477  1.00 87.81           C  
ATOM   1339  O   SER A 167      -4.648  13.648  11.570  1.00 87.81           O  
ATOM   1340  OG  SER A 167      -5.859  15.422  13.609  1.00 87.81           O  
ATOM   1341  N   PRO A 168      -4.457  15.164   9.875  1.00 88.38           N  
ATOM   1342  CA  PRO A 168      -3.117  14.641   9.602  1.00 88.38           C  
ATOM   1343  C   PRO A 168      -2.102  15.023  10.672  1.00 88.38           C  
ATOM   1344  CB  PRO A 168      -2.760  15.281   8.258  1.00 88.38           C  
ATOM   1345  O   PRO A 168      -1.952  16.203  11.000  1.00 88.38           O  
ATOM   1346  CG  PRO A 168      -3.545  16.547   8.219  1.00 88.38           C  
ATOM   1347  CD  PRO A 168      -4.793  16.359   9.031  1.00 88.38           C  
ATOM   1348  N   ARG A 169      -1.457  14.125  11.180  1.00 86.69           N  
ATOM   1349  CA  ARG A 169      -0.486  14.367  12.242  1.00 86.69           C  
ATOM   1350  C   ARG A 169       0.928  14.461  11.680  1.00 86.69           C  
ATOM   1351  CB  ARG A 169      -0.558  13.258  13.297  1.00 86.69           C  
ATOM   1352  O   ARG A 169       1.704  15.328  12.086  1.00 86.69           O  
ATOM   1353  CG  ARG A 169       0.171  13.586  14.586  1.00 86.69           C  
ATOM   1354  CD  ARG A 169      -0.008  12.484  15.625  1.00 86.69           C  
ATOM   1355  NE  ARG A 169       0.879  12.680  16.766  1.00 86.69           N  
ATOM   1356  NH1 ARG A 169       0.182  10.789  17.891  1.00 86.69           N  
ATOM   1357  NH2 ARG A 169       1.792  12.141  18.812  1.00 86.69           N  
ATOM   1358  CZ  ARG A 169       0.949  11.867  17.828  1.00 86.69           C  
ATOM   1359  N   ARG A 170       1.274  13.516  10.859  1.00 89.12           N  
ATOM   1360  CA  ARG A 170       2.621  13.461  10.297  1.00 89.12           C  
ATOM   1361  C   ARG A 170       2.584  13.070   8.820  1.00 89.12           C  
ATOM   1362  CB  ARG A 170       3.490  12.477  11.078  1.00 89.12           C  
ATOM   1363  O   ARG A 170       1.710  12.312   8.398  1.00 89.12           O  
ATOM   1364  CG  ARG A 170       3.682  12.852  12.539  1.00 89.12           C  
ATOM   1365  CD  ARG A 170       4.734  11.984  13.211  1.00 89.12           C  
ATOM   1366  NE  ARG A 170       4.914  12.344  14.617  1.00 89.12           N  
ATOM   1367  NH1 ARG A 170       6.828  11.078  14.906  1.00 89.12           N  
ATOM   1368  NH2 ARG A 170       5.973  12.297  16.656  1.00 89.12           N  
ATOM   1369  CZ  ARG A 170       5.906  11.906  15.391  1.00 89.12           C  
ATOM   1370  N   ILE A 171       3.592  13.602   8.078  1.00 89.75           N  
ATOM   1371  CA  ILE A 171       3.727  13.297   6.652  1.00 89.75           C  
ATOM   1372  C   ILE A 171       5.129  12.766   6.367  1.00 89.75           C  
ATOM   1373  CB  ILE A 171       3.436  14.539   5.781  1.00 89.75           C  
ATOM   1374  O   ILE A 171       6.125  13.398   6.734  1.00 89.75           O  
ATOM   1375  CG1 ILE A 171       2.023  15.070   6.059  1.00 89.75           C  
ATOM   1376  CG2 ILE A 171       3.619  14.211   4.297  1.00 89.75           C  
ATOM   1377  CD1 ILE A 171       1.729  16.422   5.410  1.00 89.75           C  
ATOM   1378  N   PHE A 172       5.180  11.617   5.809  1.00 89.75           N  
ATOM   1379  CA  PHE A 172       6.434  10.969   5.449  1.00 89.75           C  
ATOM   1380  C   PHE A 172       6.609  10.938   3.936  1.00 89.75           C  
ATOM   1381  CB  PHE A 172       6.480   9.547   6.012  1.00 89.75           C  
ATOM   1382  O   PHE A 172       5.988  10.125   3.248  1.00 89.75           O  
ATOM   1383  CG  PHE A 172       6.137   9.461   7.477  1.00 89.75           C  
ATOM   1384  CD1 PHE A 172       7.137   9.492   8.438  1.00 89.75           C  
ATOM   1385  CD2 PHE A 172       4.816   9.344   7.887  1.00 89.75           C  
ATOM   1386  CE1 PHE A 172       6.824   9.414   9.797  1.00 89.75           C  
ATOM   1387  CE2 PHE A 172       4.496   9.266   9.234  1.00 89.75           C  
ATOM   1388  CZ  PHE A 172       5.500   9.297  10.188  1.00 89.75           C  
ATOM   1389  N   ALA A 173       7.410  11.820   3.484  1.00 81.75           N  
ATOM   1390  CA  ALA A 173       7.523  11.922   2.031  1.00 81.75           C  
ATOM   1391  C   ALA A 173       8.977  11.812   1.583  1.00 81.75           C  
ATOM   1392  CB  ALA A 173       6.918  13.242   1.543  1.00 81.75           C  
ATOM   1393  O   ALA A 173       9.883  11.750   2.414  1.00 81.75           O  
ATOM   1394  N   ASN A 174       9.203  11.594   0.339  1.00 76.25           N  
ATOM   1395  CA  ASN A 174      10.453  11.719  -0.399  1.00 76.25           C  
ATOM   1396  C   ASN A 174      11.430  10.602  -0.032  1.00 76.25           C  
ATOM   1397  CB  ASN A 174      11.094  13.086  -0.152  1.00 76.25           C  
ATOM   1398  O   ASN A 174      12.633  10.836   0.077  1.00 76.25           O  
ATOM   1399  CG  ASN A 174      10.258  14.227  -0.698  1.00 76.25           C  
ATOM   1400  ND2 ASN A 174      10.375  15.398  -0.082  1.00 76.25           N  
ATOM   1401  OD1 ASN A 174       9.508  14.055  -1.664  1.00 76.25           O  
ATOM   1402  N   ALA A 175      10.930   9.508   0.206  1.00 81.44           N  
ATOM   1403  CA  ALA A 175      11.852   8.414   0.513  1.00 81.44           C  
ATOM   1404  C   ALA A 175      11.867   7.379  -0.605  1.00 81.44           C  
ATOM   1405  CB  ALA A 175      11.484   7.762   1.840  1.00 81.44           C  
ATOM   1406  O   ALA A 175      12.805   6.586  -0.713  1.00 81.44           O  
ATOM   1407  N   HIS A 176      10.867   7.410  -1.419  1.00 86.94           N  
ATOM   1408  CA  HIS A 176      10.742   6.391  -2.453  1.00 86.94           C  
ATOM   1409  C   HIS A 176      10.719   7.020  -3.844  1.00 86.94           C  
ATOM   1410  CB  HIS A 176       9.477   5.555  -2.236  1.00 86.94           C  
ATOM   1411  O   HIS A 176      10.094   8.062  -4.051  1.00 86.94           O  
ATOM   1412  CG  HIS A 176       9.562   4.641  -1.056  1.00 86.94           C  
ATOM   1413  CD2 HIS A 176       9.055   4.758   0.195  1.00 86.94           C  
ATOM   1414  ND1 HIS A 176      10.234   3.438  -1.093  1.00 86.94           N  
ATOM   1415  CE1 HIS A 176      10.133   2.852   0.089  1.00 86.94           C  
ATOM   1416  NE2 HIS A 176       9.430   3.633   0.889  1.00 86.94           N  
ATOM   1417  N   THR A 177      11.500   6.438  -4.703  1.00 82.50           N  
ATOM   1418  CA  THR A 177      11.508   6.848  -6.105  1.00 82.50           C  
ATOM   1419  C   THR A 177      10.375   6.172  -6.871  1.00 82.50           C  
ATOM   1420  CB  THR A 177      12.859   6.512  -6.773  1.00 82.50           C  
ATOM   1421  O   THR A 177       9.781   6.781  -7.762  1.00 82.50           O  
ATOM   1422  CG2 THR A 177      12.984   7.199  -8.133  1.00 82.50           C  
ATOM   1423  OG1 THR A 177      13.930   6.953  -5.926  1.00 82.50           O  
ATOM   1424  N   TYR A 178      10.086   4.957  -6.477  1.00 87.06           N  
ATOM   1425  CA  TYR A 178       9.039   4.184  -7.133  1.00 87.06           C  
ATOM   1426  C   TYR A 178       7.809   4.070  -6.250  1.00 87.06           C  
ATOM   1427  CB  TYR A 178       9.555   2.785  -7.492  1.00 87.06           C  
ATOM   1428  O   TYR A 178       7.805   4.551  -5.113  1.00 87.06           O  
ATOM   1429  CG  TYR A 178      10.719   2.793  -8.453  1.00 87.06           C  
ATOM   1430  CD1 TYR A 178      10.508   2.900  -9.828  1.00 87.06           C  
ATOM   1431  CD2 TYR A 178      12.023   2.693  -7.996  1.00 87.06           C  
ATOM   1432  CE1 TYR A 178      11.578   2.906 -10.719  1.00 87.06           C  
ATOM   1433  CE2 TYR A 178      13.102   2.697  -8.883  1.00 87.06           C  
ATOM   1434  OH  TYR A 178      13.930   2.811 -11.117  1.00 87.06           O  
ATOM   1435  CZ  TYR A 178      12.867   2.805 -10.234  1.00 87.06           C  
ATOM   1436  N   HIS A 179       6.746   3.510  -6.820  1.00 89.94           N  
ATOM   1437  CA  HIS A 179       5.461   3.455  -6.125  1.00 89.94           C  
ATOM   1438  C   HIS A 179       5.547   2.580  -4.879  1.00 89.94           C  
ATOM   1439  CB  HIS A 179       4.371   2.934  -7.059  1.00 89.94           C  
ATOM   1440  O   HIS A 179       6.074   1.467  -4.930  1.00 89.94           O  
ATOM   1441  CG  HIS A 179       4.051   3.859  -8.188  1.00 89.94           C  
ATOM   1442  CD2 HIS A 179       3.822   3.617  -9.500  1.00 89.94           C  
ATOM   1443  ND1 HIS A 179       3.945   5.223  -8.023  1.00 89.94           N  
ATOM   1444  CE1 HIS A 179       3.662   5.781  -9.188  1.00 89.94           C  
ATOM   1445  NE2 HIS A 179       3.580   4.828 -10.102  1.00 89.94           N  
ATOM   1446  N   ILE A 180       5.012   3.135  -3.832  1.00 94.25           N  
ATOM   1447  CA  ILE A 180       4.969   2.371  -2.588  1.00 94.25           C  
ATOM   1448  C   ILE A 180       3.930   1.260  -2.699  1.00 94.25           C  
ATOM   1449  CB  ILE A 180       4.656   3.281  -1.379  1.00 94.25           C  
ATOM   1450  O   ILE A 180       2.756   1.524  -2.969  1.00 94.25           O  
ATOM   1451  CG1 ILE A 180       5.738   4.355  -1.222  1.00 94.25           C  
ATOM   1452  CG2 ILE A 180       4.520   2.449  -0.100  1.00 94.25           C  
ATOM   1453  CD1 ILE A 180       5.391   5.441  -0.217  1.00 94.25           C  
ATOM   1454  N   ASN A 181       4.367   0.067  -2.467  1.00 94.12           N  
ATOM   1455  CA  ASN A 181       3.451  -1.058  -2.631  1.00 94.12           C  
ATOM   1456  C   ASN A 181       3.092  -1.688  -1.289  1.00 94.12           C  
ATOM   1457  CB  ASN A 181       4.055  -2.107  -3.566  1.00 94.12           C  
ATOM   1458  O   ASN A 181       2.117  -2.438  -1.192  1.00 94.12           O  
ATOM   1459  CG  ASN A 181       5.398  -2.617  -3.082  1.00 94.12           C  
ATOM   1460  ND2 ASN A 181       6.270  -2.977  -4.016  1.00 94.12           N  
ATOM   1461  OD1 ASN A 181       5.652  -2.688  -1.876  1.00 94.12           O  
ATOM   1462  N   SER A 182       3.910  -1.384  -0.248  1.00 95.88           N  
ATOM   1463  CA  SER A 182       3.637  -2.016   1.039  1.00 95.88           C  
ATOM   1464  C   SER A 182       3.953  -1.073   2.195  1.00 95.88           C  
ATOM   1465  CB  SER A 182       4.441  -3.307   1.186  1.00 95.88           C  
ATOM   1466  O   SER A 182       4.891  -0.276   2.115  1.00 95.88           O  
ATOM   1467  OG  SER A 182       4.172  -4.195   0.114  1.00 95.88           O  
ATOM   1468  N   ILE A 183       3.176  -1.132   3.195  1.00 97.69           N  
ATOM   1469  CA  ILE A 183       3.430  -0.521   4.496  1.00 97.69           C  
ATOM   1470  C   ILE A 183       3.059  -1.501   5.605  1.00 97.69           C  
ATOM   1471  CB  ILE A 183       2.645   0.799   4.664  1.00 97.69           C  
ATOM   1472  O   ILE A 183       2.049  -2.203   5.516  1.00 97.69           O  
ATOM   1473  CG1 ILE A 183       1.142   0.554   4.484  1.00 97.69           C  
ATOM   1474  CG2 ILE A 183       3.148   1.855   3.676  1.00 97.69           C  
ATOM   1475  CD1 ILE A 183       0.273   1.762   4.809  1.00 97.69           C  
ATOM   1476  N   SER A 184       3.941  -1.620   6.578  1.00 97.56           N  
ATOM   1477  CA  SER A 184       3.695  -2.547   7.680  1.00 97.56           C  
ATOM   1478  C   SER A 184       4.172  -1.968   9.008  1.00 97.56           C  
ATOM   1479  CB  SER A 184       4.391  -3.885   7.418  1.00 97.56           C  
ATOM   1480  O   SER A 184       5.293  -1.457   9.102  1.00 97.56           O  
ATOM   1481  OG  SER A 184       4.074  -4.820   8.430  1.00 97.56           O  
ATOM   1482  N   ILE A 185       3.318  -2.109   9.953  1.00 97.25           N  
ATOM   1483  CA  ILE A 185       3.648  -1.602  11.281  1.00 97.25           C  
ATOM   1484  C   ILE A 185       4.406  -2.668  12.062  1.00 97.25           C  
ATOM   1485  CB  ILE A 185       2.383  -1.164  12.047  1.00 97.25           C  
ATOM   1486  O   ILE A 185       4.055  -3.850  12.016  1.00 97.25           O  
ATOM   1487  CG1 ILE A 185       1.655  -0.048  11.289  1.00 97.25           C  
ATOM   1488  CG2 ILE A 185       2.740  -0.716  13.469  1.00 97.25           C  
ATOM   1489  CD1 ILE A 185       0.231   0.201  11.766  1.00 97.25           C  
ATOM   1490  N   ASN A 186       5.371  -2.209  12.750  1.00 96.81           N  
ATOM   1491  CA  ASN A 186       6.180  -3.111  13.562  1.00 96.81           C  
ATOM   1492  C   ASN A 186       5.453  -3.520  14.836  1.00 96.81           C  
ATOM   1493  CB  ASN A 186       7.527  -2.467  13.898  1.00 96.81           C  
ATOM   1494  O   ASN A 186       4.547  -2.816  15.297  1.00 96.81           O  
ATOM   1495  CG  ASN A 186       8.570  -3.484  14.312  1.00 96.81           C  
ATOM   1496  ND2 ASN A 186       9.836  -3.086  14.266  1.00 96.81           N  
ATOM   1497  OD1 ASN A 186       8.242  -4.617  14.672  1.00 96.81           O  
ATOM   1498  N   SER A 187       5.848  -4.586  15.422  1.00 93.25           N  
ATOM   1499  CA  SER A 187       5.238  -5.082  16.656  1.00 93.25           C  
ATOM   1500  C   SER A 187       5.551  -4.168  17.828  1.00 93.25           C  
ATOM   1501  CB  SER A 187       5.723  -6.504  16.953  1.00 93.25           C  
ATOM   1502  O   SER A 187       4.852  -4.195  18.844  1.00 93.25           O  
ATOM   1503  OG  SER A 187       7.133  -6.543  17.062  1.00 93.25           O  
ATOM   1504  N   ASP A 188       6.586  -3.334  17.750  1.00 92.06           N  
ATOM   1505  CA  ASP A 188       6.934  -2.383  18.797  1.00 92.06           C  
ATOM   1506  C   ASP A 188       6.016  -1.163  18.766  1.00 92.06           C  
ATOM   1507  CB  ASP A 188       8.391  -1.948  18.672  1.00 92.06           C  
ATOM   1508  O   ASP A 188       5.977  -0.381  19.703  1.00 92.06           O  
ATOM   1509  CG  ASP A 188       8.695  -1.254  17.344  1.00 92.06           C  
ATOM   1510  OD1 ASP A 188       7.742  -0.932  16.609  1.00 92.06           O  
ATOM   1511  OD2 ASP A 188       9.883  -1.030  17.062  1.00 92.06           O  
ATOM   1512  N   TYR A 189       5.293  -0.915  17.656  1.00 90.81           N  
ATOM   1513  CA  TYR A 189       4.348   0.176  17.453  1.00 90.81           C  
ATOM   1514  C   TYR A 189       5.051   1.526  17.500  1.00 90.81           C  
ATOM   1515  CB  TYR A 189       3.232   0.128  18.500  1.00 90.81           C  
ATOM   1516  O   TYR A 189       4.438   2.541  17.844  1.00 90.81           O  
ATOM   1517  CG  TYR A 189       2.469  -1.174  18.516  1.00 90.81           C  
ATOM   1518  CD1 TYR A 189       1.723  -1.580  17.422  1.00 90.81           C  
ATOM   1519  CD2 TYR A 189       2.492  -2.000  19.641  1.00 90.81           C  
ATOM   1520  CE1 TYR A 189       1.016  -2.779  17.422  1.00 90.81           C  
ATOM   1521  CE2 TYR A 189       1.790  -3.199  19.656  1.00 90.81           C  
ATOM   1522  OH  TYR A 189       0.358  -4.766  18.562  1.00 90.81           O  
ATOM   1523  CZ  TYR A 189       1.056  -3.580  18.547  1.00 90.81           C  
ATOM   1524  N   GLU A 190       6.352   1.516  17.312  1.00 93.44           N  
ATOM   1525  CA  GLU A 190       7.141   2.742  17.234  1.00 93.44           C  
ATOM   1526  C   GLU A 190       7.711   2.953  15.844  1.00 93.44           C  
ATOM   1527  CB  GLU A 190       8.273   2.715  18.266  1.00 93.44           C  
ATOM   1528  O   GLU A 190       7.938   4.090  15.422  1.00 93.44           O  
ATOM   1529  CG  GLU A 190       7.789   2.725  19.719  1.00 93.44           C  
ATOM   1530  CD  GLU A 190       8.922   2.814  20.719  1.00 93.44           C  
ATOM   1531  OE1 GLU A 190       8.641   2.951  21.938  1.00 93.44           O  
ATOM   1532  OE2 GLU A 190      10.094   2.748  20.297  1.00 93.44           O  
ATOM   1533  N   THR A 191       7.934   1.838  15.172  1.00 95.50           N  
ATOM   1534  CA  THR A 191       8.523   1.896  13.844  1.00 95.50           C  
ATOM   1535  C   THR A 191       7.629   1.200  12.820  1.00 95.50           C  
ATOM   1536  CB  THR A 191       9.922   1.255  13.820  1.00 95.50           C  
ATOM   1537  O   THR A 191       6.734   0.436  13.188  1.00 95.50           O  
ATOM   1538  CG2 THR A 191      10.875   1.972  14.773  1.00 95.50           C  
ATOM   1539  OG1 THR A 191       9.820  -0.120  14.211  1.00 95.50           O  
ATOM   1540  N   TYR A 192       7.770   1.514  11.547  1.00 97.06           N  
ATOM   1541  CA  TYR A 192       7.082   0.851  10.445  1.00 97.06           C  
ATOM   1542  C   TYR A 192       7.957   0.812   9.195  1.00 97.06           C  
ATOM   1543  CB  TYR A 192       5.758   1.560  10.133  1.00 97.06           C  
ATOM   1544  O   TYR A 192       8.961   1.517   9.117  1.00 97.06           O  
ATOM   1545  CG  TYR A 192       5.934   2.896   9.461  1.00 97.06           C  
ATOM   1546  CD1 TYR A 192       6.176   4.051  10.203  1.00 97.06           C  
ATOM   1547  CD2 TYR A 192       5.852   3.012   8.070  1.00 97.06           C  
ATOM   1548  CE1 TYR A 192       6.332   5.285   9.578  1.00 97.06           C  
ATOM   1549  CE2 TYR A 192       6.012   4.242   7.441  1.00 97.06           C  
ATOM   1550  OH  TYR A 192       6.406   6.590   7.586  1.00 97.06           O  
ATOM   1551  CZ  TYR A 192       6.250   5.371   8.203  1.00 97.06           C  
ATOM   1552  N   LEU A 193       7.637  -0.066   8.312  1.00 97.12           N  
ATOM   1553  CA  LEU A 193       8.422  -0.159   7.082  1.00 97.12           C  
ATOM   1554  C   LEU A 193       7.574   0.215   5.871  1.00 97.12           C  
ATOM   1555  CB  LEU A 193       8.984  -1.572   6.910  1.00 97.12           C  
ATOM   1556  O   LEU A 193       6.352   0.057   5.891  1.00 97.12           O  
ATOM   1557  CG  LEU A 193       7.961  -2.684   6.668  1.00 97.12           C  
ATOM   1558  CD1 LEU A 193       7.562  -2.725   5.195  1.00 97.12           C  
ATOM   1559  CD2 LEU A 193       8.516  -4.031   7.113  1.00 97.12           C  
ATOM   1560  N   SER A 194       8.156   0.776   4.918  1.00 96.94           N  
ATOM   1561  CA  SER A 194       7.594   1.032   3.598  1.00 96.94           C  
ATOM   1562  C   SER A 194       8.469   0.443   2.496  1.00 96.94           C  
ATOM   1563  CB  SER A 194       7.418   2.535   3.371  1.00 96.94           C  
ATOM   1564  O   SER A 194       9.695   0.462   2.598  1.00 96.94           O  
ATOM   1565  OG  SER A 194       8.672   3.197   3.400  1.00 96.94           O  
ATOM   1566  N   ALA A 195       7.797  -0.129   1.501  1.00 96.56           N  
ATOM   1567  CA  ALA A 195       8.547  -0.786   0.433  1.00 96.56           C  
ATOM   1568  C   ALA A 195       8.070  -0.321  -0.939  1.00 96.56           C  
ATOM   1569  CB  ALA A 195       8.422  -2.303   0.550  1.00 96.56           C  
ATOM   1570  O   ALA A 195       6.871  -0.099  -1.144  1.00 96.56           O  
ATOM   1571  N   ASP A 196       9.008  -0.083  -1.793  1.00 93.75           N  
ATOM   1572  CA  ASP A 196       8.742   0.071  -3.219  1.00 93.75           C  
ATOM   1573  C   ASP A 196       9.352  -1.073  -4.020  1.00 93.75           C  
ATOM   1574  CB  ASP A 196       9.266   1.414  -3.725  1.00 93.75           C  
ATOM   1575  O   ASP A 196       9.680  -2.123  -3.465  1.00 93.75           O  
ATOM   1576  CG  ASP A 196      10.781   1.513  -3.668  1.00 93.75           C  
ATOM   1577  OD1 ASP A 196      11.461   0.470  -3.529  1.00 93.75           O  
ATOM   1578  OD2 ASP A 196      11.305   2.645  -3.760  1.00 93.75           O  
ATOM   1579  N   ASP A 197       9.477  -0.974  -5.266  1.00 93.75           N  
ATOM   1580  CA  ASP A 197       9.930  -2.061  -6.133  1.00 93.75           C  
ATOM   1581  C   ASP A 197      11.406  -2.375  -5.891  1.00 93.75           C  
ATOM   1582  CB  ASP A 197       9.695  -1.707  -7.602  1.00 93.75           C  
ATOM   1583  O   ASP A 197      11.867  -3.473  -6.207  1.00 93.75           O  
ATOM   1584  CG  ASP A 197       8.234  -1.753  -8.000  1.00 93.75           C  
ATOM   1585  OD1 ASP A 197       7.379  -2.051  -7.141  1.00 93.75           O  
ATOM   1586  OD2 ASP A 197       7.934  -1.493  -9.188  1.00 93.75           O  
ATOM   1587  N   LEU A 198      12.125  -1.426  -5.266  1.00 92.44           N  
ATOM   1588  CA  LEU A 198      13.570  -1.622  -5.223  1.00 92.44           C  
ATOM   1589  C   LEU A 198      14.094  -1.532  -3.791  1.00 92.44           C  
ATOM   1590  CB  LEU A 198      14.281  -0.587  -6.102  1.00 92.44           C  
ATOM   1591  O   LEU A 198      15.180  -2.021  -3.490  1.00 92.44           O  
ATOM   1592  CG  LEU A 198      14.008  -0.676  -7.605  1.00 92.44           C  
ATOM   1593  CD1 LEU A 198      14.773   0.418  -8.344  1.00 92.44           C  
ATOM   1594  CD2 LEU A 198      14.391  -2.053  -8.133  1.00 92.44           C  
ATOM   1595  N   ARG A 199      13.359  -0.921  -2.932  1.00 93.44           N  
ATOM   1596  CA  ARG A 199      13.930  -0.695  -1.607  1.00 93.44           C  
ATOM   1597  C   ARG A 199      12.859  -0.812  -0.523  1.00 93.44           C  
ATOM   1598  CB  ARG A 199      14.594   0.679  -1.539  1.00 93.44           C  
ATOM   1599  O   ARG A 199      11.672  -0.675  -0.802  1.00 93.44           O  
ATOM   1600  CG  ARG A 199      13.656   1.838  -1.835  1.00 93.44           C  
ATOM   1601  CD  ARG A 199      14.398   3.168  -1.871  1.00 93.44           C  
ATOM   1602  NE  ARG A 199      13.500   4.273  -2.203  1.00 93.44           N  
ATOM   1603  NH1 ARG A 199      15.188   5.840  -2.422  1.00 93.44           N  
ATOM   1604  NH2 ARG A 199      13.000   6.445  -2.750  1.00 93.44           N  
ATOM   1605  CZ  ARG A 199      13.898   5.516  -2.459  1.00 93.44           C  
ATOM   1606  N   ILE A 200      13.391  -1.060   0.645  1.00 95.69           N  
ATOM   1607  CA  ILE A 200      12.594  -1.053   1.864  1.00 95.69           C  
ATOM   1608  C   ILE A 200      13.188  -0.070   2.869  1.00 95.69           C  
ATOM   1609  CB  ILE A 200      12.500  -2.465   2.486  1.00 95.69           C  
ATOM   1610  O   ILE A 200      14.375  -0.155   3.199  1.00 95.69           O  
ATOM   1611  CG1 ILE A 200      11.922  -3.457   1.472  1.00 95.69           C  
ATOM   1612  CG2 ILE A 200      11.656  -2.436   3.766  1.00 95.69           C  
ATOM   1613  CD1 ILE A 200      11.836  -4.891   1.984  1.00 95.69           C  
ATOM   1614  N   ASN A 201      12.352   0.811   3.332  1.00 95.06           N  
ATOM   1615  CA  ASN A 201      12.773   1.816   4.301  1.00 95.06           C  
ATOM   1616  C   ASN A 201      12.109   1.600   5.656  1.00 95.06           C  
ATOM   1617  CB  ASN A 201      12.477   3.225   3.781  1.00 95.06           C  
ATOM   1618  O   ASN A 201      10.930   1.249   5.723  1.00 95.06           O  
ATOM   1619  CG  ASN A 201      13.258   3.561   2.527  1.00 95.06           C  
ATOM   1620  ND2 ASN A 201      12.609   4.250   1.594  1.00 95.06           N  
ATOM   1621  OD1 ASN A 201      14.430   3.205   2.396  1.00 95.06           O  
ATOM   1622  N   LEU A 202      12.898   1.762   6.641  1.00 95.25           N  
ATOM   1623  CA  LEU A 202      12.414   1.730   8.016  1.00 95.25           C  
ATOM   1624  C   LEU A 202      12.195   3.143   8.547  1.00 95.25           C  
ATOM   1625  CB  LEU A 202      13.406   0.982   8.914  1.00 95.25           C  
ATOM   1626  O   LEU A 202      13.086   3.988   8.461  1.00 95.25           O  
ATOM   1627  CG  LEU A 202      12.984   0.793  10.375  1.00 95.25           C  
ATOM   1628  CD1 LEU A 202      11.805  -0.170  10.461  1.00 95.25           C  
ATOM   1629  CD2 LEU A 202      14.156   0.292  11.203  1.00 95.25           C  
ATOM   1630  N   TRP A 203      11.047   3.367   9.117  1.00 95.00           N  
ATOM   1631  CA  TRP A 203      10.664   4.680   9.625  1.00 95.00           C  
ATOM   1632  C   TRP A 203      10.391   4.621  11.125  1.00 95.00           C  
ATOM   1633  CB  TRP A 203       9.438   5.211   8.883  1.00 95.00           C  
ATOM   1634  O   TRP A 203       9.977   3.582  11.641  1.00 95.00           O  
ATOM   1635  CG  TRP A 203       9.617   5.309   7.398  1.00 95.00           C  
ATOM   1636  CD1 TRP A 203       9.492   4.297   6.484  1.00 95.00           C  
ATOM   1637  CD2 TRP A 203       9.953   6.484   6.656  1.00 95.00           C  
ATOM   1638  CE2 TRP A 203      10.016   6.113   5.293  1.00 95.00           C  
ATOM   1639  CE3 TRP A 203      10.203   7.816   7.008  1.00 95.00           C  
ATOM   1640  NE1 TRP A 203       9.734   4.773   5.219  1.00 95.00           N  
ATOM   1641  CH2 TRP A 203      10.562   8.328   4.656  1.00 95.00           C  
ATOM   1642  CZ2 TRP A 203      10.328   7.027   4.285  1.00 95.00           C  
ATOM   1643  CZ3 TRP A 203      10.508   8.727   6.000  1.00 95.00           C  
ATOM   1644  N   HIS A 204      10.656   5.727  11.766  1.00 93.31           N  
ATOM   1645  CA  HIS A 204      10.133   5.949  13.109  1.00 93.31           C  
ATOM   1646  C   HIS A 204       8.875   6.816  13.070  1.00 93.31           C  
ATOM   1647  CB  HIS A 204      11.188   6.602  14.000  1.00 93.31           C  
ATOM   1648  O   HIS A 204       8.820   7.809  12.344  1.00 93.31           O  
ATOM   1649  CG  HIS A 204      10.898   6.492  15.461  1.00 93.31           C  
ATOM   1650  CD2 HIS A 204      11.406   5.672  16.406  1.00 93.31           C  
ATOM   1651  ND1 HIS A 204       9.969   7.293  16.094  1.00 93.31           N  
ATOM   1652  CE1 HIS A 204       9.922   6.969  17.375  1.00 93.31           C  
ATOM   1653  NE2 HIS A 204      10.781   5.988  17.594  1.00 93.31           N  
ATOM   1654  N   LEU A 205       7.918   6.508  13.805  1.00 92.81           N  
ATOM   1655  CA  LEU A 205       6.621   7.172  13.750  1.00 92.81           C  
ATOM   1656  C   LEU A 205       6.738   8.625  14.180  1.00 92.81           C  
ATOM   1657  CB  LEU A 205       5.613   6.441  14.648  1.00 92.81           C  
ATOM   1658  O   LEU A 205       5.926   9.469  13.789  1.00 92.81           O  
ATOM   1659  CG  LEU A 205       5.004   5.160  14.078  1.00 92.81           C  
ATOM   1660  CD1 LEU A 205       4.312   4.367  15.180  1.00 92.81           C  
ATOM   1661  CD2 LEU A 205       4.027   5.484  12.953  1.00 92.81           C  
ATOM   1662  N   GLU A 206       7.715   9.000  14.977  1.00 89.62           N  
ATOM   1663  CA  GLU A 206       7.855  10.359  15.492  1.00 89.62           C  
ATOM   1664  C   GLU A 206       8.852  11.164  14.664  1.00 89.62           C  
ATOM   1665  CB  GLU A 206       8.289  10.336  16.953  1.00 89.62           C  
ATOM   1666  O   GLU A 206       8.961  12.383  14.828  1.00 89.62           O  
ATOM   1667  CG  GLU A 206       7.254   9.742  17.906  1.00 89.62           C  
ATOM   1668  CD  GLU A 206       7.637   9.852  19.375  1.00 89.62           C  
ATOM   1669  OE1 GLU A 206       6.793   9.555  20.234  1.00 89.62           O  
ATOM   1670  OE2 GLU A 206       8.789  10.250  19.641  1.00 89.62           O  
ATOM   1671  N   ILE A 207       9.602  10.516  13.844  1.00 86.19           N  
ATOM   1672  CA  ILE A 207      10.609  11.172  13.016  1.00 86.19           C  
ATOM   1673  C   ILE A 207      10.180  11.133  11.547  1.00 86.19           C  
ATOM   1674  CB  ILE A 207      11.992  10.523  13.188  1.00 86.19           C  
ATOM   1675  O   ILE A 207      10.125  10.055  10.945  1.00 86.19           O  
ATOM   1676  CG1 ILE A 207      12.406  10.516  14.664  1.00 86.19           C  
ATOM   1677  CG2 ILE A 207      13.039  11.242  12.336  1.00 86.19           C  
ATOM   1678  CD1 ILE A 207      13.680   9.742  14.953  1.00 86.19           C  
ATOM   1679  N   THR A 208       9.906  12.266  10.930  1.00 84.19           N  
ATOM   1680  CA  THR A 208       9.297  12.305   9.609  1.00 84.19           C  
ATOM   1681  C   THR A 208      10.344  12.555   8.531  1.00 84.19           C  
ATOM   1682  CB  THR A 208       8.203  13.391   9.531  1.00 84.19           C  
ATOM   1683  O   THR A 208      10.094  12.320   7.348  1.00 84.19           O  
ATOM   1684  CG2 THR A 208       7.062  13.094  10.500  1.00 84.19           C  
ATOM   1685  OG1 THR A 208       8.773  14.656   9.859  1.00 84.19           O  
ATOM   1686  N   ASP A 209      11.531  13.070   8.867  1.00 83.00           N  
ATOM   1687  CA  ASP A 209      12.484  13.523   7.855  1.00 83.00           C  
ATOM   1688  C   ASP A 209      13.625  12.523   7.688  1.00 83.00           C  
ATOM   1689  CB  ASP A 209      13.039  14.898   8.219  1.00 83.00           C  
ATOM   1690  O   ASP A 209      14.586  12.781   6.961  1.00 83.00           O  
ATOM   1691  CG  ASP A 209      13.688  14.930   9.594  1.00 83.00           C  
ATOM   1692  OD1 ASP A 209      13.328  14.102  10.461  1.00 83.00           O  
ATOM   1693  OD2 ASP A 209      14.562  15.797   9.820  1.00 83.00           O  
ATOM   1694  N   ARG A 210      13.539  11.414   8.367  1.00 85.56           N  
ATOM   1695  CA  ARG A 210      14.625  10.438   8.289  1.00 85.56           C  
ATOM   1696  C   ARG A 210      14.070   9.023   8.164  1.00 85.56           C  
ATOM   1697  CB  ARG A 210      15.531  10.539   9.516  1.00 85.56           C  
ATOM   1698  O   ARG A 210      13.156   8.641   8.891  1.00 85.56           O  
ATOM   1699  CG  ARG A 210      16.297  11.852   9.617  1.00 85.56           C  
ATOM   1700  CD  ARG A 210      17.219  11.883  10.828  1.00 85.56           C  
ATOM   1701  NE  ARG A 210      17.859  13.188  10.977  1.00 85.56           N  
ATOM   1702  NH1 ARG A 210      19.078  12.586  12.844  1.00 85.56           N  
ATOM   1703  NH2 ARG A 210      19.281  14.703  11.969  1.00 85.56           N  
ATOM   1704  CZ  ARG A 210      18.734  13.484  11.930  1.00 85.56           C  
ATOM   1705  N   SER A 211      14.594   8.328   7.242  1.00 88.06           N  
ATOM   1706  CA  SER A 211      14.320   6.902   7.082  1.00 88.06           C  
ATOM   1707  C   SER A 211      15.602   6.102   6.891  1.00 88.06           C  
ATOM   1708  CB  SER A 211      13.375   6.668   5.898  1.00 88.06           C  
ATOM   1709  O   SER A 211      16.656   6.672   6.574  1.00 88.06           O  
ATOM   1710  OG  SER A 211      14.031   6.953   4.676  1.00 88.06           O  
ATOM   1711  N   PHE A 212      15.555   4.828   7.199  1.00 89.75           N  
ATOM   1712  CA  PHE A 212      16.703   3.943   7.035  1.00 89.75           C  
ATOM   1713  C   PHE A 212      16.438   2.906   5.949  1.00 89.75           C  
ATOM   1714  CB  PHE A 212      17.031   3.248   8.359  1.00 89.75           C  
ATOM   1715  O   PHE A 212      15.484   2.131   6.047  1.00 89.75           O  
ATOM   1716  CG  PHE A 212      17.391   4.195   9.469  1.00 89.75           C  
ATOM   1717  CD1 PHE A 212      18.688   4.672   9.617  1.00 89.75           C  
ATOM   1718  CD2 PHE A 212      16.422   4.613  10.375  1.00 89.75           C  
ATOM   1719  CE1 PHE A 212      19.016   5.551  10.648  1.00 89.75           C  
ATOM   1720  CE2 PHE A 212      16.734   5.492  11.406  1.00 89.75           C  
ATOM   1721  CZ  PHE A 212      18.031   5.957  11.539  1.00 89.75           C  
ATOM   1722  N   ASN A 213      17.234   2.994   4.957  1.00 90.50           N  
ATOM   1723  CA  ASN A 213      17.141   1.981   3.910  1.00 90.50           C  
ATOM   1724  C   ASN A 213      17.672   0.633   4.395  1.00 90.50           C  
ATOM   1725  CB  ASN A 213      17.906   2.434   2.662  1.00 90.50           C  
ATOM   1726  O   ASN A 213      18.875   0.471   4.602  1.00 90.50           O  
ATOM   1727  CG  ASN A 213      17.672   1.524   1.473  1.00 90.50           C  
ATOM   1728  ND2 ASN A 213      17.016   2.051   0.448  1.00 90.50           N  
ATOM   1729  OD1 ASN A 213      18.078   0.359   1.476  1.00 90.50           O  
ATOM   1730  N   ILE A 214      16.906  -0.356   4.531  1.00 92.00           N  
ATOM   1731  CA  ILE A 214      17.328  -1.622   5.125  1.00 92.00           C  
ATOM   1732  C   ILE A 214      17.469  -2.682   4.035  1.00 92.00           C  
ATOM   1733  CB  ILE A 214      16.328  -2.096   6.207  1.00 92.00           C  
ATOM   1734  O   ILE A 214      18.156  -3.688   4.219  1.00 92.00           O  
ATOM   1735  CG1 ILE A 214      14.906  -2.145   5.641  1.00 92.00           C  
ATOM   1736  CG2 ILE A 214      16.406  -1.188   7.438  1.00 92.00           C  
ATOM   1737  CD1 ILE A 214      13.883  -2.750   6.594  1.00 92.00           C  
ATOM   1738  N   VAL A 215      16.781  -2.531   2.951  1.00 92.75           N  
ATOM   1739  CA  VAL A 215      16.953  -3.408   1.797  1.00 92.75           C  
ATOM   1740  C   VAL A 215      17.078  -2.572   0.526  1.00 92.75           C  
ATOM   1741  CB  VAL A 215      15.758  -4.391   1.665  1.00 92.75           C  
ATOM   1742  O   VAL A 215      16.312  -1.633   0.310  1.00 92.75           O  
ATOM   1743  CG1 VAL A 215      15.898  -5.230   0.396  1.00 92.75           C  
ATOM   1744  CG2 VAL A 215      15.672  -5.289   2.896  1.00 92.75           C  
ATOM   1745  N   ASP A 216      18.047  -2.830  -0.263  1.00 90.25           N  
ATOM   1746  CA  ASP A 216      18.266  -2.186  -1.553  1.00 90.25           C  
ATOM   1747  C   ASP A 216      18.688  -3.207  -2.613  1.00 90.25           C  
ATOM   1748  CB  ASP A 216      19.344  -1.100  -1.429  1.00 90.25           C  
ATOM   1749  O   ASP A 216      19.797  -3.742  -2.572  1.00 90.25           O  
ATOM   1750  CG  ASP A 216      19.359  -0.152  -2.615  1.00 90.25           C  
ATOM   1751  OD1 ASP A 216      18.828  -0.501  -3.686  1.00 90.25           O  
ATOM   1752  OD2 ASP A 216      19.938   0.954  -2.479  1.00 90.25           O  
ATOM   1753  N   ILE A 217      17.766  -3.420  -3.559  1.00 88.69           N  
ATOM   1754  CA  ILE A 217      18.062  -4.426  -4.574  1.00 88.69           C  
ATOM   1755  C   ILE A 217      18.391  -3.744  -5.902  1.00 88.69           C  
ATOM   1756  CB  ILE A 217      16.875  -5.406  -4.750  1.00 88.69           C  
ATOM   1757  O   ILE A 217      18.500  -4.406  -6.938  1.00 88.69           O  
ATOM   1758  CG1 ILE A 217      15.609  -4.645  -5.125  1.00 88.69           C  
ATOM   1759  CG2 ILE A 217      16.672  -6.234  -3.479  1.00 88.69           C  
ATOM   1760  CD1 ILE A 217      14.445  -5.543  -5.539  1.00 88.69           C  
ATOM   1761  N   LYS A 218      18.531  -2.527  -5.906  1.00 86.06           N  
ATOM   1762  CA  LYS A 218      18.906  -1.810  -7.125  1.00 86.06           C  
ATOM   1763  C   LYS A 218      20.297  -2.211  -7.598  1.00 86.06           C  
ATOM   1764  CB  LYS A 218      18.844  -0.299  -6.895  1.00 86.06           C  
ATOM   1765  O   LYS A 218      21.281  -2.062  -6.859  1.00 86.06           O  
ATOM   1766  CG  LYS A 218      19.125   0.528  -8.141  1.00 86.06           C  
ATOM   1767  CD  LYS A 218      19.062   2.021  -7.848  1.00 86.06           C  
ATOM   1768  CE  LYS A 218      19.375   2.850  -9.086  1.00 86.06           C  
ATOM   1769  NZ  LYS A 218      19.328   4.316  -8.797  1.00 86.06           N  
ATOM   1770  N   PRO A 219      20.344  -2.598  -8.828  1.00 84.81           N  
ATOM   1771  CA  PRO A 219      21.656  -2.908  -9.367  1.00 84.81           C  
ATOM   1772  C   PRO A 219      22.422  -1.665  -9.836  1.00 84.81           C  
ATOM   1773  CB  PRO A 219      21.344  -3.834 -10.547  1.00 84.81           C  
ATOM   1774  O   PRO A 219      21.859  -0.565  -9.844  1.00 84.81           O  
ATOM   1775  CG  PRO A 219      19.969  -3.441 -10.984  1.00 84.81           C  
ATOM   1776  CD  PRO A 219      19.234  -2.879  -9.805  1.00 84.81           C  
ATOM   1777  N   ALA A 220      23.703  -1.848 -10.172  1.00 85.25           N  
ATOM   1778  CA  ALA A 220      24.516  -0.748 -10.688  1.00 85.25           C  
ATOM   1779  C   ALA A 220      23.984  -0.249 -12.023  1.00 85.25           C  
ATOM   1780  CB  ALA A 220      25.984  -1.185 -10.820  1.00 85.25           C  
ATOM   1781  O   ALA A 220      23.906   0.960 -12.258  1.00 85.25           O  
ATOM   1782  N   ASN A 221      23.562  -1.222 -12.766  1.00 84.75           N  
ATOM   1783  CA  ASN A 221      22.922  -0.925 -14.039  1.00 84.75           C  
ATOM   1784  C   ASN A 221      21.484  -1.453 -14.086  1.00 84.75           C  
ATOM   1785  CB  ASN A 221      23.734  -1.503 -15.195  1.00 84.75           C  
ATOM   1786  O   ASN A 221      21.250  -2.645 -13.883  1.00 84.75           O  
ATOM   1787  CG  ASN A 221      23.344  -0.923 -16.547  1.00 84.75           C  
ATOM   1788  ND2 ASN A 221      24.094  -1.253 -17.578  1.00 84.75           N  
ATOM   1789  OD1 ASN A 221      22.359  -0.185 -16.641  1.00 84.75           O  
ATOM   1790  N   MET A 222      20.562  -0.595 -14.211  1.00 82.25           N  
ATOM   1791  CA  MET A 222      19.141  -0.925 -14.203  1.00 82.25           C  
ATOM   1792  C   MET A 222      18.828  -2.002 -15.242  1.00 82.25           C  
ATOM   1793  CB  MET A 222      18.297   0.321 -14.477  1.00 82.25           C  
ATOM   1794  O   MET A 222      17.844  -2.723 -15.117  1.00 82.25           O  
ATOM   1795  CG  MET A 222      18.031   1.161 -13.242  1.00 82.25           C  
ATOM   1796  SD  MET A 222      17.156   0.217 -11.930  1.00 82.25           S  
ATOM   1797  CE  MET A 222      15.438   0.558 -12.375  1.00 82.25           C  
ATOM   1798  N   GLU A 223      19.672  -2.062 -16.234  1.00 80.94           N  
ATOM   1799  CA  GLU A 223      19.484  -3.086 -17.250  1.00 80.94           C  
ATOM   1800  C   GLU A 223      19.734  -4.484 -16.688  1.00 80.94           C  
ATOM   1801  CB  GLU A 223      20.391  -2.828 -18.453  1.00 80.94           C  
ATOM   1802  O   GLU A 223      19.266  -5.477 -17.266  1.00 80.94           O  
ATOM   1803  CG  GLU A 223      20.078  -1.525 -19.188  1.00 80.94           C  
ATOM   1804  CD  GLU A 223      20.984  -1.287 -20.391  1.00 80.94           C  
ATOM   1805  OE1 GLU A 223      20.797  -0.280 -21.109  1.00 80.94           O  
ATOM   1806  OE2 GLU A 223      21.906  -2.113 -20.609  1.00 80.94           O  
ATOM   1807  N   GLU A 224      20.391  -4.508 -15.586  1.00 85.62           N  
ATOM   1808  CA  GLU A 224      20.734  -5.781 -14.953  1.00 85.62           C  
ATOM   1809  C   GLU A 224      19.688  -6.180 -13.914  1.00 85.62           C  
ATOM   1810  CB  GLU A 224      22.125  -5.711 -14.312  1.00 85.62           C  
ATOM   1811  O   GLU A 224      19.875  -7.156 -13.188  1.00 85.62           O  
ATOM   1812  CG  GLU A 224      23.250  -5.484 -15.305  1.00 85.62           C  
ATOM   1813  CD  GLU A 224      24.609  -5.324 -14.641  1.00 85.62           C  
ATOM   1814  OE1 GLU A 224      25.609  -5.074 -15.352  1.00 85.62           O  
ATOM   1815  OE2 GLU A 224      24.672  -5.449 -13.398  1.00 85.62           O  
ATOM   1816  N   LEU A 225      18.656  -5.375 -13.844  1.00 87.94           N  
ATOM   1817  CA  LEU A 225      17.609  -5.668 -12.875  1.00 87.94           C  
ATOM   1818  C   LEU A 225      16.891  -6.961 -13.227  1.00 87.94           C  
ATOM   1819  CB  LEU A 225      16.609  -4.512 -12.805  1.00 87.94           C  
ATOM   1820  O   LEU A 225      16.359  -7.102 -14.336  1.00 87.94           O  
ATOM   1821  CG  LEU A 225      15.516  -4.621 -11.742  1.00 87.94           C  
ATOM   1822  CD1 LEU A 225      16.125  -4.512 -10.344  1.00 87.94           C  
ATOM   1823  CD2 LEU A 225      14.453  -3.549 -11.945  1.00 87.94           C  
ATOM   1824  N   THR A 226      16.875  -7.965 -12.273  1.00 87.81           N  
ATOM   1825  CA  THR A 226      16.297  -9.273 -12.555  1.00 87.81           C  
ATOM   1826  C   THR A 226      15.031  -9.500 -11.727  1.00 87.81           C  
ATOM   1827  CB  THR A 226      17.312 -10.406 -12.273  1.00 87.81           C  
ATOM   1828  O   THR A 226      14.211 -10.359 -12.047  1.00 87.81           O  
ATOM   1829  CG2 THR A 226      18.516 -10.297 -13.195  1.00 87.81           C  
ATOM   1830  OG1 THR A 226      17.734 -10.320 -10.914  1.00 87.81           O  
ATOM   1831  N   GLU A 227      14.922  -8.844 -10.695  1.00 90.94           N  
ATOM   1832  CA  GLU A 227      13.758  -9.031  -9.828  1.00 90.94           C  
ATOM   1833  C   GLU A 227      13.398  -7.734  -9.109  1.00 90.94           C  
ATOM   1834  CB  GLU A 227      14.016 -10.141  -8.812  1.00 90.94           C  
ATOM   1835  O   GLU A 227      14.219  -6.824  -9.000  1.00 90.94           O  
ATOM   1836  CG  GLU A 227      15.133  -9.828  -7.832  1.00 90.94           C  
ATOM   1837  CD  GLU A 227      15.312 -10.898  -6.766  1.00 90.94           C  
ATOM   1838  OE1 GLU A 227      16.422 -11.016  -6.203  1.00 90.94           O  
ATOM   1839  OE2 GLU A 227      14.336 -11.633  -6.496  1.00 90.94           O  
ATOM   1840  N   VAL A 228      12.156  -7.598  -8.727  1.00 94.56           N  
ATOM   1841  CA  VAL A 228      11.664  -6.430  -7.996  1.00 94.56           C  
ATOM   1842  C   VAL A 228      10.922  -6.883  -6.738  1.00 94.56           C  
ATOM   1843  CB  VAL A 228      10.742  -5.559  -8.875  1.00 94.56           C  
ATOM   1844  O   VAL A 228      10.492  -8.031  -6.645  1.00 94.56           O  
ATOM   1845  CG1 VAL A 228      11.516  -4.984 -10.062  1.00 94.56           C  
ATOM   1846  CG2 VAL A 228       9.547  -6.371  -9.359  1.00 94.56           C  
ATOM   1847  N   ILE A 229      10.867  -6.000  -5.742  1.00 95.25           N  
ATOM   1848  CA  ILE A 229      10.133  -6.273  -4.512  1.00 95.25           C  
ATOM   1849  C   ILE A 229       8.633  -6.105  -4.754  1.00 95.25           C  
ATOM   1850  CB  ILE A 229      10.594  -5.355  -3.359  1.00 95.25           C  
ATOM   1851  O   ILE A 229       8.195  -5.066  -5.258  1.00 95.25           O  
ATOM   1852  CG1 ILE A 229      12.094  -5.547  -3.092  1.00 95.25           C  
ATOM   1853  CG2 ILE A 229       9.773  -5.617  -2.094  1.00 95.25           C  
ATOM   1854  CD1 ILE A 229      12.695  -4.504  -2.160  1.00 95.25           C  
ATOM   1855  N   THR A 230       7.855  -7.137  -4.379  1.00 95.94           N  
ATOM   1856  CA  THR A 230       6.426  -7.102  -4.668  1.00 95.94           C  
ATOM   1857  C   THR A 230       5.621  -6.848  -3.396  1.00 95.94           C  
ATOM   1858  CB  THR A 230       5.957  -8.414  -5.324  1.00 95.94           C  
ATOM   1859  O   THR A 230       4.508  -6.324  -3.453  1.00 95.94           O  
ATOM   1860  CG2 THR A 230       6.578  -8.594  -6.703  1.00 95.94           C  
ATOM   1861  OG1 THR A 230       6.340  -9.516  -4.492  1.00 95.94           O  
ATOM   1862  N   ALA A 231       6.133  -7.305  -2.246  1.00 96.81           N  
ATOM   1863  CA  ALA A 231       5.453  -7.105  -0.971  1.00 96.81           C  
ATOM   1864  C   ALA A 231       6.422  -7.258   0.199  1.00 96.81           C  
ATOM   1865  CB  ALA A 231       4.289  -8.086  -0.827  1.00 96.81           C  
ATOM   1866  O   ALA A 231       7.453  -7.922   0.077  1.00 96.81           O  
ATOM   1867  N   ALA A 232       6.086  -6.617   1.306  1.00 97.38           N  
ATOM   1868  CA  ALA A 232       6.879  -6.695   2.527  1.00 97.38           C  
ATOM   1869  C   ALA A 232       5.996  -6.598   3.766  1.00 97.38           C  
ATOM   1870  CB  ALA A 232       7.941  -5.598   2.545  1.00 97.38           C  
ATOM   1871  O   ALA A 232       5.008  -5.855   3.773  1.00 97.38           O  
ATOM   1872  N   GLU A 233       6.410  -7.371   4.793  1.00 97.38           N  
ATOM   1873  CA  GLU A 233       5.617  -7.406   6.020  1.00 97.38           C  
ATOM   1874  C   GLU A 233       6.496  -7.684   7.238  1.00 97.38           C  
ATOM   1875  CB  GLU A 233       4.516  -8.461   5.914  1.00 97.38           C  
ATOM   1876  O   GLU A 233       7.418  -8.500   7.172  1.00 97.38           O  
ATOM   1877  CG  GLU A 233       3.459  -8.359   7.004  1.00 97.38           C  
ATOM   1878  CD  GLU A 233       2.197  -9.148   6.699  1.00 97.38           C  
ATOM   1879  OE1 GLU A 233       1.243  -9.109   7.508  1.00 97.38           O  
ATOM   1880  OE2 GLU A 233       2.166  -9.820   5.641  1.00 97.38           O  
ATOM   1881  N   PHE A 234       6.168  -7.031   8.344  1.00 97.31           N  
ATOM   1882  CA  PHE A 234       6.832  -7.312   9.609  1.00 97.31           C  
ATOM   1883  C   PHE A 234       6.238  -8.547  10.273  1.00 97.31           C  
ATOM   1884  CB  PHE A 234       6.727  -6.109  10.555  1.00 97.31           C  
ATOM   1885  O   PHE A 234       5.055  -8.844  10.102  1.00 97.31           O  
ATOM   1886  CG  PHE A 234       7.910  -5.180  10.492  1.00 97.31           C  
ATOM   1887  CD1 PHE A 234       9.188  -5.633  10.797  1.00 97.31           C  
ATOM   1888  CD2 PHE A 234       7.742  -3.852  10.125  1.00 97.31           C  
ATOM   1889  CE1 PHE A 234      10.281  -4.773  10.734  1.00 97.31           C  
ATOM   1890  CE2 PHE A 234       8.828  -2.988  10.062  1.00 97.31           C  
ATOM   1891  CZ  PHE A 234      10.102  -3.451  10.367  1.00 97.31           C  
ATOM   1892  N   HIS A 235       7.105  -9.180  11.016  1.00 96.56           N  
ATOM   1893  CA  HIS A 235       6.605 -10.258  11.852  1.00 96.56           C  
ATOM   1894  C   HIS A 235       5.707  -9.727  12.961  1.00 96.56           C  
ATOM   1895  CB  HIS A 235       7.766 -11.055  12.453  1.00 96.56           C  
ATOM   1896  O   HIS A 235       5.996  -8.680  13.555  1.00 96.56           O  
ATOM   1897  CG  HIS A 235       7.348 -12.344  13.086  1.00 96.56           C  
ATOM   1898  CD2 HIS A 235       7.328 -13.609  12.594  1.00 96.56           C  
ATOM   1899  ND1 HIS A 235       6.879 -12.422  14.375  1.00 96.56           N  
ATOM   1900  CE1 HIS A 235       6.586 -13.688  14.656  1.00 96.56           C  
ATOM   1901  NE2 HIS A 235       6.852 -14.422  13.586  1.00 96.56           N  
ATOM   1902  N   PRO A 236       4.668 -10.398  13.273  1.00 94.25           N  
ATOM   1903  CA  PRO A 236       3.703  -9.867  14.234  1.00 94.25           C  
ATOM   1904  C   PRO A 236       4.230  -9.867  15.672  1.00 94.25           C  
ATOM   1905  CB  PRO A 236       2.508 -10.812  14.094  1.00 94.25           C  
ATOM   1906  O   PRO A 236       3.785  -9.078  16.500  1.00 94.25           O  
ATOM   1907  CG  PRO A 236       3.078 -12.062  13.500  1.00 94.25           C  
ATOM   1908  CD  PRO A 236       4.246 -11.688  12.633  1.00 94.25           C  
ATOM   1909  N   ASN A 237       5.168 -10.711  16.031  1.00 94.12           N  
ATOM   1910  CA  ASN A 237       5.625 -10.836  17.406  1.00 94.12           C  
ATOM   1911  C   ASN A 237       7.098 -10.461  17.547  1.00 94.12           C  
ATOM   1912  CB  ASN A 237       5.395 -12.266  17.922  1.00 94.12           C  
ATOM   1913  O   ASN A 237       7.551 -10.102  18.641  1.00 94.12           O  
ATOM   1914  CG  ASN A 237       3.932 -12.656  17.906  1.00 94.12           C  
ATOM   1915  ND2 ASN A 237       3.670 -13.953  17.734  1.00 94.12           N  
ATOM   1916  OD1 ASN A 237       3.045 -11.812  18.047  1.00 94.12           O  
ATOM   1917  N   SER A 238       7.824 -10.547  16.547  1.00 93.44           N  
ATOM   1918  CA  SER A 238       9.250 -10.234  16.578  1.00 93.44           C  
ATOM   1919  C   SER A 238       9.547  -8.930  15.852  1.00 93.44           C  
ATOM   1920  CB  SER A 238      10.062 -11.375  15.961  1.00 93.44           C  
ATOM   1921  O   SER A 238       9.539  -8.883  14.617  1.00 93.44           O  
ATOM   1922  OG  SER A 238       9.883 -12.578  16.688  1.00 93.44           O  
ATOM   1923  N   CYS A 239       9.969  -7.977  16.547  1.00 94.06           N  
ATOM   1924  CA  CYS A 239      10.117  -6.629  16.016  1.00 94.06           C  
ATOM   1925  C   CYS A 239      11.375  -6.523  15.156  1.00 94.06           C  
ATOM   1926  CB  CYS A 239      10.172  -5.602  17.141  1.00 94.06           C  
ATOM   1927  O   CYS A 239      11.578  -5.516  14.477  1.00 94.06           O  
ATOM   1928  SG  CYS A 239      11.523  -5.871  18.312  1.00 94.06           S  
ATOM   1929  N   ASN A 240      12.211  -7.531  15.133  1.00 92.88           N  
ATOM   1930  CA  ASN A 240      13.445  -7.469  14.367  1.00 92.88           C  
ATOM   1931  C   ASN A 240      13.359  -8.297  13.094  1.00 92.88           C  
ATOM   1932  CB  ASN A 240      14.633  -7.934  15.227  1.00 92.88           C  
ATOM   1933  O   ASN A 240      14.320  -8.352  12.312  1.00 92.88           O  
ATOM   1934  CG  ASN A 240      14.445  -9.344  15.750  1.00 92.88           C  
ATOM   1935  ND2 ASN A 240      15.547  -9.961  16.188  1.00 92.88           N  
ATOM   1936  OD1 ASN A 240      13.336  -9.875  15.773  1.00 92.88           O  
ATOM   1937  N   THR A 241      12.242  -8.930  12.914  1.00 94.25           N  
ATOM   1938  CA  THR A 241      12.109  -9.844  11.781  1.00 94.25           C  
ATOM   1939  C   THR A 241      11.055  -9.344  10.797  1.00 94.25           C  
ATOM   1940  CB  THR A 241      11.750 -11.266  12.250  1.00 94.25           C  
ATOM   1941  O   THR A 241       9.977  -8.914  11.203  1.00 94.25           O  
ATOM   1942  CG2 THR A 241      11.758 -12.250  11.078  1.00 94.25           C  
ATOM   1943  OG1 THR A 241      12.695 -11.703  13.227  1.00 94.25           O  
ATOM   1944  N   PHE A 242      11.406  -9.383   9.570  1.00 96.12           N  
ATOM   1945  CA  PHE A 242      10.453  -9.039   8.516  1.00 96.12           C  
ATOM   1946  C   PHE A 242      10.688  -9.891   7.277  1.00 96.12           C  
ATOM   1947  CB  PHE A 242      10.555  -7.551   8.164  1.00 96.12           C  
ATOM   1948  O   PHE A 242      11.703 -10.570   7.168  1.00 96.12           O  
ATOM   1949  CG  PHE A 242      11.805  -7.191   7.402  1.00 96.12           C  
ATOM   1950  CD1 PHE A 242      13.000  -6.949   8.070  1.00 96.12           C  
ATOM   1951  CD2 PHE A 242      11.781  -7.105   6.016  1.00 96.12           C  
ATOM   1952  CE1 PHE A 242      14.148  -6.617   7.363  1.00 96.12           C  
ATOM   1953  CE2 PHE A 242      12.930  -6.773   5.305  1.00 96.12           C  
ATOM   1954  CZ  PHE A 242      14.117  -6.531   5.980  1.00 96.12           C  
ATOM   1955  N   VAL A 243       9.695  -9.891   6.438  1.00 96.56           N  
ATOM   1956  CA  VAL A 243       9.773 -10.680   5.211  1.00 96.56           C  
ATOM   1957  C   VAL A 243       9.469  -9.789   4.008  1.00 96.56           C  
ATOM   1958  CB  VAL A 243       8.797 -11.875   5.250  1.00 96.56           C  
ATOM   1959  O   VAL A 243       8.734  -8.805   4.125  1.00 96.56           O  
ATOM   1960  CG1 VAL A 243       7.352 -11.398   5.184  1.00 96.56           C  
ATOM   1961  CG2 VAL A 243       9.102 -12.844   4.105  1.00 96.56           C  
ATOM   1962  N   TYR A 244      10.094 -10.086   2.891  1.00 96.56           N  
ATOM   1963  CA  TYR A 244       9.703  -9.453   1.634  1.00 96.56           C  
ATOM   1964  C   TYR A 244       9.742 -10.461   0.487  1.00 96.56           C  
ATOM   1965  CB  TYR A 244      10.609  -8.266   1.319  1.00 96.56           C  
ATOM   1966  O   TYR A 244      10.500 -11.430   0.528  1.00 96.56           O  
ATOM   1967  CG  TYR A 244      12.023  -8.664   0.957  1.00 96.56           C  
ATOM   1968  CD1 TYR A 244      13.000  -8.797   1.938  1.00 96.56           C  
ATOM   1969  CD2 TYR A 244      12.383  -8.898  -0.366  1.00 96.56           C  
ATOM   1970  CE1 TYR A 244      14.305  -9.164   1.609  1.00 96.56           C  
ATOM   1971  CE2 TYR A 244      13.680  -9.258  -0.707  1.00 96.56           C  
ATOM   1972  OH  TYR A 244      15.922  -9.750  -0.045  1.00 96.56           O  
ATOM   1973  CZ  TYR A 244      14.633  -9.391   0.286  1.00 96.56           C  
ATOM   1974  N   SER A 245       8.836 -10.273  -0.421  1.00 96.12           N  
ATOM   1975  CA  SER A 245       8.711 -11.156  -1.578  1.00 96.12           C  
ATOM   1976  C   SER A 245       9.234 -10.477  -2.844  1.00 96.12           C  
ATOM   1977  CB  SER A 245       7.258 -11.578  -1.778  1.00 96.12           C  
ATOM   1978  O   SER A 245       9.469  -9.266  -2.855  1.00 96.12           O  
ATOM   1979  OG  SER A 245       6.430 -10.453  -2.006  1.00 96.12           O  
ATOM   1980  N   SER A 246       9.445 -11.328  -3.879  1.00 92.69           N  
ATOM   1981  CA  SER A 246       9.984 -10.828  -5.141  1.00 92.69           C  
ATOM   1982  C   SER A 246       9.109 -11.250  -6.316  1.00 92.69           C  
ATOM   1983  CB  SER A 246      11.414 -11.328  -5.352  1.00 92.69           C  
ATOM   1984  O   SER A 246       8.234 -12.109  -6.172  1.00 92.69           O  
ATOM   1985  OG  SER A 246      11.414 -12.656  -5.852  1.00 92.69           O  
ATOM   1986  N   SER A 247       9.391 -10.648  -7.465  1.00 91.75           N  
ATOM   1987  CA  SER A 247       8.680 -10.945  -8.703  1.00 91.75           C  
ATOM   1988  C   SER A 247       9.039 -12.328  -9.234  1.00 91.75           C  
ATOM   1989  CB  SER A 247       8.984  -9.891  -9.766  1.00 91.75           C  
ATOM   1990  O   SER A 247       8.336 -12.883 -10.086  1.00 91.75           O  
ATOM   1991  OG  SER A 247      10.375  -9.836 -10.031  1.00 91.75           O  
ATOM   1992  N   LYS A 248      10.078 -12.961  -8.719  1.00 90.00           N  
ATOM   1993  CA  LYS A 248      10.500 -14.289  -9.148  1.00 90.00           C  
ATOM   1994  C   LYS A 248       9.820 -15.375  -8.320  1.00 90.00           C  
ATOM   1995  CB  LYS A 248      12.016 -14.430  -9.047  1.00 90.00           C  
ATOM   1996  O   LYS A 248      10.047 -16.562  -8.539  1.00 90.00           O  
ATOM   1997  CG  LYS A 248      12.781 -13.672 -10.117  1.00 90.00           C  
ATOM   1998  CD  LYS A 248      14.266 -14.031 -10.109  1.00 90.00           C  
ATOM   1999  CE  LYS A 248      15.016 -13.352 -11.250  1.00 90.00           C  
ATOM   2000  NZ  LYS A 248      16.469 -13.695 -11.242  1.00 90.00           N  
ATOM   2001  N   GLY A 249       9.070 -14.992  -7.328  1.00 92.12           N  
ATOM   2002  CA  GLY A 249       8.367 -15.953  -6.500  1.00 92.12           C  
ATOM   2003  C   GLY A 249       9.148 -16.375  -5.270  1.00 92.12           C  
ATOM   2004  O   GLY A 249       8.820 -17.375  -4.625  1.00 92.12           O  
ATOM   2005  N   THR A 250      10.156 -15.680  -5.035  1.00 92.69           N  
ATOM   2006  CA  THR A 250      10.977 -15.969  -3.865  1.00 92.69           C  
ATOM   2007  C   THR A 250      10.578 -15.086  -2.688  1.00 92.69           C  
ATOM   2008  CB  THR A 250      12.477 -15.773  -4.168  1.00 92.69           C  
ATOM   2009  O   THR A 250      10.070 -13.984  -2.877  1.00 92.69           O  
ATOM   2010  CG2 THR A 250      12.930 -16.672  -5.316  1.00 92.69           C  
ATOM   2011  OG1 THR A 250      12.711 -14.406  -4.523  1.00 92.69           O  
ATOM   2012  N   ILE A 251      10.805 -15.664  -1.503  1.00 95.00           N  
ATOM   2013  CA  ILE A 251      10.523 -14.945  -0.263  1.00 95.00           C  
ATOM   2014  C   ILE A 251      11.773 -14.930   0.619  1.00 95.00           C  
ATOM   2015  CB  ILE A 251       9.336 -15.578   0.497  1.00 95.00           C  
ATOM   2016  O   ILE A 251      12.375 -15.977   0.868  1.00 95.00           O  
ATOM   2017  CG1 ILE A 251       8.125 -15.719  -0.430  1.00 95.00           C  
ATOM   2018  CG2 ILE A 251       8.984 -14.750   1.734  1.00 95.00           C  
ATOM   2019  CD1 ILE A 251       7.180 -16.859  -0.044  1.00 95.00           C  
ATOM   2020  N   ARG A 252      12.078 -13.812   1.107  1.00 94.69           N  
ATOM   2021  CA  ARG A 252      13.266 -13.672   1.947  1.00 94.69           C  
ATOM   2022  C   ARG A 252      12.891 -13.188   3.344  1.00 94.69           C  
ATOM   2023  CB  ARG A 252      14.266 -12.703   1.310  1.00 94.69           C  
ATOM   2024  O   ARG A 252      12.234 -12.156   3.494  1.00 94.69           O  
ATOM   2025  CG  ARG A 252      14.836 -13.195  -0.011  1.00 94.69           C  
ATOM   2026  CD  ARG A 252      15.758 -12.164  -0.644  1.00 94.69           C  
ATOM   2027  NE  ARG A 252      16.219 -12.586  -1.963  1.00 94.69           N  
ATOM   2028  NH1 ARG A 252      14.852 -11.141  -3.135  1.00 94.69           N  
ATOM   2029  NH2 ARG A 252      16.266 -12.547  -4.258  1.00 94.69           N  
ATOM   2030  CZ  ARG A 252      15.781 -12.094  -3.115  1.00 94.69           C  
ATOM   2031  N   LEU A 253      13.250 -13.969   4.250  1.00 94.06           N  
ATOM   2032  CA  LEU A 253      13.109 -13.586   5.652  1.00 94.06           C  
ATOM   2033  C   LEU A 253      14.375 -12.906   6.160  1.00 94.06           C  
ATOM   2034  CB  LEU A 253      12.789 -14.812   6.512  1.00 94.06           C  
ATOM   2035  O   LEU A 253      15.469 -13.461   6.059  1.00 94.06           O  
ATOM   2036  CG  LEU A 253      12.422 -14.547   7.969  1.00 94.06           C  
ATOM   2037  CD1 LEU A 253      11.039 -13.922   8.062  1.00 94.06           C  
ATOM   2038  CD2 LEU A 253      12.492 -15.828   8.789  1.00 94.06           C  
ATOM   2039  N   CYS A 254      14.180 -11.742   6.727  1.00 93.12           N  
ATOM   2040  CA  CYS A 254      15.328 -10.953   7.152  1.00 93.12           C  
ATOM   2041  C   CYS A 254      15.273 -10.656   8.648  1.00 93.12           C  
ATOM   2042  CB  CYS A 254      15.391  -9.641   6.367  1.00 93.12           C  
ATOM   2043  O   CYS A 254      14.188 -10.547   9.219  1.00 93.12           O  
ATOM   2044  SG  CYS A 254      15.555  -9.859   4.582  1.00 93.12           S  
ATOM   2045  N   ASP A 255      16.438 -10.641   9.250  1.00 91.00           N  
ATOM   2046  CA  ASP A 255      16.625 -10.219  10.633  1.00 91.00           C  
ATOM   2047  C   ASP A 255      17.438  -8.922  10.703  1.00 91.00           C  
ATOM   2048  CB  ASP A 255      17.344 -11.320  11.430  1.00 91.00           C  
ATOM   2049  O   ASP A 255      18.609  -8.891  10.320  1.00 91.00           O  
ATOM   2050  CG  ASP A 255      17.344 -11.055  12.930  1.00 91.00           C  
ATOM   2051  OD1 ASP A 255      17.156  -9.891  13.344  1.00 91.00           O  
ATOM   2052  OD2 ASP A 255      17.547 -12.016  13.695  1.00 91.00           O  
ATOM   2053  N   MET A 256      16.906  -7.934  11.164  1.00 87.69           N  
ATOM   2054  CA  MET A 256      17.516  -6.605  11.172  1.00 87.69           C  
ATOM   2055  C   MET A 256      18.719  -6.566  12.102  1.00 87.69           C  
ATOM   2056  CB  MET A 256      16.484  -5.551  11.594  1.00 87.69           C  
ATOM   2057  O   MET A 256      19.547  -5.652  12.016  1.00 87.69           O  
ATOM   2058  CG  MET A 256      15.391  -5.312  10.570  1.00 87.69           C  
ATOM   2059  SD  MET A 256      14.258  -3.951  11.055  1.00 87.69           S  
ATOM   2060  CE  MET A 256      13.781  -4.512  12.719  1.00 87.69           C  
ATOM   2061  N   ARG A 257      18.828  -7.453  13.031  1.00 82.44           N  
ATOM   2062  CA  ARG A 257      19.953  -7.492  13.961  1.00 82.44           C  
ATOM   2063  C   ARG A 257      21.203  -8.039  13.281  1.00 82.44           C  
ATOM   2064  CB  ARG A 257      19.625  -8.344  15.188  1.00 82.44           C  
ATOM   2065  O   ARG A 257      22.328  -7.828  13.758  1.00 82.44           O  
ATOM   2066  CG  ARG A 257      18.453  -7.805  16.000  1.00 82.44           C  
ATOM   2067  CD  ARG A 257      18.062  -8.758  17.125  1.00 82.44           C  
ATOM   2068  NE  ARG A 257      17.438  -9.969  16.594  1.00 82.44           N  
ATOM   2069  NH1 ARG A 257      17.203 -10.992  18.656  1.00 82.44           N  
ATOM   2070  NH2 ARG A 257      16.469 -12.055  16.766  1.00 82.44           N  
ATOM   2071  CZ  ARG A 257      17.031 -11.000  17.344  1.00 82.44           C  
ATOM   2072  N   ALA A 258      21.000  -8.711  12.266  1.00 77.31           N  
ATOM   2073  CA  ALA A 258      22.125  -9.352  11.586  1.00 77.31           C  
ATOM   2074  C   ALA A 258      22.969  -8.328  10.836  1.00 77.31           C  
ATOM   2075  CB  ALA A 258      21.625 -10.430  10.633  1.00 77.31           C  
ATOM   2076  O   ALA A 258      24.203  -8.414  10.828  1.00 77.31           O  
ATOM   2077  N   SER A 259      22.391  -7.348  10.172  1.00 71.94           N  
ATOM   2078  CA  SER A 259      23.094  -6.316   9.414  1.00 71.94           C  
ATOM   2079  C   SER A 259      22.250  -5.051   9.297  1.00 71.94           C  
ATOM   2080  CB  SER A 259      23.453  -6.828   8.023  1.00 71.94           C  
ATOM   2081  O   SER A 259      21.016  -5.102   9.430  1.00 71.94           O  
ATOM   2082  OG  SER A 259      22.297  -7.141   7.277  1.00 71.94           O  
ATOM   2083  N   ALA A 260      22.938  -3.959   9.148  1.00 69.12           N  
ATOM   2084  CA  ALA A 260      22.219  -2.695   8.969  1.00 69.12           C  
ATOM   2085  C   ALA A 260      21.422  -2.699   7.668  1.00 69.12           C  
ATOM   2086  CB  ALA A 260      23.219  -1.528   8.977  1.00 69.12           C  
ATOM   2087  O   ALA A 260      20.281  -2.258   7.637  1.00 69.12           O  
ATOM   2088  N   LEU A 261      22.188  -3.170   6.707  1.00 74.19           N  
ATOM   2089  CA  LEU A 261      21.516  -3.414   5.430  1.00 74.19           C  
ATOM   2090  C   LEU A 261      21.250  -4.902   5.238  1.00 74.19           C  
ATOM   2091  CB  LEU A 261      22.375  -2.885   4.273  1.00 74.19           C  
ATOM   2092  O   LEU A 261      22.172  -5.715   5.258  1.00 74.19           O  
ATOM   2093  CG  LEU A 261      22.125  -1.432   3.863  1.00 74.19           C  
ATOM   2094  CD1 LEU A 261      23.453  -0.729   3.588  1.00 74.19           C  
ATOM   2095  CD2 LEU A 261      21.219  -1.365   2.643  1.00 74.19           C  
ATOM   2096  N   CYS A 262      20.047  -5.191   5.293  1.00 78.19           N  
ATOM   2097  CA  CYS A 262      19.656  -6.598   5.199  1.00 78.19           C  
ATOM   2098  C   CYS A 262      19.859  -7.125   3.783  1.00 78.19           C  
ATOM   2099  CB  CYS A 262      18.203  -6.789   5.621  1.00 78.19           C  
ATOM   2100  O   CYS A 262      18.906  -7.523   3.121  1.00 78.19           O  
ATOM   2101  SG  CYS A 262      17.891  -6.422   7.363  1.00 78.19           S  
ATOM   2102  N   ASP A 263      21.062  -7.008   3.350  1.00 69.44           N  
ATOM   2103  CA  ASP A 263      21.422  -7.531   2.035  1.00 69.44           C  
ATOM   2104  C   ASP A 263      21.438  -9.055   2.037  1.00 69.44           C  
ATOM   2105  CB  ASP A 263      22.781  -6.992   1.597  1.00 69.44           C  
ATOM   2106  O   ASP A 263      21.234  -9.688   0.995  1.00 69.44           O  
ATOM   2107  CG  ASP A 263      23.375  -6.000   2.580  1.00 69.44           C  
ATOM   2108  OD1 ASP A 263      22.609  -5.398   3.369  1.00 69.44           O  
ATOM   2109  OD2 ASP A 263      24.609  -5.812   2.564  1.00 69.44           O  
ATOM   2110  N   ARG A 264      21.656  -9.555   3.227  1.00 72.94           N  
ATOM   2111  CA  ARG A 264      21.625 -11.008   3.359  1.00 72.94           C  
ATOM   2112  C   ARG A 264      20.359 -11.469   4.066  1.00 72.94           C  
ATOM   2113  CB  ARG A 264      22.859 -11.508   4.121  1.00 72.94           C  
ATOM   2114  O   ARG A 264      19.891 -10.820   5.008  1.00 72.94           O  
ATOM   2115  CG  ARG A 264      24.172 -11.242   3.402  1.00 72.94           C  
ATOM   2116  CD  ARG A 264      25.359 -11.820   4.160  1.00 72.94           C  
ATOM   2117  NE  ARG A 264      26.625 -11.492   3.518  1.00 72.94           N  
ATOM   2118  NH1 ARG A 264      27.938 -12.461   5.148  1.00 72.94           N  
ATOM   2119  NH2 ARG A 264      28.906 -11.453   3.334  1.00 72.94           N  
ATOM   2120  CZ  ARG A 264      27.828 -11.805   4.000  1.00 72.94           C  
ATOM   2121  N   HIS A 265      19.797 -12.383   3.398  1.00 74.50           N  
ATOM   2122  CA  HIS A 265      18.594 -12.922   4.016  1.00 74.50           C  
ATOM   2123  C   HIS A 265      18.938 -13.977   5.066  1.00 74.50           C  
ATOM   2124  CB  HIS A 265      17.672 -13.523   2.951  1.00 74.50           C  
ATOM   2125  O   HIS A 265      20.000 -14.594   5.004  1.00 74.50           O  
ATOM   2126  CG  HIS A 265      18.328 -14.555   2.092  1.00 74.50           C  
ATOM   2127  CD2 HIS A 265      18.422 -15.898   2.225  1.00 74.50           C  
ATOM   2128  ND1 HIS A 265      19.016 -14.227   0.935  1.00 74.50           N  
ATOM   2129  CE1 HIS A 265      19.484 -15.336   0.391  1.00 74.50           C  
ATOM   2130  NE2 HIS A 265      19.156 -16.359   1.154  1.00 74.50           N  
ATOM   2131  N   SER A 266      18.109 -13.938   6.098  1.00 75.25           N  
ATOM   2132  CA  SER A 266      18.266 -14.992   7.094  1.00 75.25           C  
ATOM   2133  C   SER A 266      17.766 -16.328   6.559  1.00 75.25           C  
ATOM   2134  CB  SER A 266      17.500 -14.633   8.375  1.00 75.25           C  
ATOM   2135  O   SER A 266      18.422 -17.359   6.727  1.00 75.25           O  
ATOM   2136  OG  SER A 266      16.125 -14.414   8.102  1.00 75.25           O  
ATOM   2137  N   LYS A 267      16.625 -16.297   5.934  1.00 79.88           N  
ATOM   2138  CA  LYS A 267      16.031 -17.484   5.320  1.00 79.88           C  
ATOM   2139  C   LYS A 267      15.461 -17.156   3.941  1.00 79.88           C  
ATOM   2140  CB  LYS A 267      14.938 -18.062   6.219  1.00 79.88           C  
ATOM   2141  O   LYS A 267      15.023 -16.031   3.693  1.00 79.88           O  
ATOM   2142  CG  LYS A 267      15.453 -18.578   7.551  1.00 79.88           C  
ATOM   2143  CD  LYS A 267      14.336 -19.234   8.359  1.00 79.88           C  
ATOM   2144  CE  LYS A 267      14.844 -19.750   9.695  1.00 79.88           C  
ATOM   2145  NZ  LYS A 267      13.750 -20.375  10.500  1.00 79.88           N  
ATOM   2146  N   LEU A 268      15.594 -18.156   3.043  1.00 80.62           N  
ATOM   2147  CA  LEU A 268      15.078 -18.047   1.686  1.00 80.62           C  
ATOM   2148  C   LEU A 268      14.008 -19.109   1.422  1.00 80.62           C  
ATOM   2149  CB  LEU A 268      16.203 -18.172   0.663  1.00 80.62           C  
ATOM   2150  O   LEU A 268      14.227 -20.297   1.669  1.00 80.62           O  
ATOM   2151  CG  LEU A 268      15.805 -18.078  -0.809  1.00 80.62           C  
ATOM   2152  CD1 LEU A 268      15.406 -16.641  -1.151  1.00 80.62           C  
ATOM   2153  CD2 LEU A 268      16.938 -18.547  -1.708  1.00 80.62           C  
ATOM   2154  N   PHE A 269      12.898 -18.688   1.088  1.00 82.62           N  
ATOM   2155  CA  PHE A 269      11.789 -19.578   0.762  1.00 82.62           C  
ATOM   2156  C   PHE A 269      11.531 -19.594  -0.740  1.00 82.62           C  
ATOM   2157  CB  PHE A 269      10.516 -19.141   1.507  1.00 82.62           C  
ATOM   2158  O   PHE A 269      11.125 -18.578  -1.318  1.00 82.62           O  
ATOM   2159  CG  PHE A 269      10.672 -19.141   3.004  1.00 82.62           C  
ATOM   2160  CD1 PHE A 269      10.227 -20.219   3.768  1.00 82.62           C  
ATOM   2161  CD2 PHE A 269      11.250 -18.047   3.646  1.00 82.62           C  
ATOM   2162  CE1 PHE A 269      10.367 -20.203   5.156  1.00 82.62           C  
ATOM   2163  CE2 PHE A 269      11.391 -18.031   5.031  1.00 82.62           C  
ATOM   2164  CZ  PHE A 269      10.945 -19.109   5.785  1.00 82.62           C  
ATOM   2165  N   GLU A 270      11.805 -20.625  -1.382  1.00 82.50           N  
ATOM   2166  CA  GLU A 270      11.633 -20.766  -2.824  1.00 82.50           C  
ATOM   2167  C   GLU A 270      11.219 -22.188  -3.191  1.00 82.50           C  
ATOM   2168  CB  GLU A 270      12.922 -20.391  -3.559  1.00 82.50           C  
ATOM   2169  O   GLU A 270      11.711 -23.156  -2.604  1.00 82.50           O  
ATOM   2170  CG  GLU A 270      12.781 -20.375  -5.074  1.00 82.50           C  
ATOM   2171  CD  GLU A 270      14.062 -19.969  -5.789  1.00 82.50           C  
ATOM   2172  OE1 GLU A 270      14.047 -19.844  -7.035  1.00 82.50           O  
ATOM   2173  OE2 GLU A 270      15.086 -19.766  -5.098  1.00 82.50           O  
ATOM   2174  N   GLU A 271      10.195 -22.297  -3.982  1.00 77.06           N  
ATOM   2175  CA  GLU A 271       9.789 -23.594  -4.512  1.00 77.06           C  
ATOM   2176  C   GLU A 271      10.484 -23.891  -5.836  1.00 77.06           C  
ATOM   2177  CB  GLU A 271       8.273 -23.656  -4.691  1.00 77.06           C  
ATOM   2178  O   GLU A 271      10.453 -23.078  -6.758  1.00 77.06           O  
ATOM   2179  CG  GLU A 271       7.738 -25.047  -5.008  1.00 77.06           C  
ATOM   2180  CD  GLU A 271       6.227 -25.094  -5.137  1.00 77.06           C  
ATOM   2181  OE1 GLU A 271       5.660 -26.203  -5.246  1.00 77.06           O  
ATOM   2182  OE2 GLU A 271       5.602 -24.016  -5.133  1.00 77.06           O  
ATOM   2183  N   PRO A 272      11.125 -24.969  -5.855  1.00 74.25           N  
ATOM   2184  CA  PRO A 272      11.750 -25.328  -7.133  1.00 74.25           C  
ATOM   2185  C   PRO A 272      10.734 -25.500  -8.258  1.00 74.25           C  
ATOM   2186  CB  PRO A 272      12.461 -26.641  -6.820  1.00 74.25           C  
ATOM   2187  O   PRO A 272       9.656 -26.078  -8.039  1.00 74.25           O  
ATOM   2188  CG  PRO A 272      11.906 -27.078  -5.496  1.00 74.25           C  
ATOM   2189  CD  PRO A 272      11.133 -25.922  -4.910  1.00 74.25           C  
ATOM   2190  N   GLU A 273      10.891 -24.844  -9.320  1.00 72.44           N  
ATOM   2191  CA  GLU A 273       9.977 -24.906 -10.453  1.00 72.44           C  
ATOM   2192  C   GLU A 273      10.102 -26.234 -11.188  1.00 72.44           C  
ATOM   2193  CB  GLU A 273      10.219 -23.750 -11.414  1.00 72.44           C  
ATOM   2194  O   GLU A 273      11.211 -26.766 -11.336  1.00 72.44           O  
ATOM   2195  CG  GLU A 273       9.234 -22.594 -11.258  1.00 72.44           C  
ATOM   2196  CD  GLU A 273       9.430 -21.500 -12.289  1.00 72.44           C  
ATOM   2197  OE1 GLU A 273       8.664 -20.500 -12.266  1.00 72.44           O  
ATOM   2198  OE2 GLU A 273      10.344 -21.625 -13.125  1.00 72.44           O  
ATOM   2199  N   ASP A 274       8.977 -26.750 -11.453  1.00 72.06           N  
ATOM   2200  CA  ASP A 274       8.953 -27.938 -12.320  1.00 72.06           C  
ATOM   2201  C   ASP A 274       9.234 -27.547 -13.766  1.00 72.06           C  
ATOM   2202  CB  ASP A 274       7.609 -28.641 -12.211  1.00 72.06           C  
ATOM   2203  O   ASP A 274       8.516 -26.750 -14.359  1.00 72.06           O  
ATOM   2204  CG  ASP A 274       7.676 -30.109 -12.633  1.00 72.06           C  
ATOM   2205  OD1 ASP A 274       8.680 -30.516 -13.258  1.00 72.06           O  
ATOM   2206  OD2 ASP A 274       6.715 -30.844 -12.344  1.00 72.06           O  
ATOM   2207  N   PRO A 275      10.289 -28.031 -14.297  1.00 72.31           N  
ATOM   2208  CA  PRO A 275      10.648 -27.688 -15.680  1.00 72.31           C  
ATOM   2209  C   PRO A 275       9.555 -28.062 -16.672  1.00 72.31           C  
ATOM   2210  CB  PRO A 275      11.914 -28.516 -15.922  1.00 72.31           C  
ATOM   2211  O   PRO A 275       9.469 -27.453 -17.750  1.00 72.31           O  
ATOM   2212  CG  PRO A 275      12.164 -29.234 -14.633  1.00 72.31           C  
ATOM   2213  CD  PRO A 275      11.008 -28.953 -13.711  1.00 72.31           C  
ATOM   2214  N   SER A 276       8.727 -29.016 -16.328  1.00 67.69           N  
ATOM   2215  CA  SER A 276       7.676 -29.453 -17.234  1.00 67.69           C  
ATOM   2216  C   SER A 276       6.566 -28.422 -17.344  1.00 67.69           C  
ATOM   2217  CB  SER A 276       7.090 -30.797 -16.781  1.00 67.69           C  
ATOM   2218  O   SER A 276       5.863 -28.344 -18.344  1.00 67.69           O  
ATOM   2219  OG  SER A 276       6.441 -30.656 -15.531  1.00 67.69           O  
ATOM   2220  N   ASN A 277       6.465 -27.609 -16.422  1.00 69.69           N  
ATOM   2221  CA  ASN A 277       5.395 -26.609 -16.391  1.00 69.69           C  
ATOM   2222  C   ASN A 277       5.910 -25.234 -16.766  1.00 69.69           C  
ATOM   2223  CB  ASN A 277       4.730 -26.578 -15.016  1.00 69.69           C  
ATOM   2224  O   ASN A 277       5.219 -24.234 -16.562  1.00 69.69           O  
ATOM   2225  CG  ASN A 277       3.818 -27.766 -14.773  1.00 69.69           C  
ATOM   2226  ND2 ASN A 277       3.430 -27.969 -13.523  1.00 69.69           N  
ATOM   2227  OD1 ASN A 277       3.465 -28.484 -15.711  1.00 69.69           O  
ATOM   2228  N   ARG A 278       7.039 -25.219 -17.312  1.00 76.56           N  
ATOM   2229  CA  ARG A 278       7.637 -23.922 -17.625  1.00 76.56           C  
ATOM   2230  C   ARG A 278       7.035 -23.328 -18.906  1.00 76.56           C  
ATOM   2231  CB  ARG A 278       9.156 -24.047 -17.781  1.00 76.56           C  
ATOM   2232  O   ARG A 278       6.895 -24.031 -19.906  1.00 76.56           O  
ATOM   2233  CG  ARG A 278       9.945 -23.094 -16.906  1.00 76.56           C  
ATOM   2234  CD  ARG A 278      11.445 -23.281 -17.078  1.00 76.56           C  
ATOM   2235  NE  ARG A 278      12.203 -22.359 -16.234  1.00 76.56           N  
ATOM   2236  NH1 ARG A 278      14.273 -23.234 -16.781  1.00 76.56           N  
ATOM   2237  NH2 ARG A 278      14.117 -21.484 -15.305  1.00 76.56           N  
ATOM   2238  CZ  ARG A 278      13.531 -22.359 -16.109  1.00 76.56           C  
ATOM   2239  N   SER A 279       6.391 -22.328 -18.688  1.00 77.56           N  
ATOM   2240  CA  SER A 279       5.828 -21.547 -19.781  1.00 77.56           C  
ATOM   2241  C   SER A 279       6.434 -20.156 -19.844  1.00 77.56           C  
ATOM   2242  CB  SER A 279       4.309 -21.453 -19.656  1.00 77.56           C  
ATOM   2243  O   SER A 279       7.215 -19.766 -18.969  1.00 77.56           O  
ATOM   2244  OG  SER A 279       3.893 -20.094 -19.625  1.00 77.56           O  
ATOM   2245  N   PHE A 280       6.141 -19.406 -20.922  1.00 84.06           N  
ATOM   2246  CA  PHE A 280       6.629 -18.047 -21.094  1.00 84.06           C  
ATOM   2247  C   PHE A 280       6.086 -17.141 -19.984  1.00 84.06           C  
ATOM   2248  CB  PHE A 280       6.238 -17.484 -22.469  1.00 84.06           C  
ATOM   2249  O   PHE A 280       6.648 -16.078 -19.719  1.00 84.06           O  
ATOM   2250  CG  PHE A 280       6.859 -18.234 -23.609  1.00 84.06           C  
ATOM   2251  CD1 PHE A 280       8.227 -18.156 -23.859  1.00 84.06           C  
ATOM   2252  CD2 PHE A 280       6.078 -19.016 -24.453  1.00 84.06           C  
ATOM   2253  CE1 PHE A 280       8.805 -18.844 -24.922  1.00 84.06           C  
ATOM   2254  CE2 PHE A 280       6.648 -19.703 -25.531  1.00 84.06           C  
ATOM   2255  CZ  PHE A 280       8.008 -19.609 -25.750  1.00 84.06           C  
ATOM   2256  N   PHE A 281       4.992 -17.641 -19.344  1.00 88.31           N  
ATOM   2257  CA  PHE A 281       4.344 -16.812 -18.328  1.00 88.31           C  
ATOM   2258  C   PHE A 281       4.730 -17.266 -16.938  1.00 88.31           C  
ATOM   2259  CB  PHE A 281       2.820 -16.859 -18.500  1.00 88.31           C  
ATOM   2260  O   PHE A 281       4.207 -16.766 -15.938  1.00 88.31           O  
ATOM   2261  CG  PHE A 281       2.338 -16.344 -19.828  1.00 88.31           C  
ATOM   2262  CD1 PHE A 281       2.400 -14.984 -20.125  1.00 88.31           C  
ATOM   2263  CD2 PHE A 281       1.823 -17.219 -20.781  1.00 88.31           C  
ATOM   2264  CE1 PHE A 281       1.954 -14.508 -21.359  1.00 88.31           C  
ATOM   2265  CE2 PHE A 281       1.375 -16.750 -22.016  1.00 88.31           C  
ATOM   2266  CZ  PHE A 281       1.440 -15.391 -22.297  1.00 88.31           C  
ATOM   2267  N   SER A 282       5.582 -18.219 -16.812  1.00 87.44           N  
ATOM   2268  CA  SER A 282       5.910 -18.828 -15.523  1.00 87.44           C  
ATOM   2269  C   SER A 282       6.383 -17.766 -14.523  1.00 87.44           C  
ATOM   2270  CB  SER A 282       6.984 -19.891 -15.695  1.00 87.44           C  
ATOM   2271  O   SER A 282       5.965 -17.781 -13.367  1.00 87.44           O  
ATOM   2272  OG  SER A 282       6.492 -20.984 -16.453  1.00 87.44           O  
ATOM   2273  N   GLU A 283       7.156 -16.875 -14.984  1.00 86.94           N  
ATOM   2274  CA  GLU A 283       7.672 -15.852 -14.078  1.00 86.94           C  
ATOM   2275  C   GLU A 283       6.574 -14.875 -13.664  1.00 86.94           C  
ATOM   2276  CB  GLU A 283       8.836 -15.094 -14.727  1.00 86.94           C  
ATOM   2277  O   GLU A 283       6.547 -14.398 -12.523  1.00 86.94           O  
ATOM   2278  CG  GLU A 283      10.094 -15.930 -14.898  1.00 86.94           C  
ATOM   2279  CD  GLU A 283      11.266 -15.141 -15.461  1.00 86.94           C  
ATOM   2280  OE1 GLU A 283      12.359 -15.727 -15.641  1.00 86.94           O  
ATOM   2281  OE2 GLU A 283      11.086 -13.930 -15.719  1.00 86.94           O  
ATOM   2282  N   ILE A 284       5.676 -14.570 -14.500  1.00 89.94           N  
ATOM   2283  CA  ILE A 284       4.586 -13.648 -14.203  1.00 89.94           C  
ATOM   2284  C   ILE A 284       3.623 -14.297 -13.211  1.00 89.94           C  
ATOM   2285  CB  ILE A 284       3.834 -13.234 -15.484  1.00 89.94           C  
ATOM   2286  O   ILE A 284       3.209 -13.664 -12.234  1.00 89.94           O  
ATOM   2287  CG1 ILE A 284       4.777 -12.500 -16.438  1.00 89.94           C  
ATOM   2288  CG2 ILE A 284       2.621 -12.359 -15.141  1.00 89.94           C  
ATOM   2289  CD1 ILE A 284       4.141 -12.125 -17.781  1.00 89.94           C  
ATOM   2290  N   ILE A 285       3.312 -15.570 -13.430  1.00 91.75           N  
ATOM   2291  CA  ILE A 285       2.338 -16.266 -12.594  1.00 91.75           C  
ATOM   2292  C   ILE A 285       2.957 -16.578 -11.234  1.00 91.75           C  
ATOM   2293  CB  ILE A 285       1.835 -17.562 -13.266  1.00 91.75           C  
ATOM   2294  O   ILE A 285       2.242 -16.734 -10.242  1.00 91.75           O  
ATOM   2295  CG1 ILE A 285       3.014 -18.484 -13.578  1.00 91.75           C  
ATOM   2296  CG2 ILE A 285       1.037 -17.234 -14.531  1.00 91.75           C  
ATOM   2297  CD1 ILE A 285       2.600 -19.859 -14.102  1.00 91.75           C  
ATOM   2298  N   SER A 286       4.227 -16.688 -11.211  1.00 92.06           N  
ATOM   2299  CA  SER A 286       4.898 -17.016  -9.961  1.00 92.06           C  
ATOM   2300  C   SER A 286       5.109 -15.773  -9.102  1.00 92.06           C  
ATOM   2301  CB  SER A 286       6.242 -17.688 -10.234  1.00 92.06           C  
ATOM   2302  O   SER A 286       5.477 -15.875  -7.930  1.00 92.06           O  
ATOM   2303  OG  SER A 286       7.117 -16.812 -10.922  1.00 92.06           O  
ATOM   2304  N   SER A 287       4.918 -14.594  -9.672  1.00 93.81           N  
ATOM   2305  CA  SER A 287       5.086 -13.359  -8.922  1.00 93.81           C  
ATOM   2306  C   SER A 287       4.137 -13.305  -7.727  1.00 93.81           C  
ATOM   2307  CB  SER A 287       4.848 -12.148  -9.820  1.00 93.81           C  
ATOM   2308  O   SER A 287       2.938 -13.547  -7.867  1.00 93.81           O  
ATOM   2309  OG  SER A 287       4.938 -10.938  -9.086  1.00 93.81           O  
ATOM   2310  N   ILE A 288       4.730 -13.031  -6.562  1.00 96.12           N  
ATOM   2311  CA  ILE A 288       3.936 -12.992  -5.340  1.00 96.12           C  
ATOM   2312  C   ILE A 288       3.254 -11.633  -5.215  1.00 96.12           C  
ATOM   2313  CB  ILE A 288       4.801 -13.273  -4.094  1.00 96.12           C  
ATOM   2314  O   ILE A 288       3.922 -10.594  -5.199  1.00 96.12           O  
ATOM   2315  CG1 ILE A 288       5.430 -14.672  -4.184  1.00 96.12           C  
ATOM   2316  CG2 ILE A 288       3.971 -13.133  -2.814  1.00 96.12           C  
ATOM   2317  CD1 ILE A 288       6.477 -14.953  -3.115  1.00 96.12           C  
ATOM   2318  N   SER A 289       1.936 -11.695  -5.117  1.00 95.12           N  
ATOM   2319  CA  SER A 289       1.169 -10.453  -5.031  1.00 95.12           C  
ATOM   2320  C   SER A 289       1.019  -9.992  -3.582  1.00 95.12           C  
ATOM   2321  CB  SER A 289      -0.211 -10.633  -5.664  1.00 95.12           C  
ATOM   2322  O   SER A 289       0.876  -8.805  -3.314  1.00 95.12           O  
ATOM   2323  OG  SER A 289      -0.942 -11.648  -5.000  1.00 95.12           O  
ATOM   2324  N   ASP A 290       0.966 -10.984  -2.635  1.00 97.00           N  
ATOM   2325  CA  ASP A 290       0.760 -10.648  -1.230  1.00 97.00           C  
ATOM   2326  C   ASP A 290       1.431 -11.664  -0.313  1.00 97.00           C  
ATOM   2327  CB  ASP A 290      -0.734 -10.555  -0.914  1.00 97.00           C  
ATOM   2328  O   ASP A 290       1.545 -12.844  -0.664  1.00 97.00           O  
ATOM   2329  CG  ASP A 290      -1.027  -9.758   0.345  1.00 97.00           C  
ATOM   2330  OD1 ASP A 290      -0.133  -9.031   0.828  1.00 97.00           O  
ATOM   2331  OD2 ASP A 290      -2.160  -9.867   0.862  1.00 97.00           O  
ATOM   2332  N   VAL A 291       1.901 -11.195   0.790  1.00 97.50           N  
ATOM   2333  CA  VAL A 291       2.512 -12.016   1.829  1.00 97.50           C  
ATOM   2334  C   VAL A 291       1.975 -11.602   3.197  1.00 97.50           C  
ATOM   2335  CB  VAL A 291       4.055 -11.914   1.807  1.00 97.50           C  
ATOM   2336  O   VAL A 291       1.967 -10.422   3.535  1.00 97.50           O  
ATOM   2337  CG1 VAL A 291       4.668 -12.742   2.932  1.00 97.50           C  
ATOM   2338  CG2 VAL A 291       4.598 -12.359   0.451  1.00 97.50           C  
ATOM   2339  N   LYS A 292       1.484 -12.602   3.975  1.00 96.81           N  
ATOM   2340  CA  LYS A 292       0.928 -12.320   5.293  1.00 96.81           C  
ATOM   2341  C   LYS A 292       1.366 -13.367   6.309  1.00 96.81           C  
ATOM   2342  CB  LYS A 292      -0.599 -12.258   5.230  1.00 96.81           C  
ATOM   2343  O   LYS A 292       1.361 -14.570   6.016  1.00 96.81           O  
ATOM   2344  CG  LYS A 292      -1.137 -11.078   4.434  1.00 96.81           C  
ATOM   2345  CD  LYS A 292      -1.004  -9.773   5.203  1.00 96.81           C  
ATOM   2346  CE  LYS A 292      -1.626  -8.609   4.445  1.00 96.81           C  
ATOM   2347  NZ  LYS A 292      -1.465  -7.316   5.180  1.00 96.81           N  
ATOM   2348  N   PHE A 293       1.753 -12.883   7.461  1.00 97.25           N  
ATOM   2349  CA  PHE A 293       2.031 -13.797   8.562  1.00 97.25           C  
ATOM   2350  C   PHE A 293       0.741 -14.219   9.250  1.00 97.25           C  
ATOM   2351  CB  PHE A 293       2.980 -13.148   9.578  1.00 97.25           C  
ATOM   2352  O   PHE A 293      -0.243 -13.477   9.250  1.00 97.25           O  
ATOM   2353  CG  PHE A 293       4.414 -13.102   9.117  1.00 97.25           C  
ATOM   2354  CD1 PHE A 293       5.227 -14.219   9.219  1.00 97.25           C  
ATOM   2355  CD2 PHE A 293       4.949 -11.930   8.594  1.00 97.25           C  
ATOM   2356  CE1 PHE A 293       6.555 -14.180   8.797  1.00 97.25           C  
ATOM   2357  CE2 PHE A 293       6.273 -11.883   8.172  1.00 97.25           C  
ATOM   2358  CZ  PHE A 293       7.074 -13.008   8.273  1.00 97.25           C  
ATOM   2359  N   SER A 294       0.791 -15.414   9.742  1.00 96.25           N  
ATOM   2360  CA  SER A 294      -0.304 -15.820  10.617  1.00 96.25           C  
ATOM   2361  C   SER A 294      -0.290 -15.023  11.922  1.00 96.25           C  
ATOM   2362  CB  SER A 294      -0.226 -17.312  10.930  1.00 96.25           C  
ATOM   2363  O   SER A 294       0.723 -14.414  12.273  1.00 96.25           O  
ATOM   2364  OG  SER A 294       0.924 -17.609  11.703  1.00 96.25           O  
ATOM   2365  N   HIS A 295      -1.405 -15.008  12.594  1.00 93.56           N  
ATOM   2366  CA  HIS A 295      -1.487 -14.273  13.852  1.00 93.56           C  
ATOM   2367  C   HIS A 295      -0.544 -14.867  14.898  1.00 93.56           C  
ATOM   2368  CB  HIS A 295      -2.922 -14.281  14.383  1.00 93.56           C  
ATOM   2369  O   HIS A 295       0.024 -14.133  15.711  1.00 93.56           O  
ATOM   2370  CG  HIS A 295      -3.895 -13.586  13.477  1.00 93.56           C  
ATOM   2371  CD2 HIS A 295      -4.305 -12.297  13.430  1.00 93.56           C  
ATOM   2372  ND1 HIS A 295      -4.574 -14.250  12.477  1.00 93.56           N  
ATOM   2373  CE1 HIS A 295      -5.359 -13.391  11.852  1.00 93.56           C  
ATOM   2374  NE2 HIS A 295      -5.215 -12.203  12.406  1.00 93.56           N  
ATOM   2375  N   SER A 296      -0.320 -16.109  14.859  1.00 91.44           N  
ATOM   2376  CA  SER A 296       0.587 -16.766  15.789  1.00 91.44           C  
ATOM   2377  C   SER A 296       2.043 -16.453  15.461  1.00 91.44           C  
ATOM   2378  CB  SER A 296       0.363 -18.281  15.766  1.00 91.44           C  
ATOM   2379  O   SER A 296       2.918 -16.578  16.312  1.00 91.44           O  
ATOM   2380  OG  SER A 296       0.777 -18.828  14.523  1.00 91.44           O  
ATOM   2381  N   GLY A 297       2.346 -16.141  14.219  1.00 93.50           N  
ATOM   2382  CA  GLY A 297       3.703 -15.852  13.789  1.00 93.50           C  
ATOM   2383  C   GLY A 297       4.457 -17.094  13.328  1.00 93.50           C  
ATOM   2384  O   GLY A 297       5.617 -17.000  12.922  1.00 93.50           O  
ATOM   2385  N   ARG A 298       3.811 -18.172  13.383  1.00 93.69           N  
ATOM   2386  CA  ARG A 298       4.480 -19.422  13.031  1.00 93.69           C  
ATOM   2387  C   ARG A 298       4.445 -19.641  11.523  1.00 93.69           C  
ATOM   2388  CB  ARG A 298       3.832 -20.594  13.750  1.00 93.69           C  
ATOM   2389  O   ARG A 298       5.418 -20.125  10.938  1.00 93.69           O  
ATOM   2390  CG  ARG A 298       4.430 -21.953  13.391  1.00 93.69           C  
ATOM   2391  CD  ARG A 298       3.811 -23.078  14.195  1.00 93.69           C  
ATOM   2392  NE  ARG A 298       4.316 -24.375  13.781  1.00 93.69           N  
ATOM   2393  NH1 ARG A 298       3.045 -25.594  15.281  1.00 93.69           N  
ATOM   2394  NH2 ARG A 298       4.469 -26.672  13.852  1.00 93.69           N  
ATOM   2395  CZ  ARG A 298       3.943 -25.547  14.305  1.00 93.69           C  
ATOM   2396  N   TYR A 299       3.330 -19.281  10.938  1.00 95.94           N  
ATOM   2397  CA  TYR A 299       3.143 -19.562   9.516  1.00 95.94           C  
ATOM   2398  C   TYR A 299       3.127 -18.281   8.695  1.00 95.94           C  
ATOM   2399  CB  TYR A 299       1.841 -20.344   9.297  1.00 95.94           C  
ATOM   2400  O   TYR A 299       2.961 -17.188   9.250  1.00 95.94           O  
ATOM   2401  CG  TYR A 299       1.787 -21.656  10.031  1.00 95.94           C  
ATOM   2402  CD1 TYR A 299       2.465 -22.781   9.547  1.00 95.94           C  
ATOM   2403  CD2 TYR A 299       1.059 -21.797  11.203  1.00 95.94           C  
ATOM   2404  CE1 TYR A 299       2.416 -24.000  10.219  1.00 95.94           C  
ATOM   2405  CE2 TYR A 299       1.004 -23.000  11.883  1.00 95.94           C  
ATOM   2406  OH  TYR A 299       1.634 -25.297  12.055  1.00 95.94           O  
ATOM   2407  CZ  TYR A 299       1.686 -24.094  11.383  1.00 95.94           C  
ATOM   2408  N   MET A 300       3.422 -18.516   7.426  1.00 96.44           N  
ATOM   2409  CA  MET A 300       3.375 -17.438   6.445  1.00 96.44           C  
ATOM   2410  C   MET A 300       2.592 -17.844   5.207  1.00 96.44           C  
ATOM   2411  CB  MET A 300       4.789 -17.000   6.051  1.00 96.44           C  
ATOM   2412  O   MET A 300       2.732 -18.984   4.730  1.00 96.44           O  
ATOM   2413  CG  MET A 300       4.824 -15.906   5.000  1.00 96.44           C  
ATOM   2414  SD  MET A 300       6.535 -15.398   4.566  1.00 96.44           S  
ATOM   2415  CE  MET A 300       7.172 -16.969   3.900  1.00 96.44           C  
ATOM   2416  N   MET A 301       1.743 -17.000   4.832  1.00 97.25           N  
ATOM   2417  CA  MET A 301       0.928 -17.250   3.648  1.00 97.25           C  
ATOM   2418  C   MET A 301       1.360 -16.375   2.482  1.00 97.25           C  
ATOM   2419  CB  MET A 301      -0.553 -17.031   3.955  1.00 97.25           C  
ATOM   2420  O   MET A 301       1.621 -15.188   2.662  1.00 97.25           O  
ATOM   2421  CG  MET A 301      -1.459 -17.172   2.744  1.00 97.25           C  
ATOM   2422  SD  MET A 301      -3.236 -17.031   3.174  1.00 97.25           S  
ATOM   2423  CE  MET A 301      -3.305 -15.273   3.648  1.00 97.25           C  
ATOM   2424  N   THR A 302       1.456 -16.922   1.302  1.00 97.25           N  
ATOM   2425  CA  THR A 302       1.781 -16.188   0.088  1.00 97.25           C  
ATOM   2426  C   THR A 302       0.722 -16.422  -0.986  1.00 97.25           C  
ATOM   2427  CB  THR A 302       3.164 -16.594  -0.457  1.00 97.25           C  
ATOM   2428  O   THR A 302       0.165 -17.516  -1.092  1.00 97.25           O  
ATOM   2429  CG2 THR A 302       4.258 -16.328   0.572  1.00 97.25           C  
ATOM   2430  OG1 THR A 302       3.158 -17.984  -0.781  1.00 97.25           O  
ATOM   2431  N   ARG A 303       0.438 -15.375  -1.729  1.00 97.56           N  
ATOM   2432  CA  ARG A 303      -0.514 -15.445  -2.834  1.00 97.56           C  
ATOM   2433  C   ARG A 303       0.166 -15.133  -4.164  1.00 97.56           C  
ATOM   2434  CB  ARG A 303      -1.679 -14.477  -2.602  1.00 97.56           C  
ATOM   2435  O   ARG A 303       0.678 -14.031  -4.359  1.00 97.56           O  
ATOM   2436  CG  ARG A 303      -2.623 -14.359  -3.789  1.00 97.56           C  
ATOM   2437  CD  ARG A 303      -3.350 -15.664  -4.066  1.00 97.56           C  
ATOM   2438  NE  ARG A 303      -4.305 -15.531  -5.160  1.00 97.56           N  
ATOM   2439  NH1 ARG A 303      -6.055 -16.531  -4.035  1.00 97.56           N  
ATOM   2440  NH2 ARG A 303      -6.352 -15.773  -6.176  1.00 97.56           N  
ATOM   2441  CZ  ARG A 303      -5.570 -15.945  -5.121  1.00 97.56           C  
ATOM   2442  N   ASP A 304       0.244 -16.094  -5.031  1.00 96.38           N  
ATOM   2443  CA  ASP A 304       0.622 -15.883  -6.426  1.00 96.38           C  
ATOM   2444  C   ASP A 304      -0.607 -15.875  -7.332  1.00 96.38           C  
ATOM   2445  CB  ASP A 304       1.606 -16.953  -6.887  1.00 96.38           C  
ATOM   2446  O   ASP A 304      -1.741 -15.875  -6.848  1.00 96.38           O  
ATOM   2447  CG  ASP A 304       1.053 -18.375  -6.754  1.00 96.38           C  
ATOM   2448  OD1 ASP A 304      -0.164 -18.562  -6.957  1.00 96.38           O  
ATOM   2449  OD2 ASP A 304       1.841 -19.281  -6.438  1.00 96.38           O  
ATOM   2450  N   TYR A 305      -0.390 -15.805  -8.609  1.00 96.44           N  
ATOM   2451  CA  TYR A 305      -1.532 -15.633  -9.500  1.00 96.44           C  
ATOM   2452  C   TYR A 305      -2.418 -16.875  -9.492  1.00 96.44           C  
ATOM   2453  CB  TYR A 305      -1.061 -15.344 -10.930  1.00 96.44           C  
ATOM   2454  O   TYR A 305      -3.646 -16.766  -9.547  1.00 96.44           O  
ATOM   2455  CG  TYR A 305      -2.178 -14.977 -11.875  1.00 96.44           C  
ATOM   2456  CD1 TYR A 305      -2.666 -15.898 -12.797  1.00 96.44           C  
ATOM   2457  CD2 TYR A 305      -2.748 -13.703 -11.852  1.00 96.44           C  
ATOM   2458  CE1 TYR A 305      -3.695 -15.562 -13.672  1.00 96.44           C  
ATOM   2459  CE2 TYR A 305      -3.777 -13.359 -12.719  1.00 96.44           C  
ATOM   2460  OH  TYR A 305      -5.262 -13.961 -14.492  1.00 96.44           O  
ATOM   2461  CZ  TYR A 305      -4.246 -14.297 -13.625  1.00 96.44           C  
ATOM   2462  N   LEU A 306      -1.840 -18.062  -9.289  1.00 95.75           N  
ATOM   2463  CA  LEU A 306      -2.596 -19.312  -9.453  1.00 95.75           C  
ATOM   2464  C   LEU A 306      -2.953 -19.906  -8.102  1.00 95.75           C  
ATOM   2465  CB  LEU A 306      -1.796 -20.312 -10.281  1.00 95.75           C  
ATOM   2466  O   LEU A 306      -3.957 -20.609  -7.977  1.00 95.75           O  
ATOM   2467  CG  LEU A 306      -1.604 -19.984 -11.766  1.00 95.75           C  
ATOM   2468  CD1 LEU A 306      -0.740 -21.047 -12.438  1.00 95.75           C  
ATOM   2469  CD2 LEU A 306      -2.953 -19.859 -12.461  1.00 95.75           C  
ATOM   2470  N   SER A 307      -2.139 -19.641  -7.102  1.00 96.38           N  
ATOM   2471  CA  SER A 307      -2.332 -20.422  -5.883  1.00 96.38           C  
ATOM   2472  C   SER A 307      -2.014 -19.594  -4.641  1.00 96.38           C  
ATOM   2473  CB  SER A 307      -1.459 -21.672  -5.906  1.00 96.38           C  
ATOM   2474  O   SER A 307      -1.468 -18.484  -4.742  1.00 96.38           O  
ATOM   2475  OG  SER A 307      -0.084 -21.328  -5.895  1.00 96.38           O  
ATOM   2476  N   VAL A 308      -2.498 -20.109  -3.525  1.00 97.44           N  
ATOM   2477  CA  VAL A 308      -2.123 -19.656  -2.193  1.00 97.44           C  
ATOM   2478  C   VAL A 308      -1.271 -20.719  -1.500  1.00 97.44           C  
ATOM   2479  CB  VAL A 308      -3.365 -19.328  -1.335  1.00 97.44           C  
ATOM   2480  O   VAL A 308      -1.649 -21.891  -1.452  1.00 97.44           O  
ATOM   2481  CG1 VAL A 308      -2.961 -19.000   0.100  1.00 97.44           C  
ATOM   2482  CG2 VAL A 308      -4.148 -18.172  -1.952  1.00 97.44           C  
ATOM   2483  N   LYS A 309      -0.173 -20.312  -0.992  1.00 96.62           N  
ATOM   2484  CA  LYS A 309       0.750 -21.234  -0.341  1.00 96.62           C  
ATOM   2485  C   LYS A 309       0.988 -20.844   1.114  1.00 96.62           C  
ATOM   2486  CB  LYS A 309       2.080 -21.297  -1.094  1.00 96.62           C  
ATOM   2487  O   LYS A 309       1.114 -19.656   1.429  1.00 96.62           O  
ATOM   2488  CG  LYS A 309       1.963 -21.797  -2.525  1.00 96.62           C  
ATOM   2489  CD  LYS A 309       3.285 -21.672  -3.270  1.00 96.62           C  
ATOM   2490  CE  LYS A 309       3.141 -22.062  -4.734  1.00 96.62           C  
ATOM   2491  NZ  LYS A 309       4.406 -21.844  -5.496  1.00 96.62           N  
ATOM   2492  N   ILE A 310       1.023 -21.844   1.962  1.00 96.94           N  
ATOM   2493  CA  ILE A 310       1.307 -21.641   3.377  1.00 96.94           C  
ATOM   2494  C   ILE A 310       2.676 -22.219   3.723  1.00 96.94           C  
ATOM   2495  CB  ILE A 310       0.216 -22.266   4.273  1.00 96.94           C  
ATOM   2496  O   ILE A 310       2.949 -23.391   3.441  1.00 96.94           O  
ATOM   2497  CG1 ILE A 310      -1.156 -21.672   3.945  1.00 96.94           C  
ATOM   2498  CG2 ILE A 310       0.557 -22.078   5.754  1.00 96.94           C  
ATOM   2499  CD1 ILE A 310      -2.309 -22.312   4.711  1.00 96.94           C  
ATOM   2500  N   TRP A 311       3.445 -21.375   4.301  1.00 96.19           N  
ATOM   2501  CA  TRP A 311       4.801 -21.766   4.684  1.00 96.19           C  
ATOM   2502  C   TRP A 311       4.938 -21.844   6.199  1.00 96.19           C  
ATOM   2503  CB  TRP A 311       5.820 -20.781   4.117  1.00 96.19           C  
ATOM   2504  O   TRP A 311       4.328 -21.062   6.926  1.00 96.19           O  
ATOM   2505  CG  TRP A 311       5.750 -20.609   2.629  1.00 96.19           C  
ATOM   2506  CD1 TRP A 311       4.855 -19.859   1.924  1.00 96.19           C  
ATOM   2507  CD2 TRP A 311       6.613 -21.219   1.663  1.00 96.19           C  
ATOM   2508  CE2 TRP A 311       6.180 -20.797   0.389  1.00 96.19           C  
ATOM   2509  CE3 TRP A 311       7.707 -22.094   1.751  1.00 96.19           C  
ATOM   2510  NE1 TRP A 311       5.109 -19.969   0.576  1.00 96.19           N  
ATOM   2511  CH2 TRP A 311       7.875 -22.047  -0.676  1.00 96.19           C  
ATOM   2512  CZ2 TRP A 311       6.809 -21.203  -0.790  1.00 96.19           C  
ATOM   2513  CZ3 TRP A 311       8.328 -22.500   0.577  1.00 96.19           C  
ATOM   2514  N   ASP A 312       5.664 -22.766   6.609  1.00 94.94           N  
ATOM   2515  CA  ASP A 312       6.133 -22.812   7.992  1.00 94.94           C  
ATOM   2516  C   ASP A 312       7.508 -22.156   8.133  1.00 94.94           C  
ATOM   2517  CB  ASP A 312       6.180 -24.250   8.492  1.00 94.94           C  
ATOM   2518  O   ASP A 312       8.445 -22.531   7.418  1.00 94.94           O  
ATOM   2519  CG  ASP A 312       6.375 -24.359  10.000  1.00 94.94           C  
ATOM   2520  OD1 ASP A 312       6.945 -23.422  10.602  1.00 94.94           O  
ATOM   2521  OD2 ASP A 312       5.957 -25.375  10.578  1.00 94.94           O  
ATOM   2522  N   LEU A 313       7.672 -21.297   8.961  1.00 93.12           N  
ATOM   2523  CA  LEU A 313       8.922 -20.562   9.117  1.00 93.12           C  
ATOM   2524  C   LEU A 313      10.062 -21.516   9.500  1.00 93.12           C  
ATOM   2525  CB  LEU A 313       8.781 -19.469  10.172  1.00 93.12           C  
ATOM   2526  O   LEU A 313      11.234 -21.188   9.297  1.00 93.12           O  
ATOM   2527  CG  LEU A 313       7.867 -18.297   9.812  1.00 93.12           C  
ATOM   2528  CD1 LEU A 313       7.809 -17.297  10.969  1.00 93.12           C  
ATOM   2529  CD2 LEU A 313       8.344 -17.625   8.531  1.00 93.12           C  
ATOM   2530  N   ASN A 314       9.742 -22.578  10.023  1.00 90.06           N  
ATOM   2531  CA  ASN A 314      10.766 -23.531  10.430  1.00 90.06           C  
ATOM   2532  C   ASN A 314      11.062 -24.531   9.320  1.00 90.06           C  
ATOM   2533  CB  ASN A 314      10.344 -24.266  11.711  1.00 90.06           C  
ATOM   2534  O   ASN A 314      12.000 -25.344   9.438  1.00 90.06           O  
ATOM   2535  CG  ASN A 314      10.219 -23.328  12.898  1.00 90.06           C  
ATOM   2536  ND2 ASN A 314       9.227 -23.578  13.742  1.00 90.06           N  
ATOM   2537  OD1 ASN A 314      11.008 -22.406  13.055  1.00 90.06           O  
ATOM   2538  N   MET A 315      10.266 -24.562   8.281  1.00 86.12           N  
ATOM   2539  CA  MET A 315      10.477 -25.438   7.129  1.00 86.12           C  
ATOM   2540  C   MET A 315      10.523 -24.625   5.836  1.00 86.12           C  
ATOM   2541  CB  MET A 315       9.375 -26.484   7.043  1.00 86.12           C  
ATOM   2542  O   MET A 315       9.492 -24.406   5.195  1.00 86.12           O  
ATOM   2543  CG  MET A 315       9.406 -27.500   8.172  1.00 86.12           C  
ATOM   2544  SD  MET A 315       8.094 -28.781   8.008  1.00 86.12           S  
ATOM   2545  CE  MET A 315       9.125 -30.266   7.848  1.00 86.12           C  
ATOM   2546  N   GLU A 316      11.734 -24.312   5.328  1.00 82.81           N  
ATOM   2547  CA  GLU A 316      11.898 -23.328   4.254  1.00 82.81           C  
ATOM   2548  C   GLU A 316      11.930 -24.016   2.889  1.00 82.81           C  
ATOM   2549  CB  GLU A 316      13.172 -22.516   4.465  1.00 82.81           C  
ATOM   2550  O   GLU A 316      11.773 -23.359   1.858  1.00 82.81           O  
ATOM   2551  CG  GLU A 316      14.438 -23.344   4.551  1.00 82.81           C  
ATOM   2552  CD  GLU A 316      15.648 -22.562   5.039  1.00 82.81           C  
ATOM   2553  OE1 GLU A 316      16.781 -23.078   4.941  1.00 82.81           O  
ATOM   2554  OE2 GLU A 316      15.453 -21.438   5.527  1.00 82.81           O  
ATOM   2555  N   ASN A 317      11.969 -25.188   2.746  1.00 86.50           N  
ATOM   2556  CA  ASN A 317      12.266 -25.859   1.481  1.00 86.50           C  
ATOM   2557  C   ASN A 317      11.008 -26.016   0.627  1.00 86.50           C  
ATOM   2558  CB  ASN A 317      12.914 -27.219   1.730  1.00 86.50           C  
ATOM   2559  O   ASN A 317      11.094 -26.094  -0.599  1.00 86.50           O  
ATOM   2560  CG  ASN A 317      14.305 -27.109   2.318  1.00 86.50           C  
ATOM   2561  ND2 ASN A 317      14.773 -28.172   2.943  1.00 86.50           N  
ATOM   2562  OD1 ASN A 317      14.953 -26.062   2.213  1.00 86.50           O  
ATOM   2563  N   ARG A 318       9.914 -26.188   1.370  1.00 90.00           N  
ATOM   2564  CA  ARG A 318       8.672 -26.328   0.624  1.00 90.00           C  
ATOM   2565  C   ARG A 318       7.492 -25.781   1.420  1.00 90.00           C  
ATOM   2566  CB  ARG A 318       8.430 -27.797   0.263  1.00 90.00           C  
ATOM   2567  O   ARG A 318       7.504 -25.812   2.652  1.00 90.00           O  
ATOM   2568  CG  ARG A 318       8.266 -28.719   1.468  1.00 90.00           C  
ATOM   2569  CD  ARG A 318       8.070 -30.156   1.054  1.00 90.00           C  
ATOM   2570  NE  ARG A 318       7.891 -31.031   2.211  1.00 90.00           N  
ATOM   2571  NH1 ARG A 318       7.672 -32.969   0.977  1.00 90.00           N  
ATOM   2572  NH2 ARG A 318       7.551 -33.062   3.266  1.00 90.00           N  
ATOM   2573  CZ  ARG A 318       7.707 -32.344   2.148  1.00 90.00           C  
ATOM   2574  N   PRO A 319       6.543 -25.359   0.670  1.00 93.50           N  
ATOM   2575  CA  PRO A 319       5.336 -24.969   1.396  1.00 93.50           C  
ATOM   2576  C   PRO A 319       4.633 -26.141   2.072  1.00 93.50           C  
ATOM   2577  CB  PRO A 319       4.453 -24.359   0.301  1.00 93.50           C  
ATOM   2578  O   PRO A 319       4.621 -27.250   1.533  1.00 93.50           O  
ATOM   2579  CG  PRO A 319       4.914 -25.000  -0.964  1.00 93.50           C  
ATOM   2580  CD  PRO A 319       6.363 -25.359  -0.817  1.00 93.50           C  
ATOM   2581  N   VAL A 320       4.094 -25.953   3.211  1.00 93.94           N  
ATOM   2582  CA  VAL A 320       3.414 -27.000   3.963  1.00 93.94           C  
ATOM   2583  C   VAL A 320       2.039 -27.266   3.352  1.00 93.94           C  
ATOM   2584  CB  VAL A 320       3.270 -26.625   5.457  1.00 93.94           C  
ATOM   2585  O   VAL A 320       1.564 -28.406   3.346  1.00 93.94           O  
ATOM   2586  CG1 VAL A 320       2.625 -27.766   6.238  1.00 93.94           C  
ATOM   2587  CG2 VAL A 320       4.629 -26.266   6.051  1.00 93.94           C  
ATOM   2588  N   GLU A 321       1.406 -26.250   2.881  1.00 94.81           N  
ATOM   2589  CA  GLU A 321       0.104 -26.359   2.230  1.00 94.81           C  
ATOM   2590  C   GLU A 321       0.051 -25.516   0.960  1.00 94.81           C  
ATOM   2591  CB  GLU A 321      -1.012 -25.938   3.189  1.00 94.81           C  
ATOM   2592  O   GLU A 321       0.596 -24.406   0.920  1.00 94.81           O  
ATOM   2593  CG  GLU A 321      -1.022 -26.703   4.500  1.00 94.81           C  
ATOM   2594  CD  GLU A 321      -1.882 -26.062   5.574  1.00 94.81           C  
ATOM   2595  OE1 GLU A 321      -1.688 -26.359   6.773  1.00 94.81           O  
ATOM   2596  OE2 GLU A 321      -2.756 -25.234   5.211  1.00 94.81           O  
ATOM   2597  N   THR A 322      -0.564 -26.000  -0.115  1.00 95.31           N  
ATOM   2598  CA  THR A 322      -0.773 -25.266  -1.362  1.00 95.31           C  
ATOM   2599  C   THR A 322      -2.229 -25.375  -1.811  1.00 95.31           C  
ATOM   2600  CB  THR A 322       0.148 -25.797  -2.479  1.00 95.31           C  
ATOM   2601  O   THR A 322      -2.768 -26.484  -1.938  1.00 95.31           O  
ATOM   2602  CG2 THR A 322      -0.034 -25.000  -3.766  1.00 95.31           C  
ATOM   2603  OG1 THR A 322       1.512 -25.688  -2.053  1.00 95.31           O  
ATOM   2604  N   TYR A 323      -2.885 -24.281  -1.997  1.00 96.62           N  
ATOM   2605  CA  TYR A 323      -4.270 -24.219  -2.453  1.00 96.62           C  
ATOM   2606  C   TYR A 323      -4.355 -23.609  -3.848  1.00 96.62           C  
ATOM   2607  CB  TYR A 323      -5.125 -23.406  -1.474  1.00 96.62           C  
ATOM   2608  O   TYR A 323      -3.928 -22.469  -4.062  1.00 96.62           O  
ATOM   2609  CG  TYR A 323      -5.086 -23.938  -0.059  1.00 96.62           C  
ATOM   2610  CD1 TYR A 323      -5.777 -25.094   0.292  1.00 96.62           C  
ATOM   2611  CD2 TYR A 323      -4.363 -23.281   0.929  1.00 96.62           C  
ATOM   2612  CE1 TYR A 323      -5.746 -25.578   1.595  1.00 96.62           C  
ATOM   2613  CE2 TYR A 323      -4.328 -23.750   2.234  1.00 96.62           C  
ATOM   2614  OH  TYR A 323      -4.988 -25.391   3.848  1.00 96.62           O  
ATOM   2615  CZ  TYR A 323      -5.020 -24.906   2.557  1.00 96.62           C  
ATOM   2616  N   GLN A 324      -4.988 -24.266  -4.777  1.00 95.44           N  
ATOM   2617  CA  GLN A 324      -5.141 -23.766  -6.141  1.00 95.44           C  
ATOM   2618  C   GLN A 324      -6.344 -22.828  -6.254  1.00 95.44           C  
ATOM   2619  CB  GLN A 324      -5.285 -24.938  -7.121  1.00 95.44           C  
ATOM   2620  O   GLN A 324      -7.461 -23.203  -5.891  1.00 95.44           O  
ATOM   2621  CG  GLN A 324      -4.094 -25.875  -7.133  1.00 95.44           C  
ATOM   2622  CD  GLN A 324      -2.807 -25.203  -7.559  1.00 95.44           C  
ATOM   2623  NE2 GLN A 324      -1.684 -25.688  -7.035  1.00 95.44           N  
ATOM   2624  OE1 GLN A 324      -2.822 -24.250  -8.352  1.00 95.44           O  
ATOM   2625  N   VAL A 325      -6.184 -21.672  -6.797  1.00 96.25           N  
ATOM   2626  CA  VAL A 325      -7.250 -20.688  -6.902  1.00 96.25           C  
ATOM   2627  C   VAL A 325      -7.648 -20.500  -8.367  1.00 96.25           C  
ATOM   2628  CB  VAL A 325      -6.832 -19.328  -6.293  1.00 96.25           C  
ATOM   2629  O   VAL A 325      -8.836 -20.578  -8.703  1.00 96.25           O  
ATOM   2630  CG1 VAL A 325      -7.965 -18.312  -6.418  1.00 96.25           C  
ATOM   2631  CG2 VAL A 325      -6.422 -19.500  -4.832  1.00 96.25           C  
ATOM   2632  N   HIS A 326      -6.691 -20.297  -9.258  1.00 95.50           N  
ATOM   2633  CA  HIS A 326      -6.945 -20.016 -10.664  1.00 95.50           C  
ATOM   2634  C   HIS A 326      -6.406 -21.125 -11.562  1.00 95.50           C  
ATOM   2635  CB  HIS A 326      -6.324 -18.672 -11.055  1.00 95.50           C  
ATOM   2636  O   HIS A 326      -5.895 -20.844 -12.656  1.00 95.50           O  
ATOM   2637  CG  HIS A 326      -7.016 -17.484 -10.461  1.00 95.50           C  
ATOM   2638  CD2 HIS A 326      -8.250 -17.375  -9.906  1.00 95.50           C  
ATOM   2639  ND1 HIS A 326      -6.438 -16.250 -10.383  1.00 95.50           N  
ATOM   2640  CE1 HIS A 326      -7.281 -15.406  -9.812  1.00 95.50           C  
ATOM   2641  NE2 HIS A 326      -8.391 -16.062  -9.508  1.00 95.50           N  
ATOM   2642  N   GLU A 327      -6.414 -22.328 -11.141  1.00 91.94           N  
ATOM   2643  CA  GLU A 327      -5.891 -23.422 -11.953  1.00 91.94           C  
ATOM   2644  C   GLU A 327      -6.641 -23.531 -13.273  1.00 91.94           C  
ATOM   2645  CB  GLU A 327      -5.973 -24.734 -11.188  1.00 91.94           C  
ATOM   2646  O   GLU A 327      -6.043 -23.828 -14.312  1.00 91.94           O  
ATOM   2647  CG  GLU A 327      -5.320 -25.906 -11.906  1.00 91.94           C  
ATOM   2648  CD  GLU A 327      -3.822 -25.734 -12.102  1.00 91.94           C  
ATOM   2649  OE1 GLU A 327      -3.244 -26.391 -13.000  1.00 91.94           O  
ATOM   2650  OE2 GLU A 327      -3.219 -24.938 -11.344  1.00 91.94           O  
ATOM   2651  N   TYR A 328      -7.945 -23.281 -13.227  1.00 90.62           N  
ATOM   2652  CA  TYR A 328      -8.773 -23.391 -14.422  1.00 90.62           C  
ATOM   2653  C   TYR A 328      -8.422 -22.312 -15.438  1.00 90.62           C  
ATOM   2654  CB  TYR A 328     -10.258 -23.297 -14.062  1.00 90.62           C  
ATOM   2655  O   TYR A 328      -8.812 -22.391 -16.609  1.00 90.62           O  
ATOM   2656  CG  TYR A 328     -10.586 -22.156 -13.133  1.00 90.62           C  
ATOM   2657  CD1 TYR A 328     -10.734 -22.375 -11.758  1.00 90.62           C  
ATOM   2658  CD2 TYR A 328     -10.750 -20.859 -13.617  1.00 90.62           C  
ATOM   2659  CE1 TYR A 328     -11.047 -21.328 -10.898  1.00 90.62           C  
ATOM   2660  CE2 TYR A 328     -11.055 -19.812 -12.766  1.00 90.62           C  
ATOM   2661  OH  TYR A 328     -11.500 -19.000 -10.562  1.00 90.62           O  
ATOM   2662  CZ  TYR A 328     -11.195 -20.047 -11.414  1.00 90.62           C  
ATOM   2663  N   LEU A 329      -7.684 -21.328 -15.055  1.00 92.88           N  
ATOM   2664  CA  LEU A 329      -7.309 -20.234 -15.953  1.00 92.88           C  
ATOM   2665  C   LEU A 329      -5.973 -20.531 -16.641  1.00 92.88           C  
ATOM   2666  CB  LEU A 329      -7.223 -18.906 -15.195  1.00 92.88           C  
ATOM   2667  O   LEU A 329      -5.508 -19.750 -17.469  1.00 92.88           O  
ATOM   2668  CG  LEU A 329      -8.539 -18.359 -14.648  1.00 92.88           C  
ATOM   2669  CD1 LEU A 329      -8.289 -17.078 -13.867  1.00 92.88           C  
ATOM   2670  CD2 LEU A 329      -9.531 -18.109 -15.781  1.00 92.88           C  
ATOM   2671  N   ARG A 330      -5.320 -21.609 -16.359  1.00 88.94           N  
ATOM   2672  CA  ARG A 330      -4.016 -21.953 -16.922  1.00 88.94           C  
ATOM   2673  C   ARG A 330      -4.070 -22.031 -18.438  1.00 88.94           C  
ATOM   2674  CB  ARG A 330      -3.518 -23.281 -16.344  1.00 88.94           C  
ATOM   2675  O   ARG A 330      -3.098 -21.703 -19.125  1.00 88.94           O  
ATOM   2676  CG  ARG A 330      -2.010 -23.453 -16.422  1.00 88.94           C  
ATOM   2677  CD  ARG A 330      -1.541 -24.641 -15.594  1.00 88.94           C  
ATOM   2678  NE  ARG A 330      -1.091 -24.234 -14.266  1.00 88.94           N  
ATOM   2679  NH1 ARG A 330      -0.843 -26.391 -13.461  1.00 88.94           N  
ATOM   2680  NH2 ARG A 330      -0.372 -24.594 -12.109  1.00 88.94           N  
ATOM   2681  CZ  ARG A 330      -0.770 -25.078 -13.281  1.00 88.94           C  
ATOM   2682  N   SER A 331      -5.168 -22.422 -18.922  1.00 83.75           N  
ATOM   2683  CA  SER A 331      -5.320 -22.562 -20.375  1.00 83.75           C  
ATOM   2684  C   SER A 331      -5.617 -21.219 -21.047  1.00 83.75           C  
ATOM   2685  CB  SER A 331      -6.430 -23.562 -20.703  1.00 83.75           C  
ATOM   2686  O   SER A 331      -5.570 -21.109 -22.266  1.00 83.75           O  
ATOM   2687  OG  SER A 331      -7.668 -23.141 -20.141  1.00 83.75           O  
ATOM   2688  N   LYS A 332      -5.879 -20.250 -20.281  1.00 86.50           N  
ATOM   2689  CA  LYS A 332      -6.270 -18.953 -20.844  1.00 86.50           C  
ATOM   2690  C   LYS A 332      -5.258 -17.875 -20.484  1.00 86.50           C  
ATOM   2691  CB  LYS A 332      -7.660 -18.562 -20.344  1.00 86.50           C  
ATOM   2692  O   LYS A 332      -5.605 -16.703 -20.391  1.00 86.50           O  
ATOM   2693  CG  LYS A 332      -8.773 -19.484 -20.812  1.00 86.50           C  
ATOM   2694  CD  LYS A 332     -10.141 -18.812 -20.703  1.00 86.50           C  
ATOM   2695  CE  LYS A 332     -11.242 -19.672 -21.297  1.00 86.50           C  
ATOM   2696  NZ  LYS A 332     -12.547 -18.953 -21.344  1.00 86.50           N  
ATOM   2697  N   LEU A 333      -4.066 -18.219 -20.234  1.00 87.56           N  
ATOM   2698  CA  LEU A 333      -3.051 -17.281 -19.781  1.00 87.56           C  
ATOM   2699  C   LEU A 333      -2.719 -16.266 -20.875  1.00 87.56           C  
ATOM   2700  CB  LEU A 333      -1.782 -18.016 -19.359  1.00 87.56           C  
ATOM   2701  O   LEU A 333      -2.494 -15.094 -20.594  1.00 87.56           O  
ATOM   2702  CG  LEU A 333      -1.876 -18.828 -18.062  1.00 87.56           C  
ATOM   2703  CD1 LEU A 333      -0.579 -19.594 -17.812  1.00 87.56           C  
ATOM   2704  CD2 LEU A 333      -2.193 -17.922 -16.875  1.00 87.56           C  
ATOM   2705  N   CYS A 334      -2.715 -16.703 -22.156  1.00 83.38           N  
ATOM   2706  CA  CYS A 334      -2.428 -15.812 -23.266  1.00 83.38           C  
ATOM   2707  C   CYS A 334      -3.479 -14.719 -23.375  1.00 83.38           C  
ATOM   2708  CB  CYS A 334      -2.359 -16.594 -24.578  1.00 83.38           C  
ATOM   2709  O   CYS A 334      -3.143 -13.539 -23.516  1.00 83.38           O  
ATOM   2710  SG  CYS A 334      -0.866 -17.594 -24.750  1.00 83.38           S  
ATOM   2711  N   SER A 335      -4.672 -15.156 -23.297  1.00 82.06           N  
ATOM   2712  CA  SER A 335      -5.766 -14.195 -23.344  1.00 82.06           C  
ATOM   2713  C   SER A 335      -5.715 -13.227 -22.172  1.00 82.06           C  
ATOM   2714  CB  SER A 335      -7.117 -14.906 -23.375  1.00 82.06           C  
ATOM   2715  O   SER A 335      -5.969 -12.031 -22.328  1.00 82.06           O  
ATOM   2716  OG  SER A 335      -8.172 -13.984 -23.562  1.00 82.06           O  
ATOM   2717  N   LEU A 336      -5.379 -13.688 -21.016  1.00 88.50           N  
ATOM   2718  CA  LEU A 336      -5.297 -12.875 -19.812  1.00 88.50           C  
ATOM   2719  C   LEU A 336      -4.168 -11.852 -19.922  1.00 88.50           C  
ATOM   2720  CB  LEU A 336      -5.086 -13.758 -18.578  1.00 88.50           C  
ATOM   2721  O   LEU A 336      -4.266 -10.750 -19.375  1.00 88.50           O  
ATOM   2722  CG  LEU A 336      -6.273 -14.609 -18.141  1.00 88.50           C  
ATOM   2723  CD1 LEU A 336      -5.832 -15.656 -17.125  1.00 88.50           C  
ATOM   2724  CD2 LEU A 336      -7.383 -13.734 -17.578  1.00 88.50           C  
ATOM   2725  N   TYR A 337      -3.145 -12.273 -20.578  1.00 85.81           N  
ATOM   2726  CA  TYR A 337      -2.035 -11.352 -20.797  1.00 85.81           C  
ATOM   2727  C   TYR A 337      -2.445 -10.219 -21.734  1.00 85.81           C  
ATOM   2728  CB  TYR A 337      -0.824 -12.086 -21.375  1.00 85.81           C  
ATOM   2729  O   TYR A 337      -2.137  -9.047 -21.469  1.00 85.81           O  
ATOM   2730  CG  TYR A 337       0.369 -11.195 -21.625  1.00 85.81           C  
ATOM   2731  CD1 TYR A 337       0.675 -10.750 -22.906  1.00 85.81           C  
ATOM   2732  CD2 TYR A 337       1.192 -10.797 -20.578  1.00 85.81           C  
ATOM   2733  CE1 TYR A 337       1.774  -9.930 -23.141  1.00 85.81           C  
ATOM   2734  CE2 TYR A 337       2.293  -9.977 -20.797  1.00 85.81           C  
ATOM   2735  OH  TYR A 337       3.666  -8.734 -22.297  1.00 85.81           O  
ATOM   2736  CZ  TYR A 337       2.576  -9.547 -22.078  1.00 85.81           C  
ATOM   2737  N   GLU A 338      -3.236 -10.477 -22.719  1.00 79.69           N  
ATOM   2738  CA  GLU A 338      -3.680  -9.477 -23.688  1.00 79.69           C  
ATOM   2739  C   GLU A 338      -4.594  -8.445 -23.031  1.00 79.69           C  
ATOM   2740  CB  GLU A 338      -4.398 -10.148 -24.859  1.00 79.69           C  
ATOM   2741  O   GLU A 338      -4.547  -7.262 -23.375  1.00 79.69           O  
ATOM   2742  CG  GLU A 338      -3.477 -10.945 -25.781  1.00 79.69           C  
ATOM   2743  CD  GLU A 338      -4.219 -11.734 -26.844  1.00 79.69           C  
ATOM   2744  OE1 GLU A 338      -3.566 -12.430 -27.656  1.00 79.69           O  
ATOM   2745  OE2 GLU A 338      -5.469 -11.648 -26.875  1.00 79.69           O  
ATOM   2746  N   ASN A 339      -5.266  -8.961 -22.078  1.00 80.81           N  
ATOM   2747  CA  ASN A 339      -6.199  -8.055 -21.422  1.00 80.81           C  
ATOM   2748  C   ASN A 339      -5.598  -7.461 -20.141  1.00 80.81           C  
ATOM   2749  CB  ASN A 339      -7.508  -8.773 -21.094  1.00 80.81           C  
ATOM   2750  O   ASN A 339      -6.297  -6.809 -19.375  1.00 80.81           O  
ATOM   2751  CG  ASN A 339      -8.242  -9.242 -22.344  1.00 80.81           C  
ATOM   2752  ND2 ASN A 339      -9.141 -10.203 -22.172  1.00 80.81           N  
ATOM   2753  OD1 ASN A 339      -7.996  -8.742 -23.438  1.00 80.81           O  
ATOM   2754  N   ASP A 340      -4.418  -7.699 -19.828  1.00 88.06           N  
ATOM   2755  CA  ASP A 340      -3.670  -7.168 -18.688  1.00 88.06           C  
ATOM   2756  C   ASP A 340      -4.191  -7.734 -17.375  1.00 88.06           C  
ATOM   2757  CB  ASP A 340      -3.742  -5.637 -18.672  1.00 88.06           C  
ATOM   2758  O   ASP A 340      -3.832  -7.254 -16.297  1.00 88.06           O  
ATOM   2759  CG  ASP A 340      -2.838  -4.988 -19.703  1.00 88.06           C  
ATOM   2760  OD1 ASP A 340      -1.874  -5.637 -20.156  1.00 88.06           O  
ATOM   2761  OD2 ASP A 340      -3.088  -3.814 -20.047  1.00 88.06           O  
ATOM   2762  N   CYS A 341      -5.000  -8.703 -17.375  1.00 91.12           N  
ATOM   2763  CA  CYS A 341      -5.609  -9.250 -16.172  1.00 91.12           C  
ATOM   2764  C   CYS A 341      -4.621 -10.125 -15.414  1.00 91.12           C  
ATOM   2765  CB  CYS A 341      -6.855 -10.070 -16.531  1.00 91.12           C  
ATOM   2766  O   CYS A 341      -4.742 -10.297 -14.203  1.00 91.12           O  
ATOM   2767  SG  CYS A 341      -8.242  -9.062 -17.094  1.00 91.12           S  
ATOM   2768  N   ILE A 342      -3.652 -10.664 -16.156  1.00 91.94           N  
ATOM   2769  CA  ILE A 342      -2.686 -11.562 -15.547  1.00 91.94           C  
ATOM   2770  C   ILE A 342      -1.843 -10.797 -14.531  1.00 91.94           C  
ATOM   2771  CB  ILE A 342      -1.777 -12.227 -16.609  1.00 91.94           C  
ATOM   2772  O   ILE A 342      -1.176 -11.406 -13.688  1.00 91.94           O  
ATOM   2773  CG1 ILE A 342      -1.143 -13.500 -16.047  1.00 91.94           C  
ATOM   2774  CG2 ILE A 342      -0.702 -11.250 -17.078  1.00 91.94           C  
ATOM   2775  CD1 ILE A 342      -0.472 -14.375 -17.094  1.00 91.94           C  
ATOM   2776  N   PHE A 343      -1.847  -9.461 -14.555  1.00 91.94           N  
ATOM   2777  CA  PHE A 343      -1.039  -8.641 -13.664  1.00 91.94           C  
ATOM   2778  C   PHE A 343      -1.860  -8.172 -12.469  1.00 91.94           C  
ATOM   2779  CB  PHE A 343      -0.465  -7.434 -14.414  1.00 91.94           C  
ATOM   2780  O   PHE A 343      -1.371  -7.402 -11.633  1.00 91.94           O  
ATOM   2781  CG  PHE A 343       0.445  -7.809 -15.555  1.00 91.94           C  
ATOM   2782  CD1 PHE A 343       1.729  -8.281 -15.312  1.00 91.94           C  
ATOM   2783  CD2 PHE A 343       0.015  -7.684 -16.875  1.00 91.94           C  
ATOM   2784  CE1 PHE A 343       2.572  -8.625 -16.359  1.00 91.94           C  
ATOM   2785  CE2 PHE A 343       0.853  -8.023 -17.922  1.00 91.94           C  
ATOM   2786  CZ  PHE A 343       2.131  -8.492 -17.672  1.00 91.94           C  
ATOM   2787  N   ASP A 344      -3.090  -8.602 -12.391  1.00 93.88           N  
ATOM   2788  CA  ASP A 344      -3.914  -8.242 -11.242  1.00 93.88           C  
ATOM   2789  C   ASP A 344      -3.293  -8.750  -9.938  1.00 93.88           C  
ATOM   2790  CB  ASP A 344      -5.328  -8.805 -11.398  1.00 93.88           C  
ATOM   2791  O   ASP A 344      -2.828  -9.891  -9.875  1.00 93.88           O  
ATOM   2792  CG  ASP A 344      -6.156  -8.047 -12.422  1.00 93.88           C  
ATOM   2793  OD1 ASP A 344      -5.852  -6.863 -12.695  1.00 93.88           O  
ATOM   2794  OD2 ASP A 344      -7.121  -8.633 -12.953  1.00 93.88           O  
ATOM   2795  N   LYS A 345      -3.264  -7.945  -8.930  1.00 94.69           N  
ATOM   2796  CA  LYS A 345      -2.670  -8.289  -7.645  1.00 94.69           C  
ATOM   2797  C   LYS A 345      -3.740  -8.680  -6.629  1.00 94.69           C  
ATOM   2798  CB  LYS A 345      -1.834  -7.129  -7.105  1.00 94.69           C  
ATOM   2799  O   LYS A 345      -4.316  -7.812  -5.965  1.00 94.69           O  
ATOM   2800  CG  LYS A 345      -0.641  -6.770  -7.980  1.00 94.69           C  
ATOM   2801  CD  LYS A 345       0.172  -5.633  -7.375  1.00 94.69           C  
ATOM   2802  CE  LYS A 345       1.348  -5.250  -8.266  1.00 94.69           C  
ATOM   2803  NZ  LYS A 345       2.156  -4.145  -7.664  1.00 94.69           N  
ATOM   2804  N   PHE A 346      -3.963  -9.938  -6.398  1.00 96.81           N  
ATOM   2805  CA  PHE A 346      -4.961 -10.438  -5.461  1.00 96.81           C  
ATOM   2806  C   PHE A 346      -4.379 -10.523  -4.055  1.00 96.81           C  
ATOM   2807  CB  PHE A 346      -5.477 -11.805  -5.902  1.00 96.81           C  
ATOM   2808  O   PHE A 346      -3.297 -11.078  -3.855  1.00 96.81           O  
ATOM   2809  CG  PHE A 346      -6.238 -11.781  -7.199  1.00 96.81           C  
ATOM   2810  CD1 PHE A 346      -7.609 -11.547  -7.207  1.00 96.81           C  
ATOM   2811  CD2 PHE A 346      -5.586 -11.984  -8.406  1.00 96.81           C  
ATOM   2812  CE1 PHE A 346      -8.320 -11.523  -8.406  1.00 96.81           C  
ATOM   2813  CE2 PHE A 346      -6.289 -11.961  -9.609  1.00 96.81           C  
ATOM   2814  CZ  PHE A 346      -7.656 -11.727  -9.609  1.00 96.81           C  
ATOM   2815  N   GLU A 347      -5.094 -10.062  -3.148  1.00 97.00           N  
ATOM   2816  CA  GLU A 347      -4.688 -10.164  -1.751  1.00 97.00           C  
ATOM   2817  C   GLU A 347      -5.277 -11.406  -1.092  1.00 97.00           C  
ATOM   2818  CB  GLU A 347      -5.105  -8.906  -0.978  1.00 97.00           C  
ATOM   2819  O   GLU A 347      -6.152 -12.062  -1.661  1.00 97.00           O  
ATOM   2820  CG  GLU A 347      -4.352  -7.652  -1.390  1.00 97.00           C  
ATOM   2821  CD  GLU A 347      -4.730  -6.426  -0.572  1.00 97.00           C  
ATOM   2822  OE1 GLU A 347      -4.141  -5.344  -0.789  1.00 97.00           O  
ATOM   2823  OE2 GLU A 347      -5.625  -6.551   0.292  1.00 97.00           O  
ATOM   2824  N   CYS A 348      -4.691 -11.797   0.012  1.00 96.81           N  
ATOM   2825  CA  CYS A 348      -5.176 -12.914   0.820  1.00 96.81           C  
ATOM   2826  C   CYS A 348      -5.195 -12.547   2.299  1.00 96.81           C  
ATOM   2827  CB  CYS A 348      -4.305 -14.148   0.604  1.00 96.81           C  
ATOM   2828  O   CYS A 348      -4.535 -11.594   2.715  1.00 96.81           O  
ATOM   2829  SG  CYS A 348      -2.562 -13.898   1.009  1.00 96.81           S  
ATOM   2830  N   CYS A 349      -6.078 -13.234   3.082  1.00 96.62           N  
ATOM   2831  CA  CYS A 349      -6.168 -12.898   4.500  1.00 96.62           C  
ATOM   2832  C   CYS A 349      -6.449 -14.148   5.336  1.00 96.62           C  
ATOM   2833  CB  CYS A 349      -7.266 -11.859   4.738  1.00 96.62           C  
ATOM   2834  O   CYS A 349      -6.906 -15.164   4.809  1.00 96.62           O  
ATOM   2835  SG  CYS A 349      -8.906 -12.391   4.195  1.00 96.62           S  
ATOM   2836  N   TRP A 350      -6.102 -14.094   6.617  1.00 96.88           N  
ATOM   2837  CA  TRP A 350      -6.340 -15.125   7.617  1.00 96.88           C  
ATOM   2838  C   TRP A 350      -7.629 -14.852   8.383  1.00 96.88           C  
ATOM   2839  CB  TRP A 350      -5.160 -15.219   8.586  1.00 96.88           C  
ATOM   2840  O   TRP A 350      -8.000 -13.695   8.602  1.00 96.88           O  
ATOM   2841  CG  TRP A 350      -3.857 -15.570   7.930  1.00 96.88           C  
ATOM   2842  CD1 TRP A 350      -2.924 -14.703   7.434  1.00 96.88           C  
ATOM   2843  CD2 TRP A 350      -3.348 -16.891   7.695  1.00 96.88           C  
ATOM   2844  CE2 TRP A 350      -2.098 -16.734   7.055  1.00 96.88           C  
ATOM   2845  CE3 TRP A 350      -3.824 -18.172   7.969  1.00 96.88           C  
ATOM   2846  NE1 TRP A 350      -1.864 -15.398   6.906  1.00 96.88           N  
ATOM   2847  CH2 TRP A 350      -1.810 -19.094   6.957  1.00 96.88           C  
ATOM   2848  CZ2 TRP A 350      -1.319 -17.844   6.680  1.00 96.88           C  
ATOM   2849  CZ3 TRP A 350      -3.049 -19.266   7.594  1.00 96.88           C  
ATOM   2850  N   ASN A 351      -8.188 -15.938   8.781  1.00 95.19           N  
ATOM   2851  CA  ASN A 351      -9.219 -15.727   9.789  1.00 95.19           C  
ATOM   2852  C   ASN A 351      -8.609 -15.531  11.180  1.00 95.19           C  
ATOM   2853  CB  ASN A 351     -10.203 -16.906   9.805  1.00 95.19           C  
ATOM   2854  O   ASN A 351      -7.398 -15.648  11.352  1.00 95.19           O  
ATOM   2855  CG  ASN A 351      -9.641 -18.125  10.500  1.00 95.19           C  
ATOM   2856  ND2 ASN A 351     -10.516 -18.953  11.039  1.00 95.19           N  
ATOM   2857  OD1 ASN A 351      -8.422 -18.328  10.547  1.00 95.19           O  
ATOM   2858  N   GLY A 352      -9.414 -15.211  12.109  1.00 91.81           N  
ATOM   2859  CA  GLY A 352      -8.938 -14.891  13.445  1.00 91.81           C  
ATOM   2860  C   GLY A 352      -8.148 -16.016  14.086  1.00 91.81           C  
ATOM   2861  O   GLY A 352      -7.164 -15.766  14.781  1.00 91.81           O  
ATOM   2862  N   SER A 353      -8.492 -17.234  13.789  1.00 92.44           N  
ATOM   2863  CA  SER A 353      -7.867 -18.391  14.422  1.00 92.44           C  
ATOM   2864  C   SER A 353      -6.816 -19.016  13.508  1.00 92.44           C  
ATOM   2865  CB  SER A 353      -8.922 -19.438  14.789  1.00 92.44           C  
ATOM   2866  O   SER A 353      -6.285 -20.078  13.805  1.00 92.44           O  
ATOM   2867  OG  SER A 353      -9.594 -19.891  13.633  1.00 92.44           O  
ATOM   2868  N   ASP A 354      -6.527 -18.484  12.398  1.00 94.88           N  
ATOM   2869  CA  ASP A 354      -5.551 -18.953  11.422  1.00 94.88           C  
ATOM   2870  C   ASP A 354      -5.965 -20.312  10.852  1.00 94.88           C  
ATOM   2871  CB  ASP A 354      -4.164 -19.062  12.062  1.00 94.88           C  
ATOM   2872  O   ASP A 354      -5.117 -21.078  10.383  1.00 94.88           O  
ATOM   2873  CG  ASP A 354      -3.609 -17.703  12.484  1.00 94.88           C  
ATOM   2874  OD1 ASP A 354      -4.043 -16.672  11.938  1.00 94.88           O  
ATOM   2875  OD2 ASP A 354      -2.730 -17.688  13.375  1.00 94.88           O  
ATOM   2876  N   SER A 355      -7.191 -20.656  10.961  1.00 94.69           N  
ATOM   2877  CA  SER A 355      -7.645 -21.969  10.500  1.00 94.69           C  
ATOM   2878  C   SER A 355      -8.195 -21.906   9.086  1.00 94.69           C  
ATOM   2879  CB  SER A 355      -8.711 -22.531  11.445  1.00 94.69           C  
ATOM   2880  O   SER A 355      -8.344 -22.922   8.414  1.00 94.69           O  
ATOM   2881  OG  SER A 355      -9.867 -21.703  11.445  1.00 94.69           O  
ATOM   2882  N   VAL A 356      -8.578 -20.750   8.656  1.00 95.75           N  
ATOM   2883  CA  VAL A 356      -9.156 -20.578   7.328  1.00 95.75           C  
ATOM   2884  C   VAL A 356      -8.422 -19.469   6.586  1.00 95.75           C  
ATOM   2885  CB  VAL A 356     -10.664 -20.266   7.398  1.00 95.75           C  
ATOM   2886  O   VAL A 356      -8.070 -18.438   7.180  1.00 95.75           O  
ATOM   2887  CG1 VAL A 356     -11.250 -20.109   5.992  1.00 95.75           C  
ATOM   2888  CG2 VAL A 356     -11.398 -21.375   8.164  1.00 95.75           C  
ATOM   2889  N   VAL A 357      -8.211 -19.672   5.316  1.00 97.00           N  
ATOM   2890  CA  VAL A 357      -7.598 -18.688   4.441  1.00 97.00           C  
ATOM   2891  C   VAL A 357      -8.594 -18.250   3.367  1.00 97.00           C  
ATOM   2892  CB  VAL A 357      -6.305 -19.219   3.787  1.00 97.00           C  
ATOM   2893  O   VAL A 357      -9.352 -19.078   2.850  1.00 97.00           O  
ATOM   2894  CG1 VAL A 357      -5.723 -18.188   2.820  1.00 97.00           C  
ATOM   2895  CG2 VAL A 357      -5.281 -19.594   4.859  1.00 97.00           C  
ATOM   2896  N   MET A 358      -8.547 -17.016   3.070  1.00 97.44           N  
ATOM   2897  CA  MET A 358      -9.484 -16.484   2.086  1.00 97.44           C  
ATOM   2898  C   MET A 358      -8.766 -15.609   1.063  1.00 97.44           C  
ATOM   2899  CB  MET A 358     -10.594 -15.688   2.773  1.00 97.44           C  
ATOM   2900  O   MET A 358      -7.789 -14.938   1.394  1.00 97.44           O  
ATOM   2901  CG  MET A 358     -11.609 -15.094   1.810  1.00 97.44           C  
ATOM   2902  SD  MET A 358     -12.891 -14.094   2.666  1.00 97.44           S  
ATOM   2903  CE  MET A 358     -11.898 -12.648   3.152  1.00 97.44           C  
ATOM   2904  N   THR A 359      -9.234 -15.586  -0.213  1.00 97.88           N  
ATOM   2905  CA  THR A 359      -8.703 -14.742  -1.281  1.00 97.88           C  
ATOM   2906  C   THR A 359      -9.789 -14.422  -2.305  1.00 97.88           C  
ATOM   2907  CB  THR A 359      -7.512 -15.422  -1.985  1.00 97.88           C  
ATOM   2908  O   THR A 359     -10.797 -15.125  -2.389  1.00 97.88           O  
ATOM   2909  CG2 THR A 359      -7.945 -16.703  -2.697  1.00 97.88           C  
ATOM   2910  OG1 THR A 359      -6.957 -14.516  -2.947  1.00 97.88           O  
ATOM   2911  N   GLY A 360      -9.562 -13.375  -3.006  1.00 97.25           N  
ATOM   2912  CA  GLY A 360     -10.492 -12.977  -4.051  1.00 97.25           C  
ATOM   2913  C   GLY A 360     -10.164 -13.586  -5.402  1.00 97.25           C  
ATOM   2914  O   GLY A 360      -9.117 -14.203  -5.574  1.00 97.25           O  
ATOM   2915  N   SER A 361     -11.117 -13.398  -6.328  1.00 96.88           N  
ATOM   2916  CA  SER A 361     -10.969 -13.883  -7.695  1.00 96.88           C  
ATOM   2917  C   SER A 361     -11.844 -13.094  -8.664  1.00 96.88           C  
ATOM   2918  CB  SER A 361     -11.328 -15.367  -7.777  1.00 96.88           C  
ATOM   2919  O   SER A 361     -12.320 -12.008  -8.328  1.00 96.88           O  
ATOM   2920  OG  SER A 361     -10.969 -15.898  -9.047  1.00 96.88           O  
ATOM   2921  N   TYR A 362     -11.906 -13.602  -9.898  1.00 96.25           N  
ATOM   2922  CA  TYR A 362     -12.695 -12.945 -10.930  1.00 96.25           C  
ATOM   2923  C   TYR A 362     -14.172 -13.305 -10.797  1.00 96.25           C  
ATOM   2924  CB  TYR A 362     -12.188 -13.328 -12.320  1.00 96.25           C  
ATOM   2925  O   TYR A 362     -14.523 -14.242 -10.086  1.00 96.25           O  
ATOM   2926  CG  TYR A 362     -10.766 -12.891 -12.594  1.00 96.25           C  
ATOM   2927  CD1 TYR A 362     -10.461 -11.539 -12.766  1.00 96.25           C  
ATOM   2928  CD2 TYR A 362      -9.742 -13.812 -12.680  1.00 96.25           C  
ATOM   2929  CE1 TYR A 362      -9.156 -11.133 -13.016  1.00 96.25           C  
ATOM   2930  CE2 TYR A 362      -8.430 -13.414 -12.930  1.00 96.25           C  
ATOM   2931  OH  TYR A 362      -6.855 -11.672 -13.352  1.00 96.25           O  
ATOM   2932  CZ  TYR A 362      -8.148 -12.078 -13.102  1.00 96.25           C  
ATOM   2933  N   ASN A 363     -15.062 -12.555 -11.414  1.00 93.50           N  
ATOM   2934  CA  ASN A 363     -16.500 -12.734 -11.367  1.00 93.50           C  
ATOM   2935  C   ASN A 363     -17.062 -12.438  -9.977  1.00 93.50           C  
ATOM   2936  CB  ASN A 363     -16.891 -14.148 -11.797  1.00 93.50           C  
ATOM   2937  O   ASN A 363     -18.016 -13.078  -9.539  1.00 93.50           O  
ATOM   2938  CG  ASN A 363     -18.188 -14.195 -12.586  1.00 93.50           C  
ATOM   2939  ND2 ASN A 363     -18.969 -15.234 -12.367  1.00 93.50           N  
ATOM   2940  OD1 ASN A 363     -18.469 -13.305 -13.391  1.00 93.50           O  
ATOM   2941  N   ASN A 364     -16.359 -11.586  -9.242  1.00 94.94           N  
ATOM   2942  CA  ASN A 364     -16.719 -11.242  -7.875  1.00 94.94           C  
ATOM   2943  C   ASN A 364     -16.766 -12.469  -6.977  1.00 94.94           C  
ATOM   2944  CB  ASN A 364     -18.062 -10.508  -7.844  1.00 94.94           C  
ATOM   2945  O   ASN A 364     -17.594 -12.555  -6.074  1.00 94.94           O  
ATOM   2946  CG  ASN A 364     -17.953  -9.078  -8.336  1.00 94.94           C  
ATOM   2947  ND2 ASN A 364     -19.109  -8.461  -8.602  1.00 94.94           N  
ATOM   2948  OD1 ASN A 364     -16.859  -8.531  -8.477  1.00 94.94           O  
ATOM   2949  N   PHE A 365     -15.922 -13.352  -7.289  1.00 96.25           N  
ATOM   2950  CA  PHE A 365     -15.805 -14.555  -6.469  1.00 96.25           C  
ATOM   2951  C   PHE A 365     -14.773 -14.359  -5.367  1.00 96.25           C  
ATOM   2952  CB  PHE A 365     -15.438 -15.758  -7.332  1.00 96.25           C  
ATOM   2953  O   PHE A 365     -13.797 -13.617  -5.547  1.00 96.25           O  
ATOM   2954  CG  PHE A 365     -16.562 -16.266  -8.195  1.00 96.25           C  
ATOM   2955  CD1 PHE A 365     -17.875 -15.945  -7.891  1.00 96.25           C  
ATOM   2956  CD2 PHE A 365     -16.312 -17.062  -9.297  1.00 96.25           C  
ATOM   2957  CE1 PHE A 365     -18.922 -16.406  -8.680  1.00 96.25           C  
ATOM   2958  CE2 PHE A 365     -17.344 -17.531 -10.094  1.00 96.25           C  
ATOM   2959  CZ  PHE A 365     -18.656 -17.203  -9.789  1.00 96.25           C  
ATOM   2960  N   PHE A 366     -15.008 -14.938  -4.285  1.00 96.62           N  
ATOM   2961  CA  PHE A 366     -13.992 -15.086  -3.248  1.00 96.62           C  
ATOM   2962  C   PHE A 366     -13.984 -16.500  -2.699  1.00 96.62           C  
ATOM   2963  CB  PHE A 366     -14.227 -14.078  -2.113  1.00 96.62           C  
ATOM   2964  O   PHE A 366     -15.031 -17.141  -2.582  1.00 96.62           O  
ATOM   2965  CG  PHE A 366     -15.562 -14.242  -1.435  1.00 96.62           C  
ATOM   2966  CD1 PHE A 366     -16.703 -13.656  -1.969  1.00 96.62           C  
ATOM   2967  CD2 PHE A 366     -15.672 -14.977  -0.260  1.00 96.62           C  
ATOM   2968  CE1 PHE A 366     -17.938 -13.805  -1.341  1.00 96.62           C  
ATOM   2969  CE2 PHE A 366     -16.906 -15.125   0.373  1.00 96.62           C  
ATOM   2970  CZ  PHE A 366     -18.031 -14.539  -0.169  1.00 96.62           C  
ATOM   2971  N   ARG A 367     -12.875 -16.969  -2.486  1.00 97.00           N  
ATOM   2972  CA  ARG A 367     -12.680 -18.359  -2.117  1.00 97.00           C  
ATOM   2973  C   ARG A 367     -12.109 -18.484  -0.707  1.00 97.00           C  
ATOM   2974  CB  ARG A 367     -11.758 -19.062  -3.117  1.00 97.00           C  
ATOM   2975  O   ARG A 367     -11.281 -17.672  -0.296  1.00 97.00           O  
ATOM   2976  CG  ARG A 367     -12.281 -19.062  -4.543  1.00 97.00           C  
ATOM   2977  CD  ARG A 367     -11.406 -19.906  -5.465  1.00 97.00           C  
ATOM   2978  NE  ARG A 367     -11.516 -21.328  -5.156  1.00 97.00           N  
ATOM   2979  NH1 ARG A 367     -10.133 -22.016  -6.879  1.00 97.00           N  
ATOM   2980  NH2 ARG A 367     -11.078 -23.562  -5.469  1.00 97.00           N  
ATOM   2981  CZ  ARG A 367     -10.906 -22.297  -5.836  1.00 97.00           C  
ATOM   2982  N   MET A 368     -12.562 -19.500  -0.060  1.00 96.25           N  
ATOM   2983  CA  MET A 368     -12.102 -19.812   1.293  1.00 96.25           C  
ATOM   2984  C   MET A 368     -11.609 -21.250   1.392  1.00 96.25           C  
ATOM   2985  CB  MET A 368     -13.227 -19.562   2.307  1.00 96.25           C  
ATOM   2986  O   MET A 368     -12.203 -22.156   0.811  1.00 96.25           O  
ATOM   2987  CG  MET A 368     -13.672 -18.109   2.400  1.00 96.25           C  
ATOM   2988  SD  MET A 368     -15.086 -17.891   3.543  1.00 96.25           S  
ATOM   2989  CE  MET A 368     -16.469 -18.047   2.373  1.00 96.25           C  
ATOM   2990  N   PHE A 369     -10.531 -21.375   2.074  1.00 96.44           N  
ATOM   2991  CA  PHE A 369      -9.914 -22.672   2.242  1.00 96.44           C  
ATOM   2992  C   PHE A 369      -9.742 -23.016   3.719  1.00 96.44           C  
ATOM   2993  CB  PHE A 369      -8.555 -22.734   1.529  1.00 96.44           C  
ATOM   2994  O   PHE A 369      -9.086 -22.266   4.453  1.00 96.44           O  
ATOM   2995  CG  PHE A 369      -8.609 -22.281   0.090  1.00 96.44           C  
ATOM   2996  CD1 PHE A 369      -8.930 -23.188  -0.915  1.00 96.44           C  
ATOM   2997  CD2 PHE A 369      -8.344 -20.969  -0.256  1.00 96.44           C  
ATOM   2998  CE1 PHE A 369      -8.984 -22.797  -2.248  1.00 96.44           C  
ATOM   2999  CE2 PHE A 369      -8.398 -20.562  -1.586  1.00 96.44           C  
ATOM   3000  CZ  PHE A 369      -8.711 -21.469  -2.580  1.00 96.44           C  
ATOM   3001  N   ASP A 370     -10.297 -24.094   4.125  1.00 95.12           N  
ATOM   3002  CA  ASP A 370     -10.109 -24.578   5.488  1.00 95.12           C  
ATOM   3003  C   ASP A 370      -8.836 -25.406   5.609  1.00 95.12           C  
ATOM   3004  CB  ASP A 370     -11.320 -25.391   5.934  1.00 95.12           C  
ATOM   3005  O   ASP A 370      -8.664 -26.391   4.898  1.00 95.12           O  
ATOM   3006  CG  ASP A 370     -11.312 -25.703   7.422  1.00 95.12           C  
ATOM   3007  OD1 ASP A 370     -10.258 -26.094   7.965  1.00 95.12           O  
ATOM   3008  OD2 ASP A 370     -12.375 -25.547   8.062  1.00 95.12           O  
ATOM   3009  N   ARG A 371      -8.016 -25.125   6.449  1.00 94.19           N  
ATOM   3010  CA  ARG A 371      -6.707 -25.750   6.570  1.00 94.19           C  
ATOM   3011  C   ARG A 371      -6.820 -27.141   7.180  1.00 94.19           C  
ATOM   3012  CB  ARG A 371      -5.770 -24.875   7.414  1.00 94.19           C  
ATOM   3013  O   ARG A 371      -6.008 -28.016   6.891  1.00 94.19           O  
ATOM   3014  CG  ARG A 371      -5.438 -23.531   6.781  1.00 94.19           C  
ATOM   3015  CD  ARG A 371      -4.473 -22.734   7.645  1.00 94.19           C  
ATOM   3016  NE  ARG A 371      -3.162 -23.375   7.723  1.00 94.19           N  
ATOM   3017  NH1 ARG A 371      -2.568 -22.375   9.719  1.00 94.19           N  
ATOM   3018  NH2 ARG A 371      -1.121 -23.812   8.680  1.00 94.19           N  
ATOM   3019  CZ  ARG A 371      -2.287 -23.188   8.711  1.00 94.19           C  
ATOM   3020  N   ASN A 372      -7.742 -27.328   8.039  1.00 89.62           N  
ATOM   3021  CA  ASN A 372      -7.906 -28.609   8.719  1.00 89.62           C  
ATOM   3022  C   ASN A 372      -8.609 -29.625   7.832  1.00 89.62           C  
ATOM   3023  CB  ASN A 372      -8.672 -28.422  10.031  1.00 89.62           C  
ATOM   3024  O   ASN A 372      -8.109 -30.734   7.629  1.00 89.62           O  
ATOM   3025  CG  ASN A 372      -7.930 -27.547  11.016  1.00 89.62           C  
ATOM   3026  ND2 ASN A 372      -8.680 -26.781  11.812  1.00 89.62           N  
ATOM   3027  OD1 ASN A 372      -6.695 -27.531  11.062  1.00 89.62           O  
ATOM   3028  N   THR A 373      -9.703 -29.203   7.195  1.00 86.62           N  
ATOM   3029  CA  THR A 373     -10.508 -30.125   6.402  1.00 86.62           C  
ATOM   3030  C   THR A 373     -10.078 -30.094   4.938  1.00 86.62           C  
ATOM   3031  CB  THR A 373     -12.008 -29.797   6.504  1.00 86.62           C  
ATOM   3032  O   THR A 373     -10.430 -30.984   4.164  1.00 86.62           O  
ATOM   3033  CG2 THR A 373     -12.477 -29.797   7.957  1.00 86.62           C  
ATOM   3034  OG1 THR A 373     -12.242 -28.500   5.945  1.00 86.62           O  
ATOM   3035  N   LYS A 374      -9.312 -29.125   4.492  1.00 86.56           N  
ATOM   3036  CA  LYS A 374      -8.852 -28.922   3.121  1.00 86.56           C  
ATOM   3037  C   LYS A 374     -10.023 -28.719   2.170  1.00 86.56           C  
ATOM   3038  CB  LYS A 374      -8.016 -30.125   2.662  1.00 86.56           C  
ATOM   3039  O   LYS A 374      -9.891 -28.906   0.959  1.00 86.56           O  
ATOM   3040  CG  LYS A 374      -6.715 -30.312   3.438  1.00 86.56           C  
ATOM   3041  CD  LYS A 374      -5.746 -31.219   2.697  1.00 86.56           C  
ATOM   3042  CE  LYS A 374      -4.422 -31.344   3.438  1.00 86.56           C  
ATOM   3043  NZ  LYS A 374      -3.467 -32.250   2.717  1.00 86.56           N  
ATOM   3044  N   ARG A 375     -11.133 -28.469   2.762  1.00 89.62           N  
ATOM   3045  CA  ARG A 375     -12.281 -28.125   1.932  1.00 89.62           C  
ATOM   3046  C   ARG A 375     -12.219 -26.656   1.493  1.00 89.62           C  
ATOM   3047  CB  ARG A 375     -13.586 -28.391   2.682  1.00 89.62           C  
ATOM   3048  O   ARG A 375     -11.727 -25.812   2.232  1.00 89.62           O  
ATOM   3049  CG  ARG A 375     -13.875 -29.859   2.910  1.00 89.62           C  
ATOM   3050  CD  ARG A 375     -15.211 -30.078   3.605  1.00 89.62           C  
ATOM   3051  NE  ARG A 375     -15.453 -31.484   3.891  1.00 89.62           N  
ATOM   3052  NH1 ARG A 375     -17.484 -31.141   4.930  1.00 89.62           N  
ATOM   3053  NH2 ARG A 375     -16.641 -33.281   4.723  1.00 89.62           N  
ATOM   3054  CZ  ARG A 375     -16.531 -31.969   4.516  1.00 89.62           C  
ATOM   3055  N   ASP A 376     -12.625 -26.469   0.294  1.00 91.25           N  
ATOM   3056  CA  ASP A 376     -12.664 -25.109  -0.228  1.00 91.25           C  
ATOM   3057  C   ASP A 376     -14.086 -24.734  -0.647  1.00 91.25           C  
ATOM   3058  CB  ASP A 376     -11.711 -24.969  -1.412  1.00 91.25           C  
ATOM   3059  O   ASP A 376     -14.883 -25.594  -1.027  1.00 91.25           O  
ATOM   3060  CG  ASP A 376     -12.125 -25.781  -2.621  1.00 91.25           C  
ATOM   3061  OD1 ASP A 376     -12.672 -26.891  -2.445  1.00 91.25           O  
ATOM   3062  OD2 ASP A 376     -11.906 -25.312  -3.758  1.00 91.25           O  
ATOM   3063  N   ILE A 377     -14.414 -23.531  -0.452  1.00 92.88           N  
ATOM   3064  CA  ILE A 377     -15.719 -23.016  -0.827  1.00 92.88           C  
ATOM   3065  C   ILE A 377     -15.547 -21.734  -1.649  1.00 92.88           C  
ATOM   3066  CB  ILE A 377     -16.594 -22.734   0.416  1.00 92.88           C  
ATOM   3067  O   ILE A 377     -14.656 -20.922  -1.371  1.00 92.88           O  
ATOM   3068  CG1 ILE A 377     -18.031 -22.391  -0.006  1.00 92.88           C  
ATOM   3069  CG2 ILE A 377     -15.984 -21.609   1.263  1.00 92.88           C  
ATOM   3070  CD1 ILE A 377     -19.031 -22.391   1.141  1.00 92.88           C  
ATOM   3071  N   THR A 378     -16.266 -21.594  -2.715  1.00 95.06           N  
ATOM   3072  CA  THR A 378     -16.297 -20.406  -3.557  1.00 95.06           C  
ATOM   3073  C   THR A 378     -17.641 -19.703  -3.447  1.00 95.06           C  
ATOM   3074  CB  THR A 378     -16.016 -20.750  -5.027  1.00 95.06           C  
ATOM   3075  O   THR A 378     -18.688 -20.312  -3.650  1.00 95.06           O  
ATOM   3076  CG2 THR A 378     -15.898 -19.500  -5.879  1.00 95.06           C  
ATOM   3077  OG1 THR A 378     -14.789 -21.500  -5.113  1.00 95.06           O  
ATOM   3078  N   LEU A 379     -17.594 -18.484  -3.141  1.00 94.25           N  
ATOM   3079  CA  LEU A 379     -18.812 -17.688  -2.998  1.00 94.25           C  
ATOM   3080  C   LEU A 379     -18.766 -16.469  -3.918  1.00 94.25           C  
ATOM   3081  CB  LEU A 379     -18.984 -17.234  -1.546  1.00 94.25           C  
ATOM   3082  O   LEU A 379     -17.703 -16.125  -4.445  1.00 94.25           O  
ATOM   3083  CG  LEU A 379     -19.047 -18.344  -0.494  1.00 94.25           C  
ATOM   3084  CD1 LEU A 379     -18.969 -17.750   0.908  1.00 94.25           C  
ATOM   3085  CD2 LEU A 379     -20.312 -19.172  -0.664  1.00 94.25           C  
ATOM   3086  N   GLU A 380     -19.984 -15.883  -4.117  1.00 92.62           N  
ATOM   3087  CA  GLU A 380     -20.094 -14.742  -5.020  1.00 92.62           C  
ATOM   3088  C   GLU A 380     -20.672 -13.523  -4.309  1.00 92.62           C  
ATOM   3089  CB  GLU A 380     -20.938 -15.102  -6.242  1.00 92.62           C  
ATOM   3090  O   GLU A 380     -21.672 -13.641  -3.604  1.00 92.62           O  
ATOM   3091  CG  GLU A 380     -21.047 -13.984  -7.270  1.00 92.62           C  
ATOM   3092  CD  GLU A 380     -21.906 -14.344  -8.461  1.00 92.62           C  
ATOM   3093  OE1 GLU A 380     -22.109 -13.484  -9.352  1.00 92.62           O  
ATOM   3094  OE2 GLU A 380     -22.391 -15.500  -8.516  1.00 92.62           O  
ATOM   3095  N   ALA A 381     -19.984 -12.438  -4.449  1.00 92.12           N  
ATOM   3096  CA  ALA A 381     -20.516 -11.172  -3.959  1.00 92.12           C  
ATOM   3097  C   ALA A 381     -21.375 -10.492  -5.020  1.00 92.12           C  
ATOM   3098  CB  ALA A 381     -19.391 -10.242  -3.529  1.00 92.12           C  
ATOM   3099  O   ALA A 381     -20.859  -9.875  -5.953  1.00 92.12           O  
ATOM   3100  N   SER A 382     -22.641 -10.703  -4.934  1.00 82.81           N  
ATOM   3101  CA  SER A 382     -23.578 -10.109  -5.891  1.00 82.81           C  
ATOM   3102  C   SER A 382     -24.797  -9.523  -5.188  1.00 82.81           C  
ATOM   3103  CB  SER A 382     -24.016 -11.148  -6.918  1.00 82.81           C  
ATOM   3104  O   SER A 382     -25.109  -9.898  -4.059  1.00 82.81           O  
ATOM   3105  OG  SER A 382     -25.062 -11.961  -6.395  1.00 82.81           O  
ATOM   3106  N   ARG A 383     -25.422  -8.617  -5.887  1.00 76.06           N  
ATOM   3107  CA  ARG A 383     -26.578  -7.914  -5.324  1.00 76.06           C  
ATOM   3108  C   ARG A 383     -27.828  -8.781  -5.379  1.00 76.06           C  
ATOM   3109  CB  ARG A 383     -26.812  -6.602  -6.074  1.00 76.06           C  
ATOM   3110  O   ARG A 383     -28.781  -8.562  -4.629  1.00 76.06           O  
ATOM   3111  CG  ARG A 383     -25.891  -5.473  -5.656  1.00 76.06           C  
ATOM   3112  CD  ARG A 383     -26.250  -4.160  -6.332  1.00 76.06           C  
ATOM   3113  NE  ARG A 383     -25.359  -3.078  -5.938  1.00 76.06           N  
ATOM   3114  NH1 ARG A 383     -26.500  -1.427  -7.070  1.00 76.06           N  
ATOM   3115  NH2 ARG A 383     -24.625  -0.903  -5.879  1.00 76.06           N  
ATOM   3116  CZ  ARG A 383     -25.500  -1.805  -6.297  1.00 76.06           C  
ATOM   3117  N   GLU A 384     -27.969  -9.750  -6.191  1.00 67.75           N  
ATOM   3118  CA  GLU A 384     -29.156 -10.586  -6.277  1.00 67.75           C  
ATOM   3119  C   GLU A 384     -29.516 -11.188  -4.922  1.00 67.75           C  
ATOM   3120  CB  GLU A 384     -28.969 -11.695  -7.316  1.00 67.75           C  
ATOM   3121  O   GLU A 384     -30.688 -11.320  -4.582  1.00 67.75           O  
ATOM   3122  CG  GLU A 384     -28.891 -11.188  -8.750  1.00 67.75           C  
ATOM   3123  CD  GLU A 384     -28.703 -12.297  -9.773  1.00 67.75           C  
ATOM   3124  OE1 GLU A 384     -28.672 -12.008 -10.984  1.00 67.75           O  
ATOM   3125  OE2 GLU A 384     -28.594 -13.477  -9.352  1.00 67.75           O  
ATOM   3126  N   ASN A 385     -28.625 -11.469  -4.195  1.00 64.19           N  
ATOM   3127  CA  ASN A 385     -28.859 -12.070  -2.887  1.00 64.19           C  
ATOM   3128  C   ASN A 385     -28.594 -11.070  -1.760  1.00 64.19           C  
ATOM   3129  CB  ASN A 385     -27.969 -13.312  -2.705  1.00 64.19           C  
ATOM   3130  O   ASN A 385     -27.922 -11.398  -0.777  1.00 64.19           O  
ATOM   3131  CG  ASN A 385     -28.453 -14.484  -3.539  1.00 64.19           C  
ATOM   3132  ND2 ASN A 385     -27.578 -15.461  -3.740  1.00 64.19           N  
ATOM   3133  OD1 ASN A 385     -29.594 -14.516  -4.000  1.00 64.19           O  
ATOM   3134  N   ASN A 386     -29.188  -9.922  -1.951  1.00 66.50           N  
ATOM   3135  CA  ASN A 386     -28.828  -8.859  -1.022  1.00 66.50           C  
ATOM   3136  C   ASN A 386     -29.797  -8.789   0.156  1.00 66.50           C  
ATOM   3137  CB  ASN A 386     -28.781  -7.512  -1.746  1.00 66.50           C  
ATOM   3138  O   ASN A 386     -29.797  -7.816   0.909  1.00 66.50           O  
ATOM   3139  CG  ASN A 386     -27.531  -7.348  -2.592  1.00 66.50           C  
ATOM   3140  ND2 ASN A 386     -27.484  -6.289  -3.393  1.00 66.50           N  
ATOM   3141  OD1 ASN A 386     -26.609  -8.172  -2.527  1.00 66.50           O  
ATOM   3142  N   LYS A 387     -30.594  -9.797   0.300  1.00 72.19           N  
ATOM   3143  CA  LYS A 387     -31.422  -9.773   1.506  1.00 72.19           C  
ATOM   3144  C   LYS A 387     -30.609 -10.164   2.734  1.00 72.19           C  
ATOM   3145  CB  LYS A 387     -32.625 -10.711   1.355  1.00 72.19           C  
ATOM   3146  O   LYS A 387     -29.812 -11.109   2.689  1.00 72.19           O  
ATOM   3147  CG  LYS A 387     -33.625 -10.281   0.287  1.00 72.19           C  
ATOM   3148  CD  LYS A 387     -34.812 -11.211   0.244  1.00 72.19           C  
ATOM   3149  CE  LYS A 387     -35.781 -10.805  -0.856  1.00 72.19           C  
ATOM   3150  NZ  LYS A 387     -36.938 -11.758  -0.953  1.00 72.19           N  
ATOM   3151  N   PRO A 388     -30.828  -9.281   3.652  1.00 76.12           N  
ATOM   3152  CA  PRO A 388     -30.062  -9.578   4.867  1.00 76.12           C  
ATOM   3153  C   PRO A 388     -30.328 -10.984   5.398  1.00 76.12           C  
ATOM   3154  CB  PRO A 388     -30.562  -8.523   5.859  1.00 76.12           C  
ATOM   3155  O   PRO A 388     -31.469 -11.469   5.340  1.00 76.12           O  
ATOM   3156  CG  PRO A 388     -31.375  -7.574   5.039  1.00 76.12           C  
ATOM   3157  CD  PRO A 388     -31.656  -8.219   3.709  1.00 76.12           C  
ATOM   3158  N   ARG A 389     -29.391 -11.773   5.680  1.00 78.50           N  
ATOM   3159  CA  ARG A 389     -29.406 -13.078   6.340  1.00 78.50           C  
ATOM   3160  C   ARG A 389     -29.609 -14.203   5.332  1.00 78.50           C  
ATOM   3161  CB  ARG A 389     -30.516 -13.117   7.402  1.00 78.50           C  
ATOM   3162  O   ARG A 389     -29.844 -15.352   5.715  1.00 78.50           O  
ATOM   3163  CG  ARG A 389     -30.297 -12.148   8.555  1.00 78.50           C  
ATOM   3164  CD  ARG A 389     -31.344 -12.320   9.641  1.00 78.50           C  
ATOM   3165  NE  ARG A 389     -31.094 -11.422  10.773  1.00 78.50           N  
ATOM   3166  NH1 ARG A 389     -32.938 -12.125  11.992  1.00 78.50           N  
ATOM   3167  NH2 ARG A 389     -31.547 -10.500  12.828  1.00 78.50           N  
ATOM   3168  CZ  ARG A 389     -31.859 -11.352  11.859  1.00 78.50           C  
ATOM   3169  N   THR A 390     -29.609 -13.828   4.172  1.00 80.25           N  
ATOM   3170  CA  THR A 390     -29.688 -14.883   3.160  1.00 80.25           C  
ATOM   3171  C   THR A 390     -28.359 -15.625   3.064  1.00 80.25           C  
ATOM   3172  CB  THR A 390     -30.047 -14.297   1.782  1.00 80.25           C  
ATOM   3173  O   THR A 390     -27.297 -15.008   2.980  1.00 80.25           O  
ATOM   3174  CG2 THR A 390     -30.359 -15.414   0.782  1.00 80.25           C  
ATOM   3175  OG1 THR A 390     -31.203 -13.461   1.915  1.00 80.25           O  
ATOM   3176  N   VAL A 391     -28.516 -16.922   3.105  1.00 85.56           N  
ATOM   3177  CA  VAL A 391     -27.328 -17.766   3.041  1.00 85.56           C  
ATOM   3178  C   VAL A 391     -26.797 -17.797   1.611  1.00 85.56           C  
ATOM   3179  CB  VAL A 391     -27.625 -19.203   3.527  1.00 85.56           C  
ATOM   3180  O   VAL A 391     -27.562 -17.938   0.657  1.00 85.56           O  
ATOM   3181  CG1 VAL A 391     -26.406 -20.094   3.354  1.00 85.56           C  
ATOM   3182  CG2 VAL A 391     -28.078 -19.188   4.988  1.00 85.56           C  
ATOM   3183  N   LEU A 392     -25.562 -17.625   1.480  1.00 88.88           N  
ATOM   3184  CA  LEU A 392     -24.922 -17.625   0.171  1.00 88.88           C  
ATOM   3185  C   LEU A 392     -24.781 -19.047  -0.353  1.00 88.88           C  
ATOM   3186  CB  LEU A 392     -23.547 -16.953   0.241  1.00 88.88           C  
ATOM   3187  O   LEU A 392     -24.406 -19.953   0.398  1.00 88.88           O  
ATOM   3188  CG  LEU A 392     -23.547 -15.461   0.613  1.00 88.88           C  
ATOM   3189  CD1 LEU A 392     -22.125 -14.977   0.843  1.00 88.88           C  
ATOM   3190  CD2 LEU A 392     -24.234 -14.641  -0.472  1.00 88.88           C  
ATOM   3191  N   LYS A 393     -25.047 -19.156  -1.541  1.00 86.38           N  
ATOM   3192  CA  LYS A 393     -24.891 -20.453  -2.182  1.00 86.38           C  
ATOM   3193  C   LYS A 393     -23.500 -20.609  -2.791  1.00 86.38           C  
ATOM   3194  CB  LYS A 393     -25.953 -20.656  -3.256  1.00 86.38           C  
ATOM   3195  O   LYS A 393     -23.016 -19.703  -3.480  1.00 86.38           O  
ATOM   3196  CG  LYS A 393     -27.375 -20.719  -2.715  1.00 86.38           C  
ATOM   3197  CD  LYS A 393     -28.391 -20.953  -3.826  1.00 86.38           C  
ATOM   3198  CE  LYS A 393     -29.812 -20.953  -3.295  1.00 86.38           C  
ATOM   3199  NZ  LYS A 393     -30.812 -21.094  -4.395  1.00 86.38           N  
ATOM   3200  N   PRO A 394     -22.906 -21.734  -2.537  1.00 89.19           N  
ATOM   3201  CA  PRO A 394     -21.578 -21.953  -3.113  1.00 89.19           C  
ATOM   3202  C   PRO A 394     -21.594 -22.078  -4.637  1.00 89.19           C  
ATOM   3203  CB  PRO A 394     -21.125 -23.281  -2.471  1.00 89.19           C  
ATOM   3204  O   PRO A 394     -22.578 -22.578  -5.199  1.00 89.19           O  
ATOM   3205  CG  PRO A 394     -22.047 -23.469  -1.308  1.00 89.19           C  
ATOM   3206  CD  PRO A 394     -23.312 -22.703  -1.573  1.00 89.19           C  
ATOM   3207  N   ARG A 395     -20.547 -21.562  -5.254  1.00 89.62           N  
ATOM   3208  CA  ARG A 395     -20.375 -21.625  -6.703  1.00 89.62           C  
ATOM   3209  C   ARG A 395     -19.188 -22.500  -7.078  1.00 89.62           C  
ATOM   3210  CB  ARG A 395     -20.188 -20.219  -7.273  1.00 89.62           C  
ATOM   3211  O   ARG A 395     -18.344 -22.812  -6.230  1.00 89.62           O  
ATOM   3212  CG  ARG A 395     -21.344 -19.281  -6.980  1.00 89.62           C  
ATOM   3213  CD  ARG A 395     -22.516 -19.516  -7.926  1.00 89.62           C  
ATOM   3214  NE  ARG A 395     -23.562 -18.500  -7.754  1.00 89.62           N  
ATOM   3215  NH1 ARG A 395     -24.891 -19.281  -9.484  1.00 89.62           N  
ATOM   3216  NH2 ARG A 395     -25.547 -17.469  -8.258  1.00 89.62           N  
ATOM   3217  CZ  ARG A 395     -24.672 -18.422  -8.500  1.00 89.62           C  
ATOM   3218  N   LYS A 396     -19.234 -23.000  -8.359  1.00 87.94           N  
ATOM   3219  CA  LYS A 396     -18.125 -23.797  -8.875  1.00 87.94           C  
ATOM   3220  C   LYS A 396     -17.797 -23.422 -10.320  1.00 87.94           C  
ATOM   3221  CB  LYS A 396     -18.438 -25.297  -8.789  1.00 87.94           C  
ATOM   3222  O   LYS A 396     -18.703 -23.156 -11.117  1.00 87.94           O  
ATOM   3223  CG  LYS A 396     -17.203 -26.188  -8.844  1.00 87.94           C  
ATOM   3224  CD  LYS A 396     -17.562 -27.656  -8.641  1.00 87.94           C  
ATOM   3225  CE  LYS A 396     -16.344 -28.547  -8.758  1.00 87.94           C  
ATOM   3226  NZ  LYS A 396     -16.703 -29.984  -8.547  1.00 87.94           N  
ATOM   3227  N   VAL A 397     -16.531 -23.297 -10.570  1.00 87.50           N  
ATOM   3228  CA  VAL A 397     -16.078 -23.000 -11.922  1.00 87.50           C  
ATOM   3229  C   VAL A 397     -15.664 -24.297 -12.625  1.00 87.50           C  
ATOM   3230  CB  VAL A 397     -14.906 -22.000 -11.930  1.00 87.50           C  
ATOM   3231  O   VAL A 397     -14.852 -25.062 -12.094  1.00 87.50           O  
ATOM   3232  CG1 VAL A 397     -14.469 -21.672 -13.359  1.00 87.50           C  
ATOM   3233  CG2 VAL A 397     -15.289 -20.719 -11.180  1.00 87.50           C  
ATOM   3234  N   CYS A 398     -16.297 -24.625 -13.781  1.00 80.12           N  
ATOM   3235  CA  CYS A 398     -15.992 -25.844 -14.531  1.00 80.12           C  
ATOM   3236  C   CYS A 398     -15.367 -25.500 -15.883  1.00 80.12           C  
ATOM   3237  CB  CYS A 398     -17.266 -26.672 -14.734  1.00 80.12           C  
ATOM   3238  O   CYS A 398     -15.602 -24.422 -16.422  1.00 80.12           O  
ATOM   3239  SG  CYS A 398     -18.062 -27.172 -13.195  1.00 80.12           S  
ATOM   3240  N   ALA A 399     -14.344 -26.156 -16.297  1.00 69.44           N  
ATOM   3241  CA  ALA A 399     -13.719 -25.953 -17.594  1.00 69.44           C  
ATOM   3242  C   ALA A 399     -14.719 -26.203 -18.734  1.00 69.44           C  
ATOM   3243  CB  ALA A 399     -12.508 -26.859 -17.750  1.00 69.44           C  
ATOM   3244  O   ALA A 399     -14.891 -25.375 -19.609  1.00 69.44           O  
ATOM   3245  N   SER A 400     -14.812 -27.375 -19.516  1.00 60.38           N  
ATOM   3246  CA  SER A 400     -15.570 -27.734 -20.719  1.00 60.38           C  
ATOM   3247  C   SER A 400     -16.844 -28.500 -20.359  1.00 60.38           C  
ATOM   3248  CB  SER A 400     -14.711 -28.578 -21.656  1.00 60.38           C  
ATOM   3249  O   SER A 400     -16.891 -29.172 -19.328  1.00 60.38           O  
ATOM   3250  OG  SER A 400     -15.477 -29.062 -22.750  1.00 60.38           O  
ATOM   3251  N   GLY A 401     -18.000 -28.312 -20.047  1.00 53.28           N  
ATOM   3252  CA  GLY A 401     -19.141 -29.219 -20.141  1.00 53.28           C  
ATOM   3253  C   GLY A 401     -20.469 -28.531 -19.875  1.00 53.28           C  
ATOM   3254  O   GLY A 401     -20.531 -27.312 -19.719  1.00 53.28           O  
ATOM   3255  N   LYS A 402     -21.594 -29.391 -19.484  1.00 51.19           N  
ATOM   3256  CA  LYS A 402     -23.031 -29.156 -19.312  1.00 51.19           C  
ATOM   3257  C   LYS A 402     -23.281 -28.234 -18.125  1.00 51.19           C  
ATOM   3258  CB  LYS A 402     -23.766 -30.484 -19.109  1.00 51.19           C  
ATOM   3259  O   LYS A 402     -22.672 -28.375 -17.062  1.00 51.19           O  
ATOM   3260  CG  LYS A 402     -24.203 -31.156 -20.406  1.00 51.19           C  
ATOM   3261  CD  LYS A 402     -25.047 -32.406 -20.141  1.00 51.19           C  
ATOM   3262  CE  LYS A 402     -25.453 -33.094 -21.422  1.00 51.19           C  
ATOM   3263  NZ  LYS A 402     -26.188 -34.375 -21.172  1.00 51.19           N  
ATOM   3264  N   ARG A 403     -23.703 -27.062 -18.344  1.00 56.09           N  
ATOM   3265  CA  ARG A 403     -24.047 -25.953 -17.453  1.00 56.09           C  
ATOM   3266  C   ARG A 403     -24.984 -26.422 -16.344  1.00 56.09           C  
ATOM   3267  CB  ARG A 403     -24.688 -24.812 -18.234  1.00 56.09           C  
ATOM   3268  O   ARG A 403     -26.109 -26.844 -16.609  1.00 56.09           O  
ATOM   3269  CG  ARG A 403     -23.703 -23.734 -18.656  1.00 56.09           C  
ATOM   3270  CD  ARG A 403     -24.391 -22.594 -19.406  1.00 56.09           C  
ATOM   3271  NE  ARG A 403     -23.438 -21.578 -19.844  1.00 56.09           N  
ATOM   3272  NH1 ARG A 403     -25.000 -20.281 -20.938  1.00 56.09           N  
ATOM   3273  NH2 ARG A 403     -22.812 -19.641 -20.906  1.00 56.09           N  
ATOM   3274  CZ  ARG A 403     -23.750 -20.500 -20.562  1.00 56.09           C  
ATOM   3275  N   LYS A 404     -24.391 -26.953 -15.305  1.00 61.56           N  
ATOM   3276  CA  LYS A 404     -25.297 -27.078 -14.172  1.00 61.56           C  
ATOM   3277  C   LYS A 404     -25.594 -25.703 -13.562  1.00 61.56           C  
ATOM   3278  CB  LYS A 404     -24.734 -28.000 -13.102  1.00 61.56           C  
ATOM   3279  O   LYS A 404     -24.875 -24.734 -13.812  1.00 61.56           O  
ATOM   3280  CG  LYS A 404     -24.766 -29.484 -13.484  1.00 61.56           C  
ATOM   3281  CD  LYS A 404     -24.281 -30.359 -12.344  1.00 61.56           C  
ATOM   3282  CE  LYS A 404     -24.281 -31.828 -12.734  1.00 61.56           C  
ATOM   3283  NZ  LYS A 404     -23.750 -32.688 -11.648  1.00 61.56           N  
ATOM   3284  N   LYS A 405     -26.734 -25.594 -12.805  1.00 61.91           N  
ATOM   3285  CA  LYS A 405     -27.297 -24.328 -12.305  1.00 61.91           C  
ATOM   3286  C   LYS A 405     -26.266 -23.562 -11.484  1.00 61.91           C  
ATOM   3287  CB  LYS A 405     -28.547 -24.594 -11.461  1.00 61.91           C  
ATOM   3288  O   LYS A 405     -26.141 -22.344 -11.625  1.00 61.91           O  
ATOM   3289  CG  LYS A 405     -29.594 -23.500 -11.555  1.00 61.91           C  
ATOM   3290  CD  LYS A 405     -30.828 -23.828 -10.719  1.00 61.91           C  
ATOM   3291  CE  LYS A 405     -31.844 -22.703 -10.758  1.00 61.91           C  
ATOM   3292  NZ  LYS A 405     -33.062 -23.031  -9.945  1.00 61.91           N  
ATOM   3293  N   ASP A 406     -25.438 -24.188 -10.734  1.00 72.12           N  
ATOM   3294  CA  ASP A 406     -24.516 -23.516  -9.820  1.00 72.12           C  
ATOM   3295  C   ASP A 406     -23.094 -23.531 -10.367  1.00 72.12           C  
ATOM   3296  CB  ASP A 406     -24.562 -24.156  -8.438  1.00 72.12           C  
ATOM   3297  O   ASP A 406     -22.141 -23.203  -9.648  1.00 72.12           O  
ATOM   3298  CG  ASP A 406     -25.922 -24.031  -7.770  1.00 72.12           C  
ATOM   3299  OD1 ASP A 406     -26.625 -23.016  -7.988  1.00 72.12           O  
ATOM   3300  OD2 ASP A 406     -26.297 -24.953  -7.016  1.00 72.12           O  
ATOM   3301  N   GLU A 407     -22.969 -23.891 -11.648  1.00 77.25           N  
ATOM   3302  CA  GLU A 407     -21.641 -23.984 -12.250  1.00 77.25           C  
ATOM   3303  C   GLU A 407     -21.469 -22.938 -13.359  1.00 77.25           C  
ATOM   3304  CB  GLU A 407     -21.391 -25.391 -12.797  1.00 77.25           C  
ATOM   3305  O   GLU A 407     -22.422 -22.625 -14.070  1.00 77.25           O  
ATOM   3306  CG  GLU A 407     -21.250 -26.453 -11.719  1.00 77.25           C  
ATOM   3307  CD  GLU A 407     -20.953 -27.828 -12.281  1.00 77.25           C  
ATOM   3308  OE1 GLU A 407     -20.812 -28.781 -11.484  1.00 77.25           O  
ATOM   3309  OE2 GLU A 407     -20.859 -27.953 -13.516  1.00 77.25           O  
ATOM   3310  N   ILE A 408     -20.406 -22.234 -13.281  1.00 78.94           N  
ATOM   3311  CA  ILE A 408     -20.078 -21.250 -14.305  1.00 78.94           C  
ATOM   3312  C   ILE A 408     -18.875 -21.734 -15.117  1.00 78.94           C  
ATOM   3313  CB  ILE A 408     -19.781 -19.875 -13.688  1.00 78.94           C  
ATOM   3314  O   ILE A 408     -17.922 -22.281 -14.562  1.00 78.94           O  
ATOM   3315  CG1 ILE A 408     -19.797 -18.781 -14.773  1.00 78.94           C  
ATOM   3316  CG2 ILE A 408     -18.438 -19.891 -12.945  1.00 78.94           C  
ATOM   3317  CD1 ILE A 408     -20.000 -17.375 -14.234  1.00 78.94           C  
ATOM   3318  N   SER A 409     -19.047 -21.703 -16.328  1.00 82.12           N  
ATOM   3319  CA  SER A 409     -17.969 -22.094 -17.219  1.00 82.12           C  
ATOM   3320  C   SER A 409     -16.828 -21.078 -17.188  1.00 82.12           C  
ATOM   3321  CB  SER A 409     -18.484 -22.281 -18.641  1.00 82.12           C  
ATOM   3322  O   SER A 409     -17.078 -19.875 -17.016  1.00 82.12           O  
ATOM   3323  OG  SER A 409     -17.406 -22.422 -19.547  1.00 82.12           O  
ATOM   3324  N   VAL A 410     -15.656 -21.500 -17.438  1.00 86.50           N  
ATOM   3325  CA  VAL A 410     -14.469 -20.656 -17.438  1.00 86.50           C  
ATOM   3326  C   VAL A 410     -14.578 -19.594 -18.531  1.00 86.50           C  
ATOM   3327  CB  VAL A 410     -13.180 -21.484 -17.625  1.00 86.50           C  
ATOM   3328  O   VAL A 410     -14.141 -18.453 -18.344  1.00 86.50           O  
ATOM   3329  CG1 VAL A 410     -11.953 -20.578 -17.719  1.00 86.50           C  
ATOM   3330  CG2 VAL A 410     -13.023 -22.500 -16.484  1.00 86.50           C  
ATOM   3331  N   ASP A 411     -15.227 -19.938 -19.609  1.00 82.12           N  
ATOM   3332  CA  ASP A 411     -15.352 -19.031 -20.750  1.00 82.12           C  
ATOM   3333  C   ASP A 411     -16.391 -17.938 -20.469  1.00 82.12           C  
ATOM   3334  CB  ASP A 411     -15.727 -19.797 -22.016  1.00 82.12           C  
ATOM   3335  O   ASP A 411     -16.391 -16.891 -21.125  1.00 82.12           O  
ATOM   3336  CG  ASP A 411     -14.648 -20.766 -22.453  1.00 82.12           C  
ATOM   3337  OD1 ASP A 411     -13.453 -20.422 -22.406  1.00 82.12           O  
ATOM   3338  OD2 ASP A 411     -15.000 -21.891 -22.875  1.00 82.12           O  
ATOM   3339  N   SER A 412     -17.156 -18.250 -19.469  1.00 82.88           N  
ATOM   3340  CA  SER A 412     -18.234 -17.297 -19.172  1.00 82.88           C  
ATOM   3341  C   SER A 412     -17.844 -16.359 -18.016  1.00 82.88           C  
ATOM   3342  CB  SER A 412     -19.516 -18.047 -18.812  1.00 82.88           C  
ATOM   3343  O   SER A 412     -18.656 -15.555 -17.578  1.00 82.88           O  
ATOM   3344  OG  SER A 412     -19.344 -18.828 -17.641  1.00 82.88           O  
ATOM   3345  N   LEU A 413     -16.656 -16.375 -17.641  1.00 89.69           N  
ATOM   3346  CA  LEU A 413     -16.203 -15.555 -16.516  1.00 89.69           C  
ATOM   3347  C   LEU A 413     -16.047 -14.102 -16.953  1.00 89.69           C  
ATOM   3348  CB  LEU A 413     -14.867 -16.078 -15.969  1.00 89.69           C  
ATOM   3349  O   LEU A 413     -15.562 -13.820 -18.047  1.00 89.69           O  
ATOM   3350  CG  LEU A 413     -14.945 -17.344 -15.117  1.00 89.69           C  
ATOM   3351  CD1 LEU A 413     -13.547 -17.906 -14.867  1.00 89.69           C  
ATOM   3352  CD2 LEU A 413     -15.664 -17.062 -13.805  1.00 89.69           C  
ATOM   3353  N   ASP A 414     -16.531 -13.242 -16.094  1.00 90.69           N  
ATOM   3354  CA  ASP A 414     -16.344 -11.812 -16.297  1.00 90.69           C  
ATOM   3355  C   ASP A 414     -15.086 -11.312 -15.578  1.00 90.69           C  
ATOM   3356  CB  ASP A 414     -17.562 -11.031 -15.812  1.00 90.69           C  
ATOM   3357  O   ASP A 414     -15.062 -11.219 -14.344  1.00 90.69           O  
ATOM   3358  CG  ASP A 414     -17.531  -9.562 -16.219  1.00 90.69           C  
ATOM   3359  OD1 ASP A 414     -16.469  -9.086 -16.688  1.00 90.69           O  
ATOM   3360  OD2 ASP A 414     -18.562  -8.883 -16.047  1.00 90.69           O  
ATOM   3361  N   PHE A 415     -14.023 -10.891 -16.312  1.00 92.19           N  
ATOM   3362  CA  PHE A 415     -12.734 -10.492 -15.742  1.00 92.19           C  
ATOM   3363  C   PHE A 415     -12.773  -9.031 -15.297  1.00 92.19           C  
ATOM   3364  CB  PHE A 415     -11.609 -10.688 -16.766  1.00 92.19           C  
ATOM   3365  O   PHE A 415     -11.875  -8.570 -14.594  1.00 92.19           O  
ATOM   3366  CG  PHE A 415     -11.367 -12.133 -17.125  1.00 92.19           C  
ATOM   3367  CD1 PHE A 415     -10.789 -13.000 -16.203  1.00 92.19           C  
ATOM   3368  CD2 PHE A 415     -11.719 -12.617 -18.375  1.00 92.19           C  
ATOM   3369  CE1 PHE A 415     -10.555 -14.336 -16.531  1.00 92.19           C  
ATOM   3370  CE2 PHE A 415     -11.492 -13.953 -18.703  1.00 92.19           C  
ATOM   3371  CZ  PHE A 415     -10.914 -14.805 -17.781  1.00 92.19           C  
ATOM   3372  N   ASN A 416     -13.766  -8.328 -15.688  1.00 88.31           N  
ATOM   3373  CA  ASN A 416     -13.906  -6.953 -15.227  1.00 88.31           C  
ATOM   3374  C   ASN A 416     -14.445  -6.891 -13.797  1.00 88.31           C  
ATOM   3375  CB  ASN A 416     -14.812  -6.160 -16.172  1.00 88.31           C  
ATOM   3376  O   ASN A 416     -14.242  -5.898 -13.094  1.00 88.31           O  
ATOM   3377  CG  ASN A 416     -14.203  -5.973 -17.547  1.00 88.31           C  
ATOM   3378  ND2 ASN A 416     -15.047  -6.016 -18.578  1.00 88.31           N  
ATOM   3379  OD1 ASN A 416     -12.992  -5.797 -17.688  1.00 88.31           O  
ATOM   3380  N   LYS A 417     -15.148  -7.914 -13.469  1.00 91.75           N  
ATOM   3381  CA  LYS A 417     -15.609  -8.047 -12.086  1.00 91.75           C  
ATOM   3382  C   LYS A 417     -14.625  -8.867 -11.258  1.00 91.75           C  
ATOM   3383  CB  LYS A 417     -17.000  -8.695 -12.047  1.00 91.75           C  
ATOM   3384  O   LYS A 417     -14.508 -10.086 -11.445  1.00 91.75           O  
ATOM   3385  CG  LYS A 417     -18.094  -7.855 -12.688  1.00 91.75           C  
ATOM   3386  CD  LYS A 417     -19.453  -8.516 -12.547  1.00 91.75           C  
ATOM   3387  CE  LYS A 417     -20.547  -7.688 -13.219  1.00 91.75           C  
ATOM   3388  NZ  LYS A 417     -21.891  -8.344 -13.109  1.00 91.75           N  
ATOM   3389  N   LYS A 418     -13.969  -8.250 -10.469  1.00 94.56           N  
ATOM   3390  CA  LYS A 418     -12.922  -8.930  -9.711  1.00 94.56           C  
ATOM   3391  C   LYS A 418     -12.883  -8.438  -8.266  1.00 94.56           C  
ATOM   3392  CB  LYS A 418     -11.562  -8.719 -10.375  1.00 94.56           C  
ATOM   3393  O   LYS A 418     -13.281  -7.312  -7.977  1.00 94.56           O  
ATOM   3394  CG  LYS A 418     -11.188  -7.254 -10.570  1.00 94.56           C  
ATOM   3395  CD  LYS A 418      -9.914  -7.105 -11.398  1.00 94.56           C  
ATOM   3396  CE  LYS A 418      -9.539  -5.645 -11.586  1.00 94.56           C  
ATOM   3397  NZ  LYS A 418      -8.328  -5.492 -12.445  1.00 94.56           N  
ATOM   3398  N   ILE A 419     -12.492  -9.273  -7.379  1.00 96.56           N  
ATOM   3399  CA  ILE A 419     -12.258  -8.961  -5.973  1.00 96.56           C  
ATOM   3400  C   ILE A 419     -10.766  -9.031  -5.676  1.00 96.56           C  
ATOM   3401  CB  ILE A 419     -13.031  -9.922  -5.043  1.00 96.56           C  
ATOM   3402  O   ILE A 419     -10.195 -10.125  -5.574  1.00 96.56           O  
ATOM   3403  CG1 ILE A 419     -14.547  -9.781  -5.266  1.00 96.56           C  
ATOM   3404  CG2 ILE A 419     -12.672  -9.672  -3.578  1.00 96.56           C  
ATOM   3405  CD1 ILE A 419     -15.383 -10.773  -4.480  1.00 96.56           C  
ATOM   3406  N   LEU A 420     -10.188  -7.867  -5.570  1.00 97.00           N  
ATOM   3407  CA  LEU A 420      -8.758  -7.797  -5.328  1.00 97.00           C  
ATOM   3408  C   LEU A 420      -8.461  -7.629  -3.840  1.00 97.00           C  
ATOM   3409  CB  LEU A 420      -8.133  -6.641  -6.117  1.00 97.00           C  
ATOM   3410  O   LEU A 420      -7.438  -8.109  -3.346  1.00 97.00           O  
ATOM   3411  CG  LEU A 420      -8.281  -6.703  -7.637  1.00 97.00           C  
ATOM   3412  CD1 LEU A 420      -7.656  -5.469  -8.281  1.00 97.00           C  
ATOM   3413  CD2 LEU A 420      -7.652  -7.977  -8.188  1.00 97.00           C  
ATOM   3414  N   HIS A 421      -9.375  -6.996  -3.113  1.00 96.81           N  
ATOM   3415  CA  HIS A 421      -9.141  -6.633  -1.722  1.00 96.81           C  
ATOM   3416  C   HIS A 421     -10.180  -7.273  -0.803  1.00 96.81           C  
ATOM   3417  CB  HIS A 421      -9.164  -5.109  -1.557  1.00 96.81           C  
ATOM   3418  O   HIS A 421     -11.383  -7.105  -1.006  1.00 96.81           O  
ATOM   3419  CG  HIS A 421      -8.336  -4.387  -2.568  1.00 96.81           C  
ATOM   3420  CD2 HIS A 421      -8.695  -3.609  -3.619  1.00 96.81           C  
ATOM   3421  ND1 HIS A 421      -6.957  -4.418  -2.561  1.00 96.81           N  
ATOM   3422  CE1 HIS A 421      -6.500  -3.691  -3.566  1.00 96.81           C  
ATOM   3423  NE2 HIS A 421      -7.531  -3.189  -4.223  1.00 96.81           N  
ATOM   3424  N   THR A 422      -9.656  -7.992   0.155  1.00 96.88           N  
ATOM   3425  CA  THR A 422     -10.492  -8.672   1.142  1.00 96.88           C  
ATOM   3426  C   THR A 422      -9.898  -8.523   2.541  1.00 96.88           C  
ATOM   3427  CB  THR A 422     -10.648 -10.164   0.804  1.00 96.88           C  
ATOM   3428  O   THR A 422      -8.688  -8.352   2.695  1.00 96.88           O  
ATOM   3429  CG2 THR A 422     -11.281 -10.352  -0.572  1.00 96.88           C  
ATOM   3430  OG1 THR A 422      -9.367 -10.797   0.818  1.00 96.88           O  
ATOM   3431  N   ALA A 423     -10.773  -8.523   3.484  1.00 97.50           N  
ATOM   3432  CA  ALA A 423     -10.344  -8.445   4.879  1.00 97.50           C  
ATOM   3433  C   ALA A 423     -11.219  -9.320   5.770  1.00 97.50           C  
ATOM   3434  CB  ALA A 423     -10.375  -7.000   5.367  1.00 97.50           C  
ATOM   3435  O   ALA A 423     -12.422  -9.445   5.543  1.00 97.50           O  
ATOM   3436  N   TRP A 424     -10.570  -9.922   6.738  1.00 97.38           N  
ATOM   3437  CA  TRP A 424     -11.258 -10.750   7.723  1.00 97.38           C  
ATOM   3438  C   TRP A 424     -11.180 -10.133   9.109  1.00 97.38           C  
ATOM   3439  CB  TRP A 424     -10.656 -12.164   7.746  1.00 97.38           C  
ATOM   3440  O   TRP A 424     -10.109  -9.711   9.555  1.00 97.38           O  
ATOM   3441  CG  TRP A 424     -11.555 -13.195   8.359  1.00 97.38           C  
ATOM   3442  CD1 TRP A 424     -12.070 -13.195   9.625  1.00 97.38           C  
ATOM   3443  CD2 TRP A 424     -12.047 -14.383   7.723  1.00 97.38           C  
ATOM   3444  CE2 TRP A 424     -12.852 -15.055   8.672  1.00 97.38           C  
ATOM   3445  CE3 TRP A 424     -11.883 -14.945   6.449  1.00 97.38           C  
ATOM   3446  NE1 TRP A 424     -12.844 -14.312   9.820  1.00 97.38           N  
ATOM   3447  CH2 TRP A 424     -13.312 -16.797   7.125  1.00 97.38           C  
ATOM   3448  CZ2 TRP A 424     -13.484 -16.266   8.375  1.00 97.38           C  
ATOM   3449  CZ3 TRP A 424     -12.516 -16.141   6.164  1.00 97.38           C  
ATOM   3450  N   HIS A 425     -12.320 -10.078   9.766  1.00 96.31           N  
ATOM   3451  CA  HIS A 425     -12.359  -9.586  11.141  1.00 96.31           C  
ATOM   3452  C   HIS A 425     -11.422 -10.391  12.039  1.00 96.31           C  
ATOM   3453  CB  HIS A 425     -13.781  -9.641  11.688  1.00 96.31           C  
ATOM   3454  O   HIS A 425     -11.375 -11.617  11.953  1.00 96.31           O  
ATOM   3455  CG  HIS A 425     -13.961  -8.898  12.977  1.00 96.31           C  
ATOM   3456  CD2 HIS A 425     -14.562  -7.719  13.250  1.00 96.31           C  
ATOM   3457  ND1 HIS A 425     -13.477  -9.367  14.180  1.00 96.31           N  
ATOM   3458  CE1 HIS A 425     -13.773  -8.508  15.133  1.00 96.31           C  
ATOM   3459  NE2 HIS A 425     -14.438  -7.496  14.594  1.00 96.31           N  
ATOM   3460  N   PRO A 426     -10.727  -9.789  12.945  1.00 93.31           N  
ATOM   3461  CA  PRO A 426      -9.695 -10.477  13.727  1.00 93.31           C  
ATOM   3462  C   PRO A 426     -10.281 -11.438  14.758  1.00 93.31           C  
ATOM   3463  CB  PRO A 426      -8.953  -9.328  14.414  1.00 93.31           C  
ATOM   3464  O   PRO A 426      -9.656 -12.445  15.086  1.00 93.31           O  
ATOM   3465  CG  PRO A 426      -9.852  -8.141  14.258  1.00 93.31           C  
ATOM   3466  CD  PRO A 426     -10.758  -8.383  13.086  1.00 93.31           C  
ATOM   3467  N   LYS A 427     -11.461 -11.195  15.258  1.00 91.38           N  
ATOM   3468  CA  LYS A 427     -11.992 -12.000  16.359  1.00 91.38           C  
ATOM   3469  C   LYS A 427     -13.219 -12.781  15.922  1.00 91.38           C  
ATOM   3470  CB  LYS A 427     -12.328 -11.117  17.562  1.00 91.38           C  
ATOM   3471  O   LYS A 427     -13.438 -13.914  16.359  1.00 91.38           O  
ATOM   3472  CG  LYS A 427     -11.117 -10.430  18.188  1.00 91.38           C  
ATOM   3473  CD  LYS A 427     -11.516  -9.586  19.391  1.00 91.38           C  
ATOM   3474  CE  LYS A 427     -10.312  -8.875  20.000  1.00 91.38           C  
ATOM   3475  NZ  LYS A 427     -10.711  -7.980  21.125  1.00 91.38           N  
ATOM   3476  N   GLU A 428     -13.977 -12.148  15.055  1.00 91.38           N  
ATOM   3477  CA  GLU A 428     -15.250 -12.750  14.672  1.00 91.38           C  
ATOM   3478  C   GLU A 428     -15.242 -13.180  13.211  1.00 91.38           C  
ATOM   3479  CB  GLU A 428     -16.406 -11.773  14.930  1.00 91.38           C  
ATOM   3480  O   GLU A 428     -14.320 -12.836  12.461  1.00 91.38           O  
ATOM   3481  CG  GLU A 428     -16.547 -11.359  16.391  1.00 91.38           C  
ATOM   3482  CD  GLU A 428     -17.719 -10.422  16.625  1.00 91.38           C  
ATOM   3483  OE1 GLU A 428     -17.906  -9.969  17.781  1.00 91.38           O  
ATOM   3484  OE2 GLU A 428     -18.453 -10.133  15.656  1.00 91.38           O  
ATOM   3485  N   ASN A 429     -16.266 -13.945  12.891  1.00 92.94           N  
ATOM   3486  CA  ASN A 429     -16.406 -14.383  11.508  1.00 92.94           C  
ATOM   3487  C   ASN A 429     -17.234 -13.391  10.688  1.00 92.94           C  
ATOM   3488  CB  ASN A 429     -17.047 -15.773  11.453  1.00 92.94           C  
ATOM   3489  O   ASN A 429     -18.344 -13.703  10.266  1.00 92.94           O  
ATOM   3490  CG  ASN A 429     -16.094 -16.875  11.891  1.00 92.94           C  
ATOM   3491  ND2 ASN A 429     -16.641 -17.953  12.438  1.00 92.94           N  
ATOM   3492  OD1 ASN A 429     -14.875 -16.750  11.734  1.00 92.94           O  
ATOM   3493  N   ILE A 430     -16.656 -12.305  10.484  1.00 94.56           N  
ATOM   3494  CA  ILE A 430     -17.156 -11.234   9.625  1.00 94.56           C  
ATOM   3495  C   ILE A 430     -16.141 -10.914   8.539  1.00 94.56           C  
ATOM   3496  CB  ILE A 430     -17.484  -9.961  10.445  1.00 94.56           C  
ATOM   3497  O   ILE A 430     -14.945 -10.766   8.820  1.00 94.56           O  
ATOM   3498  CG1 ILE A 430     -18.453 -10.297  11.586  1.00 94.56           C  
ATOM   3499  CG2 ILE A 430     -18.062  -8.867   9.539  1.00 94.56           C  
ATOM   3500  CD1 ILE A 430     -18.562  -9.195  12.633  1.00 94.56           C  
ATOM   3501  N   ILE A 431     -16.594 -10.867   7.328  1.00 96.44           N  
ATOM   3502  CA  ILE A 431     -15.680 -10.609   6.223  1.00 96.44           C  
ATOM   3503  C   ILE A 431     -16.156  -9.391   5.438  1.00 96.44           C  
ATOM   3504  CB  ILE A 431     -15.562 -11.836   5.289  1.00 96.44           C  
ATOM   3505  O   ILE A 431     -17.344  -9.148   5.316  1.00 96.44           O  
ATOM   3506  CG1 ILE A 431     -15.609 -13.133   6.105  1.00 96.44           C  
ATOM   3507  CG2 ILE A 431     -14.289 -11.758   4.453  1.00 96.44           C  
ATOM   3508  CD1 ILE A 431     -15.867 -14.383   5.273  1.00 96.44           C  
ATOM   3509  N   ALA A 432     -15.148  -8.602   5.008  1.00 97.50           N  
ATOM   3510  CA  ALA A 432     -15.391  -7.457   4.137  1.00 97.50           C  
ATOM   3511  C   ALA A 432     -14.719  -7.648   2.777  1.00 97.50           C  
ATOM   3512  CB  ALA A 432     -14.898  -6.172   4.793  1.00 97.50           C  
ATOM   3513  O   ALA A 432     -13.523  -7.930   2.705  1.00 97.50           O  
ATOM   3514  N   VAL A 433     -15.484  -7.480   1.728  1.00 96.69           N  
ATOM   3515  CA  VAL A 433     -14.984  -7.680   0.370  1.00 96.69           C  
ATOM   3516  C   VAL A 433     -15.305  -6.453  -0.482  1.00 96.69           C  
ATOM   3517  CB  VAL A 433     -15.594  -8.945  -0.274  1.00 96.69           C  
ATOM   3518  O   VAL A 433     -16.453  -6.008  -0.541  1.00 96.69           O  
ATOM   3519  CG1 VAL A 433     -15.039  -9.148  -1.685  1.00 96.69           C  
ATOM   3520  CG2 VAL A 433     -15.312 -10.172   0.594  1.00 96.69           C  
ATOM   3521  N   ALA A 434     -14.281  -5.953  -1.132  1.00 95.88           N  
ATOM   3522  CA  ALA A 434     -14.461  -4.785  -1.991  1.00 95.88           C  
ATOM   3523  C   ALA A 434     -14.680  -5.203  -3.443  1.00 95.88           C  
ATOM   3524  CB  ALA A 434     -13.250  -3.857  -1.886  1.00 95.88           C  
ATOM   3525  O   ALA A 434     -13.906  -5.980  -3.998  1.00 95.88           O  
ATOM   3526  N   THR A 435     -15.789  -4.785  -3.971  1.00 90.25           N  
ATOM   3527  CA  THR A 435     -16.078  -4.969  -5.387  1.00 90.25           C  
ATOM   3528  C   THR A 435     -16.234  -3.619  -6.086  1.00 90.25           C  
ATOM   3529  CB  THR A 435     -17.375  -5.793  -5.586  1.00 90.25           C  
ATOM   3530  O   THR A 435     -17.234  -2.930  -5.910  1.00 90.25           O  
ATOM   3531  CG2 THR A 435     -17.281  -7.133  -4.859  1.00 90.25           C  
ATOM   3532  OG1 THR A 435     -18.484  -5.059  -5.078  1.00 90.25           O  
ATOM   3533  N   THR A 436     -15.258  -3.260  -6.953  1.00 87.00           N  
ATOM   3534  CA  THR A 436     -15.250  -1.991  -7.676  1.00 87.00           C  
ATOM   3535  C   THR A 436     -15.547  -0.831  -6.727  1.00 87.00           C  
ATOM   3536  CB  THR A 436     -16.281  -1.996  -8.820  1.00 87.00           C  
ATOM   3537  O   THR A 436     -14.695  -0.448  -5.922  1.00 87.00           O  
ATOM   3538  CG2 THR A 436     -15.773  -2.797 -10.016  1.00 87.00           C  
ATOM   3539  OG1 THR A 436     -17.500  -2.580  -8.352  1.00 87.00           O  
ATOM   3540  N   ASN A 437     -16.922  -0.421  -6.633  1.00 87.69           N  
ATOM   3541  CA  ASN A 437     -17.234   0.710  -5.770  1.00 87.69           C  
ATOM   3542  C   ASN A 437     -18.109   0.286  -4.594  1.00 87.69           C  
ATOM   3543  CB  ASN A 437     -17.922   1.817  -6.570  1.00 87.69           C  
ATOM   3544  O   ASN A 437     -18.609   1.131  -3.848  1.00 87.69           O  
ATOM   3545  CG  ASN A 437     -19.203   1.350  -7.230  1.00 87.69           C  
ATOM   3546  ND2 ASN A 437     -20.094   2.287  -7.527  1.00 87.69           N  
ATOM   3547  OD1 ASN A 437     -19.406   0.154  -7.473  1.00 87.69           O  
ATOM   3548  N   ASN A 438     -18.250  -1.018  -4.465  1.00 91.44           N  
ATOM   3549  CA  ASN A 438     -19.094  -1.507  -3.379  1.00 91.44           C  
ATOM   3550  C   ASN A 438     -18.281  -2.314  -2.365  1.00 91.44           C  
ATOM   3551  CB  ASN A 438     -20.250  -2.348  -3.930  1.00 91.44           C  
ATOM   3552  O   ASN A 438     -17.344  -3.018  -2.732  1.00 91.44           O  
ATOM   3553  CG  ASN A 438     -21.188  -1.544  -4.809  1.00 91.44           C  
ATOM   3554  ND2 ASN A 438     -21.797  -2.205  -5.781  1.00 91.44           N  
ATOM   3555  OD1 ASN A 438     -21.359  -0.338  -4.613  1.00 91.44           O  
ATOM   3556  N   LEU A 439     -18.719  -2.166  -1.120  1.00 94.69           N  
ATOM   3557  CA  LEU A 439     -18.156  -2.949  -0.028  1.00 94.69           C  
ATOM   3558  C   LEU A 439     -19.188  -3.934   0.527  1.00 94.69           C  
ATOM   3559  CB  LEU A 439     -17.656  -2.027   1.089  1.00 94.69           C  
ATOM   3560  O   LEU A 439     -20.188  -3.525   1.112  1.00 94.69           O  
ATOM   3561  CG  LEU A 439     -17.000  -2.711   2.285  1.00 94.69           C  
ATOM   3562  CD1 LEU A 439     -15.641  -3.291   1.882  1.00 94.69           C  
ATOM   3563  CD2 LEU A 439     -16.844  -1.729   3.441  1.00 94.69           C  
ATOM   3564  N   TYR A 440     -18.922  -5.133   0.329  1.00 94.31           N  
ATOM   3565  CA  TYR A 440     -19.797  -6.176   0.852  1.00 94.31           C  
ATOM   3566  C   TYR A 440     -19.297  -6.695   2.193  1.00 94.31           C  
ATOM   3567  CB  TYR A 440     -19.906  -7.332  -0.146  1.00 94.31           C  
ATOM   3568  O   TYR A 440     -18.094  -6.953   2.354  1.00 94.31           O  
ATOM   3569  CG  TYR A 440     -20.672  -6.984  -1.397  1.00 94.31           C  
ATOM   3570  CD1 TYR A 440     -22.047  -7.242  -1.496  1.00 94.31           C  
ATOM   3571  CD2 TYR A 440     -20.047  -6.395  -2.484  1.00 94.31           C  
ATOM   3572  CE1 TYR A 440     -22.750  -6.926  -2.648  1.00 94.31           C  
ATOM   3573  CE2 TYR A 440     -20.734  -6.070  -3.641  1.00 94.31           C  
ATOM   3574  OH  TYR A 440     -22.797  -6.020  -4.855  1.00 94.31           O  
ATOM   3575  CZ  TYR A 440     -22.094  -6.340  -3.713  1.00 94.31           C  
ATOM   3576  N   ILE A 441     -20.203  -6.863   3.055  1.00 94.69           N  
ATOM   3577  CA  ILE A 441     -19.891  -7.438   4.359  1.00 94.69           C  
ATOM   3578  C   ILE A 441     -20.703  -8.711   4.578  1.00 94.69           C  
ATOM   3579  CB  ILE A 441     -20.141  -6.430   5.500  1.00 94.69           C  
ATOM   3580  O   ILE A 441     -21.922  -8.711   4.375  1.00 94.69           O  
ATOM   3581  CG1 ILE A 441     -19.312  -5.160   5.289  1.00 94.69           C  
ATOM   3582  CG2 ILE A 441     -19.844  -7.062   6.859  1.00 94.69           C  
ATOM   3583  CD1 ILE A 441     -19.609  -4.051   6.293  1.00 94.69           C  
ATOM   3584  N   PHE A 442     -20.062  -9.719   4.934  1.00 94.12           N  
ATOM   3585  CA  PHE A 442     -20.688 -11.008   5.195  1.00 94.12           C  
ATOM   3586  C   PHE A 442     -20.406 -11.477   6.621  1.00 94.12           C  
ATOM   3587  CB  PHE A 442     -20.203 -12.062   4.195  1.00 94.12           C  
ATOM   3588  O   PHE A 442     -19.391 -11.102   7.207  1.00 94.12           O  
ATOM   3589  CG  PHE A 442     -20.438 -11.680   2.758  1.00 94.12           C  
ATOM   3590  CD1 PHE A 442     -21.672 -11.891   2.156  1.00 94.12           C  
ATOM   3591  CD2 PHE A 442     -19.406 -11.117   2.006  1.00 94.12           C  
ATOM   3592  CE1 PHE A 442     -21.891 -11.539   0.825  1.00 94.12           C  
ATOM   3593  CE2 PHE A 442     -19.625 -10.766   0.676  1.00 94.12           C  
ATOM   3594  CZ  PHE A 442     -20.859 -10.977   0.087  1.00 94.12           C  
ATOM   3595  N   GLN A 443     -21.312 -12.266   7.133  1.00 92.12           N  
ATOM   3596  CA  GLN A 443     -21.172 -12.820   8.469  1.00 92.12           C  
ATOM   3597  C   GLN A 443     -21.594 -14.289   8.508  1.00 92.12           C  
ATOM   3598  CB  GLN A 443     -21.984 -12.016   9.484  1.00 92.12           C  
ATOM   3599  O   GLN A 443     -22.406 -14.727   7.695  1.00 92.12           O  
ATOM   3600  CG  GLN A 443     -21.906 -12.562  10.906  1.00 92.12           C  
ATOM   3601  CD  GLN A 443     -22.688 -11.719  11.898  1.00 92.12           C  
ATOM   3602  NE2 GLN A 443     -22.641 -12.109  13.164  1.00 92.12           N  
ATOM   3603  OE1 GLN A 443     -23.328 -10.727  11.523  1.00 92.12           O  
ATOM   3604  N   ASP A 444     -21.031 -14.992   9.469  1.00 88.38           N  
ATOM   3605  CA  ASP A 444     -21.422 -16.391   9.633  1.00 88.38           C  
ATOM   3606  C   ASP A 444     -22.812 -16.500  10.266  1.00 88.38           C  
ATOM   3607  CB  ASP A 444     -20.406 -17.141  10.484  1.00 88.38           C  
ATOM   3608  O   ASP A 444     -23.234 -15.625  11.023  1.00 88.38           O  
ATOM   3609  CG  ASP A 444     -20.391 -16.688  11.938  1.00 88.38           C  
ATOM   3610  OD1 ASP A 444     -20.797 -15.539  12.219  1.00 88.38           O  
ATOM   3611  OD2 ASP A 444     -19.969 -17.469  12.805  1.00 88.38           O  
ATOM   3612  N   LYS A 445     -23.547 -17.547   9.797  1.00 77.56           N  
ATOM   3613  CA  LYS A 445     -24.859 -17.797  10.391  1.00 77.56           C  
ATOM   3614  C   LYS A 445     -24.719 -18.406  11.781  1.00 77.56           C  
ATOM   3615  CB  LYS A 445     -25.688 -18.719   9.492  1.00 77.56           C  
ATOM   3616  O   LYS A 445     -24.078 -19.453  11.945  1.00 77.56           O  
ATOM   3617  CG  LYS A 445     -27.156 -18.781   9.875  1.00 77.56           C  
ATOM   3618  CD  LYS A 445     -27.938 -19.672   8.914  1.00 77.56           C  
ATOM   3619  CE  LYS A 445     -29.406 -19.812   9.344  1.00 77.56           C  
ATOM   3620  NZ  LYS A 445     -30.172 -20.656   8.391  1.00 77.56           N  
ATOM   3621  N   VAL A 446     -24.859 -17.625  12.828  1.00 64.31           N  
ATOM   3622  CA  VAL A 446     -24.891 -18.234  14.148  1.00 64.31           C  
ATOM   3623  C   VAL A 446     -26.188 -19.000  14.352  1.00 64.31           C  
ATOM   3624  CB  VAL A 446     -24.703 -17.188  15.266  1.00 64.31           C  
ATOM   3625  O   VAL A 446     -27.266 -18.516  13.969  1.00 64.31           O  
ATOM   3626  CG1 VAL A 446     -24.594 -17.875  16.641  1.00 64.31           C  
ATOM   3627  CG2 VAL A 446     -23.469 -16.328  14.992  1.00 64.31           C  
ATOM   3628  N   ASN A 447     -26.234 -20.312  14.445  1.00 50.47           N  
ATOM   3629  CA  ASN A 447     -27.438 -21.016  14.867  1.00 50.47           C  
ATOM   3630  C   ASN A 447     -27.969 -20.484  16.188  1.00 50.47           C  
ATOM   3631  CB  ASN A 447     -27.172 -22.516  14.977  1.00 50.47           C  
ATOM   3632  O   ASN A 447     -27.188 -20.078  17.062  1.00 50.47           O  
ATOM   3633  CG  ASN A 447     -27.297 -23.234  13.641  1.00 50.47           C  
ATOM   3634  ND2 ASN A 447     -26.875 -24.484  13.594  1.00 50.47           N  
ATOM   3635  OD1 ASN A 447     -27.781 -22.656  12.664  1.00 50.47           O  
TER    3636      ASN A 447                                                      
ATOM   3637  N   MET B   1     -53.688 -28.688   4.312  1.00 15.83           N  
ATOM   3638  CA  MET B   1     -53.531 -30.062   4.773  1.00 15.83           C  
ATOM   3639  C   MET B   1     -52.750 -30.125   6.094  1.00 15.83           C  
ATOM   3640  CB  MET B   1     -52.812 -30.906   3.721  1.00 15.83           C  
ATOM   3641  O   MET B   1     -52.000 -29.203   6.410  1.00 15.83           O  
ATOM   3642  CG  MET B   1     -53.750 -31.594   2.738  1.00 15.83           C  
ATOM   3643  SD  MET B   1     -52.906 -32.875   1.727  1.00 15.83           S  
ATOM   3644  CE  MET B   1     -54.344 -33.750   1.062  1.00 15.83           C  
ATOM   3645  N   GLN B   2     -52.750 -31.375   6.598  1.00 15.53           N  
ATOM   3646  CA  GLN B   2     -52.969 -32.031   7.871  1.00 15.53           C  
ATOM   3647  C   GLN B   2     -51.656 -32.188   8.648  1.00 15.53           C  
ATOM   3648  CB  GLN B   2     -53.594 -33.438   7.648  1.00 15.53           C  
ATOM   3649  O   GLN B   2     -51.594 -31.828   9.828  1.00 15.53           O  
ATOM   3650  CG  GLN B   2     -55.094 -33.406   7.617  1.00 15.53           C  
ATOM   3651  CD  GLN B   2     -55.688 -34.781   7.480  1.00 15.53           C  
ATOM   3652  NE2 GLN B   2     -57.031 -34.875   7.527  1.00 15.53           N  
ATOM   3653  OE1 GLN B   2     -54.969 -35.781   7.328  1.00 15.53           O  
ATOM   3654  N   LYS B   3     -50.812 -33.031   8.125  1.00 14.45           N  
ATOM   3655  CA  LYS B   3     -50.656 -34.188   9.023  1.00 14.45           C  
ATOM   3656  C   LYS B   3     -49.531 -33.938  10.016  1.00 14.45           C  
ATOM   3657  CB  LYS B   3     -50.406 -35.469   8.227  1.00 14.45           C  
ATOM   3658  O   LYS B   3     -49.688 -34.219  11.219  1.00 14.45           O  
ATOM   3659  CG  LYS B   3     -51.656 -36.281   7.934  1.00 14.45           C  
ATOM   3660  CD  LYS B   3     -51.312 -37.562   7.195  1.00 14.45           C  
ATOM   3661  CE  LYS B   3     -52.562 -38.406   6.918  1.00 14.45           C  
ATOM   3662  NZ  LYS B   3     -52.250 -39.625   6.121  1.00 14.45           N  
ATOM   3663  N   PRO B   4     -48.344 -33.906   9.492  1.00 16.56           N  
ATOM   3664  CA  PRO B   4     -47.500 -35.031   9.883  1.00 16.56           C  
ATOM   3665  C   PRO B   4     -46.969 -34.906  11.305  1.00 16.56           C  
ATOM   3666  CB  PRO B   4     -46.375 -35.000   8.859  1.00 16.56           C  
ATOM   3667  O   PRO B   4     -46.938 -33.812  11.859  1.00 16.56           O  
ATOM   3668  CG  PRO B   4     -46.438 -33.625   8.266  1.00 16.56           C  
ATOM   3669  CD  PRO B   4     -47.719 -32.969   8.711  1.00 16.56           C  
ATOM   3670  N   SER B   5     -46.062 -35.781  11.609  1.00 16.34           N  
ATOM   3671  CA  SER B   5     -45.844 -36.906  12.484  1.00 16.34           C  
ATOM   3672  C   SER B   5     -45.031 -36.531  13.711  1.00 16.34           C  
ATOM   3673  CB  SER B   5     -45.125 -38.031  11.719  1.00 16.34           C  
ATOM   3674  O   SER B   5     -45.469 -36.750  14.844  1.00 16.34           O  
ATOM   3675  OG  SER B   5     -43.812 -37.625  11.383  1.00 16.34           O  
ATOM   3676  N   GLY B   6     -43.719 -36.625  13.625  1.00 15.36           N  
ATOM   3677  CA  GLY B   6     -43.062 -37.750  14.250  1.00 15.36           C  
ATOM   3678  C   GLY B   6     -42.781 -37.562  15.727  1.00 15.36           C  
ATOM   3679  O   GLY B   6     -42.938 -36.438  16.234  1.00 15.36           O  
ATOM   3680  N   LEU B   7     -41.688 -38.094  16.062  1.00 14.99           N  
ATOM   3681  CA  LEU B   7     -41.281 -39.156  16.969  1.00 14.99           C  
ATOM   3682  C   LEU B   7     -41.062 -38.625  18.375  1.00 14.99           C  
ATOM   3683  CB  LEU B   7     -39.969 -39.812  16.453  1.00 14.99           C  
ATOM   3684  O   LEU B   7     -40.938 -37.406  18.578  1.00 14.99           O  
ATOM   3685  CG  LEU B   7     -40.156 -41.094  15.617  1.00 14.99           C  
ATOM   3686  CD1 LEU B   7     -39.281 -41.000  14.367  1.00 14.99           C  
ATOM   3687  CD2 LEU B   7     -39.812 -42.312  16.453  1.00 14.99           C  
ATOM   3688  N   LYS B   8     -39.969 -39.188  18.891  1.00 15.26           N  
ATOM   3689  CA  LYS B   8     -39.906 -40.094  20.031  1.00 15.26           C  
ATOM   3690  C   LYS B   8     -39.875 -39.344  21.344  1.00 15.26           C  
ATOM   3691  CB  LYS B   8     -38.656 -40.969  19.906  1.00 15.26           C  
ATOM   3692  O   LYS B   8     -39.719 -38.125  21.375  1.00 15.26           O  
ATOM   3693  CG  LYS B   8     -38.938 -42.469  19.906  1.00 15.26           C  
ATOM   3694  CD  LYS B   8     -37.656 -43.281  19.766  1.00 15.26           C  
ATOM   3695  CE  LYS B   8     -37.938 -44.781  19.781  1.00 15.26           C  
ATOM   3696  NZ  LYS B   8     -36.688 -45.562  19.609  1.00 15.26           N  
ATOM   3697  N   PRO B   9     -38.781 -39.500  22.109  1.00 14.99           N  
ATOM   3698  CA  PRO B   9     -38.625 -40.406  23.250  1.00 14.99           C  
ATOM   3699  C   PRO B   9     -38.844 -39.688  24.594  1.00 14.99           C  
ATOM   3700  CB  PRO B   9     -37.219 -40.938  23.141  1.00 14.99           C  
ATOM   3701  O   PRO B   9     -38.688 -38.469  24.672  1.00 14.99           O  
ATOM   3702  CG  PRO B   9     -36.531 -39.969  22.219  1.00 14.99           C  
ATOM   3703  CD  PRO B   9     -37.562 -39.125  21.547  1.00 14.99           C  
ATOM   3704  N   PRO B  10     -39.094 -40.469  25.641  1.00 15.30           N  
ATOM   3705  CA  PRO B  10     -39.844 -40.562  26.891  1.00 15.30           C  
ATOM   3706  C   PRO B  10     -39.219 -39.750  28.016  1.00 15.30           C  
ATOM   3707  CB  PRO B  10     -39.844 -42.062  27.219  1.00 15.30           C  
ATOM   3708  O   PRO B  10     -39.938 -39.062  28.750  1.00 15.30           O  
ATOM   3709  CG  PRO B  10     -38.750 -42.625  26.359  1.00 15.30           C  
ATOM   3710  CD  PRO B  10     -38.344 -41.562  25.359  1.00 15.30           C  
ATOM   3711  N   GLY B  11     -37.844 -39.969  28.125  1.00 14.01           N  
ATOM   3712  CA  GLY B  11     -37.562 -40.688  29.359  1.00 14.01           C  
ATOM   3713  C   GLY B  11     -37.906 -39.906  30.609  1.00 14.01           C  
ATOM   3714  O   GLY B  11     -38.188 -38.688  30.516  1.00 14.01           O  
ATOM   3715  N   ARG B  12     -36.969 -40.031  31.625  1.00 14.17           N  
ATOM   3716  CA  ARG B  12     -36.969 -40.656  32.938  1.00 14.17           C  
ATOM   3717  C   ARG B  12     -37.312 -39.625  34.031  1.00 14.17           C  
ATOM   3718  CB  ARG B  12     -35.594 -41.281  33.250  1.00 14.17           C  
ATOM   3719  O   ARG B  12     -38.188 -39.844  34.844  1.00 14.17           O  
ATOM   3720  CG  ARG B  12     -35.656 -42.781  33.469  1.00 14.17           C  
ATOM   3721  CD  ARG B  12     -34.281 -43.344  33.719  1.00 14.17           C  
ATOM   3722  NE  ARG B  12     -34.312 -44.781  34.031  1.00 14.17           N  
ATOM   3723  NH1 ARG B  12     -32.094 -44.938  34.656  1.00 14.17           N  
ATOM   3724  NH2 ARG B  12     -33.469 -46.781  34.719  1.00 14.17           N  
ATOM   3725  CZ  ARG B  12     -33.312 -45.500  34.469  1.00 14.17           C  
ATOM   3726  N   GLY B  13     -36.219 -39.188  34.719  1.00 13.77           N  
ATOM   3727  CA  GLY B  13     -36.000 -39.594  36.094  1.00 13.77           C  
ATOM   3728  C   GLY B  13     -36.750 -38.750  37.094  1.00 13.77           C  
ATOM   3729  O   GLY B  13     -37.250 -37.688  36.781  1.00 13.77           O  
ATOM   3730  N   GLY B  14     -36.406 -38.969  38.312  1.00 13.73           N  
ATOM   3731  CA  GLY B  14     -36.906 -39.156  39.656  1.00 13.73           C  
ATOM   3732  C   GLY B  14     -37.312 -37.844  40.344  1.00 13.73           C  
ATOM   3733  O   GLY B  14     -37.156 -36.781  39.750  1.00 13.73           O  
ATOM   3734  N   LYS B  15     -36.750 -37.656  41.562  1.00 13.59           N  
ATOM   3735  CA  LYS B  15     -37.250 -37.812  42.938  1.00 13.59           C  
ATOM   3736  C   LYS B  15     -37.656 -36.438  43.531  1.00 13.59           C  
ATOM   3737  CB  LYS B  15     -36.188 -38.469  43.812  1.00 13.59           C  
ATOM   3738  O   LYS B  15     -38.781 -36.281  44.000  1.00 13.59           O  
ATOM   3739  CG  LYS B  15     -36.281 -39.969  43.844  1.00 13.59           C  
ATOM   3740  CD  LYS B  15     -35.250 -40.562  44.812  1.00 13.59           C  
ATOM   3741  CE  LYS B  15     -35.312 -42.094  44.812  1.00 13.59           C  
ATOM   3742  NZ  LYS B  15     -34.281 -42.688  45.719  1.00 13.59           N  
ATOM   3743  N   HIS B  16     -36.750 -35.781  44.344  1.00 13.30           N  
ATOM   3744  CA  HIS B  16     -36.781 -35.812  45.812  1.00 13.30           C  
ATOM   3745  C   HIS B  16     -37.531 -34.594  46.344  1.00 13.30           C  
ATOM   3746  CB  HIS B  16     -35.375 -35.875  46.406  1.00 13.30           C  
ATOM   3747  O   HIS B  16     -37.719 -33.594  45.625  1.00 13.30           O  
ATOM   3748  CG  HIS B  16     -34.781 -37.250  46.375  1.00 13.30           C  
ATOM   3749  CD2 HIS B  16     -33.812 -37.812  45.625  1.00 13.30           C  
ATOM   3750  ND1 HIS B  16     -35.219 -38.250  47.250  1.00 13.30           N  
ATOM   3751  CE1 HIS B  16     -34.500 -39.344  47.000  1.00 13.30           C  
ATOM   3752  NE2 HIS B  16     -33.656 -39.094  46.031  1.00 13.30           N  
ATOM   3753  N   SER B  17     -37.156 -34.188  47.656  1.00 13.31           N  
ATOM   3754  CA  SER B  17     -37.750 -34.062  49.000  1.00 13.31           C  
ATOM   3755  C   SER B  17     -38.156 -32.656  49.312  1.00 13.31           C  
ATOM   3756  CB  SER B  17     -36.750 -34.562  50.062  1.00 13.31           C  
ATOM   3757  O   SER B  17     -39.312 -32.406  49.656  1.00 13.31           O  
ATOM   3758  OG  SER B  17     -35.562 -33.781  50.000  1.00 13.31           O  
ATOM   3759  N   SER B  18     -37.375 -31.875  50.125  1.00 13.60           N  
ATOM   3760  CA  SER B  18     -37.625 -31.672  51.562  1.00 13.60           C  
ATOM   3761  C   SER B  18     -38.344 -30.344  51.781  1.00 13.60           C  
ATOM   3762  CB  SER B  18     -36.312 -31.719  52.344  1.00 13.60           C  
ATOM   3763  O   SER B  18     -38.312 -29.453  50.938  1.00 13.60           O  
ATOM   3764  OG  SER B  18     -35.219 -31.562  51.500  1.00 13.60           O  
ATOM   3765  N   PRO B  19     -38.281 -29.891  53.094  1.00 14.26           N  
ATOM   3766  CA  PRO B  19     -39.188 -29.469  54.156  1.00 14.26           C  
ATOM   3767  C   PRO B  19     -39.406 -27.953  54.156  1.00 14.26           C  
ATOM   3768  CB  PRO B  19     -38.438 -29.906  55.438  1.00 14.26           C  
ATOM   3769  O   PRO B  19     -40.562 -27.516  54.188  1.00 14.26           O  
ATOM   3770  CG  PRO B  19     -37.062 -30.219  54.969  1.00 14.26           C  
ATOM   3771  CD  PRO B  19     -37.000 -30.141  53.469  1.00 14.26           C  
ATOM   3772  N   MET B  20     -38.594 -27.266  55.062  1.00 13.29           N  
ATOM   3773  CA  MET B  20     -38.938 -26.766  56.406  1.00 13.29           C  
ATOM   3774  C   MET B  20     -39.312 -25.281  56.344  1.00 13.29           C  
ATOM   3775  CB  MET B  20     -37.781 -26.969  57.375  1.00 13.29           C  
ATOM   3776  O   MET B  20     -39.156 -24.641  55.281  1.00 13.29           O  
ATOM   3777  CG  MET B  20     -37.969 -28.188  58.281  1.00 13.29           C  
ATOM   3778  SD  MET B  20     -36.719 -28.250  59.625  1.00 13.29           S  
ATOM   3779  CE  MET B  20     -37.594 -29.266  60.844  1.00 13.29           C  
ATOM   3780  N   GLY B  21     -38.469 -24.438  57.062  1.00 13.12           N  
ATOM   3781  CA  GLY B  21     -38.812 -23.797  58.312  1.00 13.12           C  
ATOM   3782  C   GLY B  21     -39.250 -22.359  58.156  1.00 13.12           C  
ATOM   3783  O   GLY B  21     -40.281 -21.953  58.656  1.00 13.12           O  
ATOM   3784  N   ARG B  22     -38.281 -21.406  58.000  1.00 13.31           N  
ATOM   3785  CA  ARG B  22     -38.031 -20.531  59.125  1.00 13.31           C  
ATOM   3786  C   ARG B  22     -38.875 -19.266  59.062  1.00 13.31           C  
ATOM   3787  CB  ARG B  22     -36.531 -20.141  59.188  1.00 13.31           C  
ATOM   3788  O   ARG B  22     -39.344 -18.891  57.969  1.00 13.31           O  
ATOM   3789  CG  ARG B  22     -35.719 -20.969  60.156  1.00 13.31           C  
ATOM   3790  CD  ARG B  22     -34.250 -20.562  60.156  1.00 13.31           C  
ATOM   3791  NE  ARG B  22     -33.500 -21.234  61.219  1.00 13.31           N  
ATOM   3792  NH1 ARG B  22     -31.484 -20.281  60.688  1.00 13.31           N  
ATOM   3793  NH2 ARG B  22     -31.641 -21.734  62.438  1.00 13.31           N  
ATOM   3794  CZ  ARG B  22     -32.219 -21.078  61.438  1.00 13.31           C  
ATOM   3795  N   THR B  23     -38.375 -18.297  59.812  1.00 13.40           N  
ATOM   3796  CA  THR B  23     -38.750 -17.531  61.000  1.00 13.40           C  
ATOM   3797  C   THR B  23     -39.250 -16.156  60.594  1.00 13.40           C  
ATOM   3798  CB  THR B  23     -37.531 -17.375  61.938  1.00 13.40           C  
ATOM   3799  O   THR B  23     -39.125 -15.734  59.438  1.00 13.40           O  
ATOM   3800  CG2 THR B  23     -37.250 -18.688  62.688  1.00 13.40           C  
ATOM   3801  OG1 THR B  23     -36.375 -17.031  61.188  1.00 13.40           O  
ATOM   3802  N   SER B  24     -38.562 -15.086  61.156  1.00 13.55           N  
ATOM   3803  CA  SER B  24     -38.938 -14.227  62.281  1.00 13.55           C  
ATOM   3804  C   SER B  24     -39.438 -12.875  61.781  1.00 13.55           C  
ATOM   3805  CB  SER B  24     -37.750 -14.039  63.219  1.00 13.55           C  
ATOM   3806  O   SER B  24     -39.250 -12.523  60.625  1.00 13.55           O  
ATOM   3807  OG  SER B  24     -36.750 -13.195  62.656  1.00 13.55           O  
ATOM   3808  N   THR B  25     -38.812 -11.805  62.375  1.00 13.33           N  
ATOM   3809  CA  THR B  25     -39.250 -10.852  63.375  1.00 13.33           C  
ATOM   3810  C   THR B  25     -39.594  -9.508  62.750  1.00 13.33           C  
ATOM   3811  CB  THR B  25     -38.188 -10.641  64.500  1.00 13.33           C  
ATOM   3812  O   THR B  25     -39.438  -9.328  61.531  1.00 13.33           O  
ATOM   3813  CG2 THR B  25     -38.125 -11.836  65.438  1.00 13.33           C  
ATOM   3814  OG1 THR B  25     -36.906 -10.461  63.875  1.00 13.33           O  
ATOM   3815  N   GLY B  26     -38.875  -8.406  63.188  1.00 13.55           N  
ATOM   3816  CA  GLY B  26     -39.312  -7.367  64.125  1.00 13.55           C  
ATOM   3817  C   GLY B  26     -39.688  -6.074  63.406  1.00 13.55           C  
ATOM   3818  O   GLY B  26     -40.844  -5.840  63.094  1.00 13.55           O  
ATOM   3819  N   SER B  27     -38.781  -5.000  63.594  1.00 13.43           N  
ATOM   3820  CA  SER B  27     -39.062  -3.867  64.438  1.00 13.43           C  
ATOM   3821  C   SER B  27     -39.531  -2.645  63.688  1.00 13.43           C  
ATOM   3822  CB  SER B  27     -37.812  -3.521  65.250  1.00 13.43           C  
ATOM   3823  O   SER B  27     -39.594  -2.684  62.438  1.00 13.43           O  
ATOM   3824  OG  SER B  27     -38.156  -2.977  66.562  1.00 13.43           O  
ATOM   3825  N   ALA B  28     -38.656  -1.566  63.750  1.00 13.12           N  
ATOM   3826  CA  ALA B  28     -38.844  -0.346  64.500  1.00 13.12           C  
ATOM   3827  C   ALA B  28     -39.438   0.770  63.656  1.00 13.12           C  
ATOM   3828  CB  ALA B  28     -37.562   0.101  65.188  1.00 13.12           C  
ATOM   3829  O   ALA B  28     -39.438   0.656  62.406  1.00 13.12           O  
ATOM   3830  N   SER B  29     -38.656   1.904  63.562  1.00 13.24           N  
ATOM   3831  CA  SER B  29     -38.938   3.156  64.250  1.00 13.24           C  
ATOM   3832  C   SER B  29     -39.531   4.195  63.344  1.00 13.24           C  
ATOM   3833  CB  SER B  29     -37.625   3.709  64.875  1.00 13.24           C  
ATOM   3834  O   SER B  29     -39.531   4.023  62.125  1.00 13.24           O  
ATOM   3835  OG  SER B  29     -36.594   3.721  63.906  1.00 13.24           O  
ATOM   3836  N   SER B  30     -38.844   5.371  63.250  1.00 13.06           N  
ATOM   3837  CA  SER B  30     -39.188   6.660  63.844  1.00 13.06           C  
ATOM   3838  C   SER B  30     -39.844   7.586  62.844  1.00 13.06           C  
ATOM   3839  CB  SER B  30     -37.938   7.332  64.438  1.00 13.06           C  
ATOM   3840  O   SER B  30     -39.781   7.355  61.625  1.00 13.06           O  
ATOM   3841  OG  SER B  30     -37.031   7.637  63.406  1.00 13.06           O  
ATOM   3842  N   SER B  31     -39.406   8.891  62.875  1.00 13.13           N  
ATOM   3843  CA  SER B  31     -40.062  10.086  63.375  1.00 13.13           C  
ATOM   3844  C   SER B  31     -40.625  10.930  62.219  1.00 13.13           C  
ATOM   3845  CB  SER B  31     -39.094  10.922  64.250  1.00 13.13           C  
ATOM   3846  O   SER B  31     -41.812  11.227  62.188  1.00 13.13           O  
ATOM   3847  OG  SER B  31     -37.812  10.977  63.625  1.00 13.13           O  
ATOM   3848  N   ALA B  32     -39.969  12.125  62.094  1.00 13.34           N  
ATOM   3849  CA  ALA B  32     -40.562  13.406  62.438  1.00 13.34           C  
ATOM   3850  C   ALA B  32     -41.250  14.031  61.219  1.00 13.34           C  
ATOM   3851  CB  ALA B  32     -39.531  14.359  63.000  1.00 13.34           C  
ATOM   3852  O   ALA B  32     -40.906  13.695  60.062  1.00 13.34           O  
ATOM   3853  N   ALA B  33     -41.375  15.391  61.281  1.00 12.90           N  
ATOM   3854  CA  ALA B  33     -42.469  16.344  61.438  1.00 12.90           C  
ATOM   3855  C   ALA B  33     -42.750  17.094  60.125  1.00 12.90           C  
ATOM   3856  CB  ALA B  33     -42.156  17.328  62.562  1.00 12.90           C  
ATOM   3857  O   ALA B  33     -43.875  17.125  59.656  1.00 12.90           O  
ATOM   3858  N   VAL B  34     -42.250  18.391  60.062  1.00 12.80           N  
ATOM   3859  CA  VAL B  34     -43.156  19.516  60.281  1.00 12.80           C  
ATOM   3860  C   VAL B  34     -43.594  20.047  58.906  1.00 12.80           C  
ATOM   3861  CB  VAL B  34     -42.469  20.641  61.094  1.00 12.80           C  
ATOM   3862  O   VAL B  34     -42.969  19.781  57.875  1.00 12.80           O  
ATOM   3863  CG1 VAL B  34     -43.531  21.469  61.812  1.00 12.80           C  
ATOM   3864  CG2 VAL B  34     -41.469  20.047  62.094  1.00 12.80           C  
ATOM   3865  N   ALA B  35     -43.469  21.453  58.812  1.00 13.00           N  
ATOM   3866  CA  ALA B  35     -44.562  22.406  58.750  1.00 13.00           C  
ATOM   3867  C   ALA B  35     -44.844  22.844  57.312  1.00 13.00           C  
ATOM   3868  CB  ALA B  35     -44.250  23.625  59.625  1.00 13.00           C  
ATOM   3869  O   ALA B  35     -44.000  22.625  56.438  1.00 13.00           O  
ATOM   3870  N   ALA B  36     -45.000  24.188  57.188  1.00 12.88           N  
ATOM   3871  CA  ALA B  36     -46.250  24.938  56.906  1.00 12.88           C  
ATOM   3872  C   ALA B  36     -46.281  25.406  55.469  1.00 12.88           C  
ATOM   3873  CB  ALA B  36     -46.375  26.125  57.844  1.00 12.88           C  
ATOM   3874  O   ALA B  36     -47.250  25.141  54.719  1.00 12.88           O  
ATOM   3875  N   SER B  37     -46.000  26.766  55.219  1.00 13.09           N  
ATOM   3876  CA  SER B  37     -47.125  27.672  54.969  1.00 13.09           C  
ATOM   3877  C   SER B  37     -47.312  27.891  53.469  1.00 13.09           C  
ATOM   3878  CB  SER B  37     -46.906  29.016  55.688  1.00 13.09           C  
ATOM   3879  O   SER B  37     -46.406  27.625  52.688  1.00 13.09           O  
ATOM   3880  OG  SER B  37     -46.219  29.906  54.844  1.00 13.09           O  
ATOM   3881  N   SER B  38     -47.594  29.172  53.125  1.00 13.37           N  
ATOM   3882  CA  SER B  38     -48.844  29.750  52.625  1.00 13.37           C  
ATOM   3883  C   SER B  38     -48.750  30.016  51.125  1.00 13.37           C  
ATOM   3884  CB  SER B  38     -49.156  31.062  53.375  1.00 13.37           C  
ATOM   3885  O   SER B  38     -47.688  29.938  50.531  1.00 13.37           O  
ATOM   3886  OG  SER B  38     -49.344  30.812  54.750  1.00 13.37           O  
ATOM   3887  N   LYS B  39     -48.844  31.344  50.844  1.00 13.07           N  
ATOM   3888  CA  LYS B  39     -50.031  31.922  50.219  1.00 13.07           C  
ATOM   3889  C   LYS B  39     -49.875  32.000  48.688  1.00 13.07           C  
ATOM   3890  CB  LYS B  39     -50.312  33.312  50.781  1.00 13.07           C  
ATOM   3891  O   LYS B  39     -48.781  31.844  48.156  1.00 13.07           O  
ATOM   3892  CG  LYS B  39     -51.281  33.312  51.938  1.00 13.07           C  
ATOM   3893  CD  LYS B  39     -51.594  34.750  52.406  1.00 13.07           C  
ATOM   3894  CE  LYS B  39     -52.562  34.750  53.594  1.00 13.07           C  
ATOM   3895  NZ  LYS B  39     -52.844  36.125  54.062  1.00 13.07           N  
ATOM   3896  N   GLU B  40     -49.969  33.250  48.219  1.00 13.90           N  
ATOM   3897  CA  GLU B  40     -51.156  33.781  47.500  1.00 13.90           C  
ATOM   3898  C   GLU B  40     -50.906  33.812  46.000  1.00 13.90           C  
ATOM   3899  CB  GLU B  40     -51.500  35.188  48.000  1.00 13.90           C  
ATOM   3900  O   GLU B  40     -49.750  33.688  45.531  1.00 13.90           O  
ATOM   3901  CG  GLU B  40     -52.938  35.312  48.469  1.00 13.90           C  
ATOM   3902  CD  GLU B  40     -53.250  36.688  49.094  1.00 13.90           C  
ATOM   3903  OE1 GLU B  40     -54.406  36.938  49.406  1.00 13.90           O  
ATOM   3904  OE2 GLU B  40     -52.281  37.469  49.250  1.00 13.90           O  
ATOM   3905  N   GLY B  41     -51.094  35.062  45.438  1.00 13.98           N  
ATOM   3906  CA  GLY B  41     -52.219  35.438  44.594  1.00 13.98           C  
ATOM   3907  C   GLY B  41     -51.875  35.406  43.125  1.00 13.98           C  
ATOM   3908  O   GLY B  41     -50.719  35.094  42.750  1.00 13.98           O  
ATOM   3909  N   SER B  42     -52.031  36.562  42.562  1.00 13.90           N  
ATOM   3910  CA  SER B  42     -53.094  36.875  41.594  1.00 13.90           C  
ATOM   3911  C   SER B  42     -52.594  36.812  40.156  1.00 13.90           C  
ATOM   3912  CB  SER B  42     -53.688  38.250  41.906  1.00 13.90           C  
ATOM   3913  O   SER B  42     -53.125  36.062  39.344  1.00 13.90           O  
ATOM   3914  OG  SER B  42     -54.469  38.219  43.062  1.00 13.90           O  
ATOM   3915  N   PRO B  43     -52.188  38.031  39.594  1.00 14.18           N  
ATOM   3916  CA  PRO B  43     -53.125  38.656  38.656  1.00 14.18           C  
ATOM   3917  C   PRO B  43     -52.812  38.312  37.219  1.00 14.18           C  
ATOM   3918  CB  PRO B  43     -52.938  40.156  38.938  1.00 14.18           C  
ATOM   3919  O   PRO B  43     -51.719  37.844  36.906  1.00 14.18           O  
ATOM   3920  CG  PRO B  43     -51.625  40.250  39.625  1.00 14.18           C  
ATOM   3921  CD  PRO B  43     -51.188  38.875  40.062  1.00 14.18           C  
ATOM   3922  N   LEU B  44     -53.500  39.000  36.344  1.00 13.72           N  
ATOM   3923  CA  LEU B  44     -54.344  38.906  35.156  1.00 13.72           C  
ATOM   3924  C   LEU B  44     -53.531  39.219  33.875  1.00 13.72           C  
ATOM   3925  CB  LEU B  44     -55.531  39.875  35.250  1.00 13.72           C  
ATOM   3926  O   LEU B  44     -53.688  38.531  32.875  1.00 13.72           O  
ATOM   3927  CG  LEU B  44     -56.875  39.281  35.562  1.00 13.72           C  
ATOM   3928  CD1 LEU B  44     -57.469  39.938  36.812  1.00 13.72           C  
ATOM   3929  CD2 LEU B  44     -57.844  39.406  34.375  1.00 13.72           C  
ATOM   3930  N   HIS B  45     -52.750  40.344  33.844  1.00 12.94           N  
ATOM   3931  CA  HIS B  45     -53.281  41.312  32.906  1.00 12.94           C  
ATOM   3932  C   HIS B  45     -53.000  40.906  31.469  1.00 12.94           C  
ATOM   3933  CB  HIS B  45     -52.719  42.719  33.156  1.00 12.94           C  
ATOM   3934  O   HIS B  45     -52.094  40.062  31.234  1.00 12.94           O  
ATOM   3935  CG  HIS B  45     -53.656  43.594  33.938  1.00 12.94           C  
ATOM   3936  CD2 HIS B  45     -54.125  44.844  33.625  1.00 12.94           C  
ATOM   3937  ND1 HIS B  45     -54.188  43.250  35.125  1.00 12.94           N  
ATOM   3938  CE1 HIS B  45     -54.969  44.250  35.562  1.00 12.94           C  
ATOM   3939  NE2 HIS B  45     -54.938  45.219  34.688  1.00 12.94           N  
ATOM   3940  N   LYS B  46     -52.562  41.938  30.703  1.00 13.71           N  
ATOM   3941  CA  LYS B  46     -53.219  42.750  29.672  1.00 13.71           C  
ATOM   3942  C   LYS B  46     -52.812  42.250  28.266  1.00 13.71           C  
ATOM   3943  CB  LYS B  46     -52.844  44.219  29.812  1.00 13.71           C  
ATOM   3944  O   LYS B  46     -51.812  41.562  28.109  1.00 13.71           O  
ATOM   3945  CG  LYS B  46     -53.969  45.062  30.438  1.00 13.71           C  
ATOM   3946  CD  LYS B  46     -53.562  46.531  30.562  1.00 13.71           C  
ATOM   3947  CE  LYS B  46     -54.656  47.375  31.219  1.00 13.71           C  
ATOM   3948  NZ  LYS B  46     -54.281  48.812  31.266  1.00 13.71           N  
ATOM   3949  N   GLN B  47     -52.562  43.188  27.344  1.00 13.73           N  
ATOM   3950  CA  GLN B  47     -53.312  43.812  26.250  1.00 13.73           C  
ATOM   3951  C   GLN B  47     -52.750  43.406  24.891  1.00 13.73           C  
ATOM   3952  CB  GLN B  47     -53.312  45.344  26.391  1.00 13.73           C  
ATOM   3953  O   GLN B  47     -51.625  42.969  24.812  1.00 13.73           O  
ATOM   3954  CG  GLN B  47     -54.562  45.875  27.078  1.00 13.73           C  
ATOM   3955  CD  GLN B  47     -54.562  47.406  27.203  1.00 13.73           C  
ATOM   3956  NE2 GLN B  47     -55.625  47.969  27.766  1.00 13.73           N  
ATOM   3957  OE1 GLN B  47     -53.594  48.062  26.797  1.00 13.73           O  
ATOM   3958  N   SER B  48     -52.688  44.406  24.031  1.00 13.33           N  
ATOM   3959  CA  SER B  48     -53.438  44.781  22.844  1.00 13.33           C  
ATOM   3960  C   SER B  48     -52.688  44.469  21.562  1.00 13.33           C  
ATOM   3961  CB  SER B  48     -53.812  46.281  22.891  1.00 13.33           C  
ATOM   3962  O   SER B  48     -53.188  43.812  20.672  1.00 13.33           O  
ATOM   3963  OG  SER B  48     -52.656  47.094  22.891  1.00 13.33           O  
ATOM   3964  N   SER B  49     -51.938  45.469  20.938  1.00 13.64           N  
ATOM   3965  CA  SER B  49     -52.500  46.219  19.812  1.00 13.64           C  
ATOM   3966  C   SER B  49     -52.000  45.656  18.484  1.00 13.64           C  
ATOM   3967  CB  SER B  49     -52.125  47.688  19.922  1.00 13.64           C  
ATOM   3968  O   SER B  49     -51.062  44.844  18.453  1.00 13.64           O  
ATOM   3969  OG  SER B  49     -50.719  47.844  20.109  1.00 13.64           O  
ATOM   3970  N   GLY B  50     -51.219  46.500  17.656  1.00 13.76           N  
ATOM   3971  CA  GLY B  50     -51.688  47.219  16.469  1.00 13.76           C  
ATOM   3972  C   GLY B  50     -51.375  46.469  15.180  1.00 13.76           C  
ATOM   3973  O   GLY B  50     -50.594  45.531  15.172  1.00 13.76           O  
ATOM   3974  N   PRO B  51     -51.344  47.281  14.031  1.00 14.75           N  
ATOM   3975  CA  PRO B  51     -52.094  47.406  12.773  1.00 14.75           C  
ATOM   3976  C   PRO B  51     -51.375  46.719  11.602  1.00 14.75           C  
ATOM   3977  CB  PRO B  51     -52.156  48.906  12.547  1.00 14.75           C  
ATOM   3978  O   PRO B  51     -50.188  46.375  11.703  1.00 14.75           O  
ATOM   3979  CG  PRO B  51     -51.031  49.469  13.336  1.00 14.75           C  
ATOM   3980  CD  PRO B  51     -50.562  48.438  14.305  1.00 14.75           C  
ATOM   3981  N   SER B  52     -51.750  47.188  10.352  1.00 14.12           N  
ATOM   3982  CA  SER B  52     -52.375  46.812   9.086  1.00 14.12           C  
ATOM   3983  C   SER B  52     -51.375  46.750   7.961  1.00 14.12           C  
ATOM   3984  CB  SER B  52     -53.469  47.844   8.727  1.00 14.12           C  
ATOM   3985  O   SER B  52     -51.344  45.781   7.184  1.00 14.12           O  
ATOM   3986  OG  SER B  52     -52.938  49.125   8.547  1.00 14.12           O  
ATOM   3987  N   SER B  53     -50.656  47.875   7.496  1.00 13.96           N  
ATOM   3988  CA  SER B  53     -51.000  48.375   6.176  1.00 13.96           C  
ATOM   3989  C   SER B  53     -50.281  47.625   5.074  1.00 13.96           C  
ATOM   3990  CB  SER B  53     -50.688  49.875   6.070  1.00 13.96           C  
ATOM   3991  O   SER B  53     -49.219  47.031   5.312  1.00 13.96           O  
ATOM   3992  OG  SER B  53     -49.312  50.094   6.340  1.00 13.96           O  
ATOM   3993  N   SER B  54     -50.438  48.094   3.738  1.00 14.23           N  
ATOM   3994  CA  SER B  54     -50.906  47.750   2.408  1.00 14.23           C  
ATOM   3995  C   SER B  54     -49.781  47.438   1.466  1.00 14.23           C  
ATOM   3996  CB  SER B  54     -51.750  48.906   1.825  1.00 14.23           C  
ATOM   3997  O   SER B  54     -49.750  46.344   0.872  1.00 14.23           O  
ATOM   3998  OG  SER B  54     -52.688  49.375   2.773  1.00 14.23           O  
ATOM   3999  N   PRO B  55     -49.406  48.406   0.450  1.00 14.12           N  
ATOM   4000  CA  PRO B  55     -49.781  48.281  -0.958  1.00 14.12           C  
ATOM   4001  C   PRO B  55     -48.688  47.656  -1.812  1.00 14.12           C  
ATOM   4002  CB  PRO B  55     -50.062  49.719  -1.388  1.00 14.12           C  
ATOM   4003  O   PRO B  55     -47.562  47.469  -1.342  1.00 14.12           O  
ATOM   4004  CG  PRO B  55     -49.406  50.562  -0.352  1.00 14.12           C  
ATOM   4005  CD  PRO B  55     -49.000  49.688   0.800  1.00 14.12           C  
ATOM   4006  N   ALA B  56     -48.219  48.406  -2.949  1.00 13.85           N  
ATOM   4007  CA  ALA B  56     -48.500  48.281  -4.375  1.00 13.85           C  
ATOM   4008  C   ALA B  56     -47.312  47.781  -5.145  1.00 13.85           C  
ATOM   4009  CB  ALA B  56     -48.969  49.625  -4.938  1.00 13.85           C  
ATOM   4010  O   ALA B  56     -47.406  46.812  -5.918  1.00 13.85           O  
ATOM   4011  N   ALA B  57     -46.344  48.719  -5.766  1.00 13.92           N  
ATOM   4012  CA  ALA B  57     -46.406  49.000  -7.191  1.00 13.92           C  
ATOM   4013  C   ALA B  57     -45.438  48.156  -7.977  1.00 13.92           C  
ATOM   4014  CB  ALA B  57     -46.156  50.500  -7.438  1.00 13.92           C  
ATOM   4015  O   ALA B  57     -44.500  47.594  -7.406  1.00 13.92           O  
ATOM   4016  N   ALA B  58     -44.719  48.750  -9.141  1.00 14.26           N  
ATOM   4017  CA  ALA B  58     -44.812  48.656 -10.594  1.00 14.26           C  
ATOM   4018  C   ALA B  58     -43.625  47.906 -11.180  1.00 14.26           C  
ATOM   4019  CB  ALA B  58     -44.875  50.062 -11.211  1.00 14.26           C  
ATOM   4020  O   ALA B  58     -42.625  47.625 -10.484  1.00 14.26           O  
ATOM   4021  N   ALA B  59     -42.781  48.531 -12.234  1.00 14.41           N  
ATOM   4022  CA  ALA B  59     -42.781  48.312 -13.680  1.00 14.41           C  
ATOM   4023  C   ALA B  59     -41.531  47.562 -14.125  1.00 14.41           C  
ATOM   4024  CB  ALA B  59     -42.875  49.656 -14.422  1.00 14.41           C  
ATOM   4025  O   ALA B  59     -41.625  46.562 -14.828  1.00 14.41           O  
ATOM   4026  N   ALA B  60     -40.281  48.250 -14.625  1.00 15.05           N  
ATOM   4027  CA  ALA B  60     -40.031  48.344 -16.062  1.00 15.05           C  
ATOM   4028  C   ALA B  60     -39.031  47.281 -16.516  1.00 15.05           C  
ATOM   4029  CB  ALA B  60     -39.500  49.750 -16.406  1.00 15.05           C  
ATOM   4030  O   ALA B  60     -38.250  46.750 -15.703  1.00 15.05           O  
ATOM   4031  N   PRO B  61     -38.469  47.344 -17.875  1.00 15.46           N  
ATOM   4032  CA  PRO B  61     -38.375  46.469 -19.047  1.00 15.46           C  
ATOM   4033  C   PRO B  61     -37.000  45.781 -19.125  1.00 15.46           C  
ATOM   4034  CB  PRO B  61     -38.594  47.406 -20.234  1.00 15.46           C  
ATOM   4035  O   PRO B  61     -36.938  44.562 -19.312  1.00 15.46           O  
ATOM   4036  CG  PRO B  61     -38.375  48.781 -19.672  1.00 15.46           C  
ATOM   4037  CD  PRO B  61     -38.344  48.688 -18.172  1.00 15.46           C  
ATOM   4038  N   GLU B  62     -35.750  46.469 -19.531  1.00 15.78           N  
ATOM   4039  CA  GLU B  62     -35.250  46.312 -20.891  1.00 15.78           C  
ATOM   4040  C   GLU B  62     -34.188  45.219 -20.969  1.00 15.78           C  
ATOM   4041  CB  GLU B  62     -34.688  47.625 -21.422  1.00 15.78           C  
ATOM   4042  O   GLU B  62     -33.688  44.750 -19.938  1.00 15.78           O  
ATOM   4043  CG  GLU B  62     -35.750  48.500 -22.125  1.00 15.78           C  
ATOM   4044  CD  GLU B  62     -35.156  49.719 -22.828  1.00 15.78           C  
ATOM   4045  OE1 GLU B  62     -35.875  50.406 -23.578  1.00 15.78           O  
ATOM   4046  OE2 GLU B  62     -33.938  49.969 -22.609  1.00 15.78           O  
ATOM   4047  N   LYS B  63     -32.812  45.500 -21.562  1.00 16.17           N  
ATOM   4048  CA  LYS B  63     -32.188  45.062 -22.812  1.00 16.17           C  
ATOM   4049  C   LYS B  63     -31.188  43.969 -22.578  1.00 16.17           C  
ATOM   4050  CB  LYS B  63     -31.531  46.219 -23.547  1.00 16.17           C  
ATOM   4051  O   LYS B  63     -30.516  43.938 -21.531  1.00 16.17           O  
ATOM   4052  CG  LYS B  63     -32.438  46.969 -24.516  1.00 16.17           C  
ATOM   4053  CD  LYS B  63     -31.719  48.094 -25.234  1.00 16.17           C  
ATOM   4054  CE  LYS B  63     -32.656  48.875 -26.156  1.00 16.17           C  
ATOM   4055  NZ  LYS B  63     -31.969  50.031 -26.766  1.00 16.17           N  
ATOM   4056  N   PRO B  64     -30.969  42.938 -23.484  1.00 18.61           N  
ATOM   4057  CA  PRO B  64     -30.500  41.531 -23.516  1.00 18.61           C  
ATOM   4058  C   PRO B  64     -28.969  41.438 -23.531  1.00 18.61           C  
ATOM   4059  CB  PRO B  64     -31.094  41.000 -24.812  1.00 18.61           C  
ATOM   4060  O   PRO B  64     -28.438  40.344 -23.688  1.00 18.61           O  
ATOM   4061  CG  PRO B  64     -31.609  42.188 -25.531  1.00 18.61           C  
ATOM   4062  CD  PRO B  64     -31.438  43.406 -24.641  1.00 18.61           C  
ATOM   4063  N   GLY B  65     -28.094  42.250 -22.875  1.00 18.14           N  
ATOM   4064  CA  GLY B  65     -26.812  42.312 -23.562  1.00 18.14           C  
ATOM   4065  C   GLY B  65     -26.125  40.969 -23.625  1.00 18.14           C  
ATOM   4066  O   GLY B  65     -26.391  40.062 -22.812  1.00 18.14           O  
ATOM   4067  N   PRO B  66     -25.453  40.594 -24.781  1.00 19.73           N  
ATOM   4068  CA  PRO B  66     -25.000  39.312 -25.297  1.00 19.73           C  
ATOM   4069  C   PRO B  66     -23.844  38.719 -24.484  1.00 19.73           C  
ATOM   4070  CB  PRO B  66     -24.562  39.625 -26.734  1.00 19.73           C  
ATOM   4071  O   PRO B  66     -22.984  39.469 -24.000  1.00 19.73           O  
ATOM   4072  CG  PRO B  66     -24.422  41.125 -26.750  1.00 19.73           C  
ATOM   4073  CD  PRO B  66     -25.062  41.688 -25.516  1.00 19.73           C  
ATOM   4074  N   LYS B  67     -24.016  37.625 -23.734  1.00 19.73           N  
ATOM   4075  CA  LYS B  67     -23.203  36.844 -22.797  1.00 19.73           C  
ATOM   4076  C   LYS B  67     -21.875  36.438 -23.438  1.00 19.73           C  
ATOM   4077  CB  LYS B  67     -23.953  35.594 -22.328  1.00 19.73           C  
ATOM   4078  O   LYS B  67     -21.828  36.062 -24.609  1.00 19.73           O  
ATOM   4079  CG  LYS B  67     -24.797  35.812 -21.094  1.00 19.73           C  
ATOM   4080  CD  LYS B  67     -25.484  34.531 -20.641  1.00 19.73           C  
ATOM   4081  CE  LYS B  67     -26.375  34.750 -19.422  1.00 19.73           C  
ATOM   4082  NZ  LYS B  67     -27.031  33.500 -18.984  1.00 19.73           N  
ATOM   4083  N   ALA B  68     -20.797  36.812 -22.797  1.00 20.62           N  
ATOM   4084  CA  ALA B  68     -19.359  36.688 -23.031  1.00 20.62           C  
ATOM   4085  C   ALA B  68     -18.969  35.219 -23.172  1.00 20.62           C  
ATOM   4086  CB  ALA B  68     -18.578  37.344 -21.891  1.00 20.62           C  
ATOM   4087  O   ALA B  68     -19.344  34.375 -22.344  1.00 20.62           O  
ATOM   4088  N   ALA B  69     -18.703  34.781 -24.375  1.00 22.16           N  
ATOM   4089  CA  ALA B  69     -18.391  33.438 -24.859  1.00 22.16           C  
ATOM   4090  C   ALA B  69     -17.156  32.875 -24.156  1.00 22.16           C  
ATOM   4091  CB  ALA B  69     -18.172  33.438 -26.375  1.00 22.16           C  
ATOM   4092  O   ALA B  69     -16.109  33.531 -24.109  1.00 22.16           O  
ATOM   4093  N   GLU B  70     -17.281  32.062 -23.094  1.00 23.47           N  
ATOM   4094  CA  GLU B  70     -16.391  31.328 -22.203  1.00 23.47           C  
ATOM   4095  C   GLU B  70     -15.406  30.469 -22.984  1.00 23.47           C  
ATOM   4096  CB  GLU B  70     -17.188  30.469 -21.219  1.00 23.47           C  
ATOM   4097  O   GLU B  70     -15.797  29.469 -23.609  1.00 23.47           O  
ATOM   4098  CG  GLU B  70     -17.188  30.984 -19.797  1.00 23.47           C  
ATOM   4099  CD  GLU B  70     -18.016  30.141 -18.844  1.00 23.47           C  
ATOM   4100  OE1 GLU B  70     -18.062  30.438 -17.641  1.00 23.47           O  
ATOM   4101  OE2 GLU B  70     -18.641  29.156 -19.328  1.00 23.47           O  
ATOM   4102  N   VAL B  71     -14.312  31.016 -23.641  1.00 26.23           N  
ATOM   4103  CA  VAL B  71     -13.383  30.328 -24.531  1.00 26.23           C  
ATOM   4104  C   VAL B  71     -12.594  29.281 -23.766  1.00 26.23           C  
ATOM   4105  CB  VAL B  71     -12.422  31.328 -25.219  1.00 26.23           C  
ATOM   4106  O   VAL B  71     -11.469  29.531 -23.328  1.00 26.23           O  
ATOM   4107  CG1 VAL B  71     -11.492  30.594 -26.188  1.00 26.23           C  
ATOM   4108  CG2 VAL B  71     -13.203  32.438 -25.938  1.00 26.23           C  
ATOM   4109  N   GLY B  72     -13.250  28.562 -22.703  1.00 26.17           N  
ATOM   4110  CA  GLY B  72     -12.453  27.766 -21.781  1.00 26.17           C  
ATOM   4111  C   GLY B  72     -11.633  26.688 -22.484  1.00 26.17           C  
ATOM   4112  O   GLY B  72     -10.406  26.625 -22.312  1.00 26.17           O  
ATOM   4113  N   ASP B  73     -12.133  25.500 -22.312  1.00 29.92           N  
ATOM   4114  CA  ASP B  73     -11.523  24.188 -22.516  1.00 29.92           C  
ATOM   4115  C   ASP B  73     -11.148  23.969 -23.984  1.00 29.92           C  
ATOM   4116  CB  ASP B  73     -12.461  23.078 -22.047  1.00 29.92           C  
ATOM   4117  O   ASP B  73     -12.023  23.953 -24.844  1.00 29.92           O  
ATOM   4118  CG  ASP B  73     -11.773  22.047 -21.156  1.00 29.92           C  
ATOM   4119  OD1 ASP B  73     -10.539  22.156 -20.953  1.00 29.92           O  
ATOM   4120  OD2 ASP B  73     -12.461  21.141 -20.656  1.00 29.92           O  
ATOM   4121  N   ASP B  74     -10.008  24.594 -24.375  1.00 30.70           N  
ATOM   4122  CA  ASP B  74      -9.930  25.094 -25.734  1.00 30.70           C  
ATOM   4123  C   ASP B  74     -10.359  24.016 -26.734  1.00 30.70           C  
ATOM   4124  CB  ASP B  74      -8.508  25.562 -26.062  1.00 30.70           C  
ATOM   4125  O   ASP B  74     -10.625  24.312 -27.906  1.00 30.70           O  
ATOM   4126  CG  ASP B  74      -8.242  26.984 -25.578  1.00 30.70           C  
ATOM   4127  OD1 ASP B  74      -9.203  27.719 -25.266  1.00 30.70           O  
ATOM   4128  OD2 ASP B  74      -7.051  27.359 -25.500  1.00 30.70           O  
ATOM   4129  N   PHE B  75      -9.844  22.719 -26.578  1.00 33.97           N  
ATOM   4130  CA  PHE B  75     -10.359  21.828 -27.609  1.00 33.97           C  
ATOM   4131  C   PHE B  75     -11.828  21.500 -27.359  1.00 33.97           C  
ATOM   4132  CB  PHE B  75      -9.539  20.547 -27.672  1.00 33.97           C  
ATOM   4133  O   PHE B  75     -12.367  20.547 -27.922  1.00 33.97           O  
ATOM   4134  CG  PHE B  75      -8.969  20.250 -29.031  1.00 33.97           C  
ATOM   4135  CD1 PHE B  75      -9.641  19.406 -29.922  1.00 33.97           C  
ATOM   4136  CD2 PHE B  75      -7.762  20.812 -29.422  1.00 33.97           C  
ATOM   4137  CE1 PHE B  75      -9.117  19.141 -31.172  1.00 33.97           C  
ATOM   4138  CE2 PHE B  75      -7.230  20.531 -30.688  1.00 33.97           C  
ATOM   4139  CZ  PHE B  75      -7.906  19.703 -31.562  1.00 33.97           C  
ATOM   4140  N   LEU B  76     -12.367  22.062 -26.172  1.00 35.66           N  
ATOM   4141  CA  LEU B  76     -13.812  22.016 -26.031  1.00 35.66           C  
ATOM   4142  C   LEU B  76     -14.508  22.562 -27.266  1.00 35.66           C  
ATOM   4143  CB  LEU B  76     -14.258  22.797 -24.797  1.00 35.66           C  
ATOM   4144  O   LEU B  76     -14.359  23.734 -27.609  1.00 35.66           O  
ATOM   4145  CG  LEU B  76     -14.125  22.094 -23.453  1.00 35.66           C  
ATOM   4146  CD1 LEU B  76     -14.000  23.094 -22.312  1.00 35.66           C  
ATOM   4147  CD2 LEU B  76     -15.320  21.172 -23.219  1.00 35.66           C  
ATOM   4148  N   GLY B  77     -14.547  21.906 -28.172  1.00 45.22           N  
ATOM   4149  CA  GLY B  77     -15.297  22.234 -29.375  1.00 45.22           C  
ATOM   4150  C   GLY B  77     -16.500  23.109 -29.094  1.00 45.22           C  
ATOM   4151  O   GLY B  77     -17.094  23.047 -28.016  1.00 45.22           O  
ATOM   4152  N   ASP B  78     -16.438  24.438 -29.297  1.00 54.72           N  
ATOM   4153  CA  ASP B  78     -17.469  25.453 -29.062  1.00 54.72           C  
ATOM   4154  C   ASP B  78     -18.859  24.906 -29.391  1.00 54.72           C  
ATOM   4155  CB  ASP B  78     -17.172  26.703 -29.906  1.00 54.72           C  
ATOM   4156  O   ASP B  78     -19.344  25.078 -30.516  1.00 54.72           O  
ATOM   4157  CG  ASP B  78     -16.281  27.688 -29.203  1.00 54.72           C  
ATOM   4158  OD1 ASP B  78     -16.078  27.562 -27.969  1.00 54.72           O  
ATOM   4159  OD2 ASP B  78     -15.766  28.609 -29.875  1.00 54.72           O  
ATOM   4160  N   PHE B  79     -19.156  24.000 -28.578  1.00 65.75           N  
ATOM   4161  CA  PHE B  79     -20.547  23.641 -28.844  1.00 65.75           C  
ATOM   4162  C   PHE B  79     -21.500  24.719 -28.297  1.00 65.75           C  
ATOM   4163  CB  PHE B  79     -20.891  22.281 -28.219  1.00 65.75           C  
ATOM   4164  O   PHE B  79     -21.188  25.375 -27.312  1.00 65.75           O  
ATOM   4165  CG  PHE B  79     -20.188  21.125 -28.859  1.00 65.75           C  
ATOM   4166  CD1 PHE B  79     -20.656  20.594 -30.062  1.00 65.75           C  
ATOM   4167  CD2 PHE B  79     -19.062  20.562 -28.281  1.00 65.75           C  
ATOM   4168  CE1 PHE B  79     -20.016  19.516 -30.656  1.00 65.75           C  
ATOM   4169  CE2 PHE B  79     -18.406  19.484 -28.875  1.00 65.75           C  
ATOM   4170  CZ  PHE B  79     -18.891  18.969 -30.078  1.00 65.75           C  
ATOM   4171  N   VAL B  80     -22.438  25.203 -29.047  1.00 76.69           N  
ATOM   4172  CA  VAL B  80     -23.469  26.172 -28.672  1.00 76.69           C  
ATOM   4173  C   VAL B  80     -24.766  25.438 -28.359  1.00 76.69           C  
ATOM   4174  CB  VAL B  80     -23.703  27.219 -29.781  1.00 76.69           C  
ATOM   4175  O   VAL B  80     -25.047  24.391 -28.938  1.00 76.69           O  
ATOM   4176  CG1 VAL B  80     -24.531  28.375 -29.250  1.00 76.69           C  
ATOM   4177  CG2 VAL B  80     -22.359  27.719 -30.328  1.00 76.69           C  
ATOM   4178  N   VAL B  81     -25.328  26.047 -27.469  1.00 78.62           N  
ATOM   4179  CA  VAL B  81     -26.641  25.516 -27.172  1.00 78.62           C  
ATOM   4180  C   VAL B  81     -27.531  25.594 -28.406  1.00 78.62           C  
ATOM   4181  CB  VAL B  81     -27.312  26.266 -25.984  1.00 78.62           C  
ATOM   4182  O   VAL B  81     -27.625  26.641 -29.047  1.00 78.62           O  
ATOM   4183  CG1 VAL B  81     -28.719  25.750 -25.750  1.00 78.62           C  
ATOM   4184  CG2 VAL B  81     -26.469  26.109 -24.719  1.00 78.62           C  
ATOM   4185  N   GLY B  82     -28.078  24.531 -28.750  1.00 80.56           N  
ATOM   4186  CA  GLY B  82     -28.906  24.359 -29.938  1.00 80.56           C  
ATOM   4187  C   GLY B  82     -28.188  23.688 -31.094  1.00 80.56           C  
ATOM   4188  O   GLY B  82     -28.812  23.359 -32.094  1.00 80.56           O  
ATOM   4189  N   GLU B  83     -26.922  23.562 -30.844  1.00 80.44           N  
ATOM   4190  CA  GLU B  83     -26.109  22.953 -31.891  1.00 80.44           C  
ATOM   4191  C   GLU B  83     -26.312  21.438 -31.922  1.00 80.44           C  
ATOM   4192  CB  GLU B  83     -24.641  23.281 -31.719  1.00 80.44           C  
ATOM   4193  O   GLU B  83     -26.438  20.797 -30.875  1.00 80.44           O  
ATOM   4194  CG  GLU B  83     -23.766  22.875 -32.906  1.00 80.44           C  
ATOM   4195  CD  GLU B  83     -22.297  23.281 -32.719  1.00 80.44           C  
ATOM   4196  OE1 GLU B  83     -21.469  22.906 -33.594  1.00 80.44           O  
ATOM   4197  OE2 GLU B  83     -21.984  23.953 -31.719  1.00 80.44           O  
ATOM   4198  N   ARG B  84     -26.422  20.953 -33.188  1.00 84.38           N  
ATOM   4199  CA  ARG B  84     -26.500  19.500 -33.375  1.00 84.38           C  
ATOM   4200  C   ARG B  84     -25.141  18.844 -33.156  1.00 84.38           C  
ATOM   4201  CB  ARG B  84     -27.047  19.172 -34.750  1.00 84.38           C  
ATOM   4202  O   ARG B  84     -24.156  19.234 -33.781  1.00 84.38           O  
ATOM   4203  CG  ARG B  84     -28.125  18.109 -34.750  1.00 84.38           C  
ATOM   4204  CD  ARG B  84     -28.828  18.016 -36.094  1.00 84.38           C  
ATOM   4205  NE  ARG B  84     -29.828  16.953 -36.125  1.00 84.38           N  
ATOM   4206  NH1 ARG B  84     -30.578  17.406 -38.250  1.00 84.38           N  
ATOM   4207  NH2 ARG B  84     -31.500  15.688 -37.062  1.00 84.38           N  
ATOM   4208  CZ  ARG B  84     -30.641  16.688 -37.156  1.00 84.38           C  
ATOM   4209  N   VAL B  85     -25.172  18.109 -32.250  1.00 77.38           N  
ATOM   4210  CA  VAL B  85     -23.906  17.469 -31.938  1.00 77.38           C  
ATOM   4211  C   VAL B  85     -24.109  15.945 -31.875  1.00 77.38           C  
ATOM   4212  CB  VAL B  85     -23.328  17.969 -30.594  1.00 77.38           C  
ATOM   4213  O   VAL B  85     -25.234  15.469 -31.859  1.00 77.38           O  
ATOM   4214  CG1 VAL B  85     -22.797  19.391 -30.734  1.00 77.38           C  
ATOM   4215  CG2 VAL B  85     -24.391  17.891 -29.500  1.00 77.38           C  
ATOM   4216  N   TRP B  86     -22.969  15.172 -31.984  1.00 81.50           N  
ATOM   4217  CA  TRP B  86     -22.953  13.727 -31.797  1.00 81.50           C  
ATOM   4218  C   TRP B  86     -22.203  13.359 -30.516  1.00 81.50           C  
ATOM   4219  CB  TRP B  86     -22.297  13.031 -33.000  1.00 81.50           C  
ATOM   4220  O   TRP B  86     -21.031  13.695 -30.344  1.00 81.50           O  
ATOM   4221  CG  TRP B  86     -23.172  12.984 -34.219  1.00 81.50           C  
ATOM   4222  CD1 TRP B  86     -24.078  12.016 -34.531  1.00 81.50           C  
ATOM   4223  CD2 TRP B  86     -23.219  13.945 -35.281  1.00 81.50           C  
ATOM   4224  CE2 TRP B  86     -24.172  13.492 -36.219  1.00 81.50           C  
ATOM   4225  CE3 TRP B  86     -22.531  15.141 -35.531  1.00 81.50           C  
ATOM   4226  NE1 TRP B  86     -24.688  12.312 -35.719  1.00 81.50           N  
ATOM   4227  CH2 TRP B  86     -23.781  15.375 -37.594  1.00 81.50           C  
ATOM   4228  CZ2 TRP B  86     -24.469  14.203 -37.375  1.00 81.50           C  
ATOM   4229  CZ3 TRP B  86     -22.828  15.844 -36.688  1.00 81.50           C  
ATOM   4230  N   VAL B  87     -23.000  12.836 -29.609  1.00 76.12           N  
ATOM   4231  CA  VAL B  87     -22.406  12.398 -28.359  1.00 76.12           C  
ATOM   4232  C   VAL B  87     -21.625  11.109 -28.578  1.00 76.12           C  
ATOM   4233  CB  VAL B  87     -23.484  12.172 -27.266  1.00 76.12           C  
ATOM   4234  O   VAL B  87     -22.172  10.102 -29.031  1.00 76.12           O  
ATOM   4235  CG1 VAL B  87     -22.844  11.703 -25.969  1.00 76.12           C  
ATOM   4236  CG2 VAL B  87     -24.297  13.453 -27.047  1.00 76.12           C  
ATOM   4237  N   ASN B  88     -20.281  11.117 -28.266  1.00 72.94           N  
ATOM   4238  CA  ASN B  88     -19.328  10.039 -28.484  1.00 72.94           C  
ATOM   4239  C   ASN B  88     -19.312   9.609 -29.953  1.00 72.94           C  
ATOM   4240  CB  ASN B  88     -19.625   8.844 -27.578  1.00 72.94           C  
ATOM   4241  O   ASN B  88     -19.078   8.438 -30.250  1.00 72.94           O  
ATOM   4242  CG  ASN B  88     -19.250   9.094 -26.141  1.00 72.94           C  
ATOM   4243  ND2 ASN B  88     -19.875   8.359 -25.219  1.00 72.94           N  
ATOM   4244  OD1 ASN B  88     -18.406   9.945 -25.844  1.00 72.94           O  
ATOM   4245  N   GLY B  89     -19.641  10.531 -30.953  1.00 73.25           N  
ATOM   4246  CA  GLY B  89     -19.625  10.328 -32.406  1.00 73.25           C  
ATOM   4247  C   GLY B  89     -20.781   9.477 -32.906  1.00 73.25           C  
ATOM   4248  O   GLY B  89     -20.922   9.258 -34.094  1.00 73.25           O  
ATOM   4249  N   VAL B  90     -21.734   8.930 -31.984  1.00 78.00           N  
ATOM   4250  CA  VAL B  90     -22.750   7.984 -32.438  1.00 78.00           C  
ATOM   4251  C   VAL B  90     -24.141   8.539 -32.188  1.00 78.00           C  
ATOM   4252  CB  VAL B  90     -22.578   6.605 -31.781  1.00 78.00           C  
ATOM   4253  O   VAL B  90     -25.047   8.406 -33.000  1.00 78.00           O  
ATOM   4254  CG1 VAL B  90     -23.516   5.578 -32.406  1.00 78.00           C  
ATOM   4255  CG2 VAL B  90     -21.125   6.137 -31.859  1.00 78.00           C  
ATOM   4256  N   LYS B  91     -24.422   9.156 -31.000  1.00 78.56           N  
ATOM   4257  CA  LYS B  91     -25.750   9.617 -30.641  1.00 78.56           C  
ATOM   4258  C   LYS B  91     -25.938  11.094 -30.984  1.00 78.56           C  
ATOM   4259  CB  LYS B  91     -26.016   9.391 -29.156  1.00 78.56           C  
ATOM   4260  O   LYS B  91     -25.359  11.969 -30.328  1.00 78.56           O  
ATOM   4261  CG  LYS B  91     -25.953   7.930 -28.734  1.00 78.56           C  
ATOM   4262  CD  LYS B  91     -26.203   7.766 -27.234  1.00 78.56           C  
ATOM   4263  CE  LYS B  91     -26.047   6.320 -26.797  1.00 78.56           C  
ATOM   4264  NZ  LYS B  91     -26.250   6.164 -25.328  1.00 78.56           N  
ATOM   4265  N   PRO B  92     -26.672  11.281 -32.125  1.00 82.69           N  
ATOM   4266  CA  PRO B  92     -26.906  12.680 -32.469  1.00 82.69           C  
ATOM   4267  C   PRO B  92     -27.844  13.375 -31.500  1.00 82.69           C  
ATOM   4268  CB  PRO B  92     -27.547  12.602 -33.875  1.00 82.69           C  
ATOM   4269  O   PRO B  92     -28.766  12.742 -30.969  1.00 82.69           O  
ATOM   4270  CG  PRO B  92     -28.141  11.234 -33.938  1.00 82.69           C  
ATOM   4271  CD  PRO B  92     -27.391  10.336 -33.000  1.00 82.69           C  
ATOM   4272  N   GLY B  93     -27.641  14.445 -31.141  1.00 83.62           N  
ATOM   4273  CA  GLY B  93     -28.469  15.266 -30.281  1.00 83.62           C  
ATOM   4274  C   GLY B  93     -28.172  16.750 -30.391  1.00 83.62           C  
ATOM   4275  O   GLY B  93     -27.344  17.156 -31.203  1.00 83.62           O  
ATOM   4276  N   VAL B  94     -29.031  17.562 -29.734  1.00 86.56           N  
ATOM   4277  CA  VAL B  94     -28.875  19.000 -29.656  1.00 86.56           C  
ATOM   4278  C   VAL B  94     -28.438  19.406 -28.250  1.00 86.56           C  
ATOM   4279  CB  VAL B  94     -30.172  19.750 -30.047  1.00 86.56           C  
ATOM   4280  O   VAL B  94     -29.016  18.953 -27.250  1.00 86.56           O  
ATOM   4281  CG1 VAL B  94     -29.984  21.250 -29.922  1.00 86.56           C  
ATOM   4282  CG2 VAL B  94     -30.594  19.375 -31.453  1.00 86.56           C  
ATOM   4283  N   VAL B  95     -27.375  20.109 -28.375  1.00 79.69           N  
ATOM   4284  CA  VAL B  95     -26.891  20.578 -27.078  1.00 79.69           C  
ATOM   4285  C   VAL B  95     -27.891  21.562 -26.469  1.00 79.69           C  
ATOM   4286  CB  VAL B  95     -25.500  21.234 -27.203  1.00 79.69           C  
ATOM   4287  O   VAL B  95     -28.234  22.562 -27.109  1.00 79.69           O  
ATOM   4288  CG1 VAL B  95     -25.031  21.781 -25.844  1.00 79.69           C  
ATOM   4289  CG2 VAL B  95     -24.484  20.250 -27.766  1.00 79.69           C  
ATOM   4290  N   GLN B  96     -28.391  21.312 -25.344  1.00 83.50           N  
ATOM   4291  CA  GLN B  96     -29.359  22.219 -24.703  1.00 83.50           C  
ATOM   4292  C   GLN B  96     -28.781  22.844 -23.453  1.00 83.50           C  
ATOM   4293  CB  GLN B  96     -30.641  21.453 -24.359  1.00 83.50           C  
ATOM   4294  O   GLN B  96     -29.297  23.844 -22.953  1.00 83.50           O  
ATOM   4295  CG  GLN B  96     -31.891  22.000 -25.047  1.00 83.50           C  
ATOM   4296  CD  GLN B  96     -31.781  21.953 -26.562  1.00 83.50           C  
ATOM   4297  NE2 GLN B  96     -32.562  22.781 -27.234  1.00 83.50           N  
ATOM   4298  OE1 GLN B  96     -31.000  21.172 -27.125  1.00 83.50           O  
ATOM   4299  N   TYR B  97     -27.641  22.250 -22.969  1.00 75.62           N  
ATOM   4300  CA  TYR B  97     -27.016  22.828 -21.781  1.00 75.62           C  
ATOM   4301  C   TYR B  97     -25.484  22.766 -21.891  1.00 75.62           C  
ATOM   4302  CB  TYR B  97     -27.469  22.094 -20.516  1.00 75.62           C  
ATOM   4303  O   TYR B  97     -24.938  21.766 -22.375  1.00 75.62           O  
ATOM   4304  CG  TYR B  97     -26.812  22.609 -19.250  1.00 75.62           C  
ATOM   4305  CD1 TYR B  97     -25.734  21.938 -18.688  1.00 75.62           C  
ATOM   4306  CD2 TYR B  97     -27.281  23.750 -18.625  1.00 75.62           C  
ATOM   4307  CE1 TYR B  97     -25.125  22.406 -17.516  1.00 75.62           C  
ATOM   4308  CE2 TYR B  97     -26.688  24.234 -17.453  1.00 75.62           C  
ATOM   4309  OH  TYR B  97     -25.031  24.016 -15.766  1.00 75.62           O  
ATOM   4310  CZ  TYR B  97     -25.609  23.547 -16.922  1.00 75.62           C  
ATOM   4311  N   LEU B  98     -24.812  23.875 -21.781  1.00 77.75           N  
ATOM   4312  CA  LEU B  98     -23.359  23.938 -21.641  1.00 77.75           C  
ATOM   4313  C   LEU B  98     -22.953  24.703 -20.375  1.00 77.75           C  
ATOM   4314  CB  LEU B  98     -22.719  24.578 -22.875  1.00 77.75           C  
ATOM   4315  O   LEU B  98     -23.328  25.859 -20.219  1.00 77.75           O  
ATOM   4316  CG  LEU B  98     -22.328  23.641 -24.000  1.00 77.75           C  
ATOM   4317  CD1 LEU B  98     -22.547  24.297 -25.359  1.00 77.75           C  
ATOM   4318  CD2 LEU B  98     -20.875  23.203 -23.844  1.00 77.75           C  
ATOM   4319  N   GLY B  99     -22.391  24.000 -19.391  1.00 74.50           N  
ATOM   4320  CA  GLY B  99     -21.922  24.688 -18.188  1.00 74.50           C  
ATOM   4321  C   GLY B  99     -21.625  23.734 -17.047  1.00 74.50           C  
ATOM   4322  O   GLY B  99     -21.516  22.531 -17.234  1.00 74.50           O  
ATOM   4323  N   GLU B 100     -21.328  24.453 -16.031  1.00 73.12           N  
ATOM   4324  CA  GLU B 100     -21.078  23.703 -14.797  1.00 73.12           C  
ATOM   4325  C   GLU B 100     -22.375  23.078 -14.266  1.00 73.12           C  
ATOM   4326  CB  GLU B 100     -20.453  24.609 -13.734  1.00 73.12           C  
ATOM   4327  O   GLU B 100     -23.453  23.641 -14.422  1.00 73.12           O  
ATOM   4328  CG  GLU B 100     -18.953  24.812 -13.906  1.00 73.12           C  
ATOM   4329  CD  GLU B 100     -18.328  25.672 -12.820  1.00 73.12           C  
ATOM   4330  OE1 GLU B 100     -17.094  25.875 -12.828  1.00 73.12           O  
ATOM   4331  OE2 GLU B 100     -19.094  26.156 -11.945  1.00 73.12           O  
ATOM   4332  N   THR B 101     -22.234  21.844 -13.844  1.00 65.31           N  
ATOM   4333  CA  THR B 101     -23.391  21.156 -13.266  1.00 65.31           C  
ATOM   4334  C   THR B 101     -23.219  21.000 -11.758  1.00 65.31           C  
ATOM   4335  CB  THR B 101     -23.594  19.766 -13.898  1.00 65.31           C  
ATOM   4336  O   THR B 101     -22.125  21.156 -11.227  1.00 65.31           O  
ATOM   4337  CG2 THR B 101     -23.859  19.875 -15.398  1.00 65.31           C  
ATOM   4338  OG1 THR B 101     -22.406  18.969 -13.695  1.00 65.31           O  
ATOM   4339  N   GLN B 102     -24.219  20.859 -10.875  1.00 61.03           N  
ATOM   4340  CA  GLN B 102     -24.188  20.688  -9.430  1.00 61.03           C  
ATOM   4341  C   GLN B 102     -23.734  19.297  -9.039  1.00 61.03           C  
ATOM   4342  CB  GLN B 102     -25.578  20.984  -8.836  1.00 61.03           C  
ATOM   4343  O   GLN B 102     -23.250  19.078  -7.926  1.00 61.03           O  
ATOM   4344  CG  GLN B 102     -25.922  22.453  -8.789  1.00 61.03           C  
ATOM   4345  CD  GLN B 102     -27.141  22.750  -7.918  1.00 61.03           C  
ATOM   4346  NE2 GLN B 102     -27.469  24.016  -7.754  1.00 61.03           N  
ATOM   4347  OE1 GLN B 102     -27.781  21.828  -7.398  1.00 61.03           O  
ATOM   4348  N   PHE B 103     -23.719  18.422  -9.961  1.00 61.34           N  
ATOM   4349  CA  PHE B 103     -23.453  17.047  -9.547  1.00 61.34           C  
ATOM   4350  C   PHE B 103     -21.969  16.703  -9.719  1.00 61.34           C  
ATOM   4351  CB  PHE B 103     -24.312  16.062 -10.352  1.00 61.34           C  
ATOM   4352  O   PHE B 103     -21.484  15.750  -9.125  1.00 61.34           O  
ATOM   4353  CG  PHE B 103     -24.125  16.172 -11.836  1.00 61.34           C  
ATOM   4354  CD1 PHE B 103     -24.984  16.938 -12.609  1.00 61.34           C  
ATOM   4355  CD2 PHE B 103     -23.078  15.500 -12.469  1.00 61.34           C  
ATOM   4356  CE1 PHE B 103     -24.812  17.047 -13.984  1.00 61.34           C  
ATOM   4357  CE2 PHE B 103     -22.906  15.594 -13.852  1.00 61.34           C  
ATOM   4358  CZ  PHE B 103     -23.781  16.375 -14.602  1.00 61.34           C  
ATOM   4359  N   ALA B 104     -21.188  17.250 -10.578  1.00 59.72           N  
ATOM   4360  CA  ALA B 104     -19.750  17.031 -10.773  1.00 59.72           C  
ATOM   4361  C   ALA B 104     -19.047  18.328 -11.172  1.00 59.72           C  
ATOM   4362  CB  ALA B 104     -19.531  15.953 -11.820  1.00 59.72           C  
ATOM   4363  O   ALA B 104     -19.609  19.156 -11.891  1.00 59.72           O  
ATOM   4364  N   PRO B 105     -17.953  18.531 -10.602  1.00 60.72           N  
ATOM   4365  CA  PRO B 105     -17.219  19.734 -11.008  1.00 60.72           C  
ATOM   4366  C   PRO B 105     -16.719  19.656 -12.445  1.00 60.72           C  
ATOM   4367  CB  PRO B 105     -16.047  19.781 -10.023  1.00 60.72           C  
ATOM   4368  O   PRO B 105     -16.484  18.562 -12.961  1.00 60.72           O  
ATOM   4369  CG  PRO B 105     -16.016  18.406  -9.406  1.00 60.72           C  
ATOM   4370  CD  PRO B 105     -17.297  17.703  -9.734  1.00 60.72           C  
ATOM   4371  N   GLY B 106     -16.609  20.734 -13.109  1.00 64.06           N  
ATOM   4372  CA  GLY B 106     -16.125  20.922 -14.477  1.00 64.06           C  
ATOM   4373  C   GLY B 106     -17.234  21.281 -15.445  1.00 64.06           C  
ATOM   4374  O   GLY B 106     -18.375  21.500 -15.047  1.00 64.06           O  
ATOM   4375  N   GLN B 107     -16.875  21.609 -16.656  1.00 68.94           N  
ATOM   4376  CA  GLN B 107     -17.828  21.969 -17.719  1.00 68.94           C  
ATOM   4377  C   GLN B 107     -18.500  20.719 -18.297  1.00 68.94           C  
ATOM   4378  CB  GLN B 107     -17.125  22.750 -18.828  1.00 68.94           C  
ATOM   4379  O   GLN B 107     -17.812  19.766 -18.688  1.00 68.94           O  
ATOM   4380  CG  GLN B 107     -17.234  24.266 -18.672  1.00 68.94           C  
ATOM   4381  CD  GLN B 107     -18.297  24.875 -19.562  1.00 68.94           C  
ATOM   4382  NE2 GLN B 107     -18.594  26.141 -19.344  1.00 68.94           N  
ATOM   4383  OE1 GLN B 107     -18.859  24.203 -20.422  1.00 68.94           O  
ATOM   4384  N   TRP B 108     -19.828  20.672 -18.172  1.00 73.69           N  
ATOM   4385  CA  TRP B 108     -20.625  19.562 -18.672  1.00 73.69           C  
ATOM   4386  C   TRP B 108     -21.562  20.031 -19.781  1.00 73.69           C  
ATOM   4387  CB  TRP B 108     -21.438  18.922 -17.547  1.00 73.69           C  
ATOM   4388  O   TRP B 108     -21.969  21.203 -19.812  1.00 73.69           O  
ATOM   4389  CG  TRP B 108     -20.609  18.109 -16.594  1.00 73.69           C  
ATOM   4390  CD1 TRP B 108     -19.828  18.578 -15.578  1.00 73.69           C  
ATOM   4391  CD2 TRP B 108     -20.484  16.688 -16.578  1.00 73.69           C  
ATOM   4392  CE2 TRP B 108     -19.609  16.359 -15.516  1.00 73.69           C  
ATOM   4393  CE3 TRP B 108     -21.016  15.648 -17.344  1.00 73.69           C  
ATOM   4394  NE1 TRP B 108     -19.219  17.531 -14.922  1.00 73.69           N  
ATOM   4395  CH2 TRP B 108     -19.797  14.055 -15.977  1.00 73.69           C  
ATOM   4396  CZ2 TRP B 108     -19.250  15.047 -15.203  1.00 73.69           C  
ATOM   4397  CZ3 TRP B 108     -20.672  14.336 -17.047  1.00 73.69           C  
ATOM   4398  N   ALA B 109     -21.578  19.297 -20.750  1.00 80.00           N  
ATOM   4399  CA  ALA B 109     -22.531  19.547 -21.828  1.00 80.00           C  
ATOM   4400  C   ALA B 109     -23.766  18.656 -21.688  1.00 80.00           C  
ATOM   4401  CB  ALA B 109     -21.875  19.344 -23.188  1.00 80.00           C  
ATOM   4402  O   ALA B 109     -23.656  17.438 -21.609  1.00 80.00           O  
ATOM   4403  N   GLY B 110     -25.000  19.344 -21.484  1.00 81.44           N  
ATOM   4404  CA  GLY B 110     -26.266  18.641 -21.594  1.00 81.44           C  
ATOM   4405  C   GLY B 110     -26.781  18.547 -23.031  1.00 81.44           C  
ATOM   4406  O   GLY B 110     -27.062  19.562 -23.656  1.00 81.44           O  
ATOM   4407  N   VAL B 111     -26.953  17.266 -23.484  1.00 84.44           N  
ATOM   4408  CA  VAL B 111     -27.359  17.031 -24.859  1.00 84.44           C  
ATOM   4409  C   VAL B 111     -28.703  16.312 -24.891  1.00 84.44           C  
ATOM   4410  CB  VAL B 111     -26.297  16.203 -25.625  1.00 84.44           C  
ATOM   4411  O   VAL B 111     -28.922  15.367 -24.141  1.00 84.44           O  
ATOM   4412  CG1 VAL B 111     -26.719  16.000 -27.078  1.00 84.44           C  
ATOM   4413  CG2 VAL B 111     -24.938  16.891 -25.562  1.00 84.44           C  
ATOM   4414  N   VAL B 112     -29.750  16.984 -25.656  1.00 84.69           N  
ATOM   4415  CA  VAL B 112     -31.000  16.297 -25.953  1.00 84.69           C  
ATOM   4416  C   VAL B 112     -30.828  15.422 -27.188  1.00 84.69           C  
ATOM   4417  CB  VAL B 112     -32.156  17.297 -26.172  1.00 84.69           C  
ATOM   4418  O   VAL B 112     -30.641  15.930 -28.297  1.00 84.69           O  
ATOM   4419  CG1 VAL B 112     -33.438  16.562 -26.562  1.00 84.69           C  
ATOM   4420  CG2 VAL B 112     -32.406  18.141 -24.906  1.00 84.69           C  
ATOM   4421  N   LEU B 113     -30.766  14.164 -26.906  1.00 80.69           N  
ATOM   4422  CA  LEU B 113     -30.578  13.211 -28.000  1.00 80.69           C  
ATOM   4423  C   LEU B 113     -31.812  13.148 -28.891  1.00 80.69           C  
ATOM   4424  CB  LEU B 113     -30.266  11.820 -27.438  1.00 80.69           C  
ATOM   4425  O   LEU B 113     -32.938  13.422 -28.422  1.00 80.69           O  
ATOM   4426  CG  LEU B 113     -28.953  11.680 -26.656  1.00 80.69           C  
ATOM   4427  CD1 LEU B 113     -28.938  10.359 -25.891  1.00 80.69           C  
ATOM   4428  CD2 LEU B 113     -27.750  11.781 -27.578  1.00 80.69           C  
ATOM   4429  N   ASP B 114     -31.703  13.016 -30.172  1.00 84.06           N  
ATOM   4430  CA  ASP B 114     -32.812  12.922 -31.125  1.00 84.06           C  
ATOM   4431  C   ASP B 114     -33.688  11.703 -30.828  1.00 84.06           C  
ATOM   4432  CB  ASP B 114     -32.281  12.844 -32.562  1.00 84.06           C  
ATOM   4433  O   ASP B 114     -34.906  11.742 -31.031  1.00 84.06           O  
ATOM   4434  CG  ASP B 114     -31.594  14.125 -33.000  1.00 84.06           C  
ATOM   4435  OD1 ASP B 114     -31.844  15.195 -32.406  1.00 84.06           O  
ATOM   4436  OD2 ASP B 114     -30.812  14.078 -34.000  1.00 84.06           O  
ATOM   4437  N   ASP B 115     -33.125  10.625 -30.297  1.00 80.56           N  
ATOM   4438  CA  ASP B 115     -33.875   9.422 -29.906  1.00 80.56           C  
ATOM   4439  C   ASP B 115     -33.875   9.258 -28.391  1.00 80.56           C  
ATOM   4440  CB  ASP B 115     -33.250   8.180 -30.562  1.00 80.56           C  
ATOM   4441  O   ASP B 115     -33.000   9.773 -27.703  1.00 80.56           O  
ATOM   4442  CG  ASP B 115     -33.406   8.172 -32.062  1.00 80.56           C  
ATOM   4443  OD1 ASP B 115     -34.438   8.656 -32.594  1.00 80.56           O  
ATOM   4444  OD2 ASP B 115     -32.500   7.676 -32.750  1.00 80.56           O  
ATOM   4445  N   PRO B 116     -34.906   8.734 -27.781  1.00 77.12           N  
ATOM   4446  CA  PRO B 116     -35.000   8.531 -26.328  1.00 77.12           C  
ATOM   4447  C   PRO B 116     -33.938   7.527 -25.828  1.00 77.12           C  
ATOM   4448  CB  PRO B 116     -36.406   7.996 -26.141  1.00 77.12           C  
ATOM   4449  O   PRO B 116     -34.312   6.484 -25.281  1.00 77.12           O  
ATOM   4450  CG  PRO B 116     -36.781   7.418 -27.469  1.00 77.12           C  
ATOM   4451  CD  PRO B 116     -35.938   8.070 -28.531  1.00 77.12           C  
ATOM   4452  N   VAL B 117     -32.719   7.625 -26.078  1.00 75.19           N  
ATOM   4453  CA  VAL B 117     -31.625   6.742 -25.656  1.00 75.19           C  
ATOM   4454  C   VAL B 117     -30.766   7.457 -24.609  1.00 75.19           C  
ATOM   4455  CB  VAL B 117     -30.750   6.289 -26.844  1.00 75.19           C  
ATOM   4456  O   VAL B 117     -29.672   6.992 -24.281  1.00 75.19           O  
ATOM   4457  CG1 VAL B 117     -29.891   5.102 -26.453  1.00 75.19           C  
ATOM   4458  CG2 VAL B 117     -31.641   5.938 -28.047  1.00 75.19           C  
ATOM   4459  N   GLY B 118     -31.141   8.594 -23.984  1.00 66.94           N  
ATOM   4460  CA  GLY B 118     -30.422   9.336 -22.969  1.00 66.94           C  
ATOM   4461  C   GLY B 118     -30.688   8.844 -21.562  1.00 66.94           C  
ATOM   4462  O   GLY B 118     -31.281   7.773 -21.375  1.00 66.94           O  
ATOM   4463  N   LYS B 119     -30.125   9.523 -20.578  1.00 70.38           N  
ATOM   4464  CA  LYS B 119     -30.234   9.055 -19.203  1.00 70.38           C  
ATOM   4465  C   LYS B 119     -31.156   9.953 -18.375  1.00 70.38           C  
ATOM   4466  CB  LYS B 119     -28.844   8.984 -18.562  1.00 70.38           C  
ATOM   4467  O   LYS B 119     -31.578   9.570 -17.281  1.00 70.38           O  
ATOM   4468  CG  LYS B 119     -27.938   7.906 -19.141  1.00 70.38           C  
ATOM   4469  CD  LYS B 119     -26.641   7.797 -18.375  1.00 70.38           C  
ATOM   4470  CE  LYS B 119     -25.734   6.715 -18.953  1.00 70.38           C  
ATOM   4471  NZ  LYS B 119     -24.438   6.633 -18.234  1.00 70.38           N  
ATOM   4472  N   ASN B 120     -31.312  11.133 -18.672  1.00 70.19           N  
ATOM   4473  CA  ASN B 120     -32.094  12.070 -17.859  1.00 70.19           C  
ATOM   4474  C   ASN B 120     -33.062  12.867 -18.703  1.00 70.19           C  
ATOM   4475  CB  ASN B 120     -31.156  13.008 -17.094  1.00 70.19           C  
ATOM   4476  O   ASN B 120     -33.125  12.703 -19.922  1.00 70.19           O  
ATOM   4477  CG  ASN B 120     -30.234  13.789 -18.016  1.00 70.19           C  
ATOM   4478  ND2 ASN B 120     -28.938  13.812 -17.672  1.00 70.19           N  
ATOM   4479  OD1 ASN B 120     -30.672  14.359 -19.016  1.00 70.19           O  
ATOM   4480  N   ASP B 121     -34.000  13.656 -18.047  1.00 75.12           N  
ATOM   4481  CA  ASP B 121     -34.938  14.578 -18.688  1.00 75.12           C  
ATOM   4482  C   ASP B 121     -34.406  16.016 -18.641  1.00 75.12           C  
ATOM   4483  CB  ASP B 121     -36.312  14.500 -18.016  1.00 75.12           C  
ATOM   4484  O   ASP B 121     -35.156  16.969 -18.844  1.00 75.12           O  
ATOM   4485  CG  ASP B 121     -36.281  14.883 -16.547  1.00 75.12           C  
ATOM   4486  OD1 ASP B 121     -35.156  15.008 -15.969  1.00 75.12           O  
ATOM   4487  OD2 ASP B 121     -37.344  15.055 -15.953  1.00 75.12           O  
ATOM   4488  N   GLY B 122     -33.219  16.266 -18.531  1.00 74.56           N  
ATOM   4489  CA  GLY B 122     -32.562  17.547 -18.344  1.00 74.56           C  
ATOM   4490  C   GLY B 122     -32.312  17.875 -16.891  1.00 74.56           C  
ATOM   4491  O   GLY B 122     -31.609  18.859 -16.594  1.00 74.56           O  
ATOM   4492  N   ALA B 123     -32.969  17.094 -16.078  1.00 72.94           N  
ATOM   4493  CA  ALA B 123     -32.750  17.328 -14.648  1.00 72.94           C  
ATOM   4494  C   ALA B 123     -31.875  16.219 -14.039  1.00 72.94           C  
ATOM   4495  CB  ALA B 123     -34.062  17.422 -13.914  1.00 72.94           C  
ATOM   4496  O   ALA B 123     -32.031  15.039 -14.352  1.00 72.94           O  
ATOM   4497  N   VAL B 124     -30.734  16.672 -13.430  1.00 69.75           N  
ATOM   4498  CA  VAL B 124     -29.922  15.719 -12.680  1.00 69.75           C  
ATOM   4499  C   VAL B 124     -29.844  16.141 -11.219  1.00 69.75           C  
ATOM   4500  CB  VAL B 124     -28.500  15.594 -13.281  1.00 69.75           C  
ATOM   4501  O   VAL B 124     -29.547  17.297 -10.914  1.00 69.75           O  
ATOM   4502  CG1 VAL B 124     -27.641  14.656 -12.438  1.00 69.75           C  
ATOM   4503  CG2 VAL B 124     -28.562  15.117 -14.727  1.00 69.75           C  
ATOM   4504  N   GLY B 125     -30.047  15.211 -10.133  1.00 63.22           N  
ATOM   4505  CA  GLY B 125     -30.031  15.500  -8.711  1.00 63.22           C  
ATOM   4506  C   GLY B 125     -31.078  16.516  -8.289  1.00 63.22           C  
ATOM   4507  O   GLY B 125     -30.844  17.328  -7.395  1.00 63.22           O  
ATOM   4508  N   GLY B 126     -32.312  16.719  -9.031  1.00 62.34           N  
ATOM   4509  CA  GLY B 126     -33.375  17.656  -8.789  1.00 62.34           C  
ATOM   4510  C   GLY B 126     -33.188  18.984  -9.508  1.00 62.34           C  
ATOM   4511  O   GLY B 126     -34.031  19.875  -9.406  1.00 62.34           O  
ATOM   4512  N   VAL B 127     -32.094  19.266  -9.961  1.00 73.62           N  
ATOM   4513  CA  VAL B 127     -31.859  20.516 -10.672  1.00 73.62           C  
ATOM   4514  C   VAL B 127     -32.031  20.312 -12.172  1.00 73.62           C  
ATOM   4515  CB  VAL B 127     -30.453  21.094 -10.367  1.00 73.62           C  
ATOM   4516  O   VAL B 127     -31.359  19.438 -12.758  1.00 73.62           O  
ATOM   4517  CG1 VAL B 127     -30.203  22.375 -11.164  1.00 73.62           C  
ATOM   4518  CG2 VAL B 127     -30.297  21.359  -8.867  1.00 73.62           C  
ATOM   4519  N   ARG B 128     -32.875  21.016 -12.602  1.00 78.50           N  
ATOM   4520  CA  ARG B 128     -33.125  20.938 -14.039  1.00 78.50           C  
ATOM   4521  C   ARG B 128     -32.188  21.844 -14.797  1.00 78.50           C  
ATOM   4522  CB  ARG B 128     -34.594  21.328 -14.352  1.00 78.50           C  
ATOM   4523  O   ARG B 128     -32.125  23.062 -14.547  1.00 78.50           O  
ATOM   4524  CG  ARG B 128     -35.062  20.812 -15.695  1.00 78.50           C  
ATOM   4525  CD  ARG B 128     -36.562  21.000 -15.859  1.00 78.50           C  
ATOM   4526  NE  ARG B 128     -37.312  19.859 -15.305  1.00 78.50           N  
ATOM   4527  NH1 ARG B 128     -39.406  20.656 -15.930  1.00 78.50           N  
ATOM   4528  NH2 ARG B 128     -39.219  18.672 -14.812  1.00 78.50           N  
ATOM   4529  CZ  ARG B 128     -38.625  19.734 -15.352  1.00 78.50           C  
ATOM   4530  N   TYR B 129     -31.516  21.312 -15.680  1.00 75.56           N  
ATOM   4531  CA  TYR B 129     -30.547  22.062 -16.469  1.00 75.56           C  
ATOM   4532  C   TYR B 129     -31.094  22.375 -17.859  1.00 75.56           C  
ATOM   4533  CB  TYR B 129     -29.234  21.281 -16.609  1.00 75.56           C  
ATOM   4534  O   TYR B 129     -30.812  23.438 -18.422  1.00 75.56           O  
ATOM   4535  CG  TYR B 129     -28.500  21.125 -15.297  1.00 75.56           C  
ATOM   4536  CD1 TYR B 129     -27.641  22.109 -14.820  1.00 75.56           C  
ATOM   4537  CD2 TYR B 129     -28.641  19.969 -14.539  1.00 75.56           C  
ATOM   4538  CE1 TYR B 129     -26.969  21.969 -13.617  1.00 75.56           C  
ATOM   4539  CE2 TYR B 129     -27.969  19.797 -13.336  1.00 75.56           C  
ATOM   4540  OH  TYR B 129     -26.453  20.656 -11.695  1.00 75.56           O  
ATOM   4541  CZ  TYR B 129     -27.125  20.812 -12.883  1.00 75.56           C  
ATOM   4542  N   PHE B 130     -31.812  21.484 -18.469  1.00 80.69           N  
ATOM   4543  CA  PHE B 130     -32.500  21.734 -19.719  1.00 80.69           C  
ATOM   4544  C   PHE B 130     -33.781  20.891 -19.812  1.00 80.69           C  
ATOM   4545  CB  PHE B 130     -31.594  21.438 -20.922  1.00 80.69           C  
ATOM   4546  O   PHE B 130     -34.000  20.000 -18.984  1.00 80.69           O  
ATOM   4547  CG  PHE B 130     -31.125  20.016 -20.984  1.00 80.69           C  
ATOM   4548  CD1 PHE B 130     -30.031  19.578 -20.250  1.00 80.69           C  
ATOM   4549  CD2 PHE B 130     -31.781  19.094 -21.797  1.00 80.69           C  
ATOM   4550  CE1 PHE B 130     -29.594  18.266 -20.312  1.00 80.69           C  
ATOM   4551  CE2 PHE B 130     -31.359  17.766 -21.859  1.00 80.69           C  
ATOM   4552  CZ  PHE B 130     -30.266  17.359 -21.125  1.00 80.69           C  
ATOM   4553  N   GLU B 131     -34.906  21.281 -20.656  1.00 79.75           N  
ATOM   4554  CA  GLU B 131     -36.188  20.578 -20.844  1.00 79.75           C  
ATOM   4555  C   GLU B 131     -36.094  19.578 -22.000  1.00 79.75           C  
ATOM   4556  CB  GLU B 131     -37.312  21.562 -21.094  1.00 79.75           C  
ATOM   4557  O   GLU B 131     -35.719  19.969 -23.125  1.00 79.75           O  
ATOM   4558  CG  GLU B 131     -38.062  21.969 -19.828  1.00 79.75           C  
ATOM   4559  CD  GLU B 131     -39.281  22.828 -20.094  1.00 79.75           C  
ATOM   4560  OE1 GLU B 131     -40.031  23.156 -19.141  1.00 79.75           O  
ATOM   4561  OE2 GLU B 131     -39.531  23.156 -21.281  1.00 79.75           O  
ATOM   4562  N   CYS B 132     -36.031  18.438 -21.625  1.00 78.00           N  
ATOM   4563  CA  CYS B 132     -36.188  17.438 -22.672  1.00 78.00           C  
ATOM   4564  C   CYS B 132     -37.156  16.328 -22.219  1.00 78.00           C  
ATOM   4565  CB  CYS B 132     -34.844  16.844 -23.062  1.00 78.00           C  
ATOM   4566  O   CYS B 132     -37.438  16.203 -21.016  1.00 78.00           O  
ATOM   4567  SG  CYS B 132     -34.125  15.766 -21.812  1.00 78.00           S  
ATOM   4568  N   PRO B 133     -38.031  15.789 -23.219  1.00 79.56           N  
ATOM   4569  CA  PRO B 133     -38.875  14.656 -22.812  1.00 79.56           C  
ATOM   4570  C   PRO B 133     -38.094  13.594 -22.047  1.00 79.56           C  
ATOM   4571  CB  PRO B 133     -39.406  14.102 -24.141  1.00 79.56           C  
ATOM   4572  O   PRO B 133     -36.844  13.547 -22.141  1.00 79.56           O  
ATOM   4573  CG  PRO B 133     -39.125  15.180 -25.141  1.00 79.56           C  
ATOM   4574  CD  PRO B 133     -38.094  16.109 -24.562  1.00 79.56           C  
ATOM   4575  N   ALA B 134     -38.719  12.828 -21.375  1.00 74.88           N  
ATOM   4576  CA  ALA B 134     -38.094  11.812 -20.516  1.00 74.88           C  
ATOM   4577  C   ALA B 134     -37.188  10.898 -21.328  1.00 74.88           C  
ATOM   4578  CB  ALA B 134     -39.156  10.992 -19.797  1.00 74.88           C  
ATOM   4579  O   ALA B 134     -37.531  10.477 -22.438  1.00 74.88           O  
ATOM   4580  N   LEU B 135     -35.781  10.555 -20.922  1.00 78.19           N  
ATOM   4581  CA  LEU B 135     -34.750   9.633 -21.438  1.00 78.19           C  
ATOM   4582  C   LEU B 135     -34.094  10.211 -22.688  1.00 78.19           C  
ATOM   4583  CB  LEU B 135     -35.406   8.273 -21.766  1.00 78.19           C  
ATOM   4584  O   LEU B 135     -33.469   9.484 -23.453  1.00 78.19           O  
ATOM   4585  CG  LEU B 135     -35.938   7.473 -20.578  1.00 78.19           C  
ATOM   4586  CD1 LEU B 135     -36.875   6.383 -21.062  1.00 78.19           C  
ATOM   4587  CD2 LEU B 135     -34.781   6.871 -19.781  1.00 78.19           C  
ATOM   4588  N   GLN B 136     -34.344  11.531 -23.016  1.00 76.50           N  
ATOM   4589  CA  GLN B 136     -33.688  12.125 -24.172  1.00 76.50           C  
ATOM   4590  C   GLN B 136     -32.500  12.977 -23.734  1.00 76.50           C  
ATOM   4591  CB  GLN B 136     -34.656  12.961 -24.984  1.00 76.50           C  
ATOM   4592  O   GLN B 136     -31.703  13.422 -24.562  1.00 76.50           O  
ATOM   4593  CG  GLN B 136     -35.406  12.164 -26.047  1.00 76.50           C  
ATOM   4594  CD  GLN B 136     -36.281  13.047 -26.953  1.00 76.50           C  
ATOM   4595  NE2 GLN B 136     -36.906  12.438 -27.938  1.00 76.50           N  
ATOM   4596  OE1 GLN B 136     -36.344  14.266 -26.750  1.00 76.50           O  
ATOM   4597  N   GLY B 137     -32.281  13.211 -22.406  1.00 76.50           N  
ATOM   4598  CA  GLY B 137     -31.203  14.062 -21.938  1.00 76.50           C  
ATOM   4599  C   GLY B 137     -29.969  13.289 -21.516  1.00 76.50           C  
ATOM   4600  O   GLY B 137     -30.078  12.195 -20.953  1.00 76.50           O  
ATOM   4601  N   ILE B 138     -28.719  13.664 -21.922  1.00 78.25           N  
ATOM   4602  CA  ILE B 138     -27.453  13.102 -21.469  1.00 78.25           C  
ATOM   4603  C   ILE B 138     -26.484  14.227 -21.125  1.00 78.25           C  
ATOM   4604  CB  ILE B 138     -26.844  12.148 -22.516  1.00 78.25           C  
ATOM   4605  O   ILE B 138     -26.453  15.258 -21.812  1.00 78.25           O  
ATOM   4606  CG1 ILE B 138     -25.781  11.258 -21.859  1.00 78.25           C  
ATOM   4607  CG2 ILE B 138     -26.250  12.945 -23.672  1.00 78.25           C  
ATOM   4608  CD1 ILE B 138     -25.422  10.016 -22.672  1.00 78.25           C  
ATOM   4609  N   PHE B 139     -25.906  14.133 -20.016  1.00 75.31           N  
ATOM   4610  CA  PHE B 139     -24.828  15.047 -19.672  1.00 75.31           C  
ATOM   4611  C   PHE B 139     -23.484  14.445 -20.047  1.00 75.31           C  
ATOM   4612  CB  PHE B 139     -24.859  15.391 -18.188  1.00 75.31           C  
ATOM   4613  O   PHE B 139     -23.219  13.273 -19.781  1.00 75.31           O  
ATOM   4614  CG  PHE B 139     -25.875  16.422 -17.812  1.00 75.31           C  
ATOM   4615  CD1 PHE B 139     -25.594  17.781 -17.969  1.00 75.31           C  
ATOM   4616  CD2 PHE B 139     -27.125  16.047 -17.312  1.00 75.31           C  
ATOM   4617  CE1 PHE B 139     -26.547  18.750 -17.641  1.00 75.31           C  
ATOM   4618  CE2 PHE B 139     -28.062  17.016 -16.984  1.00 75.31           C  
ATOM   4619  CZ  PHE B 139     -27.781  18.359 -17.141  1.00 75.31           C  
ATOM   4620  N   THR B 140     -22.562  15.102 -20.781  1.00 75.06           N  
ATOM   4621  CA  THR B 140     -21.219  14.633 -21.125  1.00 75.06           C  
ATOM   4622  C   THR B 140     -20.219  15.789 -21.078  1.00 75.06           C  
ATOM   4623  CB  THR B 140     -21.203  13.992 -22.516  1.00 75.06           C  
ATOM   4624  O   THR B 140     -20.609  16.953 -21.062  1.00 75.06           O  
ATOM   4625  CG2 THR B 140     -21.516  15.016 -23.609  1.00 75.06           C  
ATOM   4626  OG1 THR B 140     -19.906  13.438 -22.766  1.00 75.06           O  
ATOM   4627  N   ARG B 141     -19.031  15.367 -21.031  1.00 70.62           N  
ATOM   4628  CA  ARG B 141     -17.984  16.391 -21.172  1.00 70.62           C  
ATOM   4629  C   ARG B 141     -17.906  16.875 -22.609  1.00 70.62           C  
ATOM   4630  CB  ARG B 141     -16.641  15.836 -20.719  1.00 70.62           C  
ATOM   4631  O   ARG B 141     -18.094  16.109 -23.562  1.00 70.62           O  
ATOM   4632  CG  ARG B 141     -16.531  15.594 -19.219  1.00 70.62           C  
ATOM   4633  CD  ARG B 141     -15.398  16.391 -18.594  1.00 70.62           C  
ATOM   4634  NE  ARG B 141     -15.305  16.156 -17.156  1.00 70.62           N  
ATOM   4635  NH1 ARG B 141     -13.422  17.469 -16.875  1.00 70.62           N  
ATOM   4636  NH2 ARG B 141     -14.367  16.391 -15.078  1.00 70.62           N  
ATOM   4637  CZ  ARG B 141     -14.367  16.672 -16.375  1.00 70.62           C  
ATOM   4638  N   PRO B 142     -17.641  18.141 -22.766  1.00 72.25           N  
ATOM   4639  CA  PRO B 142     -17.562  18.703 -24.109  1.00 72.25           C  
ATOM   4640  C   PRO B 142     -16.547  18.000 -25.000  1.00 72.25           C  
ATOM   4641  CB  PRO B 142     -17.172  20.172 -23.875  1.00 72.25           C  
ATOM   4642  O   PRO B 142     -16.656  18.031 -26.234  1.00 72.25           O  
ATOM   4643  CG  PRO B 142     -17.453  20.391 -22.422  1.00 72.25           C  
ATOM   4644  CD  PRO B 142     -17.547  19.062 -21.734  1.00 72.25           C  
ATOM   4645  N   SER B 143     -15.688  17.391 -24.406  1.00 68.06           N  
ATOM   4646  CA  SER B 143     -14.656  16.719 -25.188  1.00 68.06           C  
ATOM   4647  C   SER B 143     -15.211  15.477 -25.875  1.00 68.06           C  
ATOM   4648  CB  SER B 143     -13.477  16.328 -24.297  1.00 68.06           C  
ATOM   4649  O   SER B 143     -14.641  15.000 -26.859  1.00 68.06           O  
ATOM   4650  OG  SER B 143     -13.906  15.508 -23.219  1.00 68.06           O  
ATOM   4651  N   LYS B 144     -16.281  15.023 -25.406  1.00 75.44           N  
ATOM   4652  CA  LYS B 144     -16.844  13.820 -26.000  1.00 75.44           C  
ATOM   4653  C   LYS B 144     -17.891  14.156 -27.047  1.00 75.44           C  
ATOM   4654  CB  LYS B 144     -17.438  12.914 -24.922  1.00 75.44           C  
ATOM   4655  O   LYS B 144     -18.531  13.266 -27.594  1.00 75.44           O  
ATOM   4656  CG  LYS B 144     -16.406  12.289 -23.984  1.00 75.44           C  
ATOM   4657  CD  LYS B 144     -17.016  11.172 -23.156  1.00 75.44           C  
ATOM   4658  CE  LYS B 144     -15.969  10.508 -22.266  1.00 75.44           C  
ATOM   4659  NZ  LYS B 144     -16.562   9.422 -21.422  1.00 75.44           N  
ATOM   4660  N   LEU B 145     -18.062  15.453 -27.328  1.00 74.38           N  
ATOM   4661  CA  LEU B 145     -19.031  15.898 -28.312  1.00 74.38           C  
ATOM   4662  C   LEU B 145     -18.344  16.188 -29.656  1.00 74.38           C  
ATOM   4663  CB  LEU B 145     -19.766  17.141 -27.828  1.00 74.38           C  
ATOM   4664  O   LEU B 145     -17.250  16.766 -29.688  1.00 74.38           O  
ATOM   4665  CG  LEU B 145     -20.672  16.953 -26.609  1.00 74.38           C  
ATOM   4666  CD1 LEU B 145     -21.062  18.312 -26.016  1.00 74.38           C  
ATOM   4667  CD2 LEU B 145     -21.922  16.156 -26.984  1.00 74.38           C  
ATOM   4668  N   THR B 146     -18.766  15.617 -30.734  1.00 77.31           N  
ATOM   4669  CA  THR B 146     -18.234  15.883 -32.062  1.00 77.31           C  
ATOM   4670  C   THR B 146     -19.328  16.469 -32.969  1.00 77.31           C  
ATOM   4671  CB  THR B 146     -17.672  14.609 -32.719  1.00 77.31           C  
ATOM   4672  O   THR B 146     -20.516  16.188 -32.781  1.00 77.31           O  
ATOM   4673  CG2 THR B 146     -16.375  14.188 -32.062  1.00 77.31           C  
ATOM   4674  OG1 THR B 146     -18.625  13.547 -32.594  1.00 77.31           O  
ATOM   4675  N   ARG B 147     -19.094  17.406 -33.719  1.00 76.56           N  
ATOM   4676  CA  ARG B 147     -20.031  18.078 -34.625  1.00 76.56           C  
ATOM   4677  C   ARG B 147     -20.359  17.188 -35.812  1.00 76.56           C  
ATOM   4678  CB  ARG B 147     -19.453  19.406 -35.125  1.00 76.56           C  
ATOM   4679  O   ARG B 147     -21.438  17.328 -36.438  1.00 76.56           O  
ATOM   4680  CG  ARG B 147     -19.422  20.500 -34.031  1.00 76.56           C  
ATOM   4681  CD  ARG B 147     -18.766  21.766 -34.562  1.00 76.56           C  
ATOM   4682  NE  ARG B 147     -18.672  22.781 -33.500  1.00 76.56           N  
ATOM   4683  NH1 ARG B 147     -17.234  24.156 -34.688  1.00 76.56           N  
ATOM   4684  NH2 ARG B 147     -17.938  24.750 -32.594  1.00 76.56           N  
ATOM   4685  CZ  ARG B 147     -17.953  23.891 -33.594  1.00 76.56           C  
ATOM   4686  N   GLN B 148     -19.344  16.562 -36.375  1.00 70.06           N  
ATOM   4687  CA  GLN B 148     -19.562  15.664 -37.500  1.00 70.06           C  
ATOM   4688  C   GLN B 148     -19.578  14.203 -37.031  1.00 70.06           C  
ATOM   4689  CB  GLN B 148     -18.500  15.875 -38.562  1.00 70.06           C  
ATOM   4690  O   GLN B 148     -18.906  13.844 -36.062  1.00 70.06           O  
ATOM   4691  CG  GLN B 148     -18.578  17.219 -39.250  1.00 70.06           C  
ATOM   4692  CD  GLN B 148     -17.797  17.266 -40.562  1.00 70.06           C  
ATOM   4693  NE2 GLN B 148     -17.922  18.375 -41.281  1.00 70.06           N  
ATOM   4694  OE1 GLN B 148     -17.094  16.312 -40.906  1.00 70.06           O  
ATOM   4695  N   PRO B 149     -20.578  13.555 -37.438  1.00 58.97           N  
ATOM   4696  CA  PRO B 149     -20.609  12.141 -37.062  1.00 58.97           C  
ATOM   4697  C   PRO B 149     -19.312  11.422 -37.438  1.00 58.97           C  
ATOM   4698  CB  PRO B 149     -21.781  11.586 -37.875  1.00 58.97           C  
ATOM   4699  O   PRO B 149     -18.656  11.773 -38.406  1.00 58.97           O  
ATOM   4700  CG  PRO B 149     -22.031  12.594 -38.938  1.00 58.97           C  
ATOM   4701  CD  PRO B 149     -21.344  13.875 -38.562  1.00 58.97           C  
ATOM   4702  N   THR B 150     -18.328  11.312 -36.688  1.00 47.12           N  
ATOM   4703  CA  THR B 150     -17.172  10.508 -37.000  1.00 47.12           C  
ATOM   4704  C   THR B 150     -17.562   9.281 -37.812  1.00 47.12           C  
ATOM   4705  CB  THR B 150     -16.406  10.062 -35.750  1.00 47.12           C  
ATOM   4706  O   THR B 150     -18.547   8.602 -37.500  1.00 47.12           O  
ATOM   4707  CG2 THR B 150     -15.586  11.211 -35.156  1.00 47.12           C  
ATOM   4708  OG1 THR B 150     -17.344   9.617 -34.750  1.00 47.12           O  
ATOM   4709  N   ALA B 151     -17.109   9.555 -39.094  1.00 35.66           N  
ATOM   4710  CA  ALA B 151     -17.375   8.477 -40.031  1.00 35.66           C  
ATOM   4711  C   ALA B 151     -16.969   7.125 -39.469  1.00 35.66           C  
ATOM   4712  CB  ALA B 151     -16.641   8.734 -41.344  1.00 35.66           C  
ATOM   4713  O   ALA B 151     -15.867   6.984 -38.938  1.00 35.66           O  
ATOM   4714  N   GLU B 152     -17.672   6.488 -38.781  1.00 31.86           N  
ATOM   4715  CA  GLU B 152     -17.406   5.059 -38.656  1.00 31.86           C  
ATOM   4716  C   GLU B 152     -16.672   4.531 -39.875  1.00 31.86           C  
ATOM   4717  CB  GLU B 152     -18.703   4.281 -38.438  1.00 31.86           C  
ATOM   4718  O   GLU B 152     -17.078   4.777 -41.000  1.00 31.86           O  
ATOM   4719  CG  GLU B 152     -19.109   4.137 -36.969  1.00 31.86           C  
ATOM   4720  CD  GLU B 152     -20.391   3.354 -36.781  1.00 31.86           C  
ATOM   4721  OE1 GLU B 152     -20.781   3.080 -35.625  1.00 31.86           O  
ATOM   4722  OE2 GLU B 152     -21.031   3.008 -37.812  1.00 31.86           O  
ATOM   4723  N   GLY B 153     -15.258   4.727 -39.938  1.00 25.58           N  
ATOM   4724  CA  GLY B 153     -14.734   3.990 -41.062  1.00 25.58           C  
ATOM   4725  C   GLY B 153     -15.688   2.924 -41.562  1.00 25.58           C  
ATOM   4726  O   GLY B 153     -16.672   2.598 -40.906  1.00 25.58           O  
ATOM   4727  N   SER B 154     -15.117   2.607 -42.656  1.00 22.42           N  
ATOM   4728  CA  SER B 154     -15.352   1.538 -43.625  1.00 22.42           C  
ATOM   4729  C   SER B 154     -15.453   0.182 -42.938  1.00 22.42           C  
ATOM   4730  CB  SER B 154     -14.234   1.503 -44.656  1.00 22.42           C  
ATOM   4731  O   SER B 154     -15.320  -0.860 -43.562  1.00 22.42           O  
ATOM   4732  OG  SER B 154     -14.453   0.462 -45.594  1.00 22.42           O  
ATOM   4733  N   GLY B 155     -15.391   0.113 -41.719  1.00 20.33           N  
ATOM   4734  CA  GLY B 155     -15.492  -1.326 -41.906  1.00 20.33           C  
ATOM   4735  C   GLY B 155     -16.609  -1.730 -42.875  1.00 20.33           C  
ATOM   4736  O   GLY B 155     -17.719  -1.206 -42.781  1.00 20.33           O  
ATOM   4737  N   SER B 156     -16.078  -1.746 -44.125  1.00 21.16           N  
ATOM   4738  CA  SER B 156     -16.812  -2.291 -45.250  1.00 21.16           C  
ATOM   4739  C   SER B 156     -17.672  -3.473 -44.844  1.00 21.16           C  
ATOM   4740  CB  SER B 156     -15.836  -2.725 -46.344  1.00 21.16           C  
ATOM   4741  O   SER B 156     -18.453  -3.992 -45.656  1.00 21.16           O  
ATOM   4742  OG  SER B 156     -16.531  -3.416 -47.375  1.00 21.16           O  
ATOM   4743  N   ASP B 157     -17.391  -3.980 -43.719  1.00 19.06           N  
ATOM   4744  CA  ASP B 157     -18.016  -5.238 -44.125  1.00 19.06           C  
ATOM   4745  C   ASP B 157     -19.516  -5.043 -44.375  1.00 19.06           C  
ATOM   4746  CB  ASP B 157     -17.812  -6.305 -43.031  1.00 19.06           C  
ATOM   4747  O   ASP B 157     -20.266  -6.020 -44.469  1.00 19.06           O  
ATOM   4748  CG  ASP B 157     -16.438  -6.961 -43.125  1.00 19.06           C  
ATOM   4749  OD1 ASP B 157     -15.812  -6.941 -44.188  1.00 19.06           O  
ATOM   4750  OD2 ASP B 157     -15.984  -7.504 -42.094  1.00 19.06           O  
ATOM   4751  N   ALA B 158     -19.891  -3.770 -44.125  1.00 16.27           N  
ATOM   4752  CA  ALA B 158     -21.281  -4.133 -44.344  1.00 16.27           C  
ATOM   4753  C   ALA B 158     -21.453  -4.777 -45.719  1.00 16.27           C  
ATOM   4754  CB  ALA B 158     -22.172  -2.908 -44.219  1.00 16.27           C  
ATOM   4755  O   ALA B 158     -20.938  -4.270 -46.719  1.00 16.27           O  
ATOM   4756  N   HIS B 159     -21.500  -6.082 -45.719  1.00 16.92           N  
ATOM   4757  CA  HIS B 159     -22.344  -7.051 -46.406  1.00 16.92           C  
ATOM   4758  C   HIS B 159     -23.656  -6.414 -46.844  1.00 16.92           C  
ATOM   4759  CB  HIS B 159     -22.641  -8.250 -45.500  1.00 16.92           C  
ATOM   4760  O   HIS B 159     -24.391  -5.855 -46.031  1.00 16.92           O  
ATOM   4761  CG  HIS B 159     -21.531  -9.266 -45.469  1.00 16.92           C  
ATOM   4762  CD2 HIS B 159     -20.609  -9.562 -44.531  1.00 16.92           C  
ATOM   4763  ND1 HIS B 159     -21.281 -10.109 -46.531  1.00 16.92           N  
ATOM   4764  CE1 HIS B 159     -20.266 -10.891 -46.250  1.00 16.92           C  
ATOM   4765  NE2 HIS B 159     -19.828 -10.578 -45.031  1.00 16.92           N  
ATOM   4766  N   SER B 160     -23.438  -5.730 -47.906  1.00 18.36           N  
ATOM   4767  CA  SER B 160     -24.391  -5.375 -48.969  1.00 18.36           C  
ATOM   4768  C   SER B 160     -25.484  -6.438 -49.094  1.00 18.36           C  
ATOM   4769  CB  SER B 160     -23.688  -5.188 -50.312  1.00 18.36           C  
ATOM   4770  O   SER B 160     -25.234  -7.527 -49.594  1.00 18.36           O  
ATOM   4771  OG  SER B 160     -24.047  -3.945 -50.875  1.00 18.36           O  
ATOM   4772  N   VAL B 161     -26.125  -6.711 -48.188  1.00 15.47           N  
ATOM   4773  CA  VAL B 161     -27.078  -7.742 -48.594  1.00 15.47           C  
ATOM   4774  C   VAL B 161     -27.797  -7.316 -49.875  1.00 15.47           C  
ATOM   4775  CB  VAL B 161     -28.109  -8.023 -47.469  1.00 15.47           C  
ATOM   4776  O   VAL B 161     -27.891  -8.102 -50.812  1.00 15.47           O  
ATOM   4777  CG1 VAL B 161     -29.109  -9.094 -47.906  1.00 15.47           C  
ATOM   4778  CG2 VAL B 161     -27.406  -8.453 -46.188  1.00 15.47           C  
ATOM   4779  N   GLU B 162     -28.672  -6.375 -49.812  1.00 15.52           N  
ATOM   4780  CA  GLU B 162     -29.953  -6.891 -50.312  1.00 15.52           C  
ATOM   4781  C   GLU B 162     -30.016  -6.832 -51.844  1.00 15.52           C  
ATOM   4782  CB  GLU B 162     -31.109  -6.109 -49.719  1.00 15.52           C  
ATOM   4783  O   GLU B 162     -30.359  -7.820 -52.500  1.00 15.52           O  
ATOM   4784  CG  GLU B 162     -31.688  -6.746 -48.438  1.00 15.52           C  
ATOM   4785  CD  GLU B 162     -32.844  -5.953 -47.844  1.00 15.52           C  
ATOM   4786  OE1 GLU B 162     -33.469  -6.430 -46.875  1.00 15.52           O  
ATOM   4787  OE2 GLU B 162     -33.125  -4.844 -48.344  1.00 15.52           O  
ATOM   4788  N   SER B 163     -30.422  -5.656 -52.406  1.00 16.08           N  
ATOM   4789  CA  SER B 163     -31.562  -5.859 -53.281  1.00 16.08           C  
ATOM   4790  C   SER B 163     -31.109  -6.352 -54.656  1.00 16.08           C  
ATOM   4791  CB  SER B 163     -32.344  -4.566 -53.438  1.00 16.08           C  
ATOM   4792  O   SER B 163     -29.984  -6.078 -55.094  1.00 16.08           O  
ATOM   4793  OG  SER B 163     -33.469  -4.758 -54.312  1.00 16.08           O  
ATOM   4794  N   LEU B 164     -32.031  -7.152 -55.469  1.00 14.83           N  
ATOM   4795  CA  LEU B 164     -32.281  -7.941 -56.688  1.00 14.83           C  
ATOM   4796  C   LEU B 164     -32.219  -7.070 -57.906  1.00 14.83           C  
ATOM   4797  CB  LEU B 164     -33.625  -8.641 -56.594  1.00 14.83           C  
ATOM   4798  O   LEU B 164     -32.250  -7.578 -59.031  1.00 14.83           O  
ATOM   4799  CG  LEU B 164     -33.656  -9.992 -55.875  1.00 14.83           C  
ATOM   4800  CD1 LEU B 164     -35.062 -10.297 -55.375  1.00 14.83           C  
ATOM   4801  CD2 LEU B 164     -33.156 -11.094 -56.812  1.00 14.83           C  
ATOM   4802  N   THR B 165     -32.188  -5.805 -57.844  1.00 14.69           N  
ATOM   4803  CA  THR B 165     -32.844  -5.543 -59.094  1.00 14.69           C  
ATOM   4804  C   THR B 165     -32.156  -6.270 -60.250  1.00 14.69           C  
ATOM   4805  CB  THR B 165     -32.906  -4.035 -59.406  1.00 14.69           C  
ATOM   4806  O   THR B 165     -30.938  -6.531 -60.188  1.00 14.69           O  
ATOM   4807  CG2 THR B 165     -34.094  -3.385 -58.719  1.00 14.69           C  
ATOM   4808  OG1 THR B 165     -31.703  -3.414 -58.938  1.00 14.69           O  
ATOM   4809  N   ALA B 166     -32.938  -6.414 -61.500  1.00 15.34           N  
ATOM   4810  CA  ALA B 166     -33.406  -7.180 -62.656  1.00 15.34           C  
ATOM   4811  C   ALA B 166     -32.406  -7.066 -63.812  1.00 15.34           C  
ATOM   4812  CB  ALA B 166     -34.781  -6.707 -63.094  1.00 15.34           C  
ATOM   4813  O   ALA B 166     -31.500  -6.238 -63.781  1.00 15.34           O  
ATOM   4814  N   GLN B 167     -33.000  -6.859 -65.125  1.00 14.77           N  
ATOM   4815  CA  GLN B 167     -33.125  -7.645 -66.312  1.00 14.77           C  
ATOM   4816  C   GLN B 167     -32.094  -7.223 -67.375  1.00 14.77           C  
ATOM   4817  CB  GLN B 167     -34.531  -7.512 -66.938  1.00 14.77           C  
ATOM   4818  O   GLN B 167     -31.391  -8.062 -67.938  1.00 14.77           O  
ATOM   4819  CG  GLN B 167     -35.594  -8.320 -66.188  1.00 14.77           C  
ATOM   4820  CD  GLN B 167     -36.875  -8.523 -66.938  1.00 14.77           C  
ATOM   4821  NE2 GLN B 167     -37.781  -9.320 -66.438  1.00 14.77           N  
ATOM   4822  OE1 GLN B 167     -37.031  -7.965 -68.062  1.00 14.77           O  
ATOM   4823  N   ASN B 168     -32.500  -6.168 -68.312  1.00 14.59           N  
ATOM   4824  CA  ASN B 168     -32.812  -6.414 -69.688  1.00 14.59           C  
ATOM   4825  C   ASN B 168     -31.562  -6.457 -70.562  1.00 14.59           C  
ATOM   4826  CB  ASN B 168     -33.781  -5.352 -70.188  1.00 14.59           C  
ATOM   4827  O   ASN B 168     -30.484  -6.035 -70.125  1.00 14.59           O  
ATOM   4828  CG  ASN B 168     -35.250  -5.789 -70.125  1.00 14.59           C  
ATOM   4829  ND2 ASN B 168     -36.156  -4.875 -70.438  1.00 14.59           N  
ATOM   4830  OD1 ASN B 168     -35.531  -6.938 -69.812  1.00 14.59           O  
ATOM   4831  N   LEU B 169     -31.734  -6.066 -72.000  1.00 14.63           N  
ATOM   4832  CA  LEU B 169     -31.703  -6.617 -73.375  1.00 14.63           C  
ATOM   4833  C   LEU B 169     -30.375  -6.285 -74.062  1.00 14.63           C  
ATOM   4834  CB  LEU B 169     -32.875  -6.078 -74.188  1.00 14.63           C  
ATOM   4835  O   LEU B 169     -29.656  -5.387 -73.625  1.00 14.63           O  
ATOM   4836  CG  LEU B 169     -34.156  -6.922 -74.188  1.00 14.63           C  
ATOM   4837  CD1 LEU B 169     -35.375  -6.027 -74.062  1.00 14.63           C  
ATOM   4838  CD2 LEU B 169     -34.219  -7.770 -75.500  1.00 14.63           C  
ATOM   4839  N   SER B 170     -30.359  -6.371 -75.438  1.00 14.72           N  
ATOM   4840  CA  SER B 170     -29.609  -6.992 -76.562  1.00 14.72           C  
ATOM   4841  C   SER B 170     -28.609  -6.016 -77.188  1.00 14.72           C  
ATOM   4842  CB  SER B 170     -30.562  -7.500 -77.625  1.00 14.72           C  
ATOM   4843  O   SER B 170     -27.453  -6.371 -77.375  1.00 14.72           O  
ATOM   4844  OG  SER B 170     -29.844  -7.961 -78.750  1.00 14.72           O  
ATOM   4845  N   LEU B 171     -29.031  -4.797 -77.688  1.00 14.11           N  
ATOM   4846  CA  LEU B 171     -29.031  -4.695 -79.188  1.00 14.11           C  
ATOM   4847  C   LEU B 171     -27.609  -4.469 -79.688  1.00 14.11           C  
ATOM   4848  CB  LEU B 171     -29.953  -3.559 -79.625  1.00 14.11           C  
ATOM   4849  O   LEU B 171     -26.734  -4.055 -78.938  1.00 14.11           O  
ATOM   4850  CG  LEU B 171     -31.391  -3.945 -79.938  1.00 14.11           C  
ATOM   4851  CD1 LEU B 171     -32.344  -2.879 -79.438  1.00 14.11           C  
ATOM   4852  CD2 LEU B 171     -31.547  -4.148 -81.438  1.00 14.11           C  
ATOM   4853  N   HIS B 172     -27.500  -3.627 -80.812  1.00 15.05           N  
ATOM   4854  CA  HIS B 172     -27.109  -3.836 -82.250  1.00 15.05           C  
ATOM   4855  C   HIS B 172     -25.672  -3.408 -82.500  1.00 15.05           C  
ATOM   4856  CB  HIS B 172     -28.047  -3.072 -83.188  1.00 15.05           C  
ATOM   4857  O   HIS B 172     -25.078  -2.703 -81.625  1.00 15.05           O  
ATOM   4858  CG  HIS B 172     -29.266  -3.854 -83.562  1.00 15.05           C  
ATOM   4859  CD2 HIS B 172     -30.250  -3.576 -84.438  1.00 15.05           C  
ATOM   4860  ND1 HIS B 172     -29.578  -5.082 -83.000  1.00 15.05           N  
ATOM   4861  CE1 HIS B 172     -30.688  -5.527 -83.562  1.00 15.05           C  
ATOM   4862  NE2 HIS B 172     -31.125  -4.633 -84.438  1.00 15.05           N  
ATOM   4863  N   SER B 173     -25.375  -2.867 -83.750  1.00 15.00           N  
ATOM   4864  CA  SER B 173     -24.562  -3.242 -84.938  1.00 15.00           C  
ATOM   4865  C   SER B 173     -23.281  -2.420 -85.000  1.00 15.00           C  
ATOM   4866  CB  SER B 173     -25.359  -3.070 -86.188  1.00 15.00           C  
ATOM   4867  O   SER B 173     -22.172  -2.969 -84.938  1.00 15.00           O  
ATOM   4868  OG  SER B 173     -24.562  -3.438 -87.312  1.00 15.00           O  
ATOM   4869  N   GLY B 174     -23.281  -1.224 -85.812  1.00 14.61           N  
ATOM   4870  CA  GLY B 174     -22.594  -1.229 -87.125  1.00 14.61           C  
ATOM   4871  C   GLY B 174     -21.203  -0.635 -87.062  1.00 14.61           C  
ATOM   4872  O   GLY B 174     -20.484  -0.822 -86.062  1.00 14.61           O  
ATOM   4873  N   THR B 175     -21.062   0.647 -87.625  1.00 14.16           N  
ATOM   4874  CA  THR B 175     -20.406   0.869 -88.938  1.00 14.16           C  
ATOM   4875  C   THR B 175     -18.984   1.401 -88.750  1.00 14.16           C  
ATOM   4876  CB  THR B 175     -21.219   1.852 -89.812  1.00 14.16           C  
ATOM   4877  O   THR B 175     -18.609   1.764 -87.625  1.00 14.16           O  
ATOM   4878  CG2 THR B 175     -22.438   1.175 -90.375  1.00 14.16           C  
ATOM   4879  OG1 THR B 175     -21.641   2.957 -89.000  1.00 14.16           O  
ATOM   4880  N   ALA B 176     -18.688   2.777 -89.125  1.00 14.27           N  
ATOM   4881  CA  ALA B 176     -17.969   3.107 -90.375  1.00 14.27           C  
ATOM   4882  C   ALA B 176     -16.531   3.527 -90.062  1.00 14.27           C  
ATOM   4883  CB  ALA B 176     -18.688   4.215 -91.125  1.00 14.27           C  
ATOM   4884  O   ALA B 176     -16.219   3.877 -88.875  1.00 14.27           O  
ATOM   4885  N   THR B 177     -15.906   4.152 -91.000  1.00 14.81           N  
ATOM   4886  CA  THR B 177     -14.680   4.027 -91.812  1.00 14.81           C  
ATOM   4887  C   THR B 177     -13.617   5.004 -91.312  1.00 14.81           C  
ATOM   4888  CB  THR B 177     -14.945   4.270 -93.312  1.00 14.81           C  
ATOM   4889  O   THR B 177     -12.492   4.605 -91.000  1.00 14.81           O  
ATOM   4890  CG2 THR B 177     -15.516   3.021 -93.938  1.00 14.81           C  
ATOM   4891  OG1 THR B 177     -15.883   5.344 -93.438  1.00 14.81           O  
ATOM   4892  N   PRO B 178     -13.516   6.453 -91.750  1.00 14.63           N  
ATOM   4893  CA  PRO B 178     -12.516   6.707 -92.812  1.00 14.63           C  
ATOM   4894  C   PRO B 178     -11.250   7.363 -92.250  1.00 14.63           C  
ATOM   4895  CB  PRO B 178     -13.234   7.641 -93.812  1.00 14.63           C  
ATOM   4896  O   PRO B 178     -11.227   7.793 -91.125  1.00 14.63           O  
ATOM   4897  CG  PRO B 178     -14.422   8.141 -93.000  1.00 14.63           C  
ATOM   4898  CD  PRO B 178     -14.555   7.336 -91.750  1.00 14.63           C  
ATOM   4899  N   PRO B 179     -10.859   8.797 -92.688  1.00 14.59           N  
ATOM   4900  CA  PRO B 179      -9.750   9.141 -93.625  1.00 14.59           C  
ATOM   4901  C   PRO B 179      -8.609   9.852 -92.875  1.00 14.59           C  
ATOM   4902  CB  PRO B 179     -10.406  10.062 -94.625  1.00 14.59           C  
ATOM   4903  O   PRO B 179      -8.797  10.383 -91.812  1.00 14.59           O  
ATOM   4904  CG  PRO B 179     -11.688  10.484 -94.000  1.00 14.59           C  
ATOM   4905  CD  PRO B 179     -11.953   9.609 -92.812  1.00 14.59           C  
ATOM   4906  N   LEU B 180      -7.559  10.336 -93.625  1.00 14.70           N  
ATOM   4907  CA  LEU B 180      -6.105  10.430 -93.688  1.00 14.70           C  
ATOM   4908  C   LEU B 180      -5.625  11.812 -93.250  1.00 14.70           C  
ATOM   4909  CB  LEU B 180      -5.629  10.141 -95.125  1.00 14.70           C  
ATOM   4910  O   LEU B 180      -4.477  11.969 -92.812  1.00 14.70           O  
ATOM   4911  CG  LEU B 180      -5.410   8.672 -95.438  1.00 14.70           C  
ATOM   4912  CD1 LEU B 180      -5.586   8.453 -96.938  1.00 14.70           C  
ATOM   4913  CD2 LEU B 180      -4.027   8.211 -95.000  1.00 14.70           C  
ATOM   4914  N   THR B 181      -6.332  13.055 -93.125  1.00 13.26           N  
ATOM   4915  CA  THR B 181      -5.742  14.102 -93.938  1.00 13.26           C  
ATOM   4916  C   THR B 181      -4.582  14.773 -93.188  1.00 13.26           C  
ATOM   4917  CB  THR B 181      -6.793  15.164 -94.312  1.00 13.26           C  
ATOM   4918  O   THR B 181      -4.605  14.914 -92.000  1.00 13.26           O  
ATOM   4919  CG2 THR B 181      -7.770  14.609 -95.375  1.00 13.26           C  
ATOM   4920  OG1 THR B 181      -7.520  15.555 -93.188  1.00 13.26           O  
ATOM   4921  N   SER B 182      -3.447  15.344 -93.875  1.00 14.88           N  
ATOM   4922  CA  SER B 182      -2.010  15.586 -93.812  1.00 14.88           C  
ATOM   4923  C   SER B 182      -1.697  17.000 -93.375  1.00 14.88           C  
ATOM   4924  CB  SER B 182      -1.397  15.375 -95.250  1.00 14.88           C  
ATOM   4925  O   SER B 182      -0.559  17.297 -93.000  1.00 14.88           O  
ATOM   4926  OG  SER B 182      -1.101  16.625 -95.812  1.00 14.88           O  
ATOM   4927  N   ARG B 183      -2.498  18.109 -93.250  1.00 13.64           N  
ATOM   4928  CA  ARG B 183      -1.968  19.297 -93.938  1.00 13.64           C  
ATOM   4929  C   ARG B 183      -0.880  19.953 -93.062  1.00 13.64           C  
ATOM   4930  CB  ARG B 183      -3.090  20.297 -94.188  1.00 13.64           C  
ATOM   4931  O   ARG B 183      -0.876  19.844 -91.875  1.00 13.64           O  
ATOM   4932  CG  ARG B 183      -3.787  20.062 -95.562  1.00 13.64           C  
ATOM   4933  CD  ARG B 183      -4.859  21.109 -95.812  1.00 13.64           C  
ATOM   4934  NE  ARG B 183      -5.426  20.984 -97.125  1.00 13.64           N  
ATOM   4935  NH1 ARG B 183      -6.910  22.734 -96.938  1.00 13.64           N  
ATOM   4936  NH2 ARG B 183      -6.828  21.547 -98.875  1.00 13.64           N  
ATOM   4937  CZ  ARG B 183      -6.387  21.766 -97.625  1.00 13.64           C
[truncated: 553,231 more chars]
