# Supplementary material for: Substrate recognition principles for the PP2A-B55 protein phosphatase
Source: Sci Adv. 2024 Oct 2;10(40):eadp5491. doi: 10.1126/sciadv.adp5491 (PMC11446282; doi:10.1126/sciadv.adp5491)
Supplement: Supplementary file 3 — Data S1 [file sciadv.adp5491_data_s1.zip › Dataset 1/b55_Q9P0K8-FOXJ2_HUMAN_unrelaxed_rank_001_alphafold2_multimer_v3_model_5_seed_000.pdb]

MODEL     1                                                                     
ATOM      1  N   MET A   1     -35.688 -11.836  35.438  1.00 20.67           N  
ATOM      2  CA  MET A   1     -34.312 -11.742  35.906  1.00 20.67           C  
ATOM      3  C   MET A   1     -33.344 -11.641  34.750  1.00 20.67           C  
ATOM      4  CB  MET A   1     -33.969 -12.953  36.781  1.00 20.67           C  
ATOM      5  O   MET A   1     -33.062 -12.633  34.062  1.00 20.67           O  
ATOM      6  CG  MET A   1     -34.375 -12.820  38.219  1.00 20.67           C  
ATOM      7  SD  MET A   1     -33.656 -14.109  39.312  1.00 20.67           S  
ATOM      8  CE  MET A   1     -35.156 -14.750  40.094  1.00 20.67           C  
ATOM      9  N   ALA A   2     -33.406 -10.602  33.906  1.00 24.44           N  
ATOM     10  CA  ALA A   2     -33.188 -10.227  32.500  1.00 24.44           C  
ATOM     11  C   ALA A   2     -31.703 -10.070  32.188  1.00 24.44           C  
ATOM     12  CB  ALA A   2     -33.938  -8.930  32.188  1.00 24.44           C  
ATOM     13  O   ALA A   2     -31.000  -9.281  32.844  1.00 24.44           O  
ATOM     14  N   GLY A   3     -30.844 -11.195  32.281  1.00 24.78           N  
ATOM     15  CA  GLY A   3     -29.391 -11.297  32.281  1.00 24.78           C  
ATOM     16  C   GLY A   3     -28.734 -10.344  31.297  1.00 24.78           C  
ATOM     17  O   GLY A   3     -29.031 -10.367  30.094  1.00 24.78           O  
ATOM     18  N   ALA A   4     -28.516  -9.047  31.594  1.00 27.05           N  
ATOM     19  CA  ALA A   4     -28.000  -7.812  31.000  1.00 27.05           C  
ATOM     20  C   ALA A   4     -26.594  -8.016  30.438  1.00 27.05           C  
ATOM     21  CB  ALA A   4     -27.984  -6.695  32.062  1.00 27.05           C  
ATOM     22  O   ALA A   4     -25.859  -7.047  30.203  1.00 27.05           O  
ATOM     23  N   GLY A   5     -25.906  -9.125  30.344  1.00 29.69           N  
ATOM     24  CA  GLY A   5     -24.500  -9.266  30.000  1.00 29.69           C  
ATOM     25  C   GLY A   5     -24.109  -8.430  28.797  1.00 29.69           C  
ATOM     26  O   GLY A   5     -24.391  -8.789  27.656  1.00 29.69           O  
ATOM     27  N   GLY A   6     -24.219  -7.035  28.641  1.00 34.00           N  
ATOM     28  CA  GLY A   6     -24.000  -6.004  27.641  1.00 34.00           C  
ATOM     29  C   GLY A   6     -22.672  -6.137  26.906  1.00 34.00           C  
ATOM     30  O   GLY A   6     -21.641  -5.688  27.406  1.00 34.00           O  
ATOM     31  N   GLY A   7     -22.062  -7.039  26.375  1.00 39.59           N  
ATOM     32  CA  GLY A   7     -20.766  -7.168  25.734  1.00 39.59           C  
ATOM     33  C   GLY A   7     -20.328  -5.910  25.016  1.00 39.59           C  
ATOM     34  O   GLY A   7     -21.156  -5.188  24.453  1.00 39.59           O  
ATOM     35  N   ASN A   8     -19.344  -4.988  25.516  1.00 48.91           N  
ATOM     36  CA  ASN A   8     -18.797  -3.715  25.062  1.00 48.91           C  
ATOM     37  C   ASN A   8     -18.781  -3.629  23.531  1.00 48.91           C  
ATOM     38  CB  ASN A   8     -17.391  -3.496  25.609  1.00 48.91           C  
ATOM     39  O   ASN A   8     -17.766  -3.916  22.906  1.00 48.91           O  
ATOM     40  CG  ASN A   8     -17.312  -2.326  26.578  1.00 48.91           C  
ATOM     41  ND2 ASN A   8     -16.141  -2.096  27.141  1.00 48.91           N  
ATOM     42  OD1 ASN A   8     -18.312  -1.636  26.812  1.00 48.91           O  
ATOM     43  N   ASP A   9     -19.750  -4.004  22.719  1.00 64.94           N  
ATOM     44  CA  ASP A   9     -19.812  -3.861  21.281  1.00 64.94           C  
ATOM     45  C   ASP A   9     -19.766  -2.389  20.859  1.00 64.94           C  
ATOM     46  CB  ASP A   9     -21.062  -4.527  20.719  1.00 64.94           C  
ATOM     47  O   ASP A   9     -20.688  -1.630  21.188  1.00 64.94           O  
ATOM     48  CG  ASP A   9     -20.859  -5.996  20.391  1.00 64.94           C  
ATOM     49  OD1 ASP A   9     -19.703  -6.445  20.297  1.00 64.94           O  
ATOM     50  OD2 ASP A   9     -21.875  -6.715  20.234  1.00 64.94           O  
ATOM     51  N   ILE A  10     -18.672  -1.903  20.641  1.00 82.38           N  
ATOM     52  CA  ILE A  10     -18.484  -0.543  20.156  1.00 82.38           C  
ATOM     53  C   ILE A  10     -19.344  -0.319  18.922  1.00 82.38           C  
ATOM     54  CB  ILE A  10     -17.000  -0.259  19.828  1.00 82.38           C  
ATOM     55  O   ILE A  10     -19.281  -1.087  17.953  1.00 82.38           O  
ATOM     56  CG1 ILE A  10     -16.141  -0.430  21.094  1.00 82.38           C  
ATOM     57  CG2 ILE A  10     -16.828   1.145  19.250  1.00 82.38           C  
ATOM     58  CD1 ILE A  10     -14.641  -0.364  20.828  1.00 82.38           C  
ATOM     59  N   GLN A  11     -20.344   0.575  19.125  1.00 91.31           N  
ATOM     60  CA  GLN A  11     -21.156   1.005  17.984  1.00 91.31           C  
ATOM     61  C   GLN A  11     -20.531   2.215  17.297  1.00 91.31           C  
ATOM     62  CB  GLN A  11     -22.578   1.332  18.422  1.00 91.31           C  
ATOM     63  O   GLN A  11     -20.125   3.176  17.969  1.00 91.31           O  
ATOM     64  CG  GLN A  11     -23.359   0.124  18.922  1.00 91.31           C  
ATOM     65  CD  GLN A  11     -24.797   0.457  19.266  1.00 91.31           C  
ATOM     66  NE2 GLN A  11     -25.594  -0.568  19.562  1.00 91.31           N  
ATOM     67  OE1 GLN A  11     -25.203   1.626  19.250  1.00 91.31           O  
ATOM     68  N   TRP A  12     -20.469   2.125  16.047  1.00 94.06           N  
ATOM     69  CA  TRP A  12     -19.812   3.172  15.266  1.00 94.06           C  
ATOM     70  C   TRP A  12     -20.859   4.070  14.602  1.00 94.06           C  
ATOM     71  CB  TRP A  12     -18.906   2.561  14.203  1.00 94.06           C  
ATOM     72  O   TRP A  12     -21.875   3.584  14.086  1.00 94.06           O  
ATOM     73  CG  TRP A  12     -17.656   1.939  14.758  1.00 94.06           C  
ATOM     74  CD1 TRP A  12     -17.469   0.632  15.117  1.00 94.06           C  
ATOM     75  CD2 TRP A  12     -16.422   2.604  15.031  1.00 94.06           C  
ATOM     76  CE2 TRP A  12     -15.523   1.636  15.547  1.00 94.06           C  
ATOM     77  CE3 TRP A  12     -15.969   3.924  14.883  1.00 94.06           C  
ATOM     78  NE1 TRP A  12     -16.203   0.443  15.594  1.00 94.06           N  
ATOM     79  CH2 TRP A  12     -13.805   3.246  15.766  1.00 94.06           C  
ATOM     80  CZ2 TRP A  12     -14.219   1.948  15.922  1.00 94.06           C  
ATOM     81  CZ3 TRP A  12     -14.664   4.230  15.250  1.00 94.06           C  
ATOM     82  N   CYS A  13     -20.562   5.391  14.570  1.00 92.94           N  
ATOM     83  CA  CYS A  13     -21.453   6.387  13.992  1.00 92.94           C  
ATOM     84  C   CYS A  13     -20.719   7.234  12.953  1.00 92.94           C  
ATOM     85  CB  CYS A  13     -22.047   7.281  15.078  1.00 92.94           C  
ATOM     86  O   CYS A  13     -19.516   7.469  13.078  1.00 92.94           O  
ATOM     87  SG  CYS A  13     -22.969   6.383  16.344  1.00 92.94           S  
ATOM     88  N   PHE A  14     -21.562   7.703  12.062  1.00 93.38           N  
ATOM     89  CA  PHE A  14     -21.047   8.641  11.070  1.00 93.38           C  
ATOM     90  C   PHE A  14     -20.797  10.000  11.695  1.00 93.38           C  
ATOM     91  CB  PHE A  14     -22.031   8.781   9.898  1.00 93.38           C  
ATOM     92  O   PHE A  14     -21.625  10.523  12.430  1.00 93.38           O  
ATOM     93  CG  PHE A  14     -21.625   9.805   8.883  1.00 93.38           C  
ATOM     94  CD1 PHE A  14     -22.156  11.086   8.906  1.00 93.38           C  
ATOM     95  CD2 PHE A  14     -20.703   9.492   7.891  1.00 93.38           C  
ATOM     96  CE1 PHE A  14     -21.781  12.047   7.969  1.00 93.38           C  
ATOM     97  CE2 PHE A  14     -20.312  10.438   6.945  1.00 93.38           C  
ATOM     98  CZ  PHE A  14     -20.859  11.711   6.988  1.00 93.38           C  
ATOM     99  N   SER A  15     -19.609  10.531  11.445  1.00 91.75           N  
ATOM    100  CA  SER A  15     -19.266  11.867  11.930  1.00 91.75           C  
ATOM    101  C   SER A  15     -19.297  12.891  10.797  1.00 91.75           C  
ATOM    102  CB  SER A  15     -17.891  11.875  12.602  1.00 91.75           C  
ATOM    103  O   SER A  15     -20.141  13.781  10.773  1.00 91.75           O  
ATOM    104  OG  SER A  15     -17.609  13.141  13.156  1.00 91.75           O  
ATOM    105  N   GLN A  16     -18.438  12.680   9.820  1.00 92.50           N  
ATOM    106  CA  GLN A  16     -18.344  13.633   8.719  1.00 92.50           C  
ATOM    107  C   GLN A  16     -17.703  12.992   7.488  1.00 92.50           C  
ATOM    108  CB  GLN A  16     -17.547  14.867   9.141  1.00 92.50           C  
ATOM    109  O   GLN A  16     -17.062  11.945   7.590  1.00 92.50           O  
ATOM    110  CG  GLN A  16     -16.094  14.578   9.484  1.00 92.50           C  
ATOM    111  CD  GLN A  16     -15.328  15.820   9.906  1.00 92.50           C  
ATOM    112  NE2 GLN A  16     -14.008  15.703  10.016  1.00 92.50           N  
ATOM    113  OE1 GLN A  16     -15.922  16.875  10.133  1.00 92.50           O  
ATOM    114  N   VAL A  17     -17.969  13.617   6.352  1.00 93.50           N  
ATOM    115  CA  VAL A  17     -17.344  13.242   5.094  1.00 93.50           C  
ATOM    116  C   VAL A  17     -16.781  14.484   4.410  1.00 93.50           C  
ATOM    117  CB  VAL A  17     -18.328  12.516   4.152  1.00 93.50           C  
ATOM    118  O   VAL A  17     -17.453  15.516   4.332  1.00 93.50           O  
ATOM    119  CG1 VAL A  17     -19.516  13.414   3.816  1.00 93.50           C  
ATOM    120  CG2 VAL A  17     -17.609  12.062   2.879  1.00 93.50           C  
ATOM    121  N   LYS A  18     -15.539  14.383   4.121  1.00 91.69           N  
ATOM    122  CA  LYS A  18     -14.852  15.453   3.398  1.00 91.69           C  
ATOM    123  C   LYS A  18     -14.586  15.055   1.949  1.00 91.69           C  
ATOM    124  CB  LYS A  18     -13.539  15.812   4.094  1.00 91.69           C  
ATOM    125  O   LYS A  18     -14.320  13.883   1.658  1.00 91.69           O  
ATOM    126  CG  LYS A  18     -13.703  16.250   5.539  1.00 91.69           C  
ATOM    127  CD  LYS A  18     -14.312  17.641   5.637  1.00 91.69           C  
ATOM    128  CE  LYS A  18     -14.359  18.141   7.074  1.00 91.69           C  
ATOM    129  NZ  LYS A  18     -14.891  19.531   7.168  1.00 91.69           N  
ATOM    130  N   GLY A  19     -14.648  16.031   1.031  1.00 86.56           N  
ATOM    131  CA  GLY A  19     -14.430  15.773  -0.384  1.00 86.56           C  
ATOM    132  C   GLY A  19     -15.633  16.109  -1.244  1.00 86.56           C  
ATOM    133  O   GLY A  19     -16.719  16.359  -0.725  1.00 86.56           O  
ATOM    134  N   ALA A  20     -15.406  16.172  -2.553  1.00 75.94           N  
ATOM    135  CA  ALA A  20     -16.438  16.578  -3.512  1.00 75.94           C  
ATOM    136  C   ALA A  20     -17.469  15.461  -3.709  1.00 75.94           C  
ATOM    137  CB  ALA A  20     -15.797  16.938  -4.848  1.00 75.94           C  
ATOM    138  O   ALA A  20     -17.156  14.281  -3.555  1.00 75.94           O  
ATOM    139  N   VAL A  21     -18.734  15.844  -3.869  1.00 67.50           N  
ATOM    140  CA  VAL A  21     -19.859  14.914  -4.023  1.00 67.50           C  
ATOM    141  C   VAL A  21     -19.969  14.477  -5.484  1.00 67.50           C  
ATOM    142  CB  VAL A  21     -21.188  15.555  -3.555  1.00 67.50           C  
ATOM    143  O   VAL A  21     -20.594  13.469  -5.789  1.00 67.50           O  
ATOM    144  CG1 VAL A  21     -22.328  14.547  -3.666  1.00 67.50           C  
ATOM    145  CG2 VAL A  21     -21.047  16.062  -2.121  1.00 67.50           C  
ATOM    146  N   ASP A  22     -19.094  15.000  -6.316  1.00 63.25           N  
ATOM    147  CA  ASP A  22     -19.297  14.773  -7.746  1.00 63.25           C  
ATOM    148  C   ASP A  22     -18.859  13.359  -8.141  1.00 63.25           C  
ATOM    149  CB  ASP A  22     -18.516  15.805  -8.570  1.00 63.25           C  
ATOM    150  O   ASP A  22     -17.953  12.789  -7.523  1.00 63.25           O  
ATOM    151  CG  ASP A  22     -19.406  16.578  -9.523  1.00 63.25           C  
ATOM    152  OD1 ASP A  22     -20.547  16.141  -9.789  1.00 63.25           O  
ATOM    153  OD2 ASP A  22     -18.969  17.625 -10.031  1.00 63.25           O  
ATOM    154  N   ASP A  23     -19.750  12.781  -8.945  1.00 62.19           N  
ATOM    155  CA  ASP A  23     -19.516  11.430  -9.430  1.00 62.19           C  
ATOM    156  C   ASP A  23     -18.312  11.383 -10.375  1.00 62.19           C  
ATOM    157  CB  ASP A  23     -20.750  10.883 -10.133  1.00 62.19           C  
ATOM    158  O   ASP A  23     -17.641  10.359 -10.477  1.00 62.19           O  
ATOM    159  CG  ASP A  23     -21.844  10.430  -9.164  1.00 62.19           C  
ATOM    160  OD1 ASP A  23     -21.516  10.141  -7.996  1.00 62.19           O  
ATOM    161  OD2 ASP A  23     -23.016  10.375  -9.586  1.00 62.19           O  
ATOM    162  N   ASP A  24     -18.016  12.492 -11.008  1.00 72.19           N  
ATOM    163  CA  ASP A  24     -16.875  12.508 -11.922  1.00 72.19           C  
ATOM    164  C   ASP A  24     -15.594  12.891 -11.195  1.00 72.19           C  
ATOM    165  CB  ASP A  24     -17.125  13.469 -13.086  1.00 72.19           C  
ATOM    166  O   ASP A  24     -15.227  14.070 -11.148  1.00 72.19           O  
ATOM    167  CG  ASP A  24     -18.000  12.859 -14.172  1.00 72.19           C  
ATOM    168  OD1 ASP A  24     -18.125  11.617 -14.242  1.00 72.19           O  
ATOM    169  OD2 ASP A  24     -18.562  13.633 -14.977  1.00 72.19           O  
ATOM    170  N   VAL A  25     -14.992  11.977 -10.562  1.00 78.25           N  
ATOM    171  CA  VAL A  25     -13.789  12.195  -9.773  1.00 78.25           C  
ATOM    172  C   VAL A  25     -12.555  12.086 -10.664  1.00 78.25           C  
ATOM    173  CB  VAL A  25     -13.695  11.195  -8.594  1.00 78.25           C  
ATOM    174  O   VAL A  25     -12.375  11.094 -11.367  1.00 78.25           O  
ATOM    175  CG1 VAL A  25     -12.430  11.445  -7.773  1.00 78.25           C  
ATOM    176  CG2 VAL A  25     -14.938  11.289  -7.715  1.00 78.25           C  
ATOM    177  N   ALA A  26     -11.805  13.227 -10.648  1.00 81.31           N  
ATOM    178  CA  ALA A  26     -10.523  13.203 -11.344  1.00 81.31           C  
ATOM    179  C   ALA A  26      -9.539  12.266 -10.641  1.00 81.31           C  
ATOM    180  CB  ALA A  26      -9.938  14.609 -11.445  1.00 81.31           C  
ATOM    181  O   ALA A  26      -9.531  12.172  -9.414  1.00 81.31           O  
ATOM    182  N   GLU A  27      -8.766  11.609 -11.414  1.00 85.06           N  
ATOM    183  CA  GLU A  27      -7.754  10.703 -10.891  1.00 85.06           C  
ATOM    184  C   GLU A  27      -6.828  11.422  -9.914  1.00 85.06           C  
ATOM    185  CB  GLU A  27      -6.941  10.086 -12.031  1.00 85.06           C  
ATOM    186  O   GLU A  27      -6.379  10.836  -8.930  1.00 85.06           O  
ATOM    187  CG  GLU A  27      -5.980   8.992 -11.578  1.00 85.06           C  
ATOM    188  CD  GLU A  27      -5.328   8.258 -12.734  1.00 85.06           C  
ATOM    189  OE1 GLU A  27      -4.504   7.344 -12.484  1.00 85.06           O  
ATOM    190  OE2 GLU A  27      -5.641   8.586 -13.898  1.00 85.06           O  
ATOM    191  N   ALA A  28      -6.602  12.656 -10.125  1.00 89.12           N  
ATOM    192  CA  ALA A  28      -5.703  13.453  -9.289  1.00 89.12           C  
ATOM    193  C   ALA A  28      -6.273  13.648  -7.891  1.00 89.12           C  
ATOM    194  CB  ALA A  28      -5.434  14.805  -9.945  1.00 89.12           C  
ATOM    195  O   ALA A  28      -5.527  13.867  -6.934  1.00 89.12           O  
ATOM    196  N   ASP A  29      -7.543  13.516  -7.770  1.00 91.75           N  
ATOM    197  CA  ASP A  29      -8.188  13.820  -6.496  1.00 91.75           C  
ATOM    198  C   ASP A  29      -8.344  12.562  -5.645  1.00 91.75           C  
ATOM    199  CB  ASP A  29      -9.555  14.469  -6.730  1.00 91.75           C  
ATOM    200  O   ASP A  29      -8.852  12.625  -4.520  1.00 91.75           O  
ATOM    201  CG  ASP A  29      -9.453  15.875  -7.301  1.00 91.75           C  
ATOM    202  OD1 ASP A  29      -8.461  16.578  -7.023  1.00 91.75           O  
ATOM    203  OD2 ASP A  29     -10.383  16.281  -8.031  1.00 91.75           O  
ATOM    204  N   ILE A  30      -7.926  11.484  -6.121  1.00 93.62           N  
ATOM    205  CA  ILE A  30      -8.016  10.234  -5.379  1.00 93.62           C  
ATOM    206  C   ILE A  30      -7.035  10.250  -4.211  1.00 93.62           C  
ATOM    207  CB  ILE A  30      -7.746   9.016  -6.289  1.00 93.62           C  
ATOM    208  O   ILE A  30      -5.836  10.469  -4.402  1.00 93.62           O  
ATOM    209  CG1 ILE A  30      -8.820   8.906  -7.375  1.00 93.62           C  
ATOM    210  CG2 ILE A  30      -7.676   7.727  -5.461  1.00 93.62           C  
ATOM    211  CD1 ILE A  30      -8.562   7.805  -8.398  1.00 93.62           C  
ATOM    212  N   ILE A  31      -7.551  10.016  -3.055  1.00 96.75           N  
ATOM    213  CA  ILE A  31      -6.723   9.992  -1.855  1.00 96.75           C  
ATOM    214  C   ILE A  31      -5.828   8.750  -1.874  1.00 96.75           C  
ATOM    215  CB  ILE A  31      -7.586  10.008  -0.573  1.00 96.75           C  
ATOM    216  O   ILE A  31      -6.312   7.629  -2.020  1.00 96.75           O  
ATOM    217  CG1 ILE A  31      -8.398  11.305  -0.491  1.00 96.75           C  
ATOM    218  CG2 ILE A  31      -6.711   9.828   0.670  1.00 96.75           C  
ATOM    219  CD1 ILE A  31      -9.414  11.328   0.639  1.00 96.75           C  
ATOM    220  N   SER A  32      -4.578   9.008  -1.670  1.00 97.06           N  
ATOM    221  CA  SER A  32      -3.611   7.926  -1.800  1.00 97.06           C  
ATOM    222  C   SER A  32      -2.963   7.602  -0.458  1.00 97.06           C  
ATOM    223  CB  SER A  32      -2.531   8.289  -2.822  1.00 97.06           C  
ATOM    224  O   SER A  32      -2.209   6.633  -0.346  1.00 97.06           O  
ATOM    225  OG  SER A  32      -1.881   9.492  -2.461  1.00 97.06           O  
ATOM    226  N   THR A  33      -3.227   8.383   0.556  1.00 97.94           N  
ATOM    227  CA  THR A  33      -2.705   8.102   1.890  1.00 97.94           C  
ATOM    228  C   THR A  33      -3.434   8.938   2.939  1.00 97.94           C  
ATOM    229  CB  THR A  33      -1.193   8.383   1.967  1.00 97.94           C  
ATOM    230  O   THR A  33      -3.959  10.008   2.635  1.00 97.94           O  
ATOM    231  CG2 THR A  33      -0.898   9.867   1.787  1.00 97.94           C  
ATOM    232  OG1 THR A  33      -0.700   7.961   3.244  1.00 97.94           O  
ATOM    233  N   VAL A  34      -3.428   8.484   4.176  1.00 98.44           N  
ATOM    234  CA  VAL A  34      -4.074   9.141   5.309  1.00 98.44           C  
ATOM    235  C   VAL A  34      -3.301   8.836   6.590  1.00 98.44           C  
ATOM    236  CB  VAL A  34      -5.547   8.688   5.457  1.00 98.44           C  
ATOM    237  O   VAL A  34      -2.891   7.699   6.824  1.00 98.44           O  
ATOM    238  CG1 VAL A  34      -6.191   9.352   6.676  1.00 98.44           C  
ATOM    239  CG2 VAL A  34      -6.332   9.016   4.191  1.00 98.44           C  
ATOM    240  N   GLU A  35      -3.184   9.844   7.484  1.00 98.00           N  
ATOM    241  CA  GLU A  35      -2.432   9.641   8.719  1.00 98.00           C  
ATOM    242  C   GLU A  35      -2.826  10.672   9.781  1.00 98.00           C  
ATOM    243  CB  GLU A  35      -0.927   9.719   8.453  1.00 98.00           C  
ATOM    244  O   GLU A  35      -2.875  11.867   9.500  1.00 98.00           O  
ATOM    245  CG  GLU A  35      -0.070   9.383   9.664  1.00 98.00           C  
ATOM    246  CD  GLU A  35       1.386   9.117   9.320  1.00 98.00           C  
ATOM    247  OE1 GLU A  35       2.178   8.789  10.227  1.00 98.00           O  
ATOM    248  OE2 GLU A  35       1.737   9.242   8.125  1.00 98.00           O  
ATOM    249  N   PHE A  36      -3.057  10.188  11.000  1.00 98.19           N  
ATOM    250  CA  PHE A  36      -3.201  11.070  12.148  1.00 98.19           C  
ATOM    251  C   PHE A  36      -1.839  11.445  12.719  1.00 98.19           C  
ATOM    252  CB  PHE A  36      -4.059  10.414  13.234  1.00 98.19           C  
ATOM    253  O   PHE A  36      -0.897  10.656  12.664  1.00 98.19           O  
ATOM    254  CG  PHE A  36      -5.535  10.430  12.938  1.00 98.19           C  
ATOM    255  CD1 PHE A  36      -6.289  11.578  13.164  1.00 98.19           C  
ATOM    256  CD2 PHE A  36      -6.168   9.305  12.430  1.00 98.19           C  
ATOM    257  CE1 PHE A  36      -7.656  11.594  12.891  1.00 98.19           C  
ATOM    258  CE2 PHE A  36      -7.531   9.320  12.156  1.00 98.19           C  
ATOM    259  CZ  PHE A  36      -8.273  10.469  12.383  1.00 98.19           C  
ATOM    260  N   ASN A  37      -1.805  12.633  13.289  1.00 96.94           N  
ATOM    261  CA  ASN A  37      -0.601  12.945  14.047  1.00 96.94           C  
ATOM    262  C   ASN A  37      -0.615  12.273  15.422  1.00 96.94           C  
ATOM    263  CB  ASN A  37      -0.440  14.461  14.203  1.00 96.94           C  
ATOM    264  O   ASN A  37      -1.555  11.547  15.750  1.00 96.94           O  
ATOM    265  CG  ASN A  37      -1.438  15.062  15.172  1.00 96.94           C  
ATOM    266  ND2 ASN A  37      -1.107  16.219  15.711  1.00 96.94           N  
ATOM    267  OD1 ASN A  37      -2.494  14.477  15.430  1.00 96.94           O  
ATOM    268  N   HIS A  38       0.427  12.406  16.156  1.00 94.25           N  
ATOM    269  CA  HIS A  38       0.642  11.672  17.406  1.00 94.25           C  
ATOM    270  C   HIS A  38      -0.453  11.977  18.422  1.00 94.25           C  
ATOM    271  CB  HIS A  38       2.014  12.008  17.984  1.00 94.25           C  
ATOM    272  O   HIS A  38      -0.846  11.102  19.203  1.00 94.25           O  
ATOM    273  CG  HIS A  38       3.158  11.508  17.172  1.00 94.25           C  
ATOM    274  CD2 HIS A  38       3.949  10.414  17.312  1.00 94.25           C  
ATOM    275  ND1 HIS A  38       3.602  12.156  16.031  1.00 94.25           N  
ATOM    276  CE1 HIS A  38       4.621  11.492  15.523  1.00 94.25           C  
ATOM    277  NE2 HIS A  38       4.852  10.430  16.281  1.00 94.25           N  
ATOM    278  N   SER A  39      -0.970  13.164  18.422  1.00 93.31           N  
ATOM    279  CA  SER A  39      -2.014  13.547  19.375  1.00 93.31           C  
ATOM    280  C   SER A  39      -3.400  13.227  18.828  1.00 93.31           C  
ATOM    281  CB  SER A  39      -1.921  15.047  19.688  1.00 93.31           C  
ATOM    282  O   SER A  39      -4.367  13.125  19.594  1.00 93.31           O  
ATOM    283  OG  SER A  39      -2.223  15.820  18.547  1.00 93.31           O  
ATOM    284  N   GLY A  40      -3.475  13.102  17.500  1.00 95.56           N  
ATOM    285  CA  GLY A  40      -4.762  12.867  16.875  1.00 95.56           C  
ATOM    286  C   GLY A  40      -5.516  14.148  16.562  1.00 95.56           C  
ATOM    287  O   GLY A  40      -6.633  14.109  16.047  1.00 95.56           O  
ATOM    288  N   GLU A  41      -4.934  15.266  16.844  1.00 94.12           N  
ATOM    289  CA  GLU A  41      -5.574  16.562  16.609  1.00 94.12           C  
ATOM    290  C   GLU A  41      -5.527  16.938  15.133  1.00 94.12           C  
ATOM    291  CB  GLU A  41      -4.906  17.641  17.453  1.00 94.12           C  
ATOM    292  O   GLU A  41      -6.359  17.719  14.664  1.00 94.12           O  
ATOM    293  CG  GLU A  41      -5.168  17.516  18.953  1.00 94.12           C  
ATOM    294  CD  GLU A  41      -4.543  18.625  19.766  1.00 94.12           C  
ATOM    295  OE1 GLU A  41      -4.742  18.656  21.000  1.00 94.12           O  
ATOM    296  OE2 GLU A  41      -3.854  19.484  19.172  1.00 94.12           O  
ATOM    297  N   LEU A  42      -4.516  16.469  14.484  1.00 96.75           N  
ATOM    298  CA  LEU A  42      -4.367  16.734  13.055  1.00 96.75           C  
ATOM    299  C   LEU A  42      -4.500  15.453  12.250  1.00 96.75           C  
ATOM    300  CB  LEU A  42      -3.018  17.406  12.773  1.00 96.75           C  
ATOM    301  O   LEU A  42      -4.039  14.398  12.680  1.00 96.75           O  
ATOM    302  CG  LEU A  42      -2.758  18.750  13.461  1.00 96.75           C  
ATOM    303  CD1 LEU A  42      -1.327  19.203  13.203  1.00 96.75           C  
ATOM    304  CD2 LEU A  42      -3.756  19.797  12.977  1.00 96.75           C  
ATOM    305  N   LEU A  43      -5.105  15.516  11.172  1.00 98.00           N  
ATOM    306  CA  LEU A  43      -5.289  14.469  10.180  1.00 98.00           C  
ATOM    307  C   LEU A  43      -4.840  14.938   8.797  1.00 98.00           C  
ATOM    308  CB  LEU A  43      -6.754  14.023  10.133  1.00 98.00           C  
ATOM    309  O   LEU A  43      -5.324  15.945   8.297  1.00 98.00           O  
ATOM    310  CG  LEU A  43      -7.109  12.969   9.086  1.00 98.00           C  
ATOM    311  CD1 LEU A  43      -6.434  11.648   9.414  1.00 98.00           C  
ATOM    312  CD2 LEU A  43      -8.617  12.797   8.992  1.00 98.00           C  
ATOM    313  N   ALA A  44      -3.910  14.219   8.211  1.00 98.56           N  
ATOM    314  CA  ALA A  44      -3.387  14.609   6.906  1.00 98.56           C  
ATOM    315  C   ALA A  44      -3.760  13.578   5.840  1.00 98.56           C  
ATOM    316  CB  ALA A  44      -1.871  14.773   6.969  1.00 98.56           C  
ATOM    317  O   ALA A  44      -3.748  12.375   6.098  1.00 98.56           O  
ATOM    318  N   THR A  45      -4.059  14.008   4.684  1.00 98.38           N  
ATOM    319  CA  THR A  45      -4.285  13.172   3.512  1.00 98.38           C  
ATOM    320  C   THR A  45      -3.410  13.625   2.346  1.00 98.38           C  
ATOM    321  CB  THR A  45      -5.766  13.195   3.086  1.00 98.38           C  
ATOM    322  O   THR A  45      -3.066  14.797   2.238  1.00 98.38           O  
ATOM    323  CG2 THR A  45      -6.676  12.766   4.230  1.00 98.38           C  
ATOM    324  OG1 THR A  45      -6.121  14.523   2.686  1.00 98.38           O  
ATOM    325  N   GLY A  46      -2.936  12.734   1.596  1.00 98.31           N  
ATOM    326  CA  GLY A  46      -2.305  12.945   0.302  1.00 98.31           C  
ATOM    327  C   GLY A  46      -3.092  12.344  -0.850  1.00 98.31           C  
ATOM    328  O   GLY A  46      -3.785  11.336  -0.679  1.00 98.31           O  
ATOM    329  N   ASP A  47      -2.945  12.961  -2.023  1.00 96.69           N  
ATOM    330  CA  ASP A  47      -3.705  12.461  -3.166  1.00 96.69           C  
ATOM    331  C   ASP A  47      -2.789  12.180  -4.355  1.00 96.69           C  
ATOM    332  CB  ASP A  47      -4.789  13.469  -3.566  1.00 96.69           C  
ATOM    333  O   ASP A  47      -1.571  12.336  -4.258  1.00 96.69           O  
ATOM    334  CG  ASP A  47      -4.227  14.820  -3.955  1.00 96.69           C  
ATOM    335  OD1 ASP A  47      -3.088  14.891  -4.465  1.00 96.69           O  
ATOM    336  OD2 ASP A  47      -4.934  15.836  -3.750  1.00 96.69           O  
ATOM    337  N   LYS A  48      -3.334  11.656  -5.398  1.00 94.12           N  
ATOM    338  CA  LYS A  48      -2.586  11.273  -6.590  1.00 94.12           C  
ATOM    339  C   LYS A  48      -2.113  12.492  -7.367  1.00 94.12           C  
ATOM    340  CB  LYS A  48      -3.438  10.375  -7.488  1.00 94.12           C  
ATOM    341  O   LYS A  48      -1.226  12.391  -8.219  1.00 94.12           O  
ATOM    342  CG  LYS A  48      -3.658   8.977  -6.941  1.00 94.12           C  
ATOM    343  CD  LYS A  48      -4.273   8.055  -7.984  1.00 94.12           C  
ATOM    344  CE  LYS A  48      -4.383   6.621  -7.477  1.00 94.12           C  
ATOM    345  NZ  LYS A  48      -4.980   5.715  -8.500  1.00 94.12           N  
ATOM    346  N   GLY A  49      -2.682  13.648  -7.020  1.00 93.62           N  
ATOM    347  CA  GLY A  49      -2.273  14.891  -7.660  1.00 93.62           C  
ATOM    348  C   GLY A  49      -1.142  15.586  -6.930  1.00 93.62           C  
ATOM    349  O   GLY A  49      -0.740  16.688  -7.309  1.00 93.62           O  
ATOM    350  N   GLY A  50      -0.691  15.023  -5.855  1.00 96.12           N  
ATOM    351  CA  GLY A  50       0.446  15.570  -5.129  1.00 96.12           C  
ATOM    352  C   GLY A  50       0.049  16.578  -4.066  1.00 96.12           C  
ATOM    353  O   GLY A  50       0.901  17.281  -3.527  1.00 96.12           O  
ATOM    354  N   ARG A  51      -1.178  16.641  -3.783  1.00 96.12           N  
ATOM    355  CA  ARG A  51      -1.695  17.594  -2.805  1.00 96.12           C  
ATOM    356  C   ARG A  51      -1.812  16.953  -1.426  1.00 96.12           C  
ATOM    357  CB  ARG A  51      -3.057  18.141  -3.250  1.00 96.12           C  
ATOM    358  O   ARG A  51      -2.207  15.797  -1.306  1.00 96.12           O  
ATOM    359  CG  ARG A  51      -3.020  18.891  -4.570  1.00 96.12           C  
ATOM    360  CD  ARG A  51      -4.410  19.312  -5.016  1.00 96.12           C  
ATOM    361  NE  ARG A  51      -5.332  18.188  -5.066  1.00 96.12           N  
ATOM    362  NH1 ARG A  51      -7.246  19.469  -5.121  1.00 96.12           N  
ATOM    363  NH2 ARG A  51      -7.398  17.188  -5.156  1.00 96.12           N  
ATOM    364  CZ  ARG A  51      -6.656  18.281  -5.113  1.00 96.12           C  
ATOM    365  N   VAL A  52      -1.492  17.734  -0.459  1.00 97.94           N  
ATOM    366  CA  VAL A  52      -1.674  17.344   0.935  1.00 97.94           C  
ATOM    367  C   VAL A  52      -2.721  18.250   1.593  1.00 97.94           C  
ATOM    368  CB  VAL A  52      -0.345  17.406   1.721  1.00 97.94           C  
ATOM    369  O   VAL A  52      -2.639  19.469   1.504  1.00 97.94           O  
ATOM    370  CG1 VAL A  52      -0.589  17.188   3.213  1.00 97.94           C  
ATOM    371  CG2 VAL A  52       0.647  16.391   1.179  1.00 97.94           C  
ATOM    372  N   VAL A  53      -3.605  17.688   2.172  1.00 97.38           N  
ATOM    373  CA  VAL A  53      -4.625  18.406   2.932  1.00 97.38           C  
ATOM    374  C   VAL A  53      -4.547  18.000   4.402  1.00 97.38           C  
ATOM    375  CB  VAL A  53      -6.039  18.125   2.379  1.00 97.38           C  
ATOM    376  O   VAL A  53      -4.605  16.812   4.738  1.00 97.38           O  
ATOM    377  CG1 VAL A  53      -7.074  18.984   3.105  1.00 97.38           C  
ATOM    378  CG2 VAL A  53      -6.086  18.391   0.875  1.00 97.38           C  
ATOM    379  N   ILE A  54      -4.480  18.953   5.270  1.00 97.50           N  
ATOM    380  CA  ILE A  54      -4.426  18.734   6.711  1.00 97.50           C  
ATOM    381  C   ILE A  54      -5.738  19.188   7.348  1.00 97.50           C  
ATOM    382  CB  ILE A  54      -3.236  19.500   7.348  1.00 97.50           C  
ATOM    383  O   ILE A  54      -6.219  20.297   7.082  1.00 97.50           O  
ATOM    384  CG1 ILE A  54      -1.917  19.031   6.719  1.00 97.50           C  
ATOM    385  CG2 ILE A  54      -3.219  19.281   8.867  1.00 97.50           C  
ATOM    386  CD1 ILE A  54      -0.703  19.828   7.172  1.00 97.50           C  
ATOM    387  N   PHE A  55      -6.250  18.422   8.148  1.00 96.88           N  
ATOM    388  CA  PHE A  55      -7.465  18.703   8.906  1.00 96.88           C  
ATOM    389  C   PHE A  55      -7.156  18.812  10.398  1.00 96.88           C  
ATOM    390  CB  PHE A  55      -8.508  17.609   8.672  1.00 96.88           C  
ATOM    391  O   PHE A  55      -6.332  18.062  10.930  1.00 96.88           O  
ATOM    392  CG  PHE A  55      -8.812  17.359   7.223  1.00 96.88           C  
ATOM    393  CD1 PHE A  55      -9.844  18.047   6.586  1.00 96.88           C  
ATOM    394  CD2 PHE A  55      -8.070  16.438   6.488  1.00 96.88           C  
ATOM    395  CE1 PHE A  55     -10.125  17.812   5.242  1.00 96.88           C  
ATOM    396  CE2 PHE A  55      -8.352  16.203   5.145  1.00 96.88           C  
ATOM    397  CZ  PHE A  55      -9.375  16.891   4.523  1.00 96.88           C  
ATOM    398  N   GLN A  56      -7.836  19.656  11.047  1.00 94.75           N  
ATOM    399  CA  GLN A  56      -7.684  19.859  12.484  1.00 94.75           C  
ATOM    400  C   GLN A  56      -8.992  19.609  13.219  1.00 94.75           C  
ATOM    401  CB  GLN A  56      -7.180  21.281  12.773  1.00 94.75           C  
ATOM    402  O   GLN A  56     -10.055  20.062  12.781  1.00 94.75           O  
ATOM    403  CG  GLN A  56      -6.898  21.547  14.250  1.00 94.75           C  
ATOM    404  CD  GLN A  56      -6.340  22.922  14.508  1.00 94.75           C  
ATOM    405  NE2 GLN A  56      -5.496  23.047  15.523  1.00 94.75           N  
ATOM    406  OE1 GLN A  56      -6.664  23.891  13.789  1.00 94.75           O  
ATOM    407  N   GLN A  57      -8.867  19.000  14.305  1.00 93.25           N  
ATOM    408  CA  GLN A  57     -10.023  18.703  15.141  1.00 93.25           C  
ATOM    409  C   GLN A  57     -10.641  19.984  15.695  1.00 93.25           C  
ATOM    410  CB  GLN A  57      -9.633  17.766  16.281  1.00 93.25           C  
ATOM    411  O   GLN A  57      -9.922  20.875  16.156  1.00 93.25           O  
ATOM    412  CG  GLN A  57     -10.828  17.188  17.031  1.00 93.25           C  
ATOM    413  CD  GLN A  57     -10.414  16.203  18.125  1.00 93.25           C  
ATOM    414  NE2 GLN A  57     -11.297  15.266  18.438  1.00 93.25           N  
ATOM    415  OE1 GLN A  57      -9.312  16.312  18.672  1.00 93.25           O  
ATOM    416  N   GLU A  58     -11.875  20.031  15.617  1.00 87.00           N  
ATOM    417  CA  GLU A  58     -12.562  21.203  16.141  1.00 87.00           C  
ATOM    418  C   GLU A  58     -12.414  21.297  17.656  1.00 87.00           C  
ATOM    419  CB  GLU A  58     -14.039  21.172  15.758  1.00 87.00           C  
ATOM    420  O   GLU A  58     -12.797  20.375  18.391  1.00 87.00           O  
ATOM    421  CG  GLU A  58     -14.555  22.500  15.211  1.00 87.00           C  
ATOM    422  CD  GLU A  58     -15.961  22.406  14.641  1.00 87.00           C  
ATOM    423  OE1 GLU A  58     -16.438  23.391  14.023  1.00 87.00           O  
ATOM    424  OE2 GLU A  58     -16.594  21.344  14.820  1.00 87.00           O  
ATOM    425  N   GLN A  59     -11.844  22.359  18.203  1.00 73.75           N  
ATOM    426  CA  GLN A  59     -11.523  22.547  19.625  1.00 73.75           C  
ATOM    427  C   GLN A  59     -12.789  22.672  20.453  1.00 73.75           C  
ATOM    428  CB  GLN A  59     -10.641  23.781  19.812  1.00 73.75           C  
ATOM    429  O   GLN A  59     -12.844  22.172  21.594  1.00 73.75           O  
ATOM    430  CG  GLN A  59      -9.188  23.562  19.422  1.00 73.75           C  
ATOM    431  CD  GLN A  59      -8.266  24.625  19.969  1.00 73.75           C  
ATOM    432  NE2 GLN A  59      -6.965  24.469  19.734  1.00 73.75           N  
ATOM    433  OE1 GLN A  59      -8.719  25.594  20.594  1.00 73.75           O  
ATOM    434  N   GLU A  60     -13.734  23.422  19.938  1.00 68.12           N  
ATOM    435  CA  GLU A  60     -14.961  23.625  20.703  1.00 68.12           C  
ATOM    436  C   GLU A  60     -15.656  22.297  21.000  1.00 68.12           C  
ATOM    437  CB  GLU A  60     -15.914  24.562  19.953  1.00 68.12           C  
ATOM    438  O   GLU A  60     -16.344  22.172  22.016  1.00 68.12           O  
ATOM    439  CG  GLU A  60     -15.422  26.000  19.844  1.00 68.12           C  
ATOM    440  CD  GLU A  60     -16.391  26.922  19.125  1.00 68.12           C  
ATOM    441  OE1 GLU A  60     -16.109  28.125  19.031  1.00 68.12           O  
ATOM    442  OE2 GLU A  60     -17.438  26.422  18.656  1.00 68.12           O  
ATOM    443  N   ASN A  61     -15.359  21.328  20.234  1.00 64.25           N  
ATOM    444  CA  ASN A  61     -16.062  20.047  20.328  1.00 64.25           C  
ATOM    445  C   ASN A  61     -15.250  19.016  21.109  1.00 64.25           C  
ATOM    446  CB  ASN A  61     -16.406  19.516  18.938  1.00 64.25           C  
ATOM    447  O   ASN A  61     -15.664  17.859  21.234  1.00 64.25           O  
ATOM    448  CG  ASN A  61     -17.453  20.359  18.234  1.00 64.25           C  
ATOM    449  ND2 ASN A  61     -17.625  20.141  16.938  1.00 64.25           N  
ATOM    450  OD1 ASN A  61     -18.094  21.219  18.859  1.00 64.25           O  
ATOM    451  N   LYS A  62     -14.062  19.406  21.484  1.00 64.25           N  
ATOM    452  CA  LYS A  62     -13.219  18.438  22.203  1.00 64.25           C  
ATOM    453  C   LYS A  62     -13.875  18.000  23.500  1.00 64.25           C  
ATOM    454  CB  LYS A  62     -11.844  19.047  22.484  1.00 64.25           C  
ATOM    455  O   LYS A  62     -13.695  16.859  23.938  1.00 64.25           O  
ATOM    456  CG  LYS A  62     -10.883  19.000  21.297  1.00 64.25           C  
ATOM    457  CD  LYS A  62      -9.492  19.484  21.688  1.00 64.25           C  
ATOM    458  CE  LYS A  62      -8.547  19.469  20.500  1.00 64.25           C  
ATOM    459  NZ  LYS A  62      -7.203  20.016  20.859  1.00 64.25           N  
ATOM    460  N   ILE A  63     -14.656  18.953  24.000  1.00 63.19           N  
ATOM    461  CA  ILE A  63     -15.281  18.656  25.281  1.00 63.19           C  
ATOM    462  C   ILE A  63     -16.562  17.875  25.078  1.00 63.19           C  
ATOM    463  CB  ILE A  63     -15.570  19.953  26.078  1.00 63.19           C  
ATOM    464  O   ILE A  63     -16.906  17.000  25.875  1.00 63.19           O  
ATOM    465  CG1 ILE A  63     -14.281  20.766  26.281  1.00 63.19           C  
ATOM    466  CG2 ILE A  63     -16.234  19.641  27.406  1.00 63.19           C  
ATOM    467  CD1 ILE A  63     -14.516  22.188  26.750  1.00 63.19           C  
ATOM    468  N   GLN A  64     -17.188  18.094  23.922  1.00 67.19           N  
ATOM    469  CA  GLN A  64     -18.422  17.359  23.641  1.00 67.19           C  
ATOM    470  C   GLN A  64     -18.125  15.992  23.047  1.00 67.19           C  
ATOM    471  CB  GLN A  64     -19.328  18.172  22.703  1.00 67.19           C  
ATOM    472  O   GLN A  64     -17.719  15.891  21.891  1.00 67.19           O  
ATOM    473  CG  GLN A  64     -19.953  19.391  23.344  1.00 67.19           C  
ATOM    474  CD  GLN A  64     -20.859  20.156  22.406  1.00 67.19           C  
ATOM    475  NE2 GLN A  64     -21.469  21.219  22.891  1.00 67.19           N  
ATOM    476  OE1 GLN A  64     -21.031  19.781  21.234  1.00 67.19           O  
ATOM    477  N   SER A  65     -18.250  15.023  23.859  1.00 66.62           N  
ATOM    478  CA  SER A  65     -17.891  13.648  23.531  1.00 66.62           C  
ATOM    479  C   SER A  65     -18.516  13.219  22.203  1.00 66.62           C  
ATOM    480  CB  SER A  65     -18.344  12.695  24.641  1.00 66.62           C  
ATOM    481  O   SER A  65     -17.922  12.414  21.469  1.00 66.62           O  
ATOM    482  OG  SER A  65     -19.766  12.711  24.766  1.00 66.62           O  
ATOM    483  N   HIS A  66     -19.625  13.930  21.766  1.00 67.88           N  
ATOM    484  CA  HIS A  66     -20.344  13.477  20.594  1.00 67.88           C  
ATOM    485  C   HIS A  66     -19.781  14.117  19.328  1.00 67.88           C  
ATOM    486  CB  HIS A  66     -21.844  13.781  20.719  1.00 67.88           C  
ATOM    487  O   HIS A  66     -20.094  13.688  18.203  1.00 67.88           O  
ATOM    488  CG  HIS A  66     -22.125  15.102  21.375  1.00 67.88           C  
ATOM    489  CD2 HIS A  66     -22.484  16.297  20.844  1.00 67.88           C  
ATOM    490  ND1 HIS A  66     -22.031  15.289  22.734  1.00 67.88           N  
ATOM    491  CE1 HIS A  66     -22.344  16.547  23.016  1.00 67.88           C  
ATOM    492  NE2 HIS A  66     -22.625  17.172  21.891  1.00 67.88           N  
ATOM    493  N   SER A  67     -18.906  15.070  19.516  1.00 73.69           N  
ATOM    494  CA  SER A  67     -18.453  15.797  18.328  1.00 73.69           C  
ATOM    495  C   SER A  67     -16.938  15.750  18.188  1.00 73.69           C  
ATOM    496  CB  SER A  67     -18.922  17.250  18.375  1.00 73.69           C  
ATOM    497  O   SER A  67     -16.344  16.609  17.547  1.00 73.69           O  
ATOM    498  OG  SER A  67     -18.359  17.922  19.469  1.00 73.69           O  
ATOM    499  N   ARG A  68     -16.344  14.859  18.797  1.00 78.81           N  
ATOM    500  CA  ARG A  68     -14.891  14.766  18.781  1.00 78.81           C  
ATOM    501  C   ARG A  68     -14.383  14.352  17.406  1.00 78.81           C  
ATOM    502  CB  ARG A  68     -14.414  13.773  19.844  1.00 78.81           C  
ATOM    503  O   ARG A  68     -13.227  14.609  17.078  1.00 78.81           O  
ATOM    504  CG  ARG A  68     -14.586  14.266  21.281  1.00 78.81           C  
ATOM    505  CD  ARG A  68     -14.055  13.258  22.281  1.00 78.81           C  
ATOM    506  NE  ARG A  68     -14.320  13.688  23.656  1.00 78.81           N  
ATOM    507  NH1 ARG A  68     -13.469  11.766  24.641  1.00 78.81           N  
ATOM    508  NH2 ARG A  68     -14.320  13.445  25.938  1.00 78.81           N  
ATOM    509  CZ  ARG A  68     -14.039  12.969  24.734  1.00 78.81           C  
ATOM    510  N   GLY A  69     -15.266  13.844  16.641  1.00 87.00           N  
ATOM    511  CA  GLY A  69     -14.875  13.344  15.336  1.00 87.00           C  
ATOM    512  C   GLY A  69     -15.023  14.375  14.234  1.00 87.00           C  
ATOM    513  O   GLY A  69     -15.016  14.031  13.055  1.00 87.00           O  
ATOM    514  N   GLU A  70     -15.180  15.578  14.641  1.00 91.38           N  
ATOM    515  CA  GLU A  70     -15.328  16.641  13.648  1.00 91.38           C  
ATOM    516  C   GLU A  70     -13.992  17.328  13.375  1.00 91.38           C  
ATOM    517  CB  GLU A  70     -16.359  17.672  14.102  1.00 91.38           C  
ATOM    518  O   GLU A  70     -13.344  17.828  14.297  1.00 91.38           O  
ATOM    519  CG  GLU A  70     -17.797  17.141  14.094  1.00 91.38           C  
ATOM    520  CD  GLU A  70     -18.812  18.203  14.469  1.00 91.38           C  
ATOM    521  OE1 GLU A  70     -20.016  17.875  14.570  1.00 91.38           O  
ATOM    522  OE2 GLU A  70     -18.406  19.375  14.656  1.00 91.38           O  
ATOM    523  N   TYR A  71     -13.570  17.359  12.156  1.00 94.88           N  
ATOM    524  CA  TYR A  71     -12.320  17.938  11.695  1.00 94.88           C  
ATOM    525  C   TYR A  71     -12.570  19.000  10.633  1.00 94.88           C  
ATOM    526  CB  TYR A  71     -11.383  16.859  11.148  1.00 94.88           C  
ATOM    527  O   TYR A  71     -13.414  18.812   9.750  1.00 94.88           O  
ATOM    528  CG  TYR A  71     -10.734  16.016  12.219  1.00 94.88           C  
ATOM    529  CD1 TYR A  71      -9.406  16.219  12.586  1.00 94.88           C  
ATOM    530  CD2 TYR A  71     -11.453  15.016  12.875  1.00 94.88           C  
ATOM    531  CE1 TYR A  71      -8.805  15.438  13.570  1.00 94.88           C  
ATOM    532  CE2 TYR A  71     -10.859  14.234  13.859  1.00 94.88           C  
ATOM    533  OH  TYR A  71      -8.953  13.680  15.180  1.00 94.88           O  
ATOM    534  CZ  TYR A  71      -9.539  14.453  14.203  1.00 94.88           C  
ATOM    535  N   ASN A  72     -11.836  20.062  10.672  1.00 93.56           N  
ATOM    536  CA  ASN A  72     -11.906  21.125   9.680  1.00 93.56           C  
ATOM    537  C   ASN A  72     -10.594  21.250   8.906  1.00 93.56           C  
ATOM    538  CB  ASN A  72     -12.258  22.453  10.344  1.00 93.56           C  
ATOM    539  O   ASN A  72      -9.539  20.859   9.398  1.00 93.56           O  
ATOM    540  CG  ASN A  72     -13.656  22.453  10.938  1.00 93.56           C  
ATOM    541  ND2 ASN A  72     -13.789  23.031  12.125  1.00 93.56           N  
ATOM    542  OD1 ASN A  72     -14.602  21.953  10.336  1.00 93.56           O  
ATOM    543  N   VAL A  73     -10.766  21.797   7.691  1.00 93.69           N  
ATOM    544  CA  VAL A  73      -9.570  21.984   6.871  1.00 93.69           C  
ATOM    545  C   VAL A  73      -8.633  22.969   7.547  1.00 93.69           C  
ATOM    546  CB  VAL A  73      -9.930  22.469   5.449  1.00 93.69           C  
ATOM    547  O   VAL A  73      -9.031  24.094   7.863  1.00 93.69           O  
ATOM    548  CG1 VAL A  73      -8.664  22.766   4.648  1.00 93.69           C  
ATOM    549  CG2 VAL A  73     -10.789  21.422   4.730  1.00 93.69           C  
ATOM    550  N   TYR A  74      -7.469  22.547   7.824  1.00 93.38           N  
ATOM    551  CA  TYR A  74      -6.441  23.328   8.508  1.00 93.38           C  
ATOM    552  C   TYR A  74      -5.477  23.953   7.504  1.00 93.38           C  
ATOM    553  CB  TYR A  74      -5.672  22.453   9.500  1.00 93.38           C  
ATOM    554  O   TYR A  74      -5.141  25.125   7.609  1.00 93.38           O  
ATOM    555  CG  TYR A  74      -4.707  23.219  10.367  1.00 93.38           C  
ATOM    556  CD1 TYR A  74      -3.342  22.953  10.336  1.00 93.38           C  
ATOM    557  CD2 TYR A  74      -5.156  24.234  11.211  1.00 93.38           C  
ATOM    558  CE1 TYR A  74      -2.449  23.656  11.133  1.00 93.38           C  
ATOM    559  CE2 TYR A  74      -4.273  24.938  12.016  1.00 93.38           C  
ATOM    560  OH  TYR A  74      -2.041  25.359  12.758  1.00 93.38           O  
ATOM    561  CZ  TYR A  74      -2.922  24.656  11.969  1.00 93.38           C  
ATOM    562  N   SER A  75      -5.062  23.203   6.508  1.00 93.38           N  
ATOM    563  CA  SER A  75      -4.148  23.656   5.465  1.00 93.38           C  
ATOM    564  C   SER A  75      -4.215  22.750   4.238  1.00 93.38           C  
ATOM    565  CB  SER A  75      -2.713  23.703   5.992  1.00 93.38           C  
ATOM    566  O   SER A  75      -4.461  21.547   4.355  1.00 93.38           O  
ATOM    567  OG  SER A  75      -1.832  24.219   5.008  1.00 93.38           O  
ATOM    568  N   THR A  76      -4.051  23.312   3.105  1.00 94.50           N  
ATOM    569  CA  THR A  76      -3.936  22.594   1.836  1.00 94.50           C  
ATOM    570  C   THR A  76      -2.766  23.141   1.019  1.00 94.50           C  
ATOM    571  CB  THR A  76      -5.234  22.703   1.014  1.00 94.50           C  
ATOM    572  O   THR A  76      -2.633  24.359   0.846  1.00 94.50           O  
ATOM    573  CG2 THR A  76      -5.156  21.859  -0.247  1.00 94.50           C  
ATOM    574  OG1 THR A  76      -6.336  22.266   1.813  1.00 94.50           O  
ATOM    575  N   PHE A  77      -1.938  22.266   0.550  1.00 93.50           N  
ATOM    576  CA  PHE A  77      -0.803  22.719  -0.244  1.00 93.50           C  
ATOM    577  C   PHE A  77      -0.342  21.625  -1.206  1.00 93.50           C  
ATOM    578  CB  PHE A  77       0.356  23.141   0.665  1.00 93.50           C  
ATOM    579  O   PHE A  77      -0.634  20.453  -1.002  1.00 93.50           O  
ATOM    580  CG  PHE A  77       0.881  22.031   1.534  1.00 93.50           C  
ATOM    581  CD1 PHE A  77       0.289  21.750   2.760  1.00 93.50           C  
ATOM    582  CD2 PHE A  77       1.968  21.266   1.126  1.00 93.50           C  
ATOM    583  CE1 PHE A  77       0.773  20.719   3.566  1.00 93.50           C  
ATOM    584  CE2 PHE A  77       2.457  20.234   1.926  1.00 93.50           C  
ATOM    585  CZ  PHE A  77       1.859  19.969   3.146  1.00 93.50           C  
ATOM    586  N   GLN A  78       0.358  22.109  -2.230  1.00 94.62           N  
ATOM    587  CA  GLN A  78       0.962  21.203  -3.199  1.00 94.62           C  
ATOM    588  C   GLN A  78       2.309  20.688  -2.703  1.00 94.62           C  
ATOM    589  CB  GLN A  78       1.131  21.891  -4.555  1.00 94.62           C  
ATOM    590  O   GLN A  78       3.268  21.453  -2.582  1.00 94.62           O  
ATOM    591  CG  GLN A  78       1.634  20.969  -5.656  1.00 94.62           C  
ATOM    592  CD  GLN A  78       0.624  19.906  -6.035  1.00 94.62           C  
ATOM    593  NE2 GLN A  78       1.081  18.656  -6.125  1.00 94.62           N  
ATOM    594  OE1 GLN A  78      -0.558  20.188  -6.246  1.00 94.62           O  
ATOM    595  N   SER A  79       2.365  19.438  -2.451  1.00 96.31           N  
ATOM    596  CA  SER A  79       3.592  18.844  -1.927  1.00 96.31           C  
ATOM    597  C   SER A  79       4.543  18.453  -3.055  1.00 96.31           C  
ATOM    598  CB  SER A  79       3.270  17.625  -1.072  1.00 96.31           C  
ATOM    599  O   SER A  79       5.738  18.750  -2.992  1.00 96.31           O  
ATOM    600  OG  SER A  79       4.457  17.000  -0.627  1.00 96.31           O  
ATOM    601  N   HIS A  80       4.039  17.781  -4.008  1.00 94.69           N  
ATOM    602  CA  HIS A  80       4.848  17.266  -5.105  1.00 94.69           C  
ATOM    603  C   HIS A  80       4.258  17.656  -6.457  1.00 94.69           C  
ATOM    604  CB  HIS A  80       4.977  15.742  -5.008  1.00 94.69           C  
ATOM    605  O   HIS A  80       3.037  17.656  -6.629  1.00 94.69           O  
ATOM    606  CG  HIS A  80       5.723  15.281  -3.803  1.00 94.69           C  
ATOM    607  CD2 HIS A  80       7.004  14.859  -3.656  1.00 94.69           C  
ATOM    608  ND1 HIS A  80       5.148  15.203  -2.553  1.00 94.69           N  
ATOM    609  CE1 HIS A  80       6.047  14.758  -1.687  1.00 94.69           C  
ATOM    610  NE2 HIS A  80       7.180  14.547  -2.332  1.00 94.69           N  
ATOM    611  N   GLU A  81       5.082  18.047  -7.289  1.00 90.19           N  
ATOM    612  CA  GLU A  81       4.754  18.328  -8.680  1.00 90.19           C  
ATOM    613  C   GLU A  81       5.422  17.328  -9.617  1.00 90.19           C  
ATOM    614  CB  GLU A  81       5.172  19.750  -9.055  1.00 90.19           C  
ATOM    615  O   GLU A  81       6.406  16.688  -9.250  1.00 90.19           O  
ATOM    616  CG  GLU A  81       4.531  20.828  -8.180  1.00 90.19           C  
ATOM    617  CD  GLU A  81       3.092  21.141  -8.570  1.00 90.19           C  
ATOM    618  OE1 GLU A  81       2.391  21.828  -7.801  1.00 90.19           O  
ATOM    619  OE2 GLU A  81       2.662  20.672  -9.648  1.00 90.19           O  
ATOM    620  N   PRO A  82       4.746  17.172 -10.773  1.00 85.31           N  
ATOM    621  CA  PRO A  82       5.414  16.281 -11.734  1.00 85.31           C  
ATOM    622  C   PRO A  82       6.793  16.797 -12.141  1.00 85.31           C  
ATOM    623  CB  PRO A  82       4.457  16.266 -12.922  1.00 85.31           C  
ATOM    624  O   PRO A  82       6.992  18.000 -12.297  1.00 85.31           O  
ATOM    625  CG  PRO A  82       3.166  16.797 -12.391  1.00 85.31           C  
ATOM    626  CD  PRO A  82       3.463  17.656 -11.203  1.00 85.31           C  
ATOM    627  N   GLU A  83       7.691  15.859 -12.172  1.00 82.12           N  
ATOM    628  CA  GLU A  83       9.062  16.172 -12.570  1.00 82.12           C  
ATOM    629  C   GLU A  83       9.562  15.180 -13.617  1.00 82.12           C  
ATOM    630  CB  GLU A  83       9.992  16.172 -11.359  1.00 82.12           C  
ATOM    631  O   GLU A  83       8.969  14.117 -13.812  1.00 82.12           O  
ATOM    632  CG  GLU A  83       9.664  17.250 -10.336  1.00 82.12           C  
ATOM    633  CD  GLU A  83      10.492  17.141  -9.062  1.00 82.12           C  
ATOM    634  OE1 GLU A  83      10.234  17.906  -8.102  1.00 82.12           O  
ATOM    635  OE2 GLU A  83      11.406  16.281  -9.023  1.00 82.12           O  
ATOM    636  N   PHE A  84      10.562  15.617 -14.461  1.00 72.75           N  
ATOM    637  CA  PHE A  84      11.180  14.758 -15.477  1.00 72.75           C  
ATOM    638  C   PHE A  84      12.656  14.555 -15.188  1.00 72.75           C  
ATOM    639  CB  PHE A  84      10.992  15.359 -16.875  1.00 72.75           C  
ATOM    640  O   PHE A  84      13.406  15.523 -15.023  1.00 72.75           O  
ATOM    641  CG  PHE A  84      11.352  14.414 -17.984  1.00 72.75           C  
ATOM    642  CD1 PHE A  84      12.586  14.508 -18.625  1.00 72.75           C  
ATOM    643  CD2 PHE A  84      10.461  13.438 -18.406  1.00 72.75           C  
ATOM    644  CE1 PHE A  84      12.922  13.641 -19.656  1.00 72.75           C  
ATOM    645  CE2 PHE A  84      10.789  12.562 -19.438  1.00 72.75           C  
ATOM    646  CZ  PHE A  84      12.016  12.664 -20.062  1.00 72.75           C  
ATOM    647  N   ASP A  85      13.031  13.328 -14.961  1.00 69.19           N  
ATOM    648  CA  ASP A  85      14.438  12.953 -14.852  1.00 69.19           C  
ATOM    649  C   ASP A  85      15.062  12.750 -16.234  1.00 69.19           C  
ATOM    650  CB  ASP A  85      14.594  11.680 -14.016  1.00 69.19           C  
ATOM    651  O   ASP A  85      14.906  11.688 -16.844  1.00 69.19           O  
ATOM    652  CG  ASP A  85      16.047  11.359 -13.680  1.00 69.19           C  
ATOM    653  OD1 ASP A  85      16.953  11.797 -14.430  1.00 69.19           O  
ATOM    654  OD2 ASP A  85      16.281  10.672 -12.664  1.00 69.19           O  
ATOM    655  N   TYR A  86      15.875  13.617 -16.688  1.00 67.06           N  
ATOM    656  CA  TYR A  86      16.438  13.648 -18.031  1.00 67.06           C  
ATOM    657  C   TYR A  86      17.516  12.570 -18.188  1.00 67.06           C  
ATOM    658  CB  TYR A  86      17.031  15.023 -18.328  1.00 67.06           C  
ATOM    659  O   TYR A  86      17.719  12.055 -19.297  1.00 67.06           O  
ATOM    660  CG  TYR A  86      16.016  16.125 -18.391  1.00 67.06           C  
ATOM    661  CD1 TYR A  86      15.234  16.328 -19.531  1.00 67.06           C  
ATOM    662  CD2 TYR A  86      15.812  16.969 -17.312  1.00 67.06           C  
ATOM    663  CE1 TYR A  86      14.289  17.344 -19.594  1.00 67.06           C  
ATOM    664  CE2 TYR A  86      14.867  18.000 -17.359  1.00 67.06           C  
ATOM    665  OH  TYR A  86      13.172  19.188 -18.547  1.00 67.06           O  
ATOM    666  CZ  TYR A  86      14.109  18.172 -18.500  1.00 67.06           C  
ATOM    667  N   LEU A  87      18.203  12.312 -17.156  1.00 68.38           N  
ATOM    668  CA  LEU A  87      19.266  11.305 -17.234  1.00 68.38           C  
ATOM    669  C   LEU A  87      18.672   9.922 -17.469  1.00 68.38           C  
ATOM    670  CB  LEU A  87      20.094  11.305 -15.953  1.00 68.38           C  
ATOM    671  O   LEU A  87      19.234   9.133 -18.234  1.00 68.38           O  
ATOM    672  CG  LEU A  87      21.000  12.523 -15.727  1.00 68.38           C  
ATOM    673  CD1 LEU A  87      21.531  12.531 -14.297  1.00 68.38           C  
ATOM    674  CD2 LEU A  87      22.141  12.539 -16.734  1.00 68.38           C  
ATOM    675  N   LYS A  88      17.531   9.758 -16.844  1.00 63.59           N  
ATOM    676  CA  LYS A  88      16.922   8.438 -16.953  1.00 63.59           C  
ATOM    677  C   LYS A  88      15.719   8.461 -17.906  1.00 63.59           C  
ATOM    678  CB  LYS A  88      16.500   7.918 -15.578  1.00 63.59           C  
ATOM    679  O   LYS A  88      15.125   7.422 -18.188  1.00 63.59           O  
ATOM    680  CG  LYS A  88      17.656   7.645 -14.633  1.00 63.59           C  
ATOM    681  CD  LYS A  88      17.172   7.074 -13.305  1.00 63.59           C  
ATOM    682  CE  LYS A  88      18.328   6.875 -12.336  1.00 63.59           C  
ATOM    683  NZ  LYS A  88      17.844   6.398 -11.000  1.00 63.59           N  
ATOM    684  N   SER A  89      15.438   9.758 -18.438  1.00 67.62           N  
ATOM    685  CA  SER A  89      14.305   9.953 -19.344  1.00 67.62           C  
ATOM    686  C   SER A  89      13.016   9.391 -18.750  1.00 67.62           C  
ATOM    687  CB  SER A  89      14.586   9.305 -20.688  1.00 67.62           C  
ATOM    688  O   SER A  89      12.289   8.664 -19.422  1.00 67.62           O  
ATOM    689  OG  SER A  89      15.734   9.875 -21.297  1.00 67.62           O  
ATOM    690  N   LEU A  90      12.805   9.633 -17.375  1.00 72.12           N  
ATOM    691  CA  LEU A  90      11.648   9.125 -16.641  1.00 72.12           C  
ATOM    692  C   LEU A  90      10.836  10.273 -16.047  1.00 72.12           C  
ATOM    693  CB  LEU A  90      12.102   8.172 -15.531  1.00 72.12           C  
ATOM    694  O   LEU A  90      11.406  11.234 -15.523  1.00 72.12           O  
ATOM    695  CG  LEU A  90      12.094   6.684 -15.875  1.00 72.12           C  
ATOM    696  CD1 LEU A  90      13.359   6.012 -15.352  1.00 72.12           C  
ATOM    697  CD2 LEU A  90      10.852   6.008 -15.297  1.00 72.12           C  
ATOM    698  N   GLU A  91       9.492  10.133 -16.266  1.00 73.75           N  
ATOM    699  CA  GLU A  91       8.594  11.070 -15.586  1.00 73.75           C  
ATOM    700  C   GLU A  91       8.320  10.625 -14.156  1.00 73.75           C  
ATOM    701  CB  GLU A  91       7.281  11.203 -16.359  1.00 73.75           C  
ATOM    702  O   GLU A  91       8.070   9.445 -13.898  1.00 73.75           O  
ATOM    703  CG  GLU A  91       6.414  12.367 -15.898  1.00 73.75           C  
ATOM    704  CD  GLU A  91       5.180  12.570 -16.766  1.00 73.75           C  
ATOM    705  OE1 GLU A  91       4.418  13.531 -16.516  1.00 73.75           O  
ATOM    706  OE2 GLU A  91       4.973  11.766 -17.688  1.00 73.75           O  
ATOM    707  N   ILE A  92       8.523  11.539 -13.297  1.00 73.69           N  
ATOM    708  CA  ILE A  92       8.219  11.289 -11.891  1.00 73.69           C  
ATOM    709  C   ILE A  92       6.852  11.875 -11.547  1.00 73.69           C  
ATOM    710  CB  ILE A  92       9.305  11.883 -10.961  1.00 73.69           C  
ATOM    711  O   ILE A  92       6.676  13.094 -11.531  1.00 73.69           O  
ATOM    712  CG1 ILE A  92      10.680  11.297 -11.297  1.00 73.69           C  
ATOM    713  CG2 ILE A  92       8.945  11.633  -9.492  1.00 73.69           C  
ATOM    714  CD1 ILE A  92      11.836  11.992 -10.602  1.00 73.69           C  
ATOM    715  N   GLU A  93       6.016  11.008 -11.148  1.00 81.44           N  
ATOM    716  CA  GLU A  93       4.645  11.430 -10.859  1.00 81.44           C  
ATOM    717  C   GLU A  93       4.562  12.141  -9.508  1.00 81.44           C  
ATOM    718  CB  GLU A  93       3.701  10.227 -10.867  1.00 81.44           C  
ATOM    719  O   GLU A  93       5.453  12.008  -8.672  1.00 81.44           O  
ATOM    720  CG  GLU A  93       3.559   9.570 -12.242  1.00 81.44           C  
ATOM    721  CD  GLU A  93       2.508   8.477 -12.273  1.00 81.44           C  
ATOM    722  OE1 GLU A  93       2.238   7.922 -13.367  1.00 81.44           O  
ATOM    723  OE2 GLU A  93       1.946   8.164 -11.195  1.00 81.44           O  
ATOM    724  N   GLU A  94       3.510  12.961  -9.414  1.00 82.81           N  
ATOM    725  CA  GLU A  94       3.305  13.797  -8.242  1.00 82.81           C  
ATOM    726  C   GLU A  94       2.535  13.047  -7.156  1.00 82.81           C  
ATOM    727  CB  GLU A  94       2.564  15.086  -8.617  1.00 82.81           C  
ATOM    728  O   GLU A  94       2.377  13.555  -6.043  1.00 82.81           O  
ATOM    729  CG  GLU A  94       1.194  14.844  -9.234  1.00 82.81           C  
ATOM    730  CD  GLU A  94       1.161  15.094 -10.734  1.00 82.81           C  
ATOM    731  OE1 GLU A  94       0.110  15.531 -11.258  1.00 82.81           O  
ATOM    732  OE2 GLU A  94       2.193  14.844 -11.398  1.00 82.81           O  
ATOM    733  N   LYS A  95       2.119  11.859  -7.445  1.00 90.62           N  
ATOM    734  CA  LYS A  95       1.311  11.086  -6.508  1.00 90.62           C  
ATOM    735  C   LYS A  95       2.025  10.922  -5.172  1.00 90.62           C  
ATOM    736  CB  LYS A  95       0.977   9.711  -7.098  1.00 90.62           C  
ATOM    737  O   LYS A  95       3.191  10.523  -5.129  1.00 90.62           O  
ATOM    738  CG  LYS A  95       0.209   8.805  -6.148  1.00 90.62           C  
ATOM    739  CD  LYS A  95       0.116   7.379  -6.688  1.00 90.62           C  
ATOM    740  CE  LYS A  95      -0.424   6.418  -5.641  1.00 90.62           C  
ATOM    741  NZ  LYS A  95      -0.426   5.008  -6.133  1.00 90.62           N  
ATOM    742  N   ILE A  96       1.307  11.148  -4.148  1.00 95.69           N  
ATOM    743  CA  ILE A  96       1.868  10.977  -2.811  1.00 95.69           C  
ATOM    744  C   ILE A  96       1.716   9.516  -2.375  1.00 95.69           C  
ATOM    745  CB  ILE A  96       1.193  11.914  -1.787  1.00 95.69           C  
ATOM    746  O   ILE A  96       0.598   9.016  -2.252  1.00 95.69           O  
ATOM    747  CG1 ILE A  96       1.355  13.375  -2.217  1.00 95.69           C  
ATOM    748  CG2 ILE A  96       1.769  11.688  -0.386  1.00 95.69           C  
ATOM    749  CD1 ILE A  96       0.645  14.375  -1.310  1.00 95.69           C  
ATOM    750  N   ASN A  97       2.787   8.961  -2.045  1.00 95.75           N  
ATOM    751  CA  ASN A  97       2.777   7.559  -1.647  1.00 95.75           C  
ATOM    752  C   ASN A  97       2.541   7.402  -0.148  1.00 95.75           C  
ATOM    753  CB  ASN A  97       4.086   6.875  -2.053  1.00 95.75           C  
ATOM    754  O   ASN A  97       1.812   6.504   0.280  1.00 95.75           O  
ATOM    755  CG  ASN A  97       4.227   6.727  -3.555  1.00 95.75           C  
ATOM    756  ND2 ASN A  97       5.449   6.500  -4.016  1.00 95.75           N  
ATOM    757  OD1 ASN A  97       3.244   6.820  -4.293  1.00 95.75           O  
ATOM    758  N   LYS A  98       3.201   8.234   0.636  1.00 97.62           N  
ATOM    759  CA  LYS A  98       3.119   8.125   2.090  1.00 97.62           C  
ATOM    760  C   LYS A  98       3.309   9.484   2.754  1.00 97.62           C  
ATOM    761  CB  LYS A  98       4.160   7.133   2.613  1.00 97.62           C  
ATOM    762  O   LYS A  98       4.004  10.352   2.221  1.00 97.62           O  
ATOM    763  CG  LYS A  98       3.855   5.680   2.281  1.00 97.62           C  
ATOM    764  CD  LYS A  98       2.693   5.152   3.111  1.00 97.62           C  
ATOM    765  CE  LYS A  98       2.455   3.668   2.859  1.00 97.62           C  
ATOM    766  NZ  LYS A  98       1.331   3.139   3.688  1.00 97.62           N  
ATOM    767  N   ILE A  99       2.719   9.656   3.881  1.00 98.12           N  
ATOM    768  CA  ILE A  99       2.881  10.805   4.758  1.00 98.12           C  
ATOM    769  C   ILE A  99       3.139  10.336   6.188  1.00 98.12           C  
ATOM    770  CB  ILE A  99       1.644  11.734   4.711  1.00 98.12           C  
ATOM    771  O   ILE A  99       2.512   9.383   6.656  1.00 98.12           O  
ATOM    772  CG1 ILE A  99       1.457  12.305   3.303  1.00 98.12           C  
ATOM    773  CG2 ILE A  99       1.767  12.852   5.746  1.00 98.12           C  
ATOM    774  CD1 ILE A  99       0.133  13.031   3.100  1.00 98.12           C  
ATOM    775  N   ARG A 100       4.047  10.969   6.859  1.00 98.06           N  
ATOM    776  CA  ARG A 100       4.359  10.656   8.250  1.00 98.06           C  
ATOM    777  C   ARG A 100       4.598  11.930   9.055  1.00 98.06           C  
ATOM    778  CB  ARG A 100       5.586   9.750   8.336  1.00 98.06           C  
ATOM    779  O   ARG A 100       5.387  12.789   8.656  1.00 98.06           O  
ATOM    780  CG  ARG A 100       5.352   8.344   7.797  1.00 98.06           C  
ATOM    781  CD  ARG A 100       4.410   7.547   8.688  1.00 98.06           C  
ATOM    782  NE  ARG A 100       4.246   6.176   8.211  1.00 98.06           N  
ATOM    783  NH1 ARG A 100       1.946   6.293   8.039  1.00 98.06           N  
ATOM    784  NH2 ARG A 100       3.047   4.359   7.484  1.00 98.06           N  
ATOM    785  CZ  ARG A 100       3.080   5.613   7.910  1.00 98.06           C  
ATOM    786  N   TRP A 101       3.994  12.000  10.211  1.00 97.56           N  
ATOM    787  CA  TRP A 101       4.176  13.125  11.109  1.00 97.56           C  
ATOM    788  C   TRP A 101       5.406  12.930  11.992  1.00 97.56           C  
ATOM    789  CB  TRP A 101       2.932  13.320  11.984  1.00 97.56           C  
ATOM    790  O   TRP A 101       5.676  11.820  12.453  1.00 97.56           O  
ATOM    791  CG  TRP A 101       1.720  13.773  11.227  1.00 97.56           C  
ATOM    792  CD1 TRP A 101       0.732  12.984  10.703  1.00 97.56           C  
ATOM    793  CD2 TRP A 101       1.370  15.125  10.906  1.00 97.56           C  
ATOM    794  CE2 TRP A 101       0.156  15.078  10.180  1.00 97.56           C  
ATOM    795  CE3 TRP A 101       1.967  16.375  11.148  1.00 97.56           C  
ATOM    796  NE1 TRP A 101      -0.212  13.766  10.078  1.00 97.56           N  
ATOM    797  CH2 TRP A 101       0.131  17.438   9.969  1.00 97.56           C  
ATOM    798  CZ2 TRP A 101      -0.473  16.234   9.711  1.00 97.56           C  
ATOM    799  CZ3 TRP A 101       1.339  17.516  10.680  1.00 97.56           C  
ATOM    800  N   LEU A 102       6.082  14.023  12.211  1.00 96.12           N  
ATOM    801  CA  LEU A 102       7.117  14.062  13.234  1.00 96.12           C  
ATOM    802  C   LEU A 102       6.551  14.570  14.562  1.00 96.12           C  
ATOM    803  CB  LEU A 102       8.273  14.961  12.789  1.00 96.12           C  
ATOM    804  O   LEU A 102       5.539  15.273  14.586  1.00 96.12           O  
ATOM    805  CG  LEU A 102       9.305  14.328  11.852  1.00 96.12           C  
ATOM    806  CD1 LEU A 102       8.844  14.469  10.398  1.00 96.12           C  
ATOM    807  CD2 LEU A 102      10.672  14.961  12.047  1.00 96.12           C  
ATOM    808  N   PRO A 103       7.172  14.117  15.609  1.00 90.44           N  
ATOM    809  CA  PRO A 103       6.711  14.648  16.891  1.00 90.44           C  
ATOM    810  C   PRO A 103       6.859  16.156  17.000  1.00 90.44           C  
ATOM    811  CB  PRO A 103       7.609  13.945  17.906  1.00 90.44           C  
ATOM    812  O   PRO A 103       7.805  16.734  16.438  1.00 90.44           O  
ATOM    813  CG  PRO A 103       8.234  12.812  17.156  1.00 90.44           C  
ATOM    814  CD  PRO A 103       8.211  13.156  15.695  1.00 90.44           C  
ATOM    815  N   GLN A 104       5.914  16.703  17.641  1.00 87.25           N  
ATOM    816  CA  GLN A 104       5.914  18.156  17.797  1.00 87.25           C  
ATOM    817  C   GLN A 104       6.945  18.609  18.828  1.00 87.25           C  
ATOM    818  CB  GLN A 104       4.523  18.656  18.188  1.00 87.25           C  
ATOM    819  O   GLN A 104       6.863  18.234  20.000  1.00 87.25           O  
ATOM    820  CG  GLN A 104       4.375  20.172  18.141  1.00 87.25           C  
ATOM    821  CD  GLN A 104       2.959  20.625  18.453  1.00 87.25           C  
ATOM    822  NE2 GLN A 104       2.715  21.922  18.297  1.00 87.25           N  
ATOM    823  OE1 GLN A 104       2.096  19.828  18.812  1.00 87.25           O  
ATOM    824  N   LYS A 105       7.996  19.328  18.438  1.00 77.06           N  
ATOM    825  CA  LYS A 105       9.016  19.828  19.359  1.00 77.06           C  
ATOM    826  C   LYS A 105       8.805  21.312  19.672  1.00 77.06           C  
ATOM    827  CB  LYS A 105      10.414  19.625  18.766  1.00 77.06           C  
ATOM    828  O   LYS A 105       9.117  21.766  20.781  1.00 77.06           O  
ATOM    829  CG  LYS A 105      10.828  18.156  18.672  1.00 77.06           C  
ATOM    830  CD  LYS A 105      12.250  18.016  18.141  1.00 77.06           C  
ATOM    831  CE  LYS A 105      12.656  16.547  18.000  1.00 77.06           C  
ATOM    832  NZ  LYS A 105      14.023  16.406  17.422  1.00 77.06           N  
ATOM    833  N   ASN A 106       8.289  22.000  18.734  1.00 81.06           N  
ATOM    834  CA  ASN A 106       8.008  23.422  18.891  1.00 81.06           C  
ATOM    835  C   ASN A 106       6.594  23.766  18.438  1.00 81.06           C  
ATOM    836  CB  ASN A 106       9.031  24.266  18.125  1.00 81.06           C  
ATOM    837  O   ASN A 106       5.703  22.906  18.469  1.00 81.06           O  
ATOM    838  CG  ASN A 106      10.461  23.891  18.469  1.00 81.06           C  
ATOM    839  ND2 ASN A 106      11.391  24.234  17.578  1.00 81.06           N  
ATOM    840  OD1 ASN A 106      10.734  23.297  19.516  1.00 81.06           O  
ATOM    841  N   ALA A 107       6.406  24.953  18.281  1.00 83.19           N  
ATOM    842  CA  ALA A 107       5.070  25.406  17.906  1.00 83.19           C  
ATOM    843  C   ALA A 107       4.707  24.938  16.500  1.00 83.19           C  
ATOM    844  CB  ALA A 107       4.980  26.938  17.984  1.00 83.19           C  
ATOM    845  O   ALA A 107       3.525  24.797  16.172  1.00 83.19           O  
ATOM    846  N   ALA A 108       5.699  24.594  15.766  1.00 89.25           N  
ATOM    847  CA  ALA A 108       5.461  24.172  14.391  1.00 89.25           C  
ATOM    848  C   ALA A 108       5.305  22.656  14.297  1.00 89.25           C  
ATOM    849  CB  ALA A 108       6.598  24.641  13.484  1.00 89.25           C  
ATOM    850  O   ALA A 108       5.832  21.922  15.133  1.00 89.25           O  
ATOM    851  N   GLN A 109       4.484  22.250  13.383  1.00 92.62           N  
ATOM    852  CA  GLN A 109       4.316  20.844  13.055  1.00 92.62           C  
ATOM    853  C   GLN A 109       5.160  20.453  11.844  1.00 92.62           C  
ATOM    854  CB  GLN A 109       2.846  20.516  12.797  1.00 92.62           C  
ATOM    855  O   GLN A 109       5.348  21.250  10.930  1.00 92.62           O  
ATOM    856  CG  GLN A 109       1.927  20.859  13.961  1.00 92.62           C  
ATOM    857  CD  GLN A 109       1.986  19.844  15.086  1.00 92.62           C  
ATOM    858  NE2 GLN A 109       1.457  20.203  16.250  1.00 92.62           N  
ATOM    859  OE1 GLN A 109       2.504  18.734  14.906  1.00 92.62           O  
ATOM    860  N   PHE A 110       5.727  19.266  11.867  1.00 95.81           N  
ATOM    861  CA  PHE A 110       6.547  18.766  10.766  1.00 95.81           C  
ATOM    862  C   PHE A 110       5.957  17.500  10.180  1.00 95.81           C  
ATOM    863  CB  PHE A 110       7.984  18.516  11.234  1.00 95.81           C  
ATOM    864  O   PHE A 110       5.484  16.625  10.914  1.00 95.81           O  
ATOM    865  CG  PHE A 110       8.727  19.766  11.609  1.00 95.81           C  
ATOM    866  CD1 PHE A 110       9.461  20.469  10.656  1.00 95.81           C  
ATOM    867  CD2 PHE A 110       8.695  20.250  12.914  1.00 95.81           C  
ATOM    868  CE1 PHE A 110      10.148  21.641  11.000  1.00 95.81           C  
ATOM    869  CE2 PHE A 110       9.383  21.406  13.258  1.00 95.81           C  
ATOM    870  CZ  PHE A 110      10.109  22.094  12.305  1.00 95.81           C  
ATOM    871  N   LEU A 111       6.012  17.391   8.906  1.00 96.75           N  
ATOM    872  CA  LEU A 111       5.410  16.297   8.164  1.00 96.75           C  
ATOM    873  C   LEU A 111       6.320  15.836   7.031  1.00 96.75           C  
ATOM    874  CB  LEU A 111       4.043  16.703   7.609  1.00 96.75           C  
ATOM    875  O   LEU A 111       6.812  16.656   6.258  1.00 96.75           O  
ATOM    876  CG  LEU A 111       3.326  15.664   6.746  1.00 96.75           C  
ATOM    877  CD1 LEU A 111       2.641  14.625   7.625  1.00 96.75           C  
ATOM    878  CD2 LEU A 111       2.316  16.344   5.824  1.00 96.75           C  
ATOM    879  N   LEU A 112       6.602  14.516   6.969  1.00 98.06           N  
ATOM    880  CA  LEU A 112       7.312  13.930   5.840  1.00 98.06           C  
ATOM    881  C   LEU A 112       6.340  13.453   4.766  1.00 98.06           C  
ATOM    882  CB  LEU A 112       8.180  12.758   6.309  1.00 98.06           C  
ATOM    883  O   LEU A 112       5.328  12.820   5.078  1.00 98.06           O  
ATOM    884  CG  LEU A 112       9.516  13.125   6.969  1.00 98.06           C  
ATOM    885  CD1 LEU A 112      10.156  11.883   7.582  1.00 98.06           C  
ATOM    886  CD2 LEU A 112      10.453  13.773   5.961  1.00 98.06           C  
ATOM    887  N   SER A 113       6.566  13.758   3.545  1.00 98.12           N  
ATOM    888  CA  SER A 113       5.809  13.266   2.396  1.00 98.12           C  
ATOM    889  C   SER A 113       6.738  12.734   1.311  1.00 98.12           C  
ATOM    890  CB  SER A 113       4.930  14.375   1.824  1.00 98.12           C  
ATOM    891  O   SER A 113       7.875  13.188   1.178  1.00 98.12           O  
ATOM    892  OG  SER A 113       5.719  15.375   1.193  1.00 98.12           O  
ATOM    893  N   THR A 114       6.277  11.758   0.605  1.00 97.81           N  
ATOM    894  CA  THR A 114       7.070  11.188  -0.481  1.00 97.81           C  
ATOM    895  C   THR A 114       6.191  10.883  -1.689  1.00 97.81           C  
ATOM    896  CB  THR A 114       7.801   9.914  -0.033  1.00 97.81           C  
ATOM    897  O   THR A 114       5.055  10.430  -1.537  1.00 97.81           O  
ATOM    898  CG2 THR A 114       6.809   8.844   0.421  1.00 97.81           C  
ATOM    899  OG1 THR A 114       8.570   9.398  -1.128  1.00 97.81           O  
ATOM    900  N   ASN A 115       6.695  11.188  -2.805  1.00 95.00           N  
ATOM    901  CA  ASN A 115       6.176  10.594  -4.031  1.00 95.00           C  
ATOM    902  C   ASN A 115       7.020   9.398  -4.477  1.00 95.00           C  
ATOM    903  CB  ASN A 115       6.109  11.641  -5.148  1.00 95.00           C  
ATOM    904  O   ASN A 115       7.535   8.656  -3.643  1.00 95.00           O  
ATOM    905  CG  ASN A 115       7.480  12.109  -5.590  1.00 95.00           C  
ATOM    906  ND2 ASN A 115       7.508  13.109  -6.465  1.00 95.00           N  
ATOM    907  OD1 ASN A 115       8.500  11.586  -5.152  1.00 95.00           O  
ATOM    908  N   ASP A 116       7.090   9.133  -5.734  1.00 90.81           N  
ATOM    909  CA  ASP A 116       7.766   7.934  -6.223  1.00 90.81           C  
ATOM    910  C   ASP A 116       9.281   8.047  -6.035  1.00 90.81           C  
ATOM    911  CB  ASP A 116       7.434   7.691  -7.695  1.00 90.81           C  
ATOM    912  O   ASP A 116       9.969   7.031  -5.906  1.00 90.81           O  
ATOM    913  CG  ASP A 116       6.008   7.219  -7.910  1.00 90.81           C  
ATOM    914  OD1 ASP A 116       5.363   6.762  -6.941  1.00 90.81           O  
ATOM    915  OD2 ASP A 116       5.523   7.301  -9.062  1.00 90.81           O  
ATOM    916  N   LYS A 117       9.812   9.281  -5.930  1.00 90.75           N  
ATOM    917  CA  LYS A 117      11.266   9.414  -5.980  1.00 90.75           C  
ATOM    918  C   LYS A 117      11.766  10.422  -4.957  1.00 90.75           C  
ATOM    919  CB  LYS A 117      11.719   9.820  -7.387  1.00 90.75           C  
ATOM    920  O   LYS A 117      12.922  10.375  -4.539  1.00 90.75           O  
ATOM    921  CG  LYS A 117      11.453   8.766  -8.453  1.00 90.75           C  
ATOM    922  CD  LYS A 117      12.359   7.555  -8.273  1.00 90.75           C  
ATOM    923  CE  LYS A 117      12.188   6.559  -9.414  1.00 90.75           C  
ATOM    924  NZ  LYS A 117      13.086   5.375  -9.258  1.00 90.75           N  
ATOM    925  N   THR A 118      10.945  11.273  -4.555  1.00 93.62           N  
ATOM    926  CA  THR A 118      11.414  12.414  -3.773  1.00 93.62           C  
ATOM    927  C   THR A 118      10.711  12.469  -2.422  1.00 93.62           C  
ATOM    928  CB  THR A 118      11.195  13.742  -4.523  1.00 93.62           C  
ATOM    929  O   THR A 118       9.477  12.438  -2.357  1.00 93.62           O  
ATOM    930  CG2 THR A 118      11.828  14.906  -3.777  1.00 93.62           C  
ATOM    931  OG1 THR A 118      11.781  13.648  -5.828  1.00 93.62           O  
ATOM    932  N   ILE A 119      11.477  12.641  -1.407  1.00 97.31           N  
ATOM    933  CA  ILE A 119      10.984  12.797  -0.046  1.00 97.31           C  
ATOM    934  C   ILE A 119      11.141  14.250   0.396  1.00 97.31           C  
ATOM    935  CB  ILE A 119      11.711  11.859   0.938  1.00 97.31           C  
ATOM    936  O   ILE A 119      12.195  14.852   0.210  1.00 97.31           O  
ATOM    937  CG1 ILE A 119      11.578  10.398   0.481  1.00 97.31           C  
ATOM    938  CG2 ILE A 119      11.172  12.039   2.359  1.00 97.31           C  
ATOM    939  CD1 ILE A 119      12.602   9.461   1.104  1.00 97.31           C  
ATOM    940  N   LYS A 120      10.156  14.789   1.003  1.00 97.38           N  
ATOM    941  CA  LYS A 120      10.180  16.172   1.459  1.00 97.38           C  
ATOM    942  C   LYS A 120       9.727  16.281   2.912  1.00 97.38           C  
ATOM    943  CB  LYS A 120       9.297  17.047   0.567  1.00 97.38           C  
ATOM    944  O   LYS A 120       8.812  15.578   3.336  1.00 97.38           O  
ATOM    945  CG  LYS A 120       9.773  17.156  -0.874  1.00 97.38           C  
ATOM    946  CD  LYS A 120       8.891  18.078  -1.695  1.00 97.38           C  
ATOM    947  CE  LYS A 120       9.344  18.141  -3.148  1.00 97.38           C  
ATOM    948  NZ  LYS A 120       8.477  19.047  -3.959  1.00 97.38           N  
ATOM    949  N   LEU A 121      10.391  17.125   3.609  1.00 97.50           N  
ATOM    950  CA  LEU A 121       9.992  17.500   4.961  1.00 97.50           C  
ATOM    951  C   LEU A 121       9.305  18.859   4.961  1.00 97.50           C  
ATOM    952  CB  LEU A 121      11.211  17.531   5.887  1.00 97.50           C  
ATOM    953  O   LEU A 121       9.906  19.859   4.562  1.00 97.50           O  
ATOM    954  CG  LEU A 121      10.945  17.891   7.352  1.00 97.50           C  
ATOM    955  CD1 LEU A 121      10.102  16.797   8.016  1.00 97.50           C  
ATOM    956  CD2 LEU A 121      12.250  18.094   8.102  1.00 97.50           C  
ATOM    957  N   TRP A 122       8.164  18.906   5.453  1.00 96.75           N  
ATOM    958  CA  TRP A 122       7.359  20.125   5.473  1.00 96.75           C  
ATOM    959  C   TRP A 122       7.227  20.656   6.891  1.00 96.75           C  
ATOM    960  CB  TRP A 122       5.969  19.859   4.879  1.00 96.75           C  
ATOM    961  O   TRP A 122       7.047  19.891   7.840  1.00 96.75           O  
ATOM    962  CG  TRP A 122       5.988  19.484   3.426  1.00 96.75           C  
ATOM    963  CD1 TRP A 122       6.164  18.250   2.893  1.00 96.75           C  
ATOM    964  CD2 TRP A 122       5.824  20.375   2.320  1.00 96.75           C  
ATOM    965  CE2 TRP A 122       5.914  19.609   1.142  1.00 96.75           C  
ATOM    966  CE3 TRP A 122       5.609  21.766   2.209  1.00 96.75           C  
ATOM    967  NE1 TRP A 122       6.121  18.312   1.519  1.00 96.75           N  
ATOM    968  CH2 TRP A 122       5.586  21.516  -0.211  1.00 96.75           C  
ATOM    969  CZ2 TRP A 122       5.797  20.172  -0.132  1.00 96.75           C  
ATOM    970  CZ3 TRP A 122       5.492  22.312   0.941  1.00 96.75           C  
ATOM    971  N   LYS A 123       7.289  21.922   7.035  1.00 94.44           N  
ATOM    972  CA  LYS A 123       6.988  22.641   8.273  1.00 94.44           C  
ATOM    973  C   LYS A 123       5.629  23.328   8.188  1.00 94.44           C  
ATOM    974  CB  LYS A 123       8.078  23.672   8.578  1.00 94.44           C  
ATOM    975  O   LYS A 123       5.391  24.141   7.285  1.00 94.44           O  
ATOM    976  CG  LYS A 123       7.887  24.406   9.891  1.00 94.44           C  
ATOM    977  CD  LYS A 123       8.969  25.453  10.109  1.00 94.44           C  
ATOM    978  CE  LYS A 123       8.750  26.219  11.406  1.00 94.44           C  
ATOM    979  NZ  LYS A 123       9.789  27.266  11.609  1.00 94.44           N  
ATOM    980  N   ILE A 124       4.844  23.031   9.039  1.00 92.50           N  
ATOM    981  CA  ILE A 124       3.521  23.641   9.141  1.00 92.50           C  
ATOM    982  C   ILE A 124       3.486  24.609  10.320  1.00 92.50           C  
ATOM    983  CB  ILE A 124       2.412  22.578   9.281  1.00 92.50           C  
ATOM    984  O   ILE A 124       3.582  24.188  11.477  1.00 92.50           O  
ATOM    985  CG1 ILE A 124       2.502  21.562   8.141  1.00 92.50           C  
ATOM    986  CG2 ILE A 124       1.031  23.234   9.320  1.00 92.50           C  
ATOM    987  CD1 ILE A 124       3.244  20.281   8.508  1.00 92.50           C  
ATOM    988  N   SER A 125       3.354  25.844   9.984  1.00 90.19           N  
ATOM    989  CA  SER A 125       3.400  26.875  11.031  1.00 90.19           C  
ATOM    990  C   SER A 125       2.230  27.844  10.914  1.00 90.19           C  
ATOM    991  CB  SER A 125       4.719  27.641  10.977  1.00 90.19           C  
ATOM    992  O   SER A 125       1.725  28.078   9.812  1.00 90.19           O  
ATOM    993  OG  SER A 125       4.867  28.297   9.727  1.00 90.19           O  
ATOM    994  N   GLU A 126       1.786  28.266  12.039  1.00 85.50           N  
ATOM    995  CA  GLU A 126       0.748  29.297  12.117  1.00 85.50           C  
ATOM    996  C   GLU A 126       1.354  30.703  12.156  1.00 85.50           C  
ATOM    997  CB  GLU A 126      -0.141  29.078  13.344  1.00 85.50           C  
ATOM    998  O   GLU A 126       2.357  30.922  12.836  1.00 85.50           O  
ATOM    999  CG  GLU A 126      -0.923  27.766  13.305  1.00 85.50           C  
ATOM   1000  CD  GLU A 126      -1.794  27.547  14.531  1.00 85.50           C  
ATOM   1001  OE1 GLU A 126      -2.479  26.500  14.617  1.00 85.50           O  
ATOM   1002  OE2 GLU A 126      -1.793  28.438  15.414  1.00 85.50           O  
ATOM   1003  N   ARG A 127       0.854  31.484  11.344  1.00 79.12           N  
ATOM   1004  CA  ARG A 127       1.255  32.875  11.352  1.00 79.12           C  
ATOM   1005  C   ARG A 127       0.082  33.781  11.727  1.00 79.12           C  
ATOM   1006  CB  ARG A 127       1.817  33.281   9.992  1.00 79.12           C  
ATOM   1007  O   ARG A 127      -0.942  33.781  11.039  1.00 79.12           O  
ATOM   1008  CG  ARG A 127       3.176  32.688   9.680  1.00 79.12           C  
ATOM   1009  CD  ARG A 127       3.803  33.312   8.438  1.00 79.12           C  
ATOM   1010  NE  ARG A 127       5.102  32.719   8.133  1.00 79.12           N  
ATOM   1011  NH1 ARG A 127       5.449  33.969   6.219  1.00 79.12           N  
ATOM   1012  NH2 ARG A 127       7.016  32.438   6.902  1.00 79.12           N  
ATOM   1013  CZ  ARG A 127       5.852  33.031   7.086  1.00 79.12           C  
ATOM   1014  N   ASP A 128       0.222  34.406  12.844  1.00 74.75           N  
ATOM   1015  CA  ASP A 128      -0.847  35.281  13.312  1.00 74.75           C  
ATOM   1016  C   ASP A 128      -0.394  36.719  13.320  1.00 74.75           C  
ATOM   1017  CB  ASP A 128      -1.314  34.844  14.711  1.00 74.75           C  
ATOM   1018  O   ASP A 128      -1.102  37.594  13.836  1.00 74.75           O  
ATOM   1019  CG  ASP A 128      -0.188  34.812  15.727  1.00 74.75           C  
ATOM   1020  OD1 ASP A 128       0.993  34.938  15.336  1.00 74.75           O  
ATOM   1021  OD2 ASP A 128      -0.483  34.656  16.938  1.00 74.75           O  
ATOM   1022  N   LYS A 129       0.752  36.969  13.008  1.00 73.69           N  
ATOM   1023  CA  LYS A 129       1.266  38.344  13.008  1.00 73.69           C  
ATOM   1024  C   LYS A 129       1.887  38.688  11.664  1.00 73.69           C  
ATOM   1025  CB  LYS A 129       2.295  38.531  14.125  1.00 73.69           C  
ATOM   1026  O   LYS A 129       2.445  37.812  10.984  1.00 73.69           O  
ATOM   1027  CG  LYS A 129       1.729  38.344  15.523  1.00 73.69           C  
ATOM   1028  CD  LYS A 129       2.791  38.562  16.594  1.00 73.69           C  
ATOM   1029  CE  LYS A 129       2.244  38.312  18.000  1.00 73.69           C  
ATOM   1030  NZ  LYS A 129       3.301  38.469  19.031  1.00 73.69           N  
ATOM   1031  N   ARG A 130       1.626  39.719  11.188  1.00 73.56           N  
ATOM   1032  CA  ARG A 130       2.248  40.250   9.977  1.00 73.56           C  
ATOM   1033  C   ARG A 130       2.969  41.562  10.266  1.00 73.56           C  
ATOM   1034  CB  ARG A 130       1.201  40.469   8.883  1.00 73.56           C  
ATOM   1035  O   ARG A 130       2.488  42.375  11.047  1.00 73.56           O  
ATOM   1036  CG  ARG A 130       1.731  41.188   7.648  1.00 73.56           C  
ATOM   1037  CD  ARG A 130       0.647  41.375   6.598  1.00 73.56           C  
ATOM   1038  NE  ARG A 130       1.161  42.062   5.414  1.00 73.56           N  
ATOM   1039  NH1 ARG A 130      -0.851  42.031   4.277  1.00 73.56           N  
ATOM   1040  NH2 ARG A 130       1.006  42.969   3.316  1.00 73.56           N  
ATOM   1041  CZ  ARG A 130       0.438  42.344   4.340  1.00 73.56           C  
ATOM   1042  N   PRO A 131       4.234  41.688   9.711  1.00 73.94           N  
ATOM   1043  CA  PRO A 131       4.938  42.969   9.867  1.00 73.94           C  
ATOM   1044  C   PRO A 131       4.301  44.094   9.055  1.00 73.94           C  
ATOM   1045  CB  PRO A 131       6.348  42.656   9.367  1.00 73.94           C  
ATOM   1046  O   PRO A 131       4.020  43.906   7.867  1.00 73.94           O  
ATOM   1047  CG  PRO A 131       6.207  41.375   8.578  1.00 73.94           C  
ATOM   1048  CD  PRO A 131       4.891  40.750   8.922  1.00 73.94           C  
ATOM   1049  N   GLU A 132       3.842  44.969   9.688  1.00 72.88           N  
ATOM   1050  CA  GLU A 132       3.271  46.156   9.070  1.00 72.88           C  
ATOM   1051  C   GLU A 132       4.055  47.406   9.453  1.00 72.88           C  
ATOM   1052  CB  GLU A 132       1.801  46.312   9.469  1.00 72.88           C  
ATOM   1053  O   GLU A 132       4.750  47.406  10.477  1.00 72.88           O  
ATOM   1054  CG  GLU A 132       0.845  45.469   8.633  1.00 72.88           C  
ATOM   1055  CD  GLU A 132      -0.618  45.719   8.953  1.00 72.88           C  
ATOM   1056  OE1 GLU A 132      -1.496  45.031   8.375  1.00 72.88           O  
ATOM   1057  OE2 GLU A 132      -0.890  46.625   9.789  1.00 72.88           O  
ATOM   1058  N   GLY A 133       4.105  48.312   8.508  1.00 69.44           N  
ATOM   1059  CA  GLY A 133       4.672  49.625   8.805  1.00 69.44           C  
ATOM   1060  C   GLY A 133       6.055  49.812   8.219  1.00 69.44           C  
ATOM   1061  O   GLY A 133       6.891  50.500   8.812  1.00 69.44           O  
ATOM   1062  N   TYR A 134       6.336  49.000   7.207  1.00 69.69           N  
ATOM   1063  CA  TYR A 134       7.578  49.312   6.504  1.00 69.69           C  
ATOM   1064  C   TYR A 134       7.523  50.688   5.844  1.00 69.69           C  
ATOM   1065  CB  TYR A 134       7.867  48.219   5.449  1.00 69.69           C  
ATOM   1066  O   TYR A 134       6.473  51.094   5.340  1.00 69.69           O  
ATOM   1067  CG  TYR A 134       8.211  46.875   6.035  1.00 69.69           C  
ATOM   1068  CD1 TYR A 134       9.516  46.562   6.410  1.00 69.69           C  
ATOM   1069  CD2 TYR A 134       7.230  45.906   6.211  1.00 69.69           C  
ATOM   1070  CE1 TYR A 134       9.836  45.344   6.945  1.00 69.69           C  
ATOM   1071  CE2 TYR A 134       7.543  44.656   6.746  1.00 69.69           C  
ATOM   1072  OH  TYR A 134       9.164  43.156   7.645  1.00 69.69           O  
ATOM   1073  CZ  TYR A 134       8.852  44.375   7.113  1.00 69.69           C  
ATOM   1074  N   ASN A 135       8.469  51.500   6.160  1.00 70.38           N  
ATOM   1075  CA  ASN A 135       8.500  52.781   5.457  1.00 70.38           C  
ATOM   1076  C   ASN A 135       9.414  52.750   4.234  1.00 70.38           C  
ATOM   1077  CB  ASN A 135       8.945  53.906   6.398  1.00 70.38           C  
ATOM   1078  O   ASN A 135       9.781  53.781   3.680  1.00 70.38           O  
ATOM   1079  CG  ASN A 135      10.438  53.875   6.688  1.00 70.38           C  
ATOM   1080  ND2 ASN A 135      10.953  54.969   7.254  1.00 70.38           N  
ATOM   1081  OD1 ASN A 135      11.109  52.875   6.402  1.00 70.38           O  
ATOM   1082  N   LEU A 136       9.898  51.438   4.102  1.00 73.00           N  
ATOM   1083  CA  LEU A 136      10.789  51.312   2.951  1.00 73.00           C  
ATOM   1084  C   LEU A 136      10.000  51.031   1.680  1.00 73.00           C  
ATOM   1085  CB  LEU A 136      11.828  50.219   3.189  1.00 73.00           C  
ATOM   1086  O   LEU A 136      10.539  51.125   0.574  1.00 73.00           O  
ATOM   1087  CG  LEU A 136      12.844  50.469   4.305  1.00 73.00           C  
ATOM   1088  CD1 LEU A 136      13.445  49.156   4.773  1.00 73.00           C  
ATOM   1089  CD2 LEU A 136      13.930  51.406   3.830  1.00 73.00           C  
ATOM   1090  N   LYS A 137       8.820  50.469   1.848  1.00 69.62           N  
ATOM   1091  CA  LYS A 137       8.023  50.094   0.673  1.00 69.62           C  
ATOM   1092  C   LYS A 137       6.746  50.938   0.609  1.00 69.62           C  
ATOM   1093  CB  LYS A 137       7.688  48.625   0.678  1.00 69.62           C  
ATOM   1094  O   LYS A 137       6.203  51.312   1.644  1.00 69.62           O  
ATOM   1095  CG  LYS A 137       8.859  47.719   0.313  1.00 69.62           C  
ATOM   1096  CD  LYS A 137       8.438  46.250   0.271  1.00 69.62           C  
ATOM   1097  CE  LYS A 137       9.617  45.344  -0.060  1.00 69.62           C  
ATOM   1098  NZ  LYS A 137       9.219  43.906  -0.057  1.00 69.62           N  
ATOM   1099  N   GLU A 138       6.430  51.344  -0.631  1.00 68.25           N  
ATOM   1100  CA  GLU A 138       5.160  52.031  -0.869  1.00 68.25           C  
ATOM   1101  C   GLU A 138       3.984  51.062  -0.707  1.00 68.25           C  
ATOM   1102  CB  GLU A 138       5.137  52.656  -2.264  1.00 68.25           C  
ATOM   1103  O   GLU A 138       4.180  49.875  -0.478  1.00 68.25           O  
ATOM   1104  CG  GLU A 138       6.070  53.844  -2.418  1.00 68.25           C  
ATOM   1105  CD  GLU A 138       5.680  54.781  -3.559  1.00 68.25           C  
ATOM   1106  OE1 GLU A 138       6.355  55.812  -3.762  1.00 68.25           O  
ATOM   1107  OE2 GLU A 138       4.684  54.469  -4.254  1.00 68.25           O  
ATOM   1108  N   GLU A 139       2.656  51.625  -0.586  1.00 65.69           N  
ATOM   1109  CA  GLU A 139       1.434  50.844  -0.409  1.00 65.69           C  
ATOM   1110  C   GLU A 139       1.326  49.750  -1.456  1.00 65.69           C  
ATOM   1111  CB  GLU A 139       0.204  51.750  -0.474  1.00 65.69           C  
ATOM   1112  O   GLU A 139       0.758  48.688  -1.190  1.00 65.69           O  
ATOM   1113  CG  GLU A 139      -0.160  52.406   0.858  1.00 65.69           C  
ATOM   1114  CD  GLU A 139      -1.492  53.125   0.829  1.00 65.69           C  
ATOM   1115  OE1 GLU A 139      -1.966  53.562   1.900  1.00 65.69           O  
ATOM   1116  OE2 GLU A 139      -2.066  53.281  -0.275  1.00 65.69           O  
ATOM   1117  N   ASP A 140       1.904  50.031  -2.559  1.00 66.00           N  
ATOM   1118  CA  ASP A 140       1.790  49.062  -3.668  1.00 66.00           C  
ATOM   1119  C   ASP A 140       2.947  48.094  -3.662  1.00 66.00           C  
ATOM   1120  CB  ASP A 140       1.746  49.812  -5.004  1.00 66.00           C  
ATOM   1121  O   ASP A 140       3.084  47.281  -4.586  1.00 66.00           O  
ATOM   1122  CG  ASP A 140       2.279  51.250  -4.910  1.00 66.00           C  
ATOM   1123  OD1 ASP A 140       2.463  51.750  -3.781  1.00 66.00           O  
ATOM   1124  OD2 ASP A 140       2.514  51.844  -5.969  1.00 66.00           O  
ATOM   1125  N   GLY A 141       3.801  47.938  -2.629  1.00 66.88           N  
ATOM   1126  CA  GLY A 141       4.887  46.969  -2.514  1.00 66.88           C  
ATOM   1127  C   GLY A 141       6.199  47.469  -3.078  1.00 66.88           C  
ATOM   1128  O   GLY A 141       7.230  46.812  -2.961  1.00 66.88           O  
ATOM   1129  N   ARG A 142       6.230  48.656  -3.764  1.00 73.50           N  
ATOM   1130  CA  ARG A 142       7.449  49.156  -4.391  1.00 73.50           C  
ATOM   1131  C   ARG A 142       8.352  49.812  -3.363  1.00 73.50           C  
ATOM   1132  CB  ARG A 142       7.109  50.125  -5.512  1.00 73.50           C  
ATOM   1133  O   ARG A 142       7.871  50.438  -2.400  1.00 73.50           O  
ATOM   1134  CG  ARG A 142       6.703  49.469  -6.816  1.00 73.50           C  
ATOM   1135  CD  ARG A 142       6.426  50.500  -7.910  1.00 73.50           C  
ATOM   1136  NE  ARG A 142       5.793  49.875  -9.078  1.00 73.50           N  
ATOM   1137  NH1 ARG A 142       5.445  51.844 -10.203  1.00 73.50           N  
ATOM   1138  NH2 ARG A 142       4.789  49.875 -11.141  1.00 73.50           N  
ATOM   1139  CZ  ARG A 142       5.344  50.531 -10.133  1.00 73.50           C  
ATOM   1140  N   TYR A 143       9.586  49.531  -3.543  1.00 77.50           N  
ATOM   1141  CA  TYR A 143      10.594  50.094  -2.676  1.00 77.50           C  
ATOM   1142  C   TYR A 143      10.633  51.625  -2.828  1.00 77.50           C  
ATOM   1143  CB  TYR A 143      11.977  49.531  -2.988  1.00 77.50           C  
ATOM   1144  O   TYR A 143      10.562  52.156  -3.943  1.00 77.50           O  
ATOM   1145  CG  TYR A 143      12.180  48.125  -2.459  1.00 77.50           C  
ATOM   1146  CD1 TYR A 143      12.477  47.906  -1.117  1.00 77.50           C  
ATOM   1147  CD2 TYR A 143      12.062  47.031  -3.299  1.00 77.50           C  
ATOM   1148  CE1 TYR A 143      12.664  46.625  -0.625  1.00 77.50           C  
ATOM   1149  CE2 TYR A 143      12.250  45.719  -2.818  1.00 77.50           C  
ATOM   1150  OH  TYR A 143      12.734  44.250  -1.001  1.00 77.50           O  
ATOM   1151  CZ  TYR A 143      12.547  45.531  -1.482  1.00 77.50           C  
ATOM   1152  N   ARG A 144      10.617  52.250  -1.786  1.00 75.56           N  
ATOM   1153  CA  ARG A 144      10.734  53.719  -1.778  1.00 75.56           C  
ATOM   1154  C   ARG A 144      12.180  54.156  -2.020  1.00 75.56           C  
ATOM   1155  CB  ARG A 144      10.227  54.281  -0.453  1.00 75.56           C  
ATOM   1156  O   ARG A 144      13.109  53.375  -1.776  1.00 75.56           O  
ATOM   1157  CG  ARG A 144       8.758  54.656  -0.465  1.00 75.56           C  
ATOM   1158  CD  ARG A 144       8.336  55.344   0.824  1.00 75.56           C  
ATOM   1159  NE  ARG A 144       6.898  55.594   0.864  1.00 75.56           N  
ATOM   1160  NH1 ARG A 144       6.895  56.469   3.002  1.00 75.56           N  
ATOM   1161  NH2 ARG A 144       4.934  56.312   1.827  1.00 75.56           N  
ATOM   1162  CZ  ARG A 144       6.246  56.125   1.897  1.00 75.56           C  
ATOM   1163  N   ASP A 145      12.414  55.281  -2.715  1.00 76.56           N  
ATOM   1164  CA  ASP A 145      13.719  55.906  -2.895  1.00 76.56           C  
ATOM   1165  C   ASP A 145      14.414  56.125  -1.552  1.00 76.56           C  
ATOM   1166  CB  ASP A 145      13.586  57.219  -3.646  1.00 76.56           C  
ATOM   1167  O   ASP A 145      13.836  56.719  -0.646  1.00 76.56           O  
ATOM   1168  CG  ASP A 145      14.914  57.750  -4.176  1.00 76.56           C  
ATOM   1169  OD1 ASP A 145      15.977  57.250  -3.734  1.00 76.56           O  
ATOM   1170  OD2 ASP A 145      14.891  58.656  -5.039  1.00 76.56           O  
ATOM   1171  N   PRO A 146      15.570  55.406  -1.391  1.00 76.75           N  
ATOM   1172  CA  PRO A 146      16.312  55.531  -0.138  1.00 76.75           C  
ATOM   1173  C   PRO A 146      16.547  56.969   0.298  1.00 76.75           C  
ATOM   1174  CB  PRO A 146      17.641  54.844  -0.466  1.00 76.75           C  
ATOM   1175  O   PRO A 146      16.688  57.250   1.493  1.00 76.75           O  
ATOM   1176  CG  PRO A 146      17.484  54.312  -1.857  1.00 76.75           C  
ATOM   1177  CD  PRO A 146      16.188  54.844  -2.406  1.00 76.75           C  
ATOM   1178  N   THR A 147      16.719  57.906  -0.573  1.00 80.38           N  
ATOM   1179  CA  THR A 147      16.984  59.312  -0.248  1.00 80.38           C  
ATOM   1180  C   THR A 147      15.758  59.969   0.405  1.00 80.38           C  
ATOM   1181  CB  THR A 147      17.375  60.125  -1.503  1.00 80.38           C  
ATOM   1182  O   THR A 147      15.875  61.000   1.082  1.00 80.38           O  
ATOM   1183  CG2 THR A 147      18.688  59.625  -2.082  1.00 80.38           C  
ATOM   1184  OG1 THR A 147      16.344  59.969  -2.492  1.00 80.38           O  
ATOM   1185  N   THR A 148      14.742  59.344   0.125  1.00 75.31           N  
ATOM   1186  CA  THR A 148      13.508  59.906   0.647  1.00 75.31           C  
ATOM   1187  C   THR A 148      13.164  59.312   2.012  1.00 75.31           C  
ATOM   1188  CB  THR A 148      12.328  59.688  -0.321  1.00 75.31           C  
ATOM   1189  O   THR A 148      12.258  59.812   2.695  1.00 75.31           O  
ATOM   1190  CG2 THR A 148      12.562  60.406  -1.645  1.00 75.31           C  
ATOM   1191  OG1 THR A 148      12.188  58.281  -0.573  1.00 75.31           O  
ATOM   1192  N   VAL A 149      13.852  58.281   2.262  1.00 70.56           N  
ATOM   1193  CA  VAL A 149      13.609  57.625   3.549  1.00 70.56           C  
ATOM   1194  C   VAL A 149      14.391  58.344   4.645  1.00 70.56           C  
ATOM   1195  CB  VAL A 149      14.000  56.125   3.518  1.00 70.56           C  
ATOM   1196  O   VAL A 149      15.625  58.312   4.672  1.00 70.56           O  
ATOM   1197  CG1 VAL A 149      13.711  55.469   4.863  1.00 70.56           C  
ATOM   1198  CG2 VAL A 149      13.258  55.406   2.395  1.00 70.56           C  
ATOM   1199  N   THR A 150      13.820  59.219   5.383  1.00 77.31           N  
ATOM   1200  CA  THR A 150      14.461  60.062   6.406  1.00 77.31           C  
ATOM   1201  C   THR A 150      14.516  59.312   7.738  1.00 77.31           C  
ATOM   1202  CB  THR A 150      13.711  61.375   6.594  1.00 77.31           C  
ATOM   1203  O   THR A 150      15.406  59.562   8.555  1.00 77.31           O  
ATOM   1204  CG2 THR A 150      13.781  62.250   5.328  1.00 77.31           C  
ATOM   1205  OG1 THR A 150      12.336  61.125   6.902  1.00 77.31           O  
ATOM   1206  N   THR A 151      13.477  58.438   7.949  1.00 73.88           N  
ATOM   1207  CA  THR A 151      13.477  57.656   9.188  1.00 73.88           C  
ATOM   1208  C   THR A 151      13.188  56.188   8.898  1.00 73.88           C  
ATOM   1209  CB  THR A 151      12.430  58.219  10.180  1.00 73.88           C  
ATOM   1210  O   THR A 151      12.320  55.875   8.078  1.00 73.88           O  
ATOM   1211  CG2 THR A 151      12.969  59.438  10.938  1.00 73.88           C  
ATOM   1212  OG1 THR A 151      11.250  58.594   9.461  1.00 73.88           O  
ATOM   1213  N   LEU A 152      14.070  55.281   9.367  1.00 71.38           N  
ATOM   1214  CA  LEU A 152      13.828  53.844   9.266  1.00 71.38           C  
ATOM   1215  C   LEU A 152      12.836  53.406  10.320  1.00 71.38           C  
ATOM   1216  CB  LEU A 152      15.141  53.094   9.406  1.00 71.38           C  
ATOM   1217  O   LEU A 152      13.023  53.656  11.516  1.00 71.38           O  
ATOM   1218  CG  LEU A 152      15.719  52.500   8.117  1.00 71.38           C  
ATOM   1219  CD1 LEU A 152      17.188  52.844   7.980  1.00 71.38           C  
ATOM   1220  CD2 LEU A 152      15.531  50.969   8.094  1.00 71.38           C  
ATOM   1221  N   ARG A 153      11.711  53.062   9.844  1.00 70.62           N  
ATOM   1222  CA  ARG A 153      10.711  52.531  10.773  1.00 70.62           C  
ATOM   1223  C   ARG A 153      10.797  51.031  10.891  1.00 70.62           C  
ATOM   1224  CB  ARG A 153       9.305  52.938  10.336  1.00 70.62           C  
ATOM   1225  O   ARG A 153      10.867  50.312   9.875  1.00 70.62           O  
ATOM   1226  CG  ARG A 153       8.844  54.281  10.906  1.00 70.62           C  
ATOM   1227  CD  ARG A 153       7.391  54.562  10.562  1.00 70.62           C  
ATOM   1228  NE  ARG A 153       6.973  55.875  11.039  1.00 70.62           N  
ATOM   1229  NH1 ARG A 153       4.836  55.750  10.172  1.00 70.62           N  
ATOM   1230  NH2 ARG A 153       5.496  57.625  11.336  1.00 70.62           N  
ATOM   1231  CZ  ARG A 153       5.770  56.406  10.852  1.00 70.62           C  
ATOM   1232  N   VAL A 154      11.125  50.562  12.148  1.00 74.12           N  
ATOM   1233  CA  VAL A 154      11.086  49.125  12.445  1.00 74.12           C  
ATOM   1234  C   VAL A 154       9.648  48.625  12.359  1.00 74.12           C  
ATOM   1235  CB  VAL A 154      11.672  48.812  13.844  1.00 74.12           C  
ATOM   1236  O   VAL A 154       8.758  49.125  13.047  1.00 74.12           O  
ATOM   1237  CG1 VAL A 154      11.641  47.312  14.133  1.00 74.12           C  
ATOM   1238  CG2 VAL A 154      13.094  49.375  13.953  1.00 74.12           C  
ATOM   1239  N   PRO A 155       9.406  47.750  11.430  1.00 70.62           N  
ATOM   1240  CA  PRO A 155       8.039  47.219  11.305  1.00 70.62           C  
ATOM   1241  C   PRO A 155       7.527  46.594  12.594  1.00 70.62           C  
ATOM   1242  CB  PRO A 155       8.156  46.188  10.195  1.00 70.62           C  
ATOM   1243  O   PRO A 155       8.320  46.125  13.414  1.00 70.62           O  
ATOM   1244  CG  PRO A 155       9.625  45.969  10.008  1.00 70.62           C  
ATOM   1245  CD  PRO A 155      10.352  47.062  10.773  1.00 70.62           C  
ATOM   1246  N   VAL A 156       6.250  46.938  13.008  1.00 74.00           N  
ATOM   1247  CA  VAL A 156       5.598  46.344  14.172  1.00 74.00           C  
ATOM   1248  C   VAL A 156       4.711  45.188  13.734  1.00 74.00           C  
ATOM   1249  CB  VAL A 156       4.762  47.406  14.945  1.00 74.00           C  
ATOM   1250  O   VAL A 156       4.098  45.250  12.664  1.00 74.00           O  
ATOM   1251  CG1 VAL A 156       4.500  46.938  16.375  1.00 74.00           C  
ATOM   1252  CG2 VAL A 156       5.473  48.750  14.945  1.00 74.00           C  
ATOM   1253  N   PHE A 157       4.766  44.125  14.438  1.00 75.88           N  
ATOM   1254  CA  PHE A 157       3.951  42.938  14.148  1.00 75.88           C  
ATOM   1255  C   PHE A 157       2.508  43.156  14.578  1.00 75.88           C  
ATOM   1256  CB  PHE A 157       4.520  41.719  14.852  1.00 75.88           C  
ATOM   1257  O   PHE A 157       2.244  43.531  15.727  1.00 75.88           O  
ATOM   1258  CG  PHE A 157       5.664  41.062  14.117  1.00 75.88           C  
ATOM   1259  CD1 PHE A 157       5.422  40.188  13.070  1.00 75.88           C  
ATOM   1260  CD2 PHE A 157       6.977  41.344  14.469  1.00 75.88           C  
ATOM   1261  CE1 PHE A 157       6.477  39.594  12.383  1.00 75.88           C  
ATOM   1262  CE2 PHE A 157       8.039  40.750  13.789  1.00 75.88           C  
ATOM   1263  CZ  PHE A 157       7.785  39.875  12.750  1.00 75.88           C  
ATOM   1264  N   ARG A 158       1.604  43.156  13.602  1.00 74.50           N  
ATOM   1265  CA  ARG A 158       0.179  43.250  13.898  1.00 74.50           C  
ATOM   1266  C   ARG A 158      -0.504  41.906  13.766  1.00 74.50           C  
ATOM   1267  CB  ARG A 158      -0.492  44.281  12.969  1.00 74.50           C  
ATOM   1268  O   ARG A 158      -0.119  41.062  12.922  1.00 74.50           O  
ATOM   1269  CG  ARG A 158      -0.151  45.719  13.289  1.00 74.50           C  
ATOM   1270  CD  ARG A 158      -1.306  46.656  12.969  1.00 74.50           C  
ATOM   1271  NE  ARG A 158      -0.964  48.031  13.242  1.00 74.50           N  
ATOM   1272  NH1 ARG A 158      -3.045  48.875  12.695  1.00 74.50           N  
ATOM   1273  NH2 ARG A 158      -1.384  50.281  13.391  1.00 74.50           N  
ATOM   1274  CZ  ARG A 158      -1.799  49.062  13.109  1.00 74.50           C  
ATOM   1275  N   PRO A 159      -1.333  41.719  14.797  1.00 75.62           N  
ATOM   1276  CA  PRO A 159      -2.094  40.469  14.719  1.00 75.62           C  
ATOM   1277  C   PRO A 159      -2.877  40.344  13.414  1.00 75.62           C  
ATOM   1278  CB  PRO A 159      -3.039  40.562  15.922  1.00 75.62           C  
ATOM   1279  O   PRO A 159      -3.396  41.312  12.898  1.00 75.62           O  
ATOM   1280  CG  PRO A 159      -2.619  41.781  16.641  1.00 75.62           C  
ATOM   1281  CD  PRO A 159      -1.646  42.531  15.789  1.00 75.62           C  
ATOM   1282  N   MET A 160      -2.725  39.250  12.664  1.00 70.00           N  
ATOM   1283  CA  MET A 160      -3.479  38.938  11.453  1.00 70.00           C  
ATOM   1284  C   MET A 160      -4.301  37.656  11.641  1.00 70.00           C  
ATOM   1285  CB  MET A 160      -2.535  38.781  10.258  1.00 70.00           C  
ATOM   1286  O   MET A 160      -4.184  37.000  12.664  1.00 70.00           O  
ATOM   1287  CG  MET A 160      -1.609  37.594  10.367  1.00 70.00           C  
ATOM   1288  SD  MET A 160      -0.550  37.375   8.883  1.00 70.00           S  
ATOM   1289  CE  MET A 160      -1.806  36.906   7.656  1.00 70.00           C  
ATOM   1290  N   ASP A 161      -5.273  37.594  10.719  1.00 75.56           N  
ATOM   1291  CA  ASP A 161      -6.039  36.344  10.727  1.00 75.56           C  
ATOM   1292  C   ASP A 161      -5.121  35.125  10.648  1.00 75.56           C  
ATOM   1293  CB  ASP A 161      -7.039  36.312   9.562  1.00 75.56           C  
ATOM   1294  O   ASP A 161      -4.086  35.156   9.977  1.00 75.56           O  
ATOM   1295  CG  ASP A 161      -8.133  37.375   9.711  1.00 75.56           C  
ATOM   1296  OD1 ASP A 161      -8.422  37.781  10.844  1.00 75.56           O  
ATOM   1297  OD2 ASP A 161      -8.711  37.750   8.672  1.00 75.56           O  
ATOM   1298  N   LEU A 162      -5.367  34.188  11.484  1.00 75.69           N  
ATOM   1299  CA  LEU A 162      -4.562  32.969  11.562  1.00 75.69           C  
ATOM   1300  C   LEU A 162      -4.387  32.344  10.188  1.00 75.69           C  
ATOM   1301  CB  LEU A 162      -5.207  31.969  12.523  1.00 75.69           C  
ATOM   1302  O   LEU A 162      -5.375  32.031   9.516  1.00 75.69           O  
ATOM   1303  CG  LEU A 162      -4.320  30.797  12.977  1.00 75.69           C  
ATOM   1304  CD1 LEU A 162      -3.852  31.031  14.414  1.00 75.69           C  
ATOM   1305  CD2 LEU A 162      -5.070  29.484  12.859  1.00 75.69           C  
ATOM   1306  N   MET A 163      -3.131  32.469   9.711  1.00 77.62           N  
ATOM   1307  CA  MET A 163      -2.781  31.797   8.453  1.00 77.62           C  
ATOM   1308  C   MET A 163      -1.853  30.609   8.703  1.00 77.62           C  
ATOM   1309  CB  MET A 163      -2.123  32.781   7.488  1.00 77.62           C  
ATOM   1310  O   MET A 163      -0.875  30.734   9.445  1.00 77.62           O  
ATOM   1311  CG  MET A 163      -2.016  32.281   6.062  1.00 77.62           C  
ATOM   1312  SD  MET A 163      -1.266  33.500   4.926  1.00 77.62           S  
ATOM   1313  CE  MET A 163       0.419  33.562   5.598  1.00 77.62           C  
ATOM   1314  N   VAL A 164      -2.260  29.500   8.219  1.00 83.62           N  
ATOM   1315  CA  VAL A 164      -1.426  28.312   8.344  1.00 83.62           C  
ATOM   1316  C   VAL A 164      -0.611  28.109   7.070  1.00 83.62           C  
ATOM   1317  CB  VAL A 164      -2.275  27.047   8.633  1.00 83.62           C  
ATOM   1318  O   VAL A 164      -1.173  28.016   5.977  1.00 83.62           O  
ATOM   1319  CG1 VAL A 164      -1.380  25.828   8.828  1.00 83.62           C  
ATOM   1320  CG2 VAL A 164      -3.150  27.266   9.867  1.00 83.62           C  
ATOM   1321  N   GLU A 165       0.655  28.188   7.285  1.00 85.19           N  
ATOM   1322  CA  GLU A 165       1.558  28.062   6.145  1.00 85.19           C  
ATOM   1323  C   GLU A 165       2.340  26.750   6.195  1.00 85.19           C  
ATOM   1324  CB  GLU A 165       2.521  29.250   6.094  1.00 85.19           C  
ATOM   1325  O   GLU A 165       2.865  26.375   7.246  1.00 85.19           O  
ATOM   1326  CG  GLU A 165       3.398  29.281   4.852  1.00 85.19           C  
ATOM   1327  CD  GLU A 165       4.367  30.453   4.824  1.00 85.19           C  
ATOM   1328  OE1 GLU A 165       5.105  30.609   3.826  1.00 85.19           O  
ATOM   1329  OE2 GLU A 165       4.387  31.219   5.809  1.00 85.19           O  
ATOM   1330  N   ALA A 166       2.320  26.125   5.070  1.00 88.75           N  
ATOM   1331  CA  ALA A 166       3.172  24.953   4.883  1.00 88.75           C  
ATOM   1332  C   ALA A 166       4.379  25.281   4.004  1.00 88.75           C  
ATOM   1333  CB  ALA A 166       2.373  23.797   4.266  1.00 88.75           C  
ATOM   1334  O   ALA A 166       4.219  25.688   2.852  1.00 88.75           O  
ATOM   1335  N   SER A 167       5.566  25.156   4.520  1.00 91.50           N  
ATOM   1336  CA  SER A 167       6.797  25.422   3.781  1.00 91.50           C  
ATOM   1337  C   SER A 167       7.719  24.219   3.777  1.00 91.50           C  
ATOM   1338  CB  SER A 167       7.527  26.625   4.379  1.00 91.50           C  
ATOM   1339  O   SER A 167       7.879  23.547   4.801  1.00 91.50           O  
ATOM   1340  OG  SER A 167       7.879  26.391   5.730  1.00 91.50           O  
ATOM   1341  N   PRO A 168       8.234  24.031   2.576  1.00 90.38           N  
ATOM   1342  CA  PRO A 168       9.219  22.953   2.547  1.00 90.38           C  
ATOM   1343  C   PRO A 168      10.484  23.281   3.330  1.00 90.38           C  
ATOM   1344  CB  PRO A 168       9.523  22.797   1.055  1.00 90.38           C  
ATOM   1345  O   PRO A 168      11.133  24.297   3.059  1.00 90.38           O  
ATOM   1346  CG  PRO A 168       9.227  24.141   0.462  1.00 90.38           C  
ATOM   1347  CD  PRO A 168       8.180  24.797   1.297  1.00 90.38           C  
ATOM   1348  N   ARG A 169      10.758  22.531   4.195  1.00 87.62           N  
ATOM   1349  CA  ARG A 169      11.953  22.719   5.004  1.00 87.62           C  
ATOM   1350  C   ARG A 169      13.148  21.984   4.410  1.00 87.62           C  
ATOM   1351  CB  ARG A 169      11.719  22.266   6.445  1.00 87.62           C  
ATOM   1352  O   ARG A 169      14.266  22.500   4.387  1.00 87.62           O  
ATOM   1353  CG  ARG A 169      12.859  22.594   7.395  1.00 87.62           C  
ATOM   1354  CD  ARG A 169      12.484  22.297   8.844  1.00 87.62           C  
ATOM   1355  NE  ARG A 169      13.609  22.531   9.742  1.00 87.62           N  
ATOM   1356  NH1 ARG A 169      12.414  22.094  11.672  1.00 87.62           N  
ATOM   1357  NH2 ARG A 169      14.633  22.688  11.797  1.00 87.62           N  
ATOM   1358  CZ  ARG A 169      13.547  22.438  11.070  1.00 87.62           C  
ATOM   1359  N   ARG A 170      12.930  20.750   3.990  1.00 90.44           N  
ATOM   1360  CA  ARG A 170      13.984  19.922   3.414  1.00 90.44           C  
ATOM   1361  C   ARG A 170      13.453  19.125   2.229  1.00 90.44           C  
ATOM   1362  CB  ARG A 170      14.562  18.984   4.469  1.00 90.44           C  
ATOM   1363  O   ARG A 170      12.328  18.625   2.262  1.00 90.44           O  
ATOM   1364  CG  ARG A 170      15.172  19.703   5.664  1.00 90.44           C  
ATOM   1365  CD  ARG A 170      16.469  20.391   5.297  1.00 90.44           C  
ATOM   1366  NE  ARG A 170      17.109  21.000   6.465  1.00 90.44           N  
ATOM   1367  NH1 ARG A 170      16.562  23.172   5.895  1.00 90.44           N  
ATOM   1368  NH2 ARG A 170      17.750  22.750   7.812  1.00 90.44           N  
ATOM   1369  CZ  ARG A 170      17.141  22.297   6.723  1.00 90.44           C  
ATOM   1370  N   ILE A 171      14.305  19.078   1.215  1.00 93.69           N  
ATOM   1371  CA  ILE A 171      14.117  18.188   0.068  1.00 93.69           C  
ATOM   1372  C   ILE A 171      15.273  17.203  -0.019  1.00 93.69           C  
ATOM   1373  CB  ILE A 171      14.000  19.000  -1.248  1.00 93.69           C  
ATOM   1374  O   ILE A 171      16.422  17.594  -0.262  1.00 93.69           O  
ATOM   1375  CG1 ILE A 171      12.898  20.047  -1.130  1.00 93.69           C  
ATOM   1376  CG2 ILE A 171      13.734  18.062  -2.430  1.00 93.69           C  
ATOM   1377  CD1 ILE A 171      12.828  21.016  -2.312  1.00 93.69           C  
ATOM   1378  N   PHE A 172      14.969  16.016   0.103  1.00 94.19           N  
ATOM   1379  CA  PHE A 172      16.000  15.000   0.161  1.00 94.19           C  
ATOM   1380  C   PHE A 172      16.375  14.516  -1.238  1.00 94.19           C  
ATOM   1381  CB  PHE A 172      15.547  13.812   1.018  1.00 94.19           C  
ATOM   1382  O   PHE A 172      15.539  14.531  -2.143  1.00 94.19           O  
ATOM   1383  CG  PHE A 172      15.344  14.156   2.469  1.00 94.19           C  
ATOM   1384  CD1 PHE A 172      16.375  13.961   3.391  1.00 94.19           C  
ATOM   1385  CD2 PHE A 172      14.133  14.672   2.912  1.00 94.19           C  
ATOM   1386  CE1 PHE A 172      16.188  14.281   4.734  1.00 94.19           C  
ATOM   1387  CE2 PHE A 172      13.945  14.992   4.254  1.00 94.19           C  
ATOM   1388  CZ  PHE A 172      14.969  14.789   5.164  1.00 94.19           C  
ATOM   1389  N   ALA A 173      17.594  14.117  -1.293  1.00 91.69           N  
ATOM   1390  CA  ALA A 173      18.125  13.664  -2.578  1.00 91.69           C  
ATOM   1391  C   ALA A 173      17.453  12.367  -3.027  1.00 91.69           C  
ATOM   1392  CB  ALA A 173      19.641  13.477  -2.492  1.00 91.69           C  
ATOM   1393  O   ALA A 173      16.984  11.586  -2.199  1.00 91.69           O  
ATOM   1394  N   ASN A 174      17.391  12.234  -4.340  1.00 86.50           N  
ATOM   1395  CA  ASN A 174      16.906  10.984  -4.918  1.00 86.50           C  
ATOM   1396  C   ASN A 174      17.891   9.844  -4.695  1.00 86.50           C  
ATOM   1397  CB  ASN A 174      16.625  11.156  -6.414  1.00 86.50           C  
ATOM   1398  O   ASN A 174      19.016   9.891  -5.191  1.00 86.50           O  
ATOM   1399  CG  ASN A 174      15.938   9.945  -7.023  1.00 86.50           C  
ATOM   1400  ND2 ASN A 174      15.117  10.180  -8.039  1.00 86.50           N  
ATOM   1401  OD1 ASN A 174      16.156   8.812  -6.586  1.00 86.50           O  
ATOM   1402  N   ALA A 175      17.469   8.945  -3.959  1.00 90.50           N  
ATOM   1403  CA  ALA A 175      18.375   7.848  -3.619  1.00 90.50           C  
ATOM   1404  C   ALA A 175      17.766   6.504  -3.994  1.00 90.50           C  
ATOM   1405  CB  ALA A 175      18.719   7.879  -2.131  1.00 90.50           C  
ATOM   1406  O   ALA A 175      18.312   5.449  -3.654  1.00 90.50           O  
ATOM   1407  N   HIS A 176      16.594   6.508  -4.609  1.00 91.50           N  
ATOM   1408  CA  HIS A 176      15.906   5.270  -4.949  1.00 91.50           C  
ATOM   1409  C   HIS A 176      15.781   5.105  -6.461  1.00 91.50           C  
ATOM   1410  CB  HIS A 176      14.516   5.242  -4.305  1.00 91.50           C  
ATOM   1411  O   HIS A 176      15.477   6.062  -7.172  1.00 91.50           O  
ATOM   1412  CG  HIS A 176      14.547   5.027  -2.824  1.00 91.50           C  
ATOM   1413  CD2 HIS A 176      14.438   5.902  -1.797  1.00 91.50           C  
ATOM   1414  ND1 HIS A 176      14.719   3.783  -2.256  1.00 91.50           N  
ATOM   1415  CE1 HIS A 176      14.711   3.902  -0.938  1.00 91.50           C  
ATOM   1416  NE2 HIS A 176      14.539   5.176  -0.634  1.00 91.50           N  
ATOM   1417  N   THR A 177      16.094   3.932  -6.910  1.00 84.75           N  
ATOM   1418  CA  THR A 177      15.914   3.570  -8.312  1.00 84.75           C  
ATOM   1419  C   THR A 177      14.445   3.242  -8.594  1.00 84.75           C  
ATOM   1420  CB  THR A 177      16.797   2.369  -8.695  1.00 84.75           C  
ATOM   1421  O   THR A 177      13.914   3.631  -9.633  1.00 84.75           O  
ATOM   1422  CG2 THR A 177      16.688   2.070 -10.188  1.00 84.75           C  
ATOM   1423  OG1 THR A 177      18.156   2.662  -8.375  1.00 84.75           O  
ATOM   1424  N   TYR A 178      13.898   2.650  -7.602  1.00 86.94           N  
ATOM   1425  CA  TYR A 178      12.500   2.248  -7.730  1.00 86.94           C  
ATOM   1426  C   TYR A 178      11.594   3.115  -6.859  1.00 86.94           C  
ATOM   1427  CB  TYR A 178      12.328   0.773  -7.355  1.00 86.94           C  
ATOM   1428  O   TYR A 178      12.078   3.973  -6.117  1.00 86.94           O  
ATOM   1429  CG  TYR A 178      13.117  -0.172  -8.227  1.00 86.94           C  
ATOM   1430  CD1 TYR A 178      12.648  -0.542  -9.492  1.00 86.94           C  
ATOM   1431  CD2 TYR A 178      14.328  -0.698  -7.797  1.00 86.94           C  
ATOM   1432  CE1 TYR A 178      13.375  -1.414 -10.297  1.00 86.94           C  
ATOM   1433  CE2 TYR A 178      15.062  -1.571  -8.594  1.00 86.94           C  
ATOM   1434  OH  TYR A 178      15.297  -2.785 -10.633  1.00 86.94           O  
ATOM   1435  CZ  TYR A 178      14.578  -1.922  -9.844  1.00 86.94           C  
ATOM   1436  N   HIS A 179      10.281   2.973  -7.059  1.00 91.12           N  
ATOM   1437  CA  HIS A 179       9.320   3.816  -6.363  1.00 91.12           C  
ATOM   1438  C   HIS A 179       9.359   3.570  -4.859  1.00 91.12           C  
ATOM   1439  CB  HIS A 179       7.902   3.572  -6.895  1.00 91.12           C  
ATOM   1440  O   HIS A 179       9.305   2.422  -4.410  1.00 91.12           O  
ATOM   1441  CG  HIS A 179       7.711   4.023  -8.305  1.00 91.12           C  
ATOM   1442  CD2 HIS A 179       8.531   4.695  -9.148  1.00 91.12           C  
ATOM   1443  ND1 HIS A 179       6.547   3.799  -9.008  1.00 91.12           N  
ATOM   1444  CE1 HIS A 179       6.664   4.312 -10.227  1.00 91.12           C  
ATOM   1445  NE2 HIS A 179       7.859   4.859 -10.336  1.00 91.12           N  
ATOM   1446  N   ILE A 180       9.367   4.613  -4.195  1.00 95.56           N  
ATOM   1447  CA  ILE A 180       9.359   4.527  -2.740  1.00 95.56           C  
ATOM   1448  C   ILE A 180       7.996   4.023  -2.264  1.00 95.56           C  
ATOM   1449  CB  ILE A 180       9.680   5.895  -2.092  1.00 95.56           C  
ATOM   1450  O   ILE A 180       6.965   4.625  -2.568  1.00 95.56           O  
ATOM   1451  CG1 ILE A 180      11.078   6.363  -2.502  1.00 95.56           C  
ATOM   1452  CG2 ILE A 180       9.555   5.812  -0.568  1.00 95.56           C  
ATOM   1453  CD1 ILE A 180      11.383   7.805  -2.123  1.00 95.56           C  
ATOM   1454  N   ASN A 181       8.039   3.000  -1.509  1.00 95.06           N  
ATOM   1455  CA  ASN A 181       6.777   2.426  -1.052  1.00 95.06           C  
ATOM   1456  C   ASN A 181       6.590   2.607   0.451  1.00 95.06           C  
ATOM   1457  CB  ASN A 181       6.699   0.943  -1.422  1.00 95.06           C  
ATOM   1458  O   ASN A 181       5.500   2.389   0.977  1.00 95.06           O  
ATOM   1459  CG  ASN A 181       7.832   0.131  -0.827  1.00 95.06           C  
ATOM   1460  ND2 ASN A 181       8.289  -0.875  -1.562  1.00 95.06           N  
ATOM   1461  OD1 ASN A 181       8.297   0.406   0.284  1.00 95.06           O  
ATOM   1462  N   SER A 182       7.680   2.971   1.149  1.00 97.38           N  
ATOM   1463  CA  SER A 182       7.555   3.119   2.596  1.00 97.38           C  
ATOM   1464  C   SER A 182       8.461   4.230   3.117  1.00 97.38           C  
ATOM   1465  CB  SER A 182       7.891   1.804   3.301  1.00 97.38           C  
ATOM   1466  O   SER A 182       9.578   4.410   2.621  1.00 97.38           O  
ATOM   1467  OG  SER A 182       7.000   0.777   2.896  1.00 97.38           O  
ATOM   1468  N   ILE A 183       8.008   4.914   4.062  1.00 98.25           N  
ATOM   1469  CA  ILE A 183       8.789   5.809   4.906  1.00 98.25           C  
ATOM   1470  C   ILE A 183       8.375   5.637   6.367  1.00 98.25           C  
ATOM   1471  CB  ILE A 183       8.625   7.285   4.473  1.00 98.25           C  
ATOM   1472  O   ILE A 183       7.191   5.441   6.660  1.00 98.25           O  
ATOM   1473  CG1 ILE A 183       7.148   7.688   4.496  1.00 98.25           C  
ATOM   1474  CG2 ILE A 183       9.234   7.508   3.084  1.00 98.25           C  
ATOM   1475  CD1 ILE A 183       6.906   9.172   4.273  1.00 98.25           C  
ATOM   1476  N   SER A 184       9.320   5.664   7.242  1.00 98.31           N  
ATOM   1477  CA  SER A 184       9.047   5.453   8.664  1.00 98.31           C  
ATOM   1478  C   SER A 184       9.992   6.262   9.539  1.00 98.31           C  
ATOM   1479  CB  SER A 184       9.156   3.967   9.016  1.00 98.31           C  
ATOM   1480  O   SER A 184      11.211   6.238   9.328  1.00 98.31           O  
ATOM   1481  OG  SER A 184       8.797   3.742  10.367  1.00 98.31           O  
ATOM   1482  N   ILE A 185       9.398   6.883  10.461  1.00 97.81           N  
ATOM   1483  CA  ILE A 185      10.180   7.703  11.383  1.00 97.81           C  
ATOM   1484  C   ILE A 185      10.703   6.840  12.523  1.00 97.81           C  
ATOM   1485  CB  ILE A 185       9.344   8.883  11.938  1.00 97.81           C  
ATOM   1486  O   ILE A 185       9.969   6.023  13.086  1.00 97.81           O  
ATOM   1487  CG1 ILE A 185       8.852   9.773  10.789  1.00 97.81           C  
ATOM   1488  CG2 ILE A 185      10.164   9.688  12.945  1.00 97.81           C  
ATOM   1489  CD1 ILE A 185       7.961  10.922  11.234  1.00 97.81           C  
ATOM   1490  N   ASN A 186      11.938   7.051  12.836  1.00 97.75           N  
ATOM   1491  CA  ASN A 186      12.578   6.309  13.914  1.00 97.75           C  
ATOM   1492  C   ASN A 186      12.141   6.816  15.289  1.00 97.75           C  
ATOM   1493  CB  ASN A 186      14.102   6.383  13.781  1.00 97.75           C  
ATOM   1494  O   ASN A 186      11.688   7.953  15.414  1.00 97.75           O  
ATOM   1495  CG  ASN A 186      14.805   5.289  14.555  1.00 97.75           C  
ATOM   1496  ND2 ASN A 186      16.031   4.957  14.133  1.00 97.75           N  
ATOM   1497  OD1 ASN A 186      14.266   4.742  15.523  1.00 97.75           O  
ATOM   1498  N   SER A 187      12.281   6.012  16.250  1.00 96.25           N  
ATOM   1499  CA  SER A 187      11.898   6.359  17.625  1.00 96.25           C  
ATOM   1500  C   SER A 187      12.836   7.418  18.203  1.00 96.25           C  
ATOM   1501  CB  SER A 187      11.906   5.121  18.516  1.00 96.25           C  
ATOM   1502  O   SER A 187      12.500   8.078  19.188  1.00 96.25           O  
ATOM   1503  OG  SER A 187      13.180   4.500  18.500  1.00 96.25           O  
ATOM   1504  N   ASP A 188      14.000   7.629  17.641  1.00 94.81           N  
ATOM   1505  CA  ASP A 188      14.938   8.656  18.078  1.00 94.81           C  
ATOM   1506  C   ASP A 188      14.523  10.031  17.562  1.00 94.81           C  
ATOM   1507  CB  ASP A 188      16.359   8.328  17.594  1.00 94.81           C  
ATOM   1508  O   ASP A 188      15.039  11.055  18.016  1.00 94.81           O  
ATOM   1509  CG  ASP A 188      16.469   8.266  16.078  1.00 94.81           C  
ATOM   1510  OD1 ASP A 188      15.539   8.711  15.383  1.00 94.81           O  
ATOM   1511  OD2 ASP A 188      17.516   7.773  15.594  1.00 94.81           O  
ATOM   1512  N   TYR A 189      13.633  10.070  16.578  1.00 93.12           N  
ATOM   1513  CA  TYR A 189      13.086  11.281  16.000  1.00 93.12           C  
ATOM   1514  C   TYR A 189      14.172  12.109  15.328  1.00 93.12           C  
ATOM   1515  CB  TYR A 189      12.375  12.125  17.062  1.00 93.12           C  
ATOM   1516  O   TYR A 189      14.070  13.336  15.234  1.00 93.12           O  
ATOM   1517  CG  TYR A 189      11.305  11.375  17.812  1.00 93.12           C  
ATOM   1518  CD1 TYR A 189      10.211  10.828  17.156  1.00 93.12           C  
ATOM   1519  CD2 TYR A 189      11.383  11.219  19.203  1.00 93.12           C  
ATOM   1520  CE1 TYR A 189       9.227  10.133  17.844  1.00 93.12           C  
ATOM   1521  CE2 TYR A 189      10.398  10.531  19.906  1.00 93.12           C  
ATOM   1522  OH  TYR A 189       8.344   9.312  19.906  1.00 93.12           O  
ATOM   1523  CZ  TYR A 189       9.320   9.992  19.219  1.00 93.12           C  
ATOM   1524  N   GLU A 190      15.250  11.469  14.961  1.00 95.31           N  
ATOM   1525  CA  GLU A 190      16.359  12.094  14.250  1.00 95.31           C  
ATOM   1526  C   GLU A 190      16.594  11.445  12.891  1.00 95.31           C  
ATOM   1527  CB  GLU A 190      17.641  12.031  15.086  1.00 95.31           C  
ATOM   1528  O   GLU A 190      17.109  12.078  11.969  1.00 95.31           O  
ATOM   1529  CG  GLU A 190      17.578  12.844  16.375  1.00 95.31           C  
ATOM   1530  CD  GLU A 190      18.922  12.914  17.109  1.00 95.31           C  
ATOM   1531  OE1 GLU A 190      19.016  13.664  18.109  1.00 95.31           O  
ATOM   1532  OE2 GLU A 190      19.859  12.219  16.672  1.00 95.31           O  
ATOM   1533  N   THR A 191      16.266  10.203  12.836  1.00 97.56           N  
ATOM   1534  CA  THR A 191      16.484   9.438  11.609  1.00 97.56           C  
ATOM   1535  C   THR A 191      15.164   8.859  11.102  1.00 97.56           C  
ATOM   1536  CB  THR A 191      17.500   8.305  11.828  1.00 97.56           C  
ATOM   1537  O   THR A 191      14.180   8.797  11.836  1.00 97.56           O  
ATOM   1538  CG2 THR A 191      18.859   8.852  12.234  1.00 97.56           C  
ATOM   1539  OG1 THR A 191      17.016   7.434  12.859  1.00 97.56           O  
ATOM   1540  N   TYR A 192      15.086   8.508   9.844  1.00 98.06           N  
ATOM   1541  CA  TYR A 192      13.961   7.832   9.219  1.00 98.06           C  
ATOM   1542  C   TYR A 192      14.430   6.895   8.109  1.00 98.06           C  
ATOM   1543  CB  TYR A 192      12.969   8.852   8.648  1.00 98.06           C  
ATOM   1544  O   TYR A 192      15.578   6.980   7.664  1.00 98.06           O  
ATOM   1545  CG  TYR A 192      13.461   9.555   7.406  1.00 98.06           C  
ATOM   1546  CD1 TYR A 192      14.305  10.664   7.492  1.00 98.06           C  
ATOM   1547  CD2 TYR A 192      13.094   9.109   6.141  1.00 98.06           C  
ATOM   1548  CE1 TYR A 192      14.766  11.312   6.352  1.00 98.06           C  
ATOM   1549  CE2 TYR A 192      13.539   9.750   4.992  1.00 98.06           C  
ATOM   1550  OH  TYR A 192      14.828  11.484   3.973  1.00 98.06           O  
ATOM   1551  CZ  TYR A 192      14.375  10.844   5.105  1.00 98.06           C  
ATOM   1552  N   LEU A 193      13.656   5.984   7.762  1.00 97.94           N  
ATOM   1553  CA  LEU A 193      14.023   5.070   6.688  1.00 97.94           C  
ATOM   1554  C   LEU A 193      13.094   5.238   5.488  1.00 97.94           C  
ATOM   1555  CB  LEU A 193      13.977   3.621   7.184  1.00 97.94           C  
ATOM   1556  O   LEU A 193      11.953   5.676   5.641  1.00 97.94           O  
ATOM   1557  CG  LEU A 193      12.602   3.084   7.590  1.00 97.94           C  
ATOM   1558  CD1 LEU A 193      11.828   2.637   6.355  1.00 97.94           C  
ATOM   1559  CD2 LEU A 193      12.750   1.935   8.578  1.00 97.94           C  
ATOM   1560  N   SER A 194      13.539   5.012   4.371  1.00 98.19           N  
ATOM   1561  CA  SER A 194      12.797   4.902   3.119  1.00 98.19           C  
ATOM   1562  C   SER A 194      13.109   3.592   2.404  1.00 98.19           C  
ATOM   1563  CB  SER A 194      13.109   6.082   2.199  1.00 98.19           C  
ATOM   1564  O   SER A 194      14.258   3.139   2.404  1.00 98.19           O  
ATOM   1565  OG  SER A 194      14.477   6.059   1.805  1.00 98.19           O  
ATOM   1566  N   ALA A 195      12.094   3.004   1.850  1.00 97.62           N  
ATOM   1567  CA  ALA A 195      12.258   1.716   1.184  1.00 97.62           C  
ATOM   1568  C   ALA A 195      11.641   1.737  -0.213  1.00 97.62           C  
ATOM   1569  CB  ALA A 195      11.633   0.601   2.020  1.00 97.62           C  
ATOM   1570  O   ALA A 195      10.609   2.379  -0.434  1.00 97.62           O  
ATOM   1571  N   ASP A 196      12.320   1.161  -1.110  1.00 95.12           N  
ATOM   1572  CA  ASP A 196      11.734   0.790  -2.396  1.00 95.12           C  
ATOM   1573  C   ASP A 196      11.703  -0.727  -2.570  1.00 95.12           C  
ATOM   1574  CB  ASP A 196      12.508   1.439  -3.545  1.00 95.12           C  
ATOM   1575  O   ASP A 196      11.766  -1.471  -1.590  1.00 95.12           O  
ATOM   1576  CG  ASP A 196      13.922   0.912  -3.680  1.00 95.12           C  
ATOM   1577  OD1 ASP A 196      14.227  -0.160  -3.115  1.00 95.12           O  
ATOM   1578  OD2 ASP A 196      14.742   1.575  -4.352  1.00 95.12           O  
ATOM   1579  N   ASP A 197      11.562  -1.255  -3.699  1.00 92.06           N  
ATOM   1580  CA  ASP A 197      11.375  -2.680  -3.947  1.00 92.06           C  
ATOM   1581  C   ASP A 197      12.641  -3.469  -3.635  1.00 92.06           C  
ATOM   1582  CB  ASP A 197      10.945  -2.920  -5.398  1.00 92.06           C  
ATOM   1583  O   ASP A 197      12.586  -4.680  -3.404  1.00 92.06           O  
ATOM   1584  CG  ASP A 197       9.531  -2.449  -5.688  1.00 92.06           C  
ATOM   1585  OD1 ASP A 197       8.766  -2.211  -4.734  1.00 92.06           O  
ATOM   1586  OD2 ASP A 197       9.188  -2.320  -6.883  1.00 92.06           O  
ATOM   1587  N   LEU A 198      13.766  -2.736  -3.566  1.00 93.06           N  
ATOM   1588  CA  LEU A 198      14.992  -3.520  -3.514  1.00 93.06           C  
ATOM   1589  C   LEU A 198      15.914  -3.014  -2.406  1.00 93.06           C  
ATOM   1590  CB  LEU A 198      15.719  -3.469  -4.859  1.00 93.06           C  
ATOM   1591  O   LEU A 198      16.875  -3.684  -2.043  1.00 93.06           O  
ATOM   1592  CG  LEU A 198      15.008  -4.121  -6.043  1.00 93.06           C  
ATOM   1593  CD1 LEU A 198      15.852  -4.008  -7.305  1.00 93.06           C  
ATOM   1594  CD2 LEU A 198      14.688  -5.578  -5.734  1.00 93.06           C  
ATOM   1595  N   ARG A 199      15.672  -1.894  -1.850  1.00 94.56           N  
ATOM   1596  CA  ARG A 199      16.609  -1.367  -0.858  1.00 94.56           C  
ATOM   1597  C   ARG A 199      15.867  -0.558   0.207  1.00 94.56           C  
ATOM   1598  CB  ARG A 199      17.672  -0.503  -1.529  1.00 94.56           C  
ATOM   1599  O   ARG A 199      14.758  -0.083  -0.024  1.00 94.56           O  
ATOM   1600  CG  ARG A 199      17.125   0.729  -2.227  1.00 94.56           C  
ATOM   1601  CD  ARG A 199      18.203   1.492  -2.971  1.00 94.56           C  
ATOM   1602  NE  ARG A 199      18.531   0.862  -4.246  1.00 94.56           N  
ATOM   1603  NH1 ARG A 199      20.469   2.070  -4.590  1.00 94.56           N  
ATOM   1604  NH2 ARG A 199      19.797   0.517  -6.133  1.00 94.56           N  
ATOM   1605  CZ  ARG A 199      19.594   1.151  -4.988  1.00 94.56           C  
ATOM   1606  N   ILE A 200      16.547  -0.467   1.316  1.00 96.88           N  
ATOM   1607  CA  ILE A 200      16.125   0.384   2.426  1.00 96.88           C  
ATOM   1608  C   ILE A 200      17.250   1.350   2.785  1.00 96.88           C  
ATOM   1609  CB  ILE A 200      15.727  -0.454   3.662  1.00 96.88           C  
ATOM   1610  O   ILE A 200      18.375   0.927   3.045  1.00 96.88           O  
ATOM   1611  CG1 ILE A 200      14.617  -1.450   3.295  1.00 96.88           C  
ATOM   1612  CG2 ILE A 200      15.281   0.456   4.812  1.00 96.88           C  
ATOM   1613  CD1 ILE A 200      14.188  -2.352   4.445  1.00 96.88           C  
ATOM   1614  N   ASN A 201      16.938   2.586   2.797  1.00 97.00           N  
ATOM   1615  CA  ASN A 201      17.891   3.631   3.135  1.00 97.00           C  
ATOM   1616  C   ASN A 201      17.578   4.281   4.477  1.00 97.00           C  
ATOM   1617  CB  ASN A 201      17.953   4.691   2.031  1.00 97.00           C  
ATOM   1618  O   ASN A 201      16.406   4.504   4.793  1.00 97.00           O  
ATOM   1619  CG  ASN A 201      18.516   4.152   0.731  1.00 97.00           C  
ATOM   1620  ND2 ASN A 201      18.000   4.637  -0.388  1.00 97.00           N  
ATOM   1621  OD1 ASN A 201      19.406   3.305   0.734  1.00 97.00           O  
ATOM   1622  N   LEU A 202      18.562   4.520   5.188  1.00 97.25           N  
ATOM   1623  CA  LEU A 202      18.484   5.277   6.430  1.00 97.25           C  
ATOM   1624  C   LEU A 202      18.891   6.730   6.207  1.00 97.25           C  
ATOM   1625  CB  LEU A 202      19.375   4.645   7.500  1.00 97.25           C  
ATOM   1626  O   LEU A 202      19.938   7.004   5.617  1.00 97.25           O  
ATOM   1627  CG  LEU A 202      19.328   5.285   8.891  1.00 97.25           C  
ATOM   1628  CD1 LEU A 202      17.969   5.039   9.539  1.00 97.25           C  
ATOM   1629  CD2 LEU A 202      20.453   4.746   9.766  1.00 97.25           C  
ATOM   1630  N   TRP A 203      18.125   7.617   6.703  1.00 97.69           N  
ATOM   1631  CA  TRP A 203      18.328   9.047   6.535  1.00 97.69           C  
ATOM   1632  C   TRP A 203      18.438   9.742   7.891  1.00 97.69           C  
ATOM   1633  CB  TRP A 203      17.203   9.672   5.715  1.00 97.69           C  
ATOM   1634  O   TRP A 203      17.859   9.289   8.875  1.00 97.69           O  
ATOM   1635  CG  TRP A 203      17.047   9.086   4.344  1.00 97.69           C  
ATOM   1636  CD1 TRP A 203      16.406   7.926   4.008  1.00 97.69           C  
ATOM   1637  CD2 TRP A 203      17.562   9.633   3.121  1.00 97.69           C  
ATOM   1638  CE2 TRP A 203      17.188   8.750   2.082  1.00 97.69           C  
ATOM   1639  CE3 TRP A 203      18.281  10.789   2.803  1.00 97.69           C  
ATOM   1640  NE1 TRP A 203      16.484   7.719   2.650  1.00 97.69           N  
ATOM   1641  CH2 TRP A 203      18.234  10.117   0.463  1.00 97.69           C  
ATOM   1642  CZ2 TRP A 203      17.516   8.984   0.747  1.00 97.69           C  
ATOM   1643  CZ3 TRP A 203      18.625  11.016   1.472  1.00 97.69           C  
ATOM   1644  N   HIS A 204      19.234  10.805   7.918  1.00 96.88           N  
ATOM   1645  CA  HIS A 204      19.141  11.789   8.992  1.00 96.88           C  
ATOM   1646  C   HIS A 204      18.266  12.969   8.594  1.00 96.88           C  
ATOM   1647  CB  HIS A 204      20.531  12.281   9.375  1.00 96.88           C  
ATOM   1648  O   HIS A 204      18.375  13.492   7.484  1.00 96.88           O  
ATOM   1649  CG  HIS A 204      20.594  12.938  10.719  1.00 96.88           C  
ATOM   1650  CD2 HIS A 204      20.953  12.461  11.930  1.00 96.88           C  
ATOM   1651  ND1 HIS A 204      20.234  14.258  10.922  1.00 96.88           N  
ATOM   1652  CE1 HIS A 204      20.375  14.555  12.195  1.00 96.88           C  
ATOM   1653  NE2 HIS A 204      20.812  13.484  12.836  1.00 96.88           N  
ATOM   1654  N   LEU A 205      17.453  13.391   9.438  1.00 96.00           N  
ATOM   1655  CA  LEU A 205      16.469  14.422   9.141  1.00 96.00           C  
ATOM   1656  C   LEU A 205      17.141  15.734   8.766  1.00 96.00           C  
ATOM   1657  CB  LEU A 205      15.539  14.625  10.344  1.00 96.00           C  
ATOM   1658  O   LEU A 205      16.531  16.578   8.086  1.00 96.00           O  
ATOM   1659  CG  LEU A 205      14.422  13.594  10.523  1.00 96.00           C  
ATOM   1660  CD1 LEU A 205      13.812  13.711  11.922  1.00 96.00           C  
ATOM   1661  CD2 LEU A 205      13.344  13.773   9.453  1.00 96.00           C  
ATOM   1662  N   GLU A 206      18.344  15.961   9.172  1.00 94.75           N  
ATOM   1663  CA  GLU A 206      19.047  17.219   8.930  1.00 94.75           C  
ATOM   1664  C   GLU A 206      19.984  17.109   7.742  1.00 94.75           C  
ATOM   1665  CB  GLU A 206      19.812  17.656  10.180  1.00 94.75           C  
ATOM   1666  O   GLU A 206      20.578  18.109   7.320  1.00 94.75           O  
ATOM   1667  CG  GLU A 206      18.922  18.016  11.359  1.00 94.75           C  
ATOM   1668  CD  GLU A 206      19.672  18.656  12.516  1.00 94.75           C  
ATOM   1669  OE1 GLU A 206      19.016  19.172  13.453  1.00 94.75           O  
ATOM   1670  OE2 GLU A 206      20.922  18.641  12.484  1.00 94.75           O  
ATOM   1671  N   ILE A 207      20.234  15.969   7.250  1.00 95.44           N  
ATOM   1672  CA  ILE A 207      21.141  15.734   6.133  1.00 95.44           C  
ATOM   1673  C   ILE A 207      20.359  15.289   4.906  1.00 95.44           C  
ATOM   1674  CB  ILE A 207      22.219  14.680   6.488  1.00 95.44           C  
ATOM   1675  O   ILE A 207      19.844  14.172   4.863  1.00 95.44           O  
ATOM   1676  CG1 ILE A 207      23.000  15.109   7.738  1.00 95.44           C  
ATOM   1677  CG2 ILE A 207      23.156  14.445   5.305  1.00 95.44           C  
ATOM   1678  CD1 ILE A 207      23.984  14.062   8.242  1.00 95.44           C  
ATOM   1679  N   THR A 208      20.328  16.109   3.877  1.00 95.38           N  
ATOM   1680  CA  THR A 208      19.406  15.906   2.770  1.00 95.38           C  
ATOM   1681  C   THR A 208      20.109  15.234   1.595  1.00 95.38           C  
ATOM   1682  CB  THR A 208      18.797  17.234   2.305  1.00 95.38           C  
ATOM   1683  O   THR A 208      19.453  14.734   0.678  1.00 95.38           O  
ATOM   1684  CG2 THR A 208      17.922  17.859   3.400  1.00 95.38           C  
ATOM   1685  OG1 THR A 208      19.844  18.156   1.969  1.00 95.38           O  
ATOM   1686  N   ASP A 209      21.406  15.180   1.536  1.00 92.88           N  
ATOM   1687  CA  ASP A 209      22.125  14.719   0.348  1.00 92.88           C  
ATOM   1688  C   ASP A 209      22.859  13.414   0.619  1.00 92.88           C  
ATOM   1689  CB  ASP A 209      23.109  15.797  -0.130  1.00 92.88           C  
ATOM   1690  O   ASP A 209      23.734  13.016  -0.157  1.00 92.88           O  
ATOM   1691  CG  ASP A 209      24.141  16.156   0.919  1.00 92.88           C  
ATOM   1692  OD1 ASP A 209      23.938  15.859   2.113  1.00 92.88           O  
ATOM   1693  OD2 ASP A 209      25.172  16.750   0.547  1.00 92.88           O  
ATOM   1694  N   ARG A 210      22.578  12.812   1.792  1.00 93.38           N  
ATOM   1695  CA  ARG A 210      23.266  11.578   2.150  1.00 93.38           C  
ATOM   1696  C   ARG A 210      22.312  10.594   2.828  1.00 93.38           C  
ATOM   1697  CB  ARG A 210      24.469  11.867   3.064  1.00 93.38           C  
ATOM   1698  O   ARG A 210      21.594  10.969   3.750  1.00 93.38           O  
ATOM   1699  CG  ARG A 210      25.594  12.617   2.383  1.00 93.38           C  
ATOM   1700  CD  ARG A 210      26.781  12.828   3.320  1.00 93.38           C  
ATOM   1701  NE  ARG A 210      27.797  13.680   2.715  1.00 93.38           N  
ATOM   1702  NH1 ARG A 210      29.250  13.555   4.504  1.00 93.38           N  
ATOM   1703  NH2 ARG A 210      29.812  14.781   2.648  1.00 93.38           N  
ATOM   1704  CZ  ARG A 210      28.953  14.000   3.289  1.00 93.38           C  
ATOM   1705  N   SER A 211      22.359   9.430   2.359  1.00 94.69           N  
ATOM   1706  CA  SER A 211      21.625   8.320   2.961  1.00 94.69           C  
ATOM   1707  C   SER A 211      22.516   7.078   3.084  1.00 94.69           C  
ATOM   1708  CB  SER A 211      20.391   7.984   2.137  1.00 94.69           C  
ATOM   1709  O   SER A 211      23.578   7.012   2.479  1.00 94.69           O  
ATOM   1710  OG  SER A 211      20.750   7.441   0.878  1.00 94.69           O  
ATOM   1711  N   PHE A 212      22.125   6.180   3.904  1.00 93.94           N  
ATOM   1712  CA  PHE A 212      22.844   4.922   4.098  1.00 93.94           C  
ATOM   1713  C   PHE A 212      21.984   3.738   3.678  1.00 93.94           C  
ATOM   1714  CB  PHE A 212      23.266   4.770   5.562  1.00 93.94           C  
ATOM   1715  O   PHE A 212      20.906   3.525   4.227  1.00 93.94           O  
ATOM   1716  CG  PHE A 212      24.203   5.852   6.039  1.00 93.94           C  
ATOM   1717  CD1 PHE A 212      25.562   5.770   5.801  1.00 93.94           C  
ATOM   1718  CD2 PHE A 212      23.703   6.953   6.727  1.00 93.94           C  
ATOM   1719  CE1 PHE A 212      26.422   6.770   6.242  1.00 93.94           C  
ATOM   1720  CE2 PHE A 212      24.562   7.957   7.172  1.00 93.94           C  
ATOM   1721  CZ  PHE A 212      25.922   7.863   6.930  1.00 93.94           C  
ATOM   1722  N   ASN A 213      22.469   3.092   2.715  1.00 93.44           N  
ATOM   1723  CA  ASN A 213      21.812   1.850   2.322  1.00 93.44           C  
ATOM   1724  C   ASN A 213      22.000   0.758   3.371  1.00 93.44           C  
ATOM   1725  CB  ASN A 213      22.328   1.375   0.963  1.00 93.44           C  
ATOM   1726  O   ASN A 213      23.109   0.259   3.561  1.00 93.44           O  
ATOM   1727  CG  ASN A 213      21.547   0.188   0.425  1.00 93.44           C  
ATOM   1728  ND2 ASN A 213      20.531   0.460  -0.384  1.00 93.44           N  
ATOM   1729  OD1 ASN A 213      21.859  -0.965   0.734  1.00 93.44           O  
ATOM   1730  N   ILE A 214      20.969   0.263   3.969  1.00 94.56           N  
ATOM   1731  CA  ILE A 214      21.109  -0.668   5.082  1.00 94.56           C  
ATOM   1732  C   ILE A 214      20.562  -2.037   4.684  1.00 94.56           C  
ATOM   1733  CB  ILE A 214      20.391  -0.151   6.348  1.00 94.56           C  
ATOM   1734  O   ILE A 214      20.875  -3.047   5.320  1.00 94.56           O  
ATOM   1735  CG1 ILE A 214      18.922   0.165   6.039  1.00 94.56           C  
ATOM   1736  CG2 ILE A 214      21.109   1.078   6.914  1.00 94.56           C  
ATOM   1737  CD1 ILE A 214      18.094   0.501   7.266  1.00 94.56           C  
ATOM   1738  N   VAL A 215      19.734  -2.100   3.762  1.00 94.50           N  
ATOM   1739  CA  VAL A 215      19.281  -3.355   3.176  1.00 94.50           C  
ATOM   1740  C   VAL A 215      19.359  -3.273   1.653  1.00 94.50           C  
ATOM   1741  CB  VAL A 215      17.844  -3.697   3.617  1.00 94.50           C  
ATOM   1742  O   VAL A 215      18.906  -2.301   1.053  1.00 94.50           O  
ATOM   1743  CG1 VAL A 215      17.344  -4.957   2.908  1.00 94.50           C  
ATOM   1744  CG2 VAL A 215      17.781  -3.873   5.133  1.00 94.50           C  
ATOM   1745  N   ASP A 216      19.938  -4.176   1.001  1.00 91.56           N  
ATOM   1746  CA  ASP A 216      20.031  -4.316  -0.449  1.00 91.56           C  
ATOM   1747  C   ASP A 216      19.812  -5.766  -0.876  1.00 91.56           C  
ATOM   1748  CB  ASP A 216      21.391  -3.824  -0.949  1.00 91.56           C  
ATOM   1749  O   ASP A 216      20.672  -6.621  -0.653  1.00 91.56           O  
ATOM   1750  CG  ASP A 216      21.453  -3.660  -2.457  1.00 91.56           C  
ATOM   1751  OD1 ASP A 216      20.609  -4.254  -3.166  1.00 91.56           O  
ATOM   1752  OD2 ASP A 216      22.344  -2.932  -2.943  1.00 91.56           O  
ATOM   1753  N   ILE A 217      18.672  -5.965  -1.486  1.00 88.69           N  
ATOM   1754  CA  ILE A 217      18.359  -7.340  -1.863  1.00 88.69           C  
ATOM   1755  C   ILE A 217      18.422  -7.484  -3.381  1.00 88.69           C  
ATOM   1756  CB  ILE A 217      16.969  -7.766  -1.346  1.00 88.69           C  
ATOM   1757  O   ILE A 217      17.875  -8.438  -3.945  1.00 88.69           O  
ATOM   1758  CG1 ILE A 217      15.875  -6.879  -1.962  1.00 88.69           C  
ATOM   1759  CG2 ILE A 217      16.922  -7.707   0.184  1.00 88.69           C  
ATOM   1760  CD1 ILE A 217      14.461  -7.395  -1.734  1.00 88.69           C  
ATOM   1761  N   LYS A 218      18.938  -6.527  -4.055  1.00 83.69           N  
ATOM   1762  CA  LYS A 218      19.156  -6.613  -5.496  1.00 83.69           C  
ATOM   1763  C   LYS A 218      20.078  -7.773  -5.848  1.00 83.69           C  
ATOM   1764  CB  LYS A 218      19.734  -5.301  -6.035  1.00 83.69           C  
ATOM   1765  O   LYS A 218      21.234  -7.812  -5.395  1.00 83.69           O  
ATOM   1766  CG  LYS A 218      19.906  -5.273  -7.547  1.00 83.69           C  
ATOM   1767  CD  LYS A 218      20.500  -3.955  -8.016  1.00 83.69           C  
ATOM   1768  CE  LYS A 218      20.750  -3.955  -9.516  1.00 83.69           C  
ATOM   1769  NZ  LYS A 218      21.375  -2.682  -9.977  1.00 83.69           N  
ATOM   1770  N   PRO A 219      19.609  -8.648  -6.719  1.00 78.31           N  
ATOM   1771  CA  PRO A 219      20.500  -9.727  -7.145  1.00 78.31           C  
ATOM   1772  C   PRO A 219      21.531  -9.273  -8.172  1.00 78.31           C  
ATOM   1773  CB  PRO A 219      19.547 -10.750  -7.758  1.00 78.31           C  
ATOM   1774  O   PRO A 219      21.438  -8.164  -8.711  1.00 78.31           O  
ATOM   1775  CG  PRO A 219      18.391  -9.945  -8.258  1.00 78.31           C  
ATOM   1776  CD  PRO A 219      18.266  -8.719  -7.402  1.00 78.31           C  
ATOM   1777  N   ALA A 220      22.547 -10.094  -8.352  1.00 69.94           N  
ATOM   1778  CA  ALA A 220      23.578  -9.789  -9.336  1.00 69.94           C  
ATOM   1779  C   ALA A 220      22.984  -9.703 -10.742  1.00 69.94           C  
ATOM   1780  CB  ALA A 220      24.688 -10.852  -9.297  1.00 69.94           C  
ATOM   1781  O   ALA A 220      23.344  -8.812 -11.516  1.00 69.94           O  
ATOM   1782  N   ASN A 221      22.094 -10.547 -10.891  1.00 65.44           N  
ATOM   1783  CA  ASN A 221      21.328 -10.562 -12.133  1.00 65.44           C  
ATOM   1784  C   ASN A 221      19.828 -10.445 -11.875  1.00 65.44           C  
ATOM   1785  CB  ASN A 221      21.641 -11.828 -12.938  1.00 65.44           C  
ATOM   1786  O   ASN A 221      19.266 -11.250 -11.133  1.00 65.44           O  
ATOM   1787  CG  ASN A 221      21.188 -11.727 -14.383  1.00 65.44           C  
ATOM   1788  ND2 ASN A 221      21.703 -12.602 -15.234  1.00 65.44           N  
ATOM   1789  OD1 ASN A 221      20.375 -10.867 -14.734  1.00 65.44           O  
ATOM   1790  N   MET A 222      19.250  -9.391 -12.297  1.00 66.94           N  
ATOM   1791  CA  MET A 222      17.828  -9.102 -12.078  1.00 66.94           C  
ATOM   1792  C   MET A 222      16.953 -10.273 -12.500  1.00 66.94           C  
ATOM   1793  CB  MET A 222      17.422  -7.840 -12.844  1.00 66.94           C  
ATOM   1794  O   MET A 222      15.828 -10.406 -12.031  1.00 66.94           O  
ATOM   1795  CG  MET A 222      17.859  -6.547 -12.188  1.00 66.94           C  
ATOM   1796  SD  MET A 222      17.219  -6.375 -10.477  1.00 66.94           S  
ATOM   1797  CE  MET A 222      15.453  -6.125 -10.820  1.00 66.94           C  
ATOM   1798  N   GLU A 223      17.547 -11.102 -13.359  1.00 61.12           N  
ATOM   1799  CA  GLU A 223      16.828 -12.305 -13.773  1.00 61.12           C  
ATOM   1800  C   GLU A 223      16.688 -13.289 -12.617  1.00 61.12           C  
ATOM   1801  CB  GLU A 223      17.531 -12.977 -14.953  1.00 61.12           C  
ATOM   1802  O   GLU A 223      15.820 -14.172 -12.648  1.00 61.12           O  
ATOM   1803  CG  GLU A 223      17.531 -12.141 -16.234  1.00 61.12           C  
ATOM   1804  CD  GLU A 223      18.188 -12.852 -17.406  1.00 61.12           C  
ATOM   1805  OE1 GLU A 223      18.188 -12.289 -18.516  1.00 61.12           O  
ATOM   1806  OE2 GLU A 223      18.688 -13.977 -17.203  1.00 61.12           O  
ATOM   1807  N   GLU A 224      17.469 -13.008 -11.625  1.00 65.81           N  
ATOM   1808  CA  GLU A 224      17.453 -13.883 -10.461  1.00 65.81           C  
ATOM   1809  C   GLU A 224      16.609 -13.297  -9.336  1.00 65.81           C  
ATOM   1810  CB  GLU A 224      18.891 -14.133  -9.961  1.00 65.81           C  
ATOM   1811  O   GLU A 224      16.672 -13.758  -8.195  1.00 65.81           O  
ATOM   1812  CG  GLU A 224      19.766 -14.875 -10.961  1.00 65.81           C  
ATOM   1813  CD  GLU A 224      21.203 -15.039 -10.484  1.00 65.81           C  
ATOM   1814  OE1 GLU A 224      22.016 -15.617 -11.234  1.00 65.81           O  
ATOM   1815  OE2 GLU A 224      21.500 -14.586  -9.359  1.00 65.81           O  
ATOM   1816  N   LEU A 225      15.922 -12.258  -9.680  1.00 74.31           N  
ATOM   1817  CA  LEU A 225      15.055 -11.633  -8.688  1.00 74.31           C  
ATOM   1818  C   LEU A 225      13.945 -12.586  -8.250  1.00 74.31           C  
ATOM   1819  CB  LEU A 225      14.438 -10.344  -9.250  1.00 74.31           C  
ATOM   1820  O   LEU A 225      13.195 -13.094  -9.086  1.00 74.31           O  
ATOM   1821  CG  LEU A 225      13.602  -9.508  -8.281  1.00 74.31           C  
ATOM   1822  CD1 LEU A 225      14.500  -8.891  -7.211  1.00 74.31           C  
ATOM   1823  CD2 LEU A 225      12.828  -8.430  -9.031  1.00 74.31           C  
ATOM   1824  N   THR A 226      13.852 -12.844  -6.930  1.00 73.69           N  
ATOM   1825  CA  THR A 226      12.883 -13.805  -6.418  1.00 73.69           C  
ATOM   1826  C   THR A 226      11.859 -13.117  -5.523  1.00 73.69           C  
ATOM   1827  CB  THR A 226      13.578 -14.930  -5.629  1.00 73.69           C  
ATOM   1828  O   THR A 226      10.750 -13.633  -5.324  1.00 73.69           O  
ATOM   1829  CG2 THR A 226      14.516 -15.734  -6.523  1.00 73.69           C  
ATOM   1830  OG1 THR A 226      14.336 -14.359  -4.555  1.00 73.69           O  
ATOM   1831  N   GLU A 227      12.188 -12.062  -4.938  1.00 83.31           N  
ATOM   1832  CA  GLU A 227      11.297 -11.344  -4.031  1.00 83.31           C  
ATOM   1833  C   GLU A 227      11.641  -9.859  -3.979  1.00 83.31           C  
ATOM   1834  CB  GLU A 227      11.359 -11.945  -2.627  1.00 83.31           C  
ATOM   1835  O   GLU A 227      12.750  -9.461  -4.355  1.00 83.31           O  
ATOM   1836  CG  GLU A 227      12.711 -11.812  -1.956  1.00 83.31           C  
ATOM   1837  CD  GLU A 227      12.742 -12.375  -0.544  1.00 83.31           C  
ATOM   1838  OE1 GLU A 227      13.789 -12.930  -0.133  1.00 83.31           O  
ATOM   1839  OE2 GLU A 227      11.711 -12.266   0.156  1.00 83.31           O  
ATOM   1840  N   VAL A 228      10.750  -9.086  -3.615  1.00 90.25           N  
ATOM   1841  CA  VAL A 228      10.938  -7.645  -3.482  1.00 90.25           C  
ATOM   1842  C   VAL A 228      10.406  -7.184  -2.125  1.00 90.25           C  
ATOM   1843  CB  VAL A 228      10.227  -6.875  -4.617  1.00 90.25           C  
ATOM   1844  O   VAL A 228       9.633  -7.887  -1.479  1.00 90.25           O  
ATOM   1845  CG1 VAL A 228      10.797  -7.273  -5.977  1.00 90.25           C  
ATOM   1846  CG2 VAL A 228       8.719  -7.133  -4.578  1.00 90.25           C  
ATOM   1847  N   ILE A 229      10.898  -6.035  -1.694  1.00 94.00           N  
ATOM   1848  CA  ILE A 229      10.445  -5.410  -0.458  1.00 94.00           C  
ATOM   1849  C   ILE A 229       9.102  -4.727  -0.690  1.00 94.00           C  
ATOM   1850  CB  ILE A 229      11.477  -4.391   0.075  1.00 94.00           C  
ATOM   1851  O   ILE A 229       8.961  -3.910  -1.602  1.00 94.00           O  
ATOM   1852  CG1 ILE A 229      12.812  -5.086   0.364  1.00 94.00           C  
ATOM   1853  CG2 ILE A 229      10.945  -3.688   1.326  1.00 94.00           C  
ATOM   1854  CD1 ILE A 229      13.969  -4.129   0.607  1.00 94.00           C  
ATOM   1855  N   THR A 230       8.156  -5.070   0.170  1.00 96.12           N  
ATOM   1856  CA  THR A 230       6.805  -4.555  -0.047  1.00 96.12           C  
ATOM   1857  C   THR A 230       6.453  -3.502   1.000  1.00 96.12           C  
ATOM   1858  CB  THR A 230       5.762  -5.688  -0.009  1.00 96.12           C  
ATOM   1859  O   THR A 230       5.570  -2.670   0.778  1.00 96.12           O  
ATOM   1860  CG2 THR A 230       5.957  -6.652  -1.176  1.00 96.12           C  
ATOM   1861  OG1 THR A 230       5.898  -6.414   1.221  1.00 96.12           O  
ATOM   1862  N   ALA A 231       7.047  -3.551   2.143  1.00 97.38           N  
ATOM   1863  CA  ALA A 231       6.816  -2.578   3.205  1.00 97.38           C  
ATOM   1864  C   ALA A 231       7.941  -2.613   4.234  1.00 97.38           C  
ATOM   1865  CB  ALA A 231       5.473  -2.836   3.881  1.00 97.38           C  
ATOM   1866  O   ALA A 231       8.625  -3.629   4.383  1.00 97.38           O  
ATOM   1867  N   ALA A 232       8.117  -1.522   4.949  1.00 98.00           N  
ATOM   1868  CA  ALA A 232       9.125  -1.406   6.000  1.00 98.00           C  
ATOM   1869  C   ALA A 232       8.664  -0.443   7.094  1.00 98.00           C  
ATOM   1870  CB  ALA A 232      10.453  -0.947   5.410  1.00 98.00           C  
ATOM   1871  O   ALA A 232       8.008   0.562   6.809  1.00 98.00           O  
ATOM   1872  N   GLU A 233       9.062  -0.751   8.312  1.00 98.06           N  
ATOM   1873  CA  GLU A 233       8.633   0.042   9.453  1.00 98.06           C  
ATOM   1874  C   GLU A 233       9.641  -0.041  10.594  1.00 98.06           C  
ATOM   1875  CB  GLU A 233       7.254  -0.418   9.938  1.00 98.06           C  
ATOM   1876  O   GLU A 233      10.148  -1.121  10.906  1.00 98.06           O  
ATOM   1877  CG  GLU A 233       6.613   0.518  10.953  1.00 98.06           C  
ATOM   1878  CD  GLU A 233       5.855   1.670  10.312  1.00 98.06           C  
ATOM   1879  OE1 GLU A 233       5.293   2.510  11.055  1.00 98.06           O  
ATOM   1880  OE2 GLU A 233       5.824   1.731   9.070  1.00 98.06           O  
ATOM   1881  N   PHE A 234       9.898   1.063  11.242  1.00 98.06           N  
ATOM   1882  CA  PHE A 234      10.734   1.091  12.438  1.00 98.06           C  
ATOM   1883  C   PHE A 234       9.945   0.601  13.648  1.00 98.06           C  
ATOM   1884  CB  PHE A 234      11.266   2.506  12.695  1.00 98.06           C  
ATOM   1885  O   PHE A 234       8.734   0.803  13.734  1.00 98.06           O  
ATOM   1886  CG  PHE A 234      12.602   2.775  12.062  1.00 98.06           C  
ATOM   1887  CD1 PHE A 234      13.719   2.025  12.414  1.00 98.06           C  
ATOM   1888  CD2 PHE A 234      12.742   3.779  11.109  1.00 98.06           C  
ATOM   1889  CE1 PHE A 234      14.953   2.271  11.828  1.00 98.06           C  
ATOM   1890  CE2 PHE A 234      13.977   4.031  10.523  1.00 98.06           C  
ATOM   1891  CZ  PHE A 234      15.086   3.277  10.883  1.00 98.06           C  
ATOM   1892  N   HIS A 235      10.688  -0.020  14.531  1.00 97.62           N  
ATOM   1893  CA  HIS A 235      10.109  -0.321  15.836  1.00 97.62           C  
ATOM   1894  C   HIS A 235       9.773   0.957  16.594  1.00 97.62           C  
ATOM   1895  CB  HIS A 235      11.062  -1.191  16.656  1.00 97.62           C  
ATOM   1896  O   HIS A 235      10.555   1.913  16.578  1.00 97.62           O  
ATOM   1897  CG  HIS A 235      10.422  -1.803  17.859  1.00 97.62           C  
ATOM   1898  CD2 HIS A 235       9.875  -3.025  18.047  1.00 97.62           C  
ATOM   1899  ND1 HIS A 235      10.305  -1.132  19.062  1.00 97.62           N  
ATOM   1900  CE1 HIS A 235       9.703  -1.918  19.938  1.00 97.62           C  
ATOM   1901  NE2 HIS A 235       9.430  -3.072  19.359  1.00 97.62           N  
ATOM   1902  N   PRO A 236       8.680   0.961  17.297  1.00 96.75           N  
ATOM   1903  CA  PRO A 236       8.234   2.209  17.922  1.00 96.75           C  
ATOM   1904  C   PRO A 236       9.070   2.594  19.141  1.00 96.75           C  
ATOM   1905  CB  PRO A 236       6.793   1.902  18.328  1.00 96.75           C  
ATOM   1906  O   PRO A 236       9.109   3.768  19.531  1.00 96.75           O  
ATOM   1907  CG  PRO A 236       6.734   0.414  18.453  1.00 96.75           C  
ATOM   1908  CD  PRO A 236       7.680  -0.181  17.438  1.00 96.75           C  
ATOM   1909  N   ASN A 237       9.773   1.686  19.797  1.00 95.88           N  
ATOM   1910  CA  ASN A 237      10.492   1.972  21.031  1.00 95.88           C  
ATOM   1911  C   ASN A 237      11.992   1.704  20.891  1.00 95.88           C  
ATOM   1912  CB  ASN A 237       9.922   1.152  22.188  1.00 95.88           C  
ATOM   1913  O   ASN A 237      12.789   2.184  21.688  1.00 95.88           O  
ATOM   1914  CG  ASN A 237       8.445   1.428  22.438  1.00 95.88           C  
ATOM   1915  ND2 ASN A 237       7.711   0.405  22.844  1.00 95.88           N  
ATOM   1916  OD1 ASN A 237       7.973   2.551  22.234  1.00 95.88           O  
ATOM   1917  N   SER A 238      12.359   0.930  19.953  1.00 95.50           N  
ATOM   1918  CA  SER A 238      13.758   0.583  19.719  1.00 95.50           C  
ATOM   1919  C   SER A 238      14.281   1.204  18.438  1.00 95.50           C  
ATOM   1920  CB  SER A 238      13.930  -0.936  19.672  1.00 95.50           C  
ATOM   1921  O   SER A 238      13.969   0.724  17.344  1.00 95.50           O  
ATOM   1922  OG  SER A 238      13.531  -1.527  20.891  1.00 95.50           O  
ATOM   1923  N   CYS A 239      15.133   2.084  18.562  1.00 95.06           N  
ATOM   1924  CA  CYS A 239      15.578   2.902  17.438  1.00 95.06           C  
ATOM   1925  C   CYS A 239      16.531   2.125  16.531  1.00 95.06           C  
ATOM   1926  CB  CYS A 239      16.250   4.176  17.938  1.00 95.06           C  
ATOM   1927  O   CYS A 239      16.953   2.621  15.484  1.00 95.06           O  
ATOM   1928  SG  CYS A 239      17.688   3.875  18.984  1.00 95.06           S  
ATOM   1929  N   ASN A 240      16.953   0.946  16.922  1.00 94.81           N  
ATOM   1930  CA  ASN A 240      17.891   0.155  16.141  1.00 94.81           C  
ATOM   1931  C   ASN A 240      17.203  -1.014  15.438  1.00 94.81           C  
ATOM   1932  CB  ASN A 240      19.031  -0.354  17.031  1.00 94.81           C  
ATOM   1933  O   ASN A 240      17.859  -1.842  14.805  1.00 94.81           O  
ATOM   1934  CG  ASN A 240      18.531  -1.230  18.156  1.00 94.81           C  
ATOM   1935  ND2 ASN A 240      19.359  -2.180  18.578  1.00 94.81           N  
ATOM   1936  OD1 ASN A 240      17.422  -1.058  18.656  1.00 94.81           O  
ATOM   1937  N   THR A 241      15.945  -1.095  15.633  1.00 96.19           N  
ATOM   1938  CA  THR A 241      15.219  -2.252  15.125  1.00 96.19           C  
ATOM   1939  C   THR A 241      14.164  -1.823  14.109  1.00 96.19           C  
ATOM   1940  CB  THR A 241      14.547  -3.035  16.266  1.00 96.19           C  
ATOM   1941  O   THR A 241      13.422  -0.865  14.344  1.00 96.19           O  
ATOM   1942  CG2 THR A 241      13.867  -4.297  15.750  1.00 96.19           C  
ATOM   1943  OG1 THR A 241      15.547  -3.406  17.234  1.00 96.19           O  
ATOM   1944  N   PHE A 242      14.102  -2.516  13.023  1.00 97.31           N  
ATOM   1945  CA  PHE A 242      13.070  -2.297  12.016  1.00 97.31           C  
ATOM   1946  C   PHE A 242      12.695  -3.605  11.328  1.00 97.31           C  
ATOM   1947  CB  PHE A 242      13.547  -1.277  10.977  1.00 97.31           C  
ATOM   1948  O   PHE A 242      13.383  -4.617  11.492  1.00 97.31           O  
ATOM   1949  CG  PHE A 242      14.609  -1.801  10.055  1.00 97.31           C  
ATOM   1950  CD1 PHE A 242      15.945  -1.778  10.430  1.00 97.31           C  
ATOM   1951  CD2 PHE A 242      14.281  -2.316   8.805  1.00 97.31           C  
ATOM   1952  CE1 PHE A 242      16.938  -2.262   9.586  1.00 97.31           C  
ATOM   1953  CE2 PHE A 242      15.266  -2.803   7.953  1.00 97.31           C  
ATOM   1954  CZ  PHE A 242      16.594  -2.773   8.344  1.00 97.31           C  
ATOM   1955  N   VAL A 243      11.617  -3.598  10.703  1.00 97.56           N  
ATOM   1956  CA  VAL A 243      11.125  -4.777  10.000  1.00 97.56           C  
ATOM   1957  C   VAL A 243      10.852  -4.438   8.539  1.00 97.56           C  
ATOM   1958  CB  VAL A 243       9.852  -5.344  10.672  1.00 97.56           C  
ATOM   1959  O   VAL A 243      10.555  -3.285   8.211  1.00 97.56           O  
ATOM   1960  CG1 VAL A 243       8.688  -4.371  10.516  1.00 97.56           C  
ATOM   1961  CG2 VAL A 243       9.500  -6.707  10.078  1.00 97.56           C  
ATOM   1962  N   TYR A 244      10.984  -5.383   7.688  1.00 97.12           N  
ATOM   1963  CA  TYR A 244      10.500  -5.246   6.316  1.00 97.12           C  
ATOM   1964  C   TYR A 244       9.875  -6.547   5.824  1.00 97.12           C  
ATOM   1965  CB  TYR A 244      11.633  -4.816   5.383  1.00 97.12           C  
ATOM   1966  O   TYR A 244      10.266  -7.633   6.266  1.00 97.12           O  
ATOM   1967  CG  TYR A 244      12.688  -5.879   5.184  1.00 97.12           C  
ATOM   1968  CD1 TYR A 244      13.789  -5.957   6.027  1.00 97.12           C  
ATOM   1969  CD2 TYR A 244      12.578  -6.805   4.152  1.00 97.12           C  
ATOM   1970  CE1 TYR A 244      14.766  -6.930   5.848  1.00 97.12           C  
ATOM   1971  CE2 TYR A 244      13.547  -7.785   3.961  1.00 97.12           C  
ATOM   1972  OH  TYR A 244      15.602  -8.805   4.629  1.00 97.12           O  
ATOM   1973  CZ  TYR A 244      14.641  -7.840   4.812  1.00 97.12           C  
ATOM   1974  N   SER A 245       8.844  -6.391   5.031  1.00 96.75           N  
ATOM   1975  CA  SER A 245       8.125  -7.527   4.461  1.00 96.75           C  
ATOM   1976  C   SER A 245       8.484  -7.730   2.994  1.00 96.75           C  
ATOM   1977  CB  SER A 245       6.613  -7.324   4.602  1.00 96.75           C  
ATOM   1978  O   SER A 245       9.109  -6.863   2.377  1.00 96.75           O  
ATOM   1979  OG  SER A 245       6.195  -6.152   3.928  1.00 96.75           O  
ATOM   1980  N   SER A 246       8.102  -8.906   2.461  1.00 91.94           N  
ATOM   1981  CA  SER A 246       8.445  -9.273   1.094  1.00 91.94           C  
ATOM   1982  C   SER A 246       7.215  -9.711   0.308  1.00 91.94           C  
ATOM   1983  CB  SER A 246       9.492 -10.391   1.091  1.00 91.94           C  
ATOM   1984  O   SER A 246       6.160  -9.969   0.891  1.00 91.94           O  
ATOM   1985  OG  SER A 246       8.867 -11.656   1.219  1.00 91.94           O  
ATOM   1986  N   SER A 247       7.383  -9.797  -0.942  1.00 89.00           N  
ATOM   1987  CA  SER A 247       6.348 -10.250  -1.862  1.00 89.00           C  
ATOM   1988  C   SER A 247       6.078 -11.742  -1.698  1.00 89.00           C  
ATOM   1989  CB  SER A 247       6.746  -9.953  -3.309  1.00 89.00           C  
ATOM   1990  O   SER A 247       5.062 -12.250  -2.172  1.00 89.00           O  
ATOM   1991  OG  SER A 247       7.961 -10.602  -3.639  1.00 89.00           O  
ATOM   1992  N   LYS A 248       6.902 -12.430  -0.985  1.00 86.06           N  
ATOM   1993  CA  LYS A 248       6.727 -13.859  -0.762  1.00 86.06           C  
ATOM   1994  C   LYS A 248       5.953 -14.125   0.525  1.00 86.06           C  
ATOM   1995  CB  LYS A 248       8.086 -14.562  -0.710  1.00 86.06           C  
ATOM   1996  O   LYS A 248       5.719 -15.281   0.890  1.00 86.06           O  
ATOM   1997  CG  LYS A 248       8.750 -14.727  -2.070  1.00 86.06           C  
ATOM   1998  CD  LYS A 248       9.961 -15.641  -1.990  1.00 86.06           C  
ATOM   1999  CE  LYS A 248      10.570 -15.891  -3.365  1.00 86.06           C  
ATOM   2000  NZ  LYS A 248      11.766 -16.781  -3.291  1.00 86.06           N  
ATOM   2001  N   GLY A 249       5.676 -13.070   1.255  1.00 92.00           N  
ATOM   2002  CA  GLY A 249       4.898 -13.227   2.475  1.00 92.00           C  
ATOM   2003  C   GLY A 249       5.762 -13.398   3.711  1.00 92.00           C  
ATOM   2004  O   GLY A 249       5.273 -13.828   4.762  1.00 92.00           O  
ATOM   2005  N   THR A 250       7.000 -13.094   3.572  1.00 93.00           N  
ATOM   2006  CA  THR A 250       7.918 -13.211   4.699  1.00 93.00           C  
ATOM   2007  C   THR A 250       8.195 -11.836   5.312  1.00 93.00           C  
ATOM   2008  CB  THR A 250       9.242 -13.867   4.277  1.00 93.00           C  
ATOM   2009  O   THR A 250       8.016 -10.812   4.652  1.00 93.00           O  
ATOM   2010  CG2 THR A 250       9.008 -15.250   3.689  1.00 93.00           C  
ATOM   2011  OG1 THR A 250       9.883 -13.039   3.297  1.00 93.00           O  
ATOM   2012  N   ILE A 251       8.578 -11.898   6.598  1.00 96.06           N  
ATOM   2013  CA  ILE A 251       8.922 -10.703   7.352  1.00 96.06           C  
ATOM   2014  C   ILE A 251      10.305 -10.867   7.984  1.00 96.06           C  
ATOM   2015  CB  ILE A 251       7.867 -10.391   8.438  1.00 96.06           C  
ATOM   2016  O   ILE A 251      10.570 -11.875   8.641  1.00 96.06           O  
ATOM   2017  CG1 ILE A 251       6.457 -10.406   7.832  1.00 96.06           C  
ATOM   2018  CG2 ILE A 251       8.156  -9.047   9.102  1.00 96.06           C  
ATOM   2019  CD1 ILE A 251       5.398 -11.008   8.750  1.00 96.06           C  
ATOM   2020  N   ARG A 252      11.086  -9.906   7.824  1.00 95.69           N  
ATOM   2021  CA  ARG A 252      12.430  -9.938   8.398  1.00 95.69           C  
ATOM   2022  C   ARG A 252      12.625  -8.805   9.398  1.00 95.69           C  
ATOM   2023  CB  ARG A 252      13.484  -9.852   7.293  1.00 95.69           C  
ATOM   2024  O   ARG A 252      12.414  -7.633   9.062  1.00 95.69           O  
ATOM   2025  CG  ARG A 252      13.547 -11.086   6.406  1.00 95.69           C  
ATOM   2026  CD  ARG A 252      14.508 -10.891   5.238  1.00 95.69           C  
ATOM   2027  NE  ARG A 252      14.531 -12.062   4.363  1.00 95.69           N  
ATOM   2028  NH1 ARG A 252      13.062 -11.188   2.809  1.00 95.69           N  
ATOM   2029  NH2 ARG A 252      13.945 -13.281   2.510  1.00 95.69           N  
ATOM   2030  CZ  ARG A 252      13.852 -12.172   3.230  1.00 95.69           C  
ATOM   2031  N   LEU A 253      12.969  -9.164  10.555  1.00 95.69           N  
ATOM   2032  CA  LEU A 253      13.336  -8.219  11.602  1.00 95.69           C  
ATOM   2033  C   LEU A 253      14.844  -7.984  11.609  1.00 95.69           C  
ATOM   2034  CB  LEU A 253      12.883  -8.734  12.977  1.00 95.69           C  
ATOM   2035  O   LEU A 253      15.625  -8.930  11.688  1.00 95.69           O  
ATOM   2036  CG  LEU A 253      13.016  -7.750  14.141  1.00 95.69           C  
ATOM   2037  CD1 LEU A 253      11.938  -6.676  14.055  1.00 95.69           C  
ATOM   2038  CD2 LEU A 253      12.930  -8.492  15.469  1.00 95.69           C  
ATOM   2039  N   CYS A 254      15.180  -6.727  11.602  1.00 94.94           N  
ATOM   2040  CA  CYS A 254      16.594  -6.375  11.516  1.00 94.94           C  
ATOM   2041  C   CYS A 254      17.016  -5.535  12.711  1.00 94.94           C  
ATOM   2042  CB  CYS A 254      16.875  -5.609  10.219  1.00 94.94           C  
ATOM   2043  O   CYS A 254      16.234  -4.750  13.242  1.00 94.94           O  
ATOM   2044  SG  CYS A 254      16.500  -6.547   8.719  1.00 94.94           S  
ATOM   2045  N   ASP A 255      18.188  -5.762  13.148  1.00 92.19           N  
ATOM   2046  CA  ASP A 255      18.891  -4.984  14.172  1.00 92.19           C  
ATOM   2047  C   ASP A 255      20.109  -4.277  13.586  1.00 92.19           C  
ATOM   2048  CB  ASP A 255      19.312  -5.879  15.336  1.00 92.19           C  
ATOM   2049  O   ASP A 255      21.094  -4.926  13.234  1.00 92.19           O  
ATOM   2050  CG  ASP A 255      19.812  -5.098  16.531  1.00 92.19           C  
ATOM   2051  OD1 ASP A 255      20.250  -3.938  16.359  1.00 92.19           O  
ATOM   2052  OD2 ASP A 255      19.781  -5.645  17.656  1.00 92.19           O  
ATOM   2053  N   MET A 256      20.078  -3.047  13.492  1.00 89.38           N  
ATOM   2054  CA  MET A 256      21.094  -2.238  12.828  1.00 89.38           C  
ATOM   2055  C   MET A 256      22.422  -2.311  13.578  1.00 89.38           C  
ATOM   2056  CB  MET A 256      20.625  -0.784  12.719  1.00 89.38           C  
ATOM   2057  O   MET A 256      23.453  -1.921  13.047  1.00 89.38           O  
ATOM   2058  CG  MET A 256      19.484  -0.576  11.734  1.00 89.38           C  
ATOM   2059  SD  MET A 256      19.094   1.198  11.492  1.00 89.38           S  
ATOM   2060  CE  MET A 256      18.469   1.621  13.148  1.00 89.38           C  
ATOM   2061  N   ARG A 257      22.375  -2.717  14.781  1.00 84.56           N  
ATOM   2062  CA  ARG A 257      23.594  -2.850  15.562  1.00 84.56           C  
ATOM   2063  C   ARG A 257      24.375  -4.094  15.148  1.00 84.56           C  
ATOM   2064  CB  ARG A 257      23.281  -2.904  17.062  1.00 84.56           C  
ATOM   2065  O   ARG A 257      25.578  -4.188  15.398  1.00 84.56           O  
ATOM   2066  CG  ARG A 257      22.547  -1.676  17.578  1.00 84.56           C  
ATOM   2067  CD  ARG A 257      22.062  -1.870  19.000  1.00 84.56           C  
ATOM   2068  NE  ARG A 257      21.031  -2.896  19.094  1.00 84.56           N  
ATOM   2069  NH1 ARG A 257      20.781  -2.754  21.375  1.00 84.56           N  
ATOM   2070  NH2 ARG A 257      19.516  -4.238  20.172  1.00 84.56           N  
ATOM   2071  CZ  ARG A 257      20.438  -3.293  20.219  1.00 84.56           C  
ATOM   2072  N   ALA A 258      23.703  -5.039  14.648  1.00 77.81           N  
ATOM   2073  CA  ALA A 258      24.328  -6.309  14.289  1.00 77.81           C  
ATOM   2074  C   ALA A 258      25.234  -6.148  13.070  1.00 77.81           C  
ATOM   2075  CB  ALA A 258      23.266  -7.367  14.016  1.00 77.81           C  
ATOM   2076  O   ALA A 258      26.312  -6.754  13.000  1.00 77.81           O  
ATOM   2077  N   SER A 259      24.844  -5.359  12.086  1.00 73.88           N  
ATOM   2078  CA  SER A 259      25.625  -5.129  10.875  1.00 73.88           C  
ATOM   2079  C   SER A 259      25.234  -3.816  10.203  1.00 73.88           C  
ATOM   2080  CB  SER A 259      25.453  -6.285   9.891  1.00 73.88           C  
ATOM   2081  O   SER A 259      24.109  -3.322  10.406  1.00 73.88           O  
ATOM   2082  OG  SER A 259      25.281  -5.801   8.570  1.00 73.88           O  
ATOM   2083  N   ALA A 260      26.234  -3.299   9.562  1.00 69.50           N  
ATOM   2084  CA  ALA A 260      25.969  -2.070   8.820  1.00 69.50           C  
ATOM   2085  C   ALA A 260      24.938  -2.309   7.719  1.00 69.50           C  
ATOM   2086  CB  ALA A 260      27.266  -1.510   8.227  1.00 69.50           C  
ATOM   2087  O   ALA A 260      24.031  -1.493   7.516  1.00 69.50           O  
ATOM   2088  N   LEU A 261      25.234  -3.387   7.031  1.00 75.81           N  
ATOM   2089  CA  LEU A 261      24.266  -3.854   6.047  1.00 75.81           C  
ATOM   2090  C   LEU A 261      23.453  -5.031   6.594  1.00 75.81           C  
ATOM   2091  CB  LEU A 261      24.953  -4.258   4.750  1.00 75.81           C  
ATOM   2092  O   LEU A 261      24.031  -6.062   6.953  1.00 75.81           O  
ATOM   2093  CG  LEU A 261      24.781  -3.314   3.559  1.00 75.81           C  
ATOM   2094  CD1 LEU A 261      26.141  -2.930   2.979  1.00 75.81           C  
ATOM   2095  CD2 LEU A 261      23.906  -3.959   2.494  1.00 75.81           C  
ATOM   2096  N   CYS A 262      22.250  -4.715   6.809  1.00 78.62           N  
ATOM   2097  CA  CYS A 262      21.375  -5.746   7.371  1.00 78.62           C  
ATOM   2098  C   CYS A 262      21.078  -6.828   6.340  1.00 78.62           C  
ATOM   2099  CB  CYS A 262      20.062  -5.129   7.871  1.00 78.62           C  
ATOM   2100  O   CYS A 262      19.906  -7.082   6.020  1.00 78.62           O  
ATOM   2101  SG  CYS A 262      20.281  -3.965   9.234  1.00 78.62           S  
ATOM   2102  N   ASP A 263      22.203  -7.367   5.820  1.00 70.12           N  
ATOM   2103  CA  ASP A 263      22.094  -8.461   4.863  1.00 70.12           C  
ATOM   2104  C   ASP A 263      21.484  -9.703   5.512  1.00 70.12           C  
ATOM   2105  CB  ASP A 263      23.469  -8.805   4.285  1.00 70.12           C  
ATOM   2106  O   ASP A 263      20.891 -10.531   4.824  1.00 70.12           O  
ATOM   2107  CG  ASP A 263      24.531  -7.758   4.609  1.00 70.12           C  
ATOM   2108  OD1 ASP A 263      24.172  -6.629   5.004  1.00 70.12           O  
ATOM   2109  OD2 ASP A 263      25.734  -8.070   4.461  1.00 70.12           O  
ATOM   2110  N   ARG A 264      21.703  -9.734   6.781  1.00 76.62           N  
ATOM   2111  CA  ARG A 264      21.125 -10.820   7.551  1.00 76.62           C  
ATOM   2112  C   ARG A 264      20.062 -10.305   8.516  1.00 76.62           C  
ATOM   2113  CB  ARG A 264      22.203 -11.578   8.328  1.00 76.62           C  
ATOM   2114  O   ARG A 264      20.234  -9.250   9.133  1.00 76.62           O  
ATOM   2115  CG  ARG A 264      23.203 -12.297   7.438  1.00 76.62           C  
ATOM   2116  CD  ARG A 264      24.203 -13.102   8.258  1.00 76.62           C  
ATOM   2117  NE  ARG A 264      25.234 -13.711   7.406  1.00 76.62           N  
ATOM   2118  NH1 ARG A 264      26.438 -14.617   9.156  1.00 76.62           N  
ATOM   2119  NH2 ARG A 264      27.141 -14.922   6.996  1.00 76.62           N  
ATOM   2120  CZ  ARG A 264      26.266 -14.414   7.855  1.00 76.62           C  
ATOM   2121  N   HIS A 265      19.031 -10.945   8.453  1.00 79.88           N  
ATOM   2122  CA  HIS A 265      17.969 -10.602   9.391  1.00 79.88           C  
ATOM   2123  C   HIS A 265      18.250 -11.164  10.781  1.00 79.88           C  
ATOM   2124  CB  HIS A 265      16.625 -11.117   8.875  1.00 79.88           C  
ATOM   2125  O   HIS A 265      18.984 -12.148  10.922  1.00 79.88           O  
ATOM   2126  CG  HIS A 265      16.609 -12.586   8.594  1.00 79.88           C  
ATOM   2127  CD2 HIS A 265      16.250 -13.641   9.375  1.00 79.88           C  
ATOM   2128  ND1 HIS A 265      16.984 -13.117   7.383  1.00 79.88           N  
ATOM   2129  CE1 HIS A 265      16.875 -14.430   7.430  1.00 79.88           C  
ATOM   2130  NE2 HIS A 265      16.438 -14.773   8.625  1.00 79.88           N  
ATOM   2131  N   SER A 266      17.781 -10.398  11.734  1.00 79.44           N  
ATOM   2132  CA  SER A 266      17.859 -10.906  13.102  1.00 79.44           C  
ATOM   2133  C   SER A 266      16.828 -12.008  13.336  1.00 79.44           C  
ATOM   2134  CB  SER A 266      17.625  -9.766  14.102  1.00 79.44           C  
ATOM   2135  O   SER A 266      17.141 -13.016  13.977  1.00 79.44           O  
ATOM   2136  OG  SER A 266      18.562  -8.719  13.891  1.00 79.44           O  
ATOM   2137  N   LYS A 267      15.664 -11.789  12.812  1.00 82.62           N  
ATOM   2138  CA  LYS A 267      14.594 -12.773  12.875  1.00 82.62           C  
ATOM   2139  C   LYS A 267      13.828 -12.844  11.555  1.00 82.62           C  
ATOM   2140  CB  LYS A 267      13.625 -12.445  14.016  1.00 82.62           C  
ATOM   2141  O   LYS A 267      13.734 -11.844  10.836  1.00 82.62           O  
ATOM   2142  CG  LYS A 267      14.250 -12.531  15.398  1.00 82.62           C  
ATOM   2143  CD  LYS A 267      13.219 -12.312  16.500  1.00 82.62           C  
ATOM   2144  CE  LYS A 267      13.844 -12.422  17.875  1.00 82.62           C  
ATOM   2145  NZ  LYS A 267      12.828 -12.242  18.969  1.00 82.62           N  
ATOM   2146  N   LEU A 268      13.383 -14.078  11.289  1.00 86.62           N  
ATOM   2147  CA  LEU A 268      12.570 -14.336  10.102  1.00 86.62           C  
ATOM   2148  C   LEU A 268      11.203 -14.883  10.484  1.00 86.62           C  
ATOM   2149  CB  LEU A 268      13.289 -15.312   9.172  1.00 86.62           C  
ATOM   2150  O   LEU A 268      11.109 -15.883  11.211  1.00 86.62           O  
ATOM   2151  CG  LEU A 268      12.539 -15.711   7.895  1.00 86.62           C  
ATOM   2152  CD1 LEU A 268      12.422 -14.508   6.957  1.00 86.62           C  
ATOM   2153  CD2 LEU A 268      13.234 -16.875   7.199  1.00 86.62           C  
ATOM   2154  N   PHE A 269      10.188 -14.227  10.133  1.00 88.19           N  
ATOM   2155  CA  PHE A 269       8.812 -14.648  10.375  1.00 88.19           C  
ATOM   2156  C   PHE A 269       8.180 -15.203   9.102  1.00 88.19           C  
ATOM   2157  CB  PHE A 269       7.977 -13.477  10.906  1.00 88.19           C  
ATOM   2158  O   PHE A 269       7.980 -14.477   8.133  1.00 88.19           O  
ATOM   2159  CG  PHE A 269       8.484 -12.906  12.203  1.00 88.19           C  
ATOM   2160  CD1 PHE A 269       7.898 -13.258  13.414  1.00 88.19           C  
ATOM   2161  CD2 PHE A 269       9.555 -12.016  12.211  1.00 88.19           C  
ATOM   2162  CE1 PHE A 269       8.367 -12.727  14.609  1.00 88.19           C  
ATOM   2163  CE2 PHE A 269      10.031 -11.484  13.406  1.00 88.19           C  
ATOM   2164  CZ  PHE A 269       9.430 -11.844  14.602  1.00 88.19           C  
ATOM   2165  N   GLU A 270       7.887 -16.406   9.062  1.00 85.94           N  
ATOM   2166  CA  GLU A 270       7.316 -17.094   7.906  1.00 85.94           C  
ATOM   2167  C   GLU A 270       6.422 -18.250   8.344  1.00 85.94           C  
ATOM   2168  CB  GLU A 270       8.422 -17.609   6.984  1.00 85.94           C  
ATOM   2169  O   GLU A 270       6.777 -19.031   9.234  1.00 85.94           O  
ATOM   2170  CG  GLU A 270       7.910 -18.281   5.715  1.00 85.94           C  
ATOM   2171  CD  GLU A 270       9.023 -18.719   4.773  1.00 85.94           C  
ATOM   2172  OE1 GLU A 270       8.727 -19.078   3.615  1.00 85.94           O  
ATOM   2173  OE2 GLU A 270      10.195 -18.688   5.199  1.00 85.94           O  
ATOM   2174  N   GLU A 271       5.281 -18.234   7.816  1.00 82.31           N  
ATOM   2175  CA  GLU A 271       4.383 -19.359   8.023  1.00 82.31           C  
ATOM   2176  C   GLU A 271       4.676 -20.484   7.039  1.00 82.31           C  
ATOM   2177  CB  GLU A 271       2.922 -18.922   7.902  1.00 82.31           C  
ATOM   2178  O   GLU A 271       4.633 -20.281   5.824  1.00 82.31           O  
ATOM   2179  CG  GLU A 271       1.921 -19.969   8.367  1.00 82.31           C  
ATOM   2180  CD  GLU A 271       0.483 -19.469   8.344  1.00 82.31           C  
ATOM   2181  OE1 GLU A 271      -0.413 -20.188   8.844  1.00 82.31           O  
ATOM   2182  OE2 GLU A 271       0.249 -18.359   7.816  1.00 82.31           O  
ATOM   2183  N   PRO A 272       5.000 -21.562   7.590  1.00 78.25           N  
ATOM   2184  CA  PRO A 272       5.262 -22.688   6.688  1.00 78.25           C  
ATOM   2185  C   PRO A 272       4.062 -23.031   5.812  1.00 78.25           C  
ATOM   2186  CB  PRO A 272       5.594 -23.828   7.645  1.00 78.25           C  
ATOM   2187  O   PRO A 272       2.928 -23.062   6.297  1.00 78.25           O  
ATOM   2188  CG  PRO A 272       5.566 -23.203   9.008  1.00 78.25           C  
ATOM   2189  CD  PRO A 272       5.062 -21.797   8.883  1.00 78.25           C  
ATOM   2190  N   GLU A 273       4.289 -23.016   4.551  1.00 75.19           N  
ATOM   2191  CA  GLU A 273       3.215 -23.328   3.615  1.00 75.19           C  
ATOM   2192  C   GLU A 273       3.287 -24.797   3.176  1.00 75.19           C  
ATOM   2193  CB  GLU A 273       3.270 -22.406   2.395  1.00 75.19           C  
ATOM   2194  O   GLU A 273       4.375 -25.328   2.967  1.00 75.19           O  
ATOM   2195  CG  GLU A 273       1.917 -22.188   1.732  1.00 75.19           C  
ATOM   2196  CD  GLU A 273       1.987 -21.266   0.521  1.00 75.19           C  
ATOM   2197  OE1 GLU A 273       0.948 -21.062  -0.147  1.00 75.19           O  
ATOM   2198  OE2 GLU A 273       3.090 -20.750   0.239  1.00 75.19           O  
ATOM   2199  N   ASP A 274       2.102 -25.312   3.213  1.00 71.75           N  
ATOM   2200  CA  ASP A 274       1.998 -26.656   2.645  1.00 71.75           C  
ATOM   2201  C   ASP A 274       2.137 -26.609   1.125  1.00 71.75           C  
ATOM   2202  CB  ASP A 274       0.668 -27.297   3.037  1.00 71.75           C  
ATOM   2203  O   ASP A 274       1.348 -25.969   0.439  1.00 71.75           O  
ATOM   2204  CG  ASP A 274       0.627 -28.781   2.750  1.00 71.75           C  
ATOM   2205  OD1 ASP A 274       1.428 -29.266   1.922  1.00 71.75           O  
ATOM   2206  OD2 ASP A 274      -0.216 -29.484   3.355  1.00 71.75           O  
ATOM   2207  N   PRO A 275       3.178 -27.250   0.601  1.00 71.25           N  
ATOM   2208  CA  PRO A 275       3.395 -27.250  -0.848  1.00 71.25           C  
ATOM   2209  C   PRO A 275       2.188 -27.766  -1.624  1.00 71.25           C  
ATOM   2210  CB  PRO A 275       4.602 -28.172  -1.022  1.00 71.25           C  
ATOM   2211  O   PRO A 275       1.999 -27.422  -2.791  1.00 71.25           O  
ATOM   2212  CG  PRO A 275       5.148 -28.344   0.357  1.00 71.25           C  
ATOM   2213  CD  PRO A 275       4.102 -27.906   1.344  1.00 71.25           C  
ATOM   2214  N   SER A 276       1.340 -28.562  -0.992  1.00 68.62           N  
ATOM   2215  CA  SER A 276       0.158 -29.109  -1.646  1.00 68.62           C  
ATOM   2216  C   SER A 276      -0.908 -28.047  -1.859  1.00 68.62           C  
ATOM   2217  CB  SER A 276      -0.420 -30.266  -0.821  1.00 68.62           C  
ATOM   2218  O   SER A 276      -1.778 -28.188  -2.719  1.00 68.62           O  
ATOM   2219  OG  SER A 276      -0.857 -29.812   0.447  1.00 68.62           O  
ATOM   2220  N   ASN A 277      -0.756 -26.969  -1.159  1.00 69.12           N  
ATOM   2221  CA  ASN A 277      -1.747 -25.906  -1.237  1.00 69.12           C  
ATOM   2222  C   ASN A 277      -1.287 -24.781  -2.160  1.00 69.12           C  
ATOM   2223  CB  ASN A 277      -2.055 -25.359   0.157  1.00 69.12           C  
ATOM   2224  O   ASN A 277      -1.919 -23.719  -2.223  1.00 69.12           O  
ATOM   2225  CG  ASN A 277      -2.893 -26.297   0.988  1.00 69.12           C  
ATOM   2226  ND2 ASN A 277      -2.953 -26.062   2.291  1.00 69.12           N  
ATOM   2227  OD1 ASN A 277      -3.482 -27.250   0.463  1.00 69.12           O  
ATOM   2228  N   ARG A 278      -0.220 -25.078  -2.828  1.00 73.56           N  
ATOM   2229  CA  ARG A 278       0.321 -24.031  -3.695  1.00 73.56           C  
ATOM   2230  C   ARG A 278      -0.445 -23.969  -5.012  1.00 73.56           C  
ATOM   2231  CB  ARG A 278       1.808 -24.281  -3.967  1.00 73.56           C  
ATOM   2232  O   ARG A 278      -0.695 -24.984  -5.645  1.00 73.56           O  
ATOM   2233  CG  ARG A 278       2.732 -23.656  -2.930  1.00 73.56           C  
ATOM   2234  CD  ARG A 278       4.195 -23.797  -3.320  1.00 73.56           C  
ATOM   2235  NE  ARG A 278       5.086 -23.281  -2.285  1.00 73.56           N  
ATOM   2236  NH1 ARG A 278       7.031 -23.984  -3.318  1.00 73.56           N  
ATOM   2237  NH2 ARG A 278       7.125 -22.875  -1.311  1.00 73.56           N  
ATOM   2238  CZ  ARG A 278       6.410 -23.391  -2.307  1.00 73.56           C  
ATOM   2239  N   SER A 279      -0.953 -22.812  -5.270  1.00 71.19           N  
ATOM   2240  CA  SER A 279      -1.688 -22.547  -6.496  1.00 71.19           C  
ATOM   2241  C   SER A 279      -1.059 -21.391  -7.270  1.00 71.19           C  
ATOM   2242  CB  SER A 279      -3.150 -22.219  -6.188  1.00 71.19           C  
ATOM   2243  O   SER A 279      -0.108 -20.766  -6.797  1.00 71.19           O  
ATOM   2244  OG  SER A 279      -3.285 -20.891  -5.707  1.00 71.19           O  
ATOM   2245  N   PHE A 280      -1.525 -21.172  -8.422  1.00 71.06           N  
ATOM   2246  CA  PHE A 280      -1.073 -20.094  -9.297  1.00 71.06           C  
ATOM   2247  C   PHE A 280      -1.081 -18.750  -8.562  1.00 71.06           C  
ATOM   2248  CB  PHE A 280      -1.954 -20.000 -10.547  1.00 71.06           C  
ATOM   2249  O   PHE A 280      -0.208 -17.906  -8.781  1.00 71.06           O  
ATOM   2250  CG  PHE A 280      -1.597 -18.875 -11.469  1.00 71.06           C  
ATOM   2251  CD1 PHE A 280      -2.330 -17.688 -11.453  1.00 71.06           C  
ATOM   2252  CD2 PHE A 280      -0.527 -18.984 -12.344  1.00 71.06           C  
ATOM   2253  CE1 PHE A 280      -2.000 -16.641 -12.305  1.00 71.06           C  
ATOM   2254  CE2 PHE A 280      -0.193 -17.938 -13.195  1.00 71.06           C  
ATOM   2255  CZ  PHE A 280      -0.931 -16.766 -13.172  1.00 71.06           C  
ATOM   2256  N   PHE A 281      -2.023 -18.609  -7.598  1.00 81.81           N  
ATOM   2257  CA  PHE A 281      -2.211 -17.312  -6.957  1.00 81.81           C  
ATOM   2258  C   PHE A 281      -1.503 -17.266  -5.609  1.00 81.81           C  
ATOM   2259  CB  PHE A 281      -3.703 -17.016  -6.777  1.00 81.81           C  
ATOM   2260  O   PHE A 281      -1.515 -16.234  -4.934  1.00 81.81           O  
ATOM   2261  CG  PHE A 281      -4.465 -16.938  -8.070  1.00 81.81           C  
ATOM   2262  CD1 PHE A 281      -4.246 -15.883  -8.961  1.00 81.81           C  
ATOM   2263  CD2 PHE A 281      -5.406 -17.906  -8.398  1.00 81.81           C  
ATOM   2264  CE1 PHE A 281      -4.949 -15.805 -10.164  1.00 81.81           C  
ATOM   2265  CE2 PHE A 281      -6.113 -17.828  -9.594  1.00 81.81           C  
ATOM   2266  CZ  PHE A 281      -5.887 -16.781 -10.477  1.00 81.81           C  
ATOM   2267  N   SER A 282      -0.956 -18.312  -5.172  1.00 82.62           N  
ATOM   2268  CA  SER A 282      -0.406 -18.422  -3.824  1.00 82.62           C  
ATOM   2269  C   SER A 282       0.600 -17.297  -3.551  1.00 82.62           C  
ATOM   2270  CB  SER A 282       0.258 -19.781  -3.619  1.00 82.62           C  
ATOM   2271  O   SER A 282       0.552 -16.656  -2.500  1.00 82.62           O  
ATOM   2272  OG  SER A 282      -0.708 -20.812  -3.627  1.00 82.62           O  
ATOM   2273  N   GLU A 283       1.457 -17.047  -4.418  1.00 79.12           N  
ATOM   2274  CA  GLU A 283       2.475 -16.016  -4.223  1.00 79.12           C  
ATOM   2275  C   GLU A 283       1.857 -14.617  -4.234  1.00 79.12           C  
ATOM   2276  CB  GLU A 283       3.559 -16.125  -5.297  1.00 79.12           C  
ATOM   2277  O   GLU A 283       2.270 -13.742  -3.469  1.00 79.12           O  
ATOM   2278  CG  GLU A 283       4.875 -15.461  -4.910  1.00 79.12           C  
ATOM   2279  CD  GLU A 283       5.961 -15.633  -5.961  1.00 79.12           C  
ATOM   2280  OE1 GLU A 283       7.047 -15.023  -5.812  1.00 79.12           O  
ATOM   2281  OE2 GLU A 283       5.723 -16.375  -6.941  1.00 79.12           O  
ATOM   2282  N   ILE A 284       0.902 -14.469  -5.051  1.00 85.25           N  
ATOM   2283  CA  ILE A 284       0.260 -13.172  -5.176  1.00 85.25           C  
ATOM   2284  C   ILE A 284      -0.523 -12.859  -3.902  1.00 85.25           C  
ATOM   2285  CB  ILE A 284      -0.672 -13.109  -6.406  1.00 85.25           C  
ATOM   2286  O   ILE A 284      -0.419 -11.758  -3.357  1.00 85.25           O  
ATOM   2287  CG1 ILE A 284       0.126 -13.352  -7.691  1.00 85.25           C  
ATOM   2288  CG2 ILE A 284      -1.409 -11.773  -6.465  1.00 85.25           C  
ATOM   2289  CD1 ILE A 284      -0.728 -13.391  -8.953  1.00 85.25           C  
ATOM   2290  N   ILE A 285      -1.279 -13.812  -3.434  1.00 90.25           N  
ATOM   2291  CA  ILE A 285      -2.162 -13.570  -2.299  1.00 90.25           C  
ATOM   2292  C   ILE A 285      -1.350 -13.547  -1.007  1.00 90.25           C  
ATOM   2293  CB  ILE A 285      -3.279 -14.633  -2.215  1.00 90.25           C  
ATOM   2294  O   ILE A 285      -1.805 -13.023   0.012  1.00 90.25           O  
ATOM   2295  CG1 ILE A 285      -2.672 -16.031  -2.070  1.00 90.25           C  
ATOM   2296  CG2 ILE A 285      -4.191 -14.555  -3.441  1.00 90.25           C  
ATOM   2297  CD1 ILE A 285      -3.699 -17.141  -1.832  1.00 90.25           C  
ATOM   2298  N   SER A 286      -0.140 -14.094  -1.062  1.00 89.62           N  
ATOM   2299  CA  SER A 286       0.701 -14.125   0.130  1.00 89.62           C  
ATOM   2300  C   SER A 286       1.517 -12.844   0.263  1.00 89.62           C  
ATOM   2301  CB  SER A 286       1.638 -15.336   0.097  1.00 89.62           C  
ATOM   2302  O   SER A 286       2.107 -12.578   1.313  1.00 89.62           O  
ATOM   2303  OG  SER A 286       2.496 -15.273  -1.029  1.00 89.62           O  
ATOM   2304  N   SER A 287       1.582 -12.086  -0.789  1.00 92.44           N  
ATOM   2305  CA  SER A 287       2.326 -10.828  -0.747  1.00 92.44           C  
ATOM   2306  C   SER A 287       1.796  -9.906   0.348  1.00 92.44           C  
ATOM   2307  CB  SER A 287       2.254 -10.117  -2.100  1.00 92.44           C  
ATOM   2308  O   SER A 287       0.589  -9.672   0.438  1.00 92.44           O  
ATOM   2309  OG  SER A 287       2.920  -8.867  -2.047  1.00 92.44           O  
ATOM   2310  N   ILE A 288       2.691  -9.414   1.149  1.00 96.31           N  
ATOM   2311  CA  ILE A 288       2.312  -8.547   2.260  1.00 96.31           C  
ATOM   2312  C   ILE A 288       2.199  -7.105   1.770  1.00 96.31           C  
ATOM   2313  CB  ILE A 288       3.326  -8.641   3.422  1.00 96.31           C  
ATOM   2314  O   ILE A 288       3.160  -6.543   1.240  1.00 96.31           O  
ATOM   2315  CG1 ILE A 288       3.346 -10.062   4.000  1.00 96.31           C  
ATOM   2316  CG2 ILE A 288       3.002  -7.609   4.504  1.00 96.31           C  
ATOM   2317  CD1 ILE A 288       4.461 -10.305   5.008  1.00 96.31           C  
ATOM   2318  N   SER A 289       1.045  -6.566   2.002  1.00 96.06           N  
ATOM   2319  CA  SER A 289       0.782  -5.207   1.537  1.00 96.06           C  
ATOM   2320  C   SER A 289       1.174  -4.176   2.590  1.00 96.06           C  
ATOM   2321  CB  SER A 289      -0.694  -5.039   1.174  1.00 96.06           C  
ATOM   2322  O   SER A 289       1.476  -3.027   2.262  1.00 96.06           O  
ATOM   2323  OG  SER A 289      -1.517  -5.238   2.311  1.00 96.06           O  
ATOM   2324  N   ASP A 290       1.120  -4.547   3.861  1.00 97.62           N  
ATOM   2325  CA  ASP A 290       1.410  -3.609   4.941  1.00 97.62           C  
ATOM   2326  C   ASP A 290       1.898  -4.340   6.188  1.00 97.62           C  
ATOM   2327  CB  ASP A 290       0.172  -2.773   5.273  1.00 97.62           C  
ATOM   2328  O   ASP A 290       1.495  -5.477   6.445  1.00 97.62           O  
ATOM   2329  CG  ASP A 290       0.508  -1.469   5.977  1.00 97.62           C  
ATOM   2330  OD1 ASP A 290       1.696  -1.084   6.008  1.00 97.62           O  
ATOM   2331  OD2 ASP A 290      -0.424  -0.823   6.500  1.00 97.62           O  
ATOM   2332  N   VAL A 291       2.744  -3.709   6.883  1.00 98.31           N  
ATOM   2333  CA  VAL A 291       3.275  -4.191   8.156  1.00 98.31           C  
ATOM   2334  C   VAL A 291       3.283  -3.057   9.172  1.00 98.31           C  
ATOM   2335  CB  VAL A 291       4.695  -4.773   7.988  1.00 98.31           C  
ATOM   2336  O   VAL A 291       3.740  -1.950   8.875  1.00 98.31           O  
ATOM   2337  CG1 VAL A 291       5.668  -3.697   7.512  1.00 98.31           C  
ATOM   2338  CG2 VAL A 291       5.176  -5.383   9.305  1.00 98.31           C  
ATOM   2339  N   LYS A 292       2.748  -3.307  10.375  1.00 98.06           N  
ATOM   2340  CA  LYS A 292       2.648  -2.311  11.438  1.00 98.06           C  
ATOM   2341  C   LYS A 292       2.979  -2.922  12.797  1.00 98.06           C  
ATOM   2342  CB  LYS A 292       1.248  -1.695  11.461  1.00 98.06           C  
ATOM   2343  O   LYS A 292       2.434  -3.965  13.156  1.00 98.06           O  
ATOM   2344  CG  LYS A 292       0.901  -0.889  10.219  1.00 98.06           C  
ATOM   2345  CD  LYS A 292       1.632   0.448  10.203  1.00 98.06           C  
ATOM   2346  CE  LYS A 292       1.201   1.304   9.016  1.00 98.06           C  
ATOM   2347  NZ  LYS A 292       1.932   2.605   8.977  1.00 98.06           N  
ATOM   2348  N   PHE A 293       3.820  -2.246  13.516  1.00 98.38           N  
ATOM   2349  CA  PHE A 293       4.043  -2.623  14.906  1.00 98.38           C  
ATOM   2350  C   PHE A 293       2.898  -2.133  15.781  1.00 98.38           C  
ATOM   2351  CB  PHE A 293       5.375  -2.061  15.406  1.00 98.38           C  
ATOM   2352  O   PHE A 293       2.283  -1.104  15.500  1.00 98.38           O  
ATOM   2353  CG  PHE A 293       6.578  -2.795  14.891  1.00 98.38           C  
ATOM   2354  CD1 PHE A 293       6.938  -4.031  15.414  1.00 98.38           C  
ATOM   2355  CD2 PHE A 293       7.355  -2.250  13.875  1.00 98.38           C  
ATOM   2356  CE1 PHE A 293       8.055  -4.711  14.930  1.00 98.38           C  
ATOM   2357  CE2 PHE A 293       8.469  -2.924  13.391  1.00 98.38           C  
ATOM   2358  CZ  PHE A 293       8.820  -4.156  13.922  1.00 98.38           C  
ATOM   2359  N   SER A 294       2.658  -2.902  16.812  1.00 98.12           N  
ATOM   2360  CA  SER A 294       1.773  -2.391  17.859  1.00 98.12           C  
ATOM   2361  C   SER A 294       2.412  -1.221  18.594  1.00 98.12           C  
ATOM   2362  CB  SER A 294       1.412  -3.498  18.844  1.00 98.12           C  
ATOM   2363  O   SER A 294       3.629  -1.032  18.531  1.00 98.12           O  
ATOM   2364  OG  SER A 294       2.555  -3.908  19.578  1.00 98.12           O  
ATOM   2365  N   HIS A 295       1.575  -0.452  19.250  1.00 96.50           N  
ATOM   2366  CA  HIS A 295       2.090   0.688  20.000  1.00 96.50           C  
ATOM   2367  C   HIS A 295       2.998   0.234  21.141  1.00 96.50           C  
ATOM   2368  CB  HIS A 295       0.939   1.532  20.547  1.00 96.50           C  
ATOM   2369  O   HIS A 295       3.975   0.911  21.469  1.00 96.50           O  
ATOM   2370  CG  HIS A 295       0.061   2.113  19.484  1.00 96.50           C  
ATOM   2371  CD2 HIS A 295       0.134   3.287  18.812  1.00 96.50           C  
ATOM   2372  ND1 HIS A 295      -1.056   1.463  19.016  1.00 96.50           N  
ATOM   2373  CE1 HIS A 295      -1.632   2.213  18.078  1.00 96.50           C  
ATOM   2374  NE2 HIS A 295      -0.930   3.326  17.953  1.00 96.50           N  
ATOM   2375  N   SER A 296       2.760  -0.862  21.719  1.00 94.75           N  
ATOM   2376  CA  SER A 296       3.580  -1.418  22.797  1.00 94.75           C  
ATOM   2377  C   SER A 296       4.926  -1.907  22.266  1.00 94.75           C  
ATOM   2378  CB  SER A 296       2.848  -2.566  23.484  1.00 94.75           C  
ATOM   2379  O   SER A 296       5.879  -2.061  23.031  1.00 94.75           O  
ATOM   2380  OG  SER A 296       2.725  -3.682  22.625  1.00 94.75           O  
ATOM   2381  N   GLY A 297       4.957  -2.258  21.016  1.00 96.81           N  
ATOM   2382  CA  GLY A 297       6.176  -2.785  20.422  1.00 96.81           C  
ATOM   2383  C   GLY A 297       6.320  -4.285  20.594  1.00 96.81           C  
ATOM   2384  O   GLY A 297       7.312  -4.871  20.156  1.00 96.81           O  
ATOM   2385  N   ARG A 298       5.355  -4.883  21.172  1.00 96.69           N  
ATOM   2386  CA  ARG A 298       5.422  -6.316  21.438  1.00 96.69           C  
ATOM   2387  C   ARG A 298       4.953  -7.117  20.219  1.00 96.69           C  
ATOM   2388  CB  ARG A 298       4.586  -6.676  22.656  1.00 96.69           C  
ATOM   2389  O   ARG A 298       5.484  -8.195  19.938  1.00 96.69           O  
ATOM   2390  CG  ARG A 298       4.531  -8.164  22.953  1.00 96.69           C  
ATOM   2391  CD  ARG A 298       3.797  -8.453  24.250  1.00 96.69           C  
ATOM   2392  NE  ARG A 298       3.742  -9.891  24.531  1.00 96.69           N  
ATOM   2393  NH1 ARG A 298       2.559  -9.672  26.500  1.00 96.69           N  
ATOM   2394  NH2 ARG A 298       3.164 -11.750  25.750  1.00 96.69           N  
ATOM   2395  CZ  ARG A 298       3.154 -10.430  25.594  1.00 96.69           C  
ATOM   2396  N   TYR A 299       3.955  -6.590  19.562  1.00 97.88           N  
ATOM   2397  CA  TYR A 299       3.330  -7.332  18.469  1.00 97.88           C  
ATOM   2398  C   TYR A 299       3.527  -6.613  17.141  1.00 97.88           C  
ATOM   2399  CB  TYR A 299       1.835  -7.527  18.734  1.00 97.88           C  
ATOM   2400  O   TYR A 299       3.875  -5.430  17.109  1.00 97.88           O  
ATOM   2401  CG  TYR A 299       1.544  -8.266  20.016  1.00 97.88           C  
ATOM   2402  CD1 TYR A 299       1.672  -9.656  20.094  1.00 97.88           C  
ATOM   2403  CD2 TYR A 299       1.139  -7.586  21.156  1.00 97.88           C  
ATOM   2404  CE1 TYR A 299       1.402 -10.344  21.266  1.00 97.88           C  
ATOM   2405  CE2 TYR A 299       0.866  -8.266  22.344  1.00 97.88           C  
ATOM   2406  OH  TYR A 299       0.732 -10.312  23.562  1.00 97.88           O  
ATOM   2407  CZ  TYR A 299       1.001  -9.641  22.391  1.00 97.88           C  
ATOM   2408  N   MET A 300       3.355  -7.352  16.125  1.00 97.88           N  
ATOM   2409  CA  MET A 300       3.367  -6.840  14.750  1.00 97.88           C  
ATOM   2410  C   MET A 300       2.213  -7.422  13.945  1.00 97.88           C  
ATOM   2411  CB  MET A 300       4.695  -7.156  14.062  1.00 97.88           C  
ATOM   2412  O   MET A 300       1.845  -8.586  14.125  1.00 97.88           O  
ATOM   2413  CG  MET A 300       4.758  -6.727  12.609  1.00 97.88           C  
ATOM   2414  SD  MET A 300       6.352  -7.164  11.812  1.00 97.88           S  
ATOM   2415  CE  MET A 300       6.211  -8.969  11.781  1.00 97.88           C  
ATOM   2416  N   MET A 301       1.673  -6.617  13.133  1.00 98.31           N  
ATOM   2417  CA  MET A 301       0.553  -7.012  12.281  1.00 98.31           C  
ATOM   2418  C   MET A 301       0.941  -6.953  10.812  1.00 98.31           C  
ATOM   2419  CB  MET A 301      -0.660  -6.117  12.539  1.00 98.31           C  
ATOM   2420  O   MET A 301       1.630  -6.023  10.383  1.00 98.31           O  
ATOM   2421  CG  MET A 301      -1.818  -6.363  11.586  1.00 98.31           C  
ATOM   2422  SD  MET A 301      -3.299  -5.363  12.008  1.00 98.31           S  
ATOM   2423  CE  MET A 301      -2.678  -3.701  11.625  1.00 98.31           C  
ATOM   2424  N   THR A 302       0.564  -7.926  10.055  1.00 98.25           N  
ATOM   2425  CA  THR A 302       0.766  -7.953   8.609  1.00 98.25           C  
ATOM   2426  C   THR A 302      -0.566  -8.109   7.879  1.00 98.25           C  
ATOM   2427  CB  THR A 302       1.714  -9.094   8.203  1.00 98.25           C  
ATOM   2428  O   THR A 302      -1.478  -8.773   8.375  1.00 98.25           O  
ATOM   2429  CG2 THR A 302       3.080  -8.938   8.859  1.00 98.25           C  
ATOM   2430  OG1 THR A 302       1.144 -10.352   8.602  1.00 98.25           O  
ATOM   2431  N   ARG A 303      -0.677  -7.445   6.715  1.00 98.44           N  
ATOM   2432  CA  ARG A 303      -1.843  -7.543   5.844  1.00 98.44           C  
ATOM   2433  C   ARG A 303      -1.467  -8.148   4.492  1.00 98.44           C  
ATOM   2434  CB  ARG A 303      -2.486  -6.172   5.645  1.00 98.44           C  
ATOM   2435  O   ARG A 303      -0.691  -7.555   3.740  1.00 98.44           O  
ATOM   2436  CG  ARG A 303      -3.562  -6.145   4.570  1.00 98.44           C  
ATOM   2437  CD  ARG A 303      -4.770  -6.980   4.965  1.00 98.44           C  
ATOM   2438  NE  ARG A 303      -5.812  -6.938   3.943  1.00 98.44           N  
ATOM   2439  NH1 ARG A 303      -6.930  -5.137   4.867  1.00 98.44           N  
ATOM   2440  NH2 ARG A 303      -7.711  -6.113   2.943  1.00 98.44           N  
ATOM   2441  CZ  ARG A 303      -6.816  -6.062   3.920  1.00 98.44           C  
ATOM   2442  N   ASP A 304      -1.884  -9.344   4.250  1.00 96.81           N  
ATOM   2443  CA  ASP A 304      -1.827  -9.914   2.908  1.00 96.81           C  
ATOM   2444  C   ASP A 304      -3.182  -9.812   2.211  1.00 96.81           C  
ATOM   2445  CB  ASP A 304      -1.370 -11.375   2.961  1.00 96.81           C  
ATOM   2446  O   ASP A 304      -4.098  -9.156   2.713  1.00 96.81           O  
ATOM   2447  CG  ASP A 304      -2.268 -12.242   3.824  1.00 96.81           C  
ATOM   2448  OD1 ASP A 304      -3.508 -12.164   3.689  1.00 96.81           O  
ATOM   2449  OD2 ASP A 304      -1.728 -13.016   4.645  1.00 96.81           O  
ATOM   2450  N   TYR A 305      -3.316 -10.359   1.052  1.00 96.00           N  
ATOM   2451  CA  TYR A 305      -4.531 -10.141   0.273  1.00 96.00           C  
ATOM   2452  C   TYR A 305      -5.742 -10.742   0.978  1.00 96.00           C  
ATOM   2453  CB  TYR A 305      -4.387 -10.750  -1.126  1.00 96.00           C  
ATOM   2454  O   TYR A 305      -6.828 -10.156   0.963  1.00 96.00           O  
ATOM   2455  CG  TYR A 305      -5.516 -10.391  -2.062  1.00 96.00           C  
ATOM   2456  CD1 TYR A 305      -6.551 -11.289  -2.311  1.00 96.00           C  
ATOM   2457  CD2 TYR A 305      -5.543  -9.156  -2.703  1.00 96.00           C  
ATOM   2458  CE1 TYR A 305      -7.594 -10.961  -3.174  1.00 96.00           C  
ATOM   2459  CE2 TYR A 305      -6.578  -8.820  -3.568  1.00 96.00           C  
ATOM   2460  OH  TYR A 305      -8.625  -9.398  -4.652  1.00 96.00           O  
ATOM   2461  CZ  TYR A 305      -7.598  -9.727  -3.797  1.00 96.00           C  
ATOM   2462  N   LEU A 306      -5.547 -11.859   1.693  1.00 96.81           N  
ATOM   2463  CA  LEU A 306      -6.691 -12.602   2.219  1.00 96.81           C  
ATOM   2464  C   LEU A 306      -6.875 -12.336   3.709  1.00 96.81           C  
ATOM   2465  CB  LEU A 306      -6.523 -14.102   1.974  1.00 96.81           C  
ATOM   2466  O   LEU A 306      -7.984 -12.438   4.234  1.00 96.81           O  
ATOM   2467  CG  LEU A 306      -6.605 -14.562   0.519  1.00 96.81           C  
ATOM   2468  CD1 LEU A 306      -6.406 -16.078   0.431  1.00 96.81           C  
ATOM   2469  CD2 LEU A 306      -7.941 -14.164  -0.095  1.00 96.81           C  
ATOM   2470  N   SER A 307      -5.797 -11.930   4.414  1.00 97.56           N  
ATOM   2471  CA  SER A 307      -5.918 -11.961   5.867  1.00 97.56           C  
ATOM   2472  C   SER A 307      -5.031 -10.906   6.520  1.00 97.56           C  
ATOM   2473  CB  SER A 307      -5.555 -13.344   6.402  1.00 97.56           C  
ATOM   2474  O   SER A 307      -4.191 -10.297   5.852  1.00 97.56           O  
ATOM   2475  OG  SER A 307      -4.203 -13.656   6.121  1.00 97.56           O  
ATOM   2476  N   VAL A 308      -5.336 -10.680   7.789  1.00 98.31           N  
ATOM   2477  CA  VAL A 308      -4.488  -9.945   8.727  1.00 98.31           C  
ATOM   2478  C   VAL A 308      -3.920 -10.906   9.766  1.00 98.31           C  
ATOM   2479  CB  VAL A 308      -5.266  -8.805   9.422  1.00 98.31           C  
ATOM   2480  O   VAL A 308      -4.660 -11.680  10.383  1.00 98.31           O  
ATOM   2481  CG1 VAL A 308      -4.434  -8.203  10.555  1.00 98.31           C  
ATOM   2482  CG2 VAL A 308      -5.660  -7.734   8.414  1.00 98.31           C  
ATOM   2483  N   LYS A 309      -2.643 -10.852   9.953  1.00 97.88           N  
ATOM   2484  CA  LYS A 309      -1.961 -11.727  10.898  1.00 97.88           C  
ATOM   2485  C   LYS A 309      -1.233 -10.922  11.969  1.00 97.88           C  
ATOM   2486  CB  LYS A 309      -0.975 -12.641  10.164  1.00 97.88           C  
ATOM   2487  O   LYS A 309      -0.583  -9.922  11.664  1.00 97.88           O  
ATOM   2488  CG  LYS A 309      -1.632 -13.617   9.203  1.00 97.88           C  
ATOM   2489  CD  LYS A 309      -0.595 -14.406   8.414  1.00 97.88           C  
ATOM   2490  CE  LYS A 309      -1.250 -15.320   7.383  1.00 97.88           C  
ATOM   2491  NZ  LYS A 309      -0.237 -16.016   6.531  1.00 97.88           N  
ATOM   2492  N   ILE A 310      -1.354 -11.375  13.203  1.00 98.31           N  
ATOM   2493  CA  ILE A 310      -0.656 -10.766  14.328  1.00 98.31           C  
ATOM   2494  C   ILE A 310       0.482 -11.672  14.789  1.00 98.31           C  
ATOM   2495  CB  ILE A 310      -1.619 -10.477  15.500  1.00 98.31           C  
ATOM   2496  O   ILE A 310       0.267 -12.852  15.062  1.00 98.31           O  
ATOM   2497  CG1 ILE A 310      -2.803  -9.625  15.023  1.00 98.31           C  
ATOM   2498  CG2 ILE A 310      -0.878  -9.789  16.656  1.00 98.31           C  
ATOM   2499  CD1 ILE A 310      -2.416  -8.227  14.570  1.00 98.31           C  
ATOM   2500  N   TRP A 311       1.585 -11.094  14.836  1.00 97.88           N  
ATOM   2501  CA  TRP A 311       2.789 -11.812  15.250  1.00 97.88           C  
ATOM   2502  C   TRP A 311       3.289 -11.305  16.594  1.00 97.88           C  
ATOM   2503  CB  TRP A 311       3.887 -11.664  14.195  1.00 97.88           C  
ATOM   2504  O   TRP A 311       3.238 -10.109  16.875  1.00 97.88           O  
ATOM   2505  CG  TRP A 311       3.475 -12.094  12.820  1.00 97.88           C  
ATOM   2506  CD1 TRP A 311       2.723 -11.383  11.922  1.00 97.88           C  
ATOM   2507  CD2 TRP A 311       3.789 -13.336  12.180  1.00 97.88           C  
ATOM   2508  CE2 TRP A 311       3.193 -13.312  10.898  1.00 97.88           C  
ATOM   2509  CE3 TRP A 311       4.520 -14.469  12.570  1.00 97.88           C  
ATOM   2510  NE1 TRP A 311       2.549 -12.117  10.766  1.00 97.88           N  
ATOM   2511  CH2 TRP A 311       4.023 -15.477  10.414  1.00 97.88           C  
ATOM   2512  CZ2 TRP A 311       3.307 -14.383  10.008  1.00 97.88           C  
ATOM   2513  CZ3 TRP A 311       4.629 -15.531  11.680  1.00 97.88           C  
ATOM   2514  N   ASP A 312       3.723 -12.156  17.375  1.00 96.94           N  
ATOM   2515  CA  ASP A 312       4.520 -11.844  18.547  1.00 96.94           C  
ATOM   2516  C   ASP A 312       6.008 -11.812  18.219  1.00 96.94           C  
ATOM   2517  CB  ASP A 312       4.250 -12.859  19.656  1.00 96.94           C  
ATOM   2518  O   ASP A 312       6.547 -12.773  17.656  1.00 96.94           O  
ATOM   2519  CG  ASP A 312       4.836 -12.438  21.000  1.00 96.94           C  
ATOM   2520  OD1 ASP A 312       5.895 -11.773  21.016  1.00 96.94           O  
ATOM   2521  OD2 ASP A 312       4.238 -12.781  22.047  1.00 96.94           O  
ATOM   2522  N   LEU A 313       6.672 -10.812  18.578  1.00 95.38           N  
ATOM   2523  CA  LEU A 313       8.078 -10.648  18.234  1.00 95.38           C  
ATOM   2524  C   LEU A 313       8.930 -11.727  18.891  1.00 95.38           C  
ATOM   2525  CB  LEU A 313       8.570  -9.258  18.656  1.00 95.38           C  
ATOM   2526  O   LEU A 313      10.062 -11.969  18.469  1.00 95.38           O  
ATOM   2527  CG  LEU A 313       8.016  -8.070  17.875  1.00 95.38           C  
ATOM   2528  CD1 LEU A 313       8.641  -6.770  18.359  1.00 95.38           C  
ATOM   2529  CD2 LEU A 313       8.258  -8.250  16.375  1.00 95.38           C  
ATOM   2530  N   ASN A 314       8.398 -12.320  19.828  1.00 92.81           N  
ATOM   2531  CA  ASN A 314       9.133 -13.367  20.531  1.00 92.81           C  
ATOM   2532  C   ASN A 314       8.766 -14.750  20.000  1.00 92.81           C  
ATOM   2533  CB  ASN A 314       8.891 -13.289  22.031  1.00 92.81           C  
ATOM   2534  O   ASN A 314       9.312 -15.758  20.453  1.00 92.81           O  
ATOM   2535  CG  ASN A 314       9.430 -12.008  22.656  1.00 92.81           C  
ATOM   2536  ND2 ASN A 314       8.758 -11.516  23.688  1.00 92.81           N  
ATOM   2537  OD1 ASN A 314      10.453 -11.477  22.203  1.00 92.81           O  
ATOM   2538  N   MET A 315       7.820 -14.852  19.078  1.00 89.44           N  
ATOM   2539  CA  MET A 315       7.395 -16.109  18.469  1.00 89.44           C  
ATOM   2540  C   MET A 315       7.375 -15.992  16.938  1.00 89.44           C  
ATOM   2541  CB  MET A 315       6.012 -16.516  18.969  1.00 89.44           C  
ATOM   2542  O   MET A 315       6.332 -15.703  16.359  1.00 89.44           O  
ATOM   2543  CG  MET A 315       5.625 -17.938  18.625  1.00 89.44           C  
ATOM   2544  SD  MET A 315       3.969 -18.391  19.281  1.00 89.44           S  
ATOM   2545  CE  MET A 315       4.285 -18.297  21.062  1.00 89.44           C  
ATOM   2546  N   GLU A 316       8.414 -16.406  16.250  1.00 86.44           N  
ATOM   2547  CA  GLU A 316       8.617 -16.141  14.836  1.00 86.44           C  
ATOM   2548  C   GLU A 316       8.055 -17.266  13.969  1.00 86.44           C  
ATOM   2549  CB  GLU A 316      10.109 -15.938  14.539  1.00 86.44           C  
ATOM   2550  O   GLU A 316       7.883 -17.094  12.758  1.00 86.44           O  
ATOM   2551  CG  GLU A 316      10.992 -17.062  15.062  1.00 86.44           C  
ATOM   2552  CD  GLU A 316      12.477 -16.766  14.922  1.00 86.44           C  
ATOM   2553  OE1 GLU A 316      13.289 -17.719  14.961  1.00 86.44           O  
ATOM   2554  OE2 GLU A 316      12.836 -15.578  14.766  1.00 86.44           O  
ATOM   2555  N   ASN A 317       7.668 -18.312  14.469  1.00 89.06           N  
ATOM   2556  CA  ASN A 317       7.371 -19.500  13.672  1.00 89.06           C  
ATOM   2557  C   ASN A 317       5.941 -19.484  13.141  1.00 89.06           C  
ATOM   2558  CB  ASN A 317       7.609 -20.781  14.492  1.00 89.06           C  
ATOM   2559  O   ASN A 317       5.629 -20.156  12.156  1.00 89.06           O  
ATOM   2560  CG  ASN A 317       9.070 -20.984  14.828  1.00 89.06           C  
ATOM   2561  ND2 ASN A 317       9.336 -21.844  15.805  1.00 89.06           N  
ATOM   2562  OD1 ASN A 317       9.953 -20.391  14.219  1.00 89.06           O  
ATOM   2563  N   ARG A 318       5.113 -18.781  13.945  1.00 92.31           N  
ATOM   2564  CA  ARG A 318       3.730 -18.688  13.484  1.00 92.31           C  
ATOM   2565  C   ARG A 318       3.057 -17.438  14.023  1.00 92.31           C  
ATOM   2566  CB  ARG A 318       2.941 -19.938  13.914  1.00 92.31           C  
ATOM   2567  O   ARG A 318       3.408 -16.953  15.102  1.00 92.31           O  
ATOM   2568  CG  ARG A 318       2.855 -20.125  15.414  1.00 92.31           C  
ATOM   2569  CD  ARG A 318       2.076 -21.375  15.781  1.00 92.31           C  
ATOM   2570  NE  ARG A 318       1.964 -21.547  17.234  1.00 92.31           N  
ATOM   2571  NH1 ARG A 318       0.491 -23.312  17.125  1.00 92.31           N  
ATOM   2572  NH2 ARG A 318       1.187 -22.516  19.156  1.00 92.31           N  
ATOM   2573  CZ  ARG A 318       1.214 -22.453  17.828  1.00 92.31           C  
ATOM   2574  N   PRO A 319       2.094 -17.000  13.328  1.00 96.12           N  
ATOM   2575  CA  PRO A 319       1.312 -15.898  13.883  1.00 96.12           C  
ATOM   2576  C   PRO A 319       0.488 -16.312  15.102  1.00 96.12           C  
ATOM   2577  CB  PRO A 319       0.401 -15.492  12.727  1.00 96.12           C  
ATOM   2578  O   PRO A 319      -0.016 -17.438  15.156  1.00 96.12           O  
ATOM   2579  CG  PRO A 319       0.287 -16.719  11.875  1.00 96.12           C  
ATOM   2580  CD  PRO A 319       1.538 -17.531  12.047  1.00 96.12           C  
ATOM   2581  N   VAL A 320       0.346 -15.414  16.016  1.00 96.62           N  
ATOM   2582  CA  VAL A 320      -0.405 -15.703  17.234  1.00 96.62           C  
ATOM   2583  C   VAL A 320      -1.900 -15.547  16.969  1.00 96.62           C  
ATOM   2584  CB  VAL A 320       0.029 -14.789  18.406  1.00 96.62           C  
ATOM   2585  O   VAL A 320      -2.727 -16.156  17.641  1.00 96.62           O  
ATOM   2586  CG1 VAL A 320       1.421 -15.180  18.906  1.00 96.62           C  
ATOM   2587  CG2 VAL A 320      -0.003 -13.328  17.969  1.00 96.62           C  
ATOM   2588  N   GLU A 321      -2.270 -14.703  15.992  1.00 97.12           N  
ATOM   2589  CA  GLU A 321      -3.648 -14.500  15.562  1.00 97.12           C  
ATOM   2590  C   GLU A 321      -3.734 -14.352  14.047  1.00 97.12           C  
ATOM   2591  CB  GLU A 321      -4.250 -13.266  16.250  1.00 97.12           C  
ATOM   2592  O   GLU A 321      -2.877 -13.711  13.430  1.00 97.12           O  
ATOM   2593  CG  GLU A 321      -4.125 -13.289  17.766  1.00 97.12           C  
ATOM   2594  CD  GLU A 321      -4.367 -11.930  18.406  1.00 97.12           C  
ATOM   2595  OE1 GLU A 321      -3.891 -11.695  19.531  1.00 97.12           O  
ATOM   2596  OE2 GLU A 321      -5.043 -11.086  17.766  1.00 97.12           O  
ATOM   2597  N   THR A 322      -4.758 -14.930  13.438  1.00 97.06           N  
ATOM   2598  CA  THR A 322      -5.043 -14.781  12.008  1.00 97.06           C  
ATOM   2599  C   THR A 322      -6.512 -14.430  11.781  1.00 97.06           C  
ATOM   2600  CB  THR A 322      -4.695 -16.078  11.242  1.00 97.06           C  
ATOM   2601  O   THR A 322      -7.402 -15.164  12.211  1.00 97.06           O  
ATOM   2602  CG2 THR A 322      -4.945 -15.898   9.742  1.00 97.06           C  
ATOM   2603  OG1 THR A 322      -3.314 -16.391  11.445  1.00 97.06           O  
ATOM   2604  N   TYR A 323      -6.758 -13.320  11.125  1.00 97.94           N  
ATOM   2605  CA  TYR A 323      -8.102 -12.852  10.812  1.00 97.94           C  
ATOM   2606  C   TYR A 323      -8.359 -12.891   9.312  1.00 97.94           C  
ATOM   2607  CB  TYR A 323      -8.320 -11.430  11.344  1.00 97.94           C  
ATOM   2608  O   TYR A 323      -7.668 -12.219   8.547  1.00 97.94           O  
ATOM   2609  CG  TYR A 323      -8.078 -11.297  12.828  1.00 97.94           C  
ATOM   2610  CD1 TYR A 323      -8.984 -11.812  13.750  1.00 97.94           C  
ATOM   2611  CD2 TYR A 323      -6.945 -10.648  13.312  1.00 97.94           C  
ATOM   2612  CE1 TYR A 323      -8.773 -11.688  15.117  1.00 97.94           C  
ATOM   2613  CE2 TYR A 323      -6.723 -10.523  14.680  1.00 97.94           C  
ATOM   2614  OH  TYR A 323      -7.422 -10.922  16.922  1.00 97.94           O  
ATOM   2615  CZ  TYR A 323      -7.637 -11.047  15.578  1.00 97.94           C  
ATOM   2616  N   GLN A 324      -9.406 -13.539   8.898  1.00 97.19           N  
ATOM   2617  CA  GLN A 324      -9.758 -13.633   7.488  1.00 97.19           C  
ATOM   2618  C   GLN A 324     -10.508 -12.383   7.023  1.00 97.19           C  
ATOM   2619  CB  GLN A 324     -10.609 -14.875   7.227  1.00 97.19           C  
ATOM   2620  O   GLN A 324     -11.531 -12.016   7.602  1.00 97.19           O  
ATOM   2621  CG  GLN A 324      -9.906 -16.188   7.574  1.00 97.19           C  
ATOM   2622  CD  GLN A 324      -8.633 -16.391   6.773  1.00 97.19           C  
ATOM   2623  NE2 GLN A 324      -7.645 -17.031   7.391  1.00 97.19           N  
ATOM   2624  OE1 GLN A 324      -8.547 -15.992   5.605  1.00 97.19           O  
ATOM   2625  N   VAL A 325     -10.062 -11.781   5.953  1.00 97.75           N  
ATOM   2626  CA  VAL A 325     -10.656 -10.555   5.445  1.00 97.75           C  
ATOM   2627  C   VAL A 325     -11.359 -10.828   4.117  1.00 97.75           C  
ATOM   2628  CB  VAL A 325      -9.602  -9.438   5.270  1.00 97.75           C  
ATOM   2629  O   VAL A 325     -12.531 -10.477   3.941  1.00 97.75           O  
ATOM   2630  CG1 VAL A 325     -10.242  -8.164   4.727  1.00 97.75           C  
ATOM   2631  CG2 VAL A 325      -8.891  -9.164   6.594  1.00 97.75           C  
ATOM   2632  N   HIS A 326     -10.664 -11.508   3.166  1.00 97.19           N  
ATOM   2633  CA  HIS A 326     -11.164 -11.734   1.814  1.00 97.19           C  
ATOM   2634  C   HIS A 326     -11.367 -13.227   1.546  1.00 97.19           C  
ATOM   2635  CB  HIS A 326     -10.203 -11.148   0.781  1.00 97.19           C  
ATOM   2636  O   HIS A 326     -11.195 -13.688   0.415  1.00 97.19           O  
ATOM   2637  CG  HIS A 326     -10.273  -9.656   0.683  1.00 97.19           C  
ATOM   2638  CD2 HIS A 326     -11.203  -8.781   1.117  1.00 97.19           C  
ATOM   2639  ND1 HIS A 326      -9.289  -8.906   0.071  1.00 97.19           N  
ATOM   2640  CE1 HIS A 326      -9.617  -7.625   0.135  1.00 97.19           C  
ATOM   2641  NE2 HIS A 326     -10.781  -7.520   0.765  1.00 97.19           N  
ATOM   2642  N   GLU A 327     -11.680 -13.977   2.551  1.00 94.38           N  
ATOM   2643  CA  GLU A 327     -11.891 -15.414   2.350  1.00 94.38           C  
ATOM   2644  C   GLU A 327     -13.000 -15.672   1.335  1.00 94.38           C  
ATOM   2645  CB  GLU A 327     -12.219 -16.094   3.678  1.00 94.38           C  
ATOM   2646  O   GLU A 327     -12.898 -16.578   0.508  1.00 94.38           O  
ATOM   2647  CG  GLU A 327     -12.328 -17.609   3.576  1.00 94.38           C  
ATOM   2648  CD  GLU A 327     -11.031 -18.281   3.154  1.00 94.38           C  
ATOM   2649  OE1 GLU A 327     -11.078 -19.406   2.602  1.00 94.38           O  
ATOM   2650  OE2 GLU A 327      -9.961 -17.672   3.383  1.00 94.38           O  
ATOM   2651  N   TYR A 328     -14.023 -14.844   1.324  1.00 92.88           N  
ATOM   2652  CA  TYR A 328     -15.164 -15.008   0.434  1.00 92.88           C  
ATOM   2653  C   TYR A 328     -14.781 -14.703  -1.010  1.00 92.88           C  
ATOM   2654  CB  TYR A 328     -16.328 -14.102   0.868  1.00 92.88           C  
ATOM   2655  O   TYR A 328     -15.539 -15.000  -1.936  1.00 92.88           O  
ATOM   2656  CG  TYR A 328     -15.922 -12.656   1.048  1.00 92.88           C  
ATOM   2657  CD1 TYR A 328     -15.656 -12.133   2.312  1.00 92.88           C  
ATOM   2658  CD2 TYR A 328     -15.812 -11.805  -0.047  1.00 92.88           C  
ATOM   2659  CE1 TYR A 328     -15.289 -10.805   2.484  1.00 92.88           C  
ATOM   2660  CE2 TYR A 328     -15.445 -10.469   0.111  1.00 92.88           C  
ATOM   2661  OH  TYR A 328     -14.828  -8.664   1.542  1.00 92.88           O  
ATOM   2662  CZ  TYR A 328     -15.188  -9.984   1.379  1.00 92.88           C  
ATOM   2663  N   LEU A 329     -13.625 -14.188  -1.215  1.00 94.88           N  
ATOM   2664  CA  LEU A 329     -13.180 -13.836  -2.561  1.00 94.88           C  
ATOM   2665  C   LEU A 329     -12.344 -14.953  -3.166  1.00 94.88           C  
ATOM   2666  CB  LEU A 329     -12.375 -12.531  -2.537  1.00 94.88           C  
ATOM   2667  O   LEU A 329     -11.898 -14.852  -4.312  1.00 94.88           O  
ATOM   2668  CG  LEU A 329     -13.148 -11.266  -2.164  1.00 94.88           C  
ATOM   2669  CD1 LEU A 329     -12.211 -10.055  -2.158  1.00 94.88           C  
ATOM   2670  CD2 LEU A 329     -14.312 -11.039  -3.123  1.00 94.88           C  
ATOM   2671  N   ARG A 330     -12.078 -15.977  -2.445  1.00 90.69           N  
ATOM   2672  CA  ARG A 330     -11.234 -17.062  -2.922  1.00 90.69           C  
ATOM   2673  C   ARG A 330     -11.766 -17.641  -4.230  1.00 90.69           C  
ATOM   2674  CB  ARG A 330     -11.133 -18.172  -1.866  1.00 90.69           C  
ATOM   2675  O   ARG A 330     -10.992 -18.000  -5.121  1.00 90.69           O  
ATOM   2676  CG  ARG A 330     -10.047 -17.922  -0.826  1.00 90.69           C  
ATOM   2677  CD  ARG A 330      -9.820 -19.156   0.046  1.00 90.69           C  
ATOM   2678  NE  ARG A 330      -8.836 -18.906   1.090  1.00 90.69           N  
ATOM   2679  NH1 ARG A 330      -7.309 -20.453   0.309  1.00 90.69           N  
ATOM   2680  NH2 ARG A 330      -6.836 -19.219   2.180  1.00 90.69           N  
ATOM   2681  CZ  ARG A 330      -7.664 -19.516   1.190  1.00 90.69           C  
ATOM   2682  N   SER A 331     -13.039 -17.703  -4.371  1.00 86.81           N  
ATOM   2683  CA  SER A 331     -13.664 -18.250  -5.566  1.00 86.81           C  
ATOM   2684  C   SER A 331     -13.633 -17.266  -6.723  1.00 86.81           C  
ATOM   2685  CB  SER A 331     -15.109 -18.656  -5.277  1.00 86.81           C  
ATOM   2686  O   SER A 331     -13.914 -17.625  -7.867  1.00 86.81           O  
ATOM   2687  OG  SER A 331     -15.875 -17.547  -4.863  1.00 86.81           O  
ATOM   2688  N   LYS A 332     -13.289 -16.062  -6.422  1.00 88.50           N  
ATOM   2689  CA  LYS A 332     -13.305 -15.008  -7.434  1.00 88.50           C  
ATOM   2690  C   LYS A 332     -11.891 -14.562  -7.793  1.00 88.50           C  
ATOM   2691  CB  LYS A 332     -14.125 -13.812  -6.953  1.00 88.50           C  
ATOM   2692  O   LYS A 332     -11.703 -13.516  -8.414  1.00 88.50           O  
ATOM   2693  CG  LYS A 332     -15.594 -14.125  -6.711  1.00 88.50           C  
ATOM   2694  CD  LYS A 332     -16.328 -14.391  -8.016  1.00 88.50           C  
ATOM   2695  CE  LYS A 332     -17.812 -14.625  -7.781  1.00 88.50           C  
ATOM   2696  NZ  LYS A 332     -18.531 -14.969  -9.047  1.00 88.50           N  
ATOM   2697  N   LEU A 333     -10.906 -15.297  -7.371  1.00 88.12           N  
ATOM   2698  CA  LEU A 333      -9.508 -14.898  -7.551  1.00 88.12           C  
ATOM   2699  C   LEU A 333      -9.172 -14.758  -9.031  1.00 88.12           C  
ATOM   2700  CB  LEU A 333      -8.570 -15.906  -6.887  1.00 88.12           C  
ATOM   2701  O   LEU A 333      -8.430 -13.852  -9.422  1.00 88.12           O  
ATOM   2702  CG  LEU A 333      -8.516 -15.883  -5.359  1.00 88.12           C  
ATOM   2703  CD1 LEU A 333      -7.586 -16.984  -4.848  1.00 88.12           C  
ATOM   2704  CD2 LEU A 333      -8.070 -14.516  -4.863  1.00 88.12           C  
ATOM   2705  N   CYS A 334      -9.695 -15.570  -9.852  1.00 80.44           N  
ATOM   2706  CA  CYS A 334      -9.438 -15.508 -11.281  1.00 80.44           C  
ATOM   2707  C   CYS A 334      -9.953 -14.203 -11.875  1.00 80.44           C  
ATOM   2708  CB  CYS A 334     -10.086 -16.688 -12.000  1.00 80.44           C  
ATOM   2709  O   CYS A 334      -9.242 -13.531 -12.633  1.00 80.44           O  
ATOM   2710  SG  CYS A 334      -9.242 -18.266 -11.711  1.00 80.44           S  
ATOM   2711  N   SER A 335     -11.156 -13.953 -11.523  1.00 82.12           N  
ATOM   2712  CA  SER A 335     -11.750 -12.711 -12.000  1.00 82.12           C  
ATOM   2713  C   SER A 335     -10.992 -11.492 -11.477  1.00 82.12           C  
ATOM   2714  CB  SER A 335     -13.219 -12.617 -11.578  1.00 82.12           C  
ATOM   2715  O   SER A 335     -10.773 -10.531 -12.211  1.00 82.12           O  
ATOM   2716  OG  SER A 335     -13.852 -11.500 -12.172  1.00 82.12           O  
ATOM   2717  N   LEU A 336     -10.586 -11.555 -10.273  1.00 88.38           N  
ATOM   2718  CA  LEU A 336      -9.836 -10.469  -9.656  1.00 88.38           C  
ATOM   2719  C   LEU A 336      -8.477 -10.297 -10.320  1.00 88.38           C  
ATOM   2720  CB  LEU A 336      -9.656 -10.727  -8.156  1.00 88.38           C  
ATOM   2721  O   LEU A 336      -7.973  -9.180 -10.438  1.00 88.38           O  
ATOM   2722  CG  LEU A 336     -10.914 -10.594  -7.289  1.00 88.38           C  
ATOM   2723  CD1 LEU A 336     -10.703 -11.273  -5.941  1.00 88.38           C  
ATOM   2724  CD2 LEU A 336     -11.281  -9.125  -7.105  1.00 88.38           C  
ATOM   2725  N   TYR A 337      -7.945 -11.406 -10.734  1.00 82.12           N  
ATOM   2726  CA  TYR A 337      -6.668 -11.375 -11.445  1.00 82.12           C  
ATOM   2727  C   TYR A 337      -6.820 -10.742 -12.820  1.00 82.12           C  
ATOM   2728  CB  TYR A 337      -6.098 -12.789 -11.578  1.00 82.12           C  
ATOM   2729  O   TYR A 337      -6.016  -9.891 -13.211  1.00 82.12           O  
ATOM   2730  CG  TYR A 337      -4.754 -12.844 -12.266  1.00 82.12           C  
ATOM   2731  CD1 TYR A 337      -4.645 -13.195 -13.609  1.00 82.12           C  
ATOM   2732  CD2 TYR A 337      -3.588 -12.531 -11.570  1.00 82.12           C  
ATOM   2733  CE1 TYR A 337      -3.410 -13.250 -14.242  1.00 82.12           C  
ATOM   2734  CE2 TYR A 337      -2.346 -12.578 -12.195  1.00 82.12           C  
ATOM   2735  OH  TYR A 337      -1.040 -12.984 -14.148  1.00 82.12           O  
ATOM   2736  CZ  TYR A 337      -2.268 -12.938 -13.531  1.00 82.12           C  
ATOM   2737  N   GLU A 338      -7.891 -10.953 -13.500  1.00 73.25           N  
ATOM   2738  CA  GLU A 338      -8.133 -10.438 -14.844  1.00 73.25           C  
ATOM   2739  C   GLU A 338      -8.398  -8.930 -14.812  1.00 73.25           C  
ATOM   2740  CB  GLU A 338      -9.312 -11.164 -15.492  1.00 73.25           C  
ATOM   2741  O   GLU A 338      -8.070  -8.219 -15.766  1.00 73.25           O  
ATOM   2742  CG  GLU A 338      -9.000 -12.586 -15.922  1.00 73.25           C  
ATOM   2743  CD  GLU A 338     -10.203 -13.328 -16.484  1.00 73.25           C  
ATOM   2744  OE1 GLU A 338     -10.047 -14.484 -16.938  1.00 73.25           O  
ATOM   2745  OE2 GLU A 338     -11.312 -12.742 -16.453  1.00 73.25           O  
ATOM   2746  N   ASN A 339      -8.836  -8.500 -13.648  1.00 76.06           N  
ATOM   2747  CA  ASN A 339      -9.125  -7.074 -13.531  1.00 76.06           C  
ATOM   2748  C   ASN A 339      -8.047  -6.344 -12.742  1.00 76.06           C  
ATOM   2749  CB  ASN A 339     -10.492  -6.863 -12.875  1.00 76.06           C  
ATOM   2750  O   ASN A 339      -8.234  -5.195 -12.336  1.00 76.06           O  
ATOM   2751  CG  ASN A 339     -11.633  -7.426 -13.703  1.00 76.06           C  
ATOM   2752  ND2 ASN A 339     -12.680  -7.895 -13.031  1.00 76.06           N  
ATOM   2753  OD1 ASN A 339     -11.570  -7.445 -14.938  1.00 76.06           O  
ATOM   2754  N   ASP A 340      -7.000  -7.012 -12.406  1.00 80.38           N  
ATOM   2755  CA  ASP A 340      -5.828  -6.449 -11.742  1.00 80.38           C  
ATOM   2756  C   ASP A 340      -6.156  -6.020 -10.312  1.00 80.38           C  
ATOM   2757  CB  ASP A 340      -5.285  -5.258 -12.539  1.00 80.38           C  
ATOM   2758  O   ASP A 340      -5.395  -5.277  -9.695  1.00 80.38           O  
ATOM   2759  CG  ASP A 340      -4.898  -5.621 -13.961  1.00 80.38           C  
ATOM   2760  OD1 ASP A 340      -4.230  -6.660 -14.164  1.00 80.38           O  
ATOM   2761  OD2 ASP A 340      -5.262  -4.863 -14.883  1.00 80.38           O  
ATOM   2762  N   CYS A 341      -7.297  -6.430  -9.789  1.00 88.06           N  
ATOM   2763  CA  CYS A 341      -7.719  -6.035  -8.445  1.00 88.06           C  
ATOM   2764  C   CYS A 341      -6.961  -6.816  -7.383  1.00 88.06           C  
ATOM   2765  CB  CYS A 341      -9.227  -6.246  -8.281  1.00 88.06           C  
ATOM   2766  O   CYS A 341      -6.797  -6.340  -6.258  1.00 88.06           O  
ATOM   2767  SG  CYS A 341     -10.234  -5.102  -9.242  1.00 88.06           S  
ATOM   2768  N   ILE A 342      -6.477  -7.953  -7.766  1.00 90.31           N  
ATOM   2769  CA  ILE A 342      -5.789  -8.820  -6.812  1.00 90.31           C  
ATOM   2770  C   ILE A 342      -4.484  -8.164  -6.367  1.00 90.31           C  
ATOM   2771  CB  ILE A 342      -5.512 -10.211  -7.414  1.00 90.31           C  
ATOM   2772  O   ILE A 342      -3.881  -8.578  -5.375  1.00 90.31           O  
ATOM   2773  CG1 ILE A 342      -5.270 -11.234  -6.301  1.00 90.31           C  
ATOM   2774  CG2 ILE A 342      -4.320 -10.156  -8.375  1.00 90.31           C  
ATOM   2775  CD1 ILE A 342      -5.289 -12.688  -6.773  1.00 90.31           C  
ATOM   2776  N   PHE A 343      -4.027  -7.105  -7.059  1.00 89.12           N  
ATOM   2777  CA  PHE A 343      -2.773  -6.430  -6.746  1.00 89.12           C  
ATOM   2778  C   PHE A 343      -3.023  -5.191  -5.895  1.00 89.12           C  
ATOM   2779  CB  PHE A 343      -2.037  -6.039  -8.031  1.00 89.12           C  
ATOM   2780  O   PHE A 343      -2.084  -4.469  -5.547  1.00 89.12           O  
ATOM   2781  CG  PHE A 343      -1.671  -7.215  -8.898  1.00 89.12           C  
ATOM   2782  CD1 PHE A 343      -0.660  -8.086  -8.523  1.00 89.12           C  
ATOM   2783  CD2 PHE A 343      -2.338  -7.441 -10.094  1.00 89.12           C  
ATOM   2784  CE1 PHE A 343      -0.319  -9.172  -9.320  1.00 89.12           C  
ATOM   2785  CE2 PHE A 343      -2.002  -8.523 -10.906  1.00 89.12           C  
ATOM   2786  CZ  PHE A 343      -0.992  -9.391 -10.516  1.00 89.12           C  
ATOM   2787  N   ASP A 344      -4.289  -4.945  -5.570  1.00 91.69           N  
ATOM   2788  CA  ASP A 344      -4.609  -3.832  -4.680  1.00 91.69           C  
ATOM   2789  C   ASP A 344      -3.920  -3.992  -3.328  1.00 91.69           C  
ATOM   2790  CB  ASP A 344      -6.125  -3.715  -4.488  1.00 91.69           C  
ATOM   2791  O   ASP A 344      -3.936  -5.078  -2.744  1.00 91.69           O  
ATOM   2792  CG  ASP A 344      -6.832  -3.129  -5.699  1.00 91.69           C  
ATOM   2793  OD1 ASP A 344      -6.199  -2.375  -6.469  1.00 91.69           O  
ATOM   2794  OD2 ASP A 344      -8.031  -3.424  -5.879  1.00 91.69           O  
ATOM   2795  N   LYS A 345      -3.320  -2.963  -2.807  1.00 94.12           N  
ATOM   2796  CA  LYS A 345      -2.584  -2.977  -1.546  1.00 94.12           C  
ATOM   2797  C   LYS A 345      -3.418  -2.383  -0.414  1.00 94.12           C  
ATOM   2798  CB  LYS A 345      -1.269  -2.207  -1.686  1.00 94.12           C  
ATOM   2799  O   LYS A 345      -3.461  -1.162  -0.242  1.00 94.12           O  
ATOM   2800  CG  LYS A 345      -0.280  -2.844  -2.652  1.00 94.12           C  
ATOM   2801  CD  LYS A 345       1.033  -2.072  -2.697  1.00 94.12           C  
ATOM   2802  CE  LYS A 345       2.014  -2.695  -3.682  1.00 94.12           C  
ATOM   2803  NZ  LYS A 345       3.312  -1.957  -3.709  1.00 94.12           N  
ATOM   2804  N   PHE A 346      -3.947  -3.219   0.386  1.00 97.44           N  
ATOM   2805  CA  PHE A 346      -4.770  -2.793   1.514  1.00 97.44           C  
ATOM   2806  C   PHE A 346      -3.910  -2.547   2.748  1.00 97.44           C  
ATOM   2807  CB  PHE A 346      -5.844  -3.842   1.821  1.00 97.44           C  
ATOM   2808  O   PHE A 346      -3.154  -3.426   3.170  1.00 97.44           O  
ATOM   2809  CG  PHE A 346      -6.836  -4.039   0.707  1.00 97.44           C  
ATOM   2810  CD1 PHE A 346      -7.977  -3.252   0.625  1.00 97.44           C  
ATOM   2811  CD2 PHE A 346      -6.625  -5.016  -0.259  1.00 97.44           C  
ATOM   2812  CE1 PHE A 346      -8.898  -3.432  -0.405  1.00 97.44           C  
ATOM   2813  CE2 PHE A 346      -7.539  -5.203  -1.292  1.00 97.44           C  
ATOM   2814  CZ  PHE A 346      -8.672  -4.410  -1.362  1.00 97.44           C  
ATOM   2815  N   GLU A 347      -4.078  -1.417   3.314  1.00 97.88           N  
ATOM   2816  CA  GLU A 347      -3.365  -1.092   4.547  1.00 97.88           C  
ATOM   2817  C   GLU A 347      -4.156  -1.536   5.773  1.00 97.88           C  
ATOM   2818  CB  GLU A 347      -3.078   0.410   4.621  1.00 97.88           C  
ATOM   2819  O   GLU A 347      -5.320  -1.933   5.660  1.00 97.88           O  
ATOM   2820  CG  GLU A 347      -2.057   0.892   3.604  1.00 97.88           C  
ATOM   2821  CD  GLU A 347      -1.708   2.365   3.752  1.00 97.88           C  
ATOM   2822  OE1 GLU A 347      -0.836   2.861   3.004  1.00 97.88           O  
ATOM   2823  OE2 GLU A 347      -2.312   3.027   4.625  1.00 97.88           O  
ATOM   2824  N   CYS A 348      -3.492  -1.580   6.871  1.00 98.31           N  
ATOM   2825  CA  CYS A 348      -4.105  -1.919   8.148  1.00 98.31           C  
ATOM   2826  C   CYS A 348      -3.613  -0.990   9.258  1.00 98.31           C  
ATOM   2827  CB  CYS A 348      -3.805  -3.371   8.523  1.00 98.31           C  
ATOM   2828  O   CYS A 348      -2.602  -0.304   9.086  1.00 98.31           O  
ATOM   2829  SG  CYS A 348      -2.041  -3.748   8.609  1.00 98.31           S  
ATOM   2830  N   CYS A 349      -4.402  -0.951  10.367  1.00 98.12           N  
ATOM   2831  CA  CYS A 349      -4.012  -0.065  11.461  1.00 98.12           C  
ATOM   2832  C   CYS A 349      -4.504  -0.599  12.797  1.00 98.12           C  
ATOM   2833  CB  CYS A 349      -4.559   1.343  11.227  1.00 98.12           C  
ATOM   2834  O   CYS A 349      -5.441  -1.400  12.844  1.00 98.12           O  
ATOM   2835  SG  CYS A 349      -6.359   1.415  11.117  1.00 98.12           S  
ATOM   2836  N   TRP A 350      -3.803  -0.245  13.875  1.00 98.25           N  
ATOM   2837  CA  TRP A 350      -4.141  -0.544  15.266  1.00 98.25           C  
ATOM   2838  C   TRP A 350      -5.008   0.556  15.867  1.00 98.25           C  
ATOM   2839  CB  TRP A 350      -2.867  -0.719  16.094  1.00 98.25           C  
ATOM   2840  O   TRP A 350      -4.871   1.729  15.508  1.00 98.25           O  
ATOM   2841  CG  TRP A 350      -1.959  -1.805  15.609  1.00 98.25           C  
ATOM   2842  CD1 TRP A 350      -0.940  -1.681  14.703  1.00 98.25           C  
ATOM   2843  CD2 TRP A 350      -1.992  -3.184  15.984  1.00 98.25           C  
ATOM   2844  CE2 TRP A 350      -0.962  -3.838  15.273  1.00 98.25           C  
ATOM   2845  CE3 TRP A 350      -2.791  -3.930  16.859  1.00 98.25           C  
ATOM   2846  NE1 TRP A 350      -0.337  -2.900  14.500  1.00 98.25           N  
ATOM   2847  CH2 TRP A 350      -1.510  -5.914  16.281  1.00 98.25           C  
ATOM   2848  CZ2 TRP A 350      -0.712  -5.207  15.414  1.00 98.25           C  
ATOM   2849  CZ3 TRP A 350      -2.541  -5.289  17.000  1.00 98.25           C  
ATOM   2850  N   ASN A 351      -5.809   0.137  16.766  1.00 97.31           N  
ATOM   2851  CA  ASN A 351      -6.395   1.179  17.609  1.00 97.31           C  
ATOM   2852  C   ASN A 351      -5.410   1.667  18.656  1.00 97.31           C  
ATOM   2853  CB  ASN A 351      -7.680   0.677  18.266  1.00 97.31           C  
ATOM   2854  O   ASN A 351      -4.297   1.149  18.766  1.00 97.31           O  
ATOM   2855  CG  ASN A 351      -7.410  -0.245  19.438  1.00 97.31           C  
ATOM   2856  ND2 ASN A 351      -8.352  -0.300  20.375  1.00 97.31           N  
ATOM   2857  OD1 ASN A 351      -6.367  -0.902  19.500  1.00 97.31           O  
ATOM   2858  N   GLY A 352      -5.824   2.621  19.391  1.00 95.75           N  
ATOM   2859  CA  GLY A 352      -4.941   3.252  20.359  1.00 95.75           C  
ATOM   2860  C   GLY A 352      -4.438   2.293  21.422  1.00 95.75           C  
ATOM   2861  O   GLY A 352      -3.291   2.400  21.875  1.00 95.75           O  
ATOM   2862  N   SER A 353      -5.172   1.260  21.766  1.00 95.69           N  
ATOM   2863  CA  SER A 353      -4.840   0.346  22.859  1.00 95.69           C  
ATOM   2864  C   SER A 353      -4.297  -0.975  22.328  1.00 95.69           C  
ATOM   2865  CB  SER A 353      -6.066   0.085  23.734  1.00 95.69           C  
ATOM   2866  O   SER A 353      -4.105  -1.927  23.078  1.00 95.69           O  
ATOM   2867  OG  SER A 353      -7.102  -0.521  22.984  1.00 95.69           O  
ATOM   2868  N   ASP A 354      -4.164  -1.162  21.062  1.00 97.31           N  
ATOM   2869  CA  ASP A 354      -3.684  -2.381  20.422  1.00 97.31           C  
ATOM   2870  C   ASP A 354      -4.680  -3.523  20.578  1.00 97.31           C  
ATOM   2871  CB  ASP A 354      -2.320  -2.783  20.984  1.00 97.31           C  
ATOM   2872  O   ASP A 354      -4.312  -4.695  20.484  1.00 97.31           O  
ATOM   2873  CG  ASP A 354      -1.229  -1.772  20.672  1.00 97.31           C  
ATOM   2874  OD1 ASP A 354      -1.354  -1.019  19.688  1.00 97.31           O  
ATOM   2875  OD2 ASP A 354      -0.231  -1.732  21.438  1.00 97.31           O  
ATOM   2876  N   SER A 355      -5.922  -3.230  20.906  1.00 97.00           N  
ATOM   2877  CA  SER A 355      -6.906  -4.270  21.188  1.00 97.00           C  
ATOM   2878  C   SER A 355      -7.758  -4.570  19.953  1.00 97.00           C  
ATOM   2879  CB  SER A 355      -7.809  -3.857  22.359  1.00 97.00           C  
ATOM   2880  O   SER A 355      -8.430  -5.602  19.906  1.00 97.00           O  
ATOM   2881  OG  SER A 355      -8.562  -2.707  22.016  1.00 97.00           O  
ATOM   2882  N   VAL A 356      -7.805  -3.662  19.016  1.00 97.75           N  
ATOM   2883  CA  VAL A 356      -8.602  -3.832  17.797  1.00 97.75           C  
ATOM   2884  C   VAL A 356      -7.742  -3.525  16.578  1.00 97.75           C  
ATOM   2885  CB  VAL A 356      -9.852  -2.932  17.812  1.00 97.75           C  
ATOM   2886  O   VAL A 356      -6.938  -2.590  16.594  1.00 97.75           O  
ATOM   2887  CG1 VAL A 356     -10.703  -3.168  16.562  1.00 97.75           C  
ATOM   2888  CG2 VAL A 356     -10.680  -3.184  19.078  1.00 97.75           C  
ATOM   2889  N   VAL A 357      -7.875  -4.297  15.570  1.00 98.25           N  
ATOM   2890  CA  VAL A 357      -7.215  -4.059  14.289  1.00 98.25           C  
ATOM   2891  C   VAL A 357      -8.258  -3.775  13.219  1.00 98.25           C  
ATOM   2892  CB  VAL A 357      -6.336  -5.258  13.875  1.00 98.25           C  
ATOM   2893  O   VAL A 357      -9.367  -4.328  13.250  1.00 98.25           O  
ATOM   2894  CG1 VAL A 357      -5.238  -5.508  14.914  1.00 98.25           C  
ATOM   2895  CG2 VAL A 357      -7.191  -6.512  13.688  1.00 98.25           C  
ATOM   2896  N   MET A 358      -7.922  -2.932  12.305  1.00 98.56           N  
ATOM   2897  CA  MET A 358      -8.844  -2.527  11.250  1.00 98.56           C  
ATOM   2898  C   MET A 358      -8.156  -2.566   9.891  1.00 98.56           C  
ATOM   2899  CB  MET A 358      -9.391  -1.125  11.516  1.00 98.56           C  
ATOM   2900  O   MET A 358      -6.957  -2.309   9.781  1.00 98.56           O  
ATOM   2901  CG  MET A 358     -10.352  -0.627  10.453  1.00 98.56           C  
ATOM   2902  SD  MET A 358     -10.984   1.061  10.805  1.00 98.56           S  
ATOM   2903  CE  MET A 358      -9.477   2.029  10.516  1.00 98.56           C  
ATOM   2904  N   THR A 359      -8.852  -2.850   8.812  1.00 98.75           N  
ATOM   2905  CA  THR A 359      -8.359  -2.869   7.441  1.00 98.75           C  
ATOM   2906  C   THR A 359      -9.492  -2.600   6.457  1.00 98.75           C  
ATOM   2907  CB  THR A 359      -7.695  -4.215   7.105  1.00 98.75           C  
ATOM   2908  O   THR A 359     -10.672  -2.758   6.797  1.00 98.75           O  
ATOM   2909  CG2 THR A 359      -8.703  -5.359   7.172  1.00 98.75           C  
ATOM   2910  OG1 THR A 359      -7.145  -4.152   5.781  1.00 98.75           O  
ATOM   2911  N   GLY A 360      -9.148  -2.193   5.309  1.00 98.44           N  
ATOM   2912  CA  GLY A 360     -10.125  -1.932   4.266  1.00 98.44           C  
ATOM   2913  C   GLY A 360     -10.383  -3.131   3.371  1.00 98.44           C  
ATOM   2914  O   GLY A 360      -9.688  -4.145   3.475  1.00 98.44           O  
ATOM   2915  N   SER A 361     -11.398  -2.975   2.506  1.00 98.12           N  
ATOM   2916  CA  SER A 361     -11.789  -4.008   1.550  1.00 98.12           C  
ATOM   2917  C   SER A 361     -12.555  -3.408   0.373  1.00 98.12           C  
ATOM   2918  CB  SER A 361     -12.648  -5.074   2.234  1.00 98.12           C  
ATOM   2919  O   SER A 361     -12.555  -2.191   0.179  1.00 98.12           O  
ATOM   2920  OG  SER A 361     -12.875  -6.168   1.362  1.00 98.12           O  
ATOM   2921  N   TYR A 362     -13.117  -4.289  -0.485  1.00 97.31           N  
ATOM   2922  CA  TYR A 362     -13.883  -3.867  -1.648  1.00 97.31           C  
ATOM   2923  C   TYR A 362     -15.305  -3.477  -1.250  1.00 97.31           C  
ATOM   2924  CB  TYR A 362     -13.922  -4.977  -2.701  1.00 97.31           C  
ATOM   2925  O   TYR A 362     -15.742  -3.768  -0.135  1.00 97.31           O  
ATOM   2926  CG  TYR A 362     -12.570  -5.336  -3.258  1.00 97.31           C  
ATOM   2927  CD1 TYR A 362     -11.883  -4.457  -4.102  1.00 97.31           C  
ATOM   2928  CD2 TYR A 362     -11.969  -6.547  -2.945  1.00 97.31           C  
ATOM   2929  CE1 TYR A 362     -10.641  -4.781  -4.617  1.00 97.31           C  
ATOM   2930  CE2 TYR A 362     -10.719  -6.883  -3.457  1.00 97.31           C  
ATOM   2931  OH  TYR A 362      -8.820  -6.324  -4.801  1.00 97.31           O  
ATOM   2932  CZ  TYR A 362     -10.062  -5.996  -4.293  1.00 97.31           C  
ATOM   2933  N   ASN A 363     -15.961  -2.756  -2.123  1.00 95.88           N  
ATOM   2934  CA  ASN A 363     -17.328  -2.291  -1.905  1.00 95.88           C  
ATOM   2935  C   ASN A 363     -17.391  -1.246  -0.795  1.00 95.88           C  
ATOM   2936  CB  ASN A 363     -18.250  -3.467  -1.584  1.00 95.88           C  
ATOM   2937  O   ASN A 363     -18.375  -1.180  -0.059  1.00 95.88           O  
ATOM   2938  CG  ASN A 363     -19.641  -3.285  -2.145  1.00 95.88           C  
ATOM   2939  ND2 ASN A 363     -20.641  -3.721  -1.391  1.00 95.88           N  
ATOM   2940  OD1 ASN A 363     -19.828  -2.758  -3.246  1.00 95.88           O  
ATOM   2941  N   ASN A 364     -16.234  -0.588  -0.539  1.00 96.50           N  
ATOM   2942  CA  ASN A 364     -16.094   0.425   0.503  1.00 96.50           C  
ATOM   2943  C   ASN A 364     -16.344  -0.162   1.890  1.00 96.50           C  
ATOM   2944  CB  ASN A 364     -17.047   1.591   0.243  1.00 96.50           C  
ATOM   2945  O   ASN A 364     -16.922   0.497   2.754  1.00 96.50           O  
ATOM   2946  CG  ASN A 364     -16.578   2.502  -0.870  1.00 96.50           C  
ATOM   2947  ND2 ASN A 364     -17.422   3.432  -1.282  1.00 96.50           N  
ATOM   2948  OD1 ASN A 364     -15.445   2.371  -1.354  1.00 96.50           O  
ATOM   2949  N   PHE A 365     -15.969  -1.366   2.002  1.00 97.62           N  
ATOM   2950  CA  PHE A 365     -16.047  -2.027   3.299  1.00 97.62           C  
ATOM   2951  C   PHE A 365     -14.766  -1.792   4.102  1.00 97.62           C  
ATOM   2952  CB  PHE A 365     -16.281  -3.531   3.125  1.00 97.62           C  
ATOM   2953  O   PHE A 365     -13.680  -1.693   3.529  1.00 97.62           O  
ATOM   2954  CG  PHE A 365     -17.656  -3.873   2.645  1.00 97.62           C  
ATOM   2955  CD1 PHE A 365     -18.703  -2.971   2.793  1.00 97.62           C  
ATOM   2956  CD2 PHE A 365     -17.922  -5.098   2.043  1.00 97.62           C  
ATOM   2957  CE1 PHE A 365     -19.984  -3.285   2.350  1.00 97.62           C  
ATOM   2958  CE2 PHE A 365     -19.203  -5.422   1.598  1.00 97.62           C  
ATOM   2959  CZ  PHE A 365     -20.234  -4.512   1.753  1.00 97.62           C  
ATOM   2960  N   PHE A 366     -14.914  -1.691   5.336  1.00 98.06           N  
ATOM   2961  CA  PHE A 366     -13.797  -1.780   6.270  1.00 98.06           C  
ATOM   2962  C   PHE A 366     -14.133  -2.695   7.438  1.00 98.06           C  
ATOM   2963  CB  PHE A 366     -13.406  -0.390   6.781  1.00 98.06           C  
ATOM   2964  O   PHE A 366     -15.281  -2.725   7.898  1.00 98.06           O  
ATOM   2965  CG  PHE A 366     -14.516   0.317   7.512  1.00 98.06           C  
ATOM   2966  CD1 PHE A 366     -15.500   1.012   6.812  1.00 98.06           C  
ATOM   2967  CD2 PHE A 366     -14.586   0.286   8.898  1.00 98.06           C  
ATOM   2968  CE1 PHE A 366     -16.531   1.667   7.484  1.00 98.06           C  
ATOM   2969  CE2 PHE A 366     -15.609   0.938   9.578  1.00 98.06           C  
ATOM   2970  CZ  PHE A 366     -16.578   1.629   8.867  1.00 98.06           C  
ATOM   2971  N   ARG A 367     -13.195  -3.412   7.797  1.00 98.12           N  
ATOM   2972  CA  ARG A 367     -13.398  -4.473   8.773  1.00 98.12           C  
ATOM   2973  C   ARG A 367     -12.562  -4.230  10.031  1.00 98.12           C  
ATOM   2974  CB  ARG A 367     -13.047  -5.836   8.172  1.00 98.12           C  
ATOM   2975  O   ARG A 367     -11.430  -3.760   9.945  1.00 98.12           O  
ATOM   2976  CG  ARG A 367     -13.883  -6.199   6.953  1.00 98.12           C  
ATOM   2977  CD  ARG A 367     -13.695  -7.656   6.555  1.00 98.12           C  
ATOM   2978  NE  ARG A 367     -14.273  -8.562   7.539  1.00 98.12           N  
ATOM   2979  NH1 ARG A 367     -13.617 -10.492   6.453  1.00 98.12           N  
ATOM   2980  NH2 ARG A 367     -14.789 -10.625   8.422  1.00 98.12           N  
ATOM   2981  CZ  ARG A 367     -14.227  -9.891   7.469  1.00 98.12           C  
ATOM   2982  N   MET A 368     -13.125  -4.621  11.133  1.00 97.94           N  
ATOM   2983  CA  MET A 368     -12.477  -4.500  12.438  1.00 97.94           C  
ATOM   2984  C   MET A 368     -12.508  -5.828  13.180  1.00 97.94           C  
ATOM   2985  CB  MET A 368     -13.156  -3.412  13.273  1.00 97.94           C  
ATOM   2986  O   MET A 368     -13.500  -6.555  13.125  1.00 97.94           O  
ATOM   2987  CG  MET A 368     -13.156  -2.043  12.609  1.00 97.94           C  
ATOM   2988  SD  MET A 368     -14.078  -0.793  13.586  1.00 97.94           S  
ATOM   2989  CE  MET A 368     -14.117   0.577  12.398  1.00 97.94           C  
ATOM   2990  N   PHE A 369     -11.430  -6.094  13.812  1.00 97.69           N  
ATOM   2991  CA  PHE A 369     -11.281  -7.336  14.562  1.00 97.69           C  
ATOM   2992  C   PHE A 369     -10.836  -7.051  15.992  1.00 97.69           C  
ATOM   2993  CB  PHE A 369     -10.266  -8.258  13.875  1.00 97.69           C  
ATOM   2994  O   PHE A 369      -9.789  -6.438  16.219  1.00 97.69           O  
ATOM   2995  CG  PHE A 369     -10.539  -8.477  12.414  1.00 97.69           C  
ATOM   2996  CD1 PHE A 369     -11.367  -9.508  11.992  1.00 97.69           C  
ATOM   2997  CD2 PHE A 369      -9.969  -7.645  11.461  1.00 97.69           C  
ATOM   2998  CE1 PHE A 369     -11.625  -9.711  10.641  1.00 97.69           C  
ATOM   2999  CE2 PHE A 369     -10.219  -7.844  10.102  1.00 97.69           C  
ATOM   3000  CZ  PHE A 369     -11.047  -8.875   9.695  1.00 97.69           C  
ATOM   3001  N   ASP A 370     -11.617  -7.477  16.906  1.00 96.75           N  
ATOM   3002  CA  ASP A 370     -11.258  -7.387  18.312  1.00 96.75           C  
ATOM   3003  C   ASP A 370     -10.344  -8.539  18.734  1.00 96.75           C  
ATOM   3004  CB  ASP A 370     -12.516  -7.379  19.188  1.00 96.75           C  
ATOM   3005  O   ASP A 370     -10.719  -9.703  18.625  1.00 96.75           O  
ATOM   3006  CG  ASP A 370     -12.227  -7.066  20.641  1.00 96.75           C  
ATOM   3007  OD1 ASP A 370     -11.422  -7.781  21.281  1.00 96.75           O  
ATOM   3008  OD2 ASP A 370     -12.812  -6.094  21.172  1.00 96.75           O  
ATOM   3009  N   ARG A 371      -9.258  -8.320  19.250  1.00 96.12           N  
ATOM   3010  CA  ARG A 371      -8.234  -9.320  19.547  1.00 96.12           C  
ATOM   3011  C   ARG A 371      -8.625 -10.141  20.781  1.00 96.12           C  
ATOM   3012  CB  ARG A 371      -6.879  -8.648  19.781  1.00 96.12           C  
ATOM   3013  O   ARG A 371      -8.234 -11.305  20.906  1.00 96.12           O  
ATOM   3014  CG  ARG A 371      -6.324  -7.949  18.547  1.00 96.12           C  
ATOM   3015  CD  ARG A 371      -4.969  -7.312  18.828  1.00 96.12           C  
ATOM   3016  NE  ARG A 371      -3.943  -8.320  19.094  1.00 96.12           N  
ATOM   3017  NH1 ARG A 371      -2.613  -6.930  20.375  1.00 96.12           N  
ATOM   3018  NH2 ARG A 371      -1.979  -9.102  19.984  1.00 96.12           N  
ATOM   3019  CZ  ARG A 371      -2.848  -8.109  19.812  1.00 96.12           C  
ATOM   3020  N   ASN A 372      -9.312  -9.555  21.672  1.00 93.25           N  
ATOM   3021  CA  ASN A 372      -9.695 -10.234  22.891  1.00 93.25           C  
ATOM   3022  C   ASN A 372     -10.898 -11.148  22.688  1.00 93.25           C  
ATOM   3023  CB  ASN A 372      -9.992  -9.219  24.000  1.00 93.25           C  
ATOM   3024  O   ASN A 372     -10.859 -12.328  23.031  1.00 93.25           O  
ATOM   3025  CG  ASN A 372      -8.766  -8.422  24.406  1.00 93.25           C  
ATOM   3026  ND2 ASN A 372      -8.984  -7.184  24.828  1.00 93.25           N  
ATOM   3027  OD1 ASN A 372      -7.641  -8.922  24.344  1.00 93.25           O  
ATOM   3028  N   THR A 373     -11.922 -10.656  22.016  1.00 92.50           N  
ATOM   3029  CA  THR A 373     -13.156 -11.406  21.844  1.00 92.50           C  
ATOM   3030  C   THR A 373     -13.125 -12.195  20.531  1.00 92.50           C  
ATOM   3031  CB  THR A 373     -14.383 -10.477  21.859  1.00 92.50           C  
ATOM   3032  O   THR A 373     -13.938 -13.094  20.328  1.00 92.50           O  
ATOM   3033  CG2 THR A 373     -14.445  -9.664  23.141  1.00 92.50           C  
ATOM   3034  OG1 THR A 373     -14.305  -9.570  20.734  1.00 92.50           O  
ATOM   3035  N   LYS A 374     -12.234 -11.859  19.594  1.00 91.06           N  
ATOM   3036  CA  LYS A 374     -12.109 -12.477  18.281  1.00 91.06           C  
ATOM   3037  C   LYS A 374     -13.352 -12.219  17.438  1.00 91.06           C  
ATOM   3038  CB  LYS A 374     -11.859 -13.977  18.406  1.00 91.06           C  
ATOM   3039  O   LYS A 374     -13.609 -12.953  16.469  1.00 91.06           O  
ATOM   3040  CG  LYS A 374     -10.586 -14.336  19.156  1.00 91.06           C  
ATOM   3041  CD  LYS A 374      -9.344 -13.938  18.359  1.00 91.06           C  
ATOM   3042  CE  LYS A 374      -8.062 -14.383  19.062  1.00 91.06           C  
ATOM   3043  NZ  LYS A 374      -6.848 -13.867  18.375  1.00 91.06           N  
ATOM   3044  N   ARG A 375     -14.086 -11.281  17.875  1.00 93.12           N  
ATOM   3045  CA  ARG A 375     -15.242 -10.867  17.078  1.00 93.12           C  
ATOM   3046  C   ARG A 375     -14.844  -9.883  15.992  1.00 93.12           C  
ATOM   3047  CB  ARG A 375     -16.312 -10.242  17.984  1.00 93.12           C  
ATOM   3048  O   ARG A 375     -13.938  -9.070  16.188  1.00 93.12           O  
ATOM   3049  CG  ARG A 375     -16.984 -11.234  18.922  1.00 93.12           C  
ATOM   3050  CD  ARG A 375     -18.094 -10.578  19.750  1.00 93.12           C  
ATOM   3051  NE  ARG A 375     -18.688 -11.516  20.672  1.00 93.12           N  
ATOM   3052  NH1 ARG A 375     -20.172  -9.984  21.578  1.00 93.12           N  
ATOM   3053  NH2 ARG A 375     -20.156 -12.148  22.344  1.00 93.12           N  
ATOM   3054  CZ  ARG A 375     -19.672 -11.211  21.531  1.00 93.12           C  
ATOM   3055  N   ASP A 376     -15.516 -10.016  14.906  1.00 94.75           N  
ATOM   3056  CA  ASP A 376     -15.242  -9.109  13.789  1.00 94.75           C  
ATOM   3057  C   ASP A 376     -16.516  -8.398  13.336  1.00 94.75           C  
ATOM   3058  CB  ASP A 376     -14.625  -9.883  12.617  1.00 94.75           C  
ATOM   3059  O   ASP A 376     -17.625  -8.883  13.578  1.00 94.75           O  
ATOM   3060  CG  ASP A 376     -15.602 -10.844  11.961  1.00 94.75           C  
ATOM   3061  OD1 ASP A 376     -16.250 -11.641  12.680  1.00 94.75           O  
ATOM   3062  OD2 ASP A 376     -15.719 -10.812  10.719  1.00 94.75           O  
ATOM   3063  N   ILE A 377     -16.344  -7.246  12.781  1.00 96.06           N  
ATOM   3064  CA  ILE A 377     -17.453  -6.461  12.258  1.00 96.06           C  
ATOM   3065  C   ILE A 377     -17.062  -5.855  10.906  1.00 96.06           C  
ATOM   3066  CB  ILE A 377     -17.875  -5.348  13.242  1.00 96.06           C  
ATOM   3067  O   ILE A 377     -15.922  -5.422  10.719  1.00 96.06           O  
ATOM   3068  CG1 ILE A 377     -19.141  -4.656  12.750  1.00 96.06           C  
ATOM   3069  CG2 ILE A 377     -16.734  -4.336  13.430  1.00 96.06           C  
ATOM   3070  CD1 ILE A 377     -19.812  -3.760  13.789  1.00 96.06           C  
ATOM   3071  N   THR A 378     -17.969  -5.863   9.977  1.00 97.12           N  
ATOM   3072  CA  THR A 378     -17.828  -5.250   8.664  1.00 97.12           C  
ATOM   3073  C   THR A 378     -18.781  -4.070   8.500  1.00 97.12           C  
ATOM   3074  CB  THR A 378     -18.062  -6.270   7.539  1.00 97.12           C  
ATOM   3075  O   THR A 378     -19.984  -4.223   8.680  1.00 97.12           O  
ATOM   3076  CG2 THR A 378     -17.781  -5.660   6.172  1.00 97.12           C  
ATOM   3077  OG1 THR A 378     -17.203  -7.398   7.734  1.00 97.12           O  
ATOM   3078  N   LEU A 379     -18.219  -3.016   8.172  1.00 96.50           N  
ATOM   3079  CA  LEU A 379     -19.000  -1.801   7.961  1.00 96.50           C  
ATOM   3080  C   LEU A 379     -18.750  -1.230   6.570  1.00 96.50           C  
ATOM   3081  CB  LEU A 379     -18.641  -0.753   9.023  1.00 96.50           C  
ATOM   3082  O   LEU A 379     -17.812  -1.632   5.883  1.00 96.50           O  
ATOM   3083  CG  LEU A 379     -18.844  -1.172  10.477  1.00 96.50           C  
ATOM   3084  CD1 LEU A 379     -18.234  -0.134  11.414  1.00 96.50           C  
ATOM   3085  CD2 LEU A 379     -20.328  -1.369  10.781  1.00 96.50           C  
ATOM   3086  N   GLU A 380     -19.672  -0.310   6.168  1.00 95.56           N  
ATOM   3087  CA  GLU A 380     -19.594   0.273   4.832  1.00 95.56           C  
ATOM   3088  C   GLU A 380     -19.562   1.797   4.895  1.00 95.56           C  
ATOM   3089  CB  GLU A 380     -20.781  -0.187   3.980  1.00 95.56           C  
ATOM   3090  O   GLU A 380     -20.359   2.414   5.605  1.00 95.56           O  
ATOM   3091  CG  GLU A 380     -20.750   0.323   2.547  1.00 95.56           C  
ATOM   3092  CD  GLU A 380     -21.938  -0.122   1.722  1.00 95.56           C  
ATOM   3093  OE1 GLU A 380     -22.094   0.350   0.572  1.00 95.56           O  
ATOM   3094  OE2 GLU A 380     -22.734  -0.948   2.229  1.00 95.56           O  
ATOM   3095  N   ALA A 381     -18.609   2.334   4.215  1.00 94.44           N  
ATOM   3096  CA  ALA A 381     -18.562   3.783   4.047  1.00 94.44           C  
ATOM   3097  C   ALA A 381     -19.375   4.219   2.822  1.00 94.44           C  
ATOM   3098  CB  ALA A 381     -17.125   4.262   3.928  1.00 94.44           C  
ATOM   3099  O   ALA A 381     -18.906   4.098   1.688  1.00 94.44           O  
ATOM   3100  N   SER A 382     -20.531   4.656   3.082  1.00 87.19           N  
ATOM   3101  CA  SER A 382     -21.406   5.102   2.006  1.00 87.19           C  
ATOM   3102  C   SER A 382     -22.125   6.395   2.373  1.00 87.19           C  
ATOM   3103  CB  SER A 382     -22.438   4.016   1.674  1.00 87.19           C  
ATOM   3104  O   SER A 382     -22.281   6.711   3.555  1.00 87.19           O  
ATOM   3105  OG  SER A 382     -23.500   4.023   2.615  1.00 87.19           O  
ATOM   3106  N   ARG A 383     -22.531   7.078   1.407  1.00 79.00           N  
ATOM   3107  CA  ARG A 383     -23.188   8.359   1.619  1.00 79.00           C  
ATOM   3108  C   ARG A 383     -24.656   8.164   1.992  1.00 79.00           C  
ATOM   3109  CB  ARG A 383     -23.078   9.234   0.369  1.00 79.00           C  
ATOM   3110  O   ARG A 383     -25.297   9.086   2.488  1.00 79.00           O  
ATOM   3111  CG  ARG A 383     -21.688   9.828   0.149  1.00 79.00           C  
ATOM   3112  CD  ARG A 383     -21.688  10.828  -0.997  1.00 79.00           C  
ATOM   3113  NE  ARG A 383     -20.359  11.406  -1.195  1.00 79.00           N  
ATOM   3114  NH1 ARG A 383     -21.109  13.281  -2.318  1.00 79.00           N  
ATOM   3115  NH2 ARG A 383     -18.875  12.992  -1.942  1.00 79.00           N  
ATOM   3116  CZ  ARG A 383     -20.125  12.555  -1.818  1.00 79.00           C  
ATOM   3117  N   GLU A 384     -25.219   7.082   1.760  1.00 74.50           N  
ATOM   3118  CA  GLU A 384     -26.625   6.844   2.117  1.00 74.50           C  
ATOM   3119  C   GLU A 384     -26.859   7.062   3.609  1.00 74.50           C  
ATOM   3120  CB  GLU A 384     -27.047   5.426   1.721  1.00 74.50           C  
ATOM   3121  O   GLU A 384     -27.922   7.512   4.016  1.00 74.50           O  
ATOM   3122  CG  GLU A 384     -27.125   5.207   0.217  1.00 74.50           C  
ATOM   3123  CD  GLU A 384     -27.594   3.811  -0.162  1.00 74.50           C  
ATOM   3124  OE1 GLU A 384     -27.750   3.529  -1.372  1.00 74.50           O  
ATOM   3125  OE2 GLU A 384     -27.797   2.990   0.759  1.00 74.50           O  
ATOM   3126  N   ASN A 385     -25.891   6.867   4.441  1.00 67.19           N  
ATOM   3127  CA  ASN A 385     -25.984   7.035   5.887  1.00 67.19           C  
ATOM   3128  C   ASN A 385     -25.094   8.180   6.371  1.00 67.19           C  
ATOM   3129  CB  ASN A 385     -25.609   5.734   6.602  1.00 67.19           C  
ATOM   3130  O   ASN A 385     -24.328   8.016   7.320  1.00 67.19           O  
ATOM   3131  CG  ASN A 385     -26.672   4.664   6.465  1.00 67.19           C  
ATOM   3132  ND2 ASN A 385     -26.281   3.408   6.652  1.00 67.19           N  
ATOM   3133  OD1 ASN A 385     -27.828   4.961   6.191  1.00 67.19           O  
ATOM   3134  N   ASN A 386     -25.344   9.367   5.703  1.00 73.69           N  
ATOM   3135  CA  ASN A 386     -24.406  10.461   5.973  1.00 73.69           C  
ATOM   3136  C   ASN A 386     -24.953  11.430   7.012  1.00 73.69           C  
ATOM   3137  CB  ASN A 386     -24.062  11.203   4.680  1.00 73.69           C  
ATOM   3138  O   ASN A 386     -24.438  12.539   7.168  1.00 73.69           O  
ATOM   3139  CG  ASN A 386     -23.172  10.383   3.756  1.00 73.69           C  
ATOM   3140  ND2 ASN A 386     -22.984  10.875   2.537  1.00 73.69           N  
ATOM   3141  OD1 ASN A 386     -22.688   9.320   4.133  1.00 73.69           O  
ATOM   3142  N   LYS A 387     -25.984  11.031   7.660  1.00 82.00           N  
ATOM   3143  CA  LYS A 387     -26.438  11.883   8.758  1.00 82.00           C  
ATOM   3144  C   LYS A 387     -25.547  11.719   9.984  1.00 82.00           C  
ATOM   3145  CB  LYS A 387     -27.891  11.570   9.117  1.00 82.00           C  
ATOM   3146  O   LYS A 387     -25.234  10.594  10.383  1.00 82.00           O  
ATOM   3147  CG  LYS A 387     -28.891  11.938   8.023  1.00 82.00           C  
ATOM   3148  CD  LYS A 387     -30.312  11.656   8.461  1.00 82.00           C  
ATOM   3149  CE  LYS A 387     -31.312  11.953   7.344  1.00 82.00           C  
ATOM   3150  NZ  LYS A 387     -32.719  11.609   7.738  1.00 82.00           N  
ATOM   3151  N   PRO A 388     -25.203  12.844  10.453  1.00 82.81           N  
ATOM   3152  CA  PRO A 388     -24.344  12.781  11.633  1.00 82.81           C  
ATOM   3153  C   PRO A 388     -24.953  11.977  12.773  1.00 82.81           C  
ATOM   3154  CB  PRO A 388     -24.172  14.250  12.023  1.00 82.81           C  
ATOM   3155  O   PRO A 388     -26.172  12.055  13.008  1.00 82.81           O  
ATOM   3156  CG  PRO A 388     -24.500  15.016  10.789  1.00 82.81           C  
ATOM   3157  CD  PRO A 388     -25.422  14.188   9.945  1.00 82.81           C  
ATOM   3158  N   ARG A 389     -24.234  11.070  13.352  1.00 83.88           N  
ATOM   3159  CA  ARG A 389     -24.578  10.297  14.539  1.00 83.88           C  
ATOM   3160  C   ARG A 389     -25.438   9.094  14.180  1.00 83.88           C  
ATOM   3161  CB  ARG A 389     -25.297  11.172  15.570  1.00 83.88           C  
ATOM   3162  O   ARG A 389     -26.000   8.445  15.062  1.00 83.88           O  
ATOM   3163  CG  ARG A 389     -24.453  12.312  16.109  1.00 83.88           C  
ATOM   3164  CD  ARG A 389     -25.172  13.094  17.188  1.00 83.88           C  
ATOM   3165  NE  ARG A 389     -24.375  14.203  17.688  1.00 83.88           N  
ATOM   3166  NH1 ARG A 389     -26.016  15.031  19.094  1.00 83.88           N  
ATOM   3167  NH2 ARG A 389     -23.984  16.078  18.953  1.00 83.88           N  
ATOM   3168  CZ  ARG A 389     -24.797  15.102  18.578  1.00 83.88           C  
ATOM   3169  N   THR A 390     -25.562   8.914  12.914  1.00 88.31           N  
ATOM   3170  CA  THR A 390     -26.250   7.699  12.484  1.00 88.31           C  
ATOM   3171  C   THR A 390     -25.359   6.477  12.711  1.00 88.31           C  
ATOM   3172  CB  THR A 390     -26.656   7.777  11.000  1.00 88.31           C  
ATOM   3173  O   THR A 390     -24.203   6.457  12.289  1.00 88.31           O  
ATOM   3174  CG2 THR A 390     -27.453   6.555  10.586  1.00 88.31           C  
ATOM   3175  OG1 THR A 390     -27.438   8.953  10.789  1.00 88.31           O  
ATOM   3176  N   VAL A 391     -25.953   5.543  13.359  1.00 92.06           N  
ATOM   3177  CA  VAL A 391     -25.219   4.320  13.664  1.00 92.06           C  
ATOM   3178  C   VAL A 391     -25.078   3.473  12.406  1.00 92.06           C  
ATOM   3179  CB  VAL A 391     -25.922   3.508  14.781  1.00 92.06           C  
ATOM   3180  O   VAL A 391     -26.031   3.297  11.656  1.00 92.06           O  
ATOM   3181  CG1 VAL A 391     -25.203   2.180  15.008  1.00 92.06           C  
ATOM   3182  CG2 VAL A 391     -25.984   4.316  16.078  1.00 92.06           C  
ATOM   3183  N   LEU A 392     -23.938   2.996  12.188  1.00 93.12           N  
ATOM   3184  CA  LEU A 392     -23.672   2.150  11.031  1.00 93.12           C  
ATOM   3185  C   LEU A 392     -24.172   0.732  11.266  1.00 93.12           C  
ATOM   3186  CB  LEU A 392     -22.172   2.123  10.727  1.00 93.12           C  
ATOM   3187  O   LEU A 392     -23.969   0.160  12.336  1.00 93.12           O  
ATOM   3188  CG  LEU A 392     -21.531   3.463  10.359  1.00 93.12           C  
ATOM   3189  CD1 LEU A 392     -20.016   3.297  10.195  1.00 93.12           C  
ATOM   3190  CD2 LEU A 392     -22.156   4.031   9.094  1.00 93.12           C  
ATOM   3191  N   LYS A 393     -24.719   0.235  10.258  1.00 91.50           N  
ATOM   3192  CA  LYS A 393     -25.203  -1.141  10.320  1.00 91.50           C  
ATOM   3193  C   LYS A 393     -24.141  -2.119   9.820  1.00 91.50           C  
ATOM   3194  CB  LYS A 393     -26.484  -1.296   9.508  1.00 91.50           C  
ATOM   3195  O   LYS A 393     -23.578  -1.931   8.734  1.00 91.50           O  
ATOM   3196  CG  LYS A 393     -27.672  -0.504  10.055  1.00 91.50           C  
ATOM   3197  CD  LYS A 393     -28.922  -0.727   9.227  1.00 91.50           C  
ATOM   3198  CE  LYS A 393     -30.078   0.120   9.727  1.00 91.50           C  
ATOM   3199  NZ  LYS A 393     -31.297  -0.031   8.867  1.00 91.50           N  
ATOM   3200  N   PRO A 394     -23.906  -3.160  10.594  1.00 93.50           N  
ATOM   3201  CA  PRO A 394     -22.953  -4.180  10.148  1.00 93.50           C  
ATOM   3202  C   PRO A 394     -23.406  -4.891   8.875  1.00 93.50           C  
ATOM   3203  CB  PRO A 394     -22.906  -5.156  11.328  1.00 93.50           C  
ATOM   3204  O   PRO A 394     -24.609  -5.098   8.672  1.00 93.50           O  
ATOM   3205  CG  PRO A 394     -23.375  -4.359  12.500  1.00 93.50           C  
ATOM   3206  CD  PRO A 394     -24.359  -3.330  12.016  1.00 93.50           C  
ATOM   3207  N   ARG A 395     -22.453  -5.211   8.047  1.00 93.31           N  
ATOM   3208  CA  ARG A 395     -22.672  -5.926   6.793  1.00 93.31           C  
ATOM   3209  C   ARG A 395     -22.078  -7.332   6.852  1.00 93.31           C  
ATOM   3210  CB  ARG A 395     -22.078  -5.152   5.617  1.00 93.31           C  
ATOM   3211  O   ARG A 395     -21.172  -7.594   7.633  1.00 93.31           O  
ATOM   3212  CG  ARG A 395     -22.578  -3.725   5.500  1.00 93.31           C  
ATOM   3213  CD  ARG A 395     -24.031  -3.676   5.039  1.00 93.31           C  
ATOM   3214  NE  ARG A 395     -24.469  -2.305   4.805  1.00 93.31           N  
ATOM   3215  NH1 ARG A 395     -26.594  -2.896   4.090  1.00 93.31           N  
ATOM   3216  NH2 ARG A 395     -25.984  -0.688   4.180  1.00 93.31           N  
ATOM   3217  CZ  ARG A 395     -25.688  -1.967   4.359  1.00 93.31           C  
ATOM   3218  N   LYS A 396     -22.703  -8.203   6.051  1.00 92.44           N  
ATOM   3219  CA  LYS A 396     -22.219  -9.570   5.922  1.00 92.44           C  
ATOM   3220  C   LYS A 396     -22.234 -10.031   4.469  1.00 92.44           C  
ATOM   3221  CB  LYS A 396     -23.062 -10.523   6.777  1.00 92.44           C  
ATOM   3222  O   LYS A 396     -23.219  -9.828   3.758  1.00 92.44           O  
ATOM   3223  CG  LYS A 396     -22.453 -11.906   6.945  1.00 92.44           C  
ATOM   3224  CD  LYS A 396     -23.266 -12.766   7.895  1.00 92.44           C  
ATOM   3225  CE  LYS A 396     -22.672 -14.164   8.039  1.00 92.44           C  
ATOM   3226  NZ  LYS A 396     -23.469 -15.008   8.984  1.00 92.44           N  
ATOM   3227  N   VAL A 397     -21.109 -10.586   4.113  1.00 91.62           N  
ATOM   3228  CA  VAL A 397     -20.984 -11.078   2.748  1.00 91.62           C  
ATOM   3229  C   VAL A 397     -21.156 -12.594   2.725  1.00 91.62           C  
ATOM   3230  CB  VAL A 397     -19.609 -10.695   2.129  1.00 91.62           C  
ATOM   3231  O   VAL A 397     -20.500 -13.312   3.486  1.00 91.62           O  
ATOM   3232  CG1 VAL A 397     -19.516 -11.195   0.688  1.00 91.62           C  
ATOM   3233  CG2 VAL A 397     -19.406  -9.180   2.188  1.00 91.62           C  
ATOM   3234  N   CYS A 398     -22.000 -13.008   1.836  1.00 87.19           N  
ATOM   3235  CA  CYS A 398     -22.250 -14.438   1.682  1.00 87.19           C  
ATOM   3236  C   CYS A 398     -21.547 -14.984   0.443  1.00 87.19           C  
ATOM   3237  CB  CYS A 398     -23.750 -14.711   1.595  1.00 87.19           C  
ATOM   3238  O   CYS A 398     -21.672 -14.422  -0.644  1.00 87.19           O  
ATOM   3239  SG  CYS A 398     -24.172 -16.469   1.563  1.00 87.19           S  
ATOM   3240  N   ALA A 399     -20.703 -15.969   0.670  1.00 77.75           N  
ATOM   3241  CA  ALA A 399     -19.984 -16.562  -0.451  1.00 77.75           C  
ATOM   3242  C   ALA A 399     -20.938 -17.375  -1.336  1.00 77.75           C  
ATOM   3243  CB  ALA A 399     -18.844 -17.453   0.055  1.00 77.75           C  
ATOM   3244  O   ALA A 399     -20.906 -17.250  -2.561  1.00 77.75           O  
ATOM   3245  N   SER A 400     -21.547 -18.469  -0.886  1.00 69.94           N  
ATOM   3246  CA  SER A 400     -22.391 -19.375  -1.654  1.00 69.94           C  
ATOM   3247  C   SER A 400     -23.625 -19.781  -0.865  1.00 69.94           C  
ATOM   3248  CB  SER A 400     -21.594 -20.625  -2.055  1.00 69.94           C  
ATOM   3249  O   SER A 400     -23.625 -19.750   0.367  1.00 69.94           O  
ATOM   3250  OG  SER A 400     -22.422 -21.531  -2.770  1.00 69.94           O  
ATOM   3251  N   GLY A 401     -24.781 -19.812  -1.536  1.00 65.00           N  
ATOM   3252  CA  GLY A 401     -25.938 -20.453  -0.946  1.00 65.00           C  
ATOM   3253  C   GLY A 401     -27.125 -19.516  -0.776  1.00 65.00           C  
ATOM   3254  O   GLY A 401     -27.156 -18.453  -1.396  1.00 65.00           O  
ATOM   3255  N   LYS A 402     -28.000 -19.906   0.142  1.00 68.19           N  
ATOM   3256  CA  LYS A 402     -29.203 -19.156   0.477  1.00 68.19           C  
ATOM   3257  C   LYS A 402     -28.875 -17.906   1.278  1.00 68.19           C  
ATOM   3258  CB  LYS A 402     -30.188 -20.047   1.263  1.00 68.19           C  
ATOM   3259  O   LYS A 402     -28.250 -17.984   2.342  1.00 68.19           O  
ATOM   3260  CG  LYS A 402     -31.047 -20.953   0.390  1.00 68.19           C  
ATOM   3261  CD  LYS A 402     -32.062 -21.703   1.216  1.00 68.19           C  
ATOM   3262  CE  LYS A 402     -32.906 -22.656   0.354  1.00 68.19           C  
ATOM   3263  NZ  LYS A 402     -33.844 -23.469   1.173  1.00 68.19           N  
ATOM   3264  N   ARG A 403     -28.922 -16.750   0.662  1.00 72.81           N  
ATOM   3265  CA  ARG A 403     -28.641 -15.438   1.217  1.00 72.81           C  
ATOM   3266  C   ARG A 403     -29.812 -14.922   2.043  1.00 72.81           C  
ATOM   3267  CB  ARG A 403     -28.312 -14.445   0.100  1.00 72.81           C  
ATOM   3268  O   ARG A 403     -30.969 -15.102   1.665  1.00 72.81           O  
ATOM   3269  CG  ARG A 403     -28.000 -13.039   0.595  1.00 72.81           C  
ATOM   3270  CD  ARG A 403     -27.781 -12.070  -0.558  1.00 72.81           C  
ATOM   3271  NE  ARG A 403     -27.516 -10.719  -0.082  1.00 72.81           N  
ATOM   3272  NH1 ARG A 403     -26.875  -9.891  -2.143  1.00 72.81           N  
ATOM   3273  NH2 ARG A 403     -26.906  -8.516  -0.308  1.00 72.81           N  
ATOM   3274  CZ  ARG A 403     -27.094  -9.711  -0.845  1.00 72.81           C  
ATOM   3275  N   LYS A 404     -29.359 -14.547   3.203  1.00 76.44           N  
ATOM   3276  CA  LYS A 404     -30.359 -13.820   3.982  1.00 76.44           C  
ATOM   3277  C   LYS A 404     -30.594 -12.422   3.414  1.00 76.44           C  
ATOM   3278  CB  LYS A 404     -29.938 -13.727   5.449  1.00 76.44           C  
ATOM   3279  O   LYS A 404     -29.797 -11.930   2.615  1.00 76.44           O  
ATOM   3280  CG  LYS A 404     -29.859 -15.070   6.156  1.00 76.44           C  
ATOM   3281  CD  LYS A 404     -29.469 -14.914   7.621  1.00 76.44           C  
ATOM   3282  CE  LYS A 404     -29.344 -16.266   8.312  1.00 76.44           C  
ATOM   3283  NZ  LYS A 404     -28.875 -16.109   9.727  1.00 76.44           N  
ATOM   3284  N   LYS A 405     -31.734 -11.852   3.691  1.00 75.12           N  
ATOM   3285  CA  LYS A 405     -32.188 -10.586   3.119  1.00 75.12           C  
ATOM   3286  C   LYS A 405     -31.141  -9.492   3.316  1.00 75.12           C  
ATOM   3287  CB  LYS A 405     -33.500 -10.156   3.740  1.00 75.12           C  
ATOM   3288  O   LYS A 405     -30.875  -8.703   2.404  1.00 75.12           O  
ATOM   3289  CG  LYS A 405     -34.312  -9.211   2.871  1.00 75.12           C  
ATOM   3290  CD  LYS A 405     -35.656  -8.852   3.525  1.00 75.12           C  
ATOM   3291  CE  LYS A 405     -36.438  -7.828   2.701  1.00 75.12           C  
ATOM   3292  NZ  LYS A 405     -37.750  -7.500   3.322  1.00 75.12           N  
ATOM   3293  N   ASP A 406     -30.375  -9.531   4.406  1.00 81.50           N  
ATOM   3294  CA  ASP A 406     -29.500  -8.414   4.715  1.00 81.50           C  
ATOM   3295  C   ASP A 406     -28.047  -8.742   4.352  1.00 81.50           C  
ATOM   3296  CB  ASP A 406     -29.594  -8.047   6.199  1.00 81.50           C  
ATOM   3297  O   ASP A 406     -27.141  -7.941   4.598  1.00 81.50           O  
ATOM   3298  CG  ASP A 406     -30.969  -7.520   6.590  1.00 81.50           C  
ATOM   3299  OD1 ASP A 406     -31.672  -6.953   5.727  1.00 81.50           O  
ATOM   3300  OD2 ASP A 406     -31.344  -7.676   7.773  1.00 81.50           O  
ATOM   3301  N   GLU A 407     -27.891  -9.859   3.660  1.00 87.62           N  
ATOM   3302  CA  GLU A 407     -26.547 -10.266   3.287  1.00 87.62           C  
ATOM   3303  C   GLU A 407     -26.219  -9.875   1.845  1.00 87.62           C  
ATOM   3304  CB  GLU A 407     -26.359 -11.773   3.479  1.00 87.62           C  
ATOM   3305  O   GLU A 407     -27.125  -9.750   1.019  1.00 87.62           O  
ATOM   3306  CG  GLU A 407     -26.312 -12.203   4.938  1.00 87.62           C  
ATOM   3307  CD  GLU A 407     -26.094 -13.695   5.113  1.00 87.62           C  
ATOM   3308  OE1 GLU A 407     -25.938 -14.156   6.270  1.00 87.62           O  
ATOM   3309  OE2 GLU A 407     -26.062 -14.414   4.086  1.00 87.62           O  
ATOM   3310  N   ILE A 408     -25.031  -9.617   1.620  1.00 90.62           N  
ATOM   3311  CA  ILE A 408     -24.578  -9.211   0.296  1.00 90.62           C  
ATOM   3312  C   ILE A 408     -23.875 -10.375  -0.391  1.00 90.62           C  
ATOM   3313  CB  ILE A 408     -23.625  -7.988   0.373  1.00 90.62           C  
ATOM   3314  O   ILE A 408     -23.016 -11.031   0.205  1.00 90.62           O  
ATOM   3315  CG1 ILE A 408     -24.328  -6.816   1.072  1.00 90.62           C  
ATOM   3316  CG2 ILE A 408     -23.156  -7.586  -1.025  1.00 90.62           C  
ATOM   3317  CD1 ILE A 408     -23.391  -5.680   1.454  1.00 90.62           C  
ATOM   3318  N   SER A 409     -24.297 -10.633  -1.557  1.00 90.75           N  
ATOM   3319  CA  SER A 409     -23.672 -11.695  -2.334  1.00 90.75           C  
ATOM   3320  C   SER A 409     -22.281 -11.281  -2.824  1.00 90.75           C  
ATOM   3321  CB  SER A 409     -24.547 -12.078  -3.523  1.00 90.75           C  
ATOM   3322  O   SER A 409     -22.078 -10.133  -3.229  1.00 90.75           O  
ATOM   3323  OG  SER A 409     -23.891 -13.008  -4.359  1.00 90.75           O  
ATOM   3324  N   VAL A 410     -21.391 -12.164  -2.887  1.00 92.12           N  
ATOM   3325  CA  VAL A 410     -20.016 -11.914  -3.338  1.00 92.12           C  
ATOM   3326  C   VAL A 410     -20.031 -11.461  -4.797  1.00 92.12           C  
ATOM   3327  CB  VAL A 410     -19.141 -13.172  -3.180  1.00 92.12           C  
ATOM   3328  O   VAL A 410     -19.219 -10.633  -5.203  1.00 92.12           O  
ATOM   3329  CG1 VAL A 410     -17.750 -12.930  -3.779  1.00 92.12           C  
ATOM   3330  CG2 VAL A 410     -19.016 -13.555  -1.706  1.00 92.12           C  
ATOM   3331  N   ASP A 411     -21.031 -11.875  -5.582  1.00 89.38           N  
ATOM   3332  CA  ASP A 411     -21.125 -11.547  -7.000  1.00 89.38           C  
ATOM   3333  C   ASP A 411     -21.594 -10.109  -7.203  1.00 89.38           C  
ATOM   3334  CB  ASP A 411     -22.078 -12.516  -7.711  1.00 89.38           C  
ATOM   3335  O   ASP A 411     -21.438  -9.539  -8.289  1.00 89.38           O  
ATOM   3336  CG  ASP A 411     -21.578 -13.945  -7.707  1.00 89.38           C  
ATOM   3337  OD1 ASP A 411     -20.375 -14.172  -7.941  1.00 89.38           O  
ATOM   3338  OD2 ASP A 411     -22.391 -14.859  -7.465  1.00 89.38           O  
ATOM   3339  N   SER A 412     -22.125  -9.555  -6.195  1.00 90.31           N  
ATOM   3340  CA  SER A 412     -22.672  -8.203  -6.305  1.00 90.31           C  
ATOM   3341  C   SER A 412     -21.672  -7.160  -5.828  1.00 90.31           C  
ATOM   3342  CB  SER A 412     -23.969  -8.086  -5.504  1.00 90.31           C  
ATOM   3343  O   SER A 412     -21.984  -5.965  -5.797  1.00 90.31           O  
ATOM   3344  OG  SER A 412     -23.719  -8.234  -4.117  1.00 90.31           O  
ATOM   3345  N   LEU A 413     -20.531  -7.578  -5.449  1.00 93.62           N  
ATOM   3346  CA  LEU A 413     -19.531  -6.656  -4.930  1.00 93.62           C  
ATOM   3347  C   LEU A 413     -18.953  -5.789  -6.047  1.00 93.62           C  
ATOM   3348  CB  LEU A 413     -18.406  -7.426  -4.234  1.00 93.62           C  
ATOM   3349  O   LEU A 413     -18.719  -6.273  -7.156  1.00 93.62           O  
ATOM   3350  CG  LEU A 413     -18.781  -8.180  -2.963  1.00 93.62           C  
ATOM   3351  CD1 LEU A 413     -17.578  -8.930  -2.410  1.00 93.62           C  
ATOM   3352  CD2 LEU A 413     -19.344  -7.227  -1.919  1.00 93.62           C  
ATOM   3353  N   ASP A 414     -18.797  -4.547  -5.754  1.00 93.06           N  
ATOM   3354  CA  ASP A 414     -18.141  -3.598  -6.652  1.00 93.06           C  
ATOM   3355  C   ASP A 414     -16.656  -3.455  -6.320  1.00 93.06           C  
ATOM   3356  CB  ASP A 414     -18.828  -2.232  -6.582  1.00 93.06           C  
ATOM   3357  O   ASP A 414     -16.297  -2.812  -5.332  1.00 93.06           O  
ATOM   3358  CG  ASP A 414     -18.359  -1.270  -7.656  1.00 93.06           C  
ATOM   3359  OD1 ASP A 414     -17.297  -1.526  -8.281  1.00 93.06           O  
ATOM   3360  OD2 ASP A 414     -19.031  -0.244  -7.875  1.00 93.06           O  
ATOM   3361  N   PHE A 415     -15.766  -3.930  -7.184  1.00 92.56           N  
ATOM   3362  CA  PHE A 415     -14.328  -3.959  -6.945  1.00 92.56           C  
ATOM   3363  C   PHE A 415     -13.695  -2.611  -7.273  1.00 92.56           C  
ATOM   3364  CB  PHE A 415     -13.664  -5.066  -7.770  1.00 92.56           C  
ATOM   3365  O   PHE A 415     -12.531  -2.371  -6.949  1.00 92.56           O  
ATOM   3366  CG  PHE A 415     -14.148  -6.449  -7.434  1.00 92.56           C  
ATOM   3367  CD1 PHE A 415     -14.109  -6.914  -6.125  1.00 92.56           C  
ATOM   3368  CD2 PHE A 415     -14.648  -7.285  -8.422  1.00 92.56           C  
ATOM   3369  CE1 PHE A 415     -14.555  -8.195  -5.809  1.00 92.56           C  
ATOM   3370  CE2 PHE A 415     -15.094  -8.562  -8.117  1.00 92.56           C  
ATOM   3371  CZ  PHE A 415     -15.047  -9.016  -6.809  1.00 92.56           C  
ATOM   3372  N   ASN A 416     -14.445  -1.720  -7.891  1.00 86.81           N  
ATOM   3373  CA  ASN A 416     -13.945  -0.372  -8.148  1.00 86.81           C  
ATOM   3374  C   ASN A 416     -14.070   0.515  -6.910  1.00 86.81           C  
ATOM   3375  CB  ASN A 416     -14.688   0.257  -9.328  1.00 86.81           C  
ATOM   3376  O   ASN A 416     -13.398   1.542  -6.809  1.00 86.81           O  
ATOM   3377  CG  ASN A 416     -14.398  -0.449 -10.641  1.00 86.81           C  
ATOM   3378  ND2 ASN A 416     -15.438  -0.642 -11.445  1.00 86.81           N  
ATOM   3379  OD1 ASN A 416     -13.258  -0.820 -10.922  1.00 86.81           O  
ATOM   3380  N   LYS A 417     -14.977   0.151  -6.051  1.00 93.12           N  
ATOM   3381  CA  LYS A 417     -15.094   0.804  -4.750  1.00 93.12           C  
ATOM   3382  C   LYS A 417     -14.273   0.070  -3.691  1.00 93.12           C  
ATOM   3383  CB  LYS A 417     -16.562   0.885  -4.320  1.00 93.12           C  
ATOM   3384  O   LYS A 417     -14.617  -1.045  -3.295  1.00 93.12           O  
ATOM   3385  CG  LYS A 417     -17.422   1.767  -5.215  1.00 93.12           C  
ATOM   3386  CD  LYS A 417     -18.844   1.867  -4.691  1.00 93.12           C  
ATOM   3387  CE  LYS A 417     -19.719   2.734  -5.598  1.00 93.12           C  
ATOM   3388  NZ  LYS A 417     -21.125   2.805  -5.109  1.00 93.12           N  
ATOM   3389  N   LYS A 418     -13.336   0.715  -3.289  1.00 96.00           N  
ATOM   3390  CA  LYS A 418     -12.414   0.034  -2.383  1.00 96.00           C  
ATOM   3391  C   LYS A 418     -11.844   1.001  -1.350  1.00 96.00           C  
ATOM   3392  CB  LYS A 418     -11.281  -0.628  -3.166  1.00 96.00           C  
ATOM   3393  O   LYS A 418     -11.789   2.209  -1.589  1.00 96.00           O  
ATOM   3394  CG  LYS A 418     -10.516   0.327  -4.066  1.00 96.00           C  
ATOM   3395  CD  LYS A 418      -9.516  -0.416  -4.945  1.00 96.00           C  
ATOM   3396  CE  LYS A 418      -8.734   0.541  -5.836  1.00 96.00           C  
ATOM   3397  NZ  LYS A 418      -7.789  -0.188  -6.738  1.00 96.00           N  
ATOM   3398  N   ILE A 419     -11.508   0.522  -0.231  1.00 97.88           N  
ATOM   3399  CA  ILE A 419     -10.820   1.238   0.838  1.00 97.88           C  
ATOM   3400  C   ILE A 419      -9.422   0.667   1.021  1.00 97.88           C  
ATOM   3401  CB  ILE A 419     -11.609   1.163   2.166  1.00 97.88           C  
ATOM   3402  O   ILE A 419      -9.250  -0.401   1.614  1.00 97.88           O  
ATOM   3403  CG1 ILE A 419     -12.977   1.845   2.018  1.00 97.88           C  
ATOM   3404  CG2 ILE A 419     -10.805   1.792   3.307  1.00 97.88           C  
ATOM   3405  CD1 ILE A 419     -13.891   1.674   3.225  1.00 97.88           C  
ATOM   3406  N   LEU A 420      -8.516   1.427   0.510  1.00 97.75           N  
ATOM   3407  CA  LEU A 420      -7.125   0.992   0.584  1.00 97.75           C  
ATOM   3408  C   LEU A 420      -6.426   1.610   1.790  1.00 97.75           C  
ATOM   3409  CB  LEU A 420      -6.379   1.363  -0.700  1.00 97.75           C  
ATOM   3410  O   LEU A 420      -5.523   1.003   2.369  1.00 97.75           O  
ATOM   3411  CG  LEU A 420      -6.918   0.760  -1.997  1.00 97.75           C  
ATOM   3412  CD1 LEU A 420      -6.098   1.241  -3.188  1.00 97.75           C  
ATOM   3413  CD2 LEU A 420      -6.918  -0.763  -1.921  1.00 97.75           C  
ATOM   3414  N   HIS A 421      -6.852   2.797   2.221  1.00 98.12           N  
ATOM   3415  CA  HIS A 421      -6.168   3.586   3.236  1.00 98.12           C  
ATOM   3416  C   HIS A 421      -7.090   3.893   4.410  1.00 98.12           C  
ATOM   3417  CB  HIS A 421      -5.637   4.887   2.635  1.00 98.12           C  
ATOM   3418  O   HIS A 421      -8.164   4.477   4.227  1.00 98.12           O  
ATOM   3419  CG  HIS A 421      -4.898   4.695   1.346  1.00 98.12           C  
ATOM   3420  CD2 HIS A 421      -5.223   5.039   0.077  1.00 98.12           C  
ATOM   3421  ND1 HIS A 421      -3.670   4.078   1.276  1.00 98.12           N  
ATOM   3422  CE1 HIS A 421      -3.268   4.051   0.017  1.00 98.12           C  
ATOM   3423  NE2 HIS A 421      -4.191   4.625  -0.731  1.00 98.12           N  
ATOM   3424  N   THR A 422      -6.617   3.539   5.555  1.00 98.25           N  
ATOM   3425  CA  THR A 422      -7.348   3.742   6.801  1.00 98.25           C  
ATOM   3426  C   THR A 422      -6.410   4.219   7.906  1.00 98.25           C  
ATOM   3427  CB  THR A 422      -8.062   2.453   7.250  1.00 98.25           C  
ATOM   3428  O   THR A 422      -5.211   3.947   7.871  1.00 98.25           O  
ATOM   3429  CG2 THR A 422      -9.039   1.967   6.188  1.00 98.25           C  
ATOM   3430  OG1 THR A 422      -7.082   1.433   7.488  1.00 98.25           O  
ATOM   3431  N   ALA A 423      -6.938   4.883   8.828  1.00 98.44           N  
ATOM   3432  CA  ALA A 423      -6.188   5.359   9.984  1.00 98.44           C  
ATOM   3433  C   ALA A 423      -7.062   5.387  11.234  1.00 98.44           C  
ATOM   3434  CB  ALA A 423      -5.609   6.746   9.711  1.00 98.44           C  
ATOM   3435  O   ALA A 423      -8.258   5.668  11.156  1.00 98.44           O  
ATOM   3436  N   TRP A 424      -6.465   5.074  12.328  1.00 98.44           N  
ATOM   3437  CA  TRP A 424      -7.129   5.105  13.625  1.00 98.44           C  
ATOM   3438  C   TRP A 424      -6.508   6.164  14.531  1.00 98.44           C  
ATOM   3439  CB  TRP A 424      -7.055   3.732  14.297  1.00 98.44           C  
ATOM   3440  O   TRP A 424      -5.285   6.227  14.672  1.00 98.44           O  
ATOM   3441  CG  TRP A 424      -8.117   3.504  15.336  1.00 98.44           C  
ATOM   3442  CD1 TRP A 424      -8.359   4.266  16.438  1.00 98.44           C  
ATOM   3443  CD2 TRP A 424      -9.070   2.439  15.359  1.00 98.44           C  
ATOM   3444  CE2 TRP A 424      -9.867   2.617  16.516  1.00 98.44           C  
ATOM   3445  CE3 TRP A 424      -9.328   1.352  14.508  1.00 98.44           C  
ATOM   3446  NE1 TRP A 424      -9.414   3.736  17.156  1.00 98.44           N  
ATOM   3447  CH2 TRP A 424     -11.141   0.689  15.992  1.00 98.44           C  
ATOM   3448  CZ2 TRP A 424     -10.906   1.744  16.844  1.00 98.44           C  
ATOM   3449  CZ3 TRP A 424     -10.367   0.486  14.844  1.00 98.44           C  
ATOM   3450  N   HIS A 425      -7.344   6.965  15.102  1.00 97.44           N  
ATOM   3451  CA  HIS A 425      -6.887   7.953  16.062  1.00 97.44           C  
ATOM   3452  C   HIS A 425      -6.098   7.293  17.203  1.00 97.44           C  
ATOM   3453  CB  HIS A 425      -8.070   8.734  16.641  1.00 97.44           C  
ATOM   3454  O   HIS A 425      -6.508   6.262  17.734  1.00 97.44           O  
ATOM   3455  CG  HIS A 425      -7.668   9.938  17.438  1.00 97.44           C  
ATOM   3456  CD2 HIS A 425      -7.773  11.258  17.156  1.00 97.44           C  
ATOM   3457  ND1 HIS A 425      -7.074   9.852  18.672  1.00 97.44           N  
ATOM   3458  CE1 HIS A 425      -6.832  11.070  19.125  1.00 97.44           C  
ATOM   3459  NE2 HIS A 425      -7.250  11.945  18.219  1.00 97.44           N  
ATOM   3460  N   PRO A 426      -5.047   7.902  17.672  1.00 95.31           N  
ATOM   3461  CA  PRO A 426      -4.145   7.246  18.609  1.00 95.31           C  
ATOM   3462  C   PRO A 426      -4.746   7.121  20.016  1.00 95.31           C  
ATOM   3463  CB  PRO A 426      -2.920   8.164  18.625  1.00 95.31           C  
ATOM   3464  O   PRO A 426      -4.363   6.234  20.781  1.00 95.31           O  
ATOM   3465  CG  PRO A 426      -3.406   9.461  18.062  1.00 95.31           C  
ATOM   3466  CD  PRO A 426      -4.559   9.172  17.141  1.00 95.31           C  
ATOM   3467  N   LYS A 427      -5.734   7.934  20.375  1.00 93.12           N  
ATOM   3468  CA  LYS A 427      -6.207   7.957  21.766  1.00 93.12           C  
ATOM   3469  C   LYS A 427      -7.703   7.668  21.844  1.00 93.12           C  
ATOM   3470  CB  LYS A 427      -5.898   9.305  22.406  1.00 93.12           C  
ATOM   3471  O   LYS A 427      -8.195   7.180  22.859  1.00 93.12           O  
ATOM   3472  CG  LYS A 427      -4.414   9.609  22.547  1.00 93.12           C  
ATOM   3473  CD  LYS A 427      -4.172  10.961  23.203  1.00 93.12           C  
ATOM   3474  CE  LYS A 427      -2.688  11.289  23.281  1.00 93.12           C  
ATOM   3475  NZ  LYS A 427      -2.451  12.656  23.828  1.00 93.12           N  
ATOM   3476  N   GLU A 428      -8.359   7.973  20.766  1.00 93.38           N  
ATOM   3477  CA  GLU A 428      -9.812   7.875  20.781  1.00 93.38           C  
ATOM   3478  C   GLU A 428     -10.312   6.922  19.688  1.00 93.38           C  
ATOM   3479  CB  GLU A 428     -10.445   9.258  20.594  1.00 93.38           C  
ATOM   3480  O   GLU A 428      -9.555   6.535  18.797  1.00 93.38           O  
ATOM   3481  CG  GLU A 428     -10.086  10.250  21.688  1.00 93.38           C  
ATOM   3482  CD  GLU A 428     -10.812  11.578  21.562  1.00 93.38           C  
ATOM   3483  OE1 GLU A 428     -10.594  12.469  22.406  1.00 93.38           O  
ATOM   3484  OE2 GLU A 428     -11.609  11.719  20.609  1.00 93.38           O  
ATOM   3485  N   ASN A 429     -11.547   6.582  19.875  1.00 94.38           N  
ATOM   3486  CA  ASN A 429     -12.188   5.746  18.875  1.00 94.38           C  
ATOM   3487  C   ASN A 429     -12.773   6.586  17.734  1.00 94.38           C  
ATOM   3488  CB  ASN A 429     -13.281   4.879  19.500  1.00 94.38           C  
ATOM   3489  O   ASN A 429     -13.992   6.621  17.547  1.00 94.38           O  
ATOM   3490  CG  ASN A 429     -12.711   3.736  20.328  1.00 94.38           C  
ATOM   3491  ND2 ASN A 429     -13.469   3.291  21.312  1.00 94.38           N  
ATOM   3492  OD1 ASN A 429     -11.602   3.262  20.062  1.00 94.38           O  
ATOM   3493  N   ILE A 430     -11.922   7.188  17.016  1.00 96.31           N  
ATOM   3494  CA  ILE A 430     -12.188   7.922  15.789  1.00 96.31           C  
ATOM   3495  C   ILE A 430     -11.383   7.312  14.641  1.00 96.31           C  
ATOM   3496  CB  ILE A 430     -11.844   9.422  15.945  1.00 96.31           C  
ATOM   3497  O   ILE A 430     -10.180   7.078  14.773  1.00 96.31           O  
ATOM   3498  CG1 ILE A 430     -12.602  10.023  17.141  1.00 96.31           C  
ATOM   3499  CG2 ILE A 430     -12.164  10.188  14.656  1.00 96.31           C  
ATOM   3500  CD1 ILE A 430     -12.094  11.391  17.562  1.00 96.31           C  
ATOM   3501  N   ILE A 431     -12.039   7.066  13.594  1.00 98.00           N  
ATOM   3502  CA  ILE A 431     -11.359   6.449  12.461  1.00 98.00           C  
ATOM   3503  C   ILE A 431     -11.578   7.285  11.203  1.00 98.00           C  
ATOM   3504  CB  ILE A 431     -11.836   5.000  12.234  1.00 98.00           C  
ATOM   3505  O   ILE A 431     -12.609   7.945  11.062  1.00 98.00           O  
ATOM   3506  CG1 ILE A 431     -13.352   4.973  11.977  1.00 98.00           C  
ATOM   3507  CG2 ILE A 431     -11.469   4.113  13.422  1.00 98.00           C  
ATOM   3508  CD1 ILE A 431     -13.883   3.607  11.555  1.00 98.00           C  
ATOM   3509  N   ALA A 432     -10.578   7.273  10.375  1.00 98.38           N  
ATOM   3510  CA  ALA A 432     -10.625   7.906   9.062  1.00 98.38           C  
ATOM   3511  C   ALA A 432     -10.438   6.879   7.949  1.00 98.38           C  
ATOM   3512  CB  ALA A 432      -9.562   9.000   8.961  1.00 98.38           C  
ATOM   3513  O   ALA A 432      -9.477   6.102   7.973  1.00 98.38           O  
ATOM   3514  N   VAL A 433     -11.305   6.898   6.949  1.00 97.88           N  
ATOM   3515  CA  VAL A 433     -11.273   5.961   5.832  1.00 97.88           C  
ATOM   3516  C   VAL A 433     -11.359   6.727   4.516  1.00 97.88           C  
ATOM   3517  CB  VAL A 433     -12.406   4.922   5.930  1.00 97.88           C  
ATOM   3518  O   VAL A 433     -12.289   7.512   4.309  1.00 97.88           O  
ATOM   3519  CG1 VAL A 433     -12.312   3.904   4.793  1.00 97.88           C  
ATOM   3520  CG2 VAL A 433     -12.383   4.219   7.285  1.00 97.88           C  
ATOM   3521  N   ALA A 434     -10.445   6.445   3.662  1.00 97.38           N  
ATOM   3522  CA  ALA A 434     -10.414   7.105   2.357  1.00 97.38           C  
ATOM   3523  C   ALA A 434     -11.133   6.262   1.306  1.00 97.38           C  
ATOM   3524  CB  ALA A 434      -8.977   7.375   1.925  1.00 97.38           C  
ATOM   3525  O   ALA A 434     -10.852   5.070   1.157  1.00 97.38           O  
ATOM   3526  N   THR A 435     -12.078   6.855   0.634  1.00 93.00           N  
ATOM   3527  CA  THR A 435     -12.773   6.254  -0.499  1.00 93.00           C  
ATOM   3528  C   THR A 435     -12.664   7.145  -1.733  1.00 93.00           C  
ATOM   3529  CB  THR A 435     -14.258   6.004  -0.173  1.00 93.00           C  
ATOM   3530  O   THR A 435     -13.352   8.164  -1.832  1.00 93.00           O  
ATOM   3531  CG2 THR A 435     -14.414   5.172   1.098  1.00 93.00           C  
ATOM   3532  OG1 THR A 435     -14.922   7.262   0.010  1.00 93.00           O  
ATOM   3533  N   THR A 436     -11.828   6.695  -2.654  1.00 90.81           N  
ATOM   3534  CA  THR A 436     -11.586   7.488  -3.852  1.00 90.81           C  
ATOM   3535  C   THR A 436     -11.141   8.898  -3.484  1.00 90.81           C  
ATOM   3536  CB  THR A 436     -12.844   7.555  -4.742  1.00 90.81           C  
ATOM   3537  O   THR A 436     -10.047   9.094  -2.953  1.00 90.81           O  
ATOM   3538  CG2 THR A 436     -12.492   8.039  -6.145  1.00 90.81           C  
ATOM   3539  OG1 THR A 436     -13.430   6.250  -4.832  1.00 90.81           O  
ATOM   3540  N   ASN A 437     -12.125   9.898  -3.594  1.00 91.44           N  
ATOM   3541  CA  ASN A 437     -11.766  11.273  -3.279  1.00 91.44           C  
ATOM   3542  C   ASN A 437     -12.445  11.758  -2.002  1.00 91.44           C  
ATOM   3543  CB  ASN A 437     -12.109  12.203  -4.449  1.00 91.44           C  
ATOM   3544  O   ASN A 437     -12.461  12.953  -1.716  1.00 91.44           O  
ATOM   3545  CG  ASN A 437     -13.602  12.258  -4.727  1.00 91.44           C  
ATOM   3546  ND2 ASN A 437     -14.078  13.422  -5.164  1.00 91.44           N  
ATOM   3547  OD1 ASN A 437     -14.312  11.273  -4.547  1.00 91.44           O  
ATOM   3548  N   ASN A 438     -13.031  10.844  -1.327  1.00 94.12           N  
ATOM   3549  CA  ASN A 438     -13.727  11.203  -0.099  1.00 94.12           C  
ATOM   3550  C   ASN A 438     -13.016  10.648   1.134  1.00 94.12           C  
ATOM   3551  CB  ASN A 438     -15.180  10.711  -0.143  1.00 94.12           C  
ATOM   3552  O   ASN A 438     -12.492   9.539   1.105  1.00 94.12           O  
ATOM   3553  CG  ASN A 438     -16.000  11.406  -1.212  1.00 94.12           C  
ATOM   3554  ND2 ASN A 438     -16.781  10.633  -1.959  1.00 94.12           N  
ATOM   3555  OD1 ASN A 438     -15.930  12.633  -1.366  1.00 94.12           O  
ATOM   3556  N   LEU A 439     -13.062  11.422   2.176  1.00 96.69           N  
ATOM   3557  CA  LEU A 439     -12.555  11.016   3.482  1.00 96.69           C  
ATOM   3558  C   LEU A 439     -13.688  10.906   4.496  1.00 96.69           C  
ATOM   3559  CB  LEU A 439     -11.508  12.016   3.980  1.00 96.69           C  
ATOM   3560  O   LEU A 439     -14.258  11.922   4.910  1.00 96.69           O  
ATOM   3561  CG  LEU A 439     -10.844  11.688   5.320  1.00 96.69           C  
ATOM   3562  CD1 LEU A 439      -9.914  10.484   5.176  1.00 96.69           C  
ATOM   3563  CD2 LEU A 439     -10.078  12.898   5.848  1.00 96.69           C  
ATOM   3564  N   TYR A 440     -13.961   9.766   4.875  1.00 96.19           N  
ATOM   3565  CA  TYR A 440     -14.984   9.523   5.883  1.00 96.19           C  
ATOM   3566  C   TYR A 440     -14.375   9.445   7.277  1.00 96.19           C  
ATOM   3567  CB  TYR A 440     -15.742   8.227   5.574  1.00 96.19           C  
ATOM   3568  O   TYR A 440     -13.344   8.797   7.477  1.00 96.19           O  
ATOM   3569  CG  TYR A 440     -16.609   8.312   4.348  1.00 96.19           C  
ATOM   3570  CD1 TYR A 440     -17.969   8.609   4.449  1.00 96.19           C  
ATOM   3571  CD2 TYR A 440     -16.094   8.094   3.080  1.00 96.19           C  
ATOM   3572  CE1 TYR A 440     -18.781   8.680   3.320  1.00 96.19           C  
ATOM   3573  CE2 TYR A 440     -16.891   8.164   1.943  1.00 96.19           C  
ATOM   3574  OH  TYR A 440     -19.031   8.531   0.952  1.00 96.19           O  
ATOM   3575  CZ  TYR A 440     -18.234   8.461   2.074  1.00 96.19           C  
ATOM   3576  N   ILE A 441     -15.039  10.039   8.172  1.00 96.50           N  
ATOM   3577  CA  ILE A 441     -14.656   9.977   9.578  1.00 96.50           C  
ATOM   3578  C   ILE A 441     -15.797   9.383  10.406  1.00 96.50           C  
ATOM   3579  CB  ILE A 441     -14.266  11.367  10.117  1.00 96.50           C  
ATOM   3580  O   ILE A 441     -16.953   9.805  10.273  1.00 96.50           O  
ATOM   3581  CG1 ILE A 441     -13.094  11.945   9.312  1.00 96.50           C  
ATOM   3582  CG2 ILE A 441     -13.922  11.289  11.609  1.00 96.50           C  
ATOM   3583  CD1 ILE A 441     -12.734  13.375   9.695  1.00 96.50           C  
ATOM   3584  N   PHE A 442     -15.461   8.430  11.172  1.00 95.69           N  
ATOM   3585  CA  PHE A 442     -16.422   7.766  12.055  1.00 95.69           C  
ATOM   3586  C   PHE A 442     -15.953   7.836  13.500  1.00 95.69           C  
ATOM   3587  CB  PHE A 442     -16.609   6.305  11.633  1.00 95.69           C  
ATOM   3588  O   PHE A 442     -14.750   7.918  13.773  1.00 95.69           O  
ATOM   3589  CG  PHE A 442     -17.031   6.137  10.195  1.00 95.69           C  
ATOM   3590  CD1 PHE A 442     -18.359   6.254   9.820  1.00 95.69           C  
ATOM   3591  CD2 PHE A 442     -16.078   5.859   9.219  1.00 95.69           C  
ATOM   3592  CE1 PHE A 442     -18.750   6.098   8.492  1.00 95.69           C  
ATOM   3593  CE2 PHE A 442     -16.453   5.703   7.887  1.00 95.69           C  
ATOM   3594  CZ  PHE A 442     -17.797   5.820   7.527  1.00 95.69           C  
ATOM   3595  N   GLN A 443     -16.922   7.773  14.352  1.00 94.25           N  
ATOM   3596  CA  GLN A 443     -16.641   7.805  15.789  1.00 94.25           C  
ATOM   3597  C   GLN A 443     -17.531   6.824  16.547  1.00 94.25           C  
ATOM   3598  CB  GLN A 443     -16.828   9.219  16.344  1.00 94.25           C  
ATOM   3599  O   GLN A 443     -18.656   6.551  16.109  1.00 94.25           O  
ATOM   3600  CG  GLN A 443     -16.594   9.320  17.844  1.00 94.25           C  
ATOM   3601  CD  GLN A 443     -16.719  10.750  18.359  1.00 94.25           C  
ATOM   3602  NE2 GLN A 443     -16.656  10.906  19.672  1.00 94.25           N  
ATOM   3603  OE1 GLN A 443     -16.859  11.695  17.578  1.00 94.25           O  
ATOM   3604  N   ASP A 444     -17.000   6.340  17.656  1.00 91.75           N  
ATOM   3605  CA  ASP A 444     -17.812   5.453  18.469  1.00 91.75           C  
ATOM   3606  C   ASP A 444     -18.953   6.211  19.141  1.00 91.75           C  
ATOM   3607  CB  ASP A 444     -16.953   4.766  19.531  1.00 91.75           C  
ATOM   3608  O   ASP A 444     -18.859   7.418  19.375  1.00 91.75           O  
ATOM   3609  CG  ASP A 444     -16.406   5.730  20.578  1.00 91.75           C  
ATOM   3610  OD1 ASP A 444     -16.188   6.918  20.250  1.00 91.75           O  
ATOM   3611  OD2 ASP A 444     -16.203   5.305  21.734  1.00 91.75           O  
ATOM   3612  N   LYS A 445     -20.047   5.465  19.312  1.00 82.25           N  
ATOM   3613  CA  LYS A 445     -21.203   6.066  19.984  1.00 82.25           C  
ATOM   3614  C   LYS A 445     -20.953   6.219  21.469  1.00 82.25           C  
ATOM   3615  CB  LYS A 445     -22.453   5.227  19.734  1.00 82.25           C  
ATOM   3616  O   LYS A 445     -20.703   5.234  22.172  1.00 82.25           O  
ATOM   3617  CG  LYS A 445     -23.734   5.891  20.203  1.00 82.25           C  
ATOM   3618  CD  LYS A 445     -24.953   5.023  19.891  1.00 82.25           C  
ATOM   3619  CE  LYS A 445     -26.250   5.664  20.406  1.00 82.25           C  
ATOM   3620  NZ  LYS A 445     -27.438   4.816  20.109  1.00 82.25           N  
ATOM   3621  N   VAL A 446     -20.625   7.418  21.922  1.00 68.31           N  
ATOM   3622  CA  VAL A 446     -20.484   7.648  23.359  1.00 68.31           C  
ATOM   3623  C   VAL A 446     -21.859   7.699  24.016  1.00 68.31           C  
ATOM   3624  CB  VAL A 446     -19.703   8.945  23.656  1.00 68.31           C  
ATOM   3625  O   VAL A 446     -22.797   8.281  23.469  1.00 68.31           O  
ATOM   3626  CG1 VAL A 446     -19.234   8.984  25.109  1.00 68.31           C  
ATOM   3627  CG2 VAL A 446     -18.500   9.078  22.703  1.00 68.31           C  
ATOM   3628  N   ASN A 447     -22.219   6.711  24.875  1.00 54.12           N  
ATOM   3629  CA  ASN A 447     -23.422   6.852  25.672  1.00 54.12           C  
ATOM   3630  C   ASN A 447     -23.375   8.109  26.547  1.00 54.12           C  
ATOM   3631  CB  ASN A 447     -23.641   5.613  26.547  1.00 54.12           C  
ATOM   3632  O   ASN A 447     -22.312   8.531  26.969  1.00 54.12           O  
ATOM   3633  CG  ASN A 447     -24.234   4.453  25.781  1.00 54.12           C  
ATOM   3634  ND2 ASN A 447     -24.188   3.262  26.359  1.00 54.12           N  
ATOM   3635  OD1 ASN A 447     -24.750   4.625  24.656  1.00 54.12           O  
TER    3636      ASN A 447                                                      
ATOM   3637  N   MET B   1      10.164   5.277 -24.125  1.00 18.89           N  
ATOM   3638  CA  MET B   1       8.883   4.645 -23.859  1.00 18.89           C  
ATOM   3639  C   MET B   1       9.047   3.451 -22.922  1.00 18.89           C  
ATOM   3640  CB  MET B   1       8.219   4.195 -25.156  1.00 18.89           C  
ATOM   3641  O   MET B   1       8.125   3.111 -22.172  1.00 18.89           O  
ATOM   3642  CG  MET B   1       7.340   5.262 -25.797  1.00 18.89           C  
ATOM   3643  SD  MET B   1       6.414   4.629 -27.250  1.00 18.89           S  
ATOM   3644  CE  MET B   1       6.020   6.191 -28.094  1.00 18.89           C  
ATOM   3645  N   ALA B   2      10.164   2.633 -23.141  1.00 22.08           N  
ATOM   3646  CA  ALA B   2      10.750   1.471 -22.484  1.00 22.08           C  
ATOM   3647  C   ALA B   2      11.117   1.790 -21.031  1.00 22.08           C  
ATOM   3648  CB  ALA B   2      11.984   0.995 -23.250  1.00 22.08           C  
ATOM   3649  O   ALA B   2      11.477   0.895 -20.266  1.00 22.08           O  
ATOM   3650  N   SER B   3      11.320   3.051 -20.750  1.00 26.81           N  
ATOM   3651  CA  SER B   3      12.062   3.471 -19.578  1.00 26.81           C  
ATOM   3652  C   SER B   3      11.211   3.338 -18.312  1.00 26.81           C  
ATOM   3653  CB  SER B   3      12.539   4.918 -19.719  1.00 26.81           C  
ATOM   3654  O   SER B   3      11.672   3.656 -17.219  1.00 26.81           O  
ATOM   3655  OG  SER B   3      12.234   5.414 -21.016  1.00 26.81           O  
ATOM   3656  N   ASP B   4       9.883   3.383 -18.438  1.00 28.91           N  
ATOM   3657  CA  ASP B   4       9.000   3.525 -17.281  1.00 28.91           C  
ATOM   3658  C   ASP B   4       8.969   2.240 -16.453  1.00 28.91           C  
ATOM   3659  CB  ASP B   4       7.586   3.900 -17.719  1.00 28.91           C  
ATOM   3660  O   ASP B   4       8.109   2.076 -15.586  1.00 28.91           O  
ATOM   3661  CG  ASP B   4       7.355   5.402 -17.766  1.00 28.91           C  
ATOM   3662  OD1 ASP B   4       8.141   6.156 -17.156  1.00 28.91           O  
ATOM   3663  OD2 ASP B   4       6.379   5.836 -18.406  1.00 28.91           O  
ATOM   3664  N   LEU B   5       9.336   0.966 -16.922  1.00 31.30           N  
ATOM   3665  CA  LEU B   5       9.203  -0.402 -16.422  1.00 31.30           C  
ATOM   3666  C   LEU B   5       9.766  -0.531 -15.016  1.00 31.30           C  
ATOM   3667  CB  LEU B   5       9.914  -1.378 -17.359  1.00 31.30           C  
ATOM   3668  O   LEU B   5       9.297  -1.360 -14.227  1.00 31.30           O  
ATOM   3669  CG  LEU B   5       9.078  -1.971 -18.500  1.00 31.30           C  
ATOM   3670  CD1 LEU B   5       9.914  -2.119 -19.766  1.00 31.30           C  
ATOM   3671  CD2 LEU B   5       8.484  -3.312 -18.078  1.00 31.30           C  
ATOM   3672  N   GLU B   6      11.109  -0.040 -14.617  1.00 37.41           N  
ATOM   3673  CA  GLU B   6      12.078  -0.373 -13.578  1.00 37.41           C  
ATOM   3674  C   GLU B   6      11.711   0.291 -12.250  1.00 37.41           C  
ATOM   3675  CB  GLU B   6      13.484   0.040 -14.000  1.00 37.41           C  
ATOM   3676  O   GLU B   6      12.500   0.268 -11.305  1.00 37.41           O  
ATOM   3677  CG  GLU B   6      14.172  -0.961 -14.922  1.00 37.41           C  
ATOM   3678  CD  GLU B   6      15.594  -0.569 -15.289  1.00 37.41           C  
ATOM   3679  OE1 GLU B   6      16.281  -1.361 -15.961  1.00 37.41           O  
ATOM   3680  OE2 GLU B   6      16.016   0.541 -14.891  1.00 37.41           O  
ATOM   3681  N   SER B   7      10.680   1.053 -12.289  1.00 39.94           N  
ATOM   3682  CA  SER B   7      10.719   1.957 -11.141  1.00 39.94           C  
ATOM   3683  C   SER B   7      10.211   1.269  -9.875  1.00 39.94           C  
ATOM   3684  CB  SER B   7       9.883   3.207 -11.422  1.00 39.94           C  
ATOM   3685  O   SER B   7      10.531   1.691  -8.766  1.00 39.94           O  
ATOM   3686  OG  SER B   7       8.688   2.875 -12.109  1.00 39.94           O  
ATOM   3687  N   SER B   8       9.164   0.563  -9.781  1.00 40.06           N  
ATOM   3688  CA  SER B   8       8.766  -0.161  -8.570  1.00 40.06           C  
ATOM   3689  C   SER B   8       8.711  -1.664  -8.828  1.00 40.06           C  
ATOM   3690  CB  SER B   8       7.410   0.332  -8.070  1.00 40.06           C  
ATOM   3691  O   SER B   8       8.031  -2.119  -9.742  1.00 40.06           O  
ATOM   3692  OG  SER B   8       6.969  -0.442  -6.969  1.00 40.06           O  
ATOM   3693  N   LEU B   9       9.844  -2.447  -8.203  1.00 39.47           N  
ATOM   3694  CA  LEU B   9       9.875  -3.902  -8.312  1.00 39.47           C  
ATOM   3695  C   LEU B   9       8.695  -4.527  -7.570  1.00 39.47           C  
ATOM   3696  CB  LEU B   9      11.188  -4.453  -7.758  1.00 39.47           C  
ATOM   3697  O   LEU B   9       8.453  -5.730  -7.684  1.00 39.47           O  
ATOM   3698  CG  LEU B   9      12.438  -4.219  -8.617  1.00 39.47           C  
ATOM   3699  CD1 LEU B   9      13.695  -4.488  -7.801  1.00 39.47           C  
ATOM   3700  CD2 LEU B   9      12.398  -5.102  -9.859  1.00 39.47           C  
ATOM   3701  N   THR B  10       8.367  -3.916  -6.445  1.00 39.88           N  
ATOM   3702  CA  THR B  10       7.293  -4.504  -5.656  1.00 39.88           C  
ATOM   3703  C   THR B  10       6.121  -4.910  -6.547  1.00 39.88           C  
ATOM   3704  CB  THR B  10       6.797  -3.531  -4.570  1.00 39.88           C  
ATOM   3705  O   THR B  10       5.195  -5.586  -6.098  1.00 39.88           O  
ATOM   3706  CG2 THR B  10       7.770  -3.480  -3.395  1.00 39.88           C  
ATOM   3707  OG1 THR B  10       6.676  -2.219  -5.133  1.00 39.88           O  
ATOM   3708  N   SER B  11       6.180  -4.270  -7.660  1.00 39.56           N  
ATOM   3709  CA  SER B  11       5.309  -4.742  -8.734  1.00 39.56           C  
ATOM   3710  C   SER B  11       5.785  -6.082  -9.281  1.00 39.56           C  
ATOM   3711  CB  SER B  11       5.242  -3.715  -9.859  1.00 39.56           C  
ATOM   3712  O   SER B  11       5.172  -6.641 -10.195  1.00 39.56           O  
ATOM   3713  OG  SER B  11       6.500  -3.592 -10.508  1.00 39.56           O  
ATOM   3714  N   ILE B  12       6.012  -7.113  -8.594  1.00 39.69           N  
ATOM   3715  CA  ILE B  12       6.477  -8.484  -8.789  1.00 39.69           C  
ATOM   3716  C   ILE B  12       7.160  -8.602 -10.148  1.00 39.69           C  
ATOM   3717  CB  ILE B  12       5.312  -9.492  -8.688  1.00 39.69           C  
ATOM   3718  O   ILE B  12       6.723  -9.375 -11.008  1.00 39.69           O  
ATOM   3719  CG1 ILE B  12       4.867  -9.641  -7.227  1.00 39.69           C  
ATOM   3720  CG2 ILE B  12       5.723 -10.852  -9.273  1.00 39.69           C  
ATOM   3721  CD1 ILE B  12       3.455 -10.188  -7.062  1.00 39.69           C  
ATOM   3722  N   ASP B  13       8.039  -7.766 -10.578  1.00 36.44           N  
ATOM   3723  CA  ASP B  13       8.820  -7.965 -11.797  1.00 36.44           C  
ATOM   3724  C   ASP B  13       9.891  -9.031 -11.602  1.00 36.44           C  
ATOM   3725  CB  ASP B  13       9.461  -6.648 -12.242  1.00 36.44           C  
ATOM   3726  O   ASP B  13      10.523  -9.477 -12.562  1.00 36.44           O  
ATOM   3727  CG  ASP B  13       8.461  -5.645 -12.773  1.00 36.44           C  
ATOM   3728  OD1 ASP B  13       7.352  -6.055 -13.188  1.00 36.44           O  
ATOM   3729  OD2 ASP B  13       8.773  -4.438 -12.781  1.00 36.44           O  
ATOM   3730  N   TRP B  14      10.438  -9.172 -10.414  1.00 33.00           N  
ATOM   3731  CA  TRP B  14      11.602 -10.008 -10.148  1.00 33.00           C  
ATOM   3732  C   TRP B  14      11.227 -11.484 -10.125  1.00 33.00           C  
ATOM   3733  CB  TRP B  14      12.258  -9.617  -8.820  1.00 33.00           C  
ATOM   3734  O   TRP B  14      12.094 -12.352 -10.008  1.00 33.00           O  
ATOM   3735  CG  TRP B  14      11.367  -9.789  -7.629  1.00 33.00           C  
ATOM   3736  CD1 TRP B  14      10.461  -8.891  -7.133  1.00 33.00           C  
ATOM   3737  CD2 TRP B  14      11.297 -10.938  -6.777  1.00 33.00           C  
ATOM   3738  CE2 TRP B  14      10.328 -10.664  -5.785  1.00 33.00           C  
ATOM   3739  CE3 TRP B  14      11.961 -12.172  -6.758  1.00 33.00           C  
ATOM   3740  NE1 TRP B  14       9.836  -9.414  -6.027  1.00 33.00           N  
ATOM   3741  CH2 TRP B  14      10.672 -12.789  -4.789  1.00 33.00           C  
ATOM   3742  CZ2 TRP B  14      10.008 -11.586  -4.785  1.00 33.00           C  
ATOM   3743  CZ3 TRP B  14      11.641 -13.086  -5.758  1.00 33.00           C  
ATOM   3744  N   LEU B  15      10.133 -11.773 -10.227  1.00 36.50           N  
ATOM   3745  CA  LEU B  15       9.641 -13.141 -10.078  1.00 36.50           C  
ATOM   3746  C   LEU B  15      10.398 -14.094 -10.984  1.00 36.50           C  
ATOM   3747  CB  LEU B  15       8.141 -13.203 -10.391  1.00 36.50           C  
ATOM   3748  O   LEU B  15      10.297 -15.312 -10.836  1.00 36.50           O  
ATOM   3749  CG  LEU B  15       7.191 -12.992  -9.203  1.00 36.50           C  
ATOM   3750  CD1 LEU B  15       5.809 -12.594  -9.703  1.00 36.50           C  
ATOM   3751  CD2 LEU B  15       7.113 -14.258  -8.352  1.00 36.50           C  
ATOM   3752  N   PRO B  16      11.203 -13.695 -11.852  1.00 29.81           N  
ATOM   3753  CA  PRO B  16      11.719 -14.828 -12.625  1.00 29.81           C  
ATOM   3754  C   PRO B  16      12.531 -15.805 -11.773  1.00 29.81           C  
ATOM   3755  CB  PRO B  16      12.602 -14.164 -13.688  1.00 29.81           C  
ATOM   3756  O   PRO B  16      12.523 -17.016 -12.031  1.00 29.81           O  
ATOM   3757  CG  PRO B  16      12.383 -12.703 -13.500  1.00 29.81           C  
ATOM   3758  CD  PRO B  16      11.656 -12.484 -12.203  1.00 29.81           C  
ATOM   3759  N   GLN B  17      13.336 -15.297 -10.773  1.00 31.38           N  
ATOM   3760  CA  GLN B  17      14.359 -16.203 -10.281  1.00 31.38           C  
ATOM   3761  C   GLN B  17      13.742 -17.328  -9.438  1.00 31.38           C  
ATOM   3762  CB  GLN B  17      15.398 -15.445  -9.453  1.00 31.38           C  
ATOM   3763  O   GLN B  17      14.453 -18.203  -8.938  1.00 31.38           O  
ATOM   3764  CG  GLN B  17      16.438 -14.719 -10.297  1.00 31.38           C  
ATOM   3765  CD  GLN B  17      17.422 -13.930  -9.461  1.00 31.38           C  
ATOM   3766  NE2 GLN B  17      18.391 -13.305 -10.117  1.00 31.38           N  
ATOM   3767  OE1 GLN B  17      17.328 -13.883  -8.227  1.00 31.38           O  
ATOM   3768  N   LEU B  18      12.664 -17.109  -8.820  1.00 30.83           N  
ATOM   3769  CA  LEU B  18      12.195 -18.188  -7.953  1.00 30.83           C  
ATOM   3770  C   LEU B  18      11.742 -19.391  -8.766  1.00 30.83           C  
ATOM   3771  CB  LEU B  18      11.047 -17.703  -7.066  1.00 30.83           C  
ATOM   3772  O   LEU B  18      11.484 -20.469  -8.211  1.00 30.83           O  
ATOM   3773  CG  LEU B  18      11.445 -17.078  -5.727  1.00 30.83           C  
ATOM   3774  CD1 LEU B  18      10.398 -16.062  -5.285  1.00 30.83           C  
ATOM   3775  CD2 LEU B  18      11.617 -18.156  -4.664  1.00 30.83           C  
ATOM   3776  N   THR B  19      11.297 -19.078  -9.875  1.00 30.94           N  
ATOM   3777  CA  THR B  19      10.734 -20.203 -10.617  1.00 30.94           C  
ATOM   3778  C   THR B  19      11.828 -21.172 -11.062  1.00 30.94           C  
ATOM   3779  CB  THR B  19       9.938 -19.719 -11.852  1.00 30.94           C  
ATOM   3780  O   THR B  19      11.562 -22.141 -11.766  1.00 30.94           O  
ATOM   3781  CG2 THR B  19       8.453 -20.016 -11.695  1.00 30.94           C  
ATOM   3782  OG1 THR B  19      10.125 -18.312 -12.000  1.00 30.94           O  
ATOM   3783  N   LEU B  20      13.086 -20.875 -11.047  1.00 29.38           N  
ATOM   3784  CA  LEU B  20      13.922 -21.922 -11.633  1.00 29.38           C  
ATOM   3785  C   LEU B  20      13.773 -23.234 -10.867  1.00 29.38           C  
ATOM   3786  CB  LEU B  20      15.391 -21.484 -11.648  1.00 29.38           C  
ATOM   3787  O   LEU B  20      13.758 -24.312 -11.469  1.00 29.38           O  
ATOM   3788  CG  LEU B  20      16.047 -21.359 -13.023  1.00 29.38           C  
ATOM   3789  CD1 LEU B  20      16.516 -19.922 -13.250  1.00 29.38           C  
ATOM   3790  CD2 LEU B  20      17.203 -22.328 -13.164  1.00 29.38           C  
ATOM   3791  N   ARG B  21      13.930 -23.234  -9.500  1.00 28.52           N  
ATOM   3792  CA  ARG B  21      14.148 -24.547  -8.930  1.00 28.52           C  
ATOM   3793  C   ARG B  21      12.852 -25.359  -8.898  1.00 28.52           C  
ATOM   3794  CB  ARG B  21      14.727 -24.438  -7.516  1.00 28.52           C  
ATOM   3795  O   ARG B  21      12.883 -26.594  -8.852  1.00 28.52           O  
ATOM   3796  CG  ARG B  21      16.031 -25.203  -7.320  1.00 28.52           C  
ATOM   3797  CD  ARG B  21      16.578 -25.016  -5.918  1.00 28.52           C  
ATOM   3798  NE  ARG B  21      17.812 -25.766  -5.723  1.00 28.52           N  
ATOM   3799  NH1 ARG B  21      18.219 -24.969  -3.590  1.00 28.52           N  
ATOM   3800  NH2 ARG B  21      19.672 -26.469  -4.551  1.00 28.52           N  
ATOM   3801  CZ  ARG B  21      18.562 -25.734  -4.621  1.00 28.52           C  
ATOM   3802  N   ALA B  22      11.711 -24.625  -8.695  1.00 27.27           N  
ATOM   3803  CA  ALA B  22      10.602 -25.578  -8.555  1.00 27.27           C  
ATOM   3804  C   ALA B  22      10.172 -26.125  -9.906  1.00 27.27           C  
ATOM   3805  CB  ALA B  22       9.422 -24.906  -7.852  1.00 27.27           C  
ATOM   3806  O   ALA B  22       9.180 -26.859 -10.000  1.00 27.27           O  
ATOM   3807  N   THR B  23      10.695 -25.516 -10.938  1.00 26.17           N  
ATOM   3808  CA  THR B  23      10.273 -26.062 -12.227  1.00 26.17           C  
ATOM   3809  C   THR B  23      10.805 -27.469 -12.422  1.00 26.17           C  
ATOM   3810  CB  THR B  23      10.734 -25.156 -13.391  1.00 26.17           C  
ATOM   3811  O   THR B  23      10.414 -28.172 -13.359  1.00 26.17           O  
ATOM   3812  CG2 THR B  23       9.555 -24.719 -14.242  1.00 26.17           C  
ATOM   3813  OG1 THR B  23      11.398 -24.016 -12.859  1.00 26.17           O  
ATOM   3814  N   ILE B  24      11.906 -27.891 -11.852  1.00 24.27           N  
ATOM   3815  CA  ILE B  24      12.352 -29.156 -12.430  1.00 24.27           C  
ATOM   3816  C   ILE B  24      11.312 -30.234 -12.141  1.00 24.27           C  
ATOM   3817  CB  ILE B  24      13.734 -29.578 -11.875  1.00 24.27           C  
ATOM   3818  O   ILE B  24      11.227 -31.234 -12.875  1.00 24.27           O  
ATOM   3819  CG1 ILE B  24      14.812 -28.578 -12.328  1.00 24.27           C  
ATOM   3820  CG2 ILE B  24      14.078 -31.000 -12.312  1.00 24.27           C  
ATOM   3821  CD1 ILE B  24      16.156 -28.781 -11.641  1.00 24.27           C  
ATOM   3822  N   GLU B  25      10.641 -30.250 -10.938  1.00 23.03           N  
ATOM   3823  CA  GLU B  25      10.125 -31.609 -10.719  1.00 23.03           C  
ATOM   3824  C   GLU B  25       8.891 -31.859 -11.578  1.00 23.03           C  
ATOM   3825  CB  GLU B  25       9.797 -31.828  -9.242  1.00 23.03           C  
ATOM   3826  O   GLU B  25       8.742 -32.938 -12.156  1.00 23.03           O  
ATOM   3827  CG  GLU B  25      10.953 -32.438  -8.445  1.00 23.03           C  
ATOM   3828  CD  GLU B  25      10.602 -32.656  -6.984  1.00 23.03           C  
ATOM   3829  OE1 GLU B  25      11.414 -33.281  -6.262  1.00 23.03           O  
ATOM   3830  OE2 GLU B  25       9.516 -32.219  -6.555  1.00 23.03           O  
ATOM   3831  N   LYS B  26       7.773 -30.969 -11.492  1.00 22.23           N  
ATOM   3832  CA  LYS B  26       6.547 -31.672 -11.859  1.00 22.23           C  
ATOM   3833  C   LYS B  26       6.305 -31.609 -13.367  1.00 22.23           C  
ATOM   3834  CB  LYS B  26       5.348 -31.094 -11.109  1.00 22.23           C  
ATOM   3835  O   LYS B  26       5.168 -31.750 -13.828  1.00 22.23           O  
ATOM   3836  CG  LYS B  26       4.703 -32.062 -10.133  1.00 22.23           C  
ATOM   3837  CD  LYS B  26       3.508 -31.422  -9.430  1.00 22.23           C  
ATOM   3838  CE  LYS B  26       2.879 -32.375  -8.422  1.00 22.23           C  
ATOM   3839  NZ  LYS B  26       1.805 -31.719  -7.625  1.00 22.23           N  
ATOM   3840  N   LEU B  27       7.188 -31.078 -14.133  1.00 23.42           N  
ATOM   3841  CA  LEU B  27       6.777 -30.906 -15.531  1.00 23.42           C  
ATOM   3842  C   LEU B  27       6.598 -32.281 -16.203  1.00 23.42           C  
ATOM   3843  CB  LEU B  27       7.809 -30.078 -16.297  1.00 23.42           C  
ATOM   3844  O   LEU B  27       7.277 -32.594 -17.172  1.00 23.42           O  
ATOM   3845  CG  LEU B  27       7.480 -28.609 -16.484  1.00 23.42           C  
ATOM   3846  CD1 LEU B  27       8.711 -27.750 -16.188  1.00 23.42           C  
ATOM   3847  CD2 LEU B  27       6.973 -28.344 -17.906  1.00 23.42           C  
ATOM   3848  N   GLY B  28       6.711 -33.375 -15.492  1.00 20.02           N  
ATOM   3849  CA  GLY B  28       6.641 -34.438 -16.484  1.00 20.02           C  
ATOM   3850  C   GLY B  28       5.402 -34.375 -17.359  1.00 20.02           C  
ATOM   3851  O   GLY B  28       5.500 -34.406 -18.594  1.00 20.02           O  
ATOM   3852  N   SER B  29       4.121 -34.688 -16.891  1.00 18.00           N  
ATOM   3853  CA  SER B  29       3.367 -35.625 -17.703  1.00 18.00           C  
ATOM   3854  C   SER B  29       2.492 -34.906 -18.719  1.00 18.00           C  
ATOM   3855  CB  SER B  29       2.502 -36.500 -16.812  1.00 18.00           C  
ATOM   3856  O   SER B  29       1.779 -35.562 -19.500  1.00 18.00           O  
ATOM   3857  OG  SER B  29       2.965 -36.500 -15.469  1.00 18.00           O  
ATOM   3858  N   ALA B  30       1.988 -33.594 -18.562  1.00 18.75           N  
ATOM   3859  CA  ALA B  30       0.604 -33.531 -19.031  1.00 18.75           C  
ATOM   3860  C   ALA B  30       0.535 -33.344 -20.547  1.00 18.75           C  
ATOM   3861  CB  ALA B  30      -0.143 -32.375 -18.328  1.00 18.75           C  
ATOM   3862  O   ALA B  30       0.986 -32.312 -21.078  1.00 18.75           O  
ATOM   3863  N   SER B  31       0.410 -34.375 -21.266  1.00 18.67           N  
ATOM   3864  CA  SER B  31       0.333 -34.562 -22.719  1.00 18.67           C  
ATOM   3865  C   SER B  31      -0.859 -33.812 -23.297  1.00 18.67           C  
ATOM   3866  CB  SER B  31       0.239 -36.031 -23.078  1.00 18.67           C  
ATOM   3867  O   SER B  31      -0.917 -33.562 -24.500  1.00 18.67           O  
ATOM   3868  OG  SER B  31       1.005 -36.812 -22.172  1.00 18.67           O  
ATOM   3869  N   GLN B  32      -2.178 -33.688 -22.688  1.00 18.25           N  
ATOM   3870  CA  GLN B  32      -3.277 -34.094 -23.547  1.00 18.25           C  
ATOM   3871  C   GLN B  32      -3.633 -33.031 -24.562  1.00 18.25           C  
ATOM   3872  CB  GLN B  32      -4.504 -34.469 -22.703  1.00 18.25           C  
ATOM   3873  O   GLN B  32      -3.477 -31.828 -24.281  1.00 18.25           O  
ATOM   3874  CG  GLN B  32      -4.504 -35.906 -22.203  1.00 18.25           C  
ATOM   3875  CD  GLN B  32      -5.852 -36.344 -21.656  1.00 18.25           C  
ATOM   3876  NE2 GLN B  32      -5.988 -37.625 -21.375  1.00 18.25           N  
ATOM   3877  OE1 GLN B  32      -6.762 -35.531 -21.500  1.00 18.25           O  
ATOM   3878  N   ALA B  33      -4.414 -33.312 -25.672  1.00 19.61           N  
ATOM   3879  CA  ALA B  33      -4.695 -32.969 -27.062  1.00 19.61           C  
ATOM   3880  C   ALA B  33      -5.766 -31.891 -27.172  1.00 19.61           C  
ATOM   3881  CB  ALA B  33      -5.129 -34.219 -27.828  1.00 19.61           C  
ATOM   3882  O   ALA B  33      -6.117 -31.469 -28.281  1.00 19.61           O  
ATOM   3883  N   GLY B  34      -6.512 -31.250 -26.078  1.00 22.48           N  
ATOM   3884  CA  GLY B  34      -7.934 -31.109 -26.359  1.00 22.48           C  
ATOM   3885  C   GLY B  34      -8.234 -30.078 -27.422  1.00 22.48           C  
ATOM   3886  O   GLY B  34      -7.398 -29.219 -27.703  1.00 22.48           O  
ATOM   3887  N   PRO B  35      -9.578 -29.969 -27.922  1.00 22.39           N  
ATOM   3888  CA  PRO B  35     -10.141 -29.500 -29.188  1.00 22.39           C  
ATOM   3889  C   PRO B  35     -10.195 -27.984 -29.281  1.00 22.39           C  
ATOM   3890  CB  PRO B  35     -11.547 -30.109 -29.188  1.00 22.39           C  
ATOM   3891  O   PRO B  35     -10.141 -27.297 -28.266  1.00 22.39           O  
ATOM   3892  CG  PRO B  35     -11.773 -30.562 -27.797  1.00 22.39           C  
ATOM   3893  CD  PRO B  35     -10.477 -30.438 -27.031  1.00 22.39           C  
ATOM   3894  N   PRO B  36     -10.688 -27.344 -30.406  1.00 21.78           N  
ATOM   3895  CA  PRO B  36     -10.414 -26.047 -31.031  1.00 21.78           C  
ATOM   3896  C   PRO B  36     -11.023 -24.875 -30.266  1.00 21.78           C  
ATOM   3897  CB  PRO B  36     -11.039 -26.188 -32.438  1.00 21.78           C  
ATOM   3898  O   PRO B  36     -10.312 -23.953 -29.875  1.00 21.78           O  
ATOM   3899  CG  PRO B  36     -11.859 -27.438 -32.344  1.00 21.78           C  
ATOM   3900  CD  PRO B  36     -11.625 -28.078 -31.016  1.00 21.78           C  
ATOM   3901  N   GLY B  37     -12.445 -24.359 -30.547  1.00 23.16           N  
ATOM   3902  CA  GLY B  37     -12.805 -23.062 -31.078  1.00 23.16           C  
ATOM   3903  C   GLY B  37     -13.258 -22.078 -30.016  1.00 23.16           C  
ATOM   3904  O   GLY B  37     -13.539 -20.922 -30.312  1.00 23.16           O  
ATOM   3905  N   SER B  38     -14.203 -22.391 -29.031  1.00 28.97           N  
ATOM   3906  CA  SER B  38     -15.055 -21.391 -28.391  1.00 28.97           C  
ATOM   3907  C   SER B  38     -14.227 -20.391 -27.578  1.00 28.97           C  
ATOM   3908  CB  SER B  38     -16.078 -22.062 -27.484  1.00 28.97           C  
ATOM   3909  O   SER B  38     -13.289 -20.781 -26.875  1.00 28.97           O  
ATOM   3910  OG  SER B  38     -16.922 -21.109 -26.859  1.00 28.97           O  
ATOM   3911  N   SER B  39     -14.383 -19.078 -27.844  1.00 30.56           N  
ATOM   3912  CA  SER B  39     -13.594 -17.984 -27.297  1.00 30.56           C  
ATOM   3913  C   SER B  39     -13.578 -18.031 -25.781  1.00 30.56           C  
ATOM   3914  CB  SER B  39     -14.133 -16.641 -27.781  1.00 30.56           C  
ATOM   3915  O   SER B  39     -14.422 -17.406 -25.125  1.00 30.56           O  
ATOM   3916  OG  SER B  39     -14.672 -15.898 -26.703  1.00 30.56           O  
ATOM   3917  N   ARG B  40     -13.602 -19.172 -25.062  1.00 31.53           N  
ATOM   3918  CA  ARG B  40     -13.742 -19.297 -23.609  1.00 31.53           C  
ATOM   3919  C   ARG B  40     -12.750 -18.375 -22.891  1.00 31.53           C  
ATOM   3920  CB  ARG B  40     -13.539 -20.750 -23.156  1.00 31.53           C  
ATOM   3921  O   ARG B  40     -11.570 -18.328 -23.250  1.00 31.53           O  
ATOM   3922  CG  ARG B  40     -14.766 -21.625 -23.328  1.00 31.53           C  
ATOM   3923  CD  ARG B  40     -14.531 -23.031 -22.812  1.00 31.53           C  
ATOM   3924  NE  ARG B  40     -15.672 -23.906 -23.078  1.00 31.53           N  
ATOM   3925  NH1 ARG B  40     -14.672 -25.812 -22.234  1.00 31.53           N  
ATOM   3926  NH2 ARG B  40     -16.797 -25.906 -23.094  1.00 31.53           N  
ATOM   3927  CZ  ARG B  40     -15.711 -25.203 -22.812  1.00 31.53           C  
ATOM   3928  N   LYS B  41     -13.336 -17.422 -22.172  1.00 38.03           N  
ATOM   3929  CA  LYS B  41     -12.508 -16.594 -21.312  1.00 38.03           C  
ATOM   3930  C   LYS B  41     -11.484 -17.438 -20.562  1.00 38.03           C  
ATOM   3931  CB  LYS B  41     -13.383 -15.828 -20.312  1.00 38.03           C  
ATOM   3932  O   LYS B  41     -11.852 -18.359 -19.812  1.00 38.03           O  
ATOM   3933  CG  LYS B  41     -13.969 -14.539 -20.875  1.00 38.03           C  
ATOM   3934  CD  LYS B  41     -14.773 -13.789 -19.828  1.00 38.03           C  
ATOM   3935  CE  LYS B  41     -15.391 -12.516 -20.391  1.00 38.03           C  
ATOM   3936  NZ  LYS B  41     -16.250 -11.820 -19.391  1.00 38.03           N  
ATOM   3937  N   CYS B  42     -10.375 -17.859 -21.078  1.00 40.66           N  
ATOM   3938  CA  CYS B  42      -9.312 -18.703 -20.531  1.00 40.66           C  
ATOM   3939  C   CYS B  42      -8.945 -18.250 -19.109  1.00 40.66           C  
ATOM   3940  CB  CYS B  42      -8.078 -18.656 -21.422  1.00 40.66           C  
ATOM   3941  O   CYS B  42      -8.719 -17.062 -18.875  1.00 40.66           O  
ATOM   3942  SG  CYS B  42      -8.227 -19.672 -22.906  1.00 40.66           S  
ATOM   3943  N   SER B  43      -9.500 -18.984 -18.125  1.00 43.81           N  
ATOM   3944  CA  SER B  43      -9.078 -18.750 -16.750  1.00 43.81           C  
ATOM   3945  C   SER B  43      -7.582 -18.469 -16.672  1.00 43.81           C  
ATOM   3946  CB  SER B  43      -9.422 -19.953 -15.859  1.00 43.81           C  
ATOM   3947  O   SER B  43      -6.816 -18.922 -17.531  1.00 43.81           O  
ATOM   3948  OG  SER B  43     -10.812 -20.219 -15.906  1.00 43.81           O  
ATOM   3949  N   PRO B  44      -7.273 -17.641 -15.898  1.00 45.62           N  
ATOM   3950  CA  PRO B  44      -5.844 -17.469 -15.641  1.00 45.62           C  
ATOM   3951  C   PRO B  44      -5.152 -18.781 -15.250  1.00 45.62           C  
ATOM   3952  CB  PRO B  44      -5.809 -16.469 -14.484  1.00 45.62           C  
ATOM   3953  O   PRO B  44      -5.668 -19.531 -14.414  1.00 45.62           O  
ATOM   3954  CG  PRO B  44      -7.238 -16.094 -14.258  1.00 45.62           C  
ATOM   3955  CD  PRO B  44      -8.102 -16.984 -15.109  1.00 45.62           C  
ATOM   3956  N   GLY B  45      -4.316 -19.391 -16.250  1.00 45.19           N  
ATOM   3957  CA  GLY B  45      -3.564 -20.641 -16.234  1.00 45.19           C  
ATOM   3958  C   GLY B  45      -3.969 -21.594 -17.344  1.00 45.19           C  
ATOM   3959  O   GLY B  45      -3.469 -22.719 -17.406  1.00 45.19           O  
ATOM   3960  N   SER B  46      -5.238 -21.391 -17.766  1.00 47.56           N  
ATOM   3961  CA  SER B  46      -5.645 -22.297 -18.828  1.00 47.56           C  
ATOM   3962  C   SER B  46      -4.660 -22.281 -19.984  1.00 47.56           C  
ATOM   3963  CB  SER B  46      -7.047 -21.953 -19.328  1.00 47.56           C  
ATOM   3964  O   SER B  46      -4.051 -21.234 -20.266  1.00 47.56           O  
ATOM   3965  OG  SER B  46      -7.742 -23.109 -19.734  1.00 47.56           O  
ATOM   3966  N   PRO B  47      -4.371 -23.531 -20.469  1.00 45.69           N  
ATOM   3967  CA  PRO B  47      -3.416 -23.641 -21.578  1.00 45.69           C  
ATOM   3968  C   PRO B  47      -3.795 -22.766 -22.781  1.00 45.69           C  
ATOM   3969  CB  PRO B  47      -3.471 -25.125 -21.953  1.00 45.69           C  
ATOM   3970  O   PRO B  47      -4.930 -22.844 -23.266  1.00 45.69           O  
ATOM   3971  CG  PRO B  47      -4.508 -25.703 -21.031  1.00 45.69           C  
ATOM   3972  CD  PRO B  47      -5.098 -24.594 -20.219  1.00 45.69           C  
ATOM   3973  N   THR B  48      -3.270 -21.656 -22.812  1.00 60.38           N  
ATOM   3974  CA  THR B  48      -3.309 -20.812 -24.000  1.00 60.38           C  
ATOM   3975  C   THR B  48      -2.812 -21.594 -25.219  1.00 60.38           C  
ATOM   3976  CB  THR B  48      -2.465 -19.547 -23.828  1.00 60.38           C  
ATOM   3977  O   THR B  48      -1.927 -22.438 -25.109  1.00 60.38           O  
ATOM   3978  CG2 THR B  48      -3.240 -18.312 -24.250  1.00 60.38           C  
ATOM   3979  OG1 THR B  48      -2.102 -19.406 -22.438  1.00 60.38           O  
ATOM   3980  N   ASP B  49      -3.715 -21.766 -26.250  1.00 67.69           N  
ATOM   3981  CA  ASP B  49      -3.199 -22.297 -27.500  1.00 67.69           C  
ATOM   3982  C   ASP B  49      -1.825 -21.719 -27.828  1.00 67.69           C  
ATOM   3983  CB  ASP B  49      -4.172 -22.016 -28.641  1.00 67.69           C  
ATOM   3984  O   ASP B  49      -1.695 -20.516 -28.078  1.00 67.69           O  
ATOM   3985  CG  ASP B  49      -3.748 -22.656 -29.953  1.00 67.69           C  
ATOM   3986  OD1 ASP B  49      -2.703 -23.328 -30.000  1.00 67.69           O  
ATOM   3987  OD2 ASP B  49      -4.461 -22.453 -30.969  1.00 67.69           O  
ATOM   3988  N   PRO B  50      -0.878 -22.656 -27.594  1.00 72.25           N  
ATOM   3989  CA  PRO B  50       0.486 -22.172 -27.828  1.00 72.25           C  
ATOM   3990  C   PRO B  50       0.680 -21.578 -29.234  1.00 72.25           C  
ATOM   3991  CB  PRO B  50       1.341 -23.422 -27.641  1.00 72.25           C  
ATOM   3992  O   PRO B  50       1.631 -20.828 -29.453  1.00 72.25           O  
ATOM   3993  CG  PRO B  50       0.370 -24.562 -27.688  1.00 72.25           C  
ATOM   3994  CD  PRO B  50      -1.018 -24.000 -27.531  1.00 72.25           C  
ATOM   3995  N   ASN B  51      -0.294 -21.875 -30.109  1.00 72.25           N  
ATOM   3996  CA  ASN B  51      -0.141 -21.391 -31.484  1.00 72.25           C  
ATOM   3997  C   ASN B  51      -1.158 -20.297 -31.812  1.00 72.25           C  
ATOM   3998  CB  ASN B  51      -0.265 -22.547 -32.469  1.00 72.25           C  
ATOM   3999  O   ASN B  51      -1.320 -19.922 -32.969  1.00 72.25           O  
ATOM   4000  CG  ASN B  51       0.861 -23.547 -32.344  1.00 72.25           C  
ATOM   4001  ND2 ASN B  51       0.587 -24.797 -32.719  1.00 72.25           N  
ATOM   4002  OD1 ASN B  51       1.969 -23.203 -31.922  1.00 72.25           O  
ATOM   4003  N   ALA B  52      -1.754 -19.859 -30.812  1.00 77.25           N  
ATOM   4004  CA  ALA B  52      -2.773 -18.828 -31.031  1.00 77.25           C  
ATOM   4005  C   ALA B  52      -2.141 -17.516 -31.484  1.00 77.25           C  
ATOM   4006  CB  ALA B  52      -3.596 -18.625 -29.766  1.00 77.25           C  
ATOM   4007  O   ALA B  52      -1.135 -17.078 -30.922  1.00 77.25           O  
ATOM   4008  N   THR B  53      -2.535 -16.969 -32.625  1.00 79.00           N  
ATOM   4009  CA  THR B  53      -2.104 -15.680 -33.156  1.00 79.00           C  
ATOM   4010  C   THR B  53      -3.279 -14.711 -33.250  1.00 79.00           C  
ATOM   4011  CB  THR B  53      -1.448 -15.844 -34.531  1.00 79.00           C  
ATOM   4012  O   THR B  53      -4.434 -15.141 -33.344  1.00 79.00           O  
ATOM   4013  CG2 THR B  53      -0.175 -16.672 -34.469  1.00 79.00           C  
ATOM   4014  OG1 THR B  53      -2.371 -16.484 -35.438  1.00 79.00           O  
ATOM   4015  N   LEU B  54      -3.041 -13.523 -33.000  1.00 79.06           N  
ATOM   4016  CA  LEU B  54      -4.059 -12.484 -33.125  1.00 79.06           C  
ATOM   4017  C   LEU B  54      -4.348 -12.164 -34.562  1.00 79.06           C  
ATOM   4018  CB  LEU B  54      -3.609 -11.219 -32.375  1.00 79.06           C  
ATOM   4019  O   LEU B  54      -3.445 -11.789 -35.312  1.00 79.06           O  
ATOM   4020  CG  LEU B  54      -4.703 -10.195 -32.062  1.00 79.06           C  
ATOM   4021  CD1 LEU B  54      -5.230 -10.398 -30.656  1.00 79.06           C  
ATOM   4022  CD2 LEU B  54      -4.176  -8.773 -32.250  1.00 79.06           C  
ATOM   4023  N   SER B  55      -5.566 -12.492 -34.875  1.00 75.44           N  
ATOM   4024  CA  SER B  55      -5.961 -12.078 -36.219  1.00 75.44           C  
ATOM   4025  C   SER B  55      -6.219 -10.578 -36.281  1.00 75.44           C  
ATOM   4026  CB  SER B  55      -7.211 -12.844 -36.688  1.00 75.44           C  
ATOM   4027  O   SER B  55      -6.652  -9.977 -35.312  1.00 75.44           O  
ATOM   4028  OG  SER B  55      -8.383 -12.094 -36.406  1.00 75.44           O  
ATOM   4029  N   LYS B  56      -5.715  -9.914 -37.281  1.00 68.75           N  
ATOM   4030  CA  LYS B  56      -5.852  -8.469 -37.469  1.00 68.75           C  
ATOM   4031  C   LYS B  56      -7.301  -8.031 -37.281  1.00 68.75           C  
ATOM   4032  CB  LYS B  56      -5.355  -8.055 -38.844  1.00 68.75           C  
ATOM   4033  O   LYS B  56      -7.559  -6.965 -36.719  1.00 68.75           O  
ATOM   4034  CG  LYS B  56      -3.854  -7.832 -38.938  1.00 68.75           C  
ATOM   4035  CD  LYS B  56      -3.430  -7.348 -40.312  1.00 68.75           C  
ATOM   4036  CE  LYS B  56      -1.922  -7.160 -40.406  1.00 68.75           C  
ATOM   4037  NZ  LYS B  56      -1.497  -6.734 -41.781  1.00 68.75           N  
ATOM   4038  N   ASP B  57      -8.211  -8.867 -37.750  1.00 69.19           N  
ATOM   4039  CA  ASP B  57      -9.625  -8.531 -37.625  1.00 69.19           C  
ATOM   4040  C   ASP B  57     -10.086  -8.594 -36.188  1.00 69.19           C  
ATOM   4041  CB  ASP B  57     -10.469  -9.477 -38.500  1.00 69.19           C  
ATOM   4042  O   ASP B  57     -10.930  -7.793 -35.750  1.00 69.19           O  
ATOM   4043  CG  ASP B  57     -10.289  -9.234 -39.969  1.00 69.19           C  
ATOM   4044  OD1 ASP B  57      -9.875  -8.125 -40.375  1.00 69.19           O  
ATOM   4045  OD2 ASP B  57     -10.562 -10.172 -40.750  1.00 69.19           O  
ATOM   4046  N   GLU B  58      -9.484  -9.414 -35.375  1.00 67.69           N  
ATOM   4047  CA  GLU B  58      -9.859  -9.578 -33.969  1.00 67.69           C  
ATOM   4048  C   GLU B  58      -9.273  -8.453 -33.125  1.00 67.69           C  
ATOM   4049  CB  GLU B  58      -9.391 -10.938 -33.438  1.00 67.69           C  
ATOM   4050  O   GLU B  58      -9.906  -8.016 -32.156  1.00 67.69           O  
ATOM   4051  CG  GLU B  58     -10.359 -12.070 -33.750  1.00 67.69           C  
ATOM   4052  CD  GLU B  58      -9.867 -13.422 -33.250  1.00 67.69           C  
ATOM   4053  OE1 GLU B  58     -10.617 -14.422 -33.344  1.00 67.69           O  
ATOM   4054  OE2 GLU B  58      -8.719 -13.484 -32.750  1.00 67.69           O  
ATOM   4055  N   ALA B  59      -8.172  -7.953 -33.531  1.00 65.94           N  
ATOM   4056  CA  ALA B  59      -7.535  -6.852 -32.812  1.00 65.94           C  
ATOM   4057  C   ALA B  59      -8.320  -5.559 -32.969  1.00 65.94           C  
ATOM   4058  CB  ALA B  59      -6.098  -6.660 -33.281  1.00 65.94           C  
ATOM   4059  O   ALA B  59      -8.367  -4.727 -32.062  1.00 65.94           O  
ATOM   4060  N   ALA B  60      -8.969  -5.441 -34.094  1.00 65.06           N  
ATOM   4061  CA  ALA B  60      -9.719  -4.227 -34.406  1.00 65.06           C  
ATOM   4062  C   ALA B  60     -10.992  -4.141 -33.562  1.00 65.06           C  
ATOM   4063  CB  ALA B  60     -10.055  -4.184 -35.875  1.00 65.06           C  
ATOM   4064  O   ALA B  60     -11.484  -3.045 -33.281  1.00 65.06           O  
ATOM   4065  N   VAL B  61     -11.438  -5.281 -33.188  1.00 64.31           N  
ATOM   4066  CA  VAL B  61     -12.695  -5.312 -32.438  1.00 64.31           C  
ATOM   4067  C   VAL B  61     -12.453  -4.883 -31.000  1.00 64.31           C  
ATOM   4068  CB  VAL B  61     -13.344  -6.711 -32.500  1.00 64.31           C  
ATOM   4069  O   VAL B  61     -13.352  -4.352 -30.344  1.00 64.31           O  
ATOM   4070  CG1 VAL B  61     -14.625  -6.738 -31.656  1.00 64.31           C  
ATOM   4071  CG2 VAL B  61     -13.633  -7.125 -33.938  1.00 64.31           C  
ATOM   4072  N   HIS B  62     -11.258  -5.027 -30.531  1.00 64.50           N  
ATOM   4073  CA  HIS B  62     -11.000  -4.777 -29.109  1.00 64.50           C  
ATOM   4074  C   HIS B  62     -10.328  -3.426 -28.906  1.00 64.50           C  
ATOM   4075  CB  HIS B  62     -10.133  -5.891 -28.516  1.00 64.50           C  
ATOM   4076  O   HIS B  62      -9.594  -3.234 -27.938  1.00 64.50           O  
ATOM   4077  CG  HIS B  62     -10.812  -7.223 -28.469  1.00 64.50           C  
ATOM   4078  CD2 HIS B  62     -10.656  -8.328 -29.234  1.00 64.50           C  
ATOM   4079  ND1 HIS B  62     -11.797  -7.520 -27.547  1.00 64.50           N  
ATOM   4080  CE1 HIS B  62     -12.219  -8.758 -27.750  1.00 64.50           C  
ATOM   4081  NE2 HIS B  62     -11.539  -9.273 -28.766  1.00 64.50           N  
ATOM   4082  N   GLN B  63     -10.516  -2.566 -29.844  1.00 63.06           N  
ATOM   4083  CA  GLN B  63      -9.836  -1.278 -29.781  1.00 63.06           C  
ATOM   4084  C   GLN B  63     -10.383  -0.420 -28.641  1.00 63.06           C  
ATOM   4085  CB  GLN B  63      -9.961  -0.535 -31.109  1.00 63.06           C  
ATOM   4086  O   GLN B  63      -9.648   0.364 -28.047  1.00 63.06           O  
ATOM   4087  CG  GLN B  63      -8.859  -0.855 -32.094  1.00 63.06           C  
ATOM   4088  CD  GLN B  63      -8.906   0.026 -33.344  1.00 63.06           C  
ATOM   4089  NE2 GLN B  63      -7.902  -0.109 -34.219  1.00 63.06           N  
ATOM   4090  OE1 GLN B  63      -9.836   0.819 -33.531  1.00 63.06           O  
ATOM   4091  N   ASP B  64     -11.766  -0.784 -28.344  1.00 66.19           N  
ATOM   4092  CA  ASP B  64     -12.328   0.066 -27.312  1.00 66.19           C  
ATOM   4093  C   ASP B  64     -12.484  -0.703 -26.000  1.00 66.19           C  
ATOM   4094  CB  ASP B  64     -13.680   0.633 -27.750  1.00 66.19           C  
ATOM   4095  O   ASP B  64     -13.148  -1.738 -25.953  1.00 66.19           O  
ATOM   4096  CG  ASP B  64     -13.547   1.797 -28.719  1.00 66.19           C  
ATOM   4097  OD1 ASP B  64     -12.484   2.457 -28.734  1.00 66.19           O  
ATOM   4098  OD2 ASP B  64     -14.516   2.059 -29.469  1.00 66.19           O  
ATOM   4099  N   GLY B  65     -11.695  -0.351 -24.953  1.00 73.25           N  
ATOM   4100  CA  GLY B  65     -11.789  -0.917 -23.609  1.00 73.25           C  
ATOM   4101  C   GLY B  65     -10.781  -2.023 -23.359  1.00 73.25           C  
ATOM   4102  O   GLY B  65      -9.844  -2.201 -24.141  1.00 73.25           O  
ATOM   4103  N   LYS B  66     -10.891  -2.703 -22.375  1.00 78.06           N  
ATOM   4104  CA  LYS B  66      -9.992  -3.793 -22.016  1.00 78.06           C  
ATOM   4105  C   LYS B  66     -10.266  -5.035 -22.859  1.00 78.06           C  
ATOM   4106  CB  LYS B  66     -10.133  -4.133 -20.531  1.00 78.06           C  
ATOM   4107  O   LYS B  66     -11.391  -5.523 -22.906  1.00 78.06           O  
ATOM   4108  CG  LYS B  66      -9.117  -5.152 -20.031  1.00 78.06           C  
ATOM   4109  CD  LYS B  66      -9.258  -5.395 -18.531  1.00 78.06           C  
ATOM   4110  CE  LYS B  66      -8.266  -6.434 -18.031  1.00 78.06           C  
ATOM   4111  NZ  LYS B  66      -8.352  -6.625 -16.562  1.00 78.06           N  
ATOM   4112  N   PRO B  67      -9.328  -5.445 -23.594  1.00 79.12           N  
ATOM   4113  CA  PRO B  67      -9.508  -6.656 -24.391  1.00 79.12           C  
ATOM   4114  C   PRO B  67      -9.953  -7.859 -23.562  1.00 79.12           C  
ATOM   4115  CB  PRO B  67      -8.117  -6.891 -25.000  1.00 79.12           C  
ATOM   4116  O   PRO B  67      -9.570  -7.988 -22.406  1.00 79.12           O  
ATOM   4117  CG  PRO B  67      -7.184  -6.152 -24.094  1.00 79.12           C  
ATOM   4118  CD  PRO B  67      -7.961  -5.090 -23.375  1.00 79.12           C  
ATOM   4119  N   ARG B  68     -10.797  -8.578 -24.156  1.00 78.12           N  
ATOM   4120  CA  ARG B  68     -11.352  -9.734 -23.469  1.00 78.12           C  
ATOM   4121  C   ARG B  68     -10.445 -10.953 -23.625  1.00 78.12           C  
ATOM   4122  CB  ARG B  68     -12.750 -10.055 -24.000  1.00 78.12           C  
ATOM   4123  O   ARG B  68     -10.898 -12.031 -23.984  1.00 78.12           O  
ATOM   4124  CG  ARG B  68     -13.773  -8.961 -23.766  1.00 78.12           C  
ATOM   4125  CD  ARG B  68     -15.172  -9.391 -24.172  1.00 78.12           C  
ATOM   4126  NE  ARG B  68     -16.172  -8.367 -23.844  1.00 78.12           N  
ATOM   4127  NH1 ARG B  68     -17.969  -9.594 -24.594  1.00 78.12           N  
ATOM   4128  NH2 ARG B  68     -18.281  -7.496 -23.734  1.00 78.12           N  
ATOM   4129  CZ  ARG B  68     -17.469  -8.492 -24.062  1.00 78.12           C  
ATOM   4130  N   TYR B  69      -9.156 -10.812 -23.531  1.00 81.75           N  
ATOM   4131  CA  TYR B  69      -8.156 -11.875 -23.547  1.00 81.75           C  
ATOM   4132  C   TYR B  69      -7.473 -12.000 -22.188  1.00 81.75           C  
ATOM   4133  CB  TYR B  69      -7.105 -11.609 -24.641  1.00 81.75           C  
ATOM   4134  O   TYR B  69      -7.273 -11.000 -21.500  1.00 81.75           O  
ATOM   4135  CG  TYR B  69      -7.684 -11.539 -26.031  1.00 81.75           C  
ATOM   4136  CD1 TYR B  69      -8.266 -12.656 -26.625  1.00 81.75           C  
ATOM   4137  CD2 TYR B  69      -7.648 -10.352 -26.750  1.00 81.75           C  
ATOM   4138  CE1 TYR B  69      -8.797 -12.594 -27.906  1.00 81.75           C  
ATOM   4139  CE2 TYR B  69      -8.180 -10.273 -28.031  1.00 81.75           C  
ATOM   4140  OH  TYR B  69      -9.273 -11.336 -29.875  1.00 81.75           O  
ATOM   4141  CZ  TYR B  69      -8.750 -11.398 -28.609  1.00 81.75           C  
ATOM   4142  N   SER B  70      -7.332 -13.250 -21.859  1.00 81.94           N  
ATOM   4143  CA  SER B  70      -6.492 -13.430 -20.672  1.00 81.94           C  
ATOM   4144  C   SER B  70      -5.078 -12.922 -20.922  1.00 81.94           C  
ATOM   4145  CB  SER B  70      -6.449 -14.898 -20.266  1.00 81.94           C  
ATOM   4146  O   SER B  70      -4.652 -12.789 -22.078  1.00 81.94           O  
ATOM   4147  OG  SER B  70      -5.660 -15.648 -21.172  1.00 81.94           O  
ATOM   4148  N   TYR B  71      -4.367 -12.570 -19.906  1.00 85.69           N  
ATOM   4149  CA  TYR B  71      -2.996 -12.094 -20.047  1.00 85.69           C  
ATOM   4150  C   TYR B  71      -2.102 -13.164 -20.641  1.00 85.69           C  
ATOM   4151  CB  TYR B  71      -2.439 -11.648 -18.688  1.00 85.69           C  
ATOM   4152  O   TYR B  71      -1.187 -12.859 -21.422  1.00 85.69           O  
ATOM   4153  CG  TYR B  71      -3.000 -10.336 -18.203  1.00 85.69           C  
ATOM   4154  CD1 TYR B  71      -2.791  -9.156 -18.906  1.00 85.69           C  
ATOM   4155  CD2 TYR B  71      -3.736 -10.273 -17.016  1.00 85.69           C  
ATOM   4156  CE1 TYR B  71      -3.305  -7.945 -18.469  1.00 85.69           C  
ATOM   4157  CE2 TYR B  71      -4.254  -9.062 -16.562  1.00 85.69           C  
ATOM   4158  OH  TYR B  71      -4.543  -6.711 -16.844  1.00 85.69           O  
ATOM   4159  CZ  TYR B  71      -4.035  -7.910 -17.281  1.00 85.69           C  
ATOM   4160  N   ALA B  72      -2.418 -14.406 -20.328  1.00 83.88           N  
ATOM   4161  CA  ALA B  72      -1.676 -15.508 -20.938  1.00 83.88           C  
ATOM   4162  C   ALA B  72      -1.881 -15.539 -22.438  1.00 83.88           C  
ATOM   4163  CB  ALA B  72      -2.098 -16.844 -20.312  1.00 83.88           C  
ATOM   4164  O   ALA B  72      -0.934 -15.773 -23.203  1.00 83.88           O  
ATOM   4165  N   THR B  73      -3.020 -15.258 -22.812  1.00 85.94           N  
ATOM   4166  CA  THR B  73      -3.340 -15.234 -24.234  1.00 85.94           C  
ATOM   4167  C   THR B  73      -2.662 -14.047 -24.922  1.00 85.94           C  
ATOM   4168  CB  THR B  73      -4.863 -15.156 -24.453  1.00 85.94           C  
ATOM   4169  O   THR B  73      -2.121 -14.188 -26.016  1.00 85.94           O  
ATOM   4170  CG2 THR B  73      -5.199 -15.203 -25.938  1.00 85.94           C  
ATOM   4171  OG1 THR B  73      -5.492 -16.266 -23.797  1.00 85.94           O  
ATOM   4172  N   LEU B  74      -2.682 -12.961 -24.312  1.00 88.94           N  
ATOM   4173  CA  LEU B  74      -2.021 -11.781 -24.859  1.00 88.94           C  
ATOM   4174  C   LEU B  74      -0.527 -12.023 -25.031  1.00 88.94           C  
ATOM   4175  CB  LEU B  74      -2.248 -10.570 -23.953  1.00 88.94           C  
ATOM   4176  O   LEU B  74       0.055 -11.641 -26.047  1.00 88.94           O  
ATOM   4177  CG  LEU B  74      -3.668 -10.000 -23.922  1.00 88.94           C  
ATOM   4178  CD1 LEU B  74      -3.754  -8.844 -22.938  1.00 88.94           C  
ATOM   4179  CD2 LEU B  74      -4.098  -9.555 -25.312  1.00 88.94           C  
ATOM   4180  N   ILE B  75       0.002 -12.641 -24.031  1.00 89.94           N  
ATOM   4181  CA  ILE B  75       1.419 -12.977 -24.094  1.00 89.94           C  
ATOM   4182  C   ILE B  75       1.658 -13.961 -25.234  1.00 89.94           C  
ATOM   4183  CB  ILE B  75       1.925 -13.578 -22.766  1.00 89.94           C  
ATOM   4184  O   ILE B  75       2.607 -13.805 -26.016  1.00 89.94           O  
ATOM   4185  CG1 ILE B  75       1.840 -12.531 -21.641  1.00 89.94           C  
ATOM   4186  CG2 ILE B  75       3.355 -14.102 -22.922  1.00 89.94           C  
ATOM   4187  CD1 ILE B  75       1.975 -13.109 -20.250  1.00 89.94           C  
ATOM   4188  N   THR B  76       0.820 -14.875 -25.344  1.00 90.12           N  
ATOM   4189  CA  THR B  76       0.922 -15.867 -26.422  1.00 90.12           C  
ATOM   4190  C   THR B  76       0.806 -15.195 -27.781  1.00 90.12           C  
ATOM   4191  CB  THR B  76      -0.162 -16.953 -26.281  1.00 90.12           C  
ATOM   4192  O   THR B  76       1.583 -15.500 -28.688  1.00 90.12           O  
ATOM   4193  CG2 THR B  76      -0.029 -18.000 -27.375  1.00 90.12           C  
ATOM   4194  OG1 THR B  76      -0.033 -17.578 -25.000  1.00 90.12           O  
ATOM   4195  N   TYR B  77      -0.118 -14.320 -27.938  1.00 90.69           N  
ATOM   4196  CA  TYR B  77      -0.271 -13.586 -29.188  1.00 90.69           C  
ATOM   4197  C   TYR B  77       0.990 -12.797 -29.516  1.00 90.69           C  
ATOM   4198  CB  TYR B  77      -1.474 -12.641 -29.109  1.00 90.69           C  
ATOM   4199  O   TYR B  77       1.448 -12.789 -30.656  1.00 90.69           O  
ATOM   4200  CG  TYR B  77      -2.807 -13.344 -29.188  1.00 90.69           C  
ATOM   4201  CD1 TYR B  77      -2.896 -14.656 -29.656  1.00 90.69           C  
ATOM   4202  CD2 TYR B  77      -3.977 -12.703 -28.797  1.00 90.69           C  
ATOM   4203  CE1 TYR B  77      -4.121 -15.312 -29.719  1.00 90.69           C  
ATOM   4204  CE2 TYR B  77      -5.207 -13.344 -28.859  1.00 90.69           C  
ATOM   4205  OH  TYR B  77      -6.488 -15.289 -29.406  1.00 90.69           O  
ATOM   4206  CZ  TYR B  77      -5.270 -14.648 -29.328  1.00 90.69           C  
ATOM   4207  N   ALA B  78       1.529 -12.172 -28.516  1.00 92.88           N  
ATOM   4208  CA  ALA B  78       2.725 -11.352 -28.703  1.00 92.88           C  
ATOM   4209  C   ALA B  78       3.908 -12.211 -29.156  1.00 92.88           C  
ATOM   4210  CB  ALA B  78       3.066 -10.602 -27.422  1.00 92.88           C  
ATOM   4211  O   ALA B  78       4.551 -11.922 -30.156  1.00 92.88           O  
ATOM   4212  N   ILE B  79       4.121 -13.273 -28.438  1.00 92.50           N  
ATOM   4213  CA  ILE B  79       5.262 -14.141 -28.719  1.00 92.50           C  
ATOM   4214  C   ILE B  79       5.086 -14.789 -30.094  1.00 92.50           C  
ATOM   4215  CB  ILE B  79       5.434 -15.227 -27.641  1.00 92.50           C  
ATOM   4216  O   ILE B  79       6.039 -14.867 -30.875  1.00 92.50           O  
ATOM   4217  CG1 ILE B  79       5.867 -14.586 -26.312  1.00 92.50           C  
ATOM   4218  CG2 ILE B  79       6.441 -16.281 -28.094  1.00 92.50           C  
ATOM   4219  CD1 ILE B  79       5.941 -15.570 -25.156  1.00 92.50           C  
ATOM   4220  N   ASN B  80       3.922 -15.125 -30.438  1.00 90.94           N  
ATOM   4221  CA  ASN B  80       3.646 -15.773 -31.719  1.00 90.94           C  
ATOM   4222  C   ASN B  80       3.686 -14.773 -32.875  1.00 90.94           C  
ATOM   4223  CB  ASN B  80       2.293 -16.484 -31.672  1.00 90.94           C  
ATOM   4224  O   ASN B  80       3.785 -15.164 -34.031  1.00 90.94           O  
ATOM   4225  CG  ASN B  80       2.348 -17.797 -30.938  1.00 90.94           C  
ATOM   4226  ND2 ASN B  80       1.190 -18.281 -30.500  1.00 90.94           N  
ATOM   4227  OD1 ASN B  80       3.422 -18.375 -30.750  1.00 90.94           O  
ATOM   4228  N   SER B  81       3.615 -13.617 -32.594  1.00 90.19           N  
ATOM   4229  CA  SER B  81       3.703 -12.602 -33.625  1.00 90.19           C  
ATOM   4230  C   SER B  81       5.145 -12.398 -34.062  1.00 90.19           C  
ATOM   4231  CB  SER B  81       3.125 -11.273 -33.125  1.00 90.19           C  
ATOM   4232  O   SER B  81       5.391 -11.836 -35.156  1.00 90.19           O  
ATOM   4233  OG  SER B  81       4.008 -10.656 -32.188  1.00 90.19           O  
ATOM   4234  N   SER B  82       6.051 -12.781 -33.219  1.00 90.88           N  
ATOM   4235  CA  SER B  82       7.457 -12.688 -33.594  1.00 90.88           C  
ATOM   4236  C   SER B  82       7.887 -13.883 -34.438  1.00 90.88           C  
ATOM   4237  CB  SER B  82       8.336 -12.586 -32.344  1.00 90.88           C  
ATOM   4238  O   SER B  82       7.527 -15.023 -34.125  1.00 90.88           O  
ATOM   4239  OG  SER B  82       9.703 -12.719 -32.688  1.00 90.88           O  
ATOM   4240  N   PRO B  83       8.578 -13.641 -35.438  1.00 88.56           N  
ATOM   4241  CA  PRO B  83       9.062 -14.742 -36.281  1.00 88.56           C  
ATOM   4242  C   PRO B  83       9.922 -15.734 -35.500  1.00 88.56           C  
ATOM   4243  CB  PRO B  83       9.883 -14.031 -37.344  1.00 88.56           C  
ATOM   4244  O   PRO B  83       9.875 -16.938 -35.781  1.00 88.56           O  
ATOM   4245  CG  PRO B  83       9.672 -12.570 -37.094  1.00 88.56           C  
ATOM   4246  CD  PRO B  83       8.938 -12.422 -35.812  1.00 88.56           C  
ATOM   4247  N   ALA B  84      10.680 -15.250 -34.500  1.00 87.56           N  
ATOM   4248  CA  ALA B  84      11.562 -16.109 -33.719  1.00 87.56           C  
ATOM   4249  C   ALA B  84      10.789 -16.828 -32.594  1.00 87.56           C  
ATOM   4250  CB  ALA B  84      12.703 -15.289 -33.125  1.00 87.56           C  
ATOM   4251  O   ALA B  84      11.336 -17.688 -31.906  1.00 87.56           O  
ATOM   4252  N   LYS B  85       9.516 -16.453 -32.438  1.00 90.00           N  
ATOM   4253  CA  LYS B  85       8.664 -17.031 -31.406  1.00 90.00           C  
ATOM   4254  C   LYS B  85       9.273 -16.844 -30.016  1.00 90.00           C  
ATOM   4255  CB  LYS B  85       8.414 -18.516 -31.688  1.00 90.00           C  
ATOM   4256  O   LYS B  85       9.266 -17.766 -29.203  1.00 90.00           O  
ATOM   4257  CG  LYS B  85       7.664 -18.781 -32.969  1.00 90.00           C  
ATOM   4258  CD  LYS B  85       6.195 -18.391 -32.875  1.00 90.00           C  
ATOM   4259  CE  LYS B  85       5.418 -18.766 -34.125  1.00 90.00           C  
ATOM   4260  NZ  LYS B  85       4.004 -18.297 -34.062  1.00 90.00           N  
ATOM   4261  N   LYS B  86       9.969 -15.812 -29.875  1.00 90.44           N  
ATOM   4262  CA  LYS B  86      10.516 -15.391 -28.578  1.00 90.44           C  
ATOM   4263  C   LYS B  86      10.539 -13.867 -28.469  1.00 90.44           C  
ATOM   4264  CB  LYS B  86      11.930 -15.953 -28.391  1.00 90.44           C  
ATOM   4265  O   LYS B  86      10.758 -13.164 -29.469  1.00 90.44           O  
ATOM   4266  CG  LYS B  86      12.938 -15.461 -29.422  1.00 90.44           C  
ATOM   4267  CD  LYS B  86      14.312 -16.062 -29.188  1.00 90.44           C  
ATOM   4268  CE  LYS B  86      15.336 -15.539 -30.188  1.00 90.44           C  
ATOM   4269  NZ  LYS B  86      16.703 -16.062 -29.906  1.00 90.44           N  
ATOM   4270  N   MET B  87      10.258 -13.344 -27.344  1.00 90.69           N  
ATOM   4271  CA  MET B  87      10.211 -11.906 -27.094  1.00 90.69           C  
ATOM   4272  C   MET B  87      10.695 -11.586 -25.688  1.00 90.69           C  
ATOM   4273  CB  MET B  87       8.797 -11.367 -27.297  1.00 90.69           C  
ATOM   4274  O   MET B  87      10.586 -12.422 -24.781  1.00 90.69           O  
ATOM   4275  CG  MET B  87       8.398 -11.203 -28.750  1.00 90.69           C  
ATOM   4276  SD  MET B  87       6.770 -10.391 -28.953  1.00 90.69           S  
ATOM   4277  CE  MET B  87       7.277  -8.648 -28.953  1.00 90.69           C  
ATOM   4278  N   THR B  88      11.352 -10.445 -25.562  1.00 85.75           N  
ATOM   4279  CA  THR B  88      11.688  -9.945 -24.234  1.00 85.75           C  
ATOM   4280  C   THR B  88      10.453  -9.359 -23.547  1.00 85.75           C  
ATOM   4281  CB  THR B  88      12.797  -8.883 -24.297  1.00 85.75           C  
ATOM   4282  O   THR B  88       9.422  -9.156 -24.188  1.00 85.75           O  
ATOM   4283  CG2 THR B  88      14.023  -9.414 -25.047  1.00 85.75           C  
ATOM   4284  OG1 THR B  88      12.305  -7.727 -24.984  1.00 85.75           O  
ATOM   4285  N   LEU B  89      10.523  -9.188 -22.312  1.00 83.81           N  
ATOM   4286  CA  LEU B  89       9.438  -8.594 -21.531  1.00 83.81           C  
ATOM   4287  C   LEU B  89       9.055  -7.230 -22.109  1.00 83.81           C  
ATOM   4288  CB  LEU B  89       9.828  -8.453 -20.062  1.00 83.81           C  
ATOM   4289  O   LEU B  89       7.867  -6.930 -22.266  1.00 83.81           O  
ATOM   4290  CG  LEU B  89       8.797  -7.809 -19.141  1.00 83.81           C  
ATOM   4291  CD1 LEU B  89       7.539  -8.672 -19.078  1.00 83.81           C  
ATOM   4292  CD2 LEU B  89       9.383  -7.590 -17.750  1.00 83.81           C  
ATOM   4293  N   SER B  90      10.023  -6.406 -22.406  1.00 83.12           N  
ATOM   4294  CA  SER B  90       9.781  -5.074 -22.938  1.00 83.12           C  
ATOM   4295  C   SER B  90       9.078  -5.148 -24.297  1.00 83.12           C  
ATOM   4296  CB  SER B  90      11.094  -4.309 -23.094  1.00 83.12           C  
ATOM   4297  O   SER B  90       8.211  -4.324 -24.594  1.00 83.12           O  
ATOM   4298  OG  SER B  90      11.781  -4.246 -21.844  1.00 83.12           O  
ATOM   4299  N   GLU B  91       9.453  -6.074 -25.062  1.00 87.50           N  
ATOM   4300  CA  GLU B  91       8.820  -6.258 -26.375  1.00 87.50           C  
ATOM   4301  C   GLU B  91       7.371  -6.707 -26.219  1.00 87.50           C  
ATOM   4302  CB  GLU B  91       9.609  -7.270 -27.203  1.00 87.50           C  
ATOM   4303  O   GLU B  91       6.508  -6.285 -27.000  1.00 87.50           O  
ATOM   4304  CG  GLU B  91      10.930  -6.738 -27.734  1.00 87.50           C  
ATOM   4305  CD  GLU B  91      11.805  -7.812 -28.359  1.00 87.50           C  
ATOM   4306  OE1 GLU B  91      12.758  -7.469 -29.094  1.00 87.50           O  
ATOM   4307  OE2 GLU B  91      11.531  -9.008 -28.125  1.00 87.50           O  
ATOM   4308  N   ILE B  92       7.156  -7.551 -25.312  1.00 90.44           N  
ATOM   4309  CA  ILE B  92       5.801  -8.016 -25.031  1.00 90.44           C  
ATOM   4310  C   ILE B  92       4.930  -6.832 -24.609  1.00 90.44           C  
ATOM   4311  CB  ILE B  92       5.785  -9.109 -23.953  1.00 90.44           C  
ATOM   4312  O   ILE B  92       3.814  -6.664 -25.109  1.00 90.44           O  
ATOM   4313  CG1 ILE B  92       6.453 -10.391 -24.469  1.00 90.44           C  
ATOM   4314  CG2 ILE B  92       4.352  -9.391 -23.484  1.00 90.44           C  
ATOM   4315  CD1 ILE B  92       6.691 -11.438 -23.391  1.00 90.44           C  
ATOM   4316  N   TYR B  93       5.426  -6.004 -23.734  1.00 87.50           N  
ATOM   4317  CA  TYR B  93       4.707  -4.805 -23.312  1.00 87.50           C  
ATOM   4318  C   TYR B  93       4.379  -3.920 -24.516  1.00 87.50           C  
ATOM   4319  CB  TYR B  93       5.527  -4.016 -22.297  1.00 87.50           C  
ATOM   4320  O   TYR B  93       3.238  -3.479 -24.672  1.00 87.50           O  
ATOM   4321  CG  TYR B  93       5.609  -4.680 -20.938  1.00 87.50           C  
ATOM   4322  CD1 TYR B  93       4.637  -5.594 -20.531  1.00 87.50           C  
ATOM   4323  CD2 TYR B  93       6.652  -4.395 -20.062  1.00 87.50           C  
ATOM   4324  CE1 TYR B  93       4.707  -6.203 -19.281  1.00 87.50           C  
ATOM   4325  CE2 TYR B  93       6.730  -5.000 -18.812  1.00 87.50           C  
ATOM   4326  OH  TYR B  93       5.828  -6.508 -17.203  1.00 87.50           O  
ATOM   4327  CZ  TYR B  93       5.758  -5.902 -18.438  1.00 87.50           C  
ATOM   4328  N   ARG B  94       5.340  -3.656 -25.281  1.00 89.44           N  
ATOM   4329  CA  ARG B  94       5.168  -2.805 -26.453  1.00 89.44           C  
ATOM   4330  C   ARG B  94       4.133  -3.391 -27.406  1.00 89.44           C  
ATOM   4331  CB  ARG B  94       6.500  -2.617 -27.188  1.00 89.44           C  
ATOM   4332  O   ARG B  94       3.260  -2.672 -27.906  1.00 89.44           O  
ATOM   4333  CG  ARG B  94       6.457  -1.571 -28.281  1.00 89.44           C  
ATOM   4334  CD  ARG B  94       7.816  -1.403 -28.953  1.00 89.44           C  
ATOM   4335  NE  ARG B  94       8.766  -2.426 -28.516  1.00 89.44           N  
ATOM   4336  NH1 ARG B  94      10.289  -2.027 -30.203  1.00 89.44           N  
ATOM   4337  NH2 ARG B  94      10.703  -3.648 -28.641  1.00 89.44           N  
ATOM   4338  CZ  ARG B  94       9.914  -2.697 -29.125  1.00 89.44           C  
ATOM   4339  N   TRP B  95       4.273  -4.637 -27.656  1.00 91.75           N  
ATOM   4340  CA  TRP B  95       3.332  -5.312 -28.547  1.00 91.75           C  
ATOM   4341  C   TRP B  95       1.904  -5.184 -28.016  1.00 91.75           C  
ATOM   4342  CB  TRP B  95       3.703  -6.789 -28.703  1.00 91.75           C  
ATOM   4343  O   TRP B  95       0.981  -4.902 -28.797  1.00 91.75           O  
ATOM   4344  CG  TRP B  95       2.885  -7.516 -29.719  1.00 91.75           C  
ATOM   4345  CD1 TRP B  95       3.180  -7.684 -31.047  1.00 91.75           C  
ATOM   4346  CD2 TRP B  95       1.632  -8.172 -29.500  1.00 91.75           C  
ATOM   4347  CE2 TRP B  95       1.225  -8.719 -30.734  1.00 91.75           C  
ATOM   4348  CE3 TRP B  95       0.814  -8.359 -28.375  1.00 91.75           C  
ATOM   4349  NE1 TRP B  95       2.186  -8.406 -31.672  1.00 91.75           N  
ATOM   4350  CH2 TRP B  95      -0.748  -9.602 -29.766  1.00 91.75           C  
ATOM   4351  CZ2 TRP B  95       0.034  -9.438 -30.891  1.00 91.75           C  
ATOM   4352  CZ3 TRP B  95      -0.371  -9.070 -28.531  1.00 91.75           C  
ATOM   4353  N   ILE B  96       1.678  -5.434 -26.812  1.00 90.44           N  
ATOM   4354  CA  ILE B  96       0.353  -5.355 -26.203  1.00 90.44           C  
ATOM   4355  C   ILE B  96      -0.183  -3.930 -26.328  1.00 90.44           C  
ATOM   4356  CB  ILE B  96       0.378  -5.797 -24.719  1.00 90.44           C  
ATOM   4357  O   ILE B  96      -1.343  -3.723 -26.688  1.00 90.44           O  
ATOM   4358  CG1 ILE B  96       0.607  -7.309 -24.625  1.00 90.44           C  
ATOM   4359  CG2 ILE B  96      -0.917  -5.391 -24.016  1.00 90.44           C  
ATOM   4360  CD1 ILE B  96       0.794  -7.812 -23.203  1.00 90.44           C  
ATOM   4361  N   CYS B  97       0.616  -2.955 -26.031  1.00 88.62           N  
ATOM   4362  CA  CYS B  97       0.205  -1.558 -26.125  1.00 88.62           C  
ATOM   4363  C   CYS B  97      -0.107  -1.165 -27.562  1.00 88.62           C  
ATOM   4364  CB  CYS B  97       1.294  -0.644 -25.562  1.00 88.62           C  
ATOM   4365  O   CYS B  97      -1.034  -0.394 -27.812  1.00 88.62           O  
ATOM   4366  SG  CYS B  97       1.442  -0.710 -23.750  1.00 88.62           S  
ATOM   4367  N   ASP B  98       0.626  -1.697 -28.469  1.00 88.62           N  
ATOM   4368  CA  ASP B  98       0.446  -1.366 -29.875  1.00 88.62           C  
ATOM   4369  C   ASP B  98      -0.836  -1.987 -30.422  1.00 88.62           C  
ATOM   4370  CB  ASP B  98       1.650  -1.834 -30.703  1.00 88.62           C  
ATOM   4371  O   ASP B  98      -1.524  -1.377 -31.250  1.00 88.62           O  
ATOM   4372  CG  ASP B  98       2.896  -1.003 -30.438  1.00 88.62           C  
ATOM   4373  OD1 ASP B  98       2.797   0.070 -29.812  1.00 88.62           O  
ATOM   4374  OD2 ASP B  98       3.988  -1.425 -30.891  1.00 88.62           O  
ATOM   4375  N   ASN B  99      -1.113  -3.135 -29.969  1.00 87.88           N  
ATOM   4376  CA  ASN B  99      -2.254  -3.859 -30.531  1.00 87.88           C  
ATOM   4377  C   ASN B  99      -3.527  -3.588 -29.734  1.00 87.88           C  
ATOM   4378  CB  ASN B  99      -1.966  -5.359 -30.562  1.00 87.88           C  
ATOM   4379  O   ASN B  99      -4.633  -3.717 -30.250  1.00 87.88           O  
ATOM   4380  CG  ASN B  99      -1.000  -5.738 -31.672  1.00 87.88           C  
ATOM   4381  ND2 ASN B  99       0.260  -5.953 -31.312  1.00 87.88           N  
ATOM   4382  OD1 ASN B  99      -1.383  -5.832 -32.844  1.00 87.88           O  
ATOM   4383  N   PHE B 100      -3.336  -3.266 -28.500  1.00 88.00           N  
ATOM   4384  CA  PHE B 100      -4.465  -2.943 -27.641  1.00 88.00           C  
ATOM   4385  C   PHE B 100      -4.262  -1.591 -26.969  1.00 88.00           C  
ATOM   4386  CB  PHE B 100      -4.664  -4.031 -26.578  1.00 88.00           C  
ATOM   4387  O   PHE B 100      -3.732  -1.520 -25.859  1.00 88.00           O  
ATOM   4388  CG  PHE B 100      -4.891  -5.402 -27.156  1.00 88.00           C  
ATOM   4389  CD1 PHE B 100      -6.156  -5.793 -27.594  1.00 88.00           C  
ATOM   4390  CD2 PHE B 100      -3.842  -6.305 -27.266  1.00 88.00           C  
ATOM   4391  CE1 PHE B 100      -6.367  -7.059 -28.125  1.00 88.00           C  
ATOM   4392  CE2 PHE B 100      -4.047  -7.574 -27.812  1.00 88.00           C  
ATOM   4393  CZ  PHE B 100      -5.309  -7.949 -28.234  1.00 88.00           C  
ATOM   4394  N   PRO B 101      -4.809  -0.518 -27.484  1.00 84.00           N  
ATOM   4395  CA  PRO B 101      -4.605   0.851 -27.000  1.00 84.00           C  
ATOM   4396  C   PRO B 101      -5.074   1.044 -25.562  1.00 84.00           C  
ATOM   4397  CB  PRO B 101      -5.445   1.692 -27.969  1.00 84.00           C  
ATOM   4398  O   PRO B 101      -4.637   1.979 -24.891  1.00 84.00           O  
ATOM   4399  CG  PRO B 101      -5.555   0.860 -29.203  1.00 84.00           C  
ATOM   4400  CD  PRO B 101      -5.480  -0.588 -28.812  1.00 84.00           C  
ATOM   4401  N   TYR B 102      -5.871   0.143 -25.156  1.00 84.06           N  
ATOM   4402  CA  TYR B 102      -6.320   0.221 -23.781  1.00 84.06           C  
ATOM   4403  C   TYR B 102      -5.137   0.242 -22.812  1.00 84.06           C  
ATOM   4404  CB  TYR B 102      -7.242  -0.957 -23.438  1.00 84.06           C  
ATOM   4405  O   TYR B 102      -5.133   0.996 -21.844  1.00 84.06           O  
ATOM   4406  CG  TYR B 102      -7.566  -1.076 -21.969  1.00 84.06           C  
ATOM   4407  CD1 TYR B 102      -6.883  -1.976 -21.156  1.00 84.06           C  
ATOM   4408  CD2 TYR B 102      -8.562  -0.291 -21.391  1.00 84.06           C  
ATOM   4409  CE1 TYR B 102      -7.180  -2.090 -19.797  1.00 84.06           C  
ATOM   4410  CE2 TYR B 102      -8.867  -0.397 -20.047  1.00 84.06           C  
ATOM   4411  OH  TYR B 102      -8.469  -1.407 -17.922  1.00 84.06           O  
ATOM   4412  CZ  TYR B 102      -8.172  -1.298 -19.250  1.00 84.06           C  
ATOM   4413  N   TYR B 103      -4.137  -0.518 -23.078  1.00 85.81           N  
ATOM   4414  CA  TYR B 103      -3.029  -0.726 -22.156  1.00 85.81           C  
ATOM   4415  C   TYR B 103      -2.025   0.418 -22.234  1.00 85.81           C  
ATOM   4416  CB  TYR B 103      -2.328  -2.057 -22.438  1.00 85.81           C  
ATOM   4417  O   TYR B 103      -1.102   0.503 -21.422  1.00 85.81           O  
ATOM   4418  CG  TYR B 103      -3.137  -3.268 -22.047  1.00 85.81           C  
ATOM   4419  CD1 TYR B 103      -3.383  -3.561 -20.703  1.00 85.81           C  
ATOM   4420  CD2 TYR B 103      -3.658  -4.121 -23.016  1.00 85.81           C  
ATOM   4421  CE1 TYR B 103      -4.125  -4.676 -20.344  1.00 85.81           C  
ATOM   4422  CE2 TYR B 103      -4.402  -5.242 -22.656  1.00 85.81           C  
ATOM   4423  OH  TYR B 103      -5.371  -6.617 -20.969  1.00 85.81           O  
ATOM   4424  CZ  TYR B 103      -4.633  -5.512 -21.312  1.00 85.81           C  
ATOM   4425  N   LYS B 104      -2.229   1.327 -23.141  1.00 80.56           N  
ATOM   4426  CA  LYS B 104      -1.370   2.504 -23.234  1.00 80.56           C  
ATOM   4427  C   LYS B 104      -1.641   3.480 -22.094  1.00 80.56           C  
ATOM   4428  CB  LYS B 104      -1.568   3.203 -24.578  1.00 80.56           C  
ATOM   4429  O   LYS B 104      -0.722   4.137 -21.594  1.00 80.56           O  
ATOM   4430  CG  LYS B 104      -0.986   2.443 -25.766  1.00 80.56           C  
ATOM   4431  CD  LYS B 104      -1.145   3.225 -27.062  1.00 80.56           C  
ATOM   4432  CE  LYS B 104      -0.629   2.434 -28.266  1.00 80.56           C  
ATOM   4433  NZ  LYS B 104      -0.847   3.166 -29.547  1.00 80.56           N  
ATOM   4434  N   ASN B 105      -2.869   3.402 -21.719  1.00 75.38           N  
ATOM   4435  CA  ASN B 105      -3.262   4.355 -20.688  1.00 75.38           C  
ATOM   4436  C   ASN B 105      -3.654   3.652 -19.391  1.00 75.38           C  
ATOM   4437  CB  ASN B 105      -4.410   5.238 -21.188  1.00 75.38           C  
ATOM   4438  O   ASN B 105      -4.152   4.289 -18.453  1.00 75.38           O  
ATOM   4439  CG  ASN B 105      -4.039   6.047 -22.406  1.00 75.38           C  
ATOM   4440  ND2 ASN B 105      -5.035   6.395 -23.219  1.00 75.38           N  
ATOM   4441  OD1 ASN B 105      -2.867   6.355 -22.625  1.00 75.38           O  
ATOM   4442  N   ALA B 106      -3.484   2.361 -19.531  1.00 72.00           N  
ATOM   4443  CA  ALA B 106      -3.850   1.611 -18.344  1.00 72.00           C  
ATOM   4444  C   ALA B 106      -2.764   1.723 -17.266  1.00 72.00           C  
ATOM   4445  CB  ALA B 106      -4.105   0.146 -18.688  1.00 72.00           C  
ATOM   4446  O   ALA B 106      -1.611   2.035 -17.578  1.00 72.00           O  
ATOM   4447  N   GLY B 107      -3.059   1.771 -16.062  1.00 66.44           N  
ATOM   4448  CA  GLY B 107      -2.107   1.780 -14.961  1.00 66.44           C  
ATOM   4449  C   GLY B 107      -1.088   0.660 -15.047  1.00 66.44           C  
ATOM   4450  O   GLY B 107      -1.055  -0.084 -16.031  1.00 66.44           O  
ATOM   4451  N   ILE B 108      -0.184   0.535 -14.133  1.00 67.00           N  
ATOM   4452  CA  ILE B 108       0.946  -0.387 -14.133  1.00 67.00           C  
ATOM   4453  C   ILE B 108       0.480  -1.775 -13.703  1.00 67.00           C  
ATOM   4454  CB  ILE B 108       2.082   0.110 -13.211  1.00 67.00           C  
ATOM   4455  O   ILE B 108       1.201  -2.762 -13.875  1.00 67.00           O  
ATOM   4456  CG1 ILE B 108       2.615   1.460 -13.703  1.00 67.00           C  
ATOM   4457  CG2 ILE B 108       3.205  -0.927 -13.133  1.00 67.00           C  
ATOM   4458  CD1 ILE B 108       3.449   2.209 -12.680  1.00 67.00           C  
ATOM   4459  N   GLY B 109      -0.775  -1.869 -13.328  1.00 72.75           N  
ATOM   4460  CA  GLY B 109      -1.271  -3.133 -12.812  1.00 72.75           C  
ATOM   4461  C   GLY B 109      -1.197  -4.266 -13.820  1.00 72.75           C  
ATOM   4462  O   GLY B 109      -0.793  -5.379 -13.477  1.00 72.75           O  
ATOM   4463  N   TRP B 110      -1.476  -4.008 -15.055  1.00 78.12           N  
ATOM   4464  CA  TRP B 110      -1.473  -5.059 -16.062  1.00 78.12           C  
ATOM   4465  C   TRP B 110      -0.056  -5.555 -16.328  1.00 78.12           C  
ATOM   4466  CB  TRP B 110      -2.100  -4.551 -17.359  1.00 78.12           C  
ATOM   4467  O   TRP B 110       0.149  -6.738 -16.609  1.00 78.12           O  
ATOM   4468  CG  TRP B 110      -1.288  -3.502 -18.062  1.00 78.12           C  
ATOM   4469  CD1 TRP B 110      -1.346  -2.150 -17.875  1.00 78.12           C  
ATOM   4470  CD2 TRP B 110      -0.298  -3.721 -19.078  1.00 78.12           C  
ATOM   4471  CE2 TRP B 110       0.204  -2.455 -19.453  1.00 78.12           C  
ATOM   4472  CE3 TRP B 110       0.214  -4.867 -19.703  1.00 78.12           C  
ATOM   4473  NE1 TRP B 110      -0.451  -1.515 -18.703  1.00 78.12           N  
ATOM   4474  CH2 TRP B 110       1.679  -3.438 -21.016  1.00 78.12           C  
ATOM   4475  CZ2 TRP B 110       1.195  -2.301 -20.422  1.00 78.12           C  
ATOM   4476  CZ3 TRP B 110       1.199  -4.711 -20.672  1.00 78.12           C  
ATOM   4477  N   LYS B 111       0.916  -4.734 -16.203  1.00 77.38           N  
ATOM   4478  CA  LYS B 111       2.307  -5.141 -16.375  1.00 77.38           C  
ATOM   4479  C   LYS B 111       2.723  -6.148 -15.305  1.00 77.38           C  
ATOM   4480  CB  LYS B 111       3.232  -3.924 -16.328  1.00 77.38           C  
ATOM   4481  O   LYS B 111       3.477  -7.082 -15.578  1.00 77.38           O  
ATOM   4482  CG  LYS B 111       3.062  -2.977 -17.500  1.00 77.38           C  
ATOM   4483  CD  LYS B 111       4.082  -1.845 -17.469  1.00 77.38           C  
ATOM   4484  CE  LYS B 111       3.914  -0.897 -18.641  1.00 77.38           C  
ATOM   4485  NZ  LYS B 111       4.926   0.200 -18.625  1.00 77.38           N  
ATOM   4486  N   ASN B 112       2.133  -5.914 -14.164  1.00 74.81           N  
ATOM   4487  CA  ASN B 112       2.367  -6.883 -13.102  1.00 74.81           C  
ATOM   4488  C   ASN B 112       1.754  -8.242 -13.430  1.00 74.81           C  
ATOM   4489  CB  ASN B 112       1.816  -6.359 -11.773  1.00 74.81           C  
ATOM   4490  O   ASN B 112       2.371  -9.281 -13.188  1.00 74.81           O  
ATOM   4491  CG  ASN B 112       2.648  -5.230 -11.195  1.00 74.81           C  
ATOM   4492  ND2 ASN B 112       2.078  -4.492 -10.250  1.00 74.81           N  
ATOM   4493  OD1 ASN B 112       3.793  -5.016 -11.602  1.00 74.81           O  
ATOM   4494  N   SER B 113       0.643  -8.172 -13.969  1.00 78.94           N  
ATOM   4495  CA  SER B 113      -0.022  -9.414 -14.359  1.00 78.94           C  
ATOM   4496  C   SER B 113       0.755 -10.133 -15.461  1.00 78.94           C  
ATOM   4497  CB  SER B 113      -1.447  -9.125 -14.836  1.00 78.94           C  
ATOM   4498  O   SER B 113       0.861 -11.359 -15.453  1.00 78.94           O  
ATOM   4499  OG  SER B 113      -2.227  -8.578 -13.789  1.00 78.94           O  
ATOM   4500  N   ILE B 114       1.308  -9.375 -16.328  1.00 81.62           N  
ATOM   4501  CA  ILE B 114       2.094  -9.953 -17.406  1.00 81.62           C  
ATOM   4502  C   ILE B 114       3.348 -10.617 -16.844  1.00 81.62           C  
ATOM   4503  CB  ILE B 114       2.480  -8.883 -18.453  1.00 81.62           C  
ATOM   4504  O   ILE B 114       3.645 -11.773 -17.172  1.00 81.62           O  
ATOM   4505  CG1 ILE B 114       1.234  -8.398 -19.203  1.00 81.62           C  
ATOM   4506  CG2 ILE B 114       3.527  -9.430 -19.438  1.00 81.62           C  
ATOM   4507  CD1 ILE B 114       0.587  -9.461 -20.094  1.00 81.62           C  
ATOM   4508  N   ARG B 115       3.980  -9.930 -16.000  1.00 76.75           N  
ATOM   4509  CA  ARG B 115       5.184 -10.477 -15.383  1.00 76.75           C  
ATOM   4510  C   ARG B 115       4.859 -11.742 -14.586  1.00 76.75           C  
ATOM   4511  CB  ARG B 115       5.844  -9.438 -14.477  1.00 76.75           C  
ATOM   4512  O   ARG B 115       5.617 -12.711 -14.625  1.00 76.75           O  
ATOM   4513  CG  ARG B 115       6.613  -8.367 -15.227  1.00 76.75           C  
ATOM   4514  CD  ARG B 115       7.312  -7.402 -14.281  1.00 76.75           C  
ATOM   4515  NE  ARG B 115       7.027  -6.012 -14.609  1.00 76.75           N  
ATOM   4516  NH1 ARG B 115       9.227  -5.320 -14.516  1.00 76.75           N  
ATOM   4517  NH2 ARG B 115       7.574  -3.820 -15.023  1.00 76.75           N  
ATOM   4518  CZ  ARG B 115       7.945  -5.055 -14.719  1.00 76.75           C  
ATOM   4519  N   HIS B 116       3.852 -11.695 -13.961  1.00 77.12           N  
ATOM   4520  CA  HIS B 116       3.438 -12.836 -13.156  1.00 77.12           C  
ATOM   4521  C   HIS B 116       3.105 -14.039 -14.031  1.00 77.12           C  
ATOM   4522  CB  HIS B 116       2.232 -12.469 -12.289  1.00 77.12           C  
ATOM   4523  O   HIS B 116       3.529 -15.164 -13.742  1.00 77.12           O  
ATOM   4524  CG  HIS B 116       1.869 -13.523 -11.289  1.00 77.12           C  
ATOM   4525  CD2 HIS B 116       2.275 -13.719 -10.008  1.00 77.12           C  
ATOM   4526  ND1 HIS B 116       0.984 -14.547 -11.570  1.00 77.12           N  
ATOM   4527  CE1 HIS B 116       0.861 -15.320 -10.508  1.00 77.12           C  
ATOM   4528  NE2 HIS B 116       1.634 -14.836  -9.547  1.00 77.12           N  
ATOM   4529  N   ASN B 117       2.375 -13.820 -15.062  1.00 78.75           N  
ATOM   4530  CA  ASN B 117       2.064 -14.914 -15.977  1.00 78.75           C  
ATOM   4531  C   ASN B 117       3.332 -15.523 -16.562  1.00 78.75           C  
ATOM   4532  CB  ASN B 117       1.137 -14.430 -17.094  1.00 78.75           C  
ATOM   4533  O   ASN B 117       3.443 -16.750 -16.672  1.00 78.75           O  
ATOM   4534  CG  ASN B 117      -0.330 -14.594 -16.750  1.00 78.75           C  
ATOM   4535  ND2 ASN B 117      -0.967 -13.500 -16.344  1.00 78.75           N  
ATOM   4536  OD1 ASN B 117      -0.885 -15.688 -16.844  1.00 78.75           O  
ATOM   4537  N   LEU B 118       4.242 -14.727 -16.938  1.00 81.19           N  
ATOM   4538  CA  LEU B 118       5.492 -15.195 -17.531  1.00 81.19           C  
ATOM   4539  C   LEU B 118       6.297 -16.000 -16.516  1.00 81.19           C  
ATOM   4540  CB  LEU B 118       6.328 -14.016 -18.031  1.00 81.19           C  
ATOM   4541  O   LEU B 118       6.910 -17.016 -16.859  1.00 81.19           O  
ATOM   4542  CG  LEU B 118       5.820 -13.312 -19.281  1.00 81.19           C  
ATOM   4543  CD1 LEU B 118       6.637 -12.055 -19.562  1.00 81.19           C  
ATOM   4544  CD2 LEU B 118       5.871 -14.258 -20.484  1.00 81.19           C  
ATOM   4545  N   SER B 119       6.219 -15.617 -15.328  1.00 75.12           N  
ATOM   4546  CA  SER B 119       7.023 -16.250 -14.281  1.00 75.12           C  
ATOM   4547  C   SER B 119       6.367 -17.516 -13.766  1.00 75.12           C  
ATOM   4548  CB  SER B 119       7.242 -15.273 -13.117  1.00 75.12           C  
ATOM   4549  O   SER B 119       7.059 -18.484 -13.414  1.00 75.12           O  
ATOM   4550  OG  SER B 119       7.887 -14.094 -13.570  1.00 75.12           O  
ATOM   4551  N   LEU B 120       5.070 -17.562 -13.797  1.00 72.50           N  
ATOM   4552  CA  LEU B 120       4.402 -18.641 -13.102  1.00 72.50           C  
ATOM   4553  C   LEU B 120       3.682 -19.562 -14.086  1.00 72.50           C  
ATOM   4554  CB  LEU B 120       3.408 -18.094 -12.070  1.00 72.50           C  
ATOM   4555  O   LEU B 120       3.473 -20.750 -13.797  1.00 72.50           O  
ATOM   4556  CG  LEU B 120       4.004 -17.297 -10.914  1.00 72.50           C  
ATOM   4557  CD1 LEU B 120       2.900 -16.828  -9.977  1.00 72.50           C  
ATOM   4558  CD2 LEU B 120       5.043 -18.125 -10.164  1.00 72.50           C  
ATOM   4559  N   ASN B 121       3.205 -18.969 -15.125  1.00 73.12           N  
ATOM   4560  CA  ASN B 121       2.514 -19.797 -16.109  1.00 73.12           C  
ATOM   4561  C   ASN B 121       3.482 -20.734 -16.828  1.00 73.12           C  
ATOM   4562  CB  ASN B 121       1.751 -18.938 -17.109  1.00 73.12           C  
ATOM   4563  O   ASN B 121       4.391 -20.266 -17.516  1.00 73.12           O  
ATOM   4564  CG  ASN B 121       0.710 -19.719 -17.875  1.00 73.12           C  
ATOM   4565  ND2 ASN B 121      -0.378 -19.062 -18.250  1.00 73.12           N  
ATOM   4566  OD1 ASN B 121       0.881 -20.922 -18.141  1.00 73.12           O  
ATOM   4567  N   LYS B 122       3.334 -21.938 -16.672  1.00 73.81           N  
ATOM   4568  CA  LYS B 122       4.211 -22.969 -17.203  1.00 73.81           C  
ATOM   4569  C   LYS B 122       4.254 -22.938 -18.719  1.00 73.81           C  
ATOM   4570  CB  LYS B 122       3.754 -24.359 -16.734  1.00 73.81           C  
ATOM   4571  O   LYS B 122       5.164 -23.484 -19.344  1.00 73.81           O  
ATOM   4572  CG  LYS B 122       3.895 -24.578 -15.227  1.00 73.81           C  
ATOM   4573  CD  LYS B 122       3.508 -26.000 -14.836  1.00 73.81           C  
ATOM   4574  CE  LYS B 122       3.639 -26.219 -13.336  1.00 73.81           C  
ATOM   4575  NZ  LYS B 122       3.227 -27.609 -12.945  1.00 73.81           N  
ATOM   4576  N   CYS B 123       3.371 -22.297 -19.250  1.00 79.81           N  
ATOM   4577  CA  CYS B 123       3.318 -22.188 -20.703  1.00 79.81           C  
ATOM   4578  C   CYS B 123       4.457 -21.312 -21.219  1.00 79.81           C  
ATOM   4579  CB  CYS B 123       1.977 -21.609 -21.141  1.00 79.81           C  
ATOM   4580  O   CYS B 123       4.789 -21.359 -22.406  1.00 79.81           O  
ATOM   4581  SG  CYS B 123       1.695 -19.922 -20.594  1.00 79.81           S  
ATOM   4582  N   PHE B 124       5.023 -20.609 -20.344  1.00 85.19           N  
ATOM   4583  CA  PHE B 124       6.078 -19.703 -20.781  1.00 85.19           C  
ATOM   4584  C   PHE B 124       7.426 -20.125 -20.203  1.00 85.19           C  
ATOM   4585  CB  PHE B 124       5.758 -18.266 -20.359  1.00 85.19           C  
ATOM   4586  O   PHE B 124       7.512 -20.547 -19.062  1.00 85.19           O  
ATOM   4587  CG  PHE B 124       4.426 -17.766 -20.859  1.00 85.19           C  
ATOM   4588  CD1 PHE B 124       4.215 -17.562 -22.219  1.00 85.19           C  
ATOM   4589  CD2 PHE B 124       3.391 -17.500 -19.969  1.00 85.19           C  
ATOM   4590  CE1 PHE B 124       2.984 -17.109 -22.688  1.00 85.19           C  
ATOM   4591  CE2 PHE B 124       2.160 -17.047 -20.438  1.00 85.19           C  
ATOM   4592  CZ  PHE B 124       1.959 -16.844 -21.781  1.00 85.19           C  
ATOM   4593  N   ARG B 125       8.398 -20.062 -21.031  1.00 86.00           N  
ATOM   4594  CA  ARG B 125       9.742 -20.453 -20.641  1.00 86.00           C  
ATOM   4595  C   ARG B 125      10.742 -19.328 -20.906  1.00 86.00           C  
ATOM   4596  CB  ARG B 125      10.180 -21.719 -21.375  1.00 86.00           C  
ATOM   4597  O   ARG B 125      10.727 -18.719 -21.984  1.00 86.00           O  
ATOM   4598  CG  ARG B 125      11.523 -22.266 -20.938  1.00 86.00           C  
ATOM   4599  CD  ARG B 125      11.906 -23.516 -21.703  1.00 86.00           C  
ATOM   4600  NE  ARG B 125      13.352 -23.734 -21.688  1.00 86.00           N  
ATOM   4601  NH1 ARG B 125      13.250 -25.812 -22.703  1.00 86.00           N  
ATOM   4602  NH2 ARG B 125      15.281 -24.922 -22.109  1.00 86.00           N  
ATOM   4603  CZ  ARG B 125      13.961 -24.828 -22.172  1.00 86.00           C  
ATOM   4604  N   LYS B 126      11.539 -19.141 -19.953  1.00 83.50           N  
ATOM   4605  CA  LYS B 126      12.602 -18.156 -20.078  1.00 83.50           C  
ATOM   4606  C   LYS B 126      13.773 -18.703 -20.875  1.00 83.50           C  
ATOM   4607  CB  LYS B 126      13.070 -17.688 -18.703  1.00 83.50           C  
ATOM   4608  O   LYS B 126      14.234 -19.828 -20.625  1.00 83.50           O  
ATOM   4609  CG  LYS B 126      13.930 -16.438 -18.719  1.00 83.50           C  
ATOM   4610  CD  LYS B 126      14.312 -16.000 -17.312  1.00 83.50           C  
ATOM   4611  CE  LYS B 126      15.188 -14.750 -17.344  1.00 83.50           C  
ATOM   4612  NZ  LYS B 126      15.594 -14.328 -15.969  1.00 83.50           N  
ATOM   4613  N   VAL B 127      14.242 -17.938 -21.844  1.00 85.50           N  
ATOM   4614  CA  VAL B 127      15.359 -18.328 -22.688  1.00 85.50           C  
ATOM   4615  C   VAL B 127      16.469 -17.281 -22.609  1.00 85.50           C  
ATOM   4616  CB  VAL B 127      14.922 -18.531 -24.156  1.00 85.50           C  
ATOM   4617  O   VAL B 127      16.219 -16.094 -22.859  1.00 85.50           O  
ATOM   4618  CG1 VAL B 127      16.078 -19.062 -25.000  1.00 85.50           C  
ATOM   4619  CG2 VAL B 127      13.734 -19.484 -24.234  1.00 85.50           C  
ATOM   4620  N   PRO B 128      17.641 -17.734 -22.234  1.00 80.38           N  
ATOM   4621  CA  PRO B 128      18.750 -16.766 -22.172  1.00 80.38           C  
ATOM   4622  C   PRO B 128      19.062 -16.156 -23.547  1.00 80.38           C  
ATOM   4623  CB  PRO B 128      19.922 -17.625 -21.672  1.00 80.38           C  
ATOM   4624  O   PRO B 128      18.797 -16.766 -24.578  1.00 80.38           O  
ATOM   4625  CG  PRO B 128      19.328 -18.953 -21.375  1.00 80.38           C  
ATOM   4626  CD  PRO B 128      17.922 -18.984 -21.891  1.00 80.38           C  
ATOM   4627  N   ARG B 129      19.578 -15.023 -23.438  1.00 80.00           N  
ATOM   4628  CA  ARG B 129      19.953 -14.336 -24.672  1.00 80.00           C  
ATOM   4629  C   ARG B 129      21.172 -15.000 -25.312  1.00 80.00           C  
ATOM   4630  CB  ARG B 129      20.250 -12.859 -24.391  1.00 80.00           C  
ATOM   4631  O   ARG B 129      22.109 -15.375 -24.625  1.00 80.00           O  
ATOM   4632  CG  ARG B 129      19.000 -12.008 -24.203  1.00 80.00           C  
ATOM   4633  CD  ARG B 129      19.344 -10.531 -24.078  1.00 80.00           C  
ATOM   4634  NE  ARG B 129      18.141  -9.703 -23.984  1.00 80.00           N  
ATOM   4635  NH1 ARG B 129      19.062  -7.895 -25.094  1.00 80.00           N  
ATOM   4636  NH2 ARG B 129      16.891  -7.809 -24.344  1.00 80.00           N  
ATOM   4637  CZ  ARG B 129      18.031  -8.469 -24.469  1.00 80.00           C  
ATOM   4638  N   PRO B 130      21.031 -15.164 -26.578  1.00 75.81           N  
ATOM   4639  CA  PRO B 130      22.219 -15.672 -27.266  1.00 75.81           C  
ATOM   4640  C   PRO B 130      23.391 -14.695 -27.219  1.00 75.81           C  
ATOM   4641  CB  PRO B 130      21.734 -15.875 -28.703  1.00 75.81           C  
ATOM   4642  O   PRO B 130      23.203 -13.508 -26.953  1.00 75.81           O  
ATOM   4643  CG  PRO B 130      20.469 -15.094 -28.781  1.00 75.81           C  
ATOM   4644  CD  PRO B 130      20.031 -14.719 -27.391  1.00 75.81           C  
ATOM   4645  N   ARG B 131      24.578 -15.180 -27.312  1.00 75.38           N  
ATOM   4646  CA  ARG B 131      25.797 -14.383 -27.281  1.00 75.38           C  
ATOM   4647  C   ARG B 131      25.781 -13.305 -28.359  1.00 75.38           C  
ATOM   4648  CB  ARG B 131      27.031 -15.281 -27.453  1.00 75.38           C  
ATOM   4649  O   ARG B 131      26.375 -12.234 -28.172  1.00 75.38           O  
ATOM   4650  CG  ARG B 131      27.422 -16.031 -26.188  1.00 75.38           C  
ATOM   4651  CD  ARG B 131      28.703 -16.828 -26.375  1.00 75.38           C  
ATOM   4652  NE  ARG B 131      29.109 -17.516 -25.156  1.00 75.38           N  
ATOM   4653  NH1 ARG B 131      31.000 -18.469 -26.062  1.00 75.38           N  
ATOM   4654  NH2 ARG B 131      30.453 -18.859 -23.875  1.00 75.38           N  
ATOM   4655  CZ  ARG B 131      30.188 -18.281 -25.031  1.00 75.38           C  
ATOM   4656  N   ASP B 132      25.062 -13.617 -29.359  1.00 74.62           N  
ATOM   4657  CA  ASP B 132      25.047 -12.727 -30.516  1.00 74.62           C  
ATOM   4658  C   ASP B 132      24.031 -11.594 -30.312  1.00 74.62           C  
ATOM   4659  CB  ASP B 132      24.719 -13.500 -31.781  1.00 74.62           C  
ATOM   4660  O   ASP B 132      23.969 -10.664 -31.125  1.00 74.62           O  
ATOM   4661  CG  ASP B 132      23.609 -14.531 -31.594  1.00 74.62           C  
ATOM   4662  OD1 ASP B 132      23.453 -15.047 -30.453  1.00 74.62           O  
ATOM   4663  OD2 ASP B 132      22.906 -14.828 -32.562  1.00 74.62           O  
ATOM   4664  N   ASP B 133      23.234 -11.602 -29.312  1.00 70.69           N  
ATOM   4665  CA  ASP B 133      22.250 -10.562 -29.016  1.00 70.69           C  
ATOM   4666  C   ASP B 133      22.391 -10.078 -27.562  1.00 70.69           C  
ATOM   4667  CB  ASP B 133      20.844 -11.078 -29.266  1.00 70.69           C  
ATOM   4668  O   ASP B 133      21.562 -10.406 -26.719  1.00 70.69           O  
ATOM   4669  CG  ASP B 133      19.781  -9.992 -29.141  1.00 70.69           C  
ATOM   4670  OD1 ASP B 133      20.141  -8.797 -29.172  1.00 70.69           O  
ATOM   4671  OD2 ASP B 133      18.594 -10.336 -29.000  1.00 70.69           O  
ATOM   4672  N   PRO B 134      23.516  -9.219 -27.375  1.00 67.06           N  
ATOM   4673  CA  PRO B 134      23.766  -8.742 -26.016  1.00 67.06           C  
ATOM   4674  C   PRO B 134      22.734  -7.711 -25.547  1.00 67.06           C  
ATOM   4675  CB  PRO B 134      25.156  -8.117 -26.094  1.00 67.06           C  
ATOM   4676  O   PRO B 134      22.203  -6.949 -26.359  1.00 67.06           O  
ATOM   4677  CG  PRO B 134      25.375  -7.895 -27.562  1.00 67.06           C  
ATOM   4678  CD  PRO B 134      24.406  -8.742 -28.328  1.00 67.06           C  
ATOM   4679  N   GLY B 135      22.125  -7.828 -24.500  1.00 66.31           N  
ATOM   4680  CA  GLY B 135      21.141  -6.918 -23.906  1.00 66.31           C  
ATOM   4681  C   GLY B 135      20.703  -7.340 -22.516  1.00 66.31           C  
ATOM   4682  O   GLY B 135      21.188  -8.336 -21.984  1.00 66.31           O  
ATOM   4683  N   LYS B 136      19.906  -6.379 -22.047  1.00 65.88           N  
ATOM   4684  CA  LYS B 136      19.391  -6.641 -20.719  1.00 65.88           C  
ATOM   4685  C   LYS B 136      18.094  -7.441 -20.766  1.00 65.88           C  
ATOM   4686  CB  LYS B 136      19.156  -5.324 -19.969  1.00 65.88           C  
ATOM   4687  O   LYS B 136      17.297  -7.293 -21.703  1.00 65.88           O  
ATOM   4688  CG  LYS B 136      20.438  -4.668 -19.469  1.00 65.88           C  
ATOM   4689  CD  LYS B 136      20.141  -3.424 -18.641  1.00 65.88           C  
ATOM   4690  CE  LYS B 136      21.422  -2.740 -18.172  1.00 65.88           C  
ATOM   4691  NZ  LYS B 136      21.141  -1.512 -17.375  1.00 65.88           N  
ATOM   4692  N   GLY B 137      18.078  -8.500 -19.984  1.00 69.25           N  
ATOM   4693  CA  GLY B 137      16.859  -9.273 -19.844  1.00 69.25           C  
ATOM   4694  C   GLY B 137      16.875 -10.578 -20.609  1.00 69.25           C  
ATOM   4695  O   GLY B 137      17.828 -10.859 -21.344  1.00 69.25           O  
ATOM   4696  N   SER B 138      15.938 -11.508 -20.438  1.00 78.19           N  
ATOM   4697  CA  SER B 138      15.797 -12.812 -21.078  1.00 78.19           C  
ATOM   4698  C   SER B 138      14.633 -12.820 -22.062  1.00 78.19           C  
ATOM   4699  CB  SER B 138      15.602 -13.906 -20.031  1.00 78.19           C  
ATOM   4700  O   SER B 138      13.797 -11.914 -22.047  1.00 78.19           O  
ATOM   4701  OG  SER B 138      16.625 -13.867 -19.047  1.00 78.19           O  
ATOM   4702  N   TYR B 139      14.797 -13.648 -23.016  1.00 86.12           N  
ATOM   4703  CA  TYR B 139      13.695 -13.898 -23.938  1.00 86.12           C  
ATOM   4704  C   TYR B 139      12.695 -14.875 -23.344  1.00 86.12           C  
ATOM   4705  CB  TYR B 139      14.219 -14.438 -25.281  1.00 86.12           C  
ATOM   4706  O   TYR B 139      13.031 -15.656 -22.453  1.00 86.12           O  
ATOM   4707  CG  TYR B 139      14.875 -13.391 -26.141  1.00 86.12           C  
ATOM   4708  CD1 TYR B 139      14.109 -12.500 -26.891  1.00 86.12           C  
ATOM   4709  CD2 TYR B 139      16.266 -13.281 -26.203  1.00 86.12           C  
ATOM   4710  CE1 TYR B 139      14.711 -11.531 -27.688  1.00 86.12           C  
ATOM   4711  CE2 TYR B 139      16.875 -12.320 -27.000  1.00 86.12           C  
ATOM   4712  OH  TYR B 139      16.688 -10.492 -28.531  1.00 86.12           O  
ATOM   4713  CZ  TYR B 139      16.094 -11.453 -27.734  1.00 86.12           C  
ATOM   4714  N   TRP B 140      11.531 -14.703 -23.734  1.00 88.81           N  
ATOM   4715  CA  TRP B 140      10.461 -15.617 -23.344  1.00 88.81           C  
ATOM   4716  C   TRP B 140       9.875 -16.312 -24.578  1.00 88.81           C  
ATOM   4717  CB  TRP B 140       9.359 -14.875 -22.594  1.00 88.81           C  
ATOM   4718  O   TRP B 140       9.688 -15.680 -25.625  1.00 88.81           O  
ATOM   4719  CG  TRP B 140       9.789 -14.336 -21.266  1.00 88.81           C  
ATOM   4720  CD1 TRP B 140      10.328 -13.109 -21.000  1.00 88.81           C  
ATOM   4721  CD2 TRP B 140       9.719 -15.016 -20.000  1.00 88.81           C  
ATOM   4722  CE2 TRP B 140      10.234 -14.141 -19.031  1.00 88.81           C  
ATOM   4723  CE3 TRP B 140       9.273 -16.281 -19.609  1.00 88.81           C  
ATOM   4724  NE1 TRP B 140      10.602 -12.984 -19.656  1.00 88.81           N  
ATOM   4725  CH2 TRP B 140       9.867 -15.734 -17.312  1.00 88.81           C  
ATOM   4726  CZ2 TRP B 140      10.312 -14.492 -17.672  1.00 88.81           C  
ATOM   4727  CZ3 TRP B 140       9.352 -16.641 -18.266  1.00 88.81           C  
ATOM   4728  N   THR B 141       9.648 -17.578 -24.453  1.00 91.88           N  
ATOM   4729  CA  THR B 141       9.055 -18.391 -25.500  1.00 91.88           C  
ATOM   4730  C   THR B 141       7.887 -19.219 -24.969  1.00 91.88           C  
ATOM   4731  CB  THR B 141      10.094 -19.328 -26.141  1.00 91.88           C  
ATOM   4732  O   THR B 141       7.637 -19.234 -23.766  1.00 91.88           O  
ATOM   4733  CG2 THR B 141      10.633 -20.328 -25.125  1.00 91.88           C  
ATOM   4734  OG1 THR B 141       9.492 -20.047 -27.234  1.00 91.88           O  
ATOM   4735  N   ILE B 142       7.082 -19.703 -25.875  1.00 88.25           N  
ATOM   4736  CA  ILE B 142       5.965 -20.578 -25.516  1.00 88.25           C  
ATOM   4737  C   ILE B 142       6.422 -22.031 -25.500  1.00 88.25           C  
ATOM   4738  CB  ILE B 142       4.781 -20.391 -26.500  1.00 88.25           C  
ATOM   4739  O   ILE B 142       7.055 -22.500 -26.438  1.00 88.25           O  
ATOM   4740  CG1 ILE B 142       4.309 -18.938 -26.516  1.00 88.25           C  
ATOM   4741  CG2 ILE B 142       3.629 -21.344 -26.125  1.00 88.25           C  
ATOM   4742  CD1 ILE B 142       3.373 -18.609 -27.672  1.00 88.25           C  
ATOM   4743  N   ASP B 143       6.367 -22.609 -24.359  1.00 73.44           N  
ATOM   4744  CA  ASP B 143       6.762 -24.016 -24.234  1.00 73.44           C  
ATOM   4745  C   ASP B 143       5.719 -24.922 -24.875  1.00 73.44           C  
ATOM   4746  CB  ASP B 143       6.965 -24.391 -22.781  1.00 73.44           C  
ATOM   4747  O   ASP B 143       4.605 -25.062 -24.375  1.00 73.44           O  
ATOM   4748  CG  ASP B 143       7.895 -25.578 -22.594  1.00 73.44           C  
ATOM   4749  OD1 ASP B 143       8.297 -26.203 -23.609  1.00 73.44           O  
ATOM   4750  OD2 ASP B 143       8.227 -25.906 -21.438  1.00 73.44           O  
ATOM   4751  N   THR B 144       5.812 -25.156 -26.234  1.00 62.28           N  
ATOM   4752  CA  THR B 144       4.891 -26.016 -26.969  1.00 62.28           C  
ATOM   4753  C   THR B 144       4.867 -27.422 -26.375  1.00 62.28           C  
ATOM   4754  CB  THR B 144       5.266 -26.078 -28.469  1.00 62.28           C  
ATOM   4755  O   THR B 144       3.885 -28.141 -26.531  1.00 62.28           O  
ATOM   4756  CG2 THR B 144       4.910 -24.781 -29.188  1.00 62.28           C  
ATOM   4757  OG1 THR B 144       6.676 -26.312 -28.594  1.00 62.28           O  
ATOM   4758  N   CYS B 145       6.004 -28.234 -26.234  1.00 46.94           N  
ATOM   4759  CA  CYS B 145       6.066 -29.594 -25.703  1.00 46.94           C  
ATOM   4760  C   CYS B 145       6.168 -29.594 -24.188  1.00 46.94           C  
ATOM   4761  CB  CYS B 145       7.254 -30.359 -26.297  1.00 46.94           C  
ATOM   4762  O   CYS B 145       7.262 -29.469 -23.625  1.00 46.94           O  
ATOM   4763  SG  CYS B 145       6.824 -31.969 -27.000  1.00 46.94           S  
ATOM   4764  N   PRO B 146       5.230 -29.219 -23.469  1.00 40.97           N  
ATOM   4765  CA  PRO B 146       5.605 -29.469 -22.062  1.00 40.97           C  
ATOM   4766  C   PRO B 146       6.262 -30.828 -21.859  1.00 40.97           C  
ATOM   4767  CB  PRO B 146       4.270 -29.375 -21.328  1.00 40.97           C  
ATOM   4768  O   PRO B 146       5.617 -31.859 -22.062  1.00 40.97           O  
ATOM   4769  CG  PRO B 146       3.232 -29.422 -22.391  1.00 40.97           C  
ATOM   4770  CD  PRO B 146       3.916 -29.297 -23.734  1.00 40.97           C  
ATOM   4771  N   ASP B 147       7.402 -31.250 -22.375  1.00 33.22           N  
ATOM   4772  CA  ASP B 147       8.047 -32.562 -22.281  1.00 33.22           C  
ATOM   4773  C   ASP B 147       7.918 -33.125 -20.859  1.00 33.22           C  
ATOM   4774  CB  ASP B 147       9.516 -32.469 -22.672  1.00 33.22           C  
ATOM   4775  O   ASP B 147       8.281 -32.469 -19.891  1.00 33.22           O  
ATOM   4776  CG  ASP B 147       9.883 -33.375 -23.812  1.00 33.22           C  
ATOM   4777  OD1 ASP B 147       9.070 -34.250 -24.188  1.00 33.22           O  
ATOM   4778  OD2 ASP B 147      11.000 -33.250 -24.359  1.00 33.22           O  
ATOM   4779  N   ILE B 148       7.176 -34.250 -20.562  1.00 29.97           N  
ATOM   4780  CA  ILE B 148       7.387 -35.219 -19.500  1.00 29.97           C  
ATOM   4781  C   ILE B 148       8.875 -35.562 -19.391  1.00 29.97           C  
ATOM   4782  CB  ILE B 148       6.562 -36.500 -19.734  1.00 29.97           C  
ATOM   4783  O   ILE B 148       9.422 -35.594 -18.281  1.00 29.97           O  
ATOM   4784  CG1 ILE B 148       5.062 -36.188 -19.719  1.00 29.97           C  
ATOM   4785  CG2 ILE B 148       6.906 -37.562 -18.688  1.00 29.97           C  
ATOM   4786  CD1 ILE B 148       4.188 -37.312 -20.250  1.00 29.97           C  
ATOM   4787  N   SER B 149       9.562 -36.250 -20.547  1.00 27.83           N  
ATOM   4788  CA  SER B 149      10.742 -37.094 -20.547  1.00 27.83           C  
ATOM   4789  C   SER B 149      12.016 -36.281 -20.391  1.00 27.83           C  
ATOM   4790  CB  SER B 149      10.812 -37.938 -21.812  1.00 27.83           C  
ATOM   4791  O   SER B 149      13.125 -36.812 -20.469  1.00 27.83           O  
ATOM   4792  OG  SER B 149       9.828 -38.938 -21.812  1.00 27.83           O  
ATOM   4793  N   ARG B 150      12.180 -35.125 -20.781  1.00 27.80           N  
ATOM   4794  CA  ARG B 150      13.594 -34.781 -20.891  1.00 27.80           C  
ATOM   4795  C   ARG B 150      14.305 -34.938 -19.562  1.00 27.80           C  
ATOM   4796  CB  ARG B 150      13.766 -33.344 -21.406  1.00 27.80           C  
ATOM   4797  O   ARG B 150      14.047 -34.188 -18.625  1.00 27.80           O  
ATOM   4798  CG  ARG B 150      13.703 -33.250 -22.922  1.00 27.80           C  
ATOM   4799  CD  ARG B 150      13.945 -31.812 -23.391  1.00 27.80           C  
ATOM   4800  NE  ARG B 150      13.883 -31.688 -24.844  1.00 27.80           N  
ATOM   4801  NH1 ARG B 150      14.117 -29.391 -24.875  1.00 27.80           N  
ATOM   4802  NH2 ARG B 150      13.898 -30.562 -26.844  1.00 27.80           N  
ATOM   4803  CZ  ARG B 150      13.969 -30.547 -25.516  1.00 27.80           C  
ATOM   4804  N   LYS B 151      14.430 -36.281 -19.188  1.00 25.89           N  
ATOM   4805  CA  LYS B 151      15.453 -36.656 -18.203  1.00 25.89           C  
ATOM   4806  C   LYS B 151      16.734 -35.844 -18.422  1.00 25.89           C  
ATOM   4807  CB  LYS B 151      15.750 -38.156 -18.281  1.00 25.89           C  
ATOM   4808  O   LYS B 151      17.312 -35.875 -19.516  1.00 25.89           O  
ATOM   4809  CG  LYS B 151      14.875 -39.000 -17.375  1.00 25.89           C  
ATOM   4810  CD  LYS B 151      15.242 -40.469 -17.453  1.00 25.89           C  
ATOM   4811  CE  LYS B 151      14.336 -41.344 -16.578  1.00 25.89           C  
ATOM   4812  NZ  LYS B 151      14.617 -42.781 -16.750  1.00 25.89           N  
ATOM   4813  N   ARG B 152      16.875 -34.750 -17.938  1.00 26.33           N  
ATOM   4814  CA  ARG B 152      18.172 -34.094 -18.000  1.00 26.33           C  
ATOM   4815  C   ARG B 152      19.312 -35.094 -17.859  1.00 26.33           C  
ATOM   4816  CB  ARG B 152      18.281 -33.031 -16.891  1.00 26.33           C  
ATOM   4817  O   ARG B 152      19.375 -35.844 -16.859  1.00 26.33           O  
ATOM   4818  CG  ARG B 152      17.844 -31.641 -17.328  1.00 26.33           C  
ATOM   4819  CD  ARG B 152      18.031 -30.609 -16.219  1.00 26.33           C  
ATOM   4820  NE  ARG B 152      17.469 -29.312 -16.594  1.00 26.33           N  
ATOM   4821  NH1 ARG B 152      18.125 -28.250 -14.648  1.00 26.33           N  
ATOM   4822  NH2 ARG B 152      16.984 -27.094 -16.266  1.00 26.33           N  
ATOM   4823  CZ  ARG B 152      17.531 -28.219 -15.836  1.00 26.33           C  
ATOM   4824  N   ARG B 153      19.734 -35.781 -18.891  1.00 23.98           N  
ATOM   4825  CA  ARG B 153      20.984 -36.500 -18.812  1.00 23.98           C  
ATOM   4826  C   ARG B 153      22.031 -35.719 -18.016  1.00 23.98           C  
ATOM   4827  CB  ARG B 153      21.531 -36.812 -20.219  1.00 23.98           C  
ATOM   4828  O   ARG B 153      22.328 -34.562 -18.344  1.00 23.98           O  
ATOM   4829  CG  ARG B 153      21.016 -38.125 -20.797  1.00 23.98           C  
ATOM   4830  CD  ARG B 153      21.656 -38.406 -22.156  1.00 23.98           C  
ATOM   4831  NE  ARG B 153      20.969 -39.500 -22.844  1.00 23.98           N  
ATOM   4832  NH1 ARG B 153      22.188 -39.312 -24.797  1.00 23.98           N  
ATOM   4833  NH2 ARG B 153      20.562 -40.906 -24.609  1.00 23.98           N  
ATOM   4834  CZ  ARG B 153      21.250 -39.906 -24.078  1.00 23.98           C  
ATOM   4835  N   HIS B 154      21.938 -35.875 -16.703  1.00 24.23           N  
ATOM   4836  CA  HIS B 154      23.109 -35.406 -15.961  1.00 24.23           C  
ATOM   4837  C   HIS B 154      24.391 -35.719 -16.719  1.00 24.23           C  
ATOM   4838  CB  HIS B 154      23.141 -36.062 -14.570  1.00 24.23           C  
ATOM   4839  O   HIS B 154      24.609 -36.875 -17.125  1.00 24.23           O  
ATOM   4840  CG  HIS B 154      22.422 -35.250 -13.531  1.00 24.23           C  
ATOM   4841  CD2 HIS B 154      21.156 -35.375 -13.039  1.00 24.23           C  
ATOM   4842  ND1 HIS B 154      22.984 -34.188 -12.867  1.00 24.23           N  
ATOM   4843  CE1 HIS B 154      22.109 -33.688 -12.016  1.00 24.23           C  
ATOM   4844  NE2 HIS B 154      21.000 -34.406 -12.094  1.00 24.23           N  
ATOM   4845  N   PRO B 155      24.906 -34.906 -17.594  1.00 24.69           N  
ATOM   4846  CA  PRO B 155      26.188 -35.406 -18.141  1.00 24.69           C  
ATOM   4847  C   PRO B 155      27.031 -36.094 -17.094  1.00 24.69           C  
ATOM   4848  CB  PRO B 155      26.859 -34.125 -18.625  1.00 24.69           C  
ATOM   4849  O   PRO B 155      26.938 -35.812 -15.906  1.00 24.69           O  
ATOM   4850  CG  PRO B 155      25.953 -33.000 -18.188  1.00 24.69           C  
ATOM   4851  CD  PRO B 155      24.797 -33.594 -17.453  1.00 24.69           C  
ATOM   4852  N   PRO B 156      27.391 -37.344 -17.234  1.00 22.08           N  
ATOM   4853  CA  PRO B 156      28.297 -38.031 -16.297  1.00 22.08           C  
ATOM   4854  C   PRO B 156      29.422 -37.125 -15.820  1.00 22.08           C  
ATOM   4855  CB  PRO B 156      28.844 -39.188 -17.125  1.00 22.08           C  
ATOM   4856  O   PRO B 156      29.781 -36.156 -16.500  1.00 22.08           O  
ATOM   4857  CG  PRO B 156      28.391 -38.906 -18.531  1.00 22.08           C  
ATOM   4858  CD  PRO B 156      27.531 -37.688 -18.516  1.00 22.08           C  
ATOM   4859  N   ASP B 157      29.625 -37.000 -14.547  1.00 21.19           N  
ATOM   4860  CA  ASP B 157      30.797 -36.438 -13.891  1.00 21.19           C  
ATOM   4861  C   ASP B 157      32.094 -36.781 -14.656  1.00 21.19           C  
ATOM   4862  CB  ASP B 157      30.906 -36.938 -12.445  1.00 21.19           C  
ATOM   4863  O   ASP B 157      32.344 -37.938 -14.930  1.00 21.19           O  
ATOM   4864  CG  ASP B 157      30.016 -36.156 -11.492  1.00 21.19           C  
ATOM   4865  OD1 ASP B 157      29.609 -35.031 -11.805  1.00 21.19           O  
ATOM   4866  OD2 ASP B 157      29.703 -36.719 -10.406  1.00 21.19           O  
ATOM   4867  N   ASP B 158      32.500 -36.031 -15.664  1.00 19.95           N  
ATOM   4868  CA  ASP B 158      33.812 -36.219 -16.266  1.00 19.95           C  
ATOM   4869  C   ASP B 158      34.875 -36.500 -15.195  1.00 19.95           C  
ATOM   4870  CB  ASP B 158      34.219 -34.969 -17.078  1.00 19.95           C  
ATOM   4871  O   ASP B 158      35.000 -35.750 -14.219  1.00 19.95           O  
ATOM   4872  CG  ASP B 158      33.812 -35.094 -18.547  1.00 19.95           C  
ATOM   4873  OD1 ASP B 158      33.531 -36.188 -19.016  1.00 19.95           O  
ATOM   4874  OD2 ASP B 158      33.781 -34.031 -19.219  1.00 19.95           O  
ATOM   4875  N   ASP B 159      35.250 -37.750 -14.891  1.00 20.70           N  
ATOM   4876  CA  ASP B 159      36.406 -38.312 -14.180  1.00 20.70           C  
ATOM   4877  C   ASP B 159      37.688 -37.531 -14.531  1.00 20.70           C  
ATOM   4878  CB  ASP B 159      36.594 -39.781 -14.500  1.00 20.70           C  
ATOM   4879  O   ASP B 159      38.219 -37.656 -15.633  1.00 20.70           O  
ATOM   4880  CG  ASP B 159      36.219 -40.688 -13.328  1.00 20.70           C  
ATOM   4881  OD1 ASP B 159      36.094 -40.188 -12.188  1.00 20.70           O  
ATOM   4882  OD2 ASP B 159      36.062 -41.906 -13.555  1.00 20.70           O  
ATOM   4883  N   LEU B 160      37.656 -36.125 -14.367  1.00 18.75           N  
ATOM   4884  CA  LEU B 160      39.000 -35.562 -14.617  1.00 18.75           C  
ATOM   4885  C   LEU B 160      40.062 -36.312 -13.844  1.00 18.75           C  
ATOM   4886  CB  LEU B 160      39.031 -34.062 -14.227  1.00 18.75           C  
ATOM   4887  O   LEU B 160      40.094 -36.250 -12.617  1.00 18.75           O  
ATOM   4888  CG  LEU B 160      38.406 -33.094 -15.234  1.00 18.75           C  
ATOM   4889  CD1 LEU B 160      38.000 -31.797 -14.539  1.00 18.75           C  
ATOM   4890  CD2 LEU B 160      39.375 -32.812 -16.375  1.00 18.75           C  
ATOM   4891  N   SER B 161      40.406 -37.500 -14.188  1.00 19.12           N  
ATOM   4892  CA  SER B 161      41.562 -38.250 -13.695  1.00 19.12           C  
ATOM   4893  C   SER B 161      42.844 -37.438 -13.828  1.00 19.12           C  
ATOM   4894  CB  SER B 161      41.719 -39.562 -14.445  1.00 19.12           C  
ATOM   4895  O   SER B 161      43.938 -38.000 -13.828  1.00 19.12           O  
ATOM   4896  OG  SER B 161      40.531 -40.344 -14.312  1.00 19.12           O  
ATOM   4897  N   GLN B 162      42.875 -36.094 -13.945  1.00 17.06           N  
ATOM   4898  CA  GLN B 162      44.250 -35.750 -14.328  1.00 17.06           C  
ATOM   4899  C   GLN B 162      45.250 -36.156 -13.266  1.00 17.06           C  
ATOM   4900  CB  GLN B 162      44.344 -34.219 -14.578  1.00 17.06           C  
ATOM   4901  O   GLN B 162      45.188 -35.688 -12.125  1.00 17.06           O  
ATOM   4902  CG  GLN B 162      43.781 -33.781 -15.922  1.00 17.06           C  
ATOM   4903  CD  GLN B 162      43.969 -32.312 -16.172  1.00 17.06           C  
ATOM   4904  NE2 GLN B 162      43.625 -31.859 -17.375  1.00 17.06           N  
ATOM   4905  OE1 GLN B 162      44.438 -31.562 -15.289  1.00 17.06           O  
ATOM   4906  N   ASP B 163      45.750 -37.344 -13.164  1.00 18.28           N  
ATOM   4907  CA  ASP B 163      46.906 -37.750 -12.383  1.00 18.28           C  
ATOM   4908  C   ASP B 163      48.125 -36.875 -12.680  1.00 18.28           C  
ATOM   4909  CB  ASP B 163      47.250 -39.219 -12.680  1.00 18.28           C  
ATOM   4910  O   ASP B 163      48.594 -36.844 -13.812  1.00 18.28           O  
ATOM   4911  CG  ASP B 163      46.688 -40.188 -11.641  1.00 18.28           C  
ATOM   4912  OD1 ASP B 163      46.281 -39.719 -10.555  1.00 18.28           O  
ATOM   4913  OD2 ASP B 163      46.688 -41.406 -11.914  1.00 18.28           O  
ATOM   4914  N   SER B 164      48.094 -35.594 -12.141  1.00 16.98           N  
ATOM   4915  CA  SER B 164      49.281 -34.812 -12.391  1.00 16.98           C  
ATOM   4916  C   SER B 164      50.531 -35.531 -11.961  1.00 16.98           C  
ATOM   4917  CB  SER B 164      49.188 -33.469 -11.664  1.00 16.98           C  
ATOM   4918  O   SER B 164      50.688 -35.906 -10.789  1.00 16.98           O  
ATOM   4919  OG  SER B 164      48.156 -32.656 -12.203  1.00 16.98           O  
ATOM   4920  N   PRO B 165      51.406 -36.031 -12.734  1.00 16.56           N  
ATOM   4921  CA  PRO B 165      52.594 -36.844 -12.539  1.00 16.56           C  
ATOM   4922  C   PRO B 165      53.656 -36.125 -11.695  1.00 16.56           C  
ATOM   4923  CB  PRO B 165      53.094 -37.062 -13.961  1.00 16.56           C  
ATOM   4924  O   PRO B 165      53.562 -34.938 -11.477  1.00 16.56           O  
ATOM   4925  CG  PRO B 165      52.312 -36.125 -14.805  1.00 16.56           C  
ATOM   4926  CD  PRO B 165      51.312 -35.438 -13.930  1.00 16.56           C  
ATOM   4927  N   GLU B 166      55.062 -36.375 -11.906  1.00 16.17           N  
ATOM   4928  CA  GLU B 166      56.312 -36.812 -11.320  1.00 16.17           C  
ATOM   4929  C   GLU B 166      57.281 -35.656 -11.117  1.00 16.17           C  
ATOM   4930  CB  GLU B 166      56.969 -37.906 -12.195  1.00 16.17           C  
ATOM   4931  O   GLU B 166      58.219 -35.750 -10.328  1.00 16.17           O  
ATOM   4932  CG  GLU B 166      56.469 -39.312 -11.945  1.00 16.17           C  
ATOM   4933  CD  GLU B 166      57.156 -40.344 -12.797  1.00 16.17           C  
ATOM   4934  OE1 GLU B 166      56.938 -41.562 -12.555  1.00 16.17           O  
ATOM   4935  OE2 GLU B 166      57.938 -39.969 -13.703  1.00 16.17           O  
ATOM   4936  N   GLN B 167      57.250 -34.438 -11.656  1.00 15.09           N  
ATOM   4937  CA  GLN B 167      58.594 -34.094 -12.094  1.00 15.09           C
[truncated: 250,939 more chars]
