# Supplementary material for: Substrate recognition principles for the PP2A-B55 protein phosphatase
Source: Sci Adv. 2024 Oct 2;10(40):eadp5491. doi: 10.1126/sciadv.adp5491 (PMC11446282; doi:10.1126/sciadv.adp5491)
Supplement: Supplementary file 3 — Data S1 [file sciadv.adp5491_data_s1.zip › Dataset 1/b55_eya3_61-105_relaxed_rank_001_alphafold2_multimer_v3_model_2_seed_000.pdb]

ATOM      1  N   MET A   1     -18.448 -29.718  33.329  1.00 24.36           N  
ATOM      2  H   MET A   1     -17.639 -30.079  32.844  1.00 24.36           H  
ATOM      3  H2  MET A   1     -18.547 -30.196  34.214  1.00 24.36           H  
ATOM      4  H3  MET A   1     -19.260 -29.890  32.754  1.00 24.36           H  
ATOM      5  CA  MET A   1     -18.260 -28.264  33.535  1.00 24.36           C  
ATOM      6  HA  MET A   1     -19.160 -27.827  33.967  1.00 24.36           H  
ATOM      7  C   MET A   1     -18.044 -27.657  32.157  1.00 24.36           C  
ATOM      8  CB  MET A   1     -17.077 -27.993  34.479  1.00 24.36           C  
ATOM      9  HB2 MET A   1     -16.184 -28.488  34.099  1.00 24.36           H  
ATOM     10  HB3 MET A   1     -16.889 -26.920  34.516  1.00 24.36           H  
ATOM     11  O   MET A   1     -17.227 -28.200  31.425  1.00 24.36           O  
ATOM     12  CG  MET A   1     -17.368 -28.489  35.904  1.00 24.36           C  
ATOM     13  HG2 MET A   1     -18.222 -27.944  36.305  1.00 24.36           H  
ATOM     14  HG3 MET A   1     -17.617 -29.550  35.873  1.00 24.36           H  
ATOM     15  SD  MET A   1     -15.974 -28.288  37.037  1.00 24.36           S  
ATOM     16  CE  MET A   1     -16.618 -29.117  38.517  1.00 24.36           C  
ATOM     17  HE1 MET A   1     -17.525 -28.617  38.856  1.00 24.36           H  
ATOM     18  HE2 MET A   1     -15.870 -29.070  39.309  1.00 24.36           H  
ATOM     19  HE3 MET A   1     -16.835 -30.161  38.294  1.00 24.36           H  
ATOM     20  N   ALA A   2     -18.867 -26.692  31.733  1.00 28.69           N  
ATOM     21  H   ALA A   2     -19.474 -26.204  32.376  1.00 28.69           H  
ATOM     22  CA  ALA A   2     -18.936 -26.289  30.324  1.00 28.69           C  
ATOM     23  HA  ALA A   2     -19.044 -27.182  29.708  1.00 28.69           H  
ATOM     24  C   ALA A   2     -17.641 -25.577  29.899  1.00 28.69           C  
ATOM     25  CB  ALA A   2     -20.187 -25.425  30.109  1.00 28.69           C  
ATOM     26  HB1 ALA A   2     -21.083 -25.982  30.383  1.00 28.69           H  
ATOM     27  HB2 ALA A   2     -20.124 -24.518  30.709  1.00 28.69           H  
ATOM     28  HB3 ALA A   2     -20.257 -25.141  29.059  1.00 28.69           H  
ATOM     29  O   ALA A   2     -17.290 -24.548  30.470  1.00 28.69           O  
ATOM     30  N   GLY A   3     -16.911 -26.155  28.941  1.00 28.53           N  
ATOM     31  H   GLY A   3     -17.243 -27.008  28.515  1.00 28.53           H  
ATOM     32  CA  GLY A   3     -15.664 -25.587  28.435  1.00 28.53           C  
ATOM     33  HA2 GLY A   3     -15.194 -26.284  27.740  1.00 28.53           H  
ATOM     34  HA3 GLY A   3     -14.977 -25.400  29.260  1.00 28.53           H  
ATOM     35  C   GLY A   3     -15.943 -24.283  27.695  1.00 28.53           C  
ATOM     36  O   GLY A   3     -16.373 -24.309  26.546  1.00 28.53           O  
ATOM     37  N   ALA A   4     -15.719 -23.153  28.366  1.00 33.28           N  
ATOM     38  H   ALA A   4     -15.471 -23.231  29.342  1.00 33.28           H  
ATOM     39  CA  ALA A   4     -15.872 -21.803  27.832  1.00 33.28           C  
ATOM     40  HA  ALA A   4     -16.805 -21.755  27.271  1.00 33.28           H  
ATOM     41  C   ALA A   4     -14.732 -21.459  26.852  1.00 33.28           C  
ATOM     42  CB  ALA A   4     -15.979 -20.829  29.015  1.00 33.28           C  
ATOM     43  HB1 ALA A   4     -16.817 -21.108  29.654  1.00 33.28           H  
ATOM     44  HB2 ALA A   4     -16.141 -19.818  28.642  1.00 33.28           H  
ATOM     45  HB3 ALA A   4     -15.058 -20.843  29.598  1.00 33.28           H  
ATOM     46  O   ALA A   4     -13.969 -20.524  27.065  1.00 33.28           O  
ATOM     47  N   GLY A   5     -14.579 -22.242  25.782  1.00 34.81           N  
ATOM     48  H   GLY A   5     -15.223 -23.013  25.677  1.00 34.81           H  
ATOM     49  CA  GLY A   5     -13.670 -21.955  24.671  1.00 34.81           C  
ATOM     50  HA2 GLY A   5     -12.696 -21.653  25.056  1.00 34.81           H  
ATOM     51  HA3 GLY A   5     -13.545 -22.848  24.058  1.00 34.81           H  
ATOM     52  C   GLY A   5     -14.220 -20.831  23.792  1.00 34.81           C  
ATOM     53  O   GLY A   5     -14.519 -21.054  22.622  1.00 34.81           O  
ATOM     54  N   GLY A   6     -14.445 -19.651  24.373  1.00 37.69           N  
ATOM     55  H   GLY A   6     -14.172 -19.549  25.340  1.00 37.69           H  
ATOM     56  CA  GLY A   6     -14.953 -18.471  23.679  1.00 37.69           C  
ATOM     57  HA2 GLY A   6     -15.253 -17.717  24.407  1.00 37.69           H  
ATOM     58  HA3 GLY A   6     -15.819 -18.737  23.072  1.00 37.69           H  
ATOM     59  C   GLY A   6     -13.881 -17.868  22.778  1.00 37.69           C  
ATOM     60  O   GLY A   6     -13.187 -16.945  23.190  1.00 37.69           O  
ATOM     61  N   GLY A   7     -13.715 -18.402  21.565  1.00 42.72           N  
ATOM     62  H   GLY A   7     -14.260 -19.218  21.325  1.00 42.72           H  
ATOM     63  CA  GLY A   7     -12.943 -17.728  20.519  1.00 42.72           C  
ATOM     64  HA2 GLY A   7     -11.901 -17.638  20.825  1.00 42.72           H  
ATOM     65  HA3 GLY A   7     -12.997 -18.287  19.585  1.00 42.72           H  
ATOM     66  C   GLY A   7     -13.542 -16.339  20.295  1.00 42.72           C  
ATOM     67  O   GLY A   7     -14.706 -16.233  19.916  1.00 42.72           O  
ATOM     68  N   ASN A   8     -12.789 -15.296  20.642  1.00 52.00           N  
ATOM     69  H   ASN A   8     -11.851 -15.480  20.967  1.00 52.00           H  
ATOM     70  CA  ASN A   8     -13.270 -13.922  20.764  1.00 52.00           C  
ATOM     71  HA  ASN A   8     -14.258 -13.951  21.224  1.00 52.00           H  
ATOM     72  C   ASN A   8     -13.434 -13.296  19.362  1.00 52.00           C  
ATOM     73  CB  ASN A   8     -12.298 -13.179  21.718  1.00 52.00           C  
ATOM     74  HB2 ASN A   8     -11.852 -13.895  22.409  1.00 52.00           H  
ATOM     75  HB3 ASN A   8     -11.485 -12.730  21.147  1.00 52.00           H  
ATOM     76  O   ASN A   8     -12.590 -12.519  18.923  1.00 52.00           O  
ATOM     77  CG  ASN A   8     -12.944 -12.121  22.597  1.00 52.00           C  
ATOM     78  ND2 ASN A   8     -12.159 -11.218  23.138  1.00 52.00           N  
ATOM     79 HD21 ASN A   8     -11.186 -11.165  22.869  1.00 52.00           H  
ATOM     80 HD22 ASN A   8     -12.617 -10.502  23.683  1.00 52.00           H  
ATOM     81  OD1 ASN A   8     -14.130 -12.124  22.877  1.00 52.00           O  
ATOM     82  N   ASP A   9     -14.478 -13.701  18.630  1.00 72.62           N  
ATOM     83  H   ASP A   9     -15.052 -14.444  19.001  1.00 72.62           H  
ATOM     84  CA  ASP A   9     -14.797 -13.187  17.292  1.00 72.62           C  
ATOM     85  HA  ASP A   9     -13.942 -13.353  16.637  1.00 72.62           H  
ATOM     86  C   ASP A   9     -15.059 -11.667  17.377  1.00 72.62           C  
ATOM     87  CB  ASP A   9     -16.015 -13.926  16.685  1.00 72.62           C  
ATOM     88  HB2 ASP A   9     -16.345 -13.363  15.812  1.00 72.62           H  
ATOM     89  HB3 ASP A   9     -16.830 -13.909  17.408  1.00 72.62           H  
ATOM     90  O   ASP A   9     -16.067 -11.222  17.937  1.00 72.62           O  
ATOM     91  CG  ASP A   9     -15.781 -15.382  16.223  1.00 72.62           C  
ATOM     92  OD1 ASP A   9     -14.673 -15.741  15.763  1.00 72.62           O  
ATOM     93  OD2 ASP A   9     -16.739 -16.189  16.284  1.00 72.62           O  
ATOM     94  N   ILE A  10     -14.139 -10.861  16.834  1.00 85.00           N  
ATOM     95  H   ILE A  10     -13.303 -11.285  16.458  1.00 85.00           H  
ATOM     96  CA  ILE A  10     -14.238  -9.396  16.829  1.00 85.00           C  
ATOM     97  HA  ILE A  10     -14.376  -9.062  17.857  1.00 85.00           H  
ATOM     98  C   ILE A  10     -15.471  -8.976  16.019  1.00 85.00           C  
ATOM     99  CB  ILE A  10     -12.942  -8.741  16.288  1.00 85.00           C  
ATOM    100  HB  ILE A  10     -12.737  -9.142  15.296  1.00 85.00           H  
ATOM    101  O   ILE A  10     -15.566  -9.231  14.817  1.00 85.00           O  
ATOM    102  CG1 ILE A  10     -11.744  -9.062  17.214  1.00 85.00           C  
ATOM    103 HG12 ILE A  10     -11.687 -10.139  17.371  1.00 85.00           H  
ATOM    104 HG13 ILE A  10     -11.899  -8.592  18.186  1.00 85.00           H  
ATOM    105  CG2 ILE A  10     -13.119  -7.215  16.167  1.00 85.00           C  
ATOM    106 HG21 ILE A  10     -13.924  -6.962  15.477  1.00 85.00           H  
ATOM    107 HG22 ILE A  10     -13.337  -6.796  17.149  1.00 85.00           H  
ATOM    108 HG23 ILE A  10     -12.215  -6.748  15.774  1.00 85.00           H  
ATOM    109  CD1 ILE A  10     -10.383  -8.618  16.659  1.00 85.00           C  
ATOM    110 HD11 ILE A  10     -10.323  -7.531  16.601  1.00 85.00           H  
ATOM    111 HD12 ILE A  10      -9.592  -8.972  17.321  1.00 85.00           H  
ATOM    112 HD13 ILE A  10     -10.230  -9.043  15.667  1.00 85.00           H  
ATOM    113  N   GLN A  11     -16.410  -8.295  16.677  1.00 91.50           N  
ATOM    114  H   GLN A  11     -16.273  -8.126  17.663  1.00 91.50           H  
ATOM    115  CA  GLN A  11     -17.534  -7.649  16.002  1.00 91.50           C  
ATOM    116  HA  GLN A  11     -17.797  -8.221  15.112  1.00 91.50           H  
ATOM    117  C   GLN A  11     -17.119  -6.251  15.564  1.00 91.50           C  
ATOM    118  CB  GLN A  11     -18.771  -7.588  16.908  1.00 91.50           C  
ATOM    119  HB2 GLN A  11     -18.510  -7.122  17.858  1.00 91.50           H  
ATOM    120  HB3 GLN A  11     -19.531  -6.981  16.418  1.00 91.50           H  
ATOM    121  O   GLN A  11     -16.789  -5.416  16.400  1.00 91.50           O  
ATOM    122  CG  GLN A  11     -19.343  -8.985  17.165  1.00 91.50           C  
ATOM    123  HG2 GLN A  11     -18.600  -9.584  17.691  1.00 91.50           H  
ATOM    124  HG3 GLN A  11     -19.554  -9.470  16.212  1.00 91.50           H  
ATOM    125  CD  GLN A  11     -20.628  -8.976  17.989  1.00 91.50           C  
ATOM    126  NE2 GLN A  11     -21.016 -10.125  18.495  1.00 91.50           N  
ATOM    127 HE21 GLN A  11     -20.428 -10.937  18.372  1.00 91.50           H  
ATOM    128 HE22 GLN A  11     -21.849 -10.127  19.066  1.00 91.50           H  
ATOM    129  OE1 GLN A  11     -21.314  -7.978  18.193  1.00 91.50           O  
ATOM    130  N   TRP A  12     -17.173  -5.991  14.263  1.00 93.69           N  
ATOM    131  H   TRP A  12     -17.426  -6.734  13.627  1.00 93.69           H  
ATOM    132  CA  TRP A  12     -16.833  -4.692  13.689  1.00 93.69           C  
ATOM    133  HA  TRP A  12     -16.091  -4.204  14.321  1.00 93.69           H  
ATOM    134  C   TRP A  12     -18.048  -3.777  13.612  1.00 93.69           C  
ATOM    135  CB  TRP A  12     -16.198  -4.901  12.318  1.00 93.69           C  
ATOM    136  HB2 TRP A  12     -16.844  -5.533  11.708  1.00 93.69           H  
ATOM    137  HB3 TRP A  12     -16.102  -3.936  11.821  1.00 93.69           H  
ATOM    138  O   TRP A  12     -19.139  -4.208  13.238  1.00 93.69           O  
ATOM    139  CG  TRP A  12     -14.840  -5.505  12.412  1.00 93.69           C  
ATOM    140  CD1 TRP A  12     -14.541  -6.825  12.376  1.00 93.69           C  
ATOM    141  HD1 TRP A  12     -15.254  -7.627  12.249  1.00 93.69           H  
ATOM    142  CD2 TRP A  12     -13.587  -4.810  12.679  1.00 93.69           C  
ATOM    143  CE2 TRP A  12     -12.558  -5.786  12.792  1.00 93.69           C  
ATOM    144  CE3 TRP A  12     -13.226  -3.460  12.881  1.00 93.69           C  
ATOM    145  HE3 TRP A  12     -13.981  -2.691  12.817  1.00 93.69           H  
ATOM    146  NE1 TRP A  12     -13.187  -6.991  12.578  1.00 93.69           N  
ATOM    147  HE1 TRP A  12     -12.723  -7.888  12.582  1.00 93.69           H  
ATOM    148  CH2 TRP A  12     -10.901  -4.094  13.274  1.00 93.69           C  
ATOM    149  HH2 TRP A  12      -9.883  -3.817  13.502  1.00 93.69           H  
ATOM    150  CZ2 TRP A  12     -11.241  -5.444  13.098  1.00 93.69           C  
ATOM    151  HZ2 TRP A  12     -10.502  -6.222  13.218  1.00 93.69           H  
ATOM    152  CZ3 TRP A  12     -11.895  -3.106  13.171  1.00 93.69           C  
ATOM    153  HZ3 TRP A  12     -11.633  -2.069  13.322  1.00 93.69           H  
ATOM    154  N   CYS A  13     -17.841  -2.504  13.922  1.00 92.62           N  
ATOM    155  H   CYS A  13     -16.920  -2.241  14.241  1.00 92.62           H  
ATOM    156  CA  CYS A  13     -18.844  -1.452  13.906  1.00 92.62           C  
ATOM    157  HA  CYS A  13     -19.790  -1.853  13.542  1.00 92.62           H  
ATOM    158  C   CYS A  13     -18.419  -0.307  12.989  1.00 92.62           C  
ATOM    159  CB  CYS A  13     -19.035  -0.925  15.330  1.00 92.62           C  
ATOM    160  HB2 CYS A  13     -18.056  -0.728  15.767  1.00 92.62           H  
ATOM    161  HB3 CYS A  13     -19.596   0.009  15.295  1.00 92.62           H  
ATOM    162  O   CYS A  13     -17.252   0.084  12.966  1.00 92.62           O  
ATOM    163  SG  CYS A  13     -19.929  -2.128  16.346  1.00 92.62           S  
ATOM    164  HG  CYS A  13     -19.552  -1.617  17.522  1.00 92.62           H  
ATOM    165  N   PHE A  14     -19.389   0.290  12.296  1.00 92.81           N  
ATOM    166  H   PHE A  14     -20.325  -0.086  12.349  1.00 92.81           H  
ATOM    167  CA  PHE A  14     -19.184   1.565  11.611  1.00 92.81           C  
ATOM    168  HA  PHE A  14     -18.339   1.491  10.926  1.00 92.81           H  
ATOM    169  C   PHE A  14     -18.845   2.669  12.617  1.00 92.81           C  
ATOM    170  CB  PHE A  14     -20.426   1.903  10.780  1.00 92.81           C  
ATOM    171  HB2 PHE A  14     -20.579   1.122  10.034  1.00 92.81           H  
ATOM    172  HB3 PHE A  14     -21.300   1.918  11.430  1.00 92.81           H  
ATOM    173  O   PHE A  14     -19.593   2.877  13.576  1.00 92.81           O  
ATOM    174  CG  PHE A  14     -20.306   3.234  10.071  1.00 92.81           C  
ATOM    175  CD1 PHE A  14     -20.951   4.368  10.594  1.00 92.81           C  
ATOM    176  HD1 PHE A  14     -21.555   4.279  11.485  1.00 92.81           H  
ATOM    177  CD2 PHE A  14     -19.495   3.357   8.929  1.00 92.81           C  
ATOM    178  HD2 PHE A  14     -18.971   2.500   8.534  1.00 92.81           H  
ATOM    179  CE1 PHE A  14     -20.806   5.617   9.971  1.00 92.81           C  
ATOM    180  HE1 PHE A  14     -21.300   6.486  10.379  1.00 92.81           H  
ATOM    181  CE2 PHE A  14     -19.341   4.608   8.311  1.00 92.81           C  
ATOM    182  HE2 PHE A  14     -18.690   4.707   7.455  1.00 92.81           H  
ATOM    183  CZ  PHE A  14     -20.010   5.733   8.821  1.00 92.81           C  
ATOM    184  HZ  PHE A  14     -19.894   6.696   8.346  1.00 92.81           H  
ATOM    185  N   SER A  15     -17.735   3.375  12.394  1.00 91.25           N  
ATOM    186  H   SER A  15     -17.150   3.144  11.604  1.00 91.25           H  
ATOM    187  CA  SER A  15     -17.385   4.574  13.157  1.00 91.25           C  
ATOM    188  HA  SER A  15     -17.959   4.607  14.082  1.00 91.25           H  
ATOM    189  C   SER A  15     -17.755   5.820  12.359  1.00 91.25           C  
ATOM    190  CB  SER A  15     -15.904   4.557  13.549  1.00 91.25           C  
ATOM    191  HB2 SER A  15     -15.683   3.666  14.136  1.00 91.25           H  
ATOM    192  HB3 SER A  15     -15.279   4.554  12.656  1.00 91.25           H  
ATOM    193  O   SER A  15     -18.649   6.565  12.758  1.00 91.25           O  
ATOM    194  OG  SER A  15     -15.601   5.707  14.299  1.00 91.25           O  
ATOM    195  HG  SER A  15     -15.908   5.622  15.204  1.00 91.25           H  
ATOM    196  N   GLN A  16     -17.132   6.005  11.195  1.00 92.06           N  
ATOM    197  H   GLN A  16     -16.464   5.317  10.879  1.00 92.06           H  
ATOM    198  CA  GLN A  16     -17.302   7.210  10.388  1.00 92.06           C  
ATOM    199  HA  GLN A  16     -18.347   7.516  10.437  1.00 92.06           H  
ATOM    200  C   GLN A  16     -16.964   6.972   8.914  1.00 92.06           C  
ATOM    201  CB  GLN A  16     -16.451   8.350  10.974  1.00 92.06           C  
ATOM    202  HB2 GLN A  16     -16.562   9.236  10.348  1.00 92.06           H  
ATOM    203  HB3 GLN A  16     -16.818   8.594  11.970  1.00 92.06           H  
ATOM    204  O   GLN A  16     -16.298   6.003   8.550  1.00 92.06           O  
ATOM    205  CG  GLN A  16     -14.969   7.976  11.072  1.00 92.06           C  
ATOM    206  HG2 GLN A  16     -14.848   7.133  11.752  1.00 92.06           H  
ATOM    207  HG3 GLN A  16     -14.602   7.695  10.085  1.00 92.06           H  
ATOM    208  CD  GLN A  16     -14.097   9.102  11.580  1.00 92.06           C  
ATOM    209  NE2 GLN A  16     -12.858   8.804  11.851  1.00 92.06           N  
ATOM    210 HE21 GLN A  16     -12.232   9.549  12.121  1.00 92.06           H  
ATOM    211 HE22 GLN A  16     -12.626   7.843  12.055  1.00 92.06           H  
ATOM    212  OE1 GLN A  16     -14.480  10.256  11.684  1.00 92.06           O  
ATOM    213  N   VAL A  17     -17.418   7.895   8.069  1.00 93.12           N  
ATOM    214  H   VAL A  17     -17.918   8.686   8.449  1.00 93.12           H  
ATOM    215  CA  VAL A  17     -17.043   7.983   6.657  1.00 93.12           C  
ATOM    216  HA  VAL A  17     -16.172   7.349   6.494  1.00 93.12           H  
ATOM    217  C   VAL A  17     -16.637   9.420   6.353  1.00 93.12           C  
ATOM    218  CB  VAL A  17     -18.159   7.459   5.731  1.00 93.12           C  
ATOM    219  HB  VAL A  17     -18.385   6.437   6.033  1.00 93.12           H  
ATOM    220  O   VAL A  17     -17.331  10.361   6.744  1.00 93.12           O  
ATOM    221  CG1 VAL A  17     -19.466   8.260   5.814  1.00 93.12           C  
ATOM    222 HG11 VAL A  17     -19.791   8.364   6.850  1.00 93.12           H  
ATOM    223 HG12 VAL A  17     -20.241   7.745   5.246  1.00 93.12           H  
ATOM    224 HG13 VAL A  17     -19.317   9.255   5.394  1.00 93.12           H  
ATOM    225  CG2 VAL A  17     -17.703   7.406   4.270  1.00 93.12           C  
ATOM    226 HG21 VAL A  17     -17.494   8.405   3.887  1.00 93.12           H  
ATOM    227 HG22 VAL A  17     -18.477   6.947   3.655  1.00 93.12           H  
ATOM    228 HG23 VAL A  17     -16.799   6.802   4.189  1.00 93.12           H  
ATOM    229  N   LYS A  18     -15.500   9.590   5.684  1.00 92.00           N  
ATOM    230  H   LYS A  18     -14.988   8.762   5.415  1.00 92.00           H  
ATOM    231  CA  LYS A  18     -15.018  10.871   5.161  1.00 92.00           C  
ATOM    232  HA  LYS A  18     -15.677  11.675   5.489  1.00 92.00           H  
ATOM    233  C   LYS A  18     -15.066  10.826   3.636  1.00 92.00           C  
ATOM    234  CB  LYS A  18     -13.591  11.159   5.657  1.00 92.00           C  
ATOM    235  HB2 LYS A  18     -12.914  10.434   5.204  1.00 92.00           H  
ATOM    236  HB3 LYS A  18     -13.287  12.144   5.304  1.00 92.00           H  
ATOM    237  O   LYS A  18     -14.882   9.759   3.061  1.00 92.00           O  
ATOM    238  CG  LYS A  18     -13.387  11.099   7.180  1.00 92.00           C  
ATOM    239  HG2 LYS A  18     -13.634  10.102   7.545  1.00 92.00           H  
ATOM    240  HG3 LYS A  18     -12.325  11.256   7.369  1.00 92.00           H  
ATOM    241  CD  LYS A  18     -14.188  12.143   7.977  1.00 92.00           C  
ATOM    242  HD2 LYS A  18     -15.244  11.873   7.977  1.00 92.00           H  
ATOM    243  HD3 LYS A  18     -14.057  13.132   7.538  1.00 92.00           H  
ATOM    244  CE  LYS A  18     -13.631  12.130   9.405  1.00 92.00           C  
ATOM    245  HE2 LYS A  18     -13.589  11.096   9.747  1.00 92.00           H  
ATOM    246  HE3 LYS A  18     -12.601  12.486   9.381  1.00 92.00           H  
ATOM    247  NZ  LYS A  18     -14.400  12.921  10.400  1.00 92.00           N  
ATOM    248  HZ1 LYS A  18     -13.896  12.867  11.274  1.00 92.00           H  
ATOM    249  HZ2 LYS A  18     -14.506  13.896  10.159  1.00 92.00           H  
ATOM    250  HZ3 LYS A  18     -15.288  12.484  10.601  1.00 92.00           H  
ATOM    251  N   GLY A  19     -15.291  11.972   3.004  1.00 87.19           N  
ATOM    252  H   GLY A  19     -15.450  12.804   3.554  1.00 87.19           H  
ATOM    253  CA  GLY A  19     -15.479  12.077   1.556  1.00 87.19           C  
ATOM    254  HA2 GLY A  19     -14.758  12.788   1.152  1.00 87.19           H  
ATOM    255  HA3 GLY A  19     -15.299  11.120   1.066  1.00 87.19           H  
ATOM    256  C   GLY A  19     -16.886  12.536   1.183  1.00 87.19           C  
ATOM    257  O   GLY A  19     -17.809  12.527   2.012  1.00 87.19           O  
ATOM    258  N   ALA A  20     -17.029  12.983  -0.064  1.00 79.00           N  
ATOM    259  H   ALA A  20     -16.254  12.897  -0.707  1.00 79.00           H  
ATOM    260  CA  ALA A  20     -18.293  13.467  -0.595  1.00 79.00           C  
ATOM    261  HA  ALA A  20     -18.665  14.242   0.076  1.00 79.00           H  
ATOM    262  C   ALA A  20     -19.338  12.341  -0.641  1.00 79.00           C  
ATOM    263  CB  ALA A  20     -18.061  14.113  -1.966  1.00 79.00           C  
ATOM    264  HB1 ALA A  20     -18.991  14.536  -2.345  1.00 79.00           H  
ATOM    265  HB2 ALA A  20     -17.320  14.908  -1.889  1.00 79.00           H  
ATOM    266  HB3 ALA A  20     -17.708  13.365  -2.677  1.00 79.00           H  
ATOM    267  O   ALA A  20     -19.021  11.160  -0.801  1.00 79.00           O  
ATOM    268  N   VAL A  21     -20.601  12.723  -0.461  1.00 73.38           N  
ATOM    269  H   VAL A  21     -20.794  13.709  -0.359  1.00 73.38           H  
ATOM    270  CA  VAL A  21     -21.743  11.810  -0.637  1.00 73.38           C  
ATOM    271  HA  VAL A  21     -21.443  10.805  -0.340  1.00 73.38           H  
ATOM    272  C   VAL A  21     -22.151  11.725  -2.108  1.00 73.38           C  
ATOM    273  CB  VAL A  21     -22.946  12.238   0.233  1.00 73.38           C  
ATOM    274  HB  VAL A  21     -23.408  13.126  -0.200  1.00 73.38           H  
ATOM    275  O   VAL A  21     -22.898  10.824  -2.458  1.00 73.38           O  
ATOM    276  CG1 VAL A  21     -24.013  11.140   0.354  1.00 73.38           C  
ATOM    277 HG11 VAL A  21     -24.796  11.445   1.049  1.00 73.38           H  
ATOM    278 HG12 VAL A  21     -23.559  10.207   0.688  1.00 73.38           H  
ATOM    279 HG13 VAL A  21     -24.490  10.974  -0.612  1.00 73.38           H  
ATOM    280  CG2 VAL A  21     -22.505  12.592   1.663  1.00 73.38           C  
ATOM    281 HG21 VAL A  21     -21.848  11.812   2.047  1.00 73.38           H  
ATOM    282 HG22 VAL A  21     -21.960  13.536   1.654  1.00 73.38           H  
ATOM    283 HG23 VAL A  21     -23.372  12.715   2.312  1.00 73.38           H  
ATOM    284  N   ASP A  22     -21.684  12.666  -2.930  1.00 66.50           N  
ATOM    285  H   ASP A  22     -20.978  13.314  -2.610  1.00 66.50           H  
ATOM    286  CA  ASP A  22     -22.116  12.809  -4.315  1.00 66.50           C  
ATOM    287  HA  ASP A  22     -23.205  12.840  -4.303  1.00 66.50           H  
ATOM    288  C   ASP A  22     -21.700  11.606  -5.169  1.00 66.50           C  
ATOM    289  CB  ASP A  22     -21.595  14.139  -4.892  1.00 66.50           C  
ATOM    290  HB2 ASP A  22     -21.401  14.831  -4.072  1.00 66.50           H  
ATOM    291  HB3 ASP A  22     -20.655  13.974  -5.417  1.00 66.50           H  
ATOM    292  O   ASP A  22     -20.602  11.066  -4.996  1.00 66.50           O  
ATOM    293  CG  ASP A  22     -22.609  14.799  -5.832  1.00 66.50           C  
ATOM    294  OD1 ASP A  22     -23.492  14.072  -6.340  1.00 66.50           O  
ATOM    295  OD2 ASP A  22     -22.553  16.045  -5.929  1.00 66.50           O  
ATOM    296  N   ASP A  23     -22.599  11.198  -6.064  1.00 64.25           N  
ATOM    297  H   ASP A  23     -23.410  11.782  -6.210  1.00 64.25           H  
ATOM    298  CA  ASP A  23     -22.398  10.056  -6.961  1.00 64.25           C  
ATOM    299  HA  ASP A  23     -21.934   9.241  -6.405  1.00 64.25           H  
ATOM    300  C   ASP A  23     -21.441  10.419  -8.114  1.00 64.25           C  
ATOM    301  CB  ASP A  23     -23.756   9.564  -7.503  1.00 64.25           C  
ATOM    302  HB2 ASP A  23     -23.565   8.887  -8.336  1.00 64.25           H  
ATOM    303  HB3 ASP A  23     -24.311  10.416  -7.896  1.00 64.25           H  
ATOM    304  O   ASP A  23     -20.696   9.560  -8.592  1.00 64.25           O  
ATOM    305  CG  ASP A  23     -24.630   8.802  -6.489  1.00 64.25           C  
ATOM    306  OD1 ASP A  23     -24.080   8.030  -5.666  1.00 64.25           O  
ATOM    307  OD2 ASP A  23     -25.876   8.918  -6.584  1.00 64.25           O  
ATOM    308  N   ASP A  24     -21.409  11.695  -8.519  1.00 76.94           N  
ATOM    309  H   ASP A  24     -22.041  12.348  -8.078  1.00 76.94           H  
ATOM    310  CA  ASP A  24     -20.515  12.216  -9.561  1.00 76.94           C  
ATOM    311  HA  ASP A  24     -20.396  11.449 -10.327  1.00 76.94           H  
ATOM    312  C   ASP A  24     -19.111  12.479  -8.997  1.00 76.94           C  
ATOM    313  CB  ASP A  24     -21.129  13.452 -10.246  1.00 76.94           C  
ATOM    314  HB2 ASP A  24     -21.509  14.134  -9.486  1.00 76.94           H  
ATOM    315  HB3 ASP A  24     -20.342  13.969 -10.795  1.00 76.94           H  
ATOM    316  O   ASP A  24     -18.682  13.609  -8.754  1.00 76.94           O  
ATOM    317  CG  ASP A  24     -22.239  13.128 -11.257  1.00 76.94           C  
ATOM    318  OD1 ASP A  24     -22.308  11.974 -11.740  1.00 76.94           O  
ATOM    319  OD2 ASP A  24     -22.986  14.070 -11.611  1.00 76.94           O  
ATOM    320  N   VAL A  25     -18.379  11.394  -8.758  1.00 82.06           N  
ATOM    321  H   VAL A  25     -18.828  10.501  -8.905  1.00 82.06           H  
ATOM    322  CA  VAL A  25     -17.014  11.440  -8.233  1.00 82.06           C  
ATOM    323  HA  VAL A  25     -16.981  12.198  -7.450  1.00 82.06           H  
ATOM    324  C   VAL A  25     -16.022  11.842  -9.324  1.00 82.06           C  
ATOM    325  CB  VAL A  25     -16.625  10.094  -7.607  1.00 82.06           C  
ATOM    326  HB  VAL A  25     -16.619   9.315  -8.369  1.00 82.06           H  
ATOM    327  O   VAL A  25     -15.875  11.143 -10.326  1.00 82.06           O  
ATOM    328  CG1 VAL A  25     -15.223  10.187  -7.002  1.00 82.06           C  
ATOM    329 HG11 VAL A  25     -15.030   9.291  -6.411  1.00 82.06           H  
ATOM    330 HG12 VAL A  25     -14.479  10.236  -7.796  1.00 82.06           H  
ATOM    331 HG13 VAL A  25     -15.141  11.078  -6.380  1.00 82.06           H  
ATOM    332  CG2 VAL A  25     -17.625   9.684  -6.516  1.00 82.06           C  
ATOM    333 HG21 VAL A  25     -17.257   8.823  -5.958  1.00 82.06           H  
ATOM    334 HG22 VAL A  25     -18.572   9.403  -6.976  1.00 82.06           H  
ATOM    335 HG23 VAL A  25     -17.820  10.523  -5.848  1.00 82.06           H  
ATOM    336  N   ALA A  26     -15.284  12.934  -9.107  1.00 89.50           N  
ATOM    337  H   ALA A  26     -15.446  13.487  -8.277  1.00 89.50           H  
ATOM    338  CA  ALA A  26     -14.175  13.302  -9.978  1.00 89.50           C  
ATOM    339  HA  ALA A  26     -14.522  13.252 -11.010  1.00 89.50           H  
ATOM    340  C   ALA A  26     -13.004  12.320  -9.816  1.00 89.50           C  
ATOM    341  CB  ALA A  26     -13.750  14.745  -9.685  1.00 89.50           C  
ATOM    342  HB1 ALA A  26     -13.385  14.824  -8.661  1.00 89.50           H  
ATOM    343  HB2 ALA A  26     -14.602  15.414  -9.811  1.00 89.50           H  
ATOM    344  HB3 ALA A  26     -12.956  15.044 -10.370  1.00 89.50           H  
ATOM    345  O   ALA A  26     -12.663  11.923  -8.702  1.00 89.50           O  
ATOM    346  N   GLU A  27     -12.334  11.987 -10.921  1.00 92.44           N  
ATOM    347  H   GLU A  27     -12.704  12.280 -11.814  1.00 92.44           H  
ATOM    348  CA  GLU A  27     -11.184  11.069 -10.929  1.00 92.44           C  
ATOM    349  HA  GLU A  27     -11.526  10.076 -10.634  1.00 92.44           H  
ATOM    350  C   GLU A  27     -10.086  11.505  -9.944  1.00 92.44           C  
ATOM    351  CB  GLU A  27     -10.634  11.005 -12.364  1.00 92.44           C  
ATOM    352  HB2 GLU A  27     -11.451  10.784 -13.051  1.00 92.44           H  
ATOM    353  HB3 GLU A  27     -10.242  11.986 -12.631  1.00 92.44           H  
ATOM    354  O   GLU A  27      -9.526  10.678  -9.229  1.00 92.44           O  
ATOM    355  CG  GLU A  27      -9.520   9.967 -12.570  1.00 92.44           C  
ATOM    356  HG2 GLU A  27      -9.156  10.063 -13.592  1.00 92.44           H  
ATOM    357  HG3 GLU A  27      -8.688  10.196 -11.904  1.00 92.44           H  
ATOM    358  CD  GLU A  27      -9.975   8.518 -12.349  1.00 92.44           C  
ATOM    359  OE1 GLU A  27      -9.090   7.656 -12.152  1.00 92.44           O  
ATOM    360  OE2 GLU A  27     -11.190   8.238 -12.341  1.00 92.44           O  
ATOM    361  N   ALA A  28      -9.845  12.816  -9.840  1.00 94.00           N  
ATOM    362  H   ALA A  28     -10.359  13.435 -10.451  1.00 94.00           H  
ATOM    363  CA  ALA A  28      -8.882  13.416  -8.918  1.00 94.00           C  
ATOM    364  HA  ALA A  28      -7.898  12.990  -9.114  1.00 94.00           H  
ATOM    365  C   ALA A  28      -9.210  13.168  -7.431  1.00 94.00           C  
ATOM    366  CB  ALA A  28      -8.836  14.917  -9.225  1.00 94.00           C  
ATOM    367  HB1 ALA A  28      -8.118  15.406  -8.566  1.00 94.00           H  
ATOM    368  HB2 ALA A  28      -8.521  15.076 -10.256  1.00 94.00           H  
ATOM    369  HB3 ALA A  28      -9.818  15.364  -9.067  1.00 94.00           H  
ATOM    370  O   ALA A  28      -8.313  13.172  -6.590  1.00 94.00           O  
ATOM    371  N   ASP A  29     -10.478  12.925  -7.088  1.00 94.56           N  
ATOM    372  H   ASP A  29     -11.171  12.839  -7.818  1.00 94.56           H  
ATOM    373  CA  ASP A  29     -10.912  12.674  -5.711  1.00 94.56           C  
ATOM    374  HA  ASP A  29     -10.257  13.220  -5.032  1.00 94.56           H  
ATOM    375  C   ASP A  29     -10.774  11.198  -5.299  1.00 94.56           C  
ATOM    376  CB  ASP A  29     -12.347  13.191  -5.494  1.00 94.56           C  
ATOM    377  HB2 ASP A  29     -13.019  12.652  -6.161  1.00 94.56           H  
ATOM    378  HB3 ASP A  29     -12.650  12.955  -4.474  1.00 94.56           H  
ATOM    379  O   ASP A  29     -11.036  10.856  -4.145  1.00 94.56           O  
ATOM    380  CG  ASP A  29     -12.546  14.702  -5.690  1.00 94.56           C  
ATOM    381  OD1 ASP A  29     -11.614  15.497  -5.419  1.00 94.56           O  
ATOM    382  OD2 ASP A  29     -13.683  15.083  -6.030  1.00 94.56           O  
ATOM    383  N   ILE A  30     -10.360  10.308  -6.208  1.00 96.12           N  
ATOM    384  H   ILE A  30     -10.142  10.635  -7.139  1.00 96.12           H  
ATOM    385  CA  ILE A  30     -10.161   8.891  -5.896  1.00 96.12           C  
ATOM    386  HA  ILE A  30     -11.035   8.549  -5.342  1.00 96.12           H  
ATOM    387  C   ILE A  30      -8.937   8.721  -4.993  1.00 96.12           C  
ATOM    388  CB  ILE A  30     -10.058   8.038  -7.178  1.00 96.12           C  
ATOM    389  HB  ILE A  30      -9.232   8.414  -7.781  1.00 96.12           H  
ATOM    390  O   ILE A  30      -7.815   9.055  -5.372  1.00 96.12           O  
ATOM    391  CG1 ILE A  30     -11.363   8.174  -7.994  1.00 96.12           C  
ATOM    392 HG12 ILE A  30     -12.210   7.905  -7.363  1.00 96.12           H  
ATOM    393 HG13 ILE A  30     -11.497   9.213  -8.292  1.00 96.12           H  
ATOM    394  CG2 ILE A  30      -9.763   6.564  -6.824  1.00 96.12           C  
ATOM    395 HG21 ILE A  30      -9.698   5.957  -7.727  1.00 96.12           H  
ATOM    396 HG22 ILE A  30      -8.806   6.480  -6.310  1.00 96.12           H  
ATOM    397 HG23 ILE A  30     -10.547   6.170  -6.176  1.00 96.12           H  
ATOM    398  CD1 ILE A  30     -11.409   7.324  -9.265  1.00 96.12           C  
ATOM    399 HD11 ILE A  30     -10.483   7.455  -9.826  1.00 96.12           H  
ATOM    400 HD12 ILE A  30     -12.252   7.641  -9.879  1.00 96.12           H  
ATOM    401 HD13 ILE A  30     -11.541   6.270  -9.017  1.00 96.12           H  
ATOM    402  N   ILE A  31      -9.144   8.130  -3.817  1.00 97.69           N  
ATOM    403  H   ILE A  31     -10.087   7.835  -3.603  1.00 97.69           H  
ATOM    404  CA  ILE A  31      -8.092   7.795  -2.858  1.00 97.69           C  
ATOM    405  HA  ILE A  31      -7.485   8.685  -2.694  1.00 97.69           H  
ATOM    406  C   ILE A  31      -7.205   6.696  -3.450  1.00 97.69           C  
ATOM    407  CB  ILE A  31      -8.697   7.365  -1.504  1.00 97.69           C  
ATOM    408  HB  ILE A  31      -9.341   6.505  -1.684  1.00 97.69           H  
ATOM    409  O   ILE A  31      -7.683   5.622  -3.817  1.00 97.69           O  
ATOM    410  CG1 ILE A  31      -9.560   8.495  -0.894  1.00 97.69           C  
ATOM    411 HG12 ILE A  31     -10.295   8.827  -1.628  1.00 97.69           H  
ATOM    412 HG13 ILE A  31      -8.926   9.346  -0.649  1.00 97.69           H  
ATOM    413  CG2 ILE A  31      -7.579   6.945  -0.524  1.00 97.69           C  
ATOM    414 HG21 ILE A  31      -7.035   6.083  -0.910  1.00 97.69           H  
ATOM    415 HG22 ILE A  31      -7.998   6.659   0.441  1.00 97.69           H  
ATOM    416 HG23 ILE A  31      -6.883   7.771  -0.379  1.00 97.69           H  
ATOM    417  CD1 ILE A  31     -10.342   8.072   0.356  1.00 97.69           C  
ATOM    418 HD11 ILE A  31     -11.040   8.865   0.626  1.00 97.69           H  
ATOM    419 HD12 ILE A  31     -10.904   7.161   0.151  1.00 97.69           H  
ATOM    420 HD13 ILE A  31      -9.664   7.908   1.193  1.00 97.69           H  
ATOM    421  N   SER A  32      -5.902   6.957  -3.490  1.00 98.38           N  
ATOM    422  H   SER A  32      -5.597   7.869  -3.182  1.00 98.38           H  
ATOM    423  CA  SER A  32      -4.878   6.102  -4.096  1.00 98.38           C  
ATOM    424  HA  SER A  32      -5.357   5.249  -4.576  1.00 98.38           H  
ATOM    425  C   SER A  32      -3.872   5.530  -3.091  1.00 98.38           C  
ATOM    426  CB  SER A  32      -4.162   6.905  -5.181  1.00 98.38           C  
ATOM    427  HB2 SER A  32      -3.376   6.301  -5.633  1.00 98.38           H  
ATOM    428  HB3 SER A  32      -4.881   7.185  -5.951  1.00 98.38           H  
ATOM    429  O   SER A  32      -3.012   4.741  -3.469  1.00 98.38           O  
ATOM    430  OG  SER A  32      -3.606   8.078  -4.627  1.00 98.38           O  
ATOM    431  HG  SER A  32      -2.652   7.978  -4.636  1.00 98.38           H  
ATOM    432  N   THR A  33      -3.945   5.922  -1.813  1.00 98.62           N  
ATOM    433  H   THR A  33      -4.612   6.646  -1.587  1.00 98.62           H  
ATOM    434  CA  THR A  33      -3.159   5.326  -0.717  1.00 98.62           C  
ATOM    435  HA  THR A  33      -3.208   4.241  -0.817  1.00 98.62           H  
ATOM    436  C   THR A  33      -3.744   5.716   0.643  1.00 98.62           C  
ATOM    437  CB  THR A  33      -1.672   5.735  -0.813  1.00 98.62           C  
ATOM    438  HB  THR A  33      -1.274   5.386  -1.766  1.00 98.62           H  
ATOM    439  O   THR A  33      -4.288   6.810   0.801  1.00 98.62           O  
ATOM    440  CG2 THR A  33      -1.437   7.240  -0.733  1.00 98.62           C  
ATOM    441 HG21 THR A  33      -1.970   7.738  -1.544  1.00 98.62           H  
ATOM    442 HG22 THR A  33      -0.371   7.429  -0.860  1.00 98.62           H  
ATOM    443 HG23 THR A  33      -1.768   7.635   0.227  1.00 98.62           H  
ATOM    444  OG1 THR A  33      -0.879   5.158   0.211  1.00 98.62           O  
ATOM    445  HG1 THR A  33      -1.285   5.353   1.059  1.00 98.62           H  
ATOM    446  N   VAL A  34      -3.585   4.852   1.652  1.00 98.62           N  
ATOM    447  H   VAL A  34      -3.139   3.966   1.462  1.00 98.62           H  
ATOM    448  CA  VAL A  34      -4.017   5.081   3.045  1.00 98.62           C  
ATOM    449  HA  VAL A  34      -4.148   6.150   3.218  1.00 98.62           H  
ATOM    450  C   VAL A  34      -2.944   4.552   3.999  1.00 98.62           C  
ATOM    451  CB  VAL A  34      -5.355   4.368   3.333  1.00 98.62           C  
ATOM    452  HB  VAL A  34      -5.212   3.291   3.246  1.00 98.62           H  
ATOM    453  O   VAL A  34      -2.499   3.426   3.823  1.00 98.62           O  
ATOM    454  CG1 VAL A  34      -5.859   4.668   4.748  1.00 98.62           C  
ATOM    455 HG11 VAL A  34      -5.982   5.742   4.884  1.00 98.62           H  
ATOM    456 HG12 VAL A  34      -6.814   4.167   4.912  1.00 98.62           H  
ATOM    457 HG13 VAL A  34      -5.150   4.284   5.482  1.00 98.62           H  
ATOM    458  CG2 VAL A  34      -6.469   4.765   2.357  1.00 98.62           C  
ATOM    459 HG21 VAL A  34      -6.226   4.420   1.352  1.00 98.62           H  
ATOM    460 HG22 VAL A  34      -6.595   5.848   2.334  1.00 98.62           H  
ATOM    461 HG23 VAL A  34      -7.403   4.293   2.660  1.00 98.62           H  
ATOM    462  N   GLU A  35      -2.530   5.329   5.004  1.00 98.19           N  
ATOM    463  H   GLU A  35      -2.905   6.264   5.076  1.00 98.19           H  
ATOM    464  CA  GLU A  35      -1.449   4.936   5.922  1.00 98.19           C  
ATOM    465  HA  GLU A  35      -1.435   3.850   6.014  1.00 98.19           H  
ATOM    466  C   GLU A  35      -1.619   5.552   7.327  1.00 98.19           C  
ATOM    467  CB  GLU A  35      -0.102   5.368   5.308  1.00 98.19           C  
ATOM    468  HB2 GLU A  35      -0.050   6.457   5.329  1.00 98.19           H  
ATOM    469  HB3 GLU A  35      -0.053   5.073   4.260  1.00 98.19           H  
ATOM    470  O   GLU A  35      -1.623   6.779   7.487  1.00 98.19           O  
ATOM    471  CG  GLU A  35       1.127   4.815   6.048  1.00 98.19           C  
ATOM    472  HG2 GLU A  35       1.961   5.484   5.832  1.00 98.19           H  
ATOM    473  HG3 GLU A  35       0.955   4.863   7.123  1.00 98.19           H  
ATOM    474  CD  GLU A  35       1.557   3.389   5.662  1.00 98.19           C  
ATOM    475  OE1 GLU A  35       2.653   2.994   6.112  1.00 98.19           O  
ATOM    476  OE2 GLU A  35       0.906   2.732   4.818  1.00 98.19           O  
ATOM    477  N   PHE A  36      -1.692   4.714   8.368  1.00 98.12           N  
ATOM    478  H   PHE A  36      -1.620   3.722   8.191  1.00 98.12           H  
ATOM    479  CA  PHE A  36      -1.567   5.165   9.761  1.00 98.12           C  
ATOM    480  HA  PHE A  36      -2.152   6.075   9.893  1.00 98.12           H  
ATOM    481  C   PHE A  36      -0.111   5.496  10.102  1.00 98.12           C  
ATOM    482  CB  PHE A  36      -2.103   4.111  10.742  1.00 98.12           C  
ATOM    483  HB2 PHE A  36      -1.733   4.345  11.740  1.00 98.12           H  
ATOM    484  HB3 PHE A  36      -1.702   3.133  10.478  1.00 98.12           H  
ATOM    485  O   PHE A  36       0.816   4.832   9.643  1.00 98.12           O  
ATOM    486  CG  PHE A  36      -3.614   4.044  10.828  1.00 98.12           C  
ATOM    487  CD1 PHE A  36      -4.323   5.031  11.539  1.00 98.12           C  
ATOM    488  HD1 PHE A  36      -3.796   5.840  12.022  1.00 98.12           H  
ATOM    489  CD2 PHE A  36      -4.313   2.993  10.208  1.00 98.12           C  
ATOM    490  HD2 PHE A  36      -3.769   2.220   9.686  1.00 98.12           H  
ATOM    491  CE1 PHE A  36      -5.726   4.968  11.614  1.00 98.12           C  
ATOM    492  HE1 PHE A  36      -6.271   5.731  12.151  1.00 98.12           H  
ATOM    493  CE2 PHE A  36      -5.717   2.935  10.281  1.00 98.12           C  
ATOM    494  HE2 PHE A  36      -6.251   2.126   9.805  1.00 98.12           H  
ATOM    495  CZ  PHE A  36      -6.423   3.924  10.985  1.00 98.12           C  
ATOM    496  HZ  PHE A  36      -7.501   3.879  11.049  1.00 98.12           H  
ATOM    497  N   ASN A  37       0.109   6.490  10.961  1.00 97.31           N  
ATOM    498  H   ASN A  37      -0.682   6.995  11.332  1.00 97.31           H  
ATOM    499  CA  ASN A  37       1.425   6.689  11.560  1.00 97.31           C  
ATOM    500  HA  ASN A  37       2.169   6.546  10.776  1.00 97.31           H  
ATOM    501  C   ASN A  37       1.711   5.618  12.632  1.00 97.31           C  
ATOM    502  CB  ASN A  37       1.565   8.139  12.065  1.00 97.31           C  
ATOM    503  HB2 ASN A  37       1.121   8.824  11.343  1.00 97.31           H  
ATOM    504  HB3 ASN A  37       2.626   8.380  12.135  1.00 97.31           H  
ATOM    505  O   ASN A  37       0.831   4.877  13.063  1.00 97.31           O  
ATOM    506  CG  ASN A  37       0.927   8.387  13.420  1.00 97.31           C  
ATOM    507  ND2 ASN A  37       1.435   9.321  14.185  1.00 97.31           N  
ATOM    508 HD21 ASN A  37       1.038   9.391  15.112  1.00 97.31           H  
ATOM    509 HD22 ASN A  37       2.180   9.923  13.864  1.00 97.31           H  
ATOM    510  OD1 ASN A  37       0.002   7.725  13.847  1.00 97.31           O  
ATOM    511  N   HIS A  38       2.949   5.575  13.124  1.00 94.94           N  
ATOM    512  H   HIS A  38       3.655   6.135  12.667  1.00 94.94           H  
ATOM    513  CA  HIS A  38       3.407   4.578  14.100  1.00 94.94           C  
ATOM    514  HA  HIS A  38       3.322   3.587  13.653  1.00 94.94           H  
ATOM    515  C   HIS A  38       2.617   4.555  15.425  1.00 94.94           C  
ATOM    516  CB  HIS A  38       4.883   4.859  14.410  1.00 94.94           C  
ATOM    517  HB2 HIS A  38       5.230   4.130  15.142  1.00 94.94           H  
ATOM    518  HB3 HIS A  38       4.976   5.849  14.857  1.00 94.94           H  
ATOM    519  O   HIS A  38       2.546   3.518  16.086  1.00 94.94           O  
ATOM    520  CG  HIS A  38       5.788   4.783  13.208  1.00 94.94           C  
ATOM    521  CD2 HIS A  38       6.479   3.675  12.796  1.00 94.94           C  
ATOM    522  HD2 HIS A  38       6.462   2.700  13.260  1.00 94.94           H  
ATOM    523  ND1 HIS A  38       6.103   5.809  12.336  1.00 94.94           N  
ATOM    524  HD1 HIS A  38       5.825   6.778  12.387  1.00 94.94           H  
ATOM    525  CE1 HIS A  38       6.952   5.315  11.420  1.00 94.94           C  
ATOM    526  HE1 HIS A  38       7.402   5.876  10.613  1.00 94.94           H  
ATOM    527  NE2 HIS A  38       7.227   4.033  11.676  1.00 94.94           N  
ATOM    528  N   SER A  39       2.050   5.690  15.859  1.00 94.00           N  
ATOM    529  H   SER A  39       2.086   6.516  15.279  1.00 94.00           H  
ATOM    530  CA  SER A  39       1.182   5.721  17.046  1.00 94.00           C  
ATOM    531  HA  SER A  39       1.553   4.983  17.757  1.00 94.00           H  
ATOM    532  C   SER A  39      -0.257   5.315  16.731  1.00 94.00           C  
ATOM    533  CB  SER A  39       1.232   7.082  17.763  1.00 94.00           C  
ATOM    534  HB2 SER A  39       2.261   7.294  18.052  1.00 94.00           H  
ATOM    535  HB3 SER A  39       0.631   7.017  18.670  1.00 94.00           H  
ATOM    536  O   SER A  39      -0.947   4.863  17.643  1.00 94.00           O  
ATOM    537  OG  SER A  39       0.747   8.158  16.984  1.00 94.00           O  
ATOM    538  HG  SER A  39       0.574   8.895  17.574  1.00 94.00           H  
ATOM    539  N   GLY A  40      -0.664   5.454  15.467  1.00 96.19           N  
ATOM    540  H   GLY A  40       0.005   5.785  14.786  1.00 96.19           H  
ATOM    541  CA  GLY A  40      -2.024   5.328  14.963  1.00 96.19           C  
ATOM    542  HA2 GLY A  40      -1.983   5.162  13.887  1.00 96.19           H  
ATOM    543  HA3 GLY A  40      -2.470   4.449  15.429  1.00 96.19           H  
ATOM    544  C   GLY A  40      -2.900   6.563  15.211  1.00 96.19           C  
ATOM    545  O   GLY A  40      -4.029   6.638  14.731  1.00 96.19           O  
ATOM    546  N   GLU A  41      -2.368   7.579  15.891  1.00 94.81           N  
ATOM    547  H   GLU A  41      -1.408   7.492  16.194  1.00 94.81           H  
ATOM    548  CA  GLU A  41      -3.078   8.830  16.169  1.00 94.81           C  
ATOM    549  HA  GLU A  41      -4.060   8.604  16.585  1.00 94.81           H  
ATOM    550  C   GLU A  41      -3.281   9.681  14.917  1.00 94.81           C  
ATOM    551  CB  GLU A  41      -2.283   9.666  17.173  1.00 94.81           C  
ATOM    552  HB2 GLU A  41      -1.308   9.881  16.737  1.00 94.81           H  
ATOM    553  HB3 GLU A  41      -2.797  10.612  17.341  1.00 94.81           H  
ATOM    554  O   GLU A  41      -4.180  10.517  14.902  1.00 94.81           O  
ATOM    555  CG  GLU A  41      -2.123   8.960  18.525  1.00 94.81           C  
ATOM    556  HG2 GLU A  41      -3.107   8.863  18.985  1.00 94.81           H  
ATOM    557  HG3 GLU A  41      -1.716   7.959  18.385  1.00 94.81           H  
ATOM    558  CD  GLU A  41      -1.184   9.729  19.451  1.00 94.81           C  
ATOM    559  OE1 GLU A  41      -1.492   9.767  20.665  1.00 94.81           O  
ATOM    560  OE2 GLU A  41      -0.159  10.236  18.949  1.00 94.81           O  
ATOM    561  N   LEU A  42      -2.452   9.487  13.887  1.00 97.06           N  
ATOM    562  H   LEU A  42      -1.776   8.740  13.958  1.00 97.06           H  
ATOM    563  CA  LEU A  42      -2.593  10.143  12.593  1.00 97.06           C  
ATOM    564  HA  LEU A  42      -3.470  10.790  12.632  1.00 97.06           H  
ATOM    565  C   LEU A  42      -2.844   9.115  11.495  1.00 97.06           C  
ATOM    566  CB  LEU A  42      -1.374  11.019  12.264  1.00 97.06           C  
ATOM    567  HB2 LEU A  42      -0.494  10.379  12.193  1.00 97.06           H  
ATOM    568  HB3 LEU A  42      -1.530  11.468  11.283  1.00 97.06           H  
ATOM    569  O   LEU A  42      -2.218   8.056  11.461  1.00 97.06           O  
ATOM    570  CG  LEU A  42      -1.093  12.141  13.275  1.00 97.06           C  
ATOM    571  HG  LEU A  42      -0.944  11.719  14.268  1.00 97.06           H  
ATOM    572  CD1 LEU A  42       0.179  12.877  12.875  1.00 97.06           C  
ATOM    573 HD11 LEU A  42       0.062  13.319  11.886  1.00 97.06           H  
ATOM    574 HD12 LEU A  42       0.357  13.665  13.607  1.00 97.06           H  
ATOM    575 HD13 LEU A  42       1.020  12.183  12.868  1.00 97.06           H  
ATOM    576  CD2 LEU A  42      -2.215  13.175  13.332  1.00 97.06           C  
ATOM    577 HD21 LEU A  42      -2.428  13.564  12.336  1.00 97.06           H  
ATOM    578 HD22 LEU A  42      -1.942  14.000  13.990  1.00 97.06           H  
ATOM    579 HD23 LEU A  42      -3.112  12.701  13.729  1.00 97.06           H  
ATOM    580  N   LEU A  43      -3.722   9.472  10.568  1.00 98.12           N  
ATOM    581  H   LEU A  43      -4.193  10.357  10.693  1.00 98.12           H  
ATOM    582  CA  LEU A  43      -4.066   8.700   9.381  1.00 98.12           C  
ATOM    583  HA  LEU A  43      -3.396   7.846   9.276  1.00 98.12           H  
ATOM    584  C   LEU A  43      -3.907   9.603   8.161  1.00 98.12           C  
ATOM    585  CB  LEU A  43      -5.505   8.193   9.560  1.00 98.12           C  
ATOM    586  HB2 LEU A  43      -5.529   7.536  10.430  1.00 98.12           H  
ATOM    587  HB3 LEU A  43      -6.149   9.045   9.776  1.00 98.12           H  
ATOM    588  O   LEU A  43      -4.572  10.628   8.078  1.00 98.12           O  
ATOM    589  CG  LEU A  43      -6.090   7.444   8.353  1.00 98.12           C  
ATOM    590  HG  LEU A  43      -6.133   8.106   7.487  1.00 98.12           H  
ATOM    591  CD1 LEU A  43      -5.271   6.208   7.991  1.00 98.12           C  
ATOM    592 HD11 LEU A  43      -4.335   6.506   7.519  1.00 98.12           H  
ATOM    593 HD12 LEU A  43      -5.833   5.590   7.291  1.00 98.12           H  
ATOM    594 HD13 LEU A  43      -5.063   5.618   8.883  1.00 98.12           H  
ATOM    595  CD2 LEU A  43      -7.512   7.014   8.700  1.00 98.12           C  
ATOM    596 HD21 LEU A  43      -7.937   6.440   7.878  1.00 98.12           H  
ATOM    597 HD22 LEU A  43      -8.123   7.900   8.875  1.00 98.12           H  
ATOM    598 HD23 LEU A  43      -7.507   6.395   9.598  1.00 98.12           H  
ATOM    599  N   ALA A  44      -3.026   9.251   7.230  1.00 98.69           N  
ATOM    600  H   ALA A  44      -2.544   8.368   7.325  1.00 98.69           H  
ATOM    601  CA  ALA A  44      -2.874   9.970   5.971  1.00 98.69           C  
ATOM    602  HA  ALA A  44      -3.333  10.955   6.055  1.00 98.69           H  
ATOM    603  C   ALA A  44      -3.579   9.230   4.837  1.00 98.69           C  
ATOM    604  CB  ALA A  44      -1.393  10.194   5.653  1.00 98.69           C  
ATOM    605  HB1 ALA A  44      -0.958  10.902   6.358  1.00 98.69           H  
ATOM    606  HB2 ALA A  44      -0.854   9.247   5.689  1.00 98.69           H  
ATOM    607  HB3 ALA A  44      -1.300  10.618   4.653  1.00 98.69           H  
ATOM    608  O   ALA A  44      -3.530   8.004   4.751  1.00 98.69           O  
ATOM    609  N   THR A  45      -4.167   9.997   3.930  1.00 98.62           N  
ATOM    610  H   THR A  45      -4.203  10.992   4.104  1.00 98.62           H  
ATOM    611  CA  THR A  45      -4.646   9.527   2.632  1.00 98.62           C  
ATOM    612  HA  THR A  45      -4.316   8.499   2.480  1.00 98.62           H  
ATOM    613  C   THR A  45      -4.040  10.376   1.531  1.00 98.62           C  
ATOM    614  CB  THR A  45      -6.175   9.548   2.529  1.00 98.62           C  
ATOM    615  HB  THR A  45      -6.469   9.236   1.527  1.00 98.62           H  
ATOM    616  O   THR A  45      -3.888  11.584   1.719  1.00 98.62           O  
ATOM    617  CG2 THR A  45      -6.813   8.615   3.551  1.00 98.62           C  
ATOM    618 HG21 THR A  45      -7.860   8.472   3.280  1.00 98.62           H  
ATOM    619 HG22 THR A  45      -6.740   9.037   4.553  1.00 98.62           H  
ATOM    620 HG23 THR A  45      -6.301   7.653   3.538  1.00 98.62           H  
ATOM    621  OG1 THR A  45      -6.683  10.831   2.797  1.00 98.62           O  
ATOM    622  HG1 THR A  45      -5.940  11.438   2.831  1.00 98.62           H  
ATOM    623  N   GLY A  46      -3.698   9.746   0.413  1.00 98.69           N  
ATOM    624  H   GLY A  46      -3.922   8.764   0.338  1.00 98.69           H  
ATOM    625  CA  GLY A  46      -3.353  10.421  -0.835  1.00 98.69           C  
ATOM    626  HA2 GLY A  46      -2.378  10.087  -1.190  1.00 98.69           H  
ATOM    627  HA3 GLY A  46      -3.312  11.500  -0.682  1.00 98.69           H  
ATOM    628  C   GLY A  46      -4.397  10.108  -1.899  1.00 98.69           C  
ATOM    629  O   GLY A  46      -5.041   9.060  -1.820  1.00 98.69           O  
ATOM    630  N   ASP A  47      -4.565  11.000  -2.867  1.00 98.12           N  
ATOM    631  H   ASP A  47      -4.043  11.864  -2.854  1.00 98.12           H  
ATOM    632  CA  ASP A  47      -5.504  10.821  -3.974  1.00 98.12           C  
ATOM    633  HA  ASP A  47      -5.869   9.794  -3.961  1.00 98.12           H  
ATOM    634  C   ASP A  47      -4.852  10.985  -5.354  1.00 98.12           C  
ATOM    635  CB  ASP A  47      -6.737  11.719  -3.761  1.00 98.12           C  
ATOM    636  HB2 ASP A  47      -7.189  11.452  -2.806  1.00 98.12           H  
ATOM    637  HB3 ASP A  47      -7.476  11.507  -4.533  1.00 98.12           H  
ATOM    638  O   ASP A  47      -3.667  11.317  -5.493  1.00 98.12           O  
ATOM    639  CG  ASP A  47      -6.459  13.223  -3.773  1.00 98.12           C  
ATOM    640  OD1 ASP A  47      -5.502  13.685  -4.427  1.00 98.12           O  
ATOM    641  OD2 ASP A  47      -7.244  13.953  -3.129  1.00 98.12           O  
ATOM    642  N   LYS A  48      -5.641  10.701  -6.395  1.00 97.75           N  
ATOM    643  H   LYS A  48      -6.579  10.383  -6.197  1.00 97.75           H  
ATOM    644  CA  LYS A  48      -5.230  10.856  -7.794  1.00 97.75           C  
ATOM    645  HA  LYS A  48      -4.269  10.364  -7.941  1.00 97.75           H  
ATOM    646  C   LYS A  48      -5.012  12.309  -8.205  1.00 97.75           C  
ATOM    647  CB  LYS A  48      -6.253  10.206  -8.722  1.00 97.75           C  
ATOM    648  HB2 LYS A  48      -5.999  10.469  -9.749  1.00 97.75           H  
ATOM    649  HB3 LYS A  48      -7.239  10.612  -8.493  1.00 97.75           H  
ATOM    650  O   LYS A  48      -4.270  12.539  -9.144  1.00 97.75           O  
ATOM    651  CG  LYS A  48      -6.278   8.680  -8.589  1.00 97.75           C  
ATOM    652  HG2 LYS A  48      -5.256   8.301  -8.568  1.00 97.75           H  
ATOM    653  HG3 LYS A  48      -6.774   8.391  -7.663  1.00 97.75           H  
ATOM    654  CD  LYS A  48      -7.012   8.073  -9.786  1.00 97.75           C  
ATOM    655  HD2 LYS A  48      -6.503   8.372 -10.703  1.00 97.75           H  
ATOM    656  HD3 LYS A  48      -8.031   8.459  -9.821  1.00 97.75           H  
ATOM    657  CE  LYS A  48      -7.039   6.547  -9.692  1.00 97.75           C  
ATOM    658  HE2 LYS A  48      -6.027   6.186  -9.510  1.00 97.75           H  
ATOM    659  HE3 LYS A  48      -7.673   6.269  -8.850  1.00 97.75           H  
ATOM    660  NZ  LYS A  48      -7.567   5.976 -10.948  1.00 97.75           N  
ATOM    661  HZ1 LYS A  48      -7.728   4.979 -10.930  1.00 97.75           H  
ATOM    662  HZ2 LYS A  48      -8.429   6.444 -11.189  1.00 97.75           H  
ATOM    663  HZ3 LYS A  48      -7.002   6.246 -11.740  1.00 97.75           H  
ATOM    664  N   GLY A  49      -5.599  13.264  -7.489  1.00 97.44           N  
ATOM    665  H   GLY A  49      -6.208  12.988  -6.732  1.00 97.44           H  
ATOM    666  CA  GLY A  49      -5.381  14.696  -7.664  1.00 97.44           C  
ATOM    667  HA2 GLY A  49      -6.252  15.232  -7.285  1.00 97.44           H  
ATOM    668  HA3 GLY A  49      -5.262  14.922  -8.724  1.00 97.44           H  
ATOM    669  C   GLY A  49      -4.156  15.231  -6.928  1.00 97.44           C  
ATOM    670  O   GLY A  49      -4.034  16.444  -6.792  1.00 97.44           O  
ATOM    671  N   GLY A  50      -3.275  14.372  -6.405  1.00 98.44           N  
ATOM    672  H   GLY A  50      -3.491  13.386  -6.458  1.00 98.44           H  
ATOM    673  CA  GLY A  50      -2.009  14.771  -5.790  1.00 98.44           C  
ATOM    674  HA2 GLY A  50      -1.392  13.880  -5.677  1.00 98.44           H  
ATOM    675  HA3 GLY A  50      -1.495  15.468  -6.452  1.00 98.44           H  
ATOM    676  C   GLY A  50      -2.127  15.419  -4.412  1.00 98.44           C  
ATOM    677  O   GLY A  50      -1.138  15.947  -3.889  1.00 98.44           O  
ATOM    678  N   ARG A  51      -3.309  15.383  -3.792  1.00 97.88           N  
ATOM    679  H   ARG A  51      -4.057  14.865  -4.230  1.00 97.88           H  
ATOM    680  CA  ARG A  51      -3.536  15.931  -2.452  1.00 97.88           C  
ATOM    681  HA  ARG A  51      -2.854  16.767  -2.298  1.00 97.88           H  
ATOM    682  C   ARG A  51      -3.234  14.880  -1.399  1.00 97.88           C  
ATOM    683  CB  ARG A  51      -4.966  16.460  -2.299  1.00 97.88           C  
ATOM    684  HB2 ARG A  51      -5.097  16.857  -1.292  1.00 97.88           H  
ATOM    685  HB3 ARG A  51      -5.642  15.613  -2.409  1.00 97.88           H  
ATOM    686  O   ARG A  51      -3.436  13.681  -1.585  1.00 97.88           O  
ATOM    687  CG  ARG A  51      -5.308  17.571  -3.308  1.00 97.88           C  
ATOM    688  HG2 ARG A  51      -4.757  18.468  -3.023  1.00 97.88           H  
ATOM    689  HG3 ARG A  51      -5.003  17.277  -4.313  1.00 97.88           H  
ATOM    690  CD  ARG A  51      -6.802  17.909  -3.354  1.00 97.88           C  
ATOM    691  HD2 ARG A  51      -7.113  18.305  -2.388  1.00 97.88           H  
ATOM    692  HD3 ARG A  51      -6.959  18.666  -4.122  1.00 97.88           H  
ATOM    693  NE  ARG A  51      -7.580  16.709  -3.671  1.00 97.88           N  
ATOM    694  HE  ARG A  51      -7.116  15.819  -3.559  1.00 97.88           H  
ATOM    695  NH1 ARG A  51      -9.659  17.536  -4.312  1.00 97.88           N  
ATOM    696 HH11 ARG A  51     -10.528  17.229  -4.725  1.00 97.88           H  
ATOM    697 HH12 ARG A  51      -9.334  18.492  -4.348  1.00 97.88           H  
ATOM    698  NH2 ARG A  51      -9.234  15.383  -4.277  1.00 97.88           N  
ATOM    699 HH21 ARG A  51     -10.125  15.237  -4.731  1.00 97.88           H  
ATOM    700 HH22 ARG A  51      -8.608  14.621  -4.061  1.00 97.88           H  
ATOM    701  CZ  ARG A  51      -8.816  16.575  -4.082  1.00 97.88           C  
ATOM    702  N   VAL A  52      -2.779  15.360  -0.249  1.00 98.56           N  
ATOM    703  H   VAL A  52      -2.621  16.356  -0.189  1.00 98.56           H  
ATOM    704  CA  VAL A  52      -2.653  14.571   0.972  1.00 98.56           C  
ATOM    705  HA  VAL A  52      -2.978  13.551   0.766  1.00 98.56           H  
ATOM    706  C   VAL A  52      -3.582  15.160   2.020  1.00 98.56           C  
ATOM    707  CB  VAL A  52      -1.195  14.497   1.451  1.00 98.56           C  
ATOM    708  HB  VAL A  52      -0.808  15.510   1.562  1.00 98.56           H  
ATOM    709  O   VAL A  52      -3.501  16.346   2.347  1.00 98.56           O  
ATOM    710  CG1 VAL A  52      -1.073  13.767   2.797  1.00 98.56           C  
ATOM    711 HG11 VAL A  52      -1.558  14.351   3.579  1.00 98.56           H  
ATOM    712 HG12 VAL A  52      -1.545  12.787   2.732  1.00 98.56           H  
ATOM    713 HG13 VAL A  52      -0.021  13.647   3.058  1.00 98.56           H  
ATOM    714  CG2 VAL A  52      -0.330  13.751   0.427  1.00 98.56           C  
ATOM    715 HG21 VAL A  52      -0.713  12.741   0.281  1.00 98.56           H  
ATOM    716 HG22 VAL A  52       0.705  13.710   0.764  1.00 98.56           H  
ATOM    717 HG23 VAL A  52      -0.363  14.266  -0.533  1.00 98.56           H  
ATOM    718  N   VAL A  53      -4.444  14.313   2.576  1.00 98.12           N  
ATOM    719  H   VAL A  53      -4.436  13.361   2.240  1.00 98.12           H  
ATOM    720  CA  VAL A  53      -5.296  14.642   3.722  1.00 98.12           C  
ATOM    721  HA  VAL A  53      -5.192  15.702   3.953  1.00 98.12           H  
ATOM    722  C   VAL A  53      -4.812  13.841   4.918  1.00 98.12           C  
ATOM    723  CB  VAL A  53      -6.789  14.384   3.446  1.00 98.12           C  
ATOM    724  HB  VAL A  53      -6.955  13.314   3.325  1.00 98.12           H  
ATOM    725  O   VAL A  53      -4.718  12.616   4.858  1.00 98.12           O  
ATOM    726  CG1 VAL A  53      -7.644  14.880   4.620  1.00 98.12           C  
ATOM    727 HG11 VAL A  53      -8.700  14.746   4.384  1.00 98.12           H  
ATOM    728 HG12 VAL A  53      -7.419  14.310   5.521  1.00 98.12           H  
ATOM    729 HG13 VAL A  53      -7.456  15.938   4.806  1.00 98.12           H  
ATOM    730  CG2 VAL A  53      -7.277  15.089   2.176  1.00 98.12           C  
ATOM    731 HG21 VAL A  53      -8.324  14.842   1.998  1.00 98.12           H  
ATOM    732 HG22 VAL A  53      -6.707  14.758   1.307  1.00 98.12           H  
ATOM    733 HG23 VAL A  53      -7.183  16.169   2.288  1.00 98.12           H  
ATOM    734  N   ILE A  54      -4.496  14.535   6.006  1.00 98.12           N  
ATOM    735  H   ILE A  54      -4.634  15.536   5.978  1.00 98.12           H  
ATOM    736  CA  ILE A  54      -4.128  13.939   7.286  1.00 98.12           C  
ATOM    737  HA  ILE A  54      -3.945  12.873   7.150  1.00 98.12           H  
ATOM    738  C   ILE A  54      -5.308  14.106   8.230  1.00 98.12           C  
ATOM    739  CB  ILE A  54      -2.843  14.566   7.866  1.00 98.12           C  
ATOM    740  HB  ILE A  54      -3.025  15.627   8.034  1.00 98.12           H  
ATOM    741  O   ILE A  54      -5.829  15.210   8.392  1.00 98.12           O  
ATOM    742  CG1 ILE A  54      -1.665  14.418   6.876  1.00 98.12           C  
ATOM    743 HG12 ILE A  54      -1.967  14.761   5.887  1.00 98.12           H  
ATOM    744 HG13 ILE A  54      -1.383  13.368   6.796  1.00 98.12           H  
ATOM    745  CG2 ILE A  54      -2.495  13.903   9.217  1.00 98.12           C  
ATOM    746 HG21 ILE A  54      -3.305  14.034   9.935  1.00 98.12           H  
ATOM    747 HG22 ILE A  54      -2.324  12.836   9.077  1.00 98.12           H  
ATOM    748 HG23 ILE A  54      -1.607  14.358   9.656  1.00 98.12           H  
ATOM    749  CD1 ILE A  54      -0.437  15.244   7.266  1.00 98.12           C  
ATOM    750 HD11 ILE A  54      -0.034  14.918   8.224  1.00 98.12           H  
ATOM    751 HD12 ILE A  54      -0.703  16.300   7.326  1.00 98.12           H  
ATOM    752 HD13 ILE A  54       0.333  15.118   6.505  1.00 98.12           H  
ATOM    753  N   PHE A  55      -5.679  13.023   8.895  1.00 97.25           N  
ATOM    754  H   PHE A  55      -5.214  12.153   8.676  1.00 97.25           H  
ATOM    755  CA  PHE A  55      -6.667  12.991   9.954  1.00 97.25           C  
ATOM    756  HA  PHE A  55      -7.127  13.978  10.008  1.00 97.25           H  
ATOM    757  C   PHE A  55      -5.999  12.689  11.295  1.00 97.25           C  
ATOM    758  CB  PHE A  55      -7.759  11.966   9.633  1.00 97.25           C  
ATOM    759  HB2 PHE A  55      -7.354  10.960   9.744  1.00 97.25           H  
ATOM    760  HB3 PHE A  55      -8.551  12.097  10.370  1.00 97.25           H  
ATOM    761  O   PHE A  55      -5.036  11.926  11.341  1.00 97.25           O  
ATOM    762  CG  PHE A  55      -8.390  12.089   8.263  1.00 97.25           C  
ATOM    763  CD1 PHE A  55      -9.558  12.856   8.097  1.00 97.25           C  
ATOM    764  HD1 PHE A  55      -9.991  13.368   8.943  1.00 97.25           H  
ATOM    765  CD2 PHE A  55      -7.822  11.430   7.156  1.00 97.25           C  
ATOM    766  HD2 PHE A  55      -6.927  10.837   7.271  1.00 97.25           H  
ATOM    767  CE1 PHE A  55     -10.155  12.962   6.828  1.00 97.25           C  
ATOM    768  HE1 PHE A  55     -11.049  13.553   6.692  1.00 97.25           H  
ATOM    769  CE2 PHE A  55      -8.412  11.549   5.888  1.00 97.25           C  
ATOM    770  HE2 PHE A  55      -7.965  11.060   5.035  1.00 97.25           H  
ATOM    771  CZ  PHE A  55      -9.582  12.308   5.724  1.00 97.25           C  
ATOM    772  HZ  PHE A  55     -10.026  12.396   4.744  1.00 97.25           H  
ATOM    773  N   GLN A  56      -6.524  13.247  12.383  1.00 95.81           N  
ATOM    774  H   GLN A  56      -7.326  13.849  12.266  1.00 95.81           H  
ATOM    775  CA  GLN A  56      -6.062  13.010  13.748  1.00 95.81           C  
ATOM    776  HA  GLN A  56      -5.245  12.288  13.721  1.00 95.81           H  
ATOM    777  C   GLN A  56      -7.178  12.415  14.601  1.00 95.81           C  
ATOM    778  CB  GLN A  56      -5.519  14.314  14.348  1.00 95.81           C  
ATOM    779  HB2 GLN A  56      -6.314  15.060  14.365  1.00 95.81           H  
ATOM    780  HB3 GLN A  56      -4.711  14.681  13.714  1.00 95.81           H  
ATOM    781  O   GLN A  56      -8.312  12.891  14.555  1.00 95.81           O  
ATOM    782  CG  GLN A  56      -4.965  14.136  15.770  1.00 95.81           C  
ATOM    783  HG2 GLN A  56      -5.763  13.829  16.446  1.00 95.81           H  
ATOM    784  HG3 GLN A  56      -4.197  13.363  15.768  1.00 95.81           H  
ATOM    785  CD  GLN A  56      -4.383  15.438  16.307  1.00 95.81           C  
ATOM    786  NE2 GLN A  56      -3.144  15.455  16.749  1.00 95.81           N  
ATOM    787 HE21 GLN A  56      -2.794  16.370  16.994  1.00 95.81           H  
ATOM    788 HE22 GLN A  56      -2.549  14.643  16.658  1.00 95.81           H  
ATOM    789  OE1 GLN A  56      -5.034  16.465  16.344  1.00 95.81           O  
ATOM    790  N   GLN A  57      -6.841  11.391  15.383  1.00 94.12           N  
ATOM    791  H   GLN A  57      -5.893  11.046  15.330  1.00 94.12           H  
ATOM    792  CA  GLN A  57      -7.747  10.741  16.323  1.00 94.12           C  
ATOM    793  HA  GLN A  57      -8.618  10.381  15.775  1.00 94.12           H  
ATOM    794  C   GLN A  57      -8.197  11.728  17.404  1.00 94.12           C  
ATOM    795  CB  GLN A  57      -7.034   9.540  16.956  1.00 94.12           C  
ATOM    796  HB2 GLN A  57      -6.291   9.904  17.665  1.00 94.12           H  
ATOM    797  HB3 GLN A  57      -6.511   8.977  16.183  1.00 94.12           H  
ATOM    798  O   GLN A  57      -7.370  12.411  18.018  1.00 94.12           O  
ATOM    799  CG  GLN A  57      -8.010   8.585  17.662  1.00 94.12           C  
ATOM    800  HG2 GLN A  57      -8.591   9.123  18.411  1.00 94.12           H  
ATOM    801  HG3 GLN A  57      -8.699   8.176  16.924  1.00 94.12           H  
ATOM    802  CD  GLN A  57      -7.279   7.442  18.361  1.00 94.12           C  
ATOM    803  NE2 GLN A  57      -7.881   6.283  18.475  1.00 94.12           N  
ATOM    804 HE21 GLN A  57      -8.787   6.155  18.047  1.00 94.12           H  
ATOM    805 HE22 GLN A  57      -7.373   5.513  18.886  1.00 94.12           H  
ATOM    806  OE1 GLN A  57      -6.170   7.595  18.856  1.00 94.12           O  
ATOM    807  N   GLU A  58      -9.497  11.778  17.678  1.00 87.81           N  
ATOM    808  H   GLU A  58     -10.131  11.172  17.178  1.00 87.81           H  
ATOM    809  CA  GLU A  58     -10.036  12.659  18.711  1.00 87.81           C  
ATOM    810  HA  GLU A  58      -9.663  13.667  18.531  1.00 87.81           H  
ATOM    811  C   GLU A  58      -9.566  12.232  20.111  1.00 87.81           C  
ATOM    812  CB  GLU A  58     -11.564  12.715  18.637  1.00 87.81           C  
ATOM    813  HB2 GLU A  58     -11.974  11.705  18.614  1.00 87.81           H  
ATOM    814  HB3 GLU A  58     -11.903  13.211  19.546  1.00 87.81           H  
ATOM    815  O   GLU A  58      -9.839  11.126  20.580  1.00 87.81           O  
ATOM    816  CG  GLU A  58     -12.063  13.498  17.411  1.00 87.81           C  
ATOM    817  HG2 GLU A  58     -11.854  12.921  16.510  1.00 87.81           H  
ATOM    818  HG3 GLU A  58     -11.510  14.435  17.348  1.00 87.81           H  
ATOM    819  CD  GLU A  58     -13.565  13.819  17.493  1.00 87.81           C  
ATOM    820  OE1 GLU A  58     -14.152  14.140  16.438  1.00 87.81           O  
ATOM    821  OE2 GLU A  58     -14.102  13.826  18.615  1.00 87.81           O  
ATOM    822  N   GLN A  59      -8.848  13.117  20.811  1.00 72.62           N  
ATOM    823  H   GLN A  59      -8.619  14.000  20.377  1.00 72.62           H  
ATOM    824  CA  GLN A  59      -8.253  12.785  22.111  1.00 72.62           C  
ATOM    825  HA  GLN A  59      -7.752  11.821  22.021  1.00 72.62           H  
ATOM    826  C   GLN A  59      -9.280  12.642  23.234  1.00 72.62           C  
ATOM    827  CB  GLN A  59      -7.211  13.826  22.526  1.00 72.62           C  
ATOM    828  HB2 GLN A  59      -6.904  13.591  23.545  1.00 72.62           H  
ATOM    829  HB3 GLN A  59      -7.657  14.820  22.523  1.00 72.62           H  
ATOM    830  O   GLN A  59      -9.141  11.738  24.058  1.00 72.62           O  
ATOM    831  CG  GLN A  59      -5.965  13.819  21.632  1.00 72.62           C  
ATOM    832  HG2 GLN A  59      -6.224  14.204  20.646  1.00 72.62           H  
ATOM    833  HG3 GLN A  59      -5.607  12.796  21.517  1.00 72.62           H  
ATOM    834  CD  GLN A  59      -4.833  14.662  22.214  1.00 72.62           C  
ATOM    835  NE2 GLN A  59      -3.758  14.851  21.483  1.00 72.62           N  
ATOM    836 HE21 GLN A  59      -3.752  14.606  20.503  1.00 72.62           H  
ATOM    837 HE22 GLN A  59      -3.065  15.469  21.880  1.00 72.62           H  
ATOM    838  OE1 GLN A  59      -4.862  15.129  23.339  1.00 72.62           O  
ATOM    839  N   GLU A  60     -10.314  13.489  23.264  1.00 66.19           N  
ATOM    840  H   GLU A  60     -10.379  14.215  22.565  1.00 66.19           H  
ATOM    841  CA  GLU A  60     -11.392  13.402  24.265  1.00 66.19           C  
ATOM    842  HA  GLU A  60     -10.974  13.527  25.264  1.00 66.19           H  
ATOM    843  C   GLU A  60     -12.077  12.025  24.222  1.00 66.19           C  
ATOM    844  CB  GLU A  60     -12.425  14.516  24.024  1.00 66.19           C  
ATOM    845  HB2 GLU A  60     -12.853  14.404  23.028  1.00 66.19           H  
ATOM    846  HB3 GLU A  60     -13.219  14.398  24.762  1.00 66.19           H  
ATOM    847  O   GLU A  60     -12.467  11.458  25.247  1.00 66.19           O  
ATOM    848  CG  GLU A  60     -11.818  15.924  24.167  1.00 66.19           C  
ATOM    849  HG2 GLU A  60     -11.102  16.083  23.361  1.00 66.19           H  
ATOM    850  HG3 GLU A  60     -11.274  15.965  25.110  1.00 66.19           H  
ATOM    851  CD  GLU A  60     -12.859  17.059  24.147  1.00 66.19           C  
ATOM    852  OE1 GLU A  60     -12.433  18.214  24.375  1.00 66.19           O  
ATOM    853  OE2 GLU A  60     -14.062  16.773  23.958  1.00 66.19           O  
ATOM    854  N   ASN A  61     -12.111  11.440  23.026  1.00 59.81           N  
ATOM    855  H   ASN A  61     -11.759  11.972  22.243  1.00 59.81           H  
ATOM    856  CA  ASN A  61     -12.701  10.151  22.727  1.00 59.81           C  
ATOM    857  HA  ASN A  61     -13.570  10.000  23.368  1.00 59.81           H  
ATOM    858  C   ASN A  61     -11.782   8.953  22.983  1.00 59.81           C  
ATOM    859  CB  ASN A  61     -13.167  10.219  21.274  1.00 59.81           C  
ATOM    860  HB2 ASN A  61     -12.388  10.643  20.641  1.00 59.81           H  
ATOM    861  HB3 ASN A  61     -13.358   9.209  20.913  1.00 59.81           H  
ATOM    862  O   ASN A  61     -12.279   7.839  23.109  1.00 59.81           O  
ATOM    863  CG  ASN A  61     -14.445  11.019  21.117  1.00 59.81           C  
ATOM    864  ND2 ASN A  61     -14.751  11.410  19.916  1.00 59.81           N  
ATOM    865 HD21 ASN A  61     -14.109  11.359  19.137  1.00 59.81           H  
ATOM    866 HD22 ASN A  61     -15.593  11.935  19.731  1.00 59.81           H  
ATOM    867  OD1 ASN A  61     -15.219  11.184  22.052  1.00 59.81           O  
ATOM    868  N   LYS A  62     -10.466   9.132  23.171  1.00 58.72           N  
ATOM    869  H   LYS A  62     -10.089  10.062  23.055  1.00 58.72           H  
ATOM    870  CA  LYS A  62      -9.572   8.013  23.549  1.00 58.72           C  
ATOM    871  HA  LYS A  62      -9.613   7.253  22.769  1.00 58.72           H  
ATOM    872  C   LYS A  62     -10.024   7.327  24.843  1.00 58.72           C  
ATOM    873  CB  LYS A  62      -8.123   8.500  23.694  1.00 58.72           C  
ATOM    874  HB2 LYS A  62      -8.091   9.378  24.339  1.00 58.72           H  
ATOM    875  HB3 LYS A  62      -7.539   7.711  24.167  1.00 58.72           H  
ATOM    876  O   LYS A  62      -9.864   6.115  25.004  1.00 58.72           O  
ATOM    877  CG  LYS A  62      -7.479   8.815  22.338  1.00 58.72           C  
ATOM    878  HG2 LYS A  62      -7.475   7.913  21.727  1.00 58.72           H  
ATOM    879  HG3 LYS A  62      -8.057   9.582  21.823  1.00 58.72           H  
ATOM    880  CD  LYS A  62      -6.038   9.303  22.531  1.00 58.72           C  
ATOM    881  HD2 LYS A  62      -5.466   8.545  23.067  1.00 58.72           H  
ATOM    882  HD3 LYS A  62      -6.050  10.227  23.109  1.00 58.72           H  
ATOM    883  CE  LYS A  62      -5.395   9.552  21.165  1.00 58.72           C  
ATOM    884  HE2 LYS A  62      -5.344   8.607  20.624  1.00 58.72           H  
ATOM    885  HE3 LYS A  62      -6.039  10.218  20.591  1.00 58.72           H  
ATOM    886  NZ  LYS A  62      -4.038  10.133  21.286  1.00 58.72           N  
ATOM    887  HZ1 LYS A  62      -4.008  10.961  21.864  1.00 58.72           H  
ATOM    888  HZ2 LYS A  62      -3.344   9.478  21.615  1.00 58.72           H  
ATOM    889  HZ3 LYS A  62      -3.661  10.370  20.379  1.00 58.72           H  
ATOM    890  N   ILE A  63     -10.614   8.102  25.758  1.00 61.47           N  
ATOM    891  H   ILE A  63     -10.716   9.081  25.532  1.00 61.47           H  
ATOM    892  CA  ILE A  63     -11.156   7.606  27.030  1.00 61.47           C  
ATOM    893  HA  ILE A  63     -10.451   6.889  27.450  1.00 61.47           H  
ATOM    894  C   ILE A  63     -12.480   6.863  26.800  1.00 61.47           C  
ATOM    895  CB  ILE A  63     -11.322   8.768  28.039  1.00 61.47           C  
ATOM    896  HB  ILE A  63     -12.081   9.450  27.656  1.00 61.47           H  
ATOM    897  O   ILE A  63     -12.732   5.831  27.424  1.00 61.47           O  
ATOM    898  CG1 ILE A  63     -10.000   9.559  28.208  1.00 61.47           C  
ATOM    899 HG12 ILE A  63      -9.663   9.919  27.236  1.00 61.47           H  
ATOM    900 HG13 ILE A  63      -9.230   8.901  28.609  1.00 61.47           H  
ATOM    901  CG2 ILE A  63     -11.798   8.221  29.400  1.00 61.47           C  
ATOM    902 HG21 ILE A  63     -11.971   9.039  30.099  1.00 61.47           H  
ATOM    903 HG22 ILE A  63     -12.743   7.689  29.294  1.00 61.47           H  
ATOM    904 HG23 ILE A  63     -11.051   7.543  29.814  1.00 61.47           H  
ATOM    905  CD1 ILE A  63     -10.115  10.797  29.105  1.00 61.47           C  
ATOM    906 HD11 ILE A  63     -10.940  11.426  28.768  1.00 61.47           H  
ATOM    907 HD12 ILE A  63     -10.273  10.508  30.144  1.00 61.47           H  
ATOM    908 HD13 ILE A  63      -9.189  11.370  29.045  1.00 61.47           H  
ATOM    909  N   GLN A  64     -13.321   7.356  25.889  1.00 65.19           N  
ATOM    910  H   GLN A  64     -13.010   8.114  25.298  1.00 65.19           H  
ATOM    911  CA  GLN A  64     -14.594   6.729  25.557  1.00 65.19           C  
ATOM    912  HA  GLN A  64     -15.025   6.297  26.461  1.00 65.19           H  
ATOM    913  C   GLN A  64     -14.375   5.593  24.554  1.00 65.19           C  
ATOM    914  CB  GLN A  64     -15.583   7.775  25.032  1.00 65.19           C  
ATOM    915  HB2 GLN A  64     -16.470   7.254  24.672  1.00 65.19           H  
ATOM    916  HB3 GLN A  64     -15.126   8.313  24.202  1.00 65.19           H  
ATOM    917  O   GLN A  64     -14.211   5.799  23.357  1.00 65.19           O  
ATOM    918  CG  GLN A  64     -15.993   8.797  26.102  1.00 65.19           C  
ATOM    919  HG2 GLN A  64     -16.312   8.277  27.005  1.00 65.19           H  
ATOM    920  HG3 GLN A  64     -15.132   9.420  26.347  1.00 65.19           H  
ATOM    921  CD  GLN A  64     -17.139   9.696  25.643  1.00 65.19           C  
ATOM    922  NE2 GLN A  64     -17.258  10.884  26.188  1.00 65.19           N  
ATOM    923 HE21 GLN A  64     -16.489  11.267  26.720  1.00 65.19           H  
ATOM    924 HE22 GLN A  64     -17.930  11.489  25.737  1.00 65.19           H  
ATOM    925  OE1 GLN A  64     -17.983   9.332  24.840  1.00 65.19           O  
ATOM    926  N   SER A  65     -14.425   4.350  25.034  1.00 64.75           N  
ATOM    927  H   SER A  65     -14.578   4.226  26.025  1.00 64.75           H  
ATOM    928  CA  SER A  65     -14.194   3.151  24.212  1.00 64.75           C  
ATOM    929  HA  SER A  65     -13.140   3.120  23.935  1.00 64.75           H  
ATOM    930  C   SER A  65     -14.997   3.104  22.902  1.00 64.75           C  
ATOM    931  CB  SER A  65     -14.521   1.906  25.032  1.00 64.75           C  
ATOM    932  HB2 SER A  65     -13.888   1.869  25.919  1.00 64.75           H  
ATOM    933  HB3 SER A  65     -14.316   1.035  24.409  1.00 64.75           H  
ATOM    934  O   SER A  65     -14.550   2.523  21.915  1.00 64.75           O  
ATOM    935  OG  SER A  65     -15.883   1.908  25.412  1.00 64.75           O  
ATOM    936  HG  SER A  65     -16.128   1.057  25.783  1.00 64.75           H  
ATOM    937  N   HIS A  66     -16.169   3.739  22.874  1.00 67.06           N  
ATOM    938  H   HIS A  66     -16.469   4.184  23.730  1.00 67.06           H  
ATOM    939  CA  HIS A  66     -17.072   3.750  21.730  1.00 67.06           C  
ATOM    940  HA  HIS A  66     -17.029   2.771  21.252  1.00 67.06           H  
ATOM    941  C   HIS A  66     -16.748   4.777  20.636  1.00 67.06           C  
ATOM    942  CB  HIS A  66     -18.497   3.974  22.234  1.00 67.06           C  
ATOM    943  HB2 HIS A  66     -18.569   4.971  22.669  1.00 67.06           H  
ATOM    944  HB3 HIS A  66     -19.173   3.919  21.382  1.00 67.06           H  
ATOM    945  O   HIS A  66     -17.426   4.746  19.610  1.00 67.06           O  
ATOM    946  CG  HIS A  66     -18.962   2.954  23.234  1.00 67.06           C  
ATOM    947  CD2 HIS A  66     -19.439   3.211  24.489  1.00 67.06           C  
ATOM    948  HD2 HIS A  66     -19.533   4.183  24.949  1.00 67.06           H  
ATOM    949  ND1 HIS A  66     -19.002   1.589  23.052  1.00 67.06           N  
ATOM    950  HD1 HIS A  66     -18.597   1.066  22.288  1.00 67.06           H  
ATOM    951  CE1 HIS A  66     -19.490   1.036  24.175  1.00 67.06           C  
ATOM    952  HE1 HIS A  66     -19.581  -0.023  24.362  1.00 67.06           H  
ATOM    953  NE2 HIS A  66     -19.797   1.993  25.065  1.00 67.06           N  
ATOM    954  N   SER A  67     -15.790   5.680  20.847  1.00 73.94           N  
ATOM    955  H   SER A  67     -15.330   5.724  21.746  1.00 73.94           H  
ATOM    956  CA  SER A  67     -15.449   6.751  19.898  1.00 73.94           C  
ATOM    957  HA  SER A  67     -15.957   6.564  18.952  1.00 73.94           H  
ATOM    958  C   SER A  67     -13.962   6.793  19.538  1.00 73.94           C  
ATOM    959  CB  SER A  67     -15.973   8.103  20.394  1.00 73.94           C  
ATOM    960  HB2 SER A  67     -15.567   8.900  19.772  1.00 73.94           H  
ATOM    961  HB3 SER A  67     -17.058   8.119  20.292  1.00 73.94           H  
ATOM    962  O   SER A  67     -13.497   7.725  18.890  1.00 73.94           O  
ATOM    963  OG  SER A  67     -15.648   8.326  21.752  1.00 73.94           O  
ATOM    964  HG  SER A  67     -15.735   9.269  21.908  1.00 73.94           H  
ATOM    965  N   ARG A  68     -13.197   5.749  19.875  1.00 77.81           N  
ATOM    966  H   ARG A  68     -13.619   5.014  20.424  1.00 77.81           H  
ATOM    967  CA  ARG A  68     -11.771   5.650  19.512  1.00 77.81           C  
ATOM    968  HA  ARG A  68     -11.243   6.507  19.928  1.00 77.81           H  
ATOM    969  C   ARG A  68     -11.531   5.704  18.000  1.00 77.81           C  
ATOM    970  CB  ARG A  68     -11.167   4.365  20.084  1.00 77.81           C  
ATOM    971  HB2 ARG A  68     -11.674   3.501  19.654  1.00 77.81           H  
ATOM    972  HB3 ARG A  68     -10.115   4.327  19.800  1.00 77.81           H  
ATOM    973  O   ARG A  68     -10.497   6.196  17.569  1.00 77.81           O  
ATOM    974  CG  ARG A  68     -11.251   4.302  21.611  1.00 77.81           C  
ATOM    975  HG2 ARG A  68     -12.294   4.287  21.930  1.00 77.81           H  
ATOM    976  HG3 ARG A  68     -10.755   5.171  22.044  1.00 77.81           H  
ATOM    977  CD  ARG A  68     -10.558   3.027  22.080  1.00 77.81           C  
ATOM    978  HD2 ARG A  68      -9.509   3.072  21.790  1.00 77.81           H  
ATOM    979  HD3 ARG A  68     -11.024   2.176  21.582  1.00 77.81           H  
ATOM    980  NE  ARG A  68     -10.650   2.880  23.541  1.00 77.81           N  
ATOM    981  HE  ARG A  68     -10.775   3.735  24.064  1.00 77.81           H  
ATOM    982  NH1 ARG A  68     -10.069   0.670  23.590  1.00 77.81           N  
ATOM    983 HH11 ARG A  68      -9.904  -0.201  24.075  1.00 77.81           H  
ATOM    984 HH12 ARG A  68      -9.874   0.745  22.602  1.00 77.81           H  
ATOM    985  NH2 ARG A  68     -10.620   1.724  25.492  1.00 77.81           N  
ATOM    986 HH21 ARG A  68     -10.827   2.589  25.970  1.00 77.81           H  
ATOM    987 HH22 ARG A  68     -10.413   0.877  26.002  1.00 77.81           H  
ATOM    988  CZ  ARG A  68     -10.445   1.759  24.200  1.00 77.81           C  
ATOM    989  N   GLY A  69     -12.477   5.228  17.192  1.00 82.69           N  
ATOM    990  H   GLY A  69     -13.296   4.811  17.612  1.00 82.69           H  
ATOM    991  CA  GLY A  69     -12.423   5.287  15.730  1.00 82.69           C  
ATOM    992  HA2 GLY A  69     -13.138   4.570  15.326  1.00 82.69           H  
ATOM    993  HA3 GLY A  69     -11.426   5.001  15.396  1.00 82.69           H  
ATOM    994  C   GLY A  69     -12.744   6.659  15.127  1.00 82.69           C  
ATOM    995  O   GLY A  69     -12.786   6.772  13.901  1.00 82.69           O  
ATOM    996  N   GLU A  70     -12.985   7.689  15.944  1.00 91.44           N  
ATOM    997  H   GLU A  70     -12.924   7.561  16.943  1.00 91.44           H  
ATOM    998  CA  GLU A  70     -13.289   9.044  15.477  1.00 91.44           C  
ATOM    999  HA  GLU A  70     -13.821   8.961  14.530  1.00 91.44           H  
ATOM   1000  C   GLU A  70     -11.998   9.831  15.208  1.00 91.44           C  
ATOM   1001  CB  GLU A  70     -14.248   9.773  16.435  1.00 91.44           C  
ATOM   1002  HB2 GLU A  70     -13.809   9.831  17.431  1.00 91.44           H  
ATOM   1003  HB3 GLU A  70     -14.397  10.787  16.064  1.00 91.44           H  
ATOM   1004  O   GLU A  70     -11.094   9.926  16.038  1.00 91.44           O  
ATOM   1005  CG  GLU A  70     -15.613   9.055  16.488  1.00 91.44           C  
ATOM   1006  HG2 GLU A  70     -16.024   9.023  15.479  1.00 91.44           H  
ATOM   1007  HG3 GLU A  70     -15.460   8.024  16.807  1.00 91.44           H  
ATOM   1008  CD  GLU A  70     -16.652   9.699  17.421  1.00 91.44           C  
ATOM   1009  OE1 GLU A  70     -17.580   8.960  17.839  1.00 91.44           O  
ATOM   1010  OE2 GLU A  70     -16.545  10.903  17.716  1.00 91.44           O  
ATOM   1011  N   TYR A  71     -11.915  10.387  14.001  1.00 94.62           N  
ATOM   1012  H   TYR A  71     -12.769  10.416  13.462  1.00 94.62           H  
ATOM   1013  CA  TYR A  71     -10.763  11.113  13.472  1.00 94.62           C  
ATOM   1014  HA  TYR A  71     -10.134  11.422  14.307  1.00 94.62           H  
ATOM   1015  C   TYR A  71     -11.268  12.356  12.752  1.00 94.62           C  
ATOM   1016  CB  TYR A  71      -9.907  10.300  12.474  1.00 94.62           C  
ATOM   1017  HB2 TYR A  71      -9.225  11.016  12.017  1.00 94.62           H  
ATOM   1018  HB3 TYR A  71     -10.524   9.907  11.666  1.00 94.62           H  
ATOM   1019  O   TYR A  71     -12.187  12.268  11.936  1.00 94.62           O  
ATOM   1020  CG  TYR A  71      -9.036   9.189  13.023  1.00 94.62           C  
ATOM   1021  CD1 TYR A  71      -7.631   9.316  13.000  1.00 94.62           C  
ATOM   1022  HD1 TYR A  71      -7.166  10.195  12.578  1.00 94.62           H  
ATOM   1023  CD2 TYR A  71      -9.621   8.023  13.543  1.00 94.62           C  
ATOM   1024  HD2 TYR A  71     -10.696   7.921  13.559  1.00 94.62           H  
ATOM   1025  CE1 TYR A  71      -6.820   8.309  13.556  1.00 94.62           C  
ATOM   1026  HE1 TYR A  71      -5.746   8.414  13.567  1.00 94.62           H  
ATOM   1027  CE2 TYR A  71      -8.818   7.018  14.105  1.00 94.62           C  
ATOM   1028  HE2 TYR A  71      -9.266   6.151  14.568  1.00 94.62           H  
ATOM   1029  OH  TYR A  71      -6.669   6.215  14.728  1.00 94.62           O  
ATOM   1030  HH  TYR A  71      -5.734   6.427  14.754  1.00 94.62           H  
ATOM   1031  CZ  TYR A  71      -7.420   7.170  14.132  1.00 94.62           C  
ATOM   1032  N   ASN A  72     -10.620  13.491  12.970  1.00 94.12           N  
ATOM   1033  H   ASN A  72      -9.847  13.478  13.619  1.00 94.12           H  
ATOM   1034  CA  ASN A  72     -10.934  14.749  12.300  1.00 94.12           C  
ATOM   1035  HA  ASN A  72     -11.838  14.631  11.703  1.00 94.12           H  
ATOM   1036  C   ASN A  72      -9.851  15.155  11.321  1.00 94.12           C  
ATOM   1037  CB  ASN A  72     -11.192  15.828  13.353  1.00 94.12           C  
ATOM   1038  HB2 ASN A  72     -11.182  16.818  12.896  1.00 94.12           H  
ATOM   1039  HB3 ASN A  72     -10.414  15.795  14.116  1.00 94.12           H  
ATOM   1040  O   ASN A  72      -8.706  14.741  11.459  1.00 94.12           O  
ATOM   1041  CG  ASN A  72     -12.550  15.627  13.977  1.00 94.12           C  
ATOM   1042  ND2 ASN A  72     -12.680  15.970  15.227  1.00 94.12           N  
ATOM   1043 HD21 ASN A  72     -11.893  16.273  15.782  1.00 94.12           H  
ATOM   1044 HD22 ASN A  72     -13.479  15.547  15.678  1.00 94.12           H  
ATOM   1045  OD1 ASN A  72     -13.485  15.189  13.318  1.00 94.12           O  
ATOM   1046  N   VAL A  73     -10.216  15.969  10.328  1.00 94.75           N  
ATOM   1047  H   VAL A  73     -11.148  16.356  10.334  1.00 94.75           H  
ATOM   1048  CA  VAL A  73      -9.233  16.551   9.409  1.00 94.75           C  
ATOM   1049  HA  VAL A  73      -8.677  15.746   8.929  1.00 94.75           H  
ATOM   1050  C   VAL A  73      -8.261  17.395  10.226  1.00 94.75           C  
ATOM   1051  CB  VAL A  73      -9.891  17.399   8.306  1.00 94.75           C  
ATOM   1052  HB  VAL A  73     -10.476  18.199   8.761  1.00 94.75           H  
ATOM   1053  O   VAL A  73      -8.667  18.300  10.948  1.00 94.75           O  
ATOM   1054  CG1 VAL A  73      -8.835  18.018   7.380  1.00 94.75           C  
ATOM   1055 HG11 VAL A  73      -9.321  18.540   6.555  1.00 94.75           H  
ATOM   1056 HG12 VAL A  73      -8.231  18.744   7.923  1.00 94.75           H  
ATOM   1057 HG13 VAL A  73      -8.187  17.242   6.971  1.00 94.75           H  
ATOM   1058  CG2 VAL A  73     -10.826  16.543   7.442  1.00 94.75           C  
ATOM   1059 HG21 VAL A  73     -11.307  17.174   6.695  1.00 94.75           H  
ATOM   1060 HG22 VAL A  73     -10.245  15.776   6.929  1.00 94.75           H  
ATOM   1061 HG23 VAL A  73     -11.599  16.077   8.053  1.00 94.75           H  
ATOM   1062  N   TYR A  74      -6.983  17.067  10.107  1.00 94.31           N  
ATOM   1063  H   TYR A  74      -6.752  16.292   9.502  1.00 94.31           H  
ATOM   1064  CA  TYR A  74      -5.884  17.712  10.810  1.00 94.31           C  
ATOM   1065  HA  TYR A  74      -6.270  18.332  11.619  1.00 94.31           H  
ATOM   1066  C   TYR A  74      -5.090  18.620   9.869  1.00 94.31           C  
ATOM   1067  CB  TYR A  74      -5.021  16.603  11.413  1.00 94.31           C  
ATOM   1068  HB2 TYR A  74      -4.651  15.959  10.616  1.00 94.31           H  
ATOM   1069  HB3 TYR A  74      -5.659  15.996  12.055  1.00 94.31           H  
ATOM   1070  O   TYR A  74      -4.713  19.726  10.238  1.00 94.31           O  
ATOM   1071  CG  TYR A  74      -3.854  17.094  12.236  1.00 94.31           C  
ATOM   1072  CD1 TYR A  74      -2.539  16.883  11.780  1.00 94.31           C  
ATOM   1073  HD1 TYR A  74      -2.365  16.392  10.834  1.00 94.31           H  
ATOM   1074  CD2 TYR A  74      -4.084  17.737  13.468  1.00 94.31           C  
ATOM   1075  HD2 TYR A  74      -5.091  17.885  13.830  1.00 94.31           H  
ATOM   1076  CE1 TYR A  74      -1.454  17.306  12.565  1.00 94.31           C  
ATOM   1077  HE1 TYR A  74      -0.438  17.142  12.238  1.00 94.31           H  
ATOM   1078  CE2 TYR A  74      -2.997  18.167  14.253  1.00 94.31           C  
ATOM   1079  HE2 TYR A  74      -3.164  18.648  15.205  1.00 94.31           H  
ATOM   1080  OH  TYR A  74      -0.605  18.305  14.531  1.00 94.31           O  
ATOM   1081  HH  TYR A  74      -0.847  18.678  15.382  1.00 94.31           H  
ATOM   1082  CZ  TYR A  74      -1.682  17.947  13.797  1.00 94.31           C  
ATOM   1083  N   SER A  75      -4.868  18.185   8.626  1.00 94.31           N  
ATOM   1084  H   SER A  75      -5.218  17.274   8.363  1.00 94.31           H  
ATOM   1085  CA  SER A  75      -4.258  19.011   7.582  1.00 94.31           C  
ATOM   1086  HA  SER A  75      -4.608  20.036   7.697  1.00 94.31           H  
ATOM   1087  C   SER A  75      -4.656  18.517   6.193  1.00 94.31           C  
ATOM   1088  CB  SER A  75      -2.734  18.995   7.730  1.00 94.31           C  
ATOM   1089  HB2 SER A  75      -2.351  18.024   7.415  1.00 94.31           H  
ATOM   1090  HB3 SER A  75      -2.471  19.149   8.777  1.00 94.31           H  
ATOM   1091  O   SER A  75      -4.943  17.336   5.999  1.00 94.31           O  
ATOM   1092  OG  SER A  75      -2.134  20.015   6.955  1.00 94.31           O  
ATOM   1093  HG  SER A  75      -2.218  20.848   7.424  1.00 94.31           H  
ATOM   1094  N   THR A  76      -4.671  19.412   5.212  1.00 96.88           N  
ATOM   1095  H   THR A  76      -4.399  20.362   5.419  1.00 96.88           H  
ATOM   1096  CA  THR A  76      -4.847  19.078   3.795  1.00 96.88           C  
ATOM   1097  HA  THR A  76      -4.576  18.036   3.627  1.00 96.88           H  
ATOM   1098  C   THR A  76      -3.914  19.952   2.976  1.00 96.88           C  
ATOM   1099  CB  THR A  76      -6.298  19.275   3.340  1.00 96.88           C  
ATOM   1100  HB  THR A  76      -6.588  20.317   3.478  1.00 96.88           H  
ATOM   1101  O   THR A  76      -3.866  21.162   3.195  1.00 96.88           O  
ATOM   1102  CG2 THR A  76      -6.503  18.891   1.874  1.00 96.88           C  
ATOM   1103 HG21 THR A  76      -7.568  18.789   1.664  1.00 96.88           H  
ATOM   1104 HG22 THR A  76      -6.098  19.670   1.228  1.00 96.88           H  
ATOM   1105 HG23 THR A  76      -5.996  17.952   1.651  1.00 96.88           H  
ATOM   1106  OG1 THR A  76      -7.138  18.468   4.132  1.00 96.88           O  
ATOM   1107  HG1 THR A  76      -6.572  17.975   4.730  1.00 96.88           H  
ATOM   1108  N   PHE A  77      -3.157  19.354   2.059  1.00 96.81           N  
ATOM   1109  H   PHE A  77      -3.217  18.354   1.937  1.00 96.81           H  
ATOM   1110  CA  PHE A  77      -2.221  20.085   1.208  1.00 96.81           C  
ATOM   1111  HA  PHE A  77      -2.641  21.068   0.995  1.00 96.81           H  
ATOM   1112  C   PHE A  77      -2.009  19.385  -0.136  1.00 96.81           C  
ATOM   1113  CB  PHE A  77      -0.886  20.290   1.946  1.00 96.81           C  
ATOM   1114  HB2 PHE A  77      -1.074  20.848   2.863  1.00 96.81           H  
ATOM   1115  HB3 PHE A  77      -0.240  20.912   1.327  1.00 96.81           H  
ATOM   1116  O   PHE A  77      -2.147  18.167  -0.245  1.00 96.81           O  
ATOM   1117  CG  PHE A  77      -0.141  19.015   2.300  1.00 96.81           C  
ATOM   1118  CD1 PHE A  77      -0.464  18.305   3.473  1.00 96.81           C  
ATOM   1119  HD1 PHE A  77      -1.251  18.662   4.120  1.00 96.81           H  
ATOM   1120  CD2 PHE A  77       0.878  18.535   1.456  1.00 96.81           C  
ATOM   1121  HD2 PHE A  77       1.129  19.063   0.547  1.00 96.81           H  
ATOM   1122  CE1 PHE A  77       0.236  17.132   3.805  1.00 96.81           C  
ATOM   1123  HE1 PHE A  77      -0.028  16.584   4.698  1.00 96.81           H  
ATOM   1124  CE2 PHE A  77       1.564  17.353   1.781  1.00 96.81           C  
ATOM   1125  HE2 PHE A  77       2.317  16.969   1.109  1.00 96.81           H  
ATOM   1126  CZ  PHE A  77       1.256  16.659   2.962  1.00 96.81           C  
ATOM   1127  HZ  PHE A  77       1.781  15.745   3.200  1.00 96.81           H  
ATOM   1128  N   GLN A  78      -1.639  20.168  -1.149  1.00 97.94           N  
ATOM   1129  H   GLN A  78      -1.543  21.162  -0.995  1.00 97.94           H  
ATOM   1130  CA  GLN A  78      -1.198  19.658  -2.443  1.00 97.94           C  
ATOM   1131  HA  GLN A  78      -1.857  18.846  -2.749  1.00 97.94           H  
ATOM   1132  C   GLN A  78       0.231  19.128  -2.300  1.00 97.94           C  
ATOM   1133  CB  GLN A  78      -1.273  20.786  -3.489  1.00 97.94           C  
ATOM   1134  HB2 GLN A  78      -2.201  21.344  -3.365  1.00 97.94           H  
ATOM   1135  HB3 GLN A  78      -0.450  21.484  -3.338  1.00 97.94           H  
ATOM   1136  O   GLN A  78       1.146  19.886  -1.973  1.00 97.94           O  
ATOM   1137  CG  GLN A  78      -1.207  20.241  -4.923  1.00 97.94           C  
ATOM   1138  HG2 GLN A  78      -1.115  21.075  -5.618  1.00 97.94           H  
ATOM   1139  HG3 GLN A  78      -0.324  19.612  -5.036  1.00 97.94           H  
ATOM   1140  CD  GLN A  78      -2.459  19.455  -5.298  1.00 97.94           C  
ATOM   1141  NE2 GLN A  78      -2.337  18.463  -6.133  1.00 97.94           N  
ATOM   1142 HE21 GLN A  78      -3.155  17.933  -6.396  1.00 97.94           H  
ATOM   1143 HE22 GLN A  78      -1.449  18.237  -6.559  1.00 97.94           H  
ATOM   1144  OE1 GLN A  78      -3.549  19.710  -4.810  1.00 97.94           O  
ATOM   1145  N   SER A  79       0.430  17.828  -2.502  1.00 98.12           N  
ATOM   1146  H   SER A  79      -0.339  17.255  -2.818  1.00 98.12           H  
ATOM   1147  CA  SER A  79       1.760  17.228  -2.429  1.00 98.12           C  
ATOM   1148  HA  SER A  79       2.359  17.801  -1.721  1.00 98.12           H  
ATOM   1149  C   SER A  79       2.460  17.266  -3.785  1.00 98.12           C  
ATOM   1150  CB  SER A  79       1.665  15.808  -1.882  1.00 98.12           C  
ATOM   1151  HB2 SER A  79       0.973  15.219  -2.483  1.00 98.12           H  
ATOM   1152  HB3 SER A  79       1.300  15.850  -0.856  1.00 98.12           H  
ATOM   1153  O   SER A  79       3.633  17.641  -3.890  1.00 98.12           O  
ATOM   1154  OG  SER A  79       2.942  15.211  -1.901  1.00 98.12           O  
ATOM   1155  HG  SER A  79       3.060  14.852  -2.783  1.00 98.12           H  
ATOM   1156  N   HIS A  80       1.742  16.906  -4.839  1.00 97.56           N  
ATOM   1157  H   HIS A  80       0.773  16.653  -4.710  1.00 97.56           H  
ATOM   1158  CA  HIS A  80       2.263  16.817  -6.197  1.00 97.56           C  
ATOM   1159  HA  HIS A  80       3.234  17.306  -6.272  1.00 97.56           H  
ATOM   1160  C   HIS A  80       1.339  17.558  -7.147  1.00 97.56           C  
ATOM   1161  CB  HIS A  80       2.445  15.344  -6.564  1.00 97.56           C  
ATOM   1162  HB2 HIS A  80       2.673  15.259  -7.626  1.00 97.56           H  
ATOM   1163  HB3 HIS A  80       1.512  14.816  -6.368  1.00 97.56           H  
ATOM   1164  O   HIS A  80       0.148  17.650  -6.897  1.00 97.56           O  
ATOM   1165  CG  HIS A  80       3.546  14.684  -5.773  1.00 97.56           C  
ATOM   1166  CD2 HIS A  80       4.781  14.375  -6.253  1.00 97.56           C  
ATOM   1167  HD2 HIS A  80       5.116  14.526  -7.269  1.00 97.56           H  
ATOM   1168  ND1 HIS A  80       3.465  14.255  -4.444  1.00 97.56           N  
ATOM   1169  CE1 HIS A  80       4.624  13.645  -4.181  1.00 97.56           C  
ATOM   1170  HE1 HIS A  80       4.849  13.125  -3.261  1.00 97.56           H  
ATOM   1171  NE2 HIS A  80       5.438  13.718  -5.242  1.00 97.56           N  
ATOM   1172  HE2 HIS A  80       6.294  13.194  -5.354  1.00 97.56           H  
ATOM   1173  N   GLU A  81       1.907  18.122  -8.199  1.00 95.44           N  
ATOM   1174  H   GLU A  81       2.859  17.886  -8.441  1.00 95.44           H  
ATOM   1175  CA  GLU A  81       1.176  18.761  -9.291  1.00 95.44           C  
ATOM   1176  HA  GLU A  81       0.102  18.640  -9.151  1.00 95.44           H  
ATOM   1177  C   GLU A  81       1.582  18.041 -10.581  1.00 95.44           C  
ATOM   1178  CB  GLU A  81       1.502  20.266  -9.352  1.00 95.44           C  
ATOM   1179  HB2 GLU A  81       1.060  20.687 -10.255  1.00 95.44           H  
ATOM   1180  HB3 GLU A  81       2.583  20.395  -9.402  1.00 95.44           H  
ATOM   1181  O   GLU A  81       2.663  17.434 -10.593  1.00 95.44           O  
ATOM   1182  CG  GLU A  81       0.947  21.027  -8.135  1.00 95.44           C  
ATOM   1183  HG2 GLU A  81       1.381  20.607  -7.228  1.00 95.44           H  
ATOM   1184  HG3 GLU A  81      -0.130  20.865  -8.092  1.00 95.44           H  
ATOM   1185  CD  GLU A  81       1.227  22.541  -8.150  1.00 95.44           C  
ATOM   1186  OE1 GLU A  81       0.756  23.211  -7.200  1.00 95.44           O  
ATOM   1187  OE2 GLU A  81       1.946  23.032  -9.049  1.00 95.44           O  
ATOM   1188  N   PRO A  82       0.749  18.073 -11.637  1.00 92.19           N  
ATOM   1189  CA  PRO A  82       1.143  17.531 -12.925  1.00 92.19           C  
ATOM   1190  HA  PRO A  82       1.322  16.461 -12.820  1.00 92.19           H  
ATOM   1191  C   PRO A  82       2.406  18.239 -13.410  1.00 92.19           C  
ATOM   1192  CB  PRO A  82      -0.025  17.754 -13.888  1.00 92.19           C  
ATOM   1193  HB2 PRO A  82      -0.232  16.856 -14.470  1.00 92.19           H  
ATOM   1194  HB3 PRO A  82       0.183  18.588 -14.559  1.00 92.19           H  
ATOM   1195  O   PRO A  82       2.483  19.471 -13.425  1.00 92.19           O  
ATOM   1196  CG  PRO A  82      -1.209  18.115 -12.997  1.00 92.19           C  
ATOM   1197  HG2 PRO A  82      -1.837  18.876 -13.461  1.00 92.19           H  
ATOM   1198  HG3 PRO A  82      -1.803  17.219 -12.818  1.00 92.19           H  
ATOM   1199  CD  PRO A  82      -0.597  18.622 -11.693  1.00 92.19           C  
ATOM   1200  HD2 PRO A  82      -0.544  19.711 -11.717  1.00 92.19           H  
ATOM   1201  HD3 PRO A  82      -1.208  18.292 -10.853  1.00 92.19           H  
ATOM   1202  N   GLU A  83       3.402  17.466 -13.819  1.00 85.19           N  
ATOM   1203  H   GLU A  83       3.266  16.466 -13.797  1.00 85.19           H  
ATOM   1204  CA  GLU A  83       4.648  17.996 -14.365  1.00 85.19           C  
ATOM   1205  HA  GLU A  83       4.586  19.082 -14.432  1.00 85.19           H  
ATOM   1206  C   GLU A  83       4.831  17.469 -15.788  1.00 85.19           C  
ATOM   1207  CB  GLU A  83       5.839  17.661 -13.444  1.00 85.19           C  
ATOM   1208  HB2 GLU A  83       5.820  16.597 -13.210  1.00 85.19           H  
ATOM   1209  HB3 GLU A  83       6.761  17.876 -13.984  1.00 85.19           H  
ATOM   1210  O   GLU A  83       4.583  16.300 -16.066  1.00 85.19           O  
ATOM   1211  CG  GLU A  83       5.844  18.475 -12.130  1.00 85.19           C  
ATOM   1212  HG2 GLU A  83       5.962  19.530 -12.381  1.00 85.19           H  
ATOM   1213  HG3 GLU A  83       4.881  18.359 -11.634  1.00 85.19           H  
ATOM   1214  CD  GLU A  83       6.958  18.073 -11.136  1.00 85.19           C  
ATOM   1215  OE1 GLU A  83       6.858  18.425  -9.930  1.00 85.19           O  
ATOM   1216  OE2 GLU A  83       7.949  17.428 -11.555  1.00 85.19           O  
ATOM   1217  N   PHE A  84       5.284  18.320 -16.710  1.00 79.75           N  
ATOM   1218  H   PHE A  84       5.479  19.275 -16.446  1.00 79.75           H  
ATOM   1219  CA  PHE A  84       5.598  17.889 -18.070  1.00 79.75           C  
ATOM   1220  HA  PHE A  84       5.186  16.893 -18.238  1.00 79.75           H  
ATOM   1221  C   PHE A  84       7.107  17.792 -18.256  1.00 79.75           C  
ATOM   1222  CB  PHE A  84       4.933  18.801 -19.102  1.00 79.75           C  
ATOM   1223  HB2 PHE A  84       3.889  18.941 -18.821  1.00 79.75           H  
ATOM   1224  HB3 PHE A  84       5.413  19.779 -19.089  1.00 79.75           H  
ATOM   1225  O   PHE A  84       7.833  18.789 -18.193  1.00 79.75           O  
ATOM   1226  CG  PHE A  84       4.970  18.224 -20.504  1.00 79.75           C  
ATOM   1227  CD1 PHE A  84       5.922  18.672 -21.438  1.00 79.75           C  
ATOM   1228  HD1 PHE A  84       6.648  19.414 -21.139  1.00 79.75           H  
ATOM   1229  CD2 PHE A  84       4.046  17.229 -20.875  1.00 79.75           C  
ATOM   1230  HD2 PHE A  84       3.324  16.865 -20.158  1.00 79.75           H  
ATOM   1231  CE1 PHE A  84       5.912  18.173 -22.754  1.00 79.75           C  
ATOM   1232  HE1 PHE A  84       6.624  18.535 -23.481  1.00 79.75           H  
ATOM   1233  CE2 PHE A  84       4.045  16.717 -22.183  1.00 79.75           C  
ATOM   1234  HE2 PHE A  84       3.328  15.958 -22.459  1.00 79.75           H  
ATOM   1235  CZ  PHE A  84       4.958  17.210 -23.130  1.00 79.75           C  
ATOM   1236  HZ  PHE A  84       4.928  16.839 -24.144  1.00 79.75           H  
ATOM   1237  N   ASP A  85       7.585  16.586 -18.532  1.00 69.25           N  
ATOM   1238  H   ASP A  85       6.940  15.810 -18.584  1.00 69.25           H  
ATOM   1239  CA  ASP A  85       8.960  16.358 -18.933  1.00 69.25           C  
ATOM   1240  HA  ASP A  85       9.603  17.043 -18.379  1.00 69.25           H  
ATOM   1241  C   ASP A  85       9.115  16.657 -20.428  1.00 69.25           C  
ATOM   1242  CB  ASP A  85       9.391  14.942 -18.556  1.00 69.25           C  
ATOM   1243  HB2 ASP A  85       8.881  14.211 -19.182  1.00 69.25           H  
ATOM   1244  HB3 ASP A  85       9.112  14.753 -17.519  1.00 69.25           H  
ATOM   1245  O   ASP A  85       8.917  15.798 -21.292  1.00 69.25           O  
ATOM   1246  CG  ASP A  85      10.902  14.776 -18.699  1.00 69.25           C  
ATOM   1247  OD1 ASP A  85      11.490  15.224 -19.713  1.00 69.25           O  
ATOM   1248  OD2 ASP A  85      11.489  14.120 -17.812  1.00 69.25           O  
ATOM   1249  N   TYR A  86       9.490  17.900 -20.739  1.00 69.38           N  
ATOM   1250  H   TYR A  86       9.480  18.576 -19.989  1.00 69.38           H  
ATOM   1251  CA  TYR A  86       9.683  18.377 -22.112  1.00 69.38           C  
ATOM   1252  HA  TYR A  86       8.728  18.331 -22.636  1.00 69.38           H  
ATOM   1253  C   TYR A  86      10.689  17.553 -22.918  1.00 69.38           C  
ATOM   1254  CB  TYR A  86      10.169  19.831 -22.088  1.00 69.38           C  
ATOM   1255  HB2 TYR A  86      10.335  20.159 -23.115  1.00 69.38           H  
ATOM   1256  HB3 TYR A  86      11.129  19.877 -21.574  1.00 69.38           H  
ATOM   1257  O   TYR A  86      10.541  17.446 -24.134  1.00 69.38           O  
ATOM   1258  CG  TYR A  86       9.211  20.799 -21.433  1.00 69.38           C  
ATOM   1259  CD1 TYR A  86       8.152  21.351 -22.180  1.00 69.38           C  
ATOM   1260  HD1 TYR A  86       8.027  21.086 -23.220  1.00 69.38           H  
ATOM   1261  CD2 TYR A  86       9.359  21.124 -20.071  1.00 69.38           C  
ATOM   1262  HD2 TYR A  86      10.152  20.679 -19.487  1.00 69.38           H  
ATOM   1263  CE1 TYR A  86       7.237  22.223 -21.561  1.00 69.38           C  
ATOM   1264  HE1 TYR A  86       6.405  22.634 -22.114  1.00 69.38           H  
ATOM   1265  CE2 TYR A  86       8.440  21.987 -19.449  1.00 69.38           C  
ATOM   1266  HE2 TYR A  86       8.532  22.200 -18.394  1.00 69.38           H  
ATOM   1267  OH  TYR A  86       6.482  23.365 -19.599  1.00 69.38           O  
ATOM   1268  HH  TYR A  86       6.589  23.376 -18.645  1.00 69.38           H  
ATOM   1269  CZ  TYR A  86       7.376  22.536 -20.194  1.00 69.38           C  
ATOM   1270  N   LEU A  87      11.710  16.974 -22.272  1.00 65.75           N  
ATOM   1271  H   LEU A  87      11.686  16.928 -21.264  1.00 65.75           H  
ATOM   1272  CA  LEU A  87      12.739  16.213 -22.982  1.00 65.75           C  
ATOM   1273  HA  LEU A  87      13.069  16.789 -23.847  1.00 65.75           H  
ATOM   1274  C   LEU A  87      12.182  14.905 -23.545  1.00 65.75           C  
ATOM   1275  CB  LEU A  87      13.943  15.945 -22.062  1.00 65.75           C  
ATOM   1276  HB2 LEU A  87      14.601  15.228 -22.554  1.00 65.75           H  
ATOM   1277  HB3 LEU A  87      13.587  15.479 -21.143  1.00 65.75           H  
ATOM   1278  O   LEU A  87      12.664  14.445 -24.577  1.00 65.75           O  
ATOM   1279  CG  LEU A  87      14.767  17.194 -21.709  1.00 65.75           C  
ATOM   1280  HG  LEU A  87      14.116  17.955 -21.277  1.00 65.75           H  
ATOM   1281  CD1 LEU A  87      15.831  16.829 -20.674  1.00 65.75           C  
ATOM   1282 HD11 LEU A  87      16.498  16.063 -21.070  1.00 65.75           H  
ATOM   1283 HD12 LEU A  87      15.335  16.448 -19.781  1.00 65.75           H  
ATOM   1284 HD13 LEU A  87      16.405  17.714 -20.402  1.00 65.75           H  
ATOM   1285  CD2 LEU A  87      15.484  17.783 -22.929  1.00 65.75           C  
ATOM   1286 HD21 LEU A  87      16.096  17.019 -23.408  1.00 65.75           H  
ATOM   1287 HD22 LEU A  87      16.117  18.614 -22.617  1.00 65.75           H  
ATOM   1288 HD23 LEU A  87      14.752  18.161 -23.643  1.00 65.75           H  
ATOM   1289  N   LYS A  88      11.162  14.322 -22.905  1.00 63.31           N  
ATOM   1290  H   LYS A  88      10.847  14.740 -22.041  1.00 63.31           H  
ATOM   1291  CA  LYS A  88      10.526  13.076 -23.381  1.00 63.31           C  
ATOM   1292  HA  LYS A  88      11.079  12.678 -24.231  1.00 63.31           H  
ATOM   1293  C   LYS A  88       9.102  13.265 -23.864  1.00 63.31           C  
ATOM   1294  CB  LYS A  88      10.511  12.016 -22.291  1.00 63.31           C  
ATOM   1295  HB2 LYS A  88       9.776  12.340 -21.554  1.00 63.31           H  
ATOM   1296  HB3 LYS A  88      10.154  11.075 -22.711  1.00 63.31           H  
ATOM   1297  O   LYS A  88       8.508  12.310 -24.348  1.00 63.31           O  
ATOM   1298  CG  LYS A  88      11.887  11.771 -21.674  1.00 63.31           C  
ATOM   1299  HG2 LYS A  88      12.581  12.584 -21.885  1.00 63.31           H  
ATOM   1300  HG3 LYS A  88      12.323  10.854 -22.071  1.00 63.31           H  
ATOM   1301  CD  LYS A  88      11.677  11.639 -20.179  1.00 63.31           C  
ATOM   1302  HD2 LYS A  88      10.877  12.286 -19.817  1.00 63.31           H  
ATOM   1303  HD3 LYS A  88      11.416  10.609 -19.937  1.00 63.31           H  
ATOM   1304  CE  LYS A  88      12.941  12.130 -19.515  1.00 63.31           C  
ATOM   1305  HE2 LYS A  88      13.813  11.660 -19.969  1.00 63.31           H  
ATOM   1306  HE3 LYS A  88      13.018  13.202 -19.695  1.00 63.31           H  
ATOM   1307  NZ  LYS A  88      12.857  11.894 -18.060  1.00 63.31           N  
ATOM   1308  HZ1 LYS A  88      12.474  10.998 -17.794  1.00 63.31           H  
ATOM   1309  HZ2 LYS A  88      12.279  12.627 -17.676  1.00 63.31           H  
ATOM   1310  HZ3 LYS A  88      13.776  12.016 -17.659  1.00 63.31           H  
ATOM   1311  N   SER A  89       8.559  14.471 -23.724  1.00 70.31           N  
ATOM   1312  H   SER A  89       9.084  15.159 -23.204  1.00 70.31           H  
ATOM   1313  CA  SER A  89       7.148  14.756 -23.967  1.00 70.31           C  
ATOM   1314  HA  SER A  89       6.973  15.769 -23.606  1.00 70.31           H  
ATOM   1315  C   SER A  89       6.216  13.840 -23.160  1.00 70.31           C  
ATOM   1316  CB  SER A  89       6.850  14.736 -25.471  1.00 70.31           C  
ATOM   1317  HB2 SER A  89       5.817  15.036 -25.645  1.00 70.31           H  
ATOM   1318  HB3 SER A  89       6.990  13.728 -25.861  1.00 70.31           H  
ATOM   1319  O   SER A  89       5.228  13.338 -23.690  1.00 70.31           O  
ATOM   1320  OG  SER A  89       7.720  15.632 -26.142  1.00 70.31           O  
ATOM   1321  HG  SER A  89       8.594  15.524 -25.762  1.00 70.31           H  
ATOM   1322  N   LEU A  90       6.568  13.588 -21.894  1.00 74.44           N  
ATOM   1323  H   LEU A  90       7.329  14.123 -21.499  1.00 74.44           H  
ATOM   1324  CA  LEU A  90       5.792  12.752 -20.977  1.00 74.44           C  
ATOM   1325  HA  LEU A  90       4.936  12.333 -21.507  1.00 74.44           H  
ATOM   1326  C   LEU A  90       5.233  13.607 -19.850  1.00 74.44           C  
ATOM   1327  CB  LEU A  90       6.646  11.589 -20.439  1.00 74.44           C  
ATOM   1328  HB2 LEU A  90       7.647  11.963 -20.226  1.00 74.44           H  
ATOM   1329  HB3 LEU A  90       6.220  11.230 -19.502  1.00 74.44           H  
ATOM   1330  O   LEU A  90       5.954  14.392 -19.236  1.00 74.44           O  
ATOM   1331  CG  LEU A  90       6.713  10.415 -21.431  1.00 74.44           C  
ATOM   1332  HG  LEU A  90       6.816  10.806 -22.443  1.00 74.44           H  
ATOM   1333  CD1 LEU A  90       7.917   9.514 -21.157  1.00 74.44           C  
ATOM   1334 HD11 LEU A  90       8.050   8.830 -21.996  1.00 74.44           H  
ATOM   1335 HD12 LEU A  90       8.820  10.112 -21.041  1.00 74.44           H  
ATOM   1336 HD13 LEU A  90       7.749   8.920 -20.259  1.00 74.44           H  
ATOM   1337  CD2 LEU A  90       5.460   9.540 -21.350  1.00 74.44           C  
ATOM   1338 HD21 LEU A  90       5.356   9.109 -20.354  1.00 74.44           H  
ATOM   1339 HD22 LEU A  90       5.529   8.744 -22.091  1.00 74.44           H  
ATOM   1340 HD23 LEU A  90       4.572  10.133 -21.569  1.00 74.44           H  
ATOM   1341  N   GLU A  91       3.953  13.419 -19.579  1.00 83.06           N  
ATOM   1342  H   GLU A  91       3.431  12.727 -20.096  1.00 83.06           H  
ATOM   1343  CA  GLU A  91       3.296  13.970 -18.406  1.00 83.06           C  
ATOM   1344  HA  GLU A  91       3.730  14.941 -18.167  1.00 83.06           H  
ATOM   1345  C   GLU A  91       3.531  13.033 -17.218  1.00 83.06           C  
ATOM   1346  CB  GLU A  91       1.820  14.192 -18.746  1.00 83.06           C  
ATOM   1347  HB2 GLU A  91       1.333  13.230 -18.909  1.00 83.06           H  
ATOM   1348  HB3 GLU A  91       1.788  14.759 -19.676  1.00 83.06           H  
ATOM   1349  O   GLU A  91       3.410  11.813 -17.334  1.00 83.06           O  
ATOM   1350  CG  GLU A  91       1.062  14.981 -17.671  1.00 83.06           C  
ATOM   1351  HG2 GLU A  91       0.944  14.356 -16.786  1.00 83.06           H  
ATOM   1352  HG3 GLU A  91       1.660  15.850 -17.397  1.00 83.06           H  
ATOM   1353  CD  GLU A  91      -0.316  15.462 -18.163  1.00 83.06           C  
ATOM   1354  OE1 GLU A  91      -0.924  16.281 -17.441  1.00 83.06           O  
ATOM   1355  OE2 GLU A  91      -0.719  15.092 -19.292  1.00 83.06           O  
ATOM   1356  N   ILE A  92       3.940  13.607 -16.093  1.00 86.75           N  
ATOM   1357  H   ILE A  92       4.015  14.614 -16.079  1.00 86.75           H  
ATOM   1358  CA  ILE A  92       4.074  12.932 -14.811  1.00 86.75           C  
ATOM   1359  HA  ILE A  92       4.092  11.852 -14.956  1.00 86.75           H  
ATOM   1360  C   ILE A  92       2.832  13.309 -14.017  1.00 86.75           C  
ATOM   1361  CB  ILE A  92       5.367  13.362 -14.084  1.00 86.75           C  
ATOM   1362  HB  ILE A  92       5.303  14.431 -13.879  1.00 86.75           H  
ATOM   1363  O   ILE A  92       2.692  14.463 -13.605  1.00 86.75           O  
ATOM   1364  CG1 ILE A  92       6.625  13.113 -14.947  1.00 86.75           C  
ATOM   1365 HG12 ILE A  92       6.484  13.552 -15.935  1.00 86.75           H  
ATOM   1366 HG13 ILE A  92       6.767  12.040 -15.081  1.00 86.75           H  
ATOM   1367  CG2 ILE A  92       5.471  12.611 -12.742  1.00 86.75           C  
ATOM   1368 HG21 ILE A  92       4.544  12.728 -12.180  1.00 86.75           H  
ATOM   1369 HG22 ILE A  92       5.632  11.548 -12.921  1.00 86.75           H  
ATOM   1370 HG23 ILE A  92       6.280  13.028 -12.144  1.00 86.75           H  
ATOM   1371  CD1 ILE A  92       7.900  13.742 -14.369  1.00 86.75           C  
ATOM   1372 HD11 ILE A  92       8.732  13.560 -15.050  1.00 86.75           H  
ATOM   1373 HD12 ILE A  92       8.143  13.319 -13.395  1.00 86.75           H  
ATOM   1374 HD13 ILE A  92       7.761  14.818 -14.265  1.00 86.75           H  
ATOM   1375  N   GLU A  93       1.954  12.335 -13.800  1.00 91.69           N  
ATOM   1376  H   GLU A  93       2.106  11.422 -14.205  1.00 91.69           H  
ATOM   1377  CA  GLU A  93       0.725  12.547 -13.044  1.00 91.69           C  
ATOM   1378  HA  GLU A  93       0.164  13.356 -13.512  1.00 91.69           H  
ATOM   1379  C   GLU A  93       1.022  12.971 -11.599  1.00 91.69           C  
ATOM   1380  CB  GLU A  93      -0.163  11.290 -13.064  1.00 91.69           C  
ATOM   1381  HB2 GLU A  93      -1.029  11.480 -12.429  1.00 91.69           H  
ATOM   1382  HB3 GLU A  93       0.393  10.453 -12.642  1.00 91.69           H  
ATOM   1383  O   GLU A  93       2.023  12.595 -10.972  1.00 91.69           O  
ATOM   1384  CG  GLU A  93      -0.663  10.918 -14.471  1.00 91.69           C  
ATOM   1385  HG2 GLU A  93       0.192  10.641 -15.087  1.00 91.69           H  
ATOM   1386  HG3 GLU A  93      -1.127  11.799 -14.916  1.00 91.69           H  
ATOM   1387  CD  GLU A  93      -1.683   9.759 -14.475  1.00 91.69           C  
ATOM   1388  OE1 GLU A  93      -2.219   9.467 -15.569  1.00 91.69           O  
ATOM   1389  OE2 GLU A  93      -1.929   9.143 -13.405  1.00 91.69           O  
ATOM   1390  N   GLU A  94       0.110  13.750 -11.038  1.00 95.81           N  
ATOM   1391  H   GLU A  94      -0.661  14.070 -11.606  1.00 95.81           H  
ATOM   1392  CA  GLU A  94       0.143  14.191  -9.653  1.00 95.81           C  
ATOM   1393  HA  GLU A  94       1.172  14.460  -9.414  1.00 95.81           H  
ATOM   1394  C   GLU A  94      -0.268  13.096  -8.665  1.00 95.81           C  
ATOM   1395  CB  GLU A  94      -0.704  15.457  -9.478  1.00 95.81           C  
ATOM   1396  HB2 GLU A  94      -0.337  16.228 -10.156  1.00 95.81           H  
ATOM   1397  HB3 GLU A  94      -0.525  15.810  -8.463  1.00 95.81           H  
ATOM   1398  O   GLU A  94       0.023  13.214  -7.474  1.00 95.81           O  
ATOM   1399  CG  GLU A  94      -2.225  15.329  -9.652  1.00 95.81           C  
ATOM   1400  HG2 GLU A  94      -2.560  14.376  -9.243  1.00 95.81           H  
ATOM   1401  HG3 GLU A  94      -2.668  16.119  -9.045  1.00 95.81           H  
ATOM   1402  CD  GLU A  94      -2.731  15.505 -11.089  1.00 95.81           C  
ATOM   1403  OE1 GLU A  94      -3.714  16.263 -11.253  1.00 95.81           O  
ATOM   1404  OE2 GLU A  94      -2.118  14.917 -12.006  1.00 95.81           O  
ATOM   1405  N   LYS A  95      -0.910  12.023  -9.144  1.00 97.56           N  
ATOM   1406  H   LYS A  95      -1.118  12.028 -10.132  1.00 97.56           H  
ATOM   1407  CA  LYS A  95      -1.416  10.911  -8.333  1.00 97.56           C  
ATOM   1408  HA  LYS A  95      -2.303  11.265  -7.808  1.00 97.56           H  
ATOM   1409  C   LYS A  95      -0.408  10.449  -7.283  1.00 97.56           C  
ATOM   1410  CB  LYS A  95      -1.807   9.759  -9.271  1.00 97.56           C  
ATOM   1411  HB2 LYS A  95      -2.679  10.057  -9.852  1.00 97.56           H  
ATOM   1412  HB3 LYS A  95      -0.986   9.576  -9.965  1.00 97.56           H  
ATOM   1413  O   LYS A  95       0.721  10.072  -7.594  1.00 97.56           O  
ATOM   1414  CG  LYS A  95      -2.104   8.452  -8.517  1.00 97.56           C  
ATOM   1415  HG2 LYS A  95      -1.198   8.104  -8.023  1.00 97.56           H  
ATOM   1416  HG3 LYS A  95      -2.876   8.612  -7.764  1.00 97.56           H  
ATOM   1417  CD  LYS A  95      -2.556   7.369  -9.495  1.00 97.56           C  
ATOM   1418  HD2 LYS A  95      -1.916   7.386 -10.377  1.00 97.56           H  
ATOM   1419  HD3 LYS A  95      -3.570   7.587  -9.831  1.00 97.56           H  
ATOM   1420  CE  LYS A  95      -2.506   5.998  -8.816  1.00 97.56           C  
ATOM   1421  HE2 LYS A  95      -2.459   6.134  -7.735  1.00 97.56           H  
ATOM   1422  HE3 LYS A  95      -3.418   5.453  -9.061  1.00 97.56           H  
ATOM   1423  NZ  LYS A  95      -1.326   5.249  -9.293  1.00 97.56           N  
ATOM   1424  HZ1 LYS A  95      -1.298   5.226 -10.302  1.00 97.56           H  
ATOM   1425  HZ2 LYS A  95      -1.274   4.319  -8.905  1.00 97.56           H  
ATOM   1426  HZ3 LYS A  95      -0.488   5.740  -9.015  1.00 97.56           H  
ATOM   1427  N   ILE A  96      -0.852  10.369  -6.029  1.00 98.50           N  
ATOM   1428  H   ILE A  96      -1.786  10.696  -5.829  1.00 98.50           H  
ATOM   1429  CA  ILE A  96      -0.017   9.846  -4.946  1.00 98.50           C  
ATOM   1430  HA  ILE A  96       1.007  10.177  -5.118  1.00 98.50           H  
ATOM   1431  C   ILE A  96      -0.024   8.318  -4.984  1.00 98.50           C  
ATOM   1432  CB  ILE A  96      -0.461  10.395  -3.576  1.00 98.50           C  
ATOM   1433  HB  ILE A  96      -1.438   9.976  -3.337  1.00 98.50           H  
ATOM   1434  O   ILE A  96      -1.039   7.685  -4.706  1.00 98.50           O  
ATOM   1435  CG1 ILE A  96      -0.604  11.932  -3.549  1.00 98.50           C  
ATOM   1436 HG12 ILE A  96      -0.894  12.246  -2.547  1.00 98.50           H  
ATOM   1437 HG13 ILE A  96      -1.419  12.221  -4.213  1.00 98.50           H  
ATOM   1438  CG2 ILE A  96       0.536   9.946  -2.491  1.00 98.50           C  
ATOM   1439 HG21 ILE A  96       0.526   8.859  -2.404  1.00 98.50           H  
ATOM   1440 HG22 ILE A  96       1.546  10.265  -2.749  1.00 98.50           H  
ATOM   1441 HG23 ILE A  96       0.252  10.380  -1.533  1.00 98.50           H  
ATOM   1442  CD1 ILE A  96       0.660  12.703  -3.956  1.00 98.50           C  
ATOM   1443 HD11 ILE A  96       1.454  12.544  -3.227  1.00 98.50           H  
ATOM   1444 HD12 ILE A  96       1.001  12.399  -4.945  1.00 98.50           H  
ATOM   1445 HD13 ILE A  96       0.429  13.767  -4.000  1.00 98.50           H  
ATOM   1446  N   ASN A  97       1.118   7.704  -5.274  1.00 98.06           N  
ATOM   1447  H   ASN A  97       1.916   8.279  -5.505  1.00 98.06           H  
ATOM   1448  CA  ASN A  97       1.252   6.249  -5.313  1.00 98.06           C  
ATOM   1449  HA  ASN A  97       0.345   5.818  -5.737  1.00 98.06           H  
ATOM   1450  C   ASN A  97       1.395   5.640  -3.918  1.00 98.06           C  
ATOM   1451  CB  ASN A  97       2.441   5.880  -6.215  1.00 98.06           C  
ATOM   1452  HB2 ASN A  97       2.686   4.826  -6.087  1.00 98.06           H  
ATOM   1453  HB3 ASN A  97       3.315   6.471  -5.941  1.00 98.06           H  
ATOM   1454  O   ASN A  97       0.843   4.575  -3.656  1.00 98.06           O  
ATOM   1455  CG  ASN A  97       2.153   6.100  -7.686  1.00 98.06           C  
ATOM   1456  ND2 ASN A  97       3.175   6.075  -8.497  1.00 98.06           N  
ATOM   1457 HD21 ASN A  97       4.090   5.788  -8.181  1.00 98.06           H  
ATOM   1458 HD22 ASN A  97       3.014   6.294  -9.470  1.00 98.06           H  
ATOM   1459  OD1 ASN A  97       1.010   6.227  -8.108  1.00 98.06           O  
ATOM   1460  N   LYS A  98       2.147   6.293  -3.022  1.00 98.69           N  
ATOM   1461  H   LYS A  98       2.552   7.172  -3.312  1.00 98.69           H  
ATOM   1462  CA  LYS A  98       2.387   5.819  -1.650  1.00 98.69           C  
ATOM   1463  HA  LYS A  98       1.483   5.324  -1.294  1.00 98.69           H  
ATOM   1464  C   LYS A  98       2.678   6.969  -0.692  1.00 98.69           C  
ATOM   1465  CB  LYS A  98       3.570   4.827  -1.619  1.00 98.69           C  
ATOM   1466  HB2 LYS A  98       4.399   5.282  -2.162  1.00 98.69           H  
ATOM   1467  HB3 LYS A  98       3.886   4.688  -0.586  1.00 98.69           H  
ATOM   1468  O   LYS A  98       3.293   7.970  -1.066  1.00 98.69           O  
ATOM   1469  CG  LYS A  98       3.335   3.430  -2.218  1.00 98.69           C  
ATOM   1470  HG2 LYS A  98       3.115   3.519  -3.282  1.00 98.69           H  
ATOM   1471  HG3 LYS A  98       4.269   2.875  -2.134  1.00 98.69           H  
ATOM   1472  CD  LYS A  98       2.230   2.619  -1.517  1.00 98.69           C  
ATOM   1473  HD2 LYS A  98       1.273   3.137  -1.587  1.00 98.69           H  
ATOM   1474  HD3 LYS A  98       2.485   2.483  -0.466  1.00 98.69           H  
ATOM   1475  CE  LYS A  98       2.110   1.259  -2.216  1.00 98.69           C  
ATOM   1476  HE2 LYS A  98       1.886   1.441  -3.267  1.00 98.69           H  
ATOM   1477  HE3 LYS A  98       3.073   0.750  -2.181  1.00 98.69           H  
ATOM   1478  NZ  LYS A  98       1.052   0.397  -1.636  1.00 98.69           N  
ATOM   1479  HZ1 LYS A  98       1.000  -0.494  -2.109  1.00 98.69           H  
ATOM   1480  HZ2 LYS A  98       0.128   0.782  -1.770  1.00 98.69           H  
ATOM   1481  HZ3 LYS A  98       1.138   0.227  -0.644  1.00 98.69           H  
ATOM   1482  N   ILE A  99       2.308   6.759   0.571  1.00 98.75           N  
ATOM   1483  H   ILE A  99       1.784   5.918   0.767  1.00 98.75           H  
ATOM   1484  CA  ILE A  99       2.705   7.578   1.721  1.00 98.75           C  
ATOM   1485  HA  ILE A  99       3.436   8.315   1.386  1.00 98.75           H  
ATOM   1486  C   ILE A  99       3.382   6.684   2.763  1.00 98.75           C  
ATOM   1487  CB  ILE A  99       1.495   8.344   2.306  1.00 98.75           C  
ATOM   1488  HB  ILE A  99       0.696   7.628   2.496  1.00 98.75           H  
ATOM   1489  O   ILE A  99       2.937   5.562   3.010  1.00 98.75           O  
ATOM   1490  CG1 ILE A  99       0.990   9.391   1.287  1.00 98.75           C  
ATOM   1491 HG12 ILE A  99       0.858   8.915   0.316  1.00 98.75           H  
ATOM   1492 HG13 ILE A  99       1.731  10.181   1.170  1.00 98.75           H  
ATOM   1493  CG2 ILE A  99       1.851   9.030   3.641  1.00 98.75           C  
ATOM   1494 HG21 ILE A  99       2.727   9.665   3.513  1.00 98.75           H  
ATOM   1495 HG22 ILE A  99       1.019   9.638   3.995  1.00 98.75           H  
ATOM   1496 HG23 ILE A  99       2.049   8.283   4.411  1.00 98.75           H  
ATOM   1497  CD1 ILE A  99      -0.358  10.014   1.666  1.00 98.75           C  
ATOM   1498 HD11 ILE A  99      -1.059   9.240   1.977  1.00 98.75           H  
ATOM   1499 HD12 ILE A  99      -0.770  10.530   0.798  1.00 98.75           H  
ATOM   1500 HD13 ILE A  99      -0.228  10.737   2.471  1.00 98.75           H  
ATOM   1501  N   ARG A 100       4.452   7.173   3.394  1.00 98.50           N  
ATOM   1502  H   ARG A 100       4.775   8.089   3.119  1.00 98.50           H  
ATOM   1503  CA  ARG A 100       5.106   6.512   4.534  1.00 98.50           C  
ATOM   1504  HA  ARG A 100       4.415   5.800   4.985  1.00 98.50           H  
ATOM   1505  C   ARG A 100       5.459   7.525   5.606  1.00 98.50           C  
ATOM   1506  CB  ARG A 100       6.377   5.771   4.088  1.00 98.50           C  
ATOM   1507  HB2 ARG A 100       6.898   5.408   4.974  1.00 98.50           H  
ATOM   1508  HB3 ARG A 100       7.036   6.471   3.574  1.00 98.50           H  
ATOM   1509  O   ARG A 100       6.147   8.505   5.332  1.00 98.50           O  
ATOM   1510  CG  ARG A 100       6.115   4.578   3.164  1.00 98.50           C  
ATOM   1511  HG2 ARG A 100       5.515   4.899   2.312  1.00 98.50           H  
ATOM   1512  HG3 ARG A 100       7.076   4.223   2.792  1.00 98.50           H  
ATOM   1513  CD  ARG A 100       5.411   3.419   3.875  1.00 98.50           C  
ATOM   1514  HD2 ARG A 100       6.074   3.012   4.638  1.00 98.50           H  
ATOM   1515  HD3 ARG A 100       4.515   3.776   4.384  1.00 98.50           H  
ATOM   1516  NE  ARG A 100       5.065   2.354   2.917  1.00 98.50           N  
ATOM   1517  HE  ARG A 100       5.834   1.826   2.530  1.00 98.50           H  
ATOM   1518  NH1 ARG A 100       2.796   2.741   2.828  1.00 98.50           N  
ATOM   1519 HH11 ARG A 100       1.981   2.342   3.270  1.00 98.50           H  
ATOM   1520 HH12 ARG A 100       2.947   3.675   3.180  1.00 98.50           H  
ATOM   1521  NH2 ARG A 100       3.624   0.931   1.871  1.00 98.50           N  
ATOM   1522 HH21 ARG A 100       4.410   0.440   1.471  1.00 98.50           H  
ATOM   1523 HH22 ARG A 100       2.677   0.827   1.534  1.00 98.50           H  
ATOM   1524  CZ  ARG A 100       3.838   2.010   2.570  1.00 98.50           C  
ATOM   1525  N   TRP A 101       5.028   7.278   6.834  1.00 98.12           N  
ATOM   1526  H   TRP A 101       4.495   6.437   7.006  1.00 98.12           H  
ATOM   1527  CA  TRP A 101       5.417   8.102   7.973  1.00 98.12           C  
ATOM   1528  HA  TRP A 101       5.372   9.153   7.686  1.00 98.12           H  
ATOM   1529  C   TRP A 101       6.848   7.792   8.399  1.00 98.12           C  
ATOM   1530  CB  TRP A 101       4.432   7.893   9.119  1.00 98.12           C  
ATOM   1531  HB2 TRP A 101       4.387   6.833   9.370  1.00 98.12           H  
ATOM   1532  HB3 TRP A 101       4.796   8.428   9.996  1.00 98.12           H  
ATOM   1533  O   TRP A 101       7.267   6.638   8.405  1.00 98.12           O  
ATOM   1534  CG  TRP A 101       3.056   8.389   8.812  1.00 98.12           C  
ATOM   1535  CD1 TRP A 101       2.034   7.648   8.327  1.00 98.12           C  
ATOM   1536  HD1 TRP A 101       2.079   6.590   8.115  1.00 98.12           H  
ATOM   1537  CD2 TRP A 101       2.533   9.741   8.965  1.00 98.12           C  
ATOM   1538  CE2 TRP A 101       1.152   9.730   8.605  1.00 98.12           C  
ATOM   1539  CE3 TRP A 101       3.084  10.965   9.409  1.00 98.12           C  
ATOM   1540  HE3 TRP A 101       4.128  11.004   9.682  1.00 98.12           H  
ATOM   1541  NE1 TRP A 101       0.905   8.433   8.203  1.00 98.12           N  
ATOM   1542  HE1 TRP A 101       0.014   8.061   7.905  1.00 98.12           H  
ATOM   1543  CH2 TRP A 101       0.924  12.073   9.161  1.00 98.12           C  
ATOM   1544  HH2 TRP A 101       0.312  12.958   9.256  1.00 98.12           H  
ATOM   1545  CZ2 TRP A 101       0.346  10.869   8.730  1.00 98.12           C  
ATOM   1546  HZ2 TRP A 101      -0.710  10.812   8.514  1.00 98.12           H  
ATOM   1547  CZ3 TRP A 101       2.290  12.125   9.487  1.00 98.12           C  
ATOM   1548  HZ3 TRP A 101       2.723  13.061   9.805  1.00 98.12           H  
ATOM   1549  N   LEU A 102       7.586   8.817   8.810  1.00 97.12           N  
ATOM   1550  H   LEU A 102       7.172   9.738   8.812  1.00 97.12           H  
ATOM   1551  CA  LEU A 102       8.831   8.628   9.545  1.00 97.12           C  
ATOM   1552  HA  LEU A 102       9.305   7.708   9.204  1.00 97.12           H  
ATOM   1553  C   LEU A 102       8.520   8.488  11.042  1.00 97.12           C  
ATOM   1554  CB  LEU A 102       9.799   9.791   9.284  1.00 97.12           C  
ATOM   1555  HB2 LEU A 102       9.235  10.723   9.288  1.00 97.12           H  
ATOM   1556  HB3 LEU A 102      10.511   9.832  10.108  1.00 97.12           H  
ATOM   1557  O   LEU A 102       7.481   8.964  11.515  1.00 97.12           O  
ATOM   1558  CG  LEU A 102      10.603   9.674   7.980  1.00 97.12           C  
ATOM   1559  HG  LEU A 102      11.075   8.693   7.927  1.00 97.12           H  
ATOM   1560  CD1 LEU A 102       9.754   9.894   6.730  1.00 97.12           C  
ATOM   1561 HD11 LEU A 102       9.053   9.069   6.601  1.00 97.12           H  
ATOM   1562 HD12 LEU A 102       9.208  10.835   6.798  1.00 97.12           H  
ATOM   1563 HD13 LEU A 102      10.413   9.919   5.862  1.00 97.12           H  
ATOM   1564  CD2 LEU A 102      11.700  10.738   7.991  1.00 97.12           C  
ATOM   1565 HD21 LEU A 102      12.253  10.699   7.053  1.00 97.12           H  
ATOM   1566 HD22 LEU A 102      11.262  11.730   8.106  1.00 97.12           H  
ATOM   1567 HD23 LEU A 102      12.391  10.545   8.811  1.00 97.12           H  
ATOM   1568  N   PRO A 103       9.416   7.872  11.826  1.00 90.38           N  
ATOM   1569  CA  PRO A 103       9.285   7.884  13.271  1.00 90.38           C  
ATOM   1570  HA  PRO A 103       8.326   7.442  13.540  1.00 90.38           H  
ATOM   1571  C   PRO A 103       9.376   9.306  13.811  1.00 90.38           C  
ATOM   1572  CB  PRO A 103      10.404   7.027  13.846  1.00 90.38           C  
ATOM   1573  HB2 PRO A 103      10.022   6.309  14.571  1.00 90.38           H  
ATOM   1574  HB3 PRO A 103      11.173   7.650  14.303  1.00 90.38           H  
ATOM   1575  O   PRO A 103      10.205  10.119  13.389  1.00 90.38           O  
ATOM   1576  CG  PRO A 103      10.984   6.324  12.635  1.00 90.38           C  
ATOM   1577  HG2 PRO A 103      10.565   5.320  12.560  1.00 90.38           H  
ATOM   1578  HG3 PRO A 103      12.068   6.324  12.753  1.00 90.38           H  
ATOM   1579  CD  PRO A 103      10.592   7.137  11.411  1.00 90.38           C  
ATOM   1580  HD2 PRO A 103      11.392   7.831  11.153  1.00 90.38           H  
ATOM   1581  HD3 PRO A 103      10.381   6.465  10.579  1.00 90.38           H  
ATOM   1582  N   GLN A 104       8.545   9.588  14.805  1.00 88.31           N  
ATOM   1583  H   GLN A 104       7.894   8.883  15.119  1.00 88.31           H  
ATOM   1584  CA  GLN A 104       8.515  10.888  15.444  1.00 88.31           C  
ATOM   1585  HA  GLN A 104       8.543  11.652  14.667  1.00 88.31           H  
ATOM   1586  C   GLN A 104       9.739  11.065  16.355  1.00 88.31           C  
ATOM   1587  CB  GLN A 104       7.183  11.024  16.182  1.00 88.31           C  
ATOM   1588  HB2 GLN A 104       7.133  10.307  17.001  1.00 88.31           H  
ATOM   1589  HB3 GLN A 104       6.369  10.822  15.486  1.00 88.31           H  
ATOM   1590  O   GLN A 104       9.842  10.436  17.406  1.00 88.31           O  
ATOM   1591  CG  GLN A 104       7.026  12.443  16.724  1.00 88.31           C  
ATOM   1592  HG2 GLN A 104       7.799  12.630  17.469  1.00 88.31           H  
ATOM   1593  HG3 GLN A 104       7.143  13.154  15.906  1.00 88.31           H  
ATOM   1594  CD  GLN A 104       5.678  12.687  17.379  1.00 88.31           C  
ATOM   1595  NE2 GLN A 104       5.385  13.925  17.701  1.00 88.31           N  
ATOM   1596 HE21 GLN A 104       6.069  14.646  17.524  1.00 88.31           H  
ATOM   1597 HE22 GLN A 104       4.487  14.095  18.131  1.00 88.31           H  
ATOM   1598  OE1 GLN A 104       4.872  11.795  17.593  1.00 88.31           O  
ATOM   1599  N   LYS A 105      10.667  11.944  15.957  1.00 80.81           N  
ATOM   1600  H   LYS A 105      10.572  12.309  15.020  1.00 80.81           H  
ATOM   1601  CA  LYS A 105      11.856  12.306  16.757  1.00 80.81           C  
ATOM   1602  HA  LYS A 105      12.046  11.514  17.482  1.00 80.81           H  
ATOM   1603  C   LYS A 105      11.655  13.577  17.598  1.00 80.81           C  
ATOM   1604  CB  LYS A 105      13.102  12.416  15.849  1.00 80.81           C  
ATOM   1605  HB2 LYS A 105      12.918  13.164  15.077  1.00 80.81           H  
ATOM   1606  HB3 LYS A 105      13.941  12.757  16.456  1.00 80.81           H  
ATOM   1607  O   LYS A 105      12.393  13.807  18.550  1.00 80.81           O  
ATOM   1608  CG  LYS A 105      13.510  11.085  15.178  1.00 80.81           C  
ATOM   1609  HG2 LYS A 105      13.661  10.332  15.951  1.00 80.81           H  
ATOM   1610  HG3 LYS A 105      12.698  10.752  14.531  1.00 80.81           H  
ATOM   1611  CD  LYS A 105      14.800  11.193  14.330  1.00 80.81           C  
ATOM   1612  HD2 LYS A 105      15.637  11.454  14.978  1.00 80.81           H  
ATOM   1613  HD3 LYS A 105      14.668  11.980  13.587  1.00 80.81           H  
ATOM   1614  CE  LYS A 105      15.101   9.860  13.604  1.00 80.81           C  
ATOM   1615  HE2 LYS A 105      15.248   9.078  14.349  1.00 80.81           H  
ATOM   1616  HE3 LYS A 105      14.217   9.588  13.028  1.00 80.81           H  
ATOM   1617  NZ  LYS A 105      16.280   9.900  12.682  1.00 80.81           N  
ATOM   1618  HZ1 LYS A 105      17.162   9.953  13.172  1.00 80.81           H  
ATOM   1619  HZ2 LYS A 105      16.221  10.654  12.013  1.00 80.81           H  
ATOM   1620  HZ3 LYS A 105      16.327   9.068  12.111  1.00 80.81           H  
ATOM   1621  N   ASN A 106      10.700  14.436  17.239  1.00 83.12           N  
ATOM   1622  H   ASN A 106      10.058  14.154  16.511  1.00 83.12           H  
ATOM   1623  CA  ASN A 106      10.412  15.698  17.927  1.00 83.12           C  
ATOM   1624  HA  ASN A 106      10.633  15.576  18.987  1.00 83.12           H  
ATOM   1625  C   ASN A 106       8.910  16.037  17.839  1.00 83.12           C  
ATOM   1626  CB  ASN A 106      11.351  16.793  17.366  1.00 83.12           C  
ATOM   1627  HB2 ASN A 106      11.196  17.730  17.902  1.00 83.12           H  
ATOM   1628  HB3 ASN A 106      12.378  16.484  17.560  1.00 83.12           H  
ATOM   1629  O   ASN A 106       8.098  15.186  17.489  1.00 83.12           O  
ATOM   1630  CG  ASN A 106      11.198  17.064  15.879  1.00 83.12           C  
ATOM   1631  ND2 ASN A 106      12.277  17.305  15.174  1.00 83.12           N  
ATOM   1632 HD21 ASN A 106      12.152  17.349  14.173  1.00 83.12           H  
ATOM   1633 HD22 ASN A 106      13.188  17.212  15.601  1.00 83.12           H  
ATOM   1634  OD1 ASN A 106      10.118  17.111  15.328  1.00 83.12           O  
ATOM   1635  N   ALA A 107       8.517  17.268  18.170  1.00 84.94           N  
ATOM   1636  H   ALA A 107       9.198  17.936  18.503  1.00 84.94           H  
ATOM   1637  CA  ALA A 107       7.112  17.682  18.115  1.00 84.94           C  
ATOM   1638  HA  ALA A 107       6.518  16.994  18.717  1.00 84.94           H  
ATOM   1639  C   ALA A 107       6.514  17.666  16.694  1.00 84.94           C  
ATOM   1640  CB  ALA A 107       7.004  19.078  18.736  1.00 84.94           C  
ATOM   1641  HB1 ALA A 107       7.367  19.060  19.763  1.00 84.94           H  
ATOM   1642  HB2 ALA A 107       5.958  19.387  18.745  1.00 84.94           H  
ATOM   1643  HB3 ALA A 107       7.578  19.799  18.153  1.00 84.94           H  
ATOM   1644  O   ALA A 107       5.303  17.561  16.546  1.00 84.94           O  
ATOM   1645  N   ALA A 108       7.341  17.767  15.652  1.00 90.56           N  
ATOM   1646  H   ALA A 108       8.334  17.656  15.802  1.00 90.56           H  
ATOM   1647  CA  ALA A 108       6.872  17.711  14.277  1.00 90.56           C  
ATOM   1648  HA  ALA A 108       5.870  18.137  14.232  1.00 90.56           H  
ATOM   1649  C   ALA A 108       6.780  16.267  13.780  1.00 90.56           C  
ATOM   1650  CB  ALA A 108       7.773  18.570  13.391  1.00 90.56           C  
ATOM   1651  HB1 ALA A 108       8.774  18.139  13.354  1.00 90.56           H  
ATOM   1652  HB2 ALA A 108       7.353  18.589  12.385  1.00 90.56           H  
ATOM   1653  HB3 ALA A 108       7.810  19.583  13.792  1.00 90.56           H  
ATOM   1654  O   ALA A 108       7.609  15.413  14.105  1.00 90.56           O  
ATOM   1655  N   GLN A 109       5.792  16.033  12.929  1.00 94.81           N  
ATOM   1656  H   GLN A 109       5.203  16.806  12.652  1.00 94.81           H  
ATOM   1657  CA  GLN A 109       5.628  14.779  12.211  1.00 94.81           C  
ATOM   1658  HA  GLN A 109       6.132  13.977  12.749  1.00 94.81           H  
ATOM   1659  C   GLN A 109       6.266  14.905  10.832  1.00 94.81           C  
ATOM   1660  CB  GLN A 109       4.142  14.425  12.117  1.00 94.81           C  
ATOM   1661  HB2 GLN A 109       4.029  13.496  11.558  1.00 94.81           H  
ATOM   1662  HB3 GLN A 109       3.625  15.213  11.569  1.00 94.81           H  
ATOM   1663  O   GLN A 109       6.316  15.992  10.250  1.00 94.81           O  
ATOM   1664  CG  GLN A 109       3.463  14.278  13.484  1.00 94.81           C  
ATOM   1665  HG2 GLN A 109       2.385  14.318  13.324  1.00 94.81           H  
ATOM   1666  HG3 GLN A 109       3.707  15.121  14.131  1.00 94.81           H  
ATOM   1667  CD  GLN A 109       3.797  12.980  14.209  1.00 94.81           C  
ATOM   1668  NE2 GLN A 109       3.306  12.824  15.415  1.00 94.81           N  
ATOM   1669 HE21 GLN A 109       2.721  13.537  15.826  1.00 94.81           H  
ATOM   1670 HE22 GLN A 109       3.645  12.054  15.974  1.00 94.81           H  
ATOM   1671  OE1 GLN A 109       4.489  12.101  13.718  1.00 94.81           O  
ATOM   1672  N   PHE A 110       6.750  13.790  10.298  1.00 97.31           N  
ATOM   1673  H   PHE A 110       6.631  12.914  10.786  1.00 97.31           H  
ATOM   1674  CA  PHE A 110       7.346  13.742   8.970  1.00 97.31           C  
ATOM   1675  HA  PHE A 110       7.089  14.655   8.432  1.00 97.31           H  
ATOM   1676  C   PHE A 110       6.769  12.573   8.183  1.00 97.31           C  
ATOM   1677  CB  PHE A 110       8.874  13.656   9.069  1.00 97.31           C  
ATOM   1678  HB2 PHE A 110       9.135  12.812   9.706  1.00 97.31           H  
ATOM   1679  HB3 PHE A 110       9.273  13.456   8.074  1.00 97.31           H  
ATOM   1680  O   PHE A 110       6.550  11.498   8.741  1.00 97.31           O  
ATOM   1681  CG  PHE A 110       9.563  14.883   9.631  1.00 97.31           C  
ATOM   1682  CD1 PHE A 110      10.138  15.835   8.768  1.00 97.31           C  
ATOM   1683  HD1 PHE A 110      10.059  15.704   7.699  1.00 97.31           H  
ATOM   1684  CD2 PHE A 110       9.676  15.047  11.024  1.00 97.31           C  
ATOM   1685  HD2 PHE A 110       9.233  14.321  11.690  1.00 97.31           H  
ATOM   1686  CE1 PHE A 110      10.849  16.925   9.301  1.00 97.31           C  
ATOM   1687  HE1 PHE A 110      11.337  17.621   8.634  1.00 97.31           H  
ATOM   1688  CE2 PHE A 110      10.358  16.153  11.557  1.00 97.31           C  
ATOM   1689  HE2 PHE A 110      10.422  16.264  12.630  1.00 97.31           H  
ATOM   1690  CZ  PHE A 110      10.959  17.086  10.694  1.00 97.31           C  
ATOM   1691  HZ  PHE A 110      11.522  17.913  11.101  1.00 97.31           H  
ATOM   1692  N   LEU A 111       6.548  12.777   6.887  1.00 97.75           N  
ATOM   1693  H   LEU A 111       6.768  13.678   6.490  1.00 97.75           H  
ATOM   1694  CA  LEU A 111       6.117  11.723   5.971  1.00 97.75           C  
ATOM   1695  HA  LEU A 111       6.447  10.767   6.377  1.00 97.75           H  
ATOM   1696  C   LEU A 111       6.804  11.872   4.615  1.00 97.75           C  
ATOM   1697  CB  LEU A 111       4.574  11.671   5.887  1.00 97.75           C  
ATOM   1698  HB2 LEU A 111       4.281  10.780   5.333  1.00 97.75           H  
ATOM   1699  HB3 LEU A 111       4.204  11.540   6.904  1.00 97.75           H  
ATOM   1700  O   LEU A 111       7.086  12.988   4.177  1.00 97.75           O  
ATOM   1701  CG  LEU A 111       3.871  12.898   5.263  1.00 97.75           C  
ATOM   1702  HG  LEU A 111       4.402  13.806   5.547  1.00 97.75           H  
ATOM   1703  CD1 LEU A 111       3.764  12.825   3.736  1.00 97.75           C  
ATOM   1704 HD11 LEU A 111       3.261  13.715   3.356  1.00 97.75           H  
ATOM   1705 HD12 LEU A 111       3.191  11.947   3.437  1.00 97.75           H  
ATOM   1706 HD13 LEU A 111       4.747  12.776   3.268  1.00 97.75           H  
ATOM   1707  CD2 LEU A 111       2.441  13.011   5.792  1.00 97.75           C  
ATOM   1708 HD21 LEU A 111       1.937  13.854   5.319  1.00 97.75           H  
ATOM   1709 HD22 LEU A 111       2.458  13.171   6.870  1.00 97.75           H  
ATOM   1710 HD23 LEU A 111       1.888  12.097   5.576  1.00 97.75           H  
ATOM   1711  N   LEU A 112       7.058  10.746   3.958  1.00 98.69           N  
ATOM   1712  H   LEU A 112       6.784   9.881   4.402  1.00 98.69           H  
ATOM   1713  CA  LEU A 112       7.338  10.680   2.532  1.00 98.69           C  
ATOM   1714  HA  LEU A 112       7.775  11.624   2.207  1.00 98.69           H  
ATOM   1715  C   LEU A 112       6.031  10.477   1.771  1.00 98.69           C  
ATOM   1716  CB  LEU A 112       8.317   9.541   2.200  1.00 98.69           C  
ATOM   1717  HB2 LEU A 112       7.898   8.610   2.583  1.00 98.69           H  
ATOM   1718  HB3 LEU A 112       8.382   9.455   1.116  1.00 98.69           H  
ATOM   1719  O   LEU A 112       5.180   9.689   2.179  1.00 98.69           O  
ATOM   1720  CG  LEU A 112       9.743   9.690   2.749  1.00 98.69           C  
ATOM   1721  HG  LEU A 112       9.700   9.679   3.838  1.00 98.69           H  
ATOM   1722  CD1 LEU A 112      10.602   8.521   2.278  1.00 98.69           C  
ATOM   1723 HD11 LEU A 112      11.560   8.527   2.797  1.00 98.69           H  
ATOM   1724 HD12 LEU A 112      10.095   7.575   2.471  1.00 98.69           H  
ATOM   1725 HD13 LEU A 112      10.785   8.593   1.206  1.00 98.69           H  
ATOM   1726  CD2 LEU A 112      10.434  10.971   2.289  1.00 98.69           C  
ATOM   1727 HD21 LEU A 112      11.468  10.974   2.634  1.00 98.69           H  
ATOM   1728 HD22 LEU A 112       9.912  11.824   2.721  1.00 98.69           H  
ATOM   1729 HD23 LEU A 112      10.417  11.038   1.201  1.00 98.69           H  
ATOM   1730  N   SER A 113       5.918  11.145   0.635  1.00 98.81           N  
ATOM   1731  H   SER A 113       6.638  11.820   0.421  1.00 98.81           H  
ATOM   1732  CA  SER A 113       4.878  10.937  -0.376  1.00 98.81           C  
ATOM   1733  HA  SER A 113       4.320  10.024  -0.169  1.00 98.81           H  
ATOM   1734  C   SER A 113       5.544  10.826  -1.741  1.00 98.81           C  
ATOM   1735  CB  SER A 113       3.910  12.120  -0.390  1.00 98.81           C  
ATOM   1736  HB2 SER A 113       3.381  12.185   0.561  1.00 98.81           H  
ATOM   1737  HB3 SER A 113       3.186  12.000  -1.196  1.00 98.81           H  
ATOM   1738  O   SER A 113       6.493  11.572  -1.997  1.00 98.81           O  
ATOM   1739  OG  SER A 113       4.672  13.293  -0.596  1.00 98.81           O  
ATOM   1740  HG  SER A 113       5.424  13.056  -1.144  1.00 98.81           H  
ATOM   1741  N   THR A 114       5.039   9.982  -2.631  1.00 98.62           N  
ATOM   1742  H   THR A 114       4.257   9.396  -2.376  1.00 98.62           H  
ATOM   1743  CA  THR A 114       5.556   9.875  -4.003  1.00 98.62           C  
ATOM   1744  HA  THR A 114       6.157  10.756  -4.229  1.00 98.62           H  
ATOM   1745  C   THR A 114       4.428   9.839  -5.017  1.00 98.62           C  
ATOM   1746  CB  THR A 114       6.483   8.661  -4.148  1.00 98.62           C  
ATOM   1747  HB  THR A 114       7.223   8.730  -3.350  1.00 98.62           H  
ATOM   1748  O   THR A 114       3.411   9.196  -4.763  1.00 98.62           O  
ATOM   1749  CG2 THR A 114       5.800   7.303  -4.019  1.00 98.62           C  
ATOM   1750 HG21 THR A 114       5.199   7.273  -3.110  1.00 98.62           H  
ATOM   1751 HG22 THR A 114       5.166   7.120  -4.887  1.00 98.62           H  
ATOM   1752 HG23 THR A 114       6.558   6.522  -3.973  1.00 98.62           H  
ATOM   1753  OG1 THR A 114       7.171   8.706  -5.374  1.00 98.62           O  
ATOM   1754  HG1 THR A 114       6.582   8.484  -6.099  1.00 98.62           H  
ATOM   1755  N   ASN A 115       4.637  10.489  -6.158  1.00 97.00           N  
ATOM   1756  H   ASN A 115       5.506  10.991  -6.275  1.00 97.00           H  
ATOM   1757  CA  ASN A 115       3.930  10.164  -7.393  1.00 97.00           C  
ATOM   1758  HA  ASN A 115       2.998   9.650  -7.159  1.00 97.00           H  
ATOM   1759  C   ASN A 115       4.773   9.167  -8.206  1.00 97.00           C  
ATOM   1760  CB  ASN A 115       3.564  11.465  -8.137  1.00 97.00           C  
ATOM   1761  HB2 ASN A 115       2.848  11.220  -8.922  1.00 97.00           H  
ATOM   1762  HB3 ASN A 115       3.049  12.142  -7.455  1.00 97.00           H  
ATOM   1763  O   ASN A 115       5.598   8.444  -7.637  1.00 97.00           O  
ATOM   1764  CG  ASN A 115       4.728  12.201  -8.777  1.00 97.00           C  
ATOM   1765  ND2 ASN A 115       4.437  13.194  -9.576  1.00 97.00           N  
ATOM   1766 HD21 ASN A 115       3.491  13.250  -9.927  1.00 97.00           H  
ATOM   1767 HD22 ASN A 115       5.169  13.643 -10.109  1.00 97.00           H  
ATOM   1768  OD1 ASN A 115       5.898  11.907  -8.562  1.00 97.00           O  
ATOM   1769  N   ASP A 116       4.607   9.146  -9.524  1.00 94.81           N  
ATOM   1770  H   ASP A 116       3.857   9.689  -9.928  1.00 94.81           H  
ATOM   1771  CA  ASP A 116       5.340   8.247 -10.414  1.00 94.81           C  
ATOM   1772  HA  ASP A 116       5.216   7.223 -10.063  1.00 94.81           H  
ATOM   1773  C   ASP A 116       6.854   8.505 -10.478  1.00 94.81           C  
ATOM   1774  CB  ASP A 116       4.727   8.359 -11.814  1.00 94.81           C  
ATOM   1775  HB2 ASP A 116       5.367   7.833 -12.523  1.00 94.81           H  
ATOM   1776  HB3 ASP A 116       4.692   9.408 -12.109  1.00 94.81           H  
ATOM   1777  O   ASP A 116       7.600   7.606 -10.874  1.00 94.81           O  
ATOM   1778  CG  ASP A 116       3.326   7.748 -11.894  1.00 94.81           C  
ATOM   1779  OD1 ASP A 116       3.051   6.784 -11.139  1.00 94.81           O  
ATOM   1780  OD2 ASP A 116       2.561   8.172 -12.774  1.00 94.81           O  
ATOM   1781  N   LYS A 117       7.338   9.705 -10.120  1.00 93.12           N  
ATOM   1782  H   LYS A 117       6.673  10.395  -9.800  1.00 93.12           H  
ATOM   1783  CA  LYS A 117       8.743  10.102 -10.367  1.00 93.12           C  
ATOM   1784  HA  LYS A 117       9.345   9.204 -10.501  1.00 93.12           H  
ATOM   1785  C   LYS A 117       9.446  10.828  -9.241  1.00 93.12           C  
ATOM   1786  CB  LYS A 117       8.801  10.999 -11.618  1.00 93.12           C  
ATOM   1787  HB2 LYS A 117       8.142  11.854 -11.465  1.00 93.12           H  
ATOM   1788  HB3 LYS A 117       9.812  11.382 -11.750  1.00 93.12           H  
ATOM   1789  O   LYS A 117      10.677  10.798  -9.175  1.00 93.12           O  
ATOM   1790  CG  LYS A 117       8.387  10.273 -12.899  1.00 93.12           C  
ATOM   1791  HG2 LYS A 117       7.398   9.832 -12.777  1.00 93.12           H  
ATOM   1792  HG3 LYS A 117       8.334  10.987 -13.721  1.00 93.12           H  
ATOM   1793  CD  LYS A 117       9.415   9.207 -13.263  1.00 93.12           C  
ATOM   1794  HD2 LYS A 117      10.199   9.664 -13.866  1.00 93.12           H  
ATOM   1795  HD3 LYS A 117       9.884   8.767 -12.383  1.00 93.12           H  
ATOM   1796  CE  LYS A 117       8.724   8.098 -14.024  1.00 93.12           C  
ATOM   1797  HE2 LYS A 117       7.939   7.666 -13.404  1.00 93.12           H  
ATOM   1798  HE3 LYS A 117       8.256   8.498 -14.923  1.00 93.12           H  
ATOM   1799  NZ  LYS A 117       9.745   7.098 -14.325  1.00 93.12           N  
ATOM   1800  HZ1 LYS A 117       9.504   6.518 -15.116  1.00 93.12           H  
ATOM   1801  HZ2 LYS A 117       9.853   6.498 -13.519  1.00 93.12           H  
ATOM   1802  HZ3 LYS A 117      10.644   7.534 -14.468  1.00 93.12           H  
ATOM   1803  N   THR A 118       8.686  11.480  -8.379  1.00 95.25           N  
ATOM   1804  H   THR A 118       7.685  11.458  -8.512  1.00 95.25           H  
ATOM   1805  CA  THR A 118       9.217  12.431  -7.416  1.00 95.25           C  
ATOM   1806  HA  THR A 118      10.306  12.394  -7.424  1.00 95.25           H  
ATOM   1807  C   THR A 118       8.742  12.055  -6.026  1.00 95.25           C  
ATOM   1808  CB  THR A 118       8.811  13.858  -7.811  1.00 95.25           C  
ATOM   1809  HB  THR A 118       7.725  13.942  -7.852  1.00 95.25           H  
ATOM   1810  O   THR A 118       7.549  12.039  -5.734  1.00 95.25           O  
ATOM   1811  CG2 THR A 118       9.375  14.890  -6.837  1.00 95.25           C  
ATOM   1812 HG21 THR A 118       9.149  15.891  -7.204  1.00 95.25           H  
ATOM   1813 HG22 THR A 118      10.455  14.766  -6.765  1.00 95.25           H  
ATOM   1814 HG23 THR A 118       8.925  14.760  -5.853  1.00 95.25           H  
ATOM   1815  OG1 THR A 118       9.360  14.163  -9.073  1.00 95.25           O  
ATOM   1816  HG1 THR A 118       8.860  14.876  -9.477  1.00 95.25           H  
ATOM   1817  N   ILE A 119       9.690  11.816  -5.131  1.00 98.12           N  
ATOM   1818  H   ILE A 119      10.650  11.863  -5.440  1.00 98.12           H  
ATOM   1819  CA  ILE A 119       9.455  11.565  -3.714  1.00 98.12           C  
ATOM   1820  HA  ILE A 119       8.421  11.247  -3.578  1.00 98.12           H  
ATOM   1821  C   ILE A 119       9.679  12.883  -2.973  1.00 98.12           C  
ATOM   1822  CB  ILE A 119      10.364  10.434  -3.191  1.00 98.12           C  
ATOM   1823  HB  ILE A 119      11.391  10.800  -3.196  1.00 98.12           H  
ATOM   1824  O   ILE A 119      10.672  13.579  -3.186  1.00 98.12           O  
ATOM   1825  CG1 ILE A 119      10.303   9.184  -4.098  1.00 98.12           C  
ATOM   1826 HG12 ILE A 119      10.465   9.466  -5.139  1.00 98.12           H  
ATOM   1827 HG13 ILE A 119       9.323   8.714  -4.017  1.00 98.12           H  
ATOM   1828  CG2 ILE A 119       9.994  10.087  -1.737  1.00 98.12           C  
ATOM   1829 HG21 ILE A 119      10.680   9.332  -1.351  1.00 98.12           H  
ATOM   1830 HG22 ILE A 119       8.975   9.703  -1.693  1.00 98.12           H  
ATOM   1831 HG23 ILE A 119      10.081  10.969  -1.103  1.00 98.12           H  
ATOM   1832  CD1 ILE A 119      11.361   8.134  -3.780  1.00 98.12           C  
ATOM   1833 HD11 ILE A 119      11.401   7.410  -4.594  1.00 98.12           H  
ATOM   1834 HD12 ILE A 119      11.084   7.615  -2.862  1.00 98.12           H  
ATOM   1835 HD13 ILE A 119      12.340   8.600  -3.675  1.00 98.12           H  
ATOM   1836  N   LYS A 120       8.764  13.251  -2.080  1.00 98.62           N  
ATOM   1837  H   LYS A 120       7.971  12.639  -1.950  1.00 98.62           H  
ATOM   1838  CA  LYS A 120       8.851  14.473  -1.272  1.00 98.62           C  
ATOM   1839  HA  LYS A 120       9.811  14.959  -1.449  1.00 98.62           H  
ATOM   1840  C   LYS A 120       8.794  14.117   0.206  1.00 98.62           C  
ATOM   1841  CB  LYS A 120       7.749  15.469  -1.678  1.00 98.62           C  
ATOM   1842  HB2 LYS A 120       7.809  16.343  -1.029  1.00 98.62           H  
ATOM   1843  HB3 LYS A 120       6.775  15.000  -1.536  1.00 98.62           H  
ATOM   1844  O   LYS A 120       7.919  13.364   0.625  1.00 98.62           O  
ATOM   1845  CG  LYS A 120       7.873  15.926  -3.143  1.00 98.62           C  
ATOM   1846  HG2 LYS A 120       7.735  15.063  -3.795  1.00 98.62           H  
ATOM   1847  HG3 LYS A 120       8.869  16.334  -3.313  1.00 98.62           H  
ATOM   1848  CD  LYS A 120       6.821  16.984  -3.512  1.00 98.62           C  
ATOM   1849  HD2 LYS A 120       6.985  17.889  -2.927  1.00 98.62           H  
ATOM   1850  HD3 LYS A 120       5.837  16.580  -3.275  1.00 98.62           H  
ATOM   1851  CE  LYS A 120       6.884  17.309  -5.016  1.00 98.62           C  
ATOM   1852  HE2 LYS A 120       6.746  16.377  -5.563  1.00 98.62           H  
ATOM   1853  HE3 LYS A 120       7.870  17.697  -5.269  1.00 98.62           H  
ATOM   1854  NZ  LYS A 120       5.832  18.268  -5.445  1.00 98.62           N  
ATOM   1855  HZ1 LYS A 120       5.780  18.322  -6.452  1.00 98.62           H  
ATOM   1856  HZ2 LYS A 120       4.932  17.967  -5.098  1.00 98.62           H  
ATOM   1857  HZ3 LYS A 120       5.986  19.200  -5.087  1.00 98.62           H  
ATOM   1858  N   LEU A 121       9.719  14.674   0.988  1.00 98.50           N  
ATOM   1859  H   LEU A 121      10.385  15.290   0.544  1.00 98.50           H  
ATOM   1860  CA  LEU A 121       9.682  14.633   2.449  1.00 98.50           C  
ATOM   1861  HA  LEU A 121       9.111  13.761   2.768  1.00 98.50           H  
ATOM   1862  C   LEU A 121       8.965  15.872   2.962  1.00 98.50           C  
ATOM   1863  CB  LEU A 121      11.106  14.537   3.022  1.00 98.50           C  
ATOM   1864  HB2 LEU A 121      11.594  13.646   2.626  1.00 98.50           H  
ATOM   1865  HB3 LEU A 121      11.652  15.415   2.679  1.00 98.50           H  
ATOM   1866  O   LEU A 121       9.450  16.993   2.792  1.00 98.50           O  
ATOM   1867  CG  LEU A 121      11.192  14.507   4.562  1.00 98.50           C  
ATOM   1868  HG  LEU A 121      10.684  15.379   4.974  1.00 98.50           H  
ATOM   1869  CD1 LEU A 121      10.580  13.251   5.175  1.00 98.50           C  
ATOM   1870 HD11 LEU A 121      10.709  13.270   6.257  1.00 98.50           H  
ATOM   1871 HD12 LEU A 121      11.072  12.361   4.782  1.00 98.50           H  
ATOM   1872 HD13 LEU A 121       9.513  13.204   4.956  1.00 98.50           H  
ATOM   1873  CD2 LEU A 121      12.656  14.575   4.993  1.00 98.50           C  
ATOM   1874 HD21 LEU A 121      13.204  13.721   4.594  1.00 98.50           H  
ATOM   1875 HD22 LEU A 121      13.116  15.491   4.623  1.00 98.50           H  
ATOM   1876 HD23 LEU A 121      12.729  14.560   6.080  1.00 98.50           H  
ATOM   1877  N   TRP A 122       7.853  15.661   3.647  1.00 98.25           N  
ATOM   1878  H   TRP A 122       7.524  14.711   3.739  1.00 98.25           H  
ATOM   1879  CA  TRP A 122       7.047  16.705   4.255  1.00 98.25           C  
ATOM   1880  HA  TRP A 122       7.314  17.671   3.825  1.00 98.25           H  
ATOM   1881  C   TRP A 122       7.287  16.763   5.754  1.00 98.25           C  
ATOM   1882  CB  TRP A 122       5.579  16.454   3.925  1.00 98.25           C  
ATOM   1883  HB2 TRP A 122       4.961  17.174   4.462  1.00 98.25           H  
ATOM   1884  HB3 TRP A 122       5.298  15.455   4.259  1.00 98.25           H  
ATOM   1885  O   TRP A 122       7.393  15.735   6.420  1.00 98.25           O  
ATOM   1886  CG  TRP A 122       5.290  16.581   2.469  1.00 98.25           C  
ATOM   1887  CD1 TRP A 122       5.308  15.579   1.562  1.00 98.25           C  
ATOM   1888  HD1 TRP A 122       5.499  14.538   1.776  1.00 98.25           H  
ATOM   1889  CD2 TRP A 122       4.946  17.787   1.727  1.00 98.25           C  
ATOM   1890  CE2 TRP A 122       4.841  17.447   0.348  1.00 98.25           C  
ATOM   1891  CE3 TRP A 122       4.673  19.124   2.089  1.00 98.25           C  
ATOM   1892  HE3 TRP A 122       4.673  19.397   3.133  1.00 98.25           H  
ATOM   1893  NE1 TRP A 122       4.992  16.079   0.317  1.00 98.25           N  
ATOM   1894  HE1 TRP A 122       4.708  15.483  -0.447  1.00 98.25           H  
ATOM   1895  CH2 TRP A 122       4.255  19.716  -0.244  1.00 98.25           C  
ATOM   1896  HH2 TRP A 122       3.937  20.435  -0.984  1.00 98.25           H  
ATOM   1897  CZ2 TRP A 122       4.553  18.400  -0.631  1.00 98.25           C  
ATOM   1898  HZ2 TRP A 122       4.488  18.106  -1.668  1.00 98.25           H  
ATOM   1899  CZ3 TRP A 122       4.298  20.070   1.116  1.00 98.25           C  
ATOM   1900  HZ3 TRP A 122       3.998  21.063   1.415  1.00 98.25           H  
ATOM   1901  N   LYS A 123       7.338  17.981   6.293  1.00 96.81           N  
ATOM   1902  H   LYS A 123       7.250  18.764   5.662  1.00 96.81           H  
ATOM   1903  CA  LYS A 123       7.235  18.247   7.727  1.00 96.81           C  
ATOM   1904  HA  LYS A 123       7.345  17.316   8.283  1.00 96.81           H  
ATOM   1905  C   LYS A 123       5.862  18.821   8.017  1.00 96.81           C  
ATOM   1906  CB  LYS A 123       8.333  19.212   8.170  1.00 96.81           C  
ATOM   1907  HB2 LYS A 123       9.299  18.771   7.927  1.00 96.81           H  
ATOM   1908  HB3 LYS A 123       8.220  20.150   7.626  1.00 96.81           H  
ATOM   1909  O   LYS A 123       5.536  19.892   7.504  1.00 96.81           O  
ATOM   1910  CG  LYS A 123       8.284  19.474   9.681  1.00 96.81           C  
ATOM   1911  HG2 LYS A 123       7.288  19.800   9.981  1.00 96.81           H  
ATOM   1912  HG3 LYS A 123       8.524  18.552  10.211  1.00 96.81           H  
ATOM   1913  CD  LYS A 123       9.278  20.570  10.063  1.00 96.81           C  
ATOM   1914  HD2 LYS A 123       8.939  21.493   9.593  1.00 96.81           H  
ATOM   1915  HD3 LYS A 123      10.275  20.298   9.718  1.00 96.81           H  
ATOM   1916  CE  LYS A 123       9.283  20.766  11.575  1.00 96.81           C  
ATOM   1917  HE2 LYS A 123       9.618  19.837  12.039  1.00 96.81           H  
ATOM   1918  HE3 LYS A 123       8.257  20.941  11.899  1.00 96.81           H  
ATOM   1919  NZ  LYS A 123      10.148  21.895  11.991  1.00 96.81           N  
ATOM   1920  HZ1 LYS A 123       9.804  22.756  11.591  1.00 96.81           H  
ATOM   1921  HZ2 LYS A 123      11.104  21.735  11.705  1.00 96.81           H  
ATOM   1922  HZ3 LYS A 123      10.122  21.986  12.996  1.00 96.81           H  
ATOM   1923  N   ILE A 124       5.132  18.150   8.892  1.00 95.62           N  
ATOM   1924  H   ILE A 124       5.522  17.303   9.280  1.00 95.62           H  
ATOM   1925  CA  ILE A 124       3.850  18.586   9.429  1.00 95.62           C  
ATOM   1926  HA  ILE A 124       3.443  19.375   8.798  1.00 95.62           H  
ATOM   1927  C   ILE A 124       4.111  19.142  10.826  1.00 95.62           C  
ATOM   1928  CB  ILE A 124       2.840  17.422   9.441  1.00 95.62           C  
ATOM   1929  HB  ILE A 124       3.118  16.752  10.254  1.00 95.62           H  
ATOM   1930  O   ILE A 124       4.643  18.448  11.697  1.00 95.62           O  
ATOM   1931  CG1 ILE A 124       2.851  16.569   8.151  1.00 95.62           C  
ATOM   1932 HG12 ILE A 124       2.117  15.770   8.260  1.00 95.62           H  
ATOM   1933 HG13 ILE A 124       3.818  16.076   8.048  1.00 95.62           H  
ATOM   1934  CG2 ILE A 124       1.432  17.950   9.752  1.00 95.62           C  
ATOM   1935 HG21 ILE A 124       1.130  18.697   9.017  1.00 95.62           H  
ATOM   1936 HG22 ILE A 124       1.409  18.402  10.744  1.00 95.62           H  
ATOM   1937 HG23 ILE A 124       0.715  17.130   9.736  1.00 95.62           H  
ATOM   1938  CD1 ILE A 124       2.556  17.332   6.854  1.00 95.62           C  
ATOM   1939 HD11 ILE A 124       3.313  18.097   6.680  1.00 95.62           H  
ATOM   1940 HD12 ILE A 124       2.572  16.634   6.017  1.00 95.62           H  
ATOM   1941 HD13 ILE A 124       1.568  17.790   6.904  1.00 95.62           H  
ATOM   1942  N   SER A 125       3.809  20.419  11.031  1.00 92.44           N  
ATOM   1943  H   SER A 125       3.378  20.939  10.281  1.00 92.44           H  
ATOM   1944  CA  SER A 125       4.052  21.096  12.304  1.00 92.44           C  
ATOM   1945  HA  SER A 125       4.159  20.350  13.092  1.00 92.44           H  
ATOM   1946  C   SER A 125       2.895  21.990  12.695  1.00 92.44           C  
ATOM   1947  CB  SER A 125       5.344  21.918  12.265  1.00 92.44           C  
ATOM   1948  HB2 SER A 125       6.187  21.237  12.156  1.00 92.44           H  
ATOM   1949  HB3 SER A 125       5.450  22.452  13.210  1.00 92.44           H  
ATOM   1950  O   SER A 125       2.400  22.754  11.869  1.00 92.44           O  
ATOM   1951  OG  SER A 125       5.365  22.853  11.199  1.00 92.44           O  
ATOM   1952  HG  SER A 125       4.450  23.016  10.958  1.00 92.44           H  
ATOM   1953  N   GLU A 126       2.546  21.948  13.972  1.00 90.06           N  
ATOM   1954  H   GLU A 126       2.953  21.257  14.587  1.00 90.06           H  
ATOM   1955  CA  GLU A 126       1.622  22.895  14.579  1.00 90.06           C  
ATOM   1956  HA  GLU A 126       0.773  23.043  13.913  1.00 90.06           H  
ATOM   1957  C   GLU A 126       2.312  24.243  14.793  1.00 90.06           C  
ATOM   1958  CB  GLU A 126       1.086  22.341  15.904  1.00 90.06           C  
ATOM   1959  HB2 GLU A 126       0.438  23.088  16.362  1.00 90.06           H  
ATOM   1960  HB3 GLU A 126       1.925  22.140  16.570  1.00 90.06           H  
ATOM   1961  O   GLU A 126       3.484  24.322  15.183  1.00 90.06           O  
ATOM   1962  CG  GLU A 126       0.286  21.053  15.669  1.00 90.06           C  
ATOM   1963  HG2 GLU A 126       0.929  20.333  15.163  1.00 90.06           H  
ATOM   1964  HG3 GLU A 126      -0.553  21.288  15.013  1.00 90.06           H  
ATOM   1965  CD  GLU A 126      -0.245  20.398  16.950  1.00 90.06           C  
ATOM   1966  OE1 GLU A 126      -0.972  19.387  16.806  1.00 90.06           O  
ATOM   1967  OE2 GLU A 126       0.112  20.865  18.051  1.00 90.06           O  
ATOM   1968  N   ARG A 127       1.571  25.315  14.531  1.00 82.50           N  
ATOM   1969  H   ARG A 127       0.653  25.163  14.138  1.00 82.50           H  
ATOM   1970  CA  ARG A 127       1.925  26.681  14.884  1.00 82.50           C  
ATOM   1971  HA  ARG A 127       2.823  26.671  15.502  1.00 82.50           H  
ATOM   1972  C   ARG A 127       0.795  27.252  15.725  1.00 82.50           C  
ATOM   1973  CB  ARG A 127       2.199  27.516  13.625  1.00 82.50           C  
ATOM   1974  HB2 ARG A 127       1.332  27.483  12.965  1.00 82.50           H  
ATOM   1975  HB3 ARG A 127       2.368  28.548  13.933  1.00 82.50           H  
ATOM   1976  O   ARG A 127      -0.330  27.382  15.261  1.00 82.50           O  
ATOM   1977  CG  ARG A 127       3.438  27.022  12.868  1.00 82.50           C  
ATOM   1978  HG2 ARG A 127       4.267  26.922  13.567  1.00 82.50           H  
ATOM   1979  HG3 ARG A 127       3.231  26.051  12.419  1.00 82.50           H  
ATOM   1980  CD  ARG A 127       3.822  28.021  11.773  1.00 82.50           C  
ATOM   1981  HD2 ARG A 127       3.971  29.003  12.221  1.00 82.50           H  
ATOM   1982  HD3 ARG A 127       3.004  28.075  11.055  1.00 82.50           H  
ATOM   1983  NE  ARG A 127       5.054  27.598  11.085  1.00 82.50           N  
ATOM   1984  HE  ARG A 127       5.399  26.682  11.335  1.00 82.50           H  
ATOM   1985  NH1 ARG A 127       5.053  29.242   9.478  1.00 82.50           N  
ATOM   1986 HH11 ARG A 127       4.194  29.558   9.906  1.00 82.50           H  
ATOM   1987 HH12 ARG A 127       5.077  29.296   8.470  1.00 82.50           H  
ATOM   1988  NH2 ARG A 127       6.327  27.438   9.216  1.00 82.50           N  
ATOM   1989 HH21 ARG A 127       6.047  27.458   8.246  1.00 82.50           H  
ATOM   1990 HH22 ARG A 127       6.492  26.484   9.504  1.00 82.50           H  
ATOM   1991  CZ  ARG A 127       5.495  28.114   9.952  1.00 82.50           C  
ATOM   1992  N   ASP A 128       1.132  27.609  16.954  1.00 76.69           N  
ATOM   1993  H   ASP A 128       2.054  27.380  17.297  1.00 76.69           H  
ATOM   1994  CA  ASP A 128       0.267  28.277  17.929  1.00 76.69           C  
ATOM   1995  HA  ASP A 128      -0.777  28.178  17.632  1.00 76.69           H  
ATOM   1996  C   ASP A 128       0.584  29.776  18.040  1.00 76.69           C  
ATOM   1997  CB  ASP A 128       0.457  27.586  19.292  1.00 76.69           C  
ATOM   1998  HB2 ASP A 128      -0.302  27.962  19.978  1.00 76.69           H  
ATOM   1999  HB3 ASP A 128       0.297  26.514  19.176  1.00 76.69           H  
ATOM   2000  O   ASP A 128      -0.047  30.507  18.800  1.00 76.69           O  
ATOM   2001  CG  ASP A 128       1.850  27.826  19.908  1.00 76.69           C  
ATOM   2002  OD1 ASP A 128       2.833  28.001  19.143  1.00 76.69           O  
ATOM   2003  OD2 ASP A 128       1.961  27.904  21.153  1.00 76.69           O  
ATOM   2004  N   LYS A 129       1.606  30.253  17.318  1.00 74.94           N  
ATOM   2005  H   LYS A 129       2.125  29.585  16.767  1.00 74.94           H  
ATOM   2006  CA  LYS A 129       2.058  31.642  17.362  1.00 74.94           C  
ATOM   2007  HA  LYS A 129       1.249  32.242  17.778  1.00 74.94           H  
ATOM   2008  C   LYS A 129       2.353  32.171  15.970  1.00 74.94           C  
ATOM   2009  CB  LYS A 129       3.287  31.780  18.270  1.00 74.94           C  
ATOM   2010  HB2 LYS A 129       3.633  32.811  18.202  1.00 74.94           H  
ATOM   2011  HB3 LYS A 129       4.071  31.113  17.910  1.00 74.94           H  
ATOM   2012  O   LYS A 129       3.102  31.554  15.212  1.00 74.94           O  
ATOM   2013  CG  LYS A 129       2.980  31.477  19.741  1.00 74.94           C  
ATOM   2014  HG2 LYS A 129       2.321  32.248  20.141  1.00 74.94           H  
ATOM   2015  HG3 LYS A 129       2.465  30.519  19.812  1.00 74.94           H  
ATOM   2016  CD  LYS A 129       4.248  31.389  20.591  1.00 74.94           C  
ATOM   2017  HD2 LYS A 129       4.964  30.734  20.094  1.00 74.94           H  
ATOM   2018  HD3 LYS A 129       4.677  32.380  20.735  1.00 74.94           H  
ATOM   2019  CE  LYS A 129       3.838  30.770  21.928  1.00 74.94           C  
ATOM   2020  HE2 LYS A 129       3.305  29.844  21.714  1.00 74.94           H  
ATOM   2021  HE3 LYS A 129       3.138  31.435  22.433  1.00 74.94           H  
ATOM   2022  NZ  LYS A 129       5.010  30.478  22.779  1.00 74.94           N  
ATOM   2023  HZ1 LYS A 129       5.605  29.828  22.285  1.00 74.94           H  
ATOM   2024  HZ2 LYS A 129       4.691  30.015  23.617  1.00 74.94           H  
ATOM   2025  HZ3 LYS A 129       5.516  31.322  23.009  1.00 74.94           H  
ATOM   2026  N   ARG A 130       1.853  33.372  15.678  1.00 70.06           N  
ATOM   2027  H   ARG A 130       1.276  33.813  16.380  1.00 70.06           H  
ATOM   2028  CA  ARG A 130       2.255  34.150  14.499  1.00 70.06           C  
ATOM   2029  HA  ARG A 130       2.851  33.493  13.866  1.00 70.06           H  
ATOM   2030  C   ARG A 130       3.120  35.341  14.903  1.00 70.06           C  
ATOM   2031  CB  ARG A 130       1.056  34.574  13.641  1.00 70.06           C  
ATOM   2032  HB2 ARG A 130       0.575  33.680  13.245  1.00 70.06           H  
ATOM   2033  HB3 ARG A 130       1.431  35.135  12.784  1.00 70.06           H  
ATOM   2034  O   ARG A 130       2.815  35.995  15.905  1.00 70.06           O  
ATOM   2035  CG  ARG A 130       0.021  35.439  14.371  1.00 70.06           C  
ATOM   2036  HG2 ARG A 130      -0.338  34.932  15.267  1.00 70.06           H  
ATOM   2037  HG3 ARG A 130       0.482  36.383  14.662  1.00 70.06           H  
ATOM   2038  CD  ARG A 130      -1.162  35.712  13.440  1.00 70.06           C  
ATOM   2039  HD2 ARG A 130      -0.785  36.065  12.479  1.00 70.06           H  
ATOM   2040  HD3 ARG A 130      -1.698  34.776  13.283  1.00 70.06           H  
ATOM   2041  NE  ARG A 130      -2.069  36.729  13.993  1.00 70.06           N  
ATOM   2042  HE  ARG A 130      -1.723  37.356  14.705  1.00 70.06           H  
ATOM   2043  NH1 ARG A 130      -3.876  36.361  12.624  1.00 70.06           N  
ATOM   2044 HH11 ARG A 130      -3.407  35.560  12.226  1.00 70.06           H  
ATOM   2045 HH12 ARG A 130      -4.834  36.567  12.378  1.00 70.06           H  
ATOM   2046  NH2 ARG A 130      -3.934  37.985  14.152  1.00 70.06           N  
ATOM   2047 HH21 ARG A 130      -4.868  38.247  13.871  1.00 70.06           H  
ATOM   2048 HH22 ARG A 130      -3.399  38.539  14.806  1.00 70.06           H  
ATOM   2049  CZ  ARG A 130      -3.289  37.013  13.587  1.00 70.06           C  
ATOM   2050  N   PRO A 131       4.187  35.651  14.152  1.00 68.50           N  
ATOM   2051  CA  PRO A 131       4.913  36.896  14.334  1.00 68.50           C  
ATOM   2052  HA  PRO A 131       5.180  37.033  15.382  1.00 68.50           H  
ATOM   2053  C   PRO A 131       4.026  38.064  13.883  1.00 68.50           C  
ATOM   2054  CB  PRO A 131       6.193  36.731  13.512  1.00 68.50           C  
ATOM   2055  HB2 PRO A 131       6.964  36.285  14.141  1.00 68.50           H  
ATOM   2056  HB3 PRO A 131       6.546  37.680  13.109  1.00 68.50           H  
ATOM   2057  O   PRO A 131       3.735  38.223  12.700  1.00 68.50           O  
ATOM   2058  CG  PRO A 131       5.812  35.740  12.410  1.00 68.50           C  
ATOM   2059  HG2 PRO A 131       6.670  35.154  12.080  1.00 68.50           H  
ATOM   2060  HG3 PRO A 131       5.359  36.259  11.565  1.00 68.50           H  
ATOM   2061  CD  PRO A 131       4.747  34.866  13.060  1.00 68.50           C  
ATOM   2062  HD2 PRO A 131       5.207  33.964  13.462  1.00 68.50           H  
ATOM   2063  HD3 PRO A 131       3.986  34.607  12.324  1.00 68.50           H  
ATOM   2064  N   GLU A 132       3.585  38.882  14.835  1.00 66.81           N  
ATOM   2065  H   GLU A 132       3.843  38.696  15.794  1.00 66.81           H  
ATOM   2066  CA  GLU A 132       2.894  40.142  14.570  1.00 66.81           C  
ATOM   2067  HA  GLU A 132       2.589  40.178  13.524  1.00 66.81           H  
ATOM   2068  C   GLU A 132       3.827  41.331  14.801  1.00 66.81           C  
ATOM   2069  CB  GLU A 132       1.631  40.289  15.433  1.00 66.81           C  
ATOM   2070  HB2 GLU A 132       1.810  39.869  16.423  1.00 66.81           H  
ATOM   2071  HB3 GLU A 132       1.417  41.351  15.551  1.00 66.81           H  
ATOM   2072  O   GLU A 132       4.808  41.265  15.544  1.00 66.81           O  
ATOM   2073  CG  GLU A 132       0.403  39.632  14.793  1.00 66.81           C  
ATOM   2074  HG2 GLU A 132       0.577  38.557  14.737  1.00 66.81           H  
ATOM   2075  HG3 GLU A 132       0.292  40.011  13.777  1.00 66.81           H  
ATOM   2076  CD  GLU A 132      -0.897  39.907  15.567  1.00 66.81           C  
ATOM   2077  OE1 GLU A 132      -1.834  39.096  15.417  1.00 66.81           O  
ATOM   2078  OE2 GLU A 132      -0.982  40.898  16.333  1.00 66.81           O  
ATOM   2079  N   GLY A 133       3.491  42.465  14.186  1.00 64.69           N  
ATOM   2080  H   GLY A 133       2.656  42.480  13.618  1.00 64.69           H  
ATOM   2081  CA  GLY A 133       4.205  43.716  14.422  1.00 64.69           C  
ATOM   2082  HA2 GLY A 133       4.498  43.778  15.470  1.00 64.69           H  
ATOM   2083  HA3 GLY A 133       3.529  44.544  14.207  1.00 64.69           H  
ATOM   2084  C   GLY A 133       5.454  43.906  13.567  1.00 64.69           C  
ATOM   2085  O   GLY A 133       6.285  44.741  13.925  1.00 64.69           O  
ATOM   2086  N   TYR A 134       5.569  43.208  12.428  1.00 63.38           N  
ATOM   2087  H   TYR A 134       4.873  42.509  12.210  1.00 63.38           H  
ATOM   2088  CA  TYR A 134       6.458  43.660  11.359  1.00 63.38           C  
ATOM   2089  HA  TYR A 134       7.483  43.681  11.730  1.00 63.38           H  
ATOM   2090  C   TYR A 134       6.039  45.071  10.964  1.00 63.38           C  
ATOM   2091  CB  TYR A 134       6.396  42.754  10.123  1.00 63.38           C  
ATOM   2092  HB2 TYR A 134       6.956  43.226   9.316  1.00 63.38           H  
ATOM   2093  HB3 TYR A 134       5.362  42.668   9.789  1.00 63.38           H  
ATOM   2094  O   TYR A 134       5.048  45.274  10.277  1.00 63.38           O  
ATOM   2095  CG  TYR A 134       6.966  41.376  10.337  1.00 63.38           C  
ATOM   2096  CD1 TYR A 134       8.360  41.171  10.322  1.00 63.38           C  
ATOM   2097  HD1 TYR A 134       9.028  42.006  10.165  1.00 63.38           H  
ATOM   2098  CD2 TYR A 134       6.093  40.295  10.540  1.00 63.38           C  
ATOM   2099  HD2 TYR A 134       5.023  40.439  10.539  1.00 63.38           H  
ATOM   2100  CE1 TYR A 134       8.883  39.879  10.518  1.00 63.38           C  
ATOM   2101  HE1 TYR A 134       9.952  39.720  10.511  1.00 63.38           H  
ATOM   2102  CE2 TYR A 134       6.613  39.008  10.729  1.00 63.38           C  
ATOM   2103  HE2 TYR A 134       5.936  38.177  10.865  1.00 63.38           H  
ATOM   2104  OH  TYR A 134       8.498  37.546  10.948  1.00 63.38           O  
ATOM   2105  HH  TYR A 134       9.456  37.518  10.901  1.00 63.38           H  
ATOM   2106  CZ  TYR A 134       8.006  38.794  10.734  1.00 63.38           C  
ATOM   2107  N   ASN A 135       6.803  46.060  11.397  1.00 64.62           N  
ATOM   2108  H   ASN A 135       7.560  45.857  12.034  1.00 64.62           H  
ATOM   2109  CA  ASN A 135       6.612  47.439  10.969  1.00 64.62           C  
ATOM   2110  HA  ASN A 135       5.569  47.582  10.689  1.00 64.62           H  
ATOM   2111  C   ASN A 135       7.431  47.776   9.718  1.00 64.62           C  
ATOM   2112  CB  ASN A 135       6.896  48.349  12.153  1.00 64.62           C  
ATOM   2113  HB2 ASN A 135       6.277  48.049  12.999  1.00 64.62           H  
ATOM   2114  HB3 ASN A 135       6.624  49.366  11.870  1.00 64.62           H  
ATOM   2115  O   ASN A 135       7.510  48.938   9.327  1.00 64.62           O  
ATOM   2116  CG  ASN A 135       8.342  48.339  12.588  1.00 64.62           C  
ATOM   2117  ND2 ASN A 135       8.667  49.349  13.335  1.00 64.62           N  
ATOM   2118 HD21 ASN A 135       8.022  50.116  13.458  1.00 64.62           H  
ATOM   2119 HD22 ASN A 135       9.652  49.528  13.473  1.00 64.62           H  
ATOM   2120  OD1 ASN A 135       9.147  47.455  12.336  1.00 64.62           O  
ATOM   2121  N   LEU A 136       8.021  46.748   9.106  1.00 66.44           N  
ATOM   2122  H   LEU A 136       7.949  45.846   9.554  1.00 66.44           H  
ATOM   2123  CA  LEU A 136       8.686  46.810   7.812  1.00 66.44           C  
ATOM   2124  HA  LEU A 136       9.128  47.796   7.676  1.00 66.44           H  
ATOM   2125  C   LEU A 136       7.715  46.600   6.646  1.00 66.44           C  
ATOM   2126  CB  LEU A 136       9.795  45.744   7.760  1.00 66.44           C  
ATOM   2127  HB2 LEU A 136       9.337  44.764   7.888  1.00 66.44           H  
ATOM   2128  HB3 LEU A 136      10.249  45.768   6.769  1.00 66.44           H  
ATOM   2129  O   LEU A 136       8.117  46.852   5.518  1.00 66.44           O  
ATOM   2130  CG  LEU A 136      10.916  45.906   8.802  1.00 66.44           C  
ATOM   2131  HG  LEU A 136      10.490  45.897   9.805  1.00 66.44           H  
ATOM   2132  CD1 LEU A 136      11.879  44.725   8.685  1.00 66.44           C  
ATOM   2133 HD11 LEU A 136      12.339  44.714   7.696  1.00 66.44           H  
ATOM   2134 HD12 LEU A 136      12.661  44.817   9.439  1.00 66.44           H  
ATOM   2135 HD13 LEU A 136      11.344  43.789   8.848  1.00 66.44           H  
ATOM   2136  CD2 LEU A 136      11.704  47.199   8.605  1.00 66.44           C  
ATOM   2137 HD21 LEU A 136      12.527  47.244   9.318  1.00 66.44           H  
ATOM   2138 HD22 LEU A 136      11.052  48.054   8.783  1.00 66.44           H  
ATOM   2139 HD23 LEU A 136      12.101  47.253   7.591  1.00 66.44           H  
ATOM   2140  N   LYS A 137       6.482  46.125   6.879  1.00 64.81           N  
ATOM   2141  H   LYS A 137       6.173  46.007   7.834  1.00 64.81           H  
ATOM   2142  CA  LYS A 137       5.463  45.943   5.835  1.00 64.81           C  
ATOM   2143  HA  LYS A 137       5.817  46.439   4.931  1.00 64.81           H  
ATOM   2144  C   LYS A 137       4.150  46.645   6.196  1.00 64.81           C  
ATOM   2145  CB  LYS A 137       5.239  44.454   5.508  1.00 64.81           C  
ATOM   2146  HB2 LYS A 137       4.363  44.377   4.864  1.00 64.81           H  
ATOM   2147  HB3 LYS A 137       5.033  43.906   6.427  1.00 64.81           H  
ATOM   2148  O   LYS A 137       3.821  46.755   7.375  1.00 64.81           O  
ATOM   2149  CG  LYS A 137       6.432  43.820   4.772  1.00 64.81           C  
ATOM   2150  HG2 LYS A 137       6.639  44.405   3.876  1.00 64.81           H  
ATOM   2151  HG3 LYS A 137       7.313  43.831   5.414  1.00 64.81           H  
ATOM   2152  CD  LYS A 137       6.121  42.375   4.357  1.00 64.81           C  
ATOM   2153  HD2 LYS A 137       6.019  41.749   5.243  1.00 64.81           H  
ATOM   2154  HD3 LYS A 137       5.178  42.363   3.809  1.00 64.81           H  
ATOM   2155  CE  LYS A 137       7.244  41.851   3.459  1.00 64.81           C  
ATOM   2156  HE2 LYS A 137       8.141  41.704   4.061  1.00 64.81           H  
ATOM   2157  HE3 LYS A 137       7.461  42.620   2.719  1.00 64.81           H  
ATOM   2158  NZ  LYS A 137       6.864  40.601   2.761  1.00 64.81           N  
ATOM   2159  HZ1 LYS A 137       6.065  40.788   2.172  1.00 64.81           H  
ATOM   2160  HZ2 LYS A 137       6.616  39.873   3.415  1.00 64.81           H  
ATOM   2161  HZ3 LYS A 137       7.620  40.289   2.169  1.00 64.81           H  
ATOM   2162  N   GLU A 138       3.443  47.150   5.191  1.00 65.00           N  
ATOM   2163  H   GLU A 138       3.794  47.011   4.255  1.00 65.00           H  
ATOM   2164  CA  GLU A 138       2.066  47.644   5.298  1.00 65.00           C  
ATOM   2165  HA  GLU A 138       1.955  48.178   6.242  1.00 65.00           H  
ATOM   2166  C   GLU A 138       1.055  46.485   5.341  1.00 65.00           C  
ATOM   2167  CB  GLU A 138       1.756  48.632   4.157  1.00 65.00           C  
ATOM   2168  HB2 GLU A 138       0.711  48.929   4.245  1.00 65.00           H  
ATOM   2169  HB3 GLU A 138       1.916  48.147   3.194  1.00 65.00           H  
ATOM   2170  O   GLU A 138       1.424  45.325   5.136  1.00 65.00           O  
ATOM   2171  CG  GLU A 138       2.644  49.880   4.245  1.00 65.00           C  
ATOM   2172  HG2 GLU A 138       2.758  50.132   5.299  1.00 65.00           H  
ATOM   2173  HG3 GLU A 138       3.632  49.638   3.852  1.00 65.00           H  
ATOM   2174  CD  GLU A 138       2.099  51.127   3.534  1.00 65.00           C  
ATOM   2175  OE1 GLU A 138       2.730  52.182   3.772  1.00 65.00           O  
ATOM   2176  OE2 GLU A 138       1.045  51.057   2.871  1.00 65.00           O  
ATOM   2177  N   GLU A 139      -0.217  46.787   5.637  1.00 64.12           N  
ATOM   2178  H   GLU A 139      -0.485  47.756   5.730  1.00 64.12           H  
ATOM   2179  CA  GLU A 139      -1.295  45.782   5.714  1.00 64.12           C  
ATOM   2180  HA  GLU A 139      -1.043  45.037   6.468  1.00 64.12           H  
ATOM   2181  C   GLU A 139      -1.489  45.016   4.396  1.00 64.12           C  
ATOM   2182  CB  GLU A 139      -2.633  46.441   6.100  1.00 64.12           C  
ATOM   2183  HB2 GLU A 139      -2.825  47.284   5.437  1.00 64.12           H  
ATOM   2184  HB3 GLU A 139      -3.425  45.705   5.961  1.00 64.12           H  
ATOM   2185  O   GLU A 139      -1.876  43.851   4.415  1.00 64.12           O  
ATOM   2186  CG  GLU A 139      -2.678  46.909   7.563  1.00 64.12           C  
ATOM   2187  HG2 GLU A 139      -2.342  46.088   8.197  1.00 64.12           H  
ATOM   2188  HG3 GLU A 139      -1.979  47.735   7.690  1.00 64.12           H  
ATOM   2189  CD  GLU A 139      -4.081  47.352   8.018  1.00 64.12           C  
ATOM   2190  OE1 GLU A 139      -4.282  47.395   9.255  1.00 64.12           O  
ATOM   2191  OE2 GLU A 139      -4.922  47.681   7.153  1.00 64.12           O  
ATOM   2192  N   ASP A 140      -1.160  45.636   3.261  1.00 59.47           N  
ATOM   2193  H   ASP A 140      -0.779  46.570   3.314  1.00 59.47           H  
ATOM   2194  CA  ASP A 140      -1.222  45.032   1.926  1.00 59.47           C  
ATOM   2195  HA  ASP A 140      -2.087  44.369   1.901  1.00 59.47           H  
ATOM   2196  C   ASP A 140       0.009  44.161   1.580  1.00 59.47           C  
ATOM   2197  CB  ASP A 140      -1.466  46.144   0.889  1.00 59.47           C  
ATOM   2198  HB2 ASP A 140      -2.285  46.779   1.228  1.00 59.47           H  
ATOM   2199  HB3 ASP A 140      -1.780  45.675  -0.043  1.00 59.47           H  
ATOM   2200  O   ASP A 140       0.128  43.646   0.468  1.00 59.47           O  
ATOM   2201  CG  ASP A 140      -0.238  47.019   0.598  1.00 59.47           C  
ATOM   2202  OD1 ASP A 140       0.768  46.909   1.338  1.00 59.47           O  
ATOM   2203  OD2 ASP A 140      -0.281  47.756  -0.415  1.00 59.47           O  
ATOM   2204  N   GLY A 141       0.946  43.993   2.520  1.00 63.41           N  
ATOM   2205  H   GLY A 141       0.802  44.472   3.398  1.00 63.41           H  
ATOM   2206  CA  GLY A 141       2.165  43.204   2.353  1.00 63.41           C  
ATOM   2207  HA2 GLY A 141       2.498  42.886   3.341  1.00 63.41           H  
ATOM   2208  HA3 GLY A 141       1.931  42.318   1.763  1.00 63.41           H  
ATOM   2209  C   GLY A 141       3.330  43.933   1.673  1.00 63.41           C  
ATOM   2210  O   GLY A 141       4.416  43.343   1.567  1.00 63.41           O  
ATOM   2211  N   ARG A 142       3.167  45.194   1.242  1.00 68.75           N  
ATOM   2212  H   ARG A 142       2.270  45.640   1.370  1.00 68.75           H  
ATOM   2213  CA  ARG A 142       4.264  45.995   0.671  1.00 68.75           C  
ATOM   2214  HA  ARG A 142       4.794  45.382  -0.059  1.00 68.75           H  
ATOM   2215  C   ARG A 142       5.262  46.402   1.740  1.00 68.75           C  
ATOM   2216  CB  ARG A 142       3.723  47.246  -0.029  1.00 68.75           C  
ATOM   2217  HB2 ARG A 142       4.559  47.898  -0.282  1.00 68.75           H  
ATOM   2218  HB3 ARG A 142       3.061  47.794   0.641  1.00 68.75           H  
ATOM   2219  O   ARG A 142       4.888  46.682   2.871  1.00 68.75           O  
ATOM   2220  CG  ARG A 142       2.989  46.878  -1.319  1.00 68.75           C  
ATOM   2221  HG2 ARG A 142       3.664  46.324  -1.971  1.00 68.75           H  
ATOM   2222  HG3 ARG A 142       2.121  46.259  -1.092  1.00 68.75           H  
ATOM   2223  CD  ARG A 142       2.531  48.150  -2.027  1.00 68.75           C  
ATOM   2224  HD2 ARG A 142       1.783  48.642  -1.404  1.00 68.75           H  
ATOM   2225  HD3 ARG A 142       3.384  48.819  -2.144  1.00 68.75           H  
ATOM   2226  NE  ARG A 142       1.966  47.836  -3.349  1.00 68.75           N  
ATOM   2227  HE  ARG A 142       1.816  46.857  -3.546  1.00 68.75           H  
ATOM   2228  NH1 ARG A 142       1.439  49.986  -3.911  1.00 68.75           N  
ATOM   2229 HH11 ARG A 142       0.995  50.653  -4.527  1.00 68.75           H  
ATOM   2230 HH12 ARG A 142       1.638  50.234  -2.952  1.00 68.75           H  
ATOM   2231  NH2 ARG A 142       1.044  48.332  -5.367  1.00 68.75           N  
ATOM   2232 HH21 ARG A 142       0.638  49.008  -5.999  1.00 68.75           H  
ATOM   2233 HH22 ARG A 142       1.016  47.346  -5.581  1.00 68.75           H  
ATOM   2234  CZ  ARG A 142       1.487  48.717  -4.202  1.00 68.75           C  
ATOM   2235  N   TYR A 143       6.544  46.454   1.390  1.00 70.75           N  
ATOM   2236  H   TYR A 143       6.791  46.295   0.424  1.00 70.75           H  
ATOM   2237  CA  TYR A 143       7.565  46.970   2.301  1.00 70.75           C  
ATOM   2238  HA  TYR A 143       7.435  46.482   3.267  1.00 70.75           H  
ATOM   2239  C   TYR A 143       7.387  48.479   2.505  1.00 70.75           C  
ATOM   2240  CB  TYR A 143       8.971  46.629   1.794  1.00 70.75           C  
ATOM   2241  HB2 TYR A 143       9.074  46.962   0.761  1.00 70.75           H  
ATOM   2242  HB3 TYR A 143       9.694  47.190   2.385  1.00 70.75           H  
ATOM   2243  O   TYR A 143       7.224  49.218   1.536  1.00 70.75           O  
ATOM   2244  CG  TYR A 143       9.320  45.155   1.897  1.00 70.75           C  
ATOM   2245  CD1 TYR A 143       9.827  44.643   3.107  1.00 70.75           C  
ATOM   2246  HD1 TYR A 143       9.953  45.305   3.951  1.00 70.75           H  
ATOM   2247  CD2 TYR A 143       9.151  44.302   0.789  1.00 70.75           C  
ATOM   2248  HD2 TYR A 143       8.773  44.696  -0.142  1.00 70.75           H  
ATOM   2249  CE1 TYR A 143      10.193  43.286   3.205  1.00 70.75           C  
ATOM   2250  HE1 TYR A 143      10.602  42.906   4.130  1.00 70.75           H  
ATOM   2251  CE2 TYR A 143       9.489  42.938   0.890  1.00 70.75           C  
ATOM   2252  HE2 TYR A 143       9.371  42.283   0.039  1.00 70.75           H  
ATOM   2253  OH  TYR A 143      10.308  41.109   2.199  1.00 70.75           O  
ATOM   2254  HH  TYR A 143      10.872  40.925   2.954  1.00 70.75           H  
ATOM   2255  CZ  TYR A 143      10.023  42.433   2.092  1.00 70.75           C  
ATOM   2256  N   ARG A 144       7.444  48.934   3.759  1.00 70.56           N  
ATOM   2257  H   ARG A 144       7.643  48.262   4.486  1.00 70.56           H  
ATOM   2258  CA  ARG A 144       7.490  50.360   4.099  1.00 70.56           C  
ATOM   2259  HA  ARG A 144       6.739  50.884   3.508  1.00 70.56           H  
ATOM   2260  C   ARG A 144       8.840  50.952   3.716  1.00 70.56           C  
ATOM   2261  CB  ARG A 144       7.206  50.578   5.593  1.00 70.56           C  
ATOM   2262  HB2 ARG A 144       7.552  51.573   5.874  1.00 70.56           H  
ATOM   2263  HB3 ARG A 144       7.747  49.845   6.192  1.00 70.56           H  
ATOM   2264  O   ARG A 144       9.861  50.268   3.780  1.00 70.56           O  
ATOM   2265  CG  ARG A 144       5.704  50.495   5.871  1.00 70.56           C  
ATOM   2266  HG2 ARG A 144       5.344  49.488   5.658  1.00 70.56           H  
ATOM   2267  HG3 ARG A 144       5.187  51.205   5.226  1.00 70.56           H  
ATOM   2268  CD  ARG A 144       5.412  50.845   7.328  1.00 70.56           C  
ATOM   2269  HD2 ARG A 144       5.808  50.051   7.961  1.00 70.56           H  
ATOM   2270  HD3 ARG A 144       5.909  51.785   7.570  1.00 70.56           H  
ATOM   2271  NE  ARG A 144       3.966  50.988   7.547  1.00 70.56           N  
ATOM   2272  HE  ARG A 144       3.392  50.973   6.717  1.00 70.56           H  
ATOM   2273  NH1 ARG A 144       4.051  51.340   9.803  1.00 70.56           N  
ATOM   2274 HH11 ARG A 144       3.581  51.572  10.666  1.00 70.56           H  
ATOM   2275 HH12 ARG A 144       5.056  51.287   9.720  1.00 70.56           H  
ATOM   2276  NH2 ARG A 144       2.069  51.303   8.753  1.00 70.56           N  
ATOM   2277 HH21 ARG A 144       1.544  51.231   7.894  1.00 70.56           H  
ATOM   2278 HH22 ARG A 144       1.577  51.445   9.624  1.00 70.56           H  
ATOM   2279  CZ  ARG A 144       3.367  51.206   8.699  1.00 70.56           C  
ATOM   2280  N   ASP A 145       8.841  52.236   3.367  1.00 73.19           N  
ATOM   2281  H   ASP A 145       7.964  52.736   3.339  1.00 73.19           H  
ATOM   2282  CA  ASP A 145      10.068  52.977   3.085  1.00 73.19           C  
ATOM   2283  HA  ASP A 145      10.552  52.502   2.231  1.00 73.19           H  
ATOM   2284  C   ASP A 145      10.988  52.940   4.322  1.00 73.19           C  
ATOM   2285  CB  ASP A 145       9.718  54.416   2.674  1.00 73.19           C  
ATOM   2286  HB2 ASP A 145       9.201  54.907   3.498  1.00 73.19           H  
ATOM   2287  HB3 ASP A 145       9.029  54.371   1.831  1.00 73.19           H  
ATOM   2288  O   ASP A 145      10.578  53.404   5.393  1.00 73.19           O  
ATOM   2289  CG  ASP A 145      10.934  55.261   2.265  1.00 73.19           C  
ATOM   2290  OD1 ASP A 145      12.045  55.037   2.804  1.00 73.19           O  
ATOM   2291  OD2 ASP A 145      10.750  56.168   1.434  1.00 73.19           O  
ATOM   2292  N   PRO A 146      12.220  52.408   4.219  1.00 70.56           N  
ATOM   2293  CA  PRO A 146      13.127  52.282   5.355  1.00 70.56           C  
ATOM   2294  HA  PRO A 146      12.670  51.642   6.109  1.00 70.56           H  
ATOM   2295  C   PRO A 146      13.457  53.624   6.024  1.00 70.56           C  
ATOM   2296  CB  PRO A 146      14.375  51.585   4.800  1.00 70.56           C  
ATOM   2297  HB2 PRO A 146      15.296  51.961   5.247  1.00 70.56           H  
ATOM   2298  HB3 PRO A 146      14.286  50.512   4.972  1.00 70.56           H  
ATOM   2299  O   PRO A 146      13.736  53.639   7.219  1.00 70.56           O  
ATOM   2300  CG  PRO A 146      14.328  51.853   3.298  1.00 70.56           C  
ATOM   2301  HG2 PRO A 146      14.771  52.827   3.088  1.00 70.56           H  
ATOM   2302  HG3 PRO A 146      14.827  51.071   2.726  1.00 70.56           H  
ATOM   2303  CD  PRO A 146      12.836  51.906   3.003  1.00 70.56           C  
ATOM   2304  HD2 PRO A 146      12.660  52.564   2.152  1.00 70.56           H  
ATOM   2305  HD3 PRO A 146      12.460  50.905   2.795  1.00 70.56           H  
ATOM   2306  N   THR A 147      13.368  54.754   5.312  1.00 74.62           N  
ATOM   2307  H   THR A 147      13.048  54.704   4.355  1.00 74.62           H  
ATOM   2308  CA  THR A 147      13.561  56.094   5.900  1.00 74.62           C  
ATOM   2309  HA  THR A 147      14.484  56.091   6.480  1.00 74.62           H  
ATOM   2310  C   THR A 147      12.437  56.488   6.859  1.00 74.62           C  
ATOM   2311  CB  THR A 147      13.684  57.180   4.822  1.00 74.62           C  
ATOM   2312  HB  THR A 147      13.884  58.127   5.324  1.00 74.62           H  
ATOM   2313  O   THR A 147      12.647  57.277   7.780  1.00 74.62           O  
ATOM   2314  CG2 THR A 147      14.821  56.925   3.835  1.00 74.62           C  
ATOM   2315 HG21 THR A 147      14.625  56.022   3.256  1.00 74.62           H  
ATOM   2316 HG22 THR A 147      14.893  57.771   3.151  1.00 74.62           H  
ATOM   2317 HG23 THR A 147      15.762  56.819   4.373  1.00 74.62           H  
ATOM   2318  OG1 THR A 147      12.490  57.320   4.093  1.00 74.62           O  
ATOM   2319  HG1 THR A 147      12.403  56.588   3.478  1.00 74.62           H  
ATOM   2320  N   THR A 148      11.248  55.905   6.686  1.00 69.94           N  
ATOM   2321  H   THR A 148      11.157  55.266   5.909  1.00 69.94           H  
ATOM   2322  CA  THR A 148      10.076  56.134   7.545  1.00 69.94           C  
ATOM   2323  HA  THR A 148      10.133  57.149   7.938  1.00 69.94           H  
ATOM   2324  C   THR A 148      10.040  55.198   8.756  1.00 69.94           C  
ATOM   2325  CB  THR A 148       8.762  56.033   6.754  1.00 69.94           C  
ATOM   2326  HB  THR A 148       7.952  56.337   7.416  1.00 69.94           H  
ATOM   2327  O   THR A 148       9.290  55.434   9.707  1.00 69.94           O  
ATOM   2328  CG2 THR A 148       8.734  56.957   5.536  1.00 69.94           C  
ATOM   2329 HG21 THR A 148       8.812  57.994   5.860  1.00 69.94           H  
ATOM   2330 HG22 THR A 148       9.559  56.739   4.857  1.00 69.94           H  
ATOM   2331 HG23 THR A 148       7.791  56.824   5.005  1.00 69.94           H  
ATOM   2332  OG1 THR A 148       8.484  54.714   6.338  1.00 69.94           O  
ATOM   2333  HG1 THR A 148       9.253  54.350   5.893  1.00 69.94           H  
ATOM   2334  N   VAL A 149      10.871  54.149   8.764  1.00 63.91           N  
ATOM   2335  H   VAL A 149      11.502  54.041   7.983  1.00 63.91           H  
ATOM   2336  CA  VAL A 149      10.978  53.190   9.869  1.00 63.91           C  
ATOM   2337  HA  VAL A 149       9.982  53.041  10.286  1.00 63.91           H  
ATOM   2338  C   VAL A 149      11.857  53.788  10.973  1.00 63.91           C  
ATOM   2339  CB  VAL A 149      11.471  51.809   9.383  1.00 63.91           C  
ATOM   2340  HB  VAL A 149      12.482  51.897   8.985  1.00 63.91           H  
ATOM   2341  O   VAL A 149      13.047  53.516  11.083  1.00 63.91           O  
ATOM   2342  CG1 VAL A 149      11.469  50.787  10.530  1.00 63.91           C  
ATOM   2343 HG11 VAL A 149      12.149  51.101  11.321  1.00 63.91           H  
ATOM   2344 HG12 VAL A 149      11.818  49.823  10.160  1.00 63.91           H  
ATOM   2345 HG13 VAL A 149      10.464  50.674  10.936  1.00 63.91           H  
ATOM   2346  CG2 VAL A 149      10.561  51.236   8.285  1.00 63.91           C  
ATOM   2347 HG21 VAL A 149      10.945  50.274   7.948  1.00 63.91           H  
ATOM   2348 HG22 VAL A 149      10.542  51.903   7.423  1.00 63.91           H  
ATOM   2349 HG23 VAL A 149       9.544  51.112   8.657  1.00 63.91           H  
ATOM   2350  N   THR A 150      11.259  54.623  11.822  1.00 71.56           N  
ATOM   2351  H   THR A 150      10.317  54.915  11.602  1.00 71.56           H  
ATOM   2352  CA  THR A 150      11.958  55.305  12.933  1.00 71.56           C  
ATOM   2353  HA  THR A 150      12.919  55.672  12.572  1.00 71.56           H  
ATOM   2354  C   THR A 150      12.250  54.407  14.135  1.00 71.56           C  
ATOM   2355  CB  THR A 150      11.140  56.500  13.430  1.00 71.56           C  
ATOM   2356  HB  THR A 150      11.617  56.926  14.312  1.00 71.56           H  
ATOM   2357  O   THR A 150      13.117  54.708  14.951  1.00 71.56           O  
ATOM   2358  CG2 THR A 150      11.022  57.593  12.371  1.00 71.56           C  
ATOM   2359 HG21 THR A 150      10.478  57.230  11.499  1.00 71.56           H  
ATOM   2360 HG22 THR A 150      10.502  58.457  12.786  1.00 71.56           H  
ATOM   2361 HG23 THR A 150      12.018  57.905  12.056  1.00 71.56           H  
ATOM   2362  OG1 THR A 150       9.828  56.088  13.760  1.00 71.56           O  
ATOM   2363  HG1 THR A 150       9.264  56.850  13.611  1.00 71.56           H  
ATOM   2364  N   THR A 151      11.531  53.296  14.270  1.00 64.06           N  
ATOM   2365  H   THR A 151      10.883  53.076  13.526  1.00 64.06           H  
ATOM   2366  CA  THR A 151      11.783  52.267  15.284  1.00 64.06           C  
ATOM   2367  HA  THR A 151      12.770  52.412  15.722  1.00 64.06           H  
ATOM   2368  C   THR A 151      11.779  50.927  14.574  1.00 64.06           C  
ATOM   2369  CB  THR A 151      10.738  52.308  16.421  1.00 64.06           C  
ATOM   2370  HB  THR A 151      10.903  51.454  17.078  1.00 64.06           H  
ATOM   2371  O   THR A 151      10.868  50.681  13.800  1.00 64.06           O  
ATOM   2372  CG2 THR A 151      10.847  53.588  17.250  1.00 64.06           C  
ATOM   2373 HG21 THR A 151      11.857  53.681  17.649  1.00 64.06           H  
ATOM   2374 HG22 THR A 151      10.630  54.462  16.637  1.00 64.06           H  
ATOM   2375 HG23 THR A 151      10.143  53.547  18.081  1.00 64.06           H  
ATOM   2376  OG1 THR A 151       9.407  52.270  15.944  1.00 64.06           O  
ATOM   2377  HG1 THR A 151       9.320  53.042  15.380  1.00 64.06           H  
ATOM   2378  N   LEU A 152      12.758  50.047  14.785  1.00 58.28           N  
ATOM   2379  H   LEU A 152      13.526  50.292  15.395  1.00 58.28           H  
ATOM   2380  CA  LEU A 152      12.636  48.648  14.359  1.00 58.28           C  
ATOM   2381  HA  LEU A 152      12.053  48.594  13.440  1.00 58.28           H  
ATOM   2382  C   LEU A 152      11.853  47.916  15.450  1.00 58.28           C  
ATOM   2383  CB  LEU A 152      14.028  48.019  14.111  1.00 58.28           C  
ATOM   2384  HB2 LEU A 152      14.808  48.684  14.482  1.00 58.28           H  
ATOM   2385  HB3 LEU A 152      14.106  47.111  14.709  1.00 58.28           H  
ATOM   2386  O   LEU A 152      12.348  47.771  16.568  1.00 58.28           O  
ATOM   2387  CG  LEU A 152      14.300  47.658  12.632  1.00 58.28           C  
ATOM   2388  HG  LEU A 152      13.405  47.813  12.030  1.00 58.28           H  
ATOM   2389  CD1 LEU A 152      15.420  48.519  12.052  1.00 58.28           C  
ATOM   2390 HD11 LEU A 152      16.349  48.355  12.599  1.00 58.28           H  
ATOM   2391 HD12 LEU A 152      15.143  49.572  12.117  1.00 58.28           H  
ATOM   2392 HD13 LEU A 152      15.573  48.268  11.003  1.00 58.28           H  
ATOM   2393  CD2 LEU A 152      14.701  46.187  12.495  1.00 58.28           C  
ATOM   2394 HD21 LEU A 152      15.609  45.990  13.065  1.00 58.28           H  
ATOM   2395 HD22 LEU A 152      14.879  45.954  11.445  1.00 58.28           H  
ATOM   2396 HD23 LEU A 152      13.895  45.551  12.861  1.00 58.28           H  
ATOM   2397  N   ARG A 153      10.621  47.484  15.165  1.00 60.81           N  
ATOM   2398  H   ARG A 153      10.272  47.570  14.221  1.00 60.81           H  
ATOM   2399  CA  ARG A 153       9.894  46.621  16.100  1.00 60.81           C  
ATOM   2400  HA  ARG A 153      10.212  46.837  17.120  1.00 60.81           H  
ATOM   2401  C   ARG A 153      10.299  45.184  15.809  1.00 60.81           C  
ATOM   2402  CB  ARG A 153       8.377  46.847  16.032  1.00 60.81           C  
ATOM   2403  HB2 ARG A 153       7.883  46.035  16.565  1.00 60.81           H  
ATOM   2404  HB3 ARG A 153       8.042  46.824  14.995  1.00 60.81           H  
ATOM   2405  O   ARG A 153      10.050  44.677  14.719  1.00 60.81           O  
ATOM   2406  CG  ARG A 153       7.986  48.179  16.693  1.00 60.81           C  
ATOM   2407  HG2 ARG A 153       8.374  48.200  17.711  1.00 60.81           H  
ATOM   2408  HG3 ARG A 153       8.422  49.008  16.135  1.00 60.81           H  
ATOM   2409  CD  ARG A 153       6.463  48.338  16.739  1.00 60.81           C  
ATOM   2410  HD2 ARG A 153       6.044  47.489  17.279  1.00 60.81           H  
ATOM   2411  HD3 ARG A 153       6.082  48.327  15.718  1.00 60.81           H  
ATOM   2412  NE  ARG A 153       6.070  49.596  17.405  1.00 60.81           N  
ATOM   2413  HE  ARG A 153       6.818  50.235  17.633  1.00 60.81           H  
ATOM   2414  NH1 ARG A 153       3.801  49.237  17.407  1.00 60.81           N  
ATOM   2415 HH11 ARG A 153       3.954  48.358  16.934  1.00 60.81           H  
ATOM   2416 HH12 ARG A 153       2.864  49.549  17.617  1.00 60.81           H  
ATOM   2417  NH2 ARG A 153       4.620  51.113  18.299  1.00 60.81           N  
ATOM   2418 HH21 ARG A 153       5.395  51.716  18.531  1.00 60.81           H  
ATOM   2419 HH22 ARG A 153       3.677  51.403  18.518  1.00 60.81           H  
ATOM   2420  CZ  ARG A 153       4.837  49.974  17.702  1.00 60.81           C  
ATOM   2421  N   VAL A 154      10.943  44.538  16.783  1.00 65.50           N  
ATOM   2422  H   VAL A 154      11.157  45.035  17.636  1.00 65.50           H  
ATOM   2423  CA  VAL A 154      11.155  43.087  16.743  1.00 65.50           C  
ATOM   2424  HA  VAL A 154      11.687  42.849  15.822  1.00 65.50           H  
ATOM   2425  C   VAL A 154       9.766  42.441  16.743  1.00 65.50           C  
ATOM   2426  CB  VAL A 154      11.997  42.587  17.934  1.00 65.50           C  
ATOM   2427  HB  VAL A 154      11.470  42.798  18.864  1.00 65.50           H  
ATOM   2428  O   VAL A 154       8.973  42.769  17.631  1.00 65.50           O  
ATOM   2429  CG1 VAL A 154      12.256  41.077  17.845  1.00 65.50           C  
ATOM   2430 HG11 VAL A 154      11.314  40.529  17.874  1.00 65.50           H  
ATOM   2431 HG12 VAL A 154      12.786  40.836  16.924  1.00 65.50           H  
ATOM   2432 HG13 VAL A 154      12.856  40.755  18.696  1.00 65.50           H  
ATOM   2433  CG2 VAL A 154      13.360  43.292  17.980  1.00 65.50           C  
ATOM   2434 HG21 VAL A 154      13.901  43.126  17.048  1.00 65.50           H  
ATOM   2435 HG22 VAL A 154      13.950  42.899  18.808  1.00 65.50           H  
ATOM   2436 HG23 VAL A 154      13.233  44.363  18.133  1.00 65.50           H  
ATOM   2437  N   PRO A 155       9.430  41.589  15.757  1.00 63.47           N  
ATOM   2438  CA  PRO A 155       8.109  40.984  15.686  1.00 63.47           C  
ATOM   2439  HA  PRO A 155       7.357  41.767  15.586  1.00 63.47           H  
ATOM   2440  C   PRO A 155       7.841  40.193  16.968  1.00 63.47           C  
ATOM   2441  CB  PRO A 155       8.100  40.118  14.423  1.00 63.47           C  
ATOM   2442  HB2 PRO A 155       7.537  39.196  14.568  1.00 63.47           H  
ATOM   2443  HB3 PRO A 155       7.684  40.691  13.594  1.00 63.47           H  
ATOM   2444  O   PRO A 155       8.670  39.397  17.413  1.00 63.47           O  
ATOM   2445  CG  PRO A 155       9.581  39.845  14.163  1.00 63.47           C  
ATOM   2446  HG2 PRO A 155       9.899  38.988  14.756  1.00 63.47           H  
ATOM   2447  HG3 PRO A 155       9.789  39.674  13.107  1.00 63.47           H  
ATOM   2448  CD  PRO A 155      10.272  41.103  14.679  1.00 63.47           C  
ATOM   2449  HD2 PRO A 155      10.317  41.854  13.890  1.00 63.47           H  
ATOM   2450  HD3 PRO A 155      11.275  40.854  15.027  1.00 63.47           H  
ATOM   2451  N   VAL A 156       6.687  40.443  17.580  1.00 69.31           N  
ATOM   2452  H   VAL A 156       6.010  41.008  17.087  1.00 69.31           H  
ATOM   2453  CA  VAL A 156       6.262  39.755  18.798  1.00 69.31           C  
ATOM   2454  HA  VAL A 156       7.142  39.368  19.312  1.00 69.31           H  
ATOM   2455  C   VAL A 156       5.394  38.583  18.373  1.00 69.31           C  
ATOM   2456  CB  VAL A 156       5.530  40.691  19.780  1.00 69.31           C  
ATOM   2457  HB  VAL A 156       4.603  41.042  19.326  1.00 69.31           H  
ATOM   2458  O   VAL A 156       4.419  38.753  17.641  1.00 69.31           O  
ATOM   2459  CG1 VAL A 156       5.193  39.959  21.088  1.00 69.31           C  
ATOM   2460 HG11 VAL A 156       4.511  39.132  20.894  1.00 69.31           H  
ATOM   2461 HG12 VAL A 156       6.102  39.574  21.550  1.00 69.31           H  
ATOM   2462 HG13 VAL A 156       4.705  40.644  21.781  1.00 69.31           H  
ATOM   2463  CG2 VAL A 156       6.387  41.912  20.141  1.00 69.31           C  
ATOM   2464 HG21 VAL A 156       5.864  42.536  20.866  1.00 69.31           H  
ATOM   2465 HG22 VAL A 156       6.584  42.508  19.250  1.00 69.31           H  
ATOM   2466 HG23 VAL A 156       7.340  41.589  20.561  1.00 69.31           H  
ATOM   2467  N   PHE A 157       5.736  37.385  18.834  1.00 70.88           N  
ATOM   2468  H   PHE A 157       6.564  37.294  19.405  1.00 70.88           H  
ATOM   2469  CA  PHE A 157       4.891  36.215  18.636  1.00 70.88           C  
ATOM   2470  HA  PHE A 157       4.621  36.139  17.583  1.00 70.88           H  
ATOM   2471  C   PHE A 157       3.608  36.372  19.449  1.00 70.88           C  
ATOM   2472  CB  PHE A 157       5.663  34.954  19.025  1.00 70.88           C  
ATOM   2473  HB2 PHE A 157       4.952  34.148  19.204  1.00 70.88           H  
ATOM   2474  HB3 PHE A 157       6.192  35.119  19.963  1.00 70.88           H  
ATOM   2475  O   PHE A 157       3.649  36.359  20.681  1.00 70.88           O  
ATOM   2476  CG  PHE A 157       6.636  34.508  17.955  1.00 70.88           C  
ATOM   2477  CD1 PHE A 157       6.180  33.771  16.844  1.00 70.88           C  
ATOM   2478  HD1 PHE A 157       5.134  33.519  16.743  1.00 70.88           H  
ATOM   2479  CD2 PHE A 157       7.996  34.852  18.053  1.00 70.88           C  
ATOM   2480  HD2 PHE A 157       8.354  35.431  18.892  1.00 70.88           H  
ATOM   2481  CE1 PHE A 157       7.083  33.360  15.851  1.00 70.88           C  
ATOM   2482  HE1 PHE A 157       6.731  32.782  15.009  1.00 70.88           H  
ATOM   2483  CE2 PHE A 157       8.898  34.450  17.053  1.00 70.88           C  
ATOM   2484  HE2 PHE A 157       9.941  34.719  17.127  1.00 70.88           H  
ATOM   2485  CZ  PHE A 157       8.443  33.699  15.955  1.00 70.88           C  
ATOM   2486  HZ  PHE A 157       9.137  33.385  15.190  1.00 70.88           H  
ATOM   2487  N   ARG A 158       2.475  36.524  18.763  1.00 72.81           N  
ATOM   2488  H   ARG A 158       2.514  36.506  17.754  1.00 72.81           H  
ATOM   2489  CA  ARG A 158       1.162  36.480  19.403  1.00 72.81           C  
ATOM   2490  HA  ARG A 158       1.295  36.712  20.460  1.00 72.81           H  
ATOM   2491  C   ARG A 158       0.571  35.081  19.300  1.00 72.81           C  
ATOM   2492  CB  ARG A 158       0.211  37.524  18.822  1.00 72.81           C  
ATOM   2493  HB2 ARG A 158      -0.788  37.323  19.210  1.00 72.81           H  
ATOM   2494  HB3 ARG A 158       0.176  37.451  17.735  1.00 72.81           H  
ATOM   2495  O   ARG A 158       0.735  34.461  18.246  1.00 72.81           O  
ATOM   2496  CG  ARG A 158       0.648  38.931  19.247  1.00 72.81           C  
ATOM   2497  HG2 ARG A 158       1.395  39.310  18.549  1.00 72.81           H  
ATOM   2498  HG3 ARG A 158       1.080  38.910  20.248  1.00 72.81           H  
ATOM   2499  CD  ARG A 158      -0.575  39.837  19.276  1.00 72.81           C  
ATOM   2500  HD2 ARG A 158      -1.103  39.742  18.327  1.00 72.81           H  
ATOM   2501  HD3 ARG A 158      -1.251  39.485  20.055  1.00 72.81           H  
ATOM   2502  NE  ARG A 158      -0.210  41.237  19.560  1.00 72.81           N  
ATOM   2503  HE  ARG A 158       0.696  41.403  19.974  1.00 72.81           H  
ATOM   2504  NH1 ARG A 158      -2.123  42.138  18.709  1.00 72.81           N  
ATOM   2505 HH11 ARG A 158      -2.080  41.418  18.002  1.00 72.81           H  
ATOM   2506 HH12 ARG A 158      -2.752  42.911  18.545  1.00 72.81           H  
ATOM   2507  NH2 ARG A 158      -0.735  43.426  19.896  1.00 72.81           N  
ATOM   2508 HH21 ARG A 158      -1.387  44.186  19.764  1.00 72.81           H  
ATOM   2509 HH22 ARG A 158       0.111  43.541  20.435  1.00 72.81           H  
ATOM   2510  CZ  ARG A 158      -1.022  42.260  19.387  1.00 72.81           C  
ATOM   2511  N   PRO A 159      -0.105  34.597  20.360  1.00 73.88           N  
ATOM   2512  CA  PRO A 159      -0.903  33.385  20.278  1.00 73.88           C  
ATOM   2513  HA  PRO A 159      -0.243  32.532  20.118  1.00 73.88           H  
ATOM   2514  C   PRO A 159      -1.908  33.506  19.133  1.00 73.88           C  
ATOM   2515  CB  PRO A 159      -1.614  33.237  21.628  1.00 73.88           C  
ATOM   2516  HB2 PRO A 159      -1.635  32.198  21.956  1.00 73.88           H  
ATOM   2517  HB3 PRO A 159      -2.629  33.631  21.567  1.00 73.88           H  
ATOM   2518  O   PRO A 159      -2.525  34.559  18.960  1.00 73.88           O  
ATOM   2519  CG  PRO A 159      -0.797  34.111  22.575  1.00 73.88           C  
ATOM   2520  HG2 PRO A 159      -1.405  34.509  23.386  1.00 73.88           H  
ATOM   2521  HG3 PRO A 159       0.040  33.534  22.969  1.00 73.88           H  
ATOM   2522  CD  PRO A 159      -0.270  35.215  21.666  1.00 73.88           C  
ATOM   2523  HD2 PRO A 159      -1.003  36.019  21.597  1.00 73.88           H  
ATOM   2524  HD3 PRO A 159       0.674  35.586  22.066  1.00 73.88           H  
ATOM   2525  N   MET A 160      -2.047  32.449  18.352  1.00 70.06           N  
ATOM   2526  H   MET A 160      -1.535  31.609  18.584  1.00 70.06           H  
ATOM   2527  CA  MET A 160      -3.082  32.302  17.340  1.00 70.06           C  
ATOM   2528  HA  MET A 160      -3.851  33.059  17.495  1.00 70.06           H  
ATOM   2529  C   MET A 160      -3.755  30.945  17.505  1.00 70.06           C  
ATOM   2530  CB  MET A 160      -2.502  32.496  15.930  1.00 70.06           C  
ATOM   2531  HB2 MET A 160      -3.326  32.506  15.217  1.00 70.06           H  
ATOM   2532  HB3 MET A 160      -2.007  33.467  15.883  1.00 70.06           H  
ATOM   2533  O   MET A 160      -3.223  30.067  18.187  1.00 70.06           O  
ATOM   2534  CG  MET A 160      -1.515  31.406  15.503  1.00 70.06           C  
ATOM   2535  HG2 MET A 160      -1.994  30.433  15.606  1.00 70.06           H  
ATOM   2536  HG3 MET A 160      -0.644  31.428  16.158  1.00 70.06           H  
ATOM   2537  SD  MET A 160      -0.969  31.591  13.787  1.00 70.06           S  
ATOM   2538  CE  MET A 160      -0.451  29.891  13.480  1.00 70.06           C  
ATOM   2539  HE1 MET A 160      -1.287  29.224  13.688  1.00 70.06           H  
ATOM   2540  HE2 MET A 160       0.376  29.646  14.146  1.00 70.06           H  
ATOM   2541  HE3 MET A 160      -0.143  29.776  12.440  1.00 70.06           H  
ATOM   2542  N   ASP A 161      -4.906  30.780  16.861  1.00 77.56           N  
ATOM   2543  H   ASP A 161      -5.332  31.545  16.358  1.00 77.56           H  
ATOM   2544  CA  ASP A 161      -5.557  29.479  16.781  1.00 77.56           C  
ATOM   2545  HA  ASP A 161      -5.792  29.150  17.793  1.00 77.56           H  
ATOM   2546  C   ASP A 161      -4.606  28.457  16.153  1.00 77.56           C  
ATOM   2547  CB  ASP A 161      -6.871  29.578  15.997  1.00 77.56           C  
ATOM   2548  HB2 ASP A 161      -7.325  28.589  15.942  1.00 77.56           H  
ATOM   2549  HB3 ASP A 161      -6.657  29.912  14.982  1.00 77.56           H  
ATOM   2550  O   ASP A 161      -3.821  28.781  15.255  1.00 77.56           O  
ATOM   2551  CG  ASP A 161      -7.865  30.537  16.658  1.00 77.56           C  
ATOM   2552  OD1 ASP A 161      -7.912  30.564  17.909  1.00 77.56           O  
ATOM   2553  OD2 ASP A 161      -8.531  31.280  15.905  1.00 77.56           O  
ATOM   2554  N   LEU A 162      -4.658  27.227  16.664  1.00 77.38           N  
ATOM   2555  H   LEU A 162      -5.351  27.028  17.372  1.00 77.38           H  
ATOM   2556  CA  LEU A 162      -3.754  26.160  16.261  1.00 77.38           C  
ATOM   2557  HA  LEU A 162      -2.736  26.465  16.501  1.00 77.38           H  
ATOM   2558  C   LEU A 162      -3.863  25.928  14.751  1.00 77.38           C  
ATOM   2559  CB  LEU A 162      -4.097  24.891  17.057  1.00 77.38           C  
ATOM   2560  HB2 LEU A 162      -4.178  25.144  18.114  1.00 77.38           H  
ATOM   2561  HB3 LEU A 162      -5.076  24.533  16.738  1.00 77.38           H  
ATOM   2562  O   LEU A 162      -4.894  25.483  14.250  1.00 77.38           O  
ATOM   2563  CG  LEU A 162      -3.042  23.780  16.868  1.00 77.38           C  
ATOM   2564  HG  LEU A 162      -2.338  24.057  16.083  1.00 77.38           H  
ATOM   2565  CD1 LEU A 162      -2.257  23.585  18.163  1.00 77.38           C  
ATOM   2566 HD11 LEU A 162      -1.493  22.821  18.017  1.00 77.38           H  
ATOM   2567 HD12 LEU A 162      -2.923  23.257  18.961  1.00 77.38           H  
ATOM   2568 HD13 LEU A 162      -1.770  24.517  18.448  1.00 77.38           H  
ATOM   2569  CD2 LEU A 162      -3.695  22.459  16.469  1.00 77.38           C  
ATOM   2570 HD21 LEU A 162      -4.400  22.140  17.237  1.00 77.38           H  
ATOM   2571 HD22 LEU A 162      -2.932  21.689  16.351  1.00 77.38           H  
ATOM   2572 HD23 LEU A 162      -4.222  22.579  15.522  1.00 77.38           H  
ATOM   2573  N   MET A 163      -2.779  26.213  14.033  1.00 85.25           N  
ATOM   2574  H   MET A 163      -1.995  26.642  14.502  1.00 85.25           H  
ATOM   2575  CA  MET A 163      -2.686  25.969  12.599  1.00 85.25           C  
ATOM   2576  HA  MET A 163      -3.663  25.673  12.218  1.00 85.25           H  
ATOM   2577  C   MET A 163      -1.704  24.834  12.339  1.00 85.25           C  
ATOM   2578  CB  MET A 163      -2.277  27.254  11.874  1.00 85.25           C  
ATOM   2579  HB2 MET A 163      -2.948  28.062  12.166  1.00 85.25           H  
ATOM   2580  HB3 MET A 163      -1.258  27.514  12.158  1.00 85.25           H  
ATOM   2581  O   MET A 163      -0.573  24.860  12.823  1.00 85.25           O  
ATOM   2582  CG  MET A 163      -2.339  27.086  10.354  1.00 85.25           C  
ATOM   2583  HG2 MET A 163      -1.692  26.259  10.059  1.00 85.25           H  
ATOM   2584  HG3 MET A 163      -3.361  26.841  10.066  1.00 85.25           H  
ATOM   2585  SD  MET A 163      -1.814  28.557   9.438  1.00 85.25           S  
ATOM   2586  CE  MET A 163      -1.919  27.888   7.757  1.00 85.25           C  
ATOM   2587  HE1 MET A 163      -2.941  27.571   7.551  1.00 85.25           H  
ATOM   2588  HE2 MET A 163      -1.628  28.655   7.040  1.00 85.25           H  
ATOM   2589  HE3 MET A 163      -1.250  27.032   7.660  1.00 85.25           H  
ATOM   2590  N   VAL A 164      -2.112  23.860  11.531  1.00 91.81           N  
ATOM   2591  H   VAL A 164      -3.060  23.876  11.184  1.00 91.81           H  
ATOM   2592  CA  VAL A 164      -1.241  22.765  11.099  1.00 91.81           C  
ATOM   2593  HA  VAL A 164      -0.408  22.670  11.796  1.00 91.81           H  
ATOM   2594  C   VAL A 164      -0.682  23.086   9.719  1.00 91.81           C  
ATOM   2595  CB  VAL A 164      -1.982  21.422  11.101  1.00 91.81           C  
ATOM   2596  HB  VAL A 164      -2.748  21.437  10.325  1.00 91.81           H  
ATOM   2597  O   VAL A 164      -1.423  23.176   8.742  1.00 91.81           O  
ATOM   2598  CG1 VAL A 164      -0.994  20.288  10.811  1.00 91.81           C  
ATOM   2599 HG11 VAL A 164      -0.532  20.422   9.833  1.00 91.81           H  
ATOM   2600 HG12 VAL A 164      -0.227  20.251  11.584  1.00 91.81           H  
ATOM   2601 HG13 VAL A 164      -1.538  19.343  10.806  1.00 91.81           H  
ATOM   2602  CG2 VAL A 164      -2.651  21.145  12.452  1.00 91.81           C  
ATOM   2603 HG21 VAL A 164      -3.162  20.183  12.404  1.00 91.81           H  
ATOM   2604 HG22 VAL A 164      -1.908  21.117  13.249  1.00 91.81           H  
ATOM   2605 HG23 VAL A 164      -3.403  21.900  12.677  1.00 91.81           H  
ATOM   2606  N   GLU A 165       0.636  23.245   9.633  1.00 91.81           N  
ATOM   2607  H   GLU A 165       1.186  23.152  10.474  1.00 91.81           H  
ATOM   2608  CA  GLU A 165       1.334  23.538   8.382  1.00 91.81           C  
ATOM   2609  HA  GLU A 165       0.605  23.816   7.621  1.00 91.81           H  
ATOM   2610  C   GLU A 165       2.099  22.314   7.880  1.00 91.81           C  
ATOM   2611  CB  GLU A 165       2.262  24.743   8.571  1.00 91.81           C  
ATOM   2612  HB2 GLU A 165       1.660  25.574   8.938  1.00 91.81           H  
ATOM   2613  HB3 GLU A 165       3.015  24.505   9.323  1.00 91.81           H  
ATOM   2614  O   GLU A 165       2.945  21.760   8.591  1.00 91.81           O  
ATOM   2615  CG  GLU A 165       2.969  25.168   7.268  1.00 91.81           C  
ATOM   2616  HG2 GLU A 165       3.579  24.342   6.901  1.00 91.81           H  
ATOM   2617  HG3 GLU A 165       2.220  25.408   6.513  1.00 91.81           H  
ATOM   2618  CD  GLU A 165       3.869  26.386   7.503  1.00 91.81           C  
ATOM   2619  OE1 GLU A 165       5.018  26.449   7.001  1.00 91.81           O  
ATOM   2620  OE2 GLU A 165       3.490  27.260   8.307  1.00 91.81           O  
ATOM   2621  N   ALA A 166       1.849  21.952   6.623  1.00 95.62           N  
ATOM   2622  H   ALA A 166       1.132  22.445   6.109  1.00 95.62           H  
ATOM   2623  CA  ALA A 166       2.669  21.026   5.860  1.00 95.62           C  
ATOM   2624  HA  ALA A 166       3.200  20.366   6.546  1.00 95.62           H  
ATOM   2625  C   ALA A 166       3.695  21.810   5.028  1.00 95.62           C  
ATOM   2626  CB  ALA A 166       1.754  20.165   4.989  1.00 95.62           C  
ATOM   2627  HB1 ALA A 166       1.005  19.671   5.608  1.00 95.62           H  
ATOM   2628  HB2 ALA A 166       1.244  20.789   4.255  1.00 95.62           H  
ATOM   2629  HB3 ALA A 166       2.338  19.412   4.460  1.00 95.62           H  
ATOM   2630  O   ALA A 166       3.335  22.662   4.221  1.00 95.62           O  
ATOM   2631  N   SER A 167       4.984  21.526   5.225  1.00 95.62           N  
ATOM   2632  H   SER A 167       5.201  20.799   5.891  1.00 95.62           H  
ATOM   2633  CA  SER A 167       6.083  22.176   4.497  1.00 95.62           C  
ATOM   2634  HA  SER A 167       5.653  22.790   3.706  1.00 95.62           H  
ATOM   2635  C   SER A 167       6.999  21.133   3.853  1.00 95.62           C  
ATOM   2636  CB  SER A 167       6.869  23.131   5.413  1.00 95.62           C  
ATOM   2637  HB2 SER A 167       6.201  23.931   5.729  1.00 95.62           H  
ATOM   2638  HB3 SER A 167       7.689  23.575   4.847  1.00 95.62           H  
ATOM   2639  O   SER A 167       7.443  20.217   4.559  1.00 95.62           O  
ATOM   2640  OG  SER A 167       7.388  22.479   6.575  1.00 95.62           O  
ATOM   2641  HG  SER A 167       6.649  21.958   6.896  1.00 95.62           H  
ATOM   2642  N   PRO A 168       7.334  21.250   2.555  1.00 96.31           N  
ATOM   2643  CA  PRO A 168       8.287  20.345   1.934  1.00 96.31           C  
ATOM   2644  HA  PRO A 168       8.017  19.311   2.147  1.00 96.31           H  
ATOM   2645  C   PRO A 168       9.687  20.635   2.486  1.00 96.31           C  
ATOM   2646  CB  PRO A 168       8.164  20.587   0.429  1.00 96.31           C  
ATOM   2647  HB2 PRO A 168       7.362  19.968   0.028  1.00 96.31           H  
ATOM   2648  HB3 PRO A 168       9.097  20.388  -0.100  1.00 96.31           H  
ATOM   2649  O   PRO A 168      10.087  21.785   2.679  1.00 96.31           O  
ATOM   2650  CG  PRO A 168       7.761  22.058   0.344  1.00 96.31           C  
ATOM   2651  HG2 PRO A 168       7.182  22.263  -0.557  1.00 96.31           H  
ATOM   2652  HG3 PRO A 168       8.653  22.684   0.374  1.00 96.31           H  
ATOM   2653  CD  PRO A 168       6.932  22.288   1.610  1.00 96.31           C  
ATOM   2654  HD2 PRO A 168       5.872  22.193   1.376  1.00 96.31           H  
ATOM   2655  HD3 PRO A 168       7.135  23.282   2.007  1.00 96.31           H  
ATOM   2656  N   ARG A 169      10.440  19.579   2.788  1.00 96.19           N  
ATOM   2657  H   ARG A 169      10.017  18.671   2.660  1.00 96.19           H  
ATOM   2658  CA  ARG A 169      11.797  19.655   3.354  1.00 96.19           C  
ATOM   2659  HA  ARG A 169      12.050  20.696   3.554  1.00 96.19           H  
ATOM   2660  C   ARG A 169      12.862  19.184   2.385  1.00 96.19           C  
ATOM   2661  CB  ARG A 169      11.870  18.823   4.645  1.00 96.19           C  
ATOM   2662  HB2 ARG A 169      12.907  18.749   4.973  1.00 96.19           H  
ATOM   2663  HB3 ARG A 169      11.517  17.812   4.439  1.00 96.19           H  
ATOM   2664  O   ARG A 169      13.955  19.753   2.371  1.00 96.19           O  
ATOM   2665  CG  ARG A 169      11.037  19.410   5.786  1.00 96.19           C  
ATOM   2666  HG2 ARG A 169      11.005  18.671   6.587  1.00 96.19           H  
ATOM   2667  HG3 ARG A 169      10.019  19.594   5.440  1.00 96.19           H  
ATOM   2668  CD  ARG A 169      11.658  20.702   6.327  1.00 96.19           C  
ATOM   2669  HD2 ARG A 169      12.530  20.445   6.928  1.00 96.19           H  
ATOM   2670  HD3 ARG A 169      11.981  21.327   5.495  1.00 96.19           H  
ATOM   2671  NE  ARG A 169      10.690  21.471   7.122  1.00 96.19           N  
ATOM   2672  HE  ARG A 169       9.723  21.203   7.011  1.00 96.19           H  
ATOM   2673  NH1 ARG A 169      12.095  23.197   7.689  1.00 96.19           N  
ATOM   2674 HH11 ARG A 169      12.223  24.153   7.985  1.00 96.19           H  
ATOM   2675 HH12 ARG A 169      12.843  22.713   7.212  1.00 96.19           H  
ATOM   2676  NH2 ARG A 169       9.918  23.324   8.166  1.00 96.19           N  
ATOM   2677 HH21 ARG A 169       8.999  23.045   7.856  1.00 96.19           H  
ATOM   2678 HH22 ARG A 169      10.041  24.307   8.365  1.00 96.19           H  
ATOM   2679  CZ  ARG A 169      10.911  22.652   7.663  1.00 96.19           C  
ATOM   2680  N   ARG A 170      12.561  18.134   1.627  1.00 97.81           N  
ATOM   2681  H   ARG A 170      11.628  17.754   1.702  1.00 97.81           H  
ATOM   2682  CA  ARG A 170      13.457  17.493   0.663  1.00 97.81           C  
ATOM   2683  HA  ARG A 170      14.175  18.218   0.278  1.00 97.81           H  
ATOM   2684  C   ARG A 170      12.629  16.984  -0.512  1.00 97.81           C  
ATOM   2685  CB  ARG A 170      14.216  16.324   1.324  1.00 97.81           C  
ATOM   2686  HB2 ARG A 170      13.498  15.564   1.633  1.00 97.81           H  
ATOM   2687  HB3 ARG A 170      14.853  15.843   0.581  1.00 97.81           H  
ATOM   2688  O   ARG A 170      11.488  16.569  -0.315  1.00 97.81           O  
ATOM   2689  CG  ARG A 170      15.079  16.679   2.546  1.00 97.81           C  
ATOM   2690  HG2 ARG A 170      14.478  17.192   3.297  1.00 97.81           H  
ATOM   2691  HG3 ARG A 170      15.421  15.747   2.995  1.00 97.81           H  
ATOM   2692  CD  ARG A 170      16.311  17.518   2.197  1.00 97.81           C  
ATOM   2693  HD2 ARG A 170      16.949  16.935   1.533  1.00 97.81           H  
ATOM   2694  HD3 ARG A 170      16.019  18.427   1.670  1.00 97.81           H  
ATOM   2695  NE  ARG A 170      17.089  17.824   3.408  1.00 97.81           N  
ATOM   2696  HE  ARG A 170      17.649  17.081   3.803  1.00 97.81           H  
ATOM   2697  NH1 ARG A 170      16.471  20.018   3.699  1.00 97.81           N  
ATOM   2698 HH11 ARG A 170      15.750  19.900   3.001  1.00 97.81           H  
ATOM   2699 HH12 ARG A 170      16.789  20.934   3.980  1.00 97.81           H  
ATOM   2700  NH2 ARG A 170      17.954  19.076   5.067  1.00 97.81           N  
ATOM   2701 HH21 ARG A 170      18.350  18.217   5.418  1.00 97.81           H  
ATOM   2702 HH22 ARG A 170      17.973  19.899   5.653  1.00 97.81           H  
ATOM   2703  CZ  ARG A 170      17.168  18.970   4.042  1.00 97.81           C  
ATOM   2704  N   ILE A 171      13.211  17.028  -1.704  1.00 97.25           N  
ATOM   2705  H   ILE A 171      14.176  17.320  -1.764  1.00 97.25           H  
ATOM   2706  CA  ILE A 171      12.630  16.503  -2.940  1.00 97.25           C  
ATOM   2707  HA  ILE A 171      11.745  15.908  -2.712  1.00 97.25           H  
ATOM   2708  C   ILE A 171      13.680  15.584  -3.561  1.00 97.25           C  
ATOM   2709  CB  ILE A 171      12.217  17.640  -3.907  1.00 97.25           C  
ATOM   2710  HB  ILE A 171      13.109  18.200  -4.187  1.00 97.25           H  
ATOM   2711  O   ILE A 171      14.823  16.000  -3.742  1.00 97.25           O  
ATOM   2712  CG1 ILE A 171      11.224  18.617  -3.229  1.00 97.25           C  
ATOM   2713 HG12 ILE A 171      11.702  19.059  -2.355  1.00 97.25           H  
ATOM   2714 HG13 ILE A 171      10.346  18.068  -2.887  1.00 97.25           H  
ATOM   2715  CG2 ILE A 171      11.609  17.035  -5.185  1.00 97.25           C  
ATOM   2716 HG21 ILE A 171      12.317  16.369  -5.677  1.00 97.25           H  
ATOM   2717 HG22 ILE A 171      11.362  17.815  -5.905  1.00 97.25           H  
ATOM   2718 HG23 ILE A 171      10.707  16.475  -4.938  1.00 97.25           H  
ATOM   2719  CD1 ILE A 171      10.762  19.782  -4.115  1.00 97.25           C  
ATOM   2720 HD11 ILE A 171      10.196  20.491  -3.510  1.00 97.25           H  
ATOM   2721 HD12 ILE A 171      11.626  20.291  -4.542  1.00 97.25           H  
ATOM   2722 HD13 ILE A 171      10.116  19.422  -4.915  1.00 97.25           H  
ATOM   2723  N   PHE A 172      13.289  14.352  -3.860  1.00 96.31           N  
ATOM   2724  H   PHE A 172      12.324  14.101  -3.694  1.00 96.31           H  
ATOM   2725  CA  PHE A 172      14.116  13.318  -4.469  1.00 96.31           C  
ATOM   2726  HA  PHE A 172      15.114  13.705  -4.675  1.00 96.31           H  
ATOM   2727  C   PHE A 172      13.443  12.923  -5.789  1.00 96.31           C  
ATOM   2728  CB  PHE A 172      14.249  12.120  -3.516  1.00 96.31           C  
ATOM   2729  HB2 PHE A 172      13.331  11.533  -3.553  1.00 96.31           H  
ATOM   2730  HB3 PHE A 172      15.035  11.468  -3.898  1.00 96.31           H  
ATOM   2731  O   PHE A 172      12.335  12.396  -5.786  1.00 96.31           O  
ATOM   2732  CG  PHE A 172      14.531  12.436  -2.057  1.00 96.31           C  
ATOM   2733  CD1 PHE A 172      15.839  12.339  -1.551  1.00 96.31           C  
ATOM   2734  HD1 PHE A 172      16.652  12.073  -2.210  1.00 96.31           H  
ATOM   2735  CD2 PHE A 172      13.468  12.727  -1.179  1.00 96.31           C  
ATOM   2736  HD2 PHE A 172      12.456  12.752  -1.553  1.00 96.31           H  
ATOM   2737  CE1 PHE A 172      16.088  12.556  -0.184  1.00 96.31           C  
ATOM   2738  HE1 PHE A 172      17.093  12.463   0.201  1.00 96.31           H  
ATOM   2739  CE2 PHE A 172      13.715  12.943   0.187  1.00 96.31           C  
ATOM   2740  HE2 PHE A 172      12.890  13.142   0.855  1.00 96.31           H  
ATOM   2741  CZ  PHE A 172      15.026  12.862   0.683  1.00 96.31           C  
ATOM   2742  HZ  PHE A 172      15.212  13.009   1.736  1.00 96.31           H  
ATOM   2743  N   ALA A 173      14.065  13.241  -6.916  1.00 91.06           N  
ATOM   2744  H   ALA A 173      15.003  13.608  -6.849  1.00 91.06           H  
ATOM   2745  CA  ALA A 173      13.530  13.053  -8.267  1.00 91.06           C  
ATOM   2746  HA  ALA A 173      12.593  12.496  -8.234  1.00 91.06           H  
ATOM   2747  C   ALA A 173      14.523  12.234  -9.111  1.00 91.06           C  
ATOM   2748  CB  ALA A 173      13.239  14.449  -8.838  1.00 91.06           C  
ATOM   2749  HB1 ALA A 173      12.558  14.982  -8.174  1.00 91.06           H  
ATOM   2750  HB2 ALA A 173      14.163  15.017  -8.941  1.00 91.06           H  
ATOM   2751  HB3 ALA A 173      12.757  14.362  -9.811  1.00 91.06           H  
ATOM   2752  O   ALA A 173      15.415  11.617  -8.556  1.00 91.06           O  
ATOM   2753  N   ASN A 174      14.428  12.219 -10.442  1.00 87.75           N  
ATOM   2754  H   ASN A 174      13.639  12.692 -10.858  1.00 87.75           H  
ATOM   2755  CA  ASN A 174      15.584  11.953 -11.323  1.00 87.75           C  
ATOM   2756  HA  ASN A 174      15.201  11.885 -12.341  1.00 87.75           H  
ATOM   2757  C   ASN A 174      16.382  10.636 -11.148  1.00 87.75           C  
ATOM   2758  CB  ASN A 174      16.483  13.200 -11.250  1.00 87.75           C  
ATOM   2759  HB2 ASN A 174      16.667  13.463 -10.208  1.00 87.75           H  
ATOM   2760  HB3 ASN A 174      17.464  12.997 -11.680  1.00 87.75           H  
ATOM   2761  O   ASN A 174      17.506  10.537 -11.639  1.00 87.75           O  
ATOM   2762  CG  ASN A 174      15.879  14.394 -11.957  1.00 87.75           C  
ATOM   2763  ND2 ASN A 174      16.319  15.583 -11.630  1.00 87.75           N  
ATOM   2764 HD21 ASN A 174      17.085  15.669 -10.977  1.00 87.75           H  
ATOM   2765 HD22 ASN A 174      15.890  16.363 -12.108  1.00 87.75           H  
ATOM   2766  OD1 ASN A 174      14.997  14.289 -12.793  1.00 87.75           O  
ATOM   2767  N   ALA A 175      15.824   9.619 -10.491  1.00 90.94           N  
ATOM   2768  H   ALA A 175      14.978   9.815  -9.976  1.00 90.94           H  
ATOM   2769  CA  ALA A 175      16.492   8.329 -10.265  1.00 90.94           C  
ATOM   2770  HA  ALA A 175      17.433   8.289 -10.814  1.00 90.94           H  
ATOM   2771  C   ALA A 175      15.677   7.114 -10.729  1.00 90.94           C  
ATOM   2772  CB  ALA A 175      16.808   8.236  -8.779  1.00 90.94           C  
ATOM   2773  HB1 ALA A 175      17.405   9.097  -8.478  1.00 90.94           H  
ATOM   2774  HB2 ALA A 175      17.364   7.323  -8.566  1.00 90.94           H  
ATOM   2775  HB3 ALA A 175      15.858   8.225  -8.244  1.00 90.94           H  
ATOM   2776  O   ALA A 175      16.159   5.987 -10.641  1.00 90.94           O  
ATOM   2777  N   HIS A 176      14.448   7.342 -11.197  1.00 92.38           N  
ATOM   2778  H   HIS A 176      14.129   8.297 -11.269  1.00 92.38           H  
ATOM   2779  CA  HIS A 176      13.543   6.300 -11.663  1.00 92.38           C  
ATOM   2780  HA  HIS A 176      14.058   5.339 -11.674  1.00 92.38           H  
ATOM   2781  C   HIS A 176      13.083   6.577 -13.088  1.00 92.38           C  
ATOM   2782  CB  HIS A 176      12.361   6.183 -10.699  1.00 92.38           C  
ATOM   2783  HB2 HIS A 176      11.564   5.616 -11.180  1.00 92.38           H  
ATOM   2784  HB3 HIS A 176      11.974   7.169 -10.443  1.00 92.38           H  
ATOM   2785  O   HIS A 176      12.417   7.579 -13.374  1.00 92.38           O  
ATOM   2786  CG  HIS A 176      12.749   5.433  -9.461  1.00 92.38           C  
ATOM   2787  CD2 HIS A 176      12.916   5.923  -8.200  1.00 92.38           C  
ATOM   2788  HD2 HIS A 176      12.782   6.948  -7.890  1.00 92.38           H  
ATOM   2789  ND1 HIS A 176      13.039   4.096  -9.424  1.00 92.38           N  
ATOM   2790  HD1 HIS A 176      13.007   3.484 -10.228  1.00 92.38           H  
ATOM   2791  CE1 HIS A 176      13.327   3.754  -8.166  1.00 92.38           C  
ATOM   2792  HE1 HIS A 176      13.572   2.755  -7.836  1.00 92.38           H  
ATOM   2793  NE2 HIS A 176      13.299   4.849  -7.387  1.00 92.38           N  
ATOM   2794  N   THR A 177      13.412   5.664 -13.996  1.00 89.81           N  
ATOM   2795  H   THR A 177      14.027   4.915 -13.712  1.00 89.81           H  
ATOM   2796  CA  THR A 177      12.935   5.716 -15.377  1.00 89.81           C  
ATOM   2797  HA  THR A 177      12.747   6.763 -15.613  1.00 89.81           H  
ATOM   2798  C   THR A 177      11.565   5.064 -15.505  1.00 89.81           C  
ATOM   2799  CB  THR A 177      14.000   5.303 -16.411  1.00 89.81           C  
ATOM   2800  HB  THR A 177      14.535   6.216 -16.673  1.00 89.81           H  
ATOM   2801  O   THR A 177      10.778   5.559 -16.301  1.00 89.81           O  
ATOM   2802  CG2 THR A 177      13.436   4.745 -17.716  1.00 89.81           C  
ATOM   2803 HG21 THR A 177      14.253   4.533 -18.405  1.00 89.81           H  
ATOM   2804 HG22 THR A 177      12.767   5.477 -18.169  1.00 89.81           H  
ATOM   2805 HG23 THR A 177      12.887   3.823 -17.522  1.00 89.81           H  
ATOM   2806  OG1 THR A 177      14.981   4.420 -15.932  1.00 89.81           O  
ATOM   2807  HG1 THR A 177      15.417   4.814 -15.173  1.00 89.81           H  
ATOM   2808  N   TYR A 178      11.166   4.147 -14.622  1.00 93.06           N  
ATOM   2809  H   TYR A 178      11.812   3.826 -13.916  1.00 93.06           H  
ATOM   2810  CA  TYR A 178       9.787   3.632 -14.535  1.00 93.06           C  
ATOM   2811  HA  TYR A 178       9.222   3.923 -15.421  1.00 93.06           H  
ATOM   2812  C   TYR A 178       9.036   4.225 -13.335  1.00 93.06           C  
ATOM   2813  CB  TYR A 178       9.834   2.104 -14.551  1.00 93.06           C  
ATOM   2814  HB2 TYR A 178       8.832   1.699 -14.406  1.00 93.06           H  
ATOM   2815  HB3 TYR A 178      10.454   1.740 -13.732  1.00 93.06           H  
ATOM   2816  O   TYR A 178       9.611   5.008 -12.577  1.00 93.06           O  
ATOM   2817  CG  TYR A 178      10.391   1.587 -15.856  1.00 93.06           C  
ATOM   2818  CD1 TYR A 178       9.539   1.406 -16.959  1.00 93.06           C  
ATOM   2819  HD1 TYR A 178       8.479   1.583 -16.851  1.00 93.06           H  
ATOM   2820  CD2 TYR A 178      11.772   1.353 -15.980  1.00 93.06           C  
ATOM   2821  HD2 TYR A 178      12.418   1.501 -15.127  1.00 93.06           H  
ATOM   2822  CE1 TYR A 178      10.058   0.957 -18.186  1.00 93.06           C  
ATOM   2823  HE1 TYR A 178       9.392   0.784 -19.018  1.00 93.06           H  
ATOM   2824  CE2 TYR A 178      12.299   0.927 -17.211  1.00 93.06           C  
ATOM   2825  HE2 TYR A 178      13.363   0.769 -17.307  1.00 93.06           H  
ATOM   2826  OH  TYR A 178      11.945   0.206 -19.466  1.00 93.06           O  
ATOM   2827  HH  TYR A 178      12.835  -0.130 -19.335  1.00 93.06           H  
ATOM   2828  CZ  TYR A 178      11.437   0.695 -18.305  1.00 93.06           C  
ATOM   2829  N   HIS A 179       7.735   3.986 -13.226  1.00 94.62           N  
ATOM   2830  H   HIS A 179       7.295   3.337 -13.863  1.00 94.62           H  
ATOM   2831  CA  HIS A 179       6.895   4.590 -12.196  1.00 94.62           C  
ATOM   2832  HA  HIS A 179       7.097   5.660 -12.163  1.00 94.62           H  
ATOM   2833  C   HIS A 179       7.220   3.998 -10.826  1.00 94.62           C  
ATOM   2834  CB  HIS A 179       5.408   4.415 -12.525  1.00 94.62           C  
ATOM   2835  HB2 HIS A 179       4.829   4.724 -11.654  1.00 94.62           H  
ATOM   2836  HB3 HIS A 179       5.200   3.360 -12.700  1.00 94.62           H  
ATOM   2837  O   HIS A 179       7.296   2.781 -10.661  1.00 94.62           O  
ATOM   2838  CG  HIS A 179       4.911   5.218 -13.705  1.00 94.62           C  
ATOM   2839  CD2 HIS A 179       5.644   5.750 -14.734  1.00 94.62           C  
ATOM   2840  HD2 HIS A 179       6.707   5.647 -14.890  1.00 94.62           H  
ATOM   2841  ND1 HIS A 179       3.602   5.578 -13.928  1.00 94.62           N  
ATOM   2842  HD1 HIS A 179       2.896   5.662 -13.210  1.00 94.62           H  
ATOM   2843  CE1 HIS A 179       3.557   6.324 -15.043  1.00 94.62           C  
ATOM   2844  HE1 HIS A 179       2.689   6.874 -15.377  1.00 94.62           H  
ATOM   2845  NE2 HIS A 179       4.782   6.444 -15.578  1.00 94.62           N  
ATOM   2846  N   ILE A 180       7.395   4.863  -9.829  1.00 97.25           N  
ATOM   2847  H   ILE A 180       7.365   5.850 -10.038  1.00 97.25           H  
ATOM   2848  CA  ILE A 180       7.659   4.432  -8.456  1.00 97.25           C  
ATOM   2849  HA  ILE A 180       8.478   3.713  -8.481  1.00 97.25           H  
ATOM   2850  C   ILE A 180       6.412   3.734  -7.906  1.00 97.25           C  
ATOM   2851  CB  ILE A 180       8.097   5.618  -7.573  1.00 97.25           C  
ATOM   2852  HB  ILE A 180       7.313   6.375  -7.597  1.00 97.25           H  
ATOM   2853  O   ILE A 180       5.370   4.362  -7.709  1.00 97.25           O  
ATOM   2854  CG1 ILE A 180       9.404   6.236  -8.118  1.00 97.25           C  
ATOM   2855 HG12 ILE A 180       9.324   6.401  -9.193  1.00 97.25           H  
ATOM   2856 HG13 ILE A 180      10.223   5.537  -7.950  1.00 97.25           H  
ATOM   2857  CG2 ILE A 180       8.296   5.158  -6.113  1.00 97.25           C  
ATOM   2858 HG21 ILE A 180       7.362   4.772  -5.703  1.00 97.25           H  
ATOM   2859 HG22 ILE A 180       8.601   5.999  -5.490  1.00 97.25           H  
ATOM   2860 HG23 ILE A 180       9.056   4.379  -6.066  1.00 97.25           H  
ATOM   2861  CD1 ILE A 180       9.748   7.590  -7.489  1.00 97.25           C  
ATOM   2862 HD11 ILE A 180       9.985   7.466  -6.432  1.00 97.25           H  
ATOM   2863 HD12 ILE A 180      10.614   8.016  -7.996  1.00 97.25           H  
ATOM   2864 HD13 ILE A 180       8.906   8.274  -7.599  1.00 97.25           H  
ATOM   2865  N   ASN A 181       6.536   2.439  -7.617  1.00 97.25           N  
ATOM   2866  H   ASN A 181       7.427   2.006  -7.810  1.00 97.25           H  
ATOM   2867  CA  ASN A 181       5.467   1.614  -7.052  1.00 97.25           C  
ATOM   2868  HA  ASN A 181       4.516   2.125  -7.200  1.00 97.25           H  
ATOM   2869  C   ASN A 181       5.608   1.422  -5.532  1.00 97.25           C  
ATOM   2870  CB  ASN A 181       5.392   0.291  -7.839  1.00 97.25           C  
ATOM   2871  HB2 ASN A 181       4.565  -0.309  -7.460  1.00 97.25           H  
ATOM   2872  HB3 ASN A 181       5.192   0.521  -8.886  1.00 97.25           H  
ATOM   2873  O   ASN A 181       4.618   1.160  -4.846  1.00 97.25           O  
ATOM   2874  CG  ASN A 181       6.649  -0.563  -7.756  1.00 97.25           C  
ATOM   2875  ND2 ASN A 181       7.184  -0.973  -8.884  1.00 97.25           N  
ATOM   2876 HD21 ASN A 181       8.004  -1.563  -8.853  1.00 97.25           H  
ATOM   2877 HD22 ASN A 181       6.794  -0.748  -9.788  1.00 97.25           H  
ATOM   2878  OD1 ASN A 181       7.148  -0.855  -6.675  1.00 97.25           O  
ATOM   2879  N   SER A 182       6.818   1.603  -4.989  1.00 98.44           N  
ATOM   2880  H   SER A 182       7.591   1.789  -5.611  1.00 98.44           H  
ATOM   2881  CA  SER A 182       7.100   1.382  -3.570  1.00 98.44           C  
ATOM   2882  HA  SER A 182       6.166   1.413  -3.009  1.00 98.44           H  
ATOM   2883  C   SER A 182       8.035   2.432  -2.999  1.00 98.44           C  
ATOM   2884  CB  SER A 182       7.727   0.008  -3.335  1.00 98.44           C  
ATOM   2885  HB2 SER A 182       7.822  -0.161  -2.263  1.00 98.44           H  
ATOM   2886  HB3 SER A 182       8.723  -0.024  -3.777  1.00 98.44           H  
ATOM   2887  O   SER A 182       9.023   2.811  -3.622  1.00 98.44           O  
ATOM   2888  OG  SER A 182       6.923  -1.004  -3.890  1.00 98.44           O  
ATOM   2889  HG  SER A 182       6.947  -0.921  -4.846  1.00 98.44           H  
ATOM   2890  N   ILE A 183       7.759   2.823  -1.758  1.00 98.75           N  
ATOM   2891  H   ILE A 183       6.927   2.447  -1.325  1.00 98.75           H  
ATOM   2892  CA  ILE A 183       8.706   3.482  -0.860  1.00 98.75           C  
ATOM   2893  HA  ILE A 183       9.710   3.318  -1.250  1.00 98.75           H  
ATOM   2894  C   ILE A 183       8.634   2.797   0.506  1.00 98.75           C  
ATOM   2895  CB  ILE A 183       8.482   5.010  -0.758  1.00 98.75           C  
ATOM   2896  HB  ILE A 183       9.105   5.381   0.056  1.00 98.75           H  
ATOM   2897  O   ILE A 183       7.549   2.423   0.967  1.00 98.75           O  
ATOM   2898  CG1 ILE A 183       7.013   5.371  -0.456  1.00 98.75           C  
ATOM   2899 HG12 ILE A 183       6.419   5.178  -1.349  1.00 98.75           H  
ATOM   2900 HG13 ILE A 183       6.636   4.729   0.340  1.00 98.75           H  
ATOM   2901  CG2 ILE A 183       8.950   5.697  -2.050  1.00 98.75           C  
ATOM   2902 HG21 ILE A 183       8.339   5.382  -2.896  1.00 98.75           H  
ATOM   2903 HG22 ILE A 183       8.897   6.782  -1.953  1.00 98.75           H  
ATOM   2904 HG23 ILE A 183       9.986   5.421  -2.250  1.00 98.75           H  
ATOM   2905  CD1 ILE A 183       6.792   6.825  -0.026  1.00 98.75           C  
ATOM   2906 HD11 ILE A 183       7.040   7.509  -0.837  1.00 98.75           H  
ATOM   2907 HD12 ILE A 183       5.744   6.968   0.241  1.00 98.75           H  
ATOM   2908 HD13 ILE A 183       7.411   7.046   0.844  1.00 98.75           H  
ATOM   2909  N   SER A 184       9.778   2.624   1.160  1.00 98.62           N  
ATOM   2910  H   SER A 184      10.640   2.906   0.714  1.00 98.62           H  
ATOM   2911  CA  SER A 184       9.849   1.997   2.481  1.00 98.62           C  
ATOM   2912  HA  SER A 184       8.906   2.161   3.004  1.00 98.62           H  
ATOM   2913  C   SER A 184      10.961   2.619   3.314  1.00 98.62           C  
ATOM   2914  CB  SER A 184      10.039   0.488   2.337  1.00 98.62           C  
ATOM   2915  HB2 SER A 184      11.011   0.280   1.888  1.00 98.62           H  
ATOM   2916  HB3 SER A 184       9.260   0.081   1.692  1.00 98.62           H  
ATOM   2917  O   SER A 184      12.095   2.746   2.853  1.00 98.62           O  
ATOM   2918  OG  SER A 184       9.974  -0.131   3.603  1.00 98.62           O  
ATOM   2919  HG  SER A 184       9.076  -0.417   3.790  1.00 98.62           H  
ATOM   2920  N   ILE A 185      10.614   3.043   4.530  1.00 98.06           N  
ATOM   2921  H   ILE A 185       9.702   2.786   4.882  1.00 98.06           H  
ATOM   2922  CA  ILE A 185      11.555   3.634   5.482  1.00 98.06           C  
ATOM   2923  HA  ILE A 185      12.249   4.281   4.944  1.00 98.06           H  
ATOM   2924  C   ILE A 185      12.361   2.512   6.123  1.00 98.06           C  
ATOM   2925  CB  ILE A 185      10.821   4.478   6.547  1.00 98.06           C  
ATOM   2926  HB  ILE A 185      10.165   3.815   7.112  1.00 98.06           H  
ATOM   2927  O   ILE A 185      11.794   1.515   6.568  1.00 98.06           O  
ATOM   2928  CG1 ILE A 185       9.932   5.579   5.933  1.00 98.06           C  
ATOM   2929 HG12 ILE A 185       9.158   5.114   5.323  1.00 98.06           H  
ATOM   2930 HG13 ILE A 185       9.426   6.107   6.741  1.00 98.06           H  
ATOM   2931  CG2 ILE A 185      11.811   5.107   7.544  1.00 98.06           C  
ATOM   2932 HG21 ILE A 185      12.238   4.326   8.173  1.00 98.06           H  
ATOM   2933 HG22 ILE A 185      11.291   5.811   8.195  1.00 98.06           H  
ATOM   2934 HG23 ILE A 185      12.620   5.617   7.021  1.00 98.06           H  
ATOM   2935  CD1 ILE A 185      10.668   6.610   5.073  1.00 98.06           C  
ATOM   2936 HD11 ILE A 185      11.078   6.133   4.183  1.00 98.06           H  
ATOM   2937 HD12 ILE A 185       9.951   7.374   4.773  1.00 98.06           H  
ATOM   2938 HD13 ILE A 185      11.467   7.090   5.638  1.00 98.06           H  
ATOM   2939  N   ASN A 186      13.676   2.684   6.182  1.00 98.12           N  
ATOM   2940  H   ASN A 186      14.097   3.542   5.856  1.00 98.12           H  
ATOM   2941  CA  ASN A 186      14.546   1.716   6.820  1.00 98.12           C  
ATOM   2942  HA  ASN A 186      14.209   0.718   6.539  1.00 98.12           H  
ATOM   2943  C   ASN A 186      14.456   1.825   8.354  1.00 98.12           C  
ATOM   2944  CB  ASN A 186      15.960   1.917   6.256  1.00 98.12           C  
ATOM   2945  HB2 ASN A 186      16.411   2.806   6.696  1.00 98.12           H  
ATOM   2946  HB3 ASN A 186      15.905   2.071   5.178  1.00 98.12           H  
ATOM   2947  O   ASN A 186      14.196   2.897   8.907  1.00 98.12           O  
ATOM   2948  CG  ASN A 186      16.863   0.729   6.489  1.00 98.12           C  
ATOM   2949  ND2 ASN A 186      18.022   0.700   5.891  1.00 98.12           N  
ATOM   2950 HD21 ASN A 186      18.598  -0.122   6.004  1.00 98.12           H  
ATOM   2951 HD22 ASN A 186      18.354   1.541   5.440  1.00 98.12           H  
ATOM   2952  OD1 ASN A 186      16.528  -0.187   7.215  1.00 98.12           O  
ATOM   2953  N   SER A 187      14.721   0.727   9.062  1.00 96.62           N  
ATOM   2954  H   SER A 187      15.027  -0.092   8.556  1.00 96.62           H  
ATOM   2955  CA  SER A 187      14.719   0.675  10.528  1.00 96.62           C  
ATOM   2956  HA  SER A 187      13.786   1.117  10.877  1.00 96.62           H  
ATOM   2957  C   SER A 187      15.862   1.475  11.174  1.00 96.62           C  
ATOM   2958  CB  SER A 187      14.739  -0.789  10.988  1.00 96.62           C  
ATOM   2959  HB2 SER A 187      14.011  -1.358  10.409  1.00 96.62           H  
ATOM   2960  HB3 SER A 187      14.455  -0.833  12.040  1.00 96.62           H  
ATOM   2961  O   SER A 187      15.893   1.614  12.394  1.00 96.62           O  
ATOM   2962  OG  SER A 187      16.023  -1.370  10.834  1.00 96.62           O  
ATOM   2963  HG  SER A 187      16.606  -0.891  11.427  1.00 96.62           H  
ATOM   2964  N   ASP A 188      16.824   1.969  10.385  1.00 95.94           N  
ATOM   2965  H   ASP A 188      16.736   1.822   9.389  1.00 95.94           H  
ATOM   2966  CA  ASP A 188      17.854   2.917  10.838  1.00 95.94           C  
ATOM   2967  HA  ASP A 188      18.182   2.615  11.832  1.00 95.94           H  
ATOM   2968  C   ASP A 188      17.322   4.357  10.982  1.00 95.94           C  
ATOM   2969  CB  ASP A 188      19.086   2.843   9.912  1.00 95.94           C  
ATOM   2970  HB2 ASP A 188      19.877   3.454  10.349  1.00 95.94           H  
ATOM   2971  HB3 ASP A 188      19.443   1.813   9.896  1.00 95.94           H  
ATOM   2972  O   ASP A 188      17.894   5.163  11.717  1.00 95.94           O  
ATOM   2973  CG  ASP A 188      18.865   3.315   8.465  1.00 95.94           C  
ATOM   2974  OD1 ASP A 188      17.885   4.039   8.191  1.00 95.94           O  
ATOM   2975  OD2 ASP A 188      19.664   2.943   7.584  1.00 95.94           O  
ATOM   2976  N   TYR A 189      16.196   4.672  10.332  1.00 93.31           N  
ATOM   2977  H   TYR A 189      15.793   3.957   9.745  1.00 93.31           H  
ATOM   2978  CA  TYR A 189      15.575   5.996  10.293  1.00 93.31           C  
ATOM   2979  HA  TYR A 189      14.741   5.912   9.597  1.00 93.31           H  
ATOM   2980  C   TYR A 189      16.469   7.114   9.733  1.00 93.31           C  
ATOM   2981  CB  TYR A 189      15.002   6.334  11.670  1.00 93.31           C  
ATOM   2982  HB2 TYR A 189      14.288   7.151  11.561  1.00 93.31           H  
ATOM   2983  HB3 TYR A 189      15.813   6.684  12.308  1.00 93.31           H  
ATOM   2984  O   TYR A 189      16.296   8.291  10.088  1.00 93.31           O  
ATOM   2985  CG  TYR A 189      14.304   5.181  12.358  1.00 93.31           C  
ATOM   2986  CD1 TYR A 189      13.280   4.477  11.692  1.00 93.31           C  
ATOM   2987  HD1 TYR A 189      13.043   4.694  10.661  1.00 93.31           H  
ATOM   2988  CD2 TYR A 189      14.663   4.828  13.673  1.00 93.31           C  
ATOM   2989  HD2 TYR A 189      15.502   5.312  14.152  1.00 93.31           H  
ATOM   2990  CE1 TYR A 189      12.539   3.502  12.381  1.00 93.31           C  
ATOM   2991  HE1 TYR A 189      11.738   2.970  11.889  1.00 93.31           H  
ATOM   2992  CE2 TYR A 189      13.944   3.829  14.353  1.00 93.31           C  
ATOM   2993  HE2 TYR A 189      14.222   3.550  15.358  1.00 93.31           H  
ATOM   2994  OH  TYR A 189      12.123   2.266  14.383  1.00 93.31           O  
ATOM   2995  HH  TYR A 189      12.529   2.015  15.216  1.00 93.31           H  
ATOM   2996  CZ  TYR A 189      12.860   3.188  13.715  1.00 93.31           C  
ATOM   2997  N   GLU A 190      17.411   6.736   8.874  1.00 96.62           N  
ATOM   2998  H   GLU A 190      17.506   5.741   8.723  1.00 96.62           H  
ATOM   2999  CA  GLU A 190      18.330   7.594   8.121  1.00 96.62           C  
ATOM   3000  HA  GLU A 190      18.090   8.645   8.288  1.00 96.62           H  
ATOM   3001  C   GLU A 190      18.217   7.335   6.617  1.00 96.62           C  
ATOM   3002  CB  GLU A 190      19.776   7.350   8.578  1.00 96.62           C  
ATOM   3003  HB2 GLU A 190      20.015   6.290   8.490  1.00 96.62           H  
ATOM   3004  HB3 GLU A 190      20.441   7.915   7.924  1.00 96.62           H  
ATOM   3005  O   GLU A 190      18.350   8.265   5.817  1.00 96.62           O  
ATOM   3006  CG  GLU A 190      19.999   7.816  10.023  1.00 96.62           C  
ATOM   3007  HG2 GLU A 190      19.653   8.846  10.108  1.00 96.62           H  
ATOM   3008  HG3 GLU A 190      19.391   7.212  10.696  1.00 96.62           H  
ATOM   3009  CD  GLU A 190      21.463   7.749  10.487  1.00 96.62           C  
ATOM   3010  OE1 GLU A 190      21.712   8.284  11.595  1.00 96.62           O  
ATOM   3011  OE2 GLU A 190      22.321   7.201   9.759  1.00 96.62           O  
ATOM   3012  N   THR A 191      17.905   6.097   6.230  1.00 98.12           N  
ATOM   3013  H   THR A 191      17.816   5.375   6.930  1.00 98.12           H  
ATOM   3014  CA  THR A 191      17.746   5.685   4.839  1.00 98.12           C  
ATOM   3015  HA  THR A 191      17.921   6.560   4.213  1.00 98.12           H  
ATOM   3016  C   THR A 191      16.326   5.225   4.520  1.00 98.12           C  
ATOM   3017  CB  THR A 191      18.791   4.634   4.427  1.00 98.12           C  
ATOM   3018  HB  THR A 191      18.650   4.418   3.368  1.00 98.12           H  
ATOM   3019  O   THR A 191      15.499   4.946   5.392  1.00 98.12           O  
ATOM   3020  CG2 THR A 191      20.228   5.121   4.610  1.00 98.12           C  
ATOM   3021 HG21 THR A 191      20.382   6.032   4.031  1.00 98.12           H  
ATOM   3022 HG22 THR A 191      20.431   5.318   5.663  1.00 98.12           H  
ATOM   3023 HG23 THR A 191      20.915   4.352   4.256  1.00 98.12           H  
ATOM   3024  OG1 THR A 191      18.642   3.420   5.122  1.00 98.12           O  
ATOM   3025  HG1 THR A 191      19.011   3.502   6.004  1.00 98.12           H  
ATOM   3026  N   TYR A 192      16.012   5.188   3.231  1.00 98.50           N  
ATOM   3027  H   TYR A 192      16.712   5.456   2.555  1.00 98.50           H  
ATOM   3028  CA  TYR A 192      14.781   4.603   2.715  1.00 98.50           C  
ATOM   3029  HA  TYR A 192      14.490   3.772   3.357  1.00 98.50           H  
ATOM   3030  C   TYR A 192      15.037   4.045   1.316  1.00 98.50           C  
ATOM   3031  CB  TYR A 192      13.649   5.644   2.729  1.00 98.50           C  
ATOM   3032  HB2 TYR A 192      12.698   5.129   2.596  1.00 98.50           H  
ATOM   3033  HB3 TYR A 192      13.612   6.122   3.708  1.00 98.50           H  
ATOM   3034  O   TYR A 192      15.976   4.471   0.640  1.00 98.50           O  
ATOM   3035  CG  TYR A 192      13.737   6.710   1.661  1.00 98.50           C  
ATOM   3036  CD1 TYR A 192      14.463   7.895   1.887  1.00 98.50           C  
ATOM   3037  HD1 TYR A 192      14.983   8.030   2.824  1.00 98.50           H  
ATOM   3038  CD2 TYR A 192      13.088   6.504   0.431  1.00 98.50           C  
ATOM   3039  HD2 TYR A 192      12.541   5.591   0.249  1.00 98.50           H  
ATOM   3040  CE1 TYR A 192      14.522   8.889   0.889  1.00 98.50           C  
ATOM   3041  HE1 TYR A 192      15.082   9.798   1.050  1.00 98.50           H  
ATOM   3042  CE2 TYR A 192      13.181   7.471  -0.580  1.00 98.50           C  
ATOM   3043  HE2 TYR A 192      12.747   7.290  -1.552  1.00 98.50           H  
ATOM   3044  OH  TYR A 192      13.951   9.590  -1.341  1.00 98.50           O  
ATOM   3045  HH  TYR A 192      14.507  10.339  -1.116  1.00 98.50           H  
ATOM   3046  CZ  TYR A 192      13.885   8.667  -0.352  1.00 98.50           C  
ATOM   3047  N   LEU A 193      14.215   3.094   0.879  1.00 98.25           N  
ATOM   3048  H   LEU A 193      13.445   2.815   1.471  1.00 98.25           H  
ATOM   3049  CA  LEU A 193      14.261   2.584  -0.487  1.00 98.25           C  
ATOM   3050  HA  LEU A 193      15.158   2.984  -0.960  1.00 98.25           H  
ATOM   3051  C   LEU A 193      13.087   3.114  -1.296  1.00 98.25           C  
ATOM   3052  CB  LEU A 193      14.427   1.050  -0.533  1.00 98.25           C  
ATOM   3053  HB2 LEU A 193      15.312   0.806   0.055  1.00 98.25           H  
ATOM   3054  HB3 LEU A 193      14.649   0.758  -1.559  1.00 98.25           H  
ATOM   3055  O   LEU A 193      12.011   3.374  -0.748  1.00 98.25           O  
ATOM   3056  CG  LEU A 193      13.243   0.201  -0.027  1.00 98.25           C  
ATOM   3057  HG  LEU A 193      12.859   0.640   0.893  1.00 98.25           H  
ATOM   3058  CD1 LEU A 193      12.102   0.047  -1.044  1.00 98.25           C  
ATOM   3059 HD11 LEU A 193      11.371  -0.671  -0.673  1.00 98.25           H  
ATOM   3060 HD12 LEU A 193      11.575   0.989  -1.202  1.00 98.25           H  
ATOM   3061 HD13 LEU A 193      12.493  -0.311  -1.996  1.00 98.25           H  
ATOM   3062  CD2 LEU A 193      13.711  -1.224   0.276  1.00 98.25           C  
ATOM   3063 HD21 LEU A 193      14.059  -1.710  -0.636  1.00 98.25           H  
ATOM   3064 HD22 LEU A 193      14.530  -1.213   0.996  1.00 98.25           H  
ATOM   3065 HD23 LEU A 193      12.893  -1.805   0.702  1.00 98.25           H  
ATOM   3066  N   SER A 194      13.290   3.218  -2.600  1.00 98.56           N  
ATOM   3067  H   SER A 194      14.221   3.056  -2.957  1.00 98.56           H  
ATOM   3068  CA  SER A 194      12.224   3.361  -3.582  1.00 98.56           C  
ATOM   3069  HA  SER A 194      11.273   3.168  -3.086  1.00 98.56           H  
ATOM   3070  C   SER A 194      12.395   2.329  -4.684  1.00 98.56           C  
ATOM   3071  CB  SER A 194      12.173   4.779  -4.140  1.00 98.56           C  
ATOM   3072  HB2 SER A 194      11.360   4.866  -4.860  1.00 98.56           H  
ATOM   3073  HB3 SER A 194      11.990   5.463  -3.311  1.00 98.56           H  
ATOM   3074  O   SER A 194      13.519   2.044  -5.098  1.00 98.56           O  
ATOM   3075  OG  SER A 194      13.394   5.131  -4.746  1.00 98.56           O  
ATOM   3076  HG  SER A 194      13.325   4.930  -5.683  1.00 98.56           H  
ATOM   3077  N   ALA A 195      11.285   1.762  -5.145  1.00 98.12           N  
ATOM   3078  H   ALA A 195      10.393   2.073  -4.789  1.00 98.12           H  
ATOM   3079  CA  ALA A 195      11.272   0.803  -6.239  1.00 98.12           C  
ATOM   3080  HA  ALA A 195      12.284   0.703  -6.631  1.00 98.12           H  
ATOM   3081  C   ALA A 195      10.382   1.299  -7.375  1.00 98.12           C  
ATOM   3082  CB  ALA A 195      10.842  -0.578  -5.741  1.00 98.12           C  
ATOM   3083  HB1 ALA A 195       9.777  -0.578  -5.510  1.00 98.12           H  
ATOM   3084  HB2 ALA A 195      11.008  -1.308  -6.534  1.00 98.12           H  
ATOM   3085  HB3 ALA A 195      11.421  -0.858  -4.861  1.00 98.12           H  
ATOM   3086  O   ALA A 195       9.273   1.782  -7.129  1.00 98.12           O  
ATOM   3087  N   ASP A 196      10.879   1.150  -8.597  1.00 96.81           N  
ATOM   3088  H   ASP A 196      11.766   0.675  -8.679  1.00 96.81           H  
ATOM   3089  CA  ASP A 196      10.063   1.146  -9.804  1.00 96.81           C  
ATOM   3090  HA  ASP A 196       9.041   1.426  -9.547  1.00 96.81           H  
ATOM   3091  C   ASP A 196       9.971  -0.281 -10.362  1.00 96.81           C  
ATOM   3092  CB  ASP A 196      10.570   2.197 -10.810  1.00 96.81           C  
ATOM   3093  HB2 ASP A 196      10.617   3.162 -10.304  1.00 96.81           H  
ATOM   3094  HB3 ASP A 196       9.816   2.294 -11.590  1.00 96.81           H  
ATOM   3095  O   ASP A 196      10.312  -1.247  -9.679  1.00 96.81           O  
ATOM   3096  CG  ASP A 196      11.917   1.911 -11.493  1.00 96.81           C  
ATOM   3097  OD1 ASP A 196      12.283   0.734 -11.685  1.00 96.81           O  
ATOM   3098  OD2 ASP A 196      12.591   2.896 -11.881  1.00 96.81           O  
ATOM   3099  N   ASP A 197       9.487  -0.422 -11.591  1.00 96.31           N  
ATOM   3100  H   ASP A 197       9.119   0.397 -12.054  1.00 96.31           H  
ATOM   3101  CA  ASP A 197       9.252  -1.721 -12.217  1.00 96.31           C  
ATOM   3102  HA  ASP A 197       8.607  -2.308 -11.563  1.00 96.31           H  
ATOM   3103  C   ASP A 197      10.528  -2.540 -12.464  1.00 96.31           C  
ATOM   3104  CB  ASP A 197       8.514  -1.504 -13.542  1.00 96.31           C  
ATOM   3105  HB2 ASP A 197       9.174  -0.966 -14.223  1.00 96.31           H  
ATOM   3106  HB3 ASP A 197       8.287  -2.470 -13.992  1.00 96.31           H  
ATOM   3107  O   ASP A 197      10.441  -3.753 -12.635  1.00 96.31           O  
ATOM   3108  CG  ASP A 197       7.208  -0.724 -13.385  1.00 96.31           C  
ATOM   3109  OD1 ASP A 197       6.582  -0.770 -12.302  1.00 96.31           O  
ATOM   3110  OD2 ASP A 197       6.862  -0.037 -14.372  1.00 96.31           O  
ATOM   3111  N   LEU A 198      11.715  -1.927 -12.503  1.00 95.38           N  
ATOM   3112  H   LEU A 198      11.742  -0.939 -12.297  1.00 95.38           H  
ATOM   3113  CA  LEU A 198      12.971  -2.624 -12.819  1.00 95.38           C  
ATOM   3114  HA  LEU A 198      12.805  -3.701 -12.783  1.00 95.38           H  
ATOM   3115  C   LEU A 198      14.101  -2.358 -11.823  1.00 95.38           C  
ATOM   3116  CB  LEU A 198      13.428  -2.254 -14.241  1.00 95.38           C  
ATOM   3117  HB2 LEU A 198      13.616  -1.181 -14.266  1.00 95.38           H  
ATOM   3118  HB3 LEU A 198      14.371  -2.764 -14.438  1.00 95.38           H  
ATOM   3119  O   LEU A 198      15.101  -3.080 -11.837  1.00 95.38           O  
ATOM   3120  CG  LEU A 198      12.444  -2.609 -15.368  1.00 95.38           C  
ATOM   3121  HG  LEU A 198      11.518  -2.048 -15.242  1.00 95.38           H  
ATOM   3122  CD1 LEU A 198      13.065  -2.237 -16.716  1.00 95.38           C  
ATOM   3123 HD11 LEU A 198      12.270  -2.152 -17.457  1.00 95.38           H  
ATOM   3124 HD12 LEU A 198      13.594  -1.289 -16.620  1.00 95.38           H  
ATOM   3125 HD13 LEU A 198      13.778  -3.001 -17.026  1.00 95.38           H  
ATOM   3126  CD2 LEU A 198      12.137  -4.102 -15.468  1.00 95.38           C  
ATOM   3127 HD21 LEU A 198      11.458  -4.269 -16.304  1.00 95.38           H  
ATOM   3128 HD22 LEU A 198      13.055  -4.671 -15.611  1.00 95.38           H  
ATOM   3129 HD23 LEU A 198      11.650  -4.465 -14.563  1.00 95.38           H  
ATOM   3130  N   ARG A 199      13.983  -1.332 -10.979  1.00 95.62           N  
ATOM   3131  H   ARG A 199      13.161  -0.750 -11.057  1.00 95.62           H  
ATOM   3132  CA  ARG A 199      15.067  -0.855 -10.122  1.00 95.62           C  
ATOM   3133  HA  ARG A 199      15.833  -1.629 -10.077  1.00 95.62           H  
ATOM   3134  C   ARG A 199      14.624  -0.584  -8.700  1.00 95.62           C  
ATOM   3135  CB  ARG A 199      15.675   0.414 -10.728  1.00 95.62           C  
ATOM   3136  HB2 ARG A 199      16.308   0.901  -9.986  1.00 95.62           H  
ATOM   3137  HB3 ARG A 199      14.880   1.109 -10.999  1.00 95.62           H  
ATOM   3138  O   ARG A 199      13.532  -0.079  -8.457  1.00 95.62           O  
ATOM   3139  CG  ARG A 199      16.521   0.084 -11.959  1.00 95.62           C  
ATOM   3140  HG2 ARG A 199      17.329  -0.586 -11.667  1.00 95.62           H  
ATOM   3141  HG3 ARG A 199      15.913  -0.400 -12.724  1.00 95.62           H  
ATOM   3142  CD  ARG A 199      17.106   1.369 -12.530  1.00 95.62           C  
ATOM   3143  HD2 ARG A 199      17.594   1.925 -11.730  1.00 95.62           H  
ATOM   3144  HD3 ARG A 199      16.299   1.976 -12.941  1.00 95.62           H  
ATOM   3145  NE  ARG A 199      18.089   1.057 -13.570  1.00 95.62           N  
ATOM   3146  HE  ARG A 199      18.357   0.089 -13.680  1.00 95.62           H  
ATOM   3147  NH1 ARG A 199      18.648   3.217 -14.129  1.00 95.62           N  
ATOM   3148 HH11 ARG A 199      19.155   3.889 -14.687  1.00 95.62           H  
ATOM   3149 HH12 ARG A 199      17.875   3.584 -13.593  1.00 95.62           H  
ATOM   3150  NH2 ARG A 199      19.773   1.447 -14.975  1.00 95.62           N  
ATOM   3151 HH21 ARG A 199      20.500   2.057 -15.320  1.00 95.62           H  
ATOM   3152 HH22 ARG A 199      19.960   0.466 -14.820  1.00 95.62           H  
ATOM   3153  CZ  ARG A 199      18.825   1.923 -14.224  1.00 95.62           C  
ATOM   3154  N   ILE A 200      15.544  -0.824  -7.768  1.00 96.88           N  
ATOM   3155  H   ILE A 200      16.418  -1.229  -8.074  1.00 96.88           H  
ATOM   3156  CA  ILE A 200      15.433  -0.386  -6.375  1.00 96.88           C  
ATOM   3157  HA  ILE A 200      14.525   0.209  -6.276  1.00 96.88           H  
ATOM   3158  C   ILE A 200      16.618   0.513  -6.053  1.00 96.88           C  
ATOM   3159  CB  ILE A 200      15.307  -1.563  -5.385  1.00 96.88           C  
ATOM   3160  HB  ILE A 200      16.242  -2.123  -5.380  1.00 96.88           H  
ATOM   3161  O   ILE A 200      17.774   0.133  -6.259  1.00 96.88           O  
ATOM   3162  CG1 ILE A 200      14.163  -2.496  -5.833  1.00 96.88           C  
ATOM   3163 HG12 ILE A 200      14.386  -2.880  -6.828  1.00 96.88           H  
ATOM   3164 HG13 ILE A 200      13.237  -1.925  -5.897  1.00 96.88           H  
ATOM   3165  CG2 ILE A 200      15.060  -1.029  -3.961  1.00 96.88           C  
ATOM   3166 HG21 ILE A 200      14.107  -0.501  -3.922  1.00 96.88           H  
ATOM   3167 HG22 ILE A 200      15.049  -1.850  -3.244  1.00 96.88           H  
ATOM   3168 HG23 ILE A 200      15.856  -0.347  -3.659  1.00 96.88           H  
ATOM   3169  CD1 ILE A 200      13.927  -3.714  -4.943  1.00 96.88           C  
ATOM   3170 HD11 ILE A 200      14.846  -4.296  -4.874  1.00 96.88           H  
ATOM   3171 HD12 ILE A 200      13.592  -3.416  -3.950  1.00 96.88           H  
ATOM   3172 HD13 ILE A 200      13.154  -4.330  -5.402  1.00 96.88           H  
ATOM   3173  N   ASN A 201      16.320   1.696  -5.528  1.00 97.00           N  
ATOM   3174  H   ASN A 201      15.346   1.905  -5.360  1.00 97.00           H  
ATOM   3175  CA  ASN A 201      17.294   2.704  -5.144  1.00 97.00           C  
ATOM   3176  HA  ASN A 201      18.295   2.368  -5.411  1.00 97.00           H  
ATOM   3177  C   ASN A 201      17.256   2.930  -3.631  1.00 97.00           C  
ATOM   3178  CB  ASN A 201      17.000   3.992  -5.920  1.00 97.00           C  
ATOM   3179  HB2 ASN A 201      15.966   4.287  -5.743  1.00 97.00           H  
ATOM   3180  HB3 ASN A 201      17.641   4.791  -5.547  1.00 97.00           H  
ATOM   3181  O   ASN A 201      16.184   3.075  -3.046  1.00 97.00           O  
ATOM   3182  CG  ASN A 201      17.240   3.861  -7.415  1.00 97.00           C  
ATOM   3183  ND2 ASN A 201      16.396   4.480  -8.205  1.00 97.00           N  
ATOM   3184 HD21 ASN A 201      16.584   4.532  -9.196  1.00 97.00           H  
ATOM   3185 HD22 ASN A 201      15.570   4.925  -7.832  1.00 97.00           H  
ATOM   3186  OD1 ASN A 201      18.154   3.192  -7.882  1.00 97.00           O  
ATOM   3187  N   LEU A 202      18.431   2.986  -3.009  1.00 97.31           N  
ATOM   3188  H   LEU A 202      19.258   2.825  -3.565  1.00 97.31           H  
ATOM   3189  CA  LEU A 202      18.631   3.361  -1.615  1.00 97.31           C  
ATOM   3190  HA  LEU A 202      17.710   3.175  -1.062  1.00 97.31           H  
ATOM   3191  C   LEU A 202      18.973   4.847  -1.520  1.00 97.31           C  
ATOM   3192  CB  LEU A 202      19.754   2.499  -1.020  1.00 97.31           C  
ATOM   3193  HB2 LEU A 202      20.672   2.702  -1.571  1.00 97.31           H  
ATOM   3194  HB3 LEU A 202      19.508   1.447  -1.168  1.00 97.31           H  
ATOM   3195  O   LEU A 202      19.910   5.325  -2.162  1.00 97.31           O  
ATOM   3196  CG  LEU A 202      20.010   2.747   0.479  1.00 97.31           C  
ATOM   3197  HG  LEU A 202      20.193   3.806   0.662  1.00 97.31           H  
ATOM   3198  CD1 LEU A 202      18.819   2.290   1.317  1.00 97.31           C  
ATOM   3199 HD11 LEU A 202      19.100   2.204   2.366  1.00 97.31           H  
ATOM   3200 HD12 LEU A 202      18.008   3.014   1.237  1.00 97.31           H  
ATOM   3201 HD13 LEU A 202      18.477   1.323   0.949  1.00 97.31           H  
ATOM   3202  CD2 LEU A 202      21.252   1.975   0.919  1.00 97.31           C  
ATOM   3203 HD21 LEU A 202      22.112   2.299   0.333  1.00 97.31           H  
ATOM   3204 HD22 LEU A 202      21.098   0.906   0.772  1.00 97.31           H  
ATOM   3205 HD23 LEU A 202      21.451   2.168   1.973  1.00 97.31           H  
ATOM   3206  N   TRP A 203      18.262   5.557  -0.659  1.00 98.00           N  
ATOM   3207  H   TRP A 203      17.507   5.099  -0.169  1.00 98.00           H  
ATOM   3208  CA  TRP A 203      18.431   6.984  -0.422  1.00 98.00           C  
ATOM   3209  HA  TRP A 203      19.196   7.394  -1.082  1.00 98.00           H  
ATOM   3210  C   TRP A 203      18.818   7.252   1.018  1.00 98.00           C  
ATOM   3211  CB  TRP A 203      17.117   7.690  -0.707  1.00 98.00           C  
ATOM   3212  HB2 TRP A 203      17.225   8.755  -0.503  1.00 98.00           H  
ATOM   3213  HB3 TRP A 203      16.371   7.281  -0.025  1.00 98.00           H  
ATOM   3214  O   TRP A 203      18.412   6.526   1.923  1.00 98.00           O  
ATOM   3215  CG  TRP A 203      16.610   7.522  -2.090  1.00 98.00           C  
ATOM   3216  CD1 TRP A 203      15.867   6.478  -2.514  1.00 98.00           C  
ATOM   3217  HD1 TRP A 203      15.555   5.643  -1.904  1.00 98.00           H  
ATOM   3218  CD2 TRP A 203      16.769   8.414  -3.229  1.00 98.00           C  
ATOM   3219  CE2 TRP A 203      16.044   7.845  -4.313  1.00 98.00           C  
ATOM   3220  CE3 TRP A 203      17.429   9.644  -3.459  1.00 98.00           C  
ATOM   3221  HE3 TRP A 203      18.010  10.090  -2.666  1.00 98.00           H  
ATOM   3222  NE1 TRP A 203      15.539   6.665  -3.831  1.00 98.00           N  
ATOM   3223  HE1 TRP A 203      14.901   6.054  -4.321  1.00 98.00           H  
ATOM   3224  CH2 TRP A 203      16.569   9.709  -5.743  1.00 98.00           C  
ATOM   3225  HH2 TRP A 203      16.434  10.213  -6.689  1.00 98.00           H  
ATOM   3226  CZ2 TRP A 203      15.919   8.485  -5.539  1.00 98.00           C  
ATOM   3227  HZ2 TRP A 203      15.281   8.039  -6.288  1.00 98.00           H  
ATOM   3228  CZ3 TRP A 203      17.339  10.285  -4.713  1.00 98.00           C  
ATOM   3229  HZ3 TRP A 203      17.830  11.233  -4.871  1.00 98.00           H  
ATOM   3230  N   HIS A 204      19.527   8.354   1.238  1.00 97.81           N  
ATOM   3231  H   HIS A 204      19.766   8.933   0.445  1.00 97.81           H  
ATOM   3232  CA  HIS A 204      19.681   8.939   2.562  1.00 97.81           C  
ATOM   3233  HA  HIS A 204      19.420   8.208   3.327  1.00 97.81           H  
ATOM   3234  C   HIS A 204      18.724  10.129   2.692  1.00 97.81           C  
ATOM   3235  CB  HIS A 204      21.149   9.318   2.769  1.00 97.81           C  
ATOM   3236  HB2 HIS A 204      21.418  10.121   2.083  1.00 97.81           H  
ATOM   3237  HB3 HIS A 204      21.773   8.454   2.542  1.00 97.81           H  
ATOM   3238  O   HIS A 204      18.684  10.989   1.814  1.00 97.81           O  
ATOM   3239  CG  HIS A 204      21.438   9.752   4.177  1.00 97.81           C  
ATOM   3240  CD2 HIS A 204      21.916   8.965   5.190  1.00 97.81           C  
ATOM   3241  HD2 HIS A 204      22.156   7.914   5.130  1.00 97.81           H  
ATOM   3242  ND1 HIS A 204      21.243  11.011   4.694  1.00 97.81           N  
ATOM   3243  HD1 HIS A 204      21.045  11.845   4.159  1.00 97.81           H  
ATOM   3244  CE1 HIS A 204      21.577  10.979   5.995  1.00 97.81           C  
ATOM   3245  HE1 HIS A 204      21.564  11.822   6.669  1.00 97.81           H  
ATOM   3246  NE2 HIS A 204      22.016   9.764   6.329  1.00 97.81           N  
ATOM   3247  N   LEU A 205      17.975  10.219   3.792  1.00 97.31           N  
ATOM   3248  H   LEU A 205      18.086   9.504   4.496  1.00 97.31           H  
ATOM   3249  CA  LEU A 205      16.924  11.230   3.992  1.00 97.31           C  
ATOM   3250  HA  LEU A 205      16.184  11.121   3.200  1.00 97.31           H  
ATOM   3251  C   LEU A 205      17.430  12.681   3.909  1.00 97.31           C  
ATOM   3252  CB  LEU A 205      16.261  10.975   5.358  1.00 97.31           C  
ATOM   3253  HB2 LEU A 205      15.714  11.867   5.663  1.00 97.31           H  
ATOM   3254  HB3 LEU A 205      17.045  10.808   6.097  1.00 97.31           H  
ATOM   3255  O   LEU A 205      16.659  13.591   3.613  1.00 97.31           O  
ATOM   3256  CG  LEU A 205      15.285   9.784   5.370  1.00 97.31           C  
ATOM   3257  HG  LEU A 205      15.743   8.920   4.887  1.00 97.31           H  
ATOM   3258  CD1 LEU A 205      14.952   9.410   6.814  1.00 97.31           C  
ATOM   3259 HD11 LEU A 205      15.858   9.071   7.315  1.00 97.31           H  
ATOM   3260 HD12 LEU A 205      14.553  10.273   7.346  1.00 97.31           H  
ATOM   3261 HD13 LEU A 205      14.231   8.592   6.827  1.00 97.31           H  
ATOM   3262  CD2 LEU A 205      13.976  10.131   4.650  1.00 97.31           C  
ATOM   3263 HD21 LEU A 205      13.520  11.013   5.098  1.00 97.31           H  
ATOM   3264 HD22 LEU A 205      14.167  10.326   3.595  1.00 97.31           H  
ATOM   3265 HD23 LEU A 205      13.287   9.289   4.719  1.00 97.31           H  
ATOM   3266  N   GLU A 206      18.723  12.905   4.146  1.00 96.69           N  
ATOM   3267  H   GLU A 206      19.255  12.110   4.470  1.00 96.69           H  
ATOM   3268  CA  GLU A 206      19.357  14.229   4.057  1.00 96.69           C  
ATOM   3269  HA  GLU A 206      18.579  14.990   4.104  1.00 96.69           H  
ATOM   3270  C   GLU A 206      20.094  14.507   2.735  1.00 96.69           C  
ATOM   3271  CB  GLU A 206      20.285  14.447   5.265  1.00 96.69           C  
ATOM   3272  HB2 GLU A 206      20.813  15.394   5.151  1.00 96.69           H  
ATOM   3273  HB3 GLU A 206      21.040  13.661   5.284  1.00 96.69           H  
ATOM   3274  O   GLU A 206      20.563  15.626   2.536  1.00 96.69           O  
ATOM   3275  CG  GLU A 206      19.540  14.469   6.610  1.00 96.69           C  
ATOM   3276  HG2 GLU A 206      19.056  13.506   6.771  1.00 96.69           H  
ATOM   3277  HG3 GLU A 206      20.276  14.603   7.403  1.00 96.69           H  
ATOM   3278  CD  GLU A 206      18.498  15.600   6.710  1.00 96.69           C  
ATOM   3279  OE1 GLU A 206      17.559  15.473   7.525  1.00 96.69           O  
ATOM   3280  OE2 GLU A 206      18.626  16.621   5.984  1.00 96.69           O  
ATOM   3281  N   ILE A 207      20.199  13.531   1.827  1.00 96.81           N  
ATOM   3282  H   ILE A 207      19.673  12.679   1.960  1.00 96.81           H  
ATOM   3283  CA  ILE A 207      20.942  13.663   0.564  1.00 96.81           C  
ATOM   3284  HA  ILE A 207      21.392  14.654   0.504  1.00 96.81           H  
ATOM   3285  C   ILE A 207      19.957  13.532  -0.596  1.00 96.81           C  
ATOM   3286  CB  ILE A 207      22.096  12.640   0.472  1.00 96.81           C  
ATOM   3287  HB  ILE A 207      21.671  11.636   0.472  1.00 96.81           H  
ATOM   3288  O   ILE A 207      19.470  12.448  -0.897  1.00 96.81           O  
ATOM   3289  CG1 ILE A 207      23.053  12.779   1.682  1.00 96.81           C  
ATOM   3290 HG12 ILE A 207      23.475  13.784   1.694  1.00 96.81           H  
ATOM   3291 HG13 ILE A 207      22.489  12.642   2.604  1.00 96.81           H  
ATOM   3292  CG2 ILE A 207      22.865  12.829  -0.849  1.00 96.81           C  
ATOM   3293 HG21 ILE A 207      22.197  12.713  -1.703  1.00 96.81           H  
ATOM   3294 HG22 ILE A 207      23.642  12.071  -0.950  1.00 96.81           H  
ATOM   3295 HG23 ILE A 207      23.318  13.819  -0.891  1.00 96.81           H  
ATOM   3296  CD1 ILE A 207      24.198  11.759   1.709  1.00 96.81           C  
ATOM   3297 HD11 ILE A 207      24.719  11.830   2.664  1.00 96.81           H  
ATOM   3298 HD12 ILE A 207      24.913  11.965   0.912  1.00 96.81           H  
ATOM   3299 HD13 ILE A 207      23.803  10.750   1.596  1.00 96.81           H  
ATOM   3300  N   THR A 208      19.645  14.654  -1.242  1.00 95.38           N  
ATOM   3301  H   THR A 208      20.048  15.526  -0.932  1.00 95.38           H  
ATOM   3302  CA  THR A 208      18.622  14.708  -2.299  1.00 95.38           C  
ATOM   3303  HA  THR A 208      17.897  13.909  -2.141  1.00 95.38           H  
ATOM   3304  C   THR A 208      19.164  14.510  -3.699  1.00 95.38           C  
ATOM   3305  CB  THR A 208      17.862  16.035  -2.269  1.00 95.38           C  
ATOM   3306  HB  THR A 208      17.250  16.134  -3.165  1.00 95.38           H  
ATOM   3307  O   THR A 208      18.392  14.236  -4.601  1.00 95.38           O  
ATOM   3308  CG2 THR A 208      16.956  16.093  -1.050  1.00 95.38           C  
ATOM   3309 HG21 THR A 208      17.529  15.850  -0.155  1.00 95.38           H  
ATOM   3310 HG22 THR A 208      16.163  15.357  -1.180  1.00 95.38           H  
ATOM   3311 HG23 THR A 208      16.519  17.088  -0.967  1.00 95.38           H  
ATOM   3312  OG1 THR A 208      18.750  17.131  -2.200  1.00 95.38           O  
ATOM   3313  HG1 THR A 208      19.228  17.168  -3.031  1.00 95.38           H  
ATOM   3314  N   ASP A 209      20.462  14.691  -3.914  1.00 92.00           N  
ATOM   3315  H   ASP A 209      21.087  14.857  -3.138  1.00 92.00           H  
ATOM   3316  CA  ASP A 209      21.091  14.646  -5.235  1.00 92.00           C  
ATOM   3317  HA  ASP A 209      20.331  14.843  -5.992  1.00 92.00           H  
ATOM   3318  C   ASP A 209      21.690  13.276  -5.570  1.00 92.00           C  
ATOM   3319  CB  ASP A 209      22.134  15.770  -5.331  1.00 92.00           C  
ATOM   3320  HB2 ASP A 209      22.481  15.832  -6.363  1.00 92.00           H  
ATOM   3321  HB3 ASP A 209      21.658  16.719  -5.087  1.00 92.00           H  
ATOM   3322  O   ASP A 209      22.222  13.083  -6.666  1.00 92.00           O  
ATOM   3323  CG  ASP A 209      23.343  15.566  -4.407  1.00 92.00           C  
ATOM   3324  OD1 ASP A 209      23.166  14.964  -3.321  1.00 92.00           O  
ATOM   3325  OD2 ASP A 209      24.443  16.016  -4.790  1.00 92.00           O  
ATOM   3326  N   ARG A 210      21.640  12.323  -4.626  1.00 93.19           N  
ATOM   3327  H   ARG A 210      21.186  12.547  -3.752  1.00 93.19           H  
ATOM   3328  CA  ARG A 210      22.248  11.002  -4.774  1.00 93.19           C  
ATOM   3329  HA  ARG A 210      22.262  10.804  -5.846  1.00 93.19           H  
ATOM   3330  C   ARG A 210      21.431   9.883  -4.127  1.00 93.19           C  
ATOM   3331  CB  ARG A 210      23.710  10.997  -4.296  1.00 93.19           C  
ATOM   3332  HB2 ARG A 210      24.126  10.001  -4.451  1.00 93.19           H  
ATOM   3333  HB3 ARG A 210      23.737  11.218  -3.230  1.00 93.19           H  
ATOM   3334  O   ARG A 210      20.847  10.048  -3.065  1.00 93.19           O  
ATOM   3335  CG  ARG A 210      24.581  12.020  -5.049  1.00 93.19           C  
ATOM   3336  HG2 ARG A 210      24.528  11.843  -6.123  1.00 93.19           H  
ATOM   3337  HG3 ARG A 210      24.209  13.024  -4.842  1.00 93.19           H  
ATOM   3338  CD  ARG A 210      26.036  12.011  -4.596  1.00 93.19           C  
ATOM   3339  HD2 ARG A 210      26.057  11.974  -3.507  1.00 93.19           H  
ATOM   3340  HD3 ARG A 210      26.493  12.946  -4.919  1.00 93.19           H  
ATOM   3341  NE  ARG A 210      26.784  10.887  -5.185  1.00 93.19           N  
ATOM   3342  HE  ARG A 210      26.465  10.551  -6.083  1.00 93.19           H  
ATOM   3343  NH1 ARG A 210      28.499  10.842  -3.675  1.00 93.19           N  
ATOM   3344 HH11 ARG A 210      29.361  10.436  -3.339  1.00 93.19           H  
ATOM   3345 HH12 ARG A 210      28.044  11.598  -3.183  1.00 93.19           H  
ATOM   3346  NH2 ARG A 210      28.490   9.408  -5.398  1.00 93.19           N  
ATOM   3347 HH21 ARG A 210      29.345   8.983  -5.068  1.00 93.19           H  
ATOM   3348 HH22 ARG A 210      28.081   9.086  -6.263  1.00 93.19           H  
ATOM   3349  CZ  ARG A 210      27.917  10.381  -4.748  1.00 93.19           C  
ATOM   3350  N   SER A 211      21.460   8.733  -4.782  1.00 94.50           N  
ATOM   3351  H   SER A 211      22.026   8.686  -5.618  1.00 94.50           H  
ATOM   3352  CA  SER A 211      20.860   7.457  -4.416  1.00 94.50           C  
ATOM   3353  HA  SER A 211      20.842   7.378  -3.329  1.00 94.50           H  
ATOM   3354  C   SER A 211      21.764   6.364  -4.970  1.00 94.50           C  
ATOM   3355  CB  SER A 211      19.417   7.308  -4.933  1.00 94.50           C  
ATOM   3356  HB2 SER A 211      18.852   6.739  -4.196  1.00 94.50           H  
ATOM   3357  HB3 SER A 211      18.963   8.296  -5.009  1.00 94.50           H  
ATOM   3358  O   SER A 211      22.593   6.619  -5.851  1.00 94.50           O  
ATOM   3359  OG  SER A 211      19.283   6.641  -6.175  1.00 94.50           O  
ATOM   3360  HG  SER A 211      19.782   7.070  -6.874  1.00 94.50           H  
ATOM   3361  N   PHE A 212      21.629   5.165  -4.427  1.00 93.75           N  
ATOM   3362  H   PHE A 212      20.928   5.041  -3.711  1.00 93.75           H  
ATOM   3363  CA  PHE A 212      22.406   4.008  -4.831  1.00 93.75           C  
ATOM   3364  HA  PHE A 212      23.114   4.282  -5.613  1.00 93.75           H  
ATOM   3365  C   PHE A 212      21.464   2.960  -5.388  1.00 93.75           C  
ATOM   3366  CB  PHE A 212      23.204   3.481  -3.637  1.00 93.75           C  
ATOM   3367  HB2 PHE A 212      23.751   2.591  -3.947  1.00 93.75           H  
ATOM   3368  HB3 PHE A 212      22.518   3.183  -2.844  1.00 93.75           H  
ATOM   3369  O   PHE A 212      20.613   2.446  -4.667  1.00 93.75           O  
ATOM   3370  CG  PHE A 212      24.184   4.495  -3.089  1.00 93.75           C  
ATOM   3371  CD1 PHE A 212      25.457   4.623  -3.673  1.00 93.75           C  
ATOM   3372  HD1 PHE A 212      25.735   3.992  -4.505  1.00 93.75           H  
ATOM   3373  CD2 PHE A 212      23.813   5.334  -2.022  1.00 93.75           C  
ATOM   3374  HD2 PHE A 212      22.829   5.245  -1.585  1.00 93.75           H  
ATOM   3375  CE1 PHE A 212      26.365   5.576  -3.179  1.00 93.75           C  
ATOM   3376  HE1 PHE A 212      27.344   5.665  -3.627  1.00 93.75           H  
ATOM   3377  CE2 PHE A 212      24.719   6.289  -1.531  1.00 93.75           C  
ATOM   3378  HE2 PHE A 212      24.430   6.928  -0.709  1.00 93.75           H  
ATOM   3379  CZ  PHE A 212      25.997   6.407  -2.106  1.00 93.75           C  
ATOM   3380  HZ  PHE A 212      26.694   7.137  -1.721  1.00 93.75           H  
ATOM   3381  N   ASN A 213      21.630   2.624  -6.661  1.00 93.81           N  
ATOM   3382  H   ASN A 213      22.322   3.100  -7.222  1.00 93.81           H  
ATOM   3383  CA  ASN A 213      20.903   1.513  -7.239  1.00 93.81           C  
ATOM   3384  HA  ASN A 213      19.853   1.603  -6.959  1.00 93.81           H  
ATOM   3385  C   ASN A 213      21.435   0.193  -6.658  1.00 93.81           C  
ATOM   3386  CB  ASN A 213      20.995   1.608  -8.763  1.00 93.81           C  
ATOM   3387  HB2 ASN A 213      20.577   2.555  -9.104  1.00 93.81           H  
ATOM   3388  HB3 ASN A 213      22.033   1.523  -9.083  1.00 93.81           H  
ATOM   3389  O   ASN A 213      22.618  -0.117  -6.804  1.00 93.81           O  
ATOM   3390  CG  ASN A 213      20.207   0.481  -9.372  1.00 93.81           C  
ATOM   3391  ND2 ASN A 213      18.903   0.516  -9.256  1.00 93.81           N  
ATOM   3392 HD21 ASN A 213      18.420  -0.339  -9.492  1.00 93.81           H  
ATOM   3393 HD22 ASN A 213      18.463   1.291  -8.782  1.00 93.81           H  
ATOM   3394  OD1 ASN A 213      20.772  -0.462  -9.881  1.00 93.81           O  
ATOM   3395  N   ILE A 214      20.566  -0.537  -5.959  1.00 94.19           N  
ATOM   3396  H   ILE A 214      19.622  -0.188  -5.883  1.00 94.19           H  
ATOM   3397  CA  ILE A 214      20.897  -1.782  -5.245  1.00 94.19           C  
ATOM   3398  HA  ILE A 214      21.975  -1.939  -5.284  1.00 94.19           H  
ATOM   3399  C   ILE A 214      20.281  -3.018  -5.905  1.00 94.19           C  
ATOM   3400  CB  ILE A 214      20.500  -1.691  -3.754  1.00 94.19           C  
ATOM   3401  HB  ILE A 214      20.678  -2.671  -3.311  1.00 94.19           H  
ATOM   3402  O   ILE A 214      20.716  -4.138  -5.644  1.00 94.19           O  
ATOM   3403  CG1 ILE A 214      19.006  -1.338  -3.559  1.00 94.19           C  
ATOM   3404 HG12 ILE A 214      18.826  -0.309  -3.869  1.00 94.19           H  
ATOM   3405 HG13 ILE A 214      18.398  -1.997  -4.178  1.00 94.19           H  
ATOM   3406  CG2 ILE A 214      21.416  -0.692  -3.026  1.00 94.19           C  
ATOM   3407 HG21 ILE A 214      22.458  -0.937  -3.232  1.00 94.19           H  
ATOM   3408 HG22 ILE A 214      21.259  -0.754  -1.949  1.00 94.19           H  
ATOM   3409 HG23 ILE A 214      21.213   0.324  -3.361  1.00 94.19           H  
ATOM   3410  CD1 ILE A 214      18.527  -1.494  -2.112  1.00 94.19           C  
ATOM   3411 HD11 ILE A 214      18.999  -0.751  -1.469  1.00 94.19           H  
ATOM   3412 HD12 ILE A 214      17.446  -1.361  -2.066  1.00 94.19           H  
ATOM   3413 HD13 ILE A 214      18.780  -2.489  -1.747  1.00 94.19           H  
ATOM   3414  N   VAL A 215      19.284  -2.826  -6.770  1.00 94.88           N  
ATOM   3415  H   VAL A 215      18.985  -1.876  -6.936  1.00 94.88           H  
ATOM   3416  CA  VAL A 215      18.721  -3.857  -7.648  1.00 94.88           C  
ATOM   3417  HA  VAL A 215      19.441  -4.666  -7.767  1.00 94.88           H  
ATOM   3418  C   VAL A 215      18.479  -3.223  -9.012  1.00 94.88           C  
ATOM   3419  CB  VAL A 215      17.412  -4.448  -7.079  1.00 94.88           C  
ATOM   3420  HB  VAL A 215      16.688  -3.643  -6.952  1.00 94.88           H  
ATOM   3421  O   VAL A 215      17.861  -2.160  -9.090  1.00 94.88           O  
ATOM   3422  CG1 VAL A 215      16.786  -5.491  -8.011  1.00 94.88           C  
ATOM   3423 HG11 VAL A 215      16.497  -5.023  -8.953  1.00 94.88           H  
ATOM   3424 HG12 VAL A 215      17.491  -6.299  -8.208  1.00 94.88           H  
ATOM   3425 HG13 VAL A 215      15.884  -5.901  -7.558  1.00 94.88           H  
ATOM   3426  CG2 VAL A 215      17.640  -5.122  -5.719  1.00 94.88           C  
ATOM   3427 HG21 VAL A 215      16.719  -5.594  -5.375  1.00 94.88           H  
ATOM   3428 HG22 VAL A 215      17.938  -4.374  -4.986  1.00 94.88           H  
ATOM   3429 HG23 VAL A 215      18.419  -5.880  -5.805  1.00 94.88           H  
ATOM   3430  N   ASP A 216      18.937  -3.887 -10.068  1.00 93.50           N  
ATOM   3431  H   ASP A 216      19.479  -4.728  -9.923  1.00 93.50           H  
ATOM   3432  CA  ASP A 216      18.586  -3.590 -11.455  1.00 93.50           C  
ATOM   3433  HA  ASP A 216      17.683  -2.980 -11.476  1.00 93.50           H  
ATOM   3434  C   ASP A 216      18.295  -4.916 -12.157  1.00 93.50           C  
ATOM   3435  CB  ASP A 216      19.714  -2.813 -12.167  1.00 93.50           C  
ATOM   3436  HB2 ASP A 216      20.079  -2.039 -11.493  1.00 93.50           H  
ATOM   3437  HB3 ASP A 216      20.550  -3.476 -12.393  1.00 93.50           H  
ATOM   3438  O   ASP A 216      19.197  -5.731 -12.352  1.00 93.50           O  
ATOM   3439  CG  ASP A 216      19.243  -2.118 -13.451  1.00 93.50           C  
ATOM   3440  OD1 ASP A 216      18.150  -2.465 -13.945  1.00 93.50           O  
ATOM   3441  OD2 ASP A 216      19.893  -1.145 -13.915  1.00 93.50           O  
ATOM   3442  N   ILE A 217      17.027  -5.158 -12.488  1.00 92.25           N  
ATOM   3443  H   ILE A 217      16.337  -4.451 -12.279  1.00 92.25           H  
ATOM   3444  CA  ILE A 217      16.614  -6.336 -13.263  1.00 92.25           C  
ATOM   3445  HA  ILE A 217      17.433  -7.054 -13.258  1.00 92.25           H  
ATOM   3446  C   ILE A 217      16.400  -5.999 -14.741  1.00 92.25           C  
ATOM   3447  CB  ILE A 217      15.407  -7.060 -12.633  1.00 92.25           C  
ATOM   3448  HB  ILE A 217      15.231  -7.961 -13.221  1.00 92.25           H  
ATOM   3449  O   ILE A 217      15.913  -6.838 -15.501  1.00 92.25           O  
ATOM   3450  CG1 ILE A 217      14.125  -6.205 -12.670  1.00 92.25           C  
ATOM   3451 HG12 ILE A 217      14.170  -5.445 -11.890  1.00 92.25           H  
ATOM   3452 HG13 ILE A 217      14.038  -5.705 -13.634  1.00 92.25           H  
ATOM   3453  CG2 ILE A 217      15.733  -7.508 -11.196  1.00 92.25           C  
ATOM   3454 HG21 ILE A 217      14.955  -8.174 -10.823  1.00 92.25           H  
ATOM   3455 HG22 ILE A 217      16.683  -8.043 -11.183  1.00 92.25           H  
ATOM   3456 HG23 ILE A 217      15.802  -6.642 -10.538  1.00 92.25           H  
ATOM   3457  CD1 ILE A 217      12.857  -7.036 -12.469  1.00 92.25           C  
ATOM   3458 HD11 ILE A 217      11.990  -6.384 -12.578  1.00 92.25           H  
ATOM   3459 HD12 ILE A 217      12.841  -7.481 -11.474  1.00 92.25           H  
ATOM   3460 HD13 ILE A 217      12.806  -7.823 -13.222  1.00 92.25           H  
ATOM   3461  N   LYS A 218      16.743  -4.775 -15.170  1.00 90.88           N  
ATOM   3462  H   LYS A 218      17.181  -4.132 -14.526  1.00 90.88           H  
ATOM   3463  CA  LYS A 218      16.617  -4.369 -16.564  1.00 90.88           C  
ATOM   3464  HA  LYS A 218      15.586  -4.562 -16.859  1.00 90.88           H  
ATOM   3465  C   LYS A 218      17.585  -5.186 -17.432  1.00 90.88           C  
ATOM   3466  CB  LYS A 218      16.881  -2.867 -16.693  1.00 90.88           C  
ATOM   3467  HB2 LYS A 218      17.918  -2.663 -16.426  1.00 90.88           H  
ATOM   3468  HB3 LYS A 218      16.227  -2.326 -16.010  1.00 90.88           H  
ATOM   3469  O   LYS A 218      18.801  -5.102 -17.247  1.00 90.88           O  
ATOM   3470  CG  LYS A 218      16.642  -2.380 -18.124  1.00 90.88           C  
ATOM   3471  HG2 LYS A 218      17.326  -2.890 -18.801  1.00 90.88           H  
ATOM   3472  HG3 LYS A 218      15.616  -2.594 -18.424  1.00 90.88           H  
ATOM   3473  CD  LYS A 218      16.902  -0.879 -18.210  1.00 90.88           C  
ATOM   3474  HD2 LYS A 218      16.185  -0.351 -17.582  1.00 90.88           H  
ATOM   3475  HD3 LYS A 218      17.912  -0.673 -17.855  1.00 90.88           H  
ATOM   3476  CE  LYS A 218      16.763  -0.439 -19.667  1.00 90.88           C  
ATOM   3477  HE2 LYS A 218      15.751  -0.665 -20.004  1.00 90.88           H  
ATOM   3478  HE3 LYS A 218      17.451  -1.031 -20.271  1.00 90.88           H  
ATOM   3479  NZ  LYS A 218      17.058   1.005 -19.810  1.00 90.88           N  
ATOM   3480  HZ1 LYS A 218      16.957   1.294 -20.772  1.00 90.88           H  
ATOM   3481  HZ2 LYS A 218      16.434   1.549 -19.231  1.00 90.88           H  
ATOM   3482  HZ3 LYS A 218      18.006   1.188 -19.513  1.00 90.88           H  
ATOM   3483  N   PRO A 219      17.084  -5.938 -18.422  1.00 90.38           N  
ATOM   3484  CA  PRO A 219      17.942  -6.651 -19.357  1.00 90.38           C  
ATOM   3485  HA  PRO A 219      18.705  -7.213 -18.817  1.00 90.38           H  
ATOM   3486  C   PRO A 219      18.623  -5.684 -20.332  1.00 90.38           C  
ATOM   3487  CB  PRO A 219      17.013  -7.620 -20.081  1.00 90.38           C  
ATOM   3488  HB2 PRO A 219      16.877  -8.523 -19.486  1.00 90.38           H  
ATOM   3489  HB3 PRO A 219      17.374  -7.869 -21.079  1.00 90.38           H  
ATOM   3490  O   PRO A 219      18.169  -4.558 -20.552  1.00 90.38           O  
ATOM   3491  CG  PRO A 219      15.712  -6.824 -20.118  1.00 90.38           C  
ATOM   3492  HG2 PRO A 219      14.848  -7.473 -20.259  1.00 90.38           H  
ATOM   3493  HG3 PRO A 219      15.760  -6.058 -20.891  1.00 90.38           H  
ATOM   3494  CD  PRO A 219      15.684  -6.138 -18.763  1.00 90.38           C  
ATOM   3495  HD2 PRO A 219      15.222  -6.794 -18.026  1.00 90.38           H  
ATOM   3496  HD3 PRO A 219      15.143  -5.195 -18.840  1.00 90.38           H  
ATOM   3497  N   ALA A 220      19.686  -6.156 -20.987  1.00 90.94           N  
ATOM   3498  H   ALA A 220      19.999  -7.096 -20.792  1.00 90.94           H  
ATOM   3499  CA  ALA A 220      20.349  -5.399 -22.048  1.00 90.94           C  
ATOM   3500  HA  ALA A 220      20.658  -4.432 -21.651  1.00 90.94           H  
ATOM   3501  C   ALA A 220      19.405  -5.132 -23.235  1.00 90.94           C  
ATOM   3502  CB  ALA A 220      21.596  -6.174 -22.488  1.00 90.94           C  
ATOM   3503  HB1 ALA A 220      21.312  -7.149 -22.882  1.00 90.94           H  
ATOM   3504  HB2 ALA A 220      22.266  -6.308 -21.638  1.00 90.94           H  
ATOM   3505  HB3 ALA A 220      22.116  -5.613 -23.265  1.00 90.94           H  
ATOM   3506  O   ALA A 220      19.432  -4.047 -23.814  1.00 90.94           O  
ATOM   3507  N   ASN A 221      18.544  -6.100 -23.560  1.00 91.75           N  
ATOM   3508  H   ASN A 221      18.587  -6.973 -23.053  1.00 91.75           H  
ATOM   3509  CA  ASN A 221      17.452  -5.946 -24.511  1.00 91.75           C  
ATOM   3510  HA  ASN A 221      17.488  -4.951 -24.956  1.00 91.75           H  
ATOM   3511  C   ASN A 221      16.112  -6.086 -23.775  1.00 91.75           C  
ATOM   3512  CB  ASN A 221      17.631  -6.974 -25.645  1.00 91.75           C  
ATOM   3513  HB2 ASN A 221      18.608  -6.835 -26.108  1.00 91.75           H  
ATOM   3514  HB3 ASN A 221      17.591  -7.984 -25.236  1.00 91.75           H  
ATOM   3515  O   ASN A 221      15.846  -7.118 -23.169  1.00 91.75           O  
ATOM   3516  CG  ASN A 221      16.571  -6.848 -26.728  1.00 91.75           C  
ATOM   3517  ND2 ASN A 221      16.640  -7.662 -27.754  1.00 91.75           N  
ATOM   3518 HD21 ASN A 221      15.862  -7.680 -28.398  1.00 91.75           H  
ATOM   3519 HD22 ASN A 221      17.321  -8.407 -27.766  1.00 91.75           H  
ATOM   3520  OD1 ASN A 221      15.671  -6.025 -26.639  1.00 91.75           O  
ATOM   3521  N   MET A 222      15.239  -5.078 -23.851  1.00 88.12           N  
ATOM   3522  H   MET A 222      15.481  -4.288 -24.433  1.00 88.12           H  
ATOM   3523  CA  MET A 222      13.903  -5.118 -23.231  1.00 88.12           C  
ATOM   3524  HA  MET A 222      14.016  -5.305 -22.163  1.00 88.12           H  
ATOM   3525  C   MET A 222      13.019  -6.254 -23.774  1.00 88.12           C  
ATOM   3526  CB  MET A 222      13.203  -3.765 -23.420  1.00 88.12           C  
ATOM   3527  HB2 MET A 222      12.148  -3.866 -23.168  1.00 88.12           H  
ATOM   3528  HB3 MET A 222      13.266  -3.471 -24.468  1.00 88.12           H  
ATOM   3529  O   MET A 222      12.084  -6.687 -23.100  1.00 88.12           O  
ATOM   3530  CG  MET A 222      13.814  -2.659 -22.547  1.00 88.12           C  
ATOM   3531  HG2 MET A 222      13.331  -1.718 -22.810  1.00 88.12           H  
ATOM   3532  HG3 MET A 222      14.871  -2.567 -22.793  1.00 88.12           H  
ATOM   3533  SD  MET A 222      13.666  -2.880 -20.748  1.00 88.12           S  
ATOM   3534  CE  MET A 222      11.859  -2.843 -20.562  1.00 88.12           C  
ATOM   3535  HE1 MET A 222      11.422  -3.749 -20.983  1.00 88.12           H  
ATOM   3536  HE2 MET A 222      11.450  -1.972 -21.074  1.00 88.12           H  
ATOM   3537  HE3 MET A 222      11.597  -2.782 -19.506  1.00 88.12           H  
ATOM   3538  N   GLU A 223      13.332  -6.796 -24.953  1.00 86.62           N  
ATOM   3539  H   GLU A 223      14.088  -6.400 -25.492  1.00 86.62           H  
ATOM   3540  CA  GLU A 223      12.703  -8.015 -25.472  1.00 86.62           C  
ATOM   3541  HA  GLU A 223      11.620  -7.891 -25.465  1.00 86.62           H  
ATOM   3542  C   GLU A 223      13.042  -9.263 -24.645  1.00 86.62           C  
ATOM   3543  CB  GLU A 223      13.145  -8.271 -26.910  1.00 86.62           C  
ATOM   3544  HB2 GLU A 223      12.685  -9.197 -27.257  1.00 86.62           H  
ATOM   3545  HB3 GLU A 223      14.226  -8.413 -26.908  1.00 86.62           H  
ATOM   3546  O   GLU A 223      12.315 -10.251 -24.713  1.00 86.62           O  
ATOM   3547  CG  GLU A 223      12.751  -7.151 -27.882  1.00 86.62           C  
ATOM   3548  HG2 GLU A 223      11.663  -7.078 -27.897  1.00 86.62           H  
ATOM   3549  HG3 GLU A 223      13.146  -6.197 -27.534  1.00 86.62           H  
ATOM   3550  CD  GLU A 223      13.275  -7.419 -29.299  1.00 86.62           C  
ATOM   3551  OE1 GLU A 223      12.677  -6.864 -30.246  1.00 86.62           O  
ATOM   3552  OE2 GLU A 223      14.279  -8.162 -29.429  1.00 86.62           O  
ATOM   3553  N   GLU A 224      14.091  -9.231 -23.825  1.00 89.19           N  
ATOM   3554  H   GLU A 224      14.678  -8.409 -23.824  1.00 89.19           H  
ATOM   3555  CA  GLU A 224      14.464 -10.304 -22.897  1.00 89.19           C  
ATOM   3556  HA  GLU A 224      14.104 -11.259 -23.278  1.00 89.19           H  
ATOM   3557  C   GLU A 224      13.846 -10.113 -21.509  1.00 89.19           C  
ATOM   3558  CB  GLU A 224      15.989 -10.401 -22.772  1.00 89.19           C  
ATOM   3559  HB2 GLU A 224      16.237 -11.191 -22.063  1.00 89.19           H  
ATOM   3560  HB3 GLU A 224      16.367  -9.459 -22.375  1.00 89.19           H  
ATOM   3561  O   GLU A 224      14.009 -10.971 -20.644  1.00 89.19           O  
ATOM   3562  CG  GLU A 224      16.687 -10.718 -24.101  1.00 89.19           C  
ATOM   3563  HG2 GLU A 224      16.354 -10.016 -24.865  1.00 89.19           H  
ATOM   3564  HG3 GLU A 224      16.395 -11.720 -24.417  1.00 89.19           H  
ATOM   3565  CD  GLU A 224      18.218 -10.635 -24.001  1.00 89.19           C  
ATOM   3566  OE1 GLU A 224      18.858 -10.756 -25.070  1.00 89.19           O  
ATOM   3567  OE2 GLU A 224      18.749 -10.412 -22.888  1.00 89.19           O  
ATOM   3568  N   LEU A 225      13.115  -9.015 -21.271  1.00 89.88           N  
ATOM   3569  H   LEU A 225      13.004  -8.329 -22.003  1.00 89.88           H  
ATOM   3570  CA  LEU A 225      12.451  -8.806 -19.989  1.00 89.88           C  
ATOM   3571  HA  LEU A 225      13.215  -8.883 -19.215  1.00 89.88           H  
ATOM   3572  C   LEU A 225      11.445  -9.943 -19.773  1.00 89.88           C  
ATOM   3573  CB  LEU A 225      11.844  -7.391 -19.931  1.00 89.88           C  
ATOM   3574  HB2 LEU A 225      12.625  -6.660 -20.140  1.00 89.88           H  
ATOM   3575  HB3 LEU A 225      11.104  -7.297 -20.726  1.00 89.88           H  
ATOM   3576  O   LEU A 225      10.759 -10.364 -20.714  1.00 89.88           O  
ATOM   3577  CG  LEU A 225      11.187  -7.030 -18.588  1.00 89.88           C  
ATOM   3578  HG  LEU A 225      10.449  -7.786 -18.322  1.00 89.88           H  
ATOM   3579  CD1 LEU A 225      12.239  -6.922 -17.487  1.00 89.88           C  
ATOM   3580 HD11 LEU A 225      12.991  -6.176 -17.746  1.00 89.88           H  
ATOM   3581 HD12 LEU A 225      11.754  -6.612 -16.562  1.00 89.88           H  
ATOM   3582 HD13 LEU A 225      12.721  -7.882 -17.299  1.00 89.88           H  
ATOM   3583  CD2 LEU A 225      10.487  -5.677 -18.691  1.00 89.88           C  
ATOM   3584 HD21 LEU A 225       9.863  -5.635 -19.583  1.00 89.88           H  
ATOM   3585 HD22 LEU A 225       9.860  -5.530 -17.812  1.00 89.88           H  
ATOM   3586 HD23 LEU A 225      11.229  -4.879 -18.733  1.00 89.88           H  
ATOM   3587  N   THR A 226      11.400 -10.480 -18.553  1.00 88.31           N  
ATOM   3588  H   THR A 226      12.012 -10.098 -17.846  1.00 88.31           H  
ATOM   3589  CA  THR A 226      10.516 -11.604 -18.204  1.00 88.31           C  
ATOM   3590  HA  THR A 226       9.798 -11.761 -19.010  1.00 88.31           H  
ATOM   3591  C   THR A 226       9.676 -11.355 -16.962  1.00 88.31           C  
ATOM   3592  CB  THR A 226      11.268 -12.930 -18.033  1.00 88.31           C  
ATOM   3593  HB  THR A 226      10.512 -13.705 -17.908  1.00 88.31           H  
ATOM   3594  O   THR A 226       8.624 -11.961 -16.828  1.00 88.31           O  
ATOM   3595  CG2 THR A 226      12.131 -13.341 -19.217  1.00 88.31           C  
ATOM   3596 HG21 THR A 226      12.413 -14.390 -19.120  1.00 88.31           H  
ATOM   3597 HG22 THR A 226      13.038 -12.738 -19.246  1.00 88.31           H  
ATOM   3598 HG23 THR A 226      11.578 -13.205 -20.147  1.00 88.31           H  
ATOM   3599  OG1 THR A 226      12.103 -12.938 -16.896  1.00 88.31           O  
ATOM   3600  HG1 THR A 226      12.865 -12.389 -17.093  1.00 88.31           H  
ATOM   3601  N   GLU A 227      10.111 -10.482 -16.061  1.00 92.06           N  
ATOM   3602  H   GLU A 227      10.957  -9.956 -16.225  1.00 92.06           H  
ATOM   3603  CA  GLU A 227       9.376 -10.103 -14.859  1.00 92.06           C  
ATOM   3604  HA  GLU A 227       8.307 -10.176 -15.059  1.00 92.06           H  
ATOM   3605  C   GLU A 227       9.684  -8.646 -14.526  1.00 92.06           C  
ATOM   3606  CB  GLU A 227       9.714 -11.047 -13.686  1.00 92.06           C  
ATOM   3607  HB2 GLU A 227       9.515 -12.069 -14.010  1.00 92.06           H  
ATOM   3608  HB3 GLU A 227       9.042 -10.824 -12.857  1.00 92.06           H  
ATOM   3609  O   GLU A 227      10.723  -8.130 -14.932  1.00 92.06           O  
ATOM   3610  CG  GLU A 227      11.168 -10.979 -13.183  1.00 92.06           C  
ATOM   3611  HG2 GLU A 227      11.841 -11.142 -14.025  1.00 92.06           H  
ATOM   3612  HG3 GLU A 227      11.362  -9.984 -12.783  1.00 92.06           H  
ATOM   3613  CD  GLU A 227      11.470 -12.020 -12.088  1.00 92.06           C  
ATOM   3614  OE1 GLU A 227      12.387 -12.855 -12.257  1.00 92.06           O  
ATOM   3615  OE2 GLU A 227      10.814 -12.005 -11.024  1.00 92.06           O  
ATOM   3616  N   VAL A 228       8.787  -8.004 -13.790  1.00 95.69           N  
ATOM   3617  H   VAL A 228       7.952  -8.495 -13.505  1.00 95.69           H  
ATOM   3618  CA  VAL A 228       8.988  -6.661 -13.232  1.00 95.69           C  
ATOM   3619  HA  VAL A 228      10.001  -6.322 -13.448  1.00 95.69           H  
ATOM   3620  C   VAL A 228       8.843  -6.712 -11.718  1.00 95.69           C  
ATOM   3621  CB  VAL A 228       8.036  -5.624 -13.849  1.00 95.69           C  
ATOM   3622  HB  VAL A 228       8.194  -4.666 -13.353  1.00 95.69           H  
ATOM   3623  O   VAL A 228       8.158  -7.591 -11.193  1.00 95.69           O  
ATOM   3624  CG1 VAL A 228       8.337  -5.432 -15.339  1.00 95.69           C  
ATOM   3625 HG11 VAL A 228       9.339  -5.015 -15.440  1.00 95.69           H  
ATOM   3626 HG12 VAL A 228       8.291  -6.380 -15.875  1.00 95.69           H  
ATOM   3627 HG13 VAL A 228       7.619  -4.732 -15.768  1.00 95.69           H  
ATOM   3628  CG2 VAL A 228       6.560  -5.974 -13.660  1.00 95.69           C  
ATOM   3629 HG21 VAL A 228       6.332  -6.944 -14.103  1.00 95.69           H  
ATOM   3630 HG22 VAL A 228       6.320  -5.993 -12.597  1.00 95.69           H  
ATOM   3631 HG23 VAL A 228       5.955  -5.204 -14.138  1.00 95.69           H  
ATOM   3632  N   ILE A 229       9.482  -5.778 -11.023  1.00 96.69           N  
ATOM   3633  H   ILE A 229       9.965  -5.061 -11.545  1.00 96.69           H  
ATOM   3634  CA  ILE A 229       9.336  -5.559  -9.586  1.00 96.69           C  
ATOM   3635  HA  ILE A 229       9.383  -6.523  -9.078  1.00 96.69           H  
ATOM   3636  C   ILE A 229       7.967  -4.930  -9.337  1.00 96.69           C  
ATOM   3637  CB  ILE A 229      10.469  -4.661  -9.043  1.00 96.69           C  
ATOM   3638  HB  ILE A 229      10.402  -3.695  -9.544  1.00 96.69           H  
ATOM   3639  O   ILE A 229       7.632  -3.905  -9.924  1.00 96.69           O  
ATOM   3640  CG1 ILE A 229      11.852  -5.262  -9.378  1.00 96.69           C  
ATOM   3641 HG12 ILE A 229      11.945  -5.328 -10.462  1.00 96.69           H  
ATOM   3642 HG13 ILE A 229      11.928  -6.268  -8.965  1.00 96.69           H  
ATOM   3643  CG2 ILE A 229      10.287  -4.436  -7.529  1.00 96.69           C  
ATOM   3644 HG21 ILE A 229      10.276  -5.394  -7.010  1.00 96.69           H  
ATOM   3645 HG22 ILE A 229      11.091  -3.812  -7.138  1.00 96.69           H  
ATOM   3646 HG23 ILE A 229       9.353  -3.908  -7.334  1.00 96.69           H  
ATOM   3647  CD1 ILE A 229      13.045  -4.433  -8.897  1.00 96.69           C  
ATOM   3648 HD11 ILE A 229      12.898  -3.382  -9.148  1.00 96.69           H  
ATOM   3649 HD12 ILE A 229      13.953  -4.793  -9.380  1.00 96.69           H  
ATOM   3650 HD13 ILE A 229      13.158  -4.549  -7.819  1.00 96.69           H  
ATOM   3651  N   THR A 230       7.170  -5.538  -8.464  1.00 97.62           N  
ATOM   3652  H   THR A 230       7.475  -6.404  -8.044  1.00 97.62           H  
ATOM   3653  CA  THR A 230       5.790  -5.097  -8.213  1.00 97.62           C  
ATOM   3654  HA  THR A 230       5.499  -4.352  -8.954  1.00 97.62           H  
ATOM   3655  C   THR A 230       5.599  -4.437  -6.855  1.00 97.62           C  
ATOM   3656  CB  THR A 230       4.821  -6.269  -8.345  1.00 97.62           C  
ATOM   3657  HB  THR A 230       3.838  -5.935  -8.013  1.00 97.62           H  
ATOM   3658  O   THR A 230       4.746  -3.560  -6.725  1.00 97.62           O  
ATOM   3659  CG2 THR A 230       4.699  -6.765  -9.780  1.00 97.62           C  
ATOM   3660 HG21 THR A 230       4.024  -7.621  -9.813  1.00 97.62           H  
ATOM   3661 HG22 THR A 230       4.287  -5.964 -10.394  1.00 97.62           H  
ATOM   3662 HG23 THR A 230       5.676  -7.053 -10.168  1.00 97.62           H  
ATOM   3663  OG1 THR A 230       5.241  -7.356  -7.560  1.00 97.62           O  
ATOM   3664  HG1 THR A 230       4.425  -7.734  -7.224  1.00 97.62           H  
ATOM   3665  N   ALA A 231       6.395  -4.829  -5.859  1.00 98.25           N  
ATOM   3666  H   ALA A 231       7.043  -5.580  -6.047  1.00 98.25           H  
ATOM   3667  CA  ALA A 231       6.437  -4.193  -4.548  1.00 98.25           C  
ATOM   3668  HA  ALA A 231       6.316  -3.120  -4.703  1.00 98.25           H  
ATOM   3669  C   ALA A 231       7.781  -4.445  -3.845  1.00 98.25           C  
ATOM   3670  CB  ALA A 231       5.253  -4.685  -3.702  1.00 98.25           C  
ATOM   3671  HB1 ALA A 231       5.295  -5.766  -3.570  1.00 98.25           H  
ATOM   3672  HB2 ALA A 231       4.315  -4.435  -4.199  1.00 98.25           H  
ATOM   3673  HB3 ALA A 231       5.265  -4.194  -2.730  1.00 98.25           H  
ATOM   3674  O   ALA A 231       8.399  -5.490  -4.065  1.00 98.25           O  
ATOM   3675  N   ALA A 232       8.207  -3.530  -2.969  1.00 98.38           N  
ATOM   3676  H   ALA A 232       7.665  -2.683  -2.871  1.00 98.38           H  
ATOM   3677  CA  ALA A 232       9.410  -3.666  -2.144  1.00 98.38           C  
ATOM   3678  HA  ALA A 232       9.610  -4.730  -2.012  1.00 98.38           H  
ATOM   3679  C   ALA A 232       9.243  -3.056  -0.741  1.00 98.38           C  
ATOM   3680  CB  ALA A 232      10.600  -3.037  -2.877  1.00 98.38           C  
ATOM   3681  HB1 ALA A 232      10.438  -1.964  -2.985  1.00 98.38           H  
ATOM   3682  HB2 ALA A 232      10.709  -3.486  -3.864  1.00 98.38           H  
ATOM   3683  HB3 ALA A 232      11.514  -3.208  -2.307  1.00 98.38           H  
ATOM   3684  O   ALA A 232       8.610  -2.010  -0.575  1.00 98.38           O  
ATOM   3685  N   GLU A 233       9.850  -3.681   0.271  1.00 98.44           N  
ATOM   3686  H   GLU A 233      10.387  -4.513   0.070  1.00 98.44           H  
ATOM   3687  CA  GLU A 233       9.773  -3.230   1.665  1.00 98.44           C  
ATOM   3688  HA  GLU A 233       9.677  -2.144   1.658  1.00 98.44           H  
ATOM   3689  C   GLU A 233      11.041  -3.575   2.460  1.00 98.44           C  
ATOM   3690  CB  GLU A 233       8.508  -3.813   2.328  1.00 98.44           C  
ATOM   3691  HB2 GLU A 233       7.672  -3.724   1.634  1.00 98.44           H  
ATOM   3692  HB3 GLU A 233       8.662  -4.869   2.549  1.00 98.44           H  
ATOM   3693  O   GLU A 233      11.631  -4.641   2.281  1.00 98.44           O  
ATOM   3694  CG  GLU A 233       8.132  -3.057   3.611  1.00 98.44           C  
ATOM   3695  HG2 GLU A 233       8.089  -1.991   3.386  1.00 98.44           H  
ATOM   3696  HG3 GLU A 233       8.904  -3.209   4.366  1.00 98.44           H  
ATOM   3697  CD  GLU A 233       6.778  -3.503   4.174  1.00 98.44           C  
ATOM   3698  OE1 GLU A 233       5.868  -2.637   4.278  1.00 98.44           O  
ATOM   3699  OE2 GLU A 233       6.645  -4.703   4.496  1.00 98.44           O  
ATOM   3700  N   PHE A 234      11.469  -2.682   3.356  1.00 98.25           N  
ATOM   3701  H   PHE A 234      10.947  -1.828   3.492  1.00 98.25           H  
ATOM   3702  CA  PHE A 234      12.521  -2.971   4.328  1.00 98.25           C  
ATOM   3703  HA  PHE A 234      13.327  -3.496   3.815  1.00 98.25           H  
ATOM   3704  C   PHE A 234      12.025  -3.894   5.440  1.00 98.25           C  
ATOM   3705  CB  PHE A 234      13.088  -1.673   4.924  1.00 98.25           C  
ATOM   3706  HB2 PHE A 234      12.316  -0.904   4.954  1.00 98.25           H  
ATOM   3707  HB3 PHE A 234      13.393  -1.854   5.955  1.00 98.25           H  
ATOM   3708  O   PHE A 234      10.885  -3.803   5.891  1.00 98.25           O  
ATOM   3709  CG  PHE A 234      14.308  -1.170   4.189  1.00 98.25           C  
ATOM   3710  CD1 PHE A 234      15.466  -1.964   4.173  1.00 98.25           C  
ATOM   3711  HD1 PHE A 234      15.487  -2.898   4.715  1.00 98.25           H  
ATOM   3712  CD2 PHE A 234      14.306   0.076   3.538  1.00 98.25           C  
ATOM   3713  HD2 PHE A 234      13.427   0.702   3.572  1.00 98.25           H  
ATOM   3714  CE1 PHE A 234      16.595  -1.558   3.453  1.00 98.25           C  
ATOM   3715  HE1 PHE A 234      17.467  -2.194   3.421  1.00 98.25           H  
ATOM   3716  CE2 PHE A 234      15.462   0.508   2.863  1.00 98.25           C  
ATOM   3717  HE2 PHE A 234      15.490   1.477   2.387  1.00 98.25           H  
ATOM   3718  CZ  PHE A 234      16.594  -0.320   2.799  1.00 98.25           C  
ATOM   3719  HZ  PHE A 234      17.480  -0.005   2.267  1.00 98.25           H  
ATOM   3720  N   HIS A 235      12.915  -4.748   5.940  1.00 98.00           N  
ATOM   3721  H   HIS A 235      13.857  -4.758   5.575  1.00 98.00           H  
ATOM   3722  CA  HIS A 235      12.635  -5.523   7.136  1.00 98.00           C  
ATOM   3723  HA  HIS A 235      11.692  -6.044   6.976  1.00 98.00           H  
ATOM   3724  C   HIS A 235      12.518  -4.584   8.352  1.00 98.00           C  
ATOM   3725  CB  HIS A 235      13.731  -6.569   7.333  1.00 98.00           C  
ATOM   3726  HB2 HIS A 235      14.684  -6.062   7.480  1.00 98.00           H  
ATOM   3727  HB3 HIS A 235      13.800  -7.181   6.434  1.00 98.00           H  
ATOM   3728  O   HIS A 235      13.425  -3.782   8.594  1.00 98.00           O  
ATOM   3729  CG  HIS A 235      13.465  -7.464   8.509  1.00 98.00           C  
ATOM   3730  CD2 HIS A 235      12.791  -8.652   8.497  1.00 98.00           C  
ATOM   3731  HD2 HIS A 235      12.338  -9.122   7.636  1.00 98.00           H  
ATOM   3732  ND1 HIS A 235      13.872  -7.239   9.802  1.00 98.00           N  
ATOM   3733  HD1 HIS A 235      14.564  -6.558  10.079  1.00 98.00           H  
ATOM   3734  CE1 HIS A 235      13.474  -8.278  10.550  1.00 98.00           C  
ATOM   3735  HE1 HIS A 235      13.746  -8.451  11.580  1.00 98.00           H  
ATOM   3736  NE2 HIS A 235      12.808  -9.156   9.799  1.00 98.00           N  
ATOM   3737  N   PRO A 236      11.468  -4.709   9.182  1.00 97.00           N  
ATOM   3738  CA  PRO A 236      11.158  -3.717  10.216  1.00 97.00           C  
ATOM   3739  HA  PRO A 236      11.068  -2.732   9.759  1.00 97.00           H  
ATOM   3740  C   PRO A 236      12.213  -3.623  11.327  1.00 97.00           C  
ATOM   3741  CB  PRO A 236       9.791  -4.138  10.770  1.00 97.00           C  
ATOM   3742  HB2 PRO A 236       9.006  -3.609  10.229  1.00 97.00           H  
ATOM   3743  HB3 PRO A 236       9.699  -3.948  11.840  1.00 97.00           H  
ATOM   3744  O   PRO A 236      12.326  -2.593  11.983  1.00 97.00           O  
ATOM   3745  CG  PRO A 236       9.700  -5.630  10.455  1.00 97.00           C  
ATOM   3746  HG2 PRO A 236      10.228  -6.206  11.215  1.00 97.00           H  
ATOM   3747  HG3 PRO A 236       8.663  -5.955  10.367  1.00 97.00           H  
ATOM   3748  CD  PRO A 236      10.432  -5.728   9.123  1.00 97.00           C  
ATOM   3749  HD2 PRO A 236      10.841  -6.730   8.993  1.00 97.00           H  
ATOM   3750  HD3 PRO A 236       9.749  -5.488   8.308  1.00 97.00           H  
ATOM   3751  N   ASN A 237      13.000  -4.685  11.536  1.00 96.62           N  
ATOM   3752  H   ASN A 237      12.822  -5.493  10.956  1.00 96.62           H  
ATOM   3753  CA  ASN A 237      13.969  -4.788  12.635  1.00 96.62           C  
ATOM   3754  HA  ASN A 237      13.964  -3.857  13.203  1.00 96.62           H  
ATOM   3755  C   ASN A 237      15.422  -4.994  12.166  1.00 96.62           C  
ATOM   3756  CB  ASN A 237      13.514  -5.919  13.582  1.00 96.62           C  
ATOM   3757  HB2 ASN A 237      13.549  -6.874  13.059  1.00 96.62           H  
ATOM   3758  HB3 ASN A 237      14.194  -5.973  14.432  1.00 96.62           H  
ATOM   3759  O   ASN A 237      16.303  -5.266  12.981  1.00 96.62           O  
ATOM   3760  CG  ASN A 237      12.116  -5.701  14.137  1.00 96.62           C  
ATOM   3761  ND2 ASN A 237      11.247  -6.686  14.088  1.00 96.62           N  
ATOM   3762 HD21 ASN A 237      10.301  -6.446  14.351  1.00 96.62           H  
ATOM   3763 HD22 ASN A 237      11.469  -7.598  13.716  1.00 96.62           H  
ATOM   3764  OD1 ASN A 237      11.789  -4.640  14.630  1.00 96.62           O  
ATOM   3765  N   SER A 238      15.698  -4.979  10.858  1.00 96.50           N  
ATOM   3766  H   SER A 238      15.020  -4.576  10.227  1.00 96.50           H  
ATOM   3767  CA  SER A 238      17.036  -5.299  10.331  1.00 96.50           C  
ATOM   3768  HA  SER A 238      17.787  -5.092  11.093  1.00 96.50           H  
ATOM   3769  C   SER A 238      17.360  -4.419   9.143  1.00 96.50           C  
ATOM   3770  CB  SER A 238      17.173  -6.779   9.948  1.00 96.50           C  
ATOM   3771  HB2 SER A 238      18.184  -6.967   9.586  1.00 96.50           H  
ATOM   3772  HB3 SER A 238      16.469  -7.036   9.157  1.00 96.50           H  
ATOM   3773  O   SER A 238      16.941  -4.698   8.026  1.00 96.50           O  
ATOM   3774  OG  SER A 238      16.929  -7.577  11.091  1.00 96.50           O  
ATOM   3775  HG  SER A 238      16.972  -7.009  11.864  1.00 96.50           H  
ATOM   3776  N   CYS A 239      18.163  -3.385   9.384  1.00 96.44           N  
ATOM   3777  H   CYS A 239      18.450  -3.197  10.334  1.00 96.44           H  
ATOM   3778  CA  CYS A 239      18.373  -2.312   8.418  1.00 96.44           C  
ATOM   3779  HA  CYS A 239      17.378  -2.050   8.059  1.00 96.44           H  
ATOM   3780  C   CYS A 239      19.180  -2.685   7.167  1.00 96.44           C  
ATOM   3781  CB  CYS A 239      18.996  -1.104   9.131  1.00 96.44           C  
ATOM   3782  HB2 CYS A 239      19.158  -0.310   8.403  1.00 96.44           H  
ATOM   3783  HB3 CYS A 239      18.309  -0.722   9.886  1.00 96.44           H  
ATOM   3784  O   CYS A 239      19.354  -1.865   6.270  1.00 96.44           O  
ATOM   3785  SG  CYS A 239      20.583  -1.561   9.897  1.00 96.44           S  
ATOM   3786  HG  CYS A 239      20.980  -0.305  10.121  1.00 96.44           H  
ATOM   3787  N   ASN A 240      19.696  -3.911   7.108  1.00 94.94           N  
ATOM   3788  H   ASN A 240      19.460  -4.546   7.856  1.00 94.94           H  
ATOM   3789  CA  ASN A 240      20.392  -4.464   5.948  1.00 94.94           C  
ATOM   3790  HA  ASN A 240      20.672  -3.653   5.276  1.00 94.94           H  
ATOM   3791  C   ASN A 240      19.519  -5.410   5.119  1.00 94.94           C  
ATOM   3792  CB  ASN A 240      21.690  -5.140   6.400  1.00 94.94           C  
ATOM   3793  HB2 ASN A 240      22.089  -5.735   5.578  1.00 94.94           H  
ATOM   3794  HB3 ASN A 240      22.416  -4.365   6.644  1.00 94.94           H  
ATOM   3795  O   ASN A 240      19.948  -5.810   4.042  1.00 94.94           O  
ATOM   3796  CG  ASN A 240      21.500  -6.053   7.595  1.00 94.94           C  
ATOM   3797  ND2 ASN A 240      22.247  -5.831   8.649  1.00 94.94           N  
ATOM   3798 HD21 ASN A 240      22.824  -5.003   8.668  1.00 94.94           H  
ATOM   3799 HD22 ASN A 240      21.985  -6.357   9.470  1.00 94.94           H  
ATOM   3800  OD1 ASN A 240      20.636  -6.901   7.676  1.00 94.94           O  
ATOM   3801  N   THR A 241      18.319  -5.746   5.590  1.00 96.06           N  
ATOM   3802  H   THR A 241      17.976  -5.323   6.440  1.00 96.06           H  
ATOM   3803  CA  THR A 241      17.458  -6.729   4.939  1.00 96.06           C  
ATOM   3804  HA  THR A 241      18.023  -7.221   4.148  1.00 96.06           H  
ATOM   3805  C   THR A 241      16.256  -6.039   4.326  1.00 96.06           C  
ATOM   3806  CB  THR A 241      17.016  -7.825   5.913  1.00 96.06           C  
ATOM   3807  HB  THR A 241      16.414  -7.388   6.709  1.00 96.06           H  
ATOM   3808  O   THR A 241      15.542  -5.308   5.007  1.00 96.06           O  
ATOM   3809  CG2 THR A 241      16.218  -8.930   5.225  1.00 96.06           C  
ATOM   3810 HG21 THR A 241      15.297  -8.517   4.812  1.00 96.06           H  
ATOM   3811 HG22 THR A 241      16.806  -9.366   4.418  1.00 96.06           H  
ATOM   3812 HG23 THR A 241      15.955  -9.704   5.946  1.00 96.06           H  
ATOM   3813  OG1 THR A 241      18.134  -8.456   6.487  1.00 96.06           O  
ATOM   3814  HG1 THR A 241      17.820  -9.230   6.961  1.00 96.06           H  
ATOM   3815  N   PHE A 242      15.983  -6.311   3.059  1.00 97.19           N  
ATOM   3816  H   PHE A 242      16.584  -6.948   2.555  1.00 97.19           H  
ATOM   3817  CA  PHE A 242      14.752  -5.884   2.401  1.00 97.19           C  
ATOM   3818  HA  PHE A 242      13.989  -5.685   3.154  1.00 97.19           H  
ATOM   3819  C   PHE A 242      14.216  -7.004   1.521  1.00 97.19           C  
ATOM   3820  CB  PHE A 242      14.977  -4.584   1.616  1.00 97.19           C  
ATOM   3821  HB2 PHE A 242      14.009  -4.173   1.327  1.00 97.19           H  
ATOM   3822  HB3 PHE A 242      15.450  -3.852   2.270  1.00 97.19           H  
ATOM   3823  O   PHE A 242      14.921  -7.963   1.206  1.00 97.19           O  
ATOM   3824  CG  PHE A 242      15.819  -4.737   0.370  1.00 97.19           C  
ATOM   3825  CD1 PHE A 242      17.221  -4.700   0.463  1.00 97.19           C  
ATOM   3826  HD1 PHE A 242      17.698  -4.551   1.421  1.00 97.19           H  
ATOM   3827  CD2 PHE A 242      15.200  -4.929  -0.879  1.00 97.19           C  
ATOM   3828  HD2 PHE A 242      14.123  -4.959  -0.955  1.00 97.19           H  
ATOM   3829  CE1 PHE A 242      18.004  -4.860  -0.691  1.00 97.19           C  
ATOM   3830  HE1 PHE A 242      19.081  -4.835  -0.626  1.00 97.19           H  
ATOM   3831  CE2 PHE A 242      15.986  -5.087  -2.031  1.00 97.19           C  
ATOM   3832  HE2 PHE A 242      15.516  -5.245  -2.990  1.00 97.19           H  
ATOM   3833  CZ  PHE A 242      17.386  -5.050  -1.938  1.00 97.19           C  
ATOM   3834  HZ  PHE A 242      17.991  -5.175  -2.824  1.00 97.19           H  
ATOM   3835  N   VAL A 243      12.954  -6.887   1.139  1.00 97.62           N  
ATOM   3836  H   VAL A 243      12.439  -6.064   1.417  1.00 97.62           H  
ATOM   3837  CA  VAL A 243      12.299  -7.810   0.226  1.00 97.62           C  
ATOM   3838  HA  VAL A 243      13.032  -8.536  -0.124  1.00 97.62           H  
ATOM   3839  C   VAL A 243      11.790  -7.056  -0.987  1.00 97.62           C  
ATOM   3840  CB  VAL A 243      11.189  -8.583   0.953  1.00 97.62           C  
ATOM   3841  HB  VAL A 243      11.595  -8.934   1.902  1.00 97.62           H  
ATOM   3842  O   VAL A 243      11.386  -5.898  -0.878  1.00 97.62           O  
ATOM   3843  CG1 VAL A 243       9.931  -7.756   1.240  1.00 97.62           C  
ATOM   3844 HG11 VAL A 243       9.400  -7.531   0.316  1.00 97.62           H  
ATOM   3845 HG12 VAL A 243       9.270  -8.315   1.903  1.00 97.62           H  
ATOM   3846 HG13 VAL A 243      10.198  -6.818   1.726  1.00 97.62           H  
ATOM   3847  CG2 VAL A 243      10.788  -9.824   0.174  1.00 97.62           C  
ATOM   3848 HG21 VAL A 243      10.388  -9.546  -0.801  1.00 97.62           H  
ATOM   3849 HG22 VAL A 243      10.017 -10.358   0.730  1.00 97.62           H  
ATOM   3850 HG23 VAL A 243      11.651 -10.478   0.051  1.00 97.62           H  
ATOM   3851  N   TYR A 244      11.767  -7.724  -2.131  1.00 97.69           N  
ATOM   3852  H   TYR A 244      12.182  -8.644  -2.173  1.00 97.69           H  
ATOM   3853  CA  TYR A 244      10.933  -7.308  -3.245  1.00 97.69           C  
ATOM   3854  HA  TYR A 244      10.151  -6.657  -2.854  1.00 97.69           H  
ATOM   3855  C   TYR A 244      10.226  -8.498  -3.877  1.00 97.69           C  
ATOM   3856  CB  TYR A 244      11.736  -6.494  -4.255  1.00 97.69           C  
ATOM   3857  HB2 TYR A 244      11.040  -6.019  -4.946  1.00 97.69           H  
ATOM   3858  HB3 TYR A 244      12.245  -5.693  -3.718  1.00 97.69           H  
ATOM   3859  O   TYR A 244      10.678  -9.639  -3.790  1.00 97.69           O  
ATOM   3860  CG  TYR A 244      12.753  -7.284  -5.051  1.00 97.69           C  
ATOM   3861  CD1 TYR A 244      14.048  -7.471  -4.534  1.00 97.69           C  
ATOM   3862  HD1 TYR A 244      14.292  -7.109  -3.546  1.00 97.69           H  
ATOM   3863  CD2 TYR A 244      12.416  -7.799  -6.319  1.00 97.69           C  
ATOM   3864  HD2 TYR A 244      11.420  -7.661  -6.713  1.00 97.69           H  
ATOM   3865  CE1 TYR A 244      15.029  -8.110  -5.310  1.00 97.69           C  
ATOM   3866  HE1 TYR A 244      16.034  -8.220  -4.931  1.00 97.69           H  
ATOM   3867  CE2 TYR A 244      13.392  -8.458  -7.090  1.00 97.69           C  
ATOM   3868  HE2 TYR A 244      13.157  -8.819  -8.081  1.00 97.69           H  
ATOM   3869  OH  TYR A 244      15.675  -9.159  -7.356  1.00 97.69           O  
ATOM   3870  HH  TYR A 244      16.535  -9.106  -6.933  1.00 97.69           H  
ATOM   3871  CZ  TYR A 244      14.707  -8.585  -6.596  1.00 97.69           C  
ATOM   3872  N   SER A 245       9.088  -8.213  -4.489  1.00 97.38           N  
ATOM   3873  H   SER A 245       8.844  -7.237  -4.580  1.00 97.38           H  
ATOM   3874  CA  SER A 245       8.243  -9.182  -5.177  1.00 97.38           C  
ATOM   3875  HA  SER A 245       8.678 -10.177  -5.081  1.00 97.38           H  
ATOM   3876  C   SER A 245       8.168  -8.868  -6.664  1.00 97.38           C  
ATOM   3877  CB  SER A 245       6.861  -9.226  -4.533  1.00 97.38           C  
ATOM   3878  HB2 SER A 245       6.245  -9.953  -5.061  1.00 97.38           H  
ATOM   3879  HB3 SER A 245       6.960  -9.543  -3.495  1.00 97.38           H  
ATOM   3880  O   SER A 245       8.542  -7.768  -7.086  1.00 97.38           O  
ATOM   3881  OG  SER A 245       6.237  -7.961  -4.574  1.00 97.38           O  
ATOM   3882  HG  SER A 245       6.846  -7.294  -4.247  1.00 97.38           H  
ATOM   3883  N   SER A 246       7.724  -9.842  -7.456  1.00 95.44           N  
ATOM   3884  H   SER A 246       7.499 -10.742  -7.057  1.00 95.44           H  
ATOM   3885  CA  SER A 246       7.634  -9.688  -8.902  1.00 95.44           C  
ATOM   3886  HA  SER A 246       7.722  -8.625  -9.126  1.00 95.44           H  
ATOM   3887  C   SER A 246       6.309 -10.124  -9.509  1.00 95.44           C  
ATOM   3888  CB  SER A 246       8.804 -10.396  -9.584  1.00 95.44           C  
ATOM   3889  HB2 SER A 246       8.946  -9.957 -10.572  1.00 95.44           H  
ATOM   3890  HB3 SER A 246       9.716 -10.221  -9.013  1.00 95.44           H  
ATOM   3891  O   SER A 246       5.502 -10.840  -8.907  1.00 95.44           O  
ATOM   3892  OG  SER A 246       8.606 -11.790  -9.753  1.00 95.44           O  
ATOM   3893  HG  SER A 246       9.394 -12.040 -10.241  1.00 95.44           H  
ATOM   3894  N   SER A 247       6.136  -9.747 -10.776  1.00 94.81           N  
ATOM   3895  H   SER A 247       6.820  -9.118 -11.172  1.00 94.81           H  
ATOM   3896  CA  SER A 247       4.989 -10.119 -11.604  1.00 94.81           C  
ATOM   3897  HA  SER A 247       4.082  -9.803 -11.090  1.00 94.81           H  
ATOM   3898  C   SER A 247       4.858 -11.618 -11.875  1.00 94.81           C  
ATOM   3899  CB  SER A 247       5.060  -9.380 -12.938  1.00 94.81           C  
ATOM   3900  HB2 SER A 247       5.125  -8.310 -12.741  1.00 94.81           H  
ATOM   3901  HB3 SER A 247       4.152  -9.581 -13.507  1.00 94.81           H  
ATOM   3902  O   SER A 247       3.832 -12.040 -12.384  1.00 94.81           O  
ATOM   3903  OG  SER A 247       6.186  -9.798 -13.694  1.00 94.81           O  
ATOM   3904  HG  SER A 247       5.939 -10.623 -14.118  1.00 94.81           H  
ATOM   3905  N   LYS A 248       5.880 -12.426 -11.565  1.00 92.12           N  
ATOM   3906  H   LYS A 248       6.698 -12.011 -11.143  1.00 92.12           H  
ATOM   3907  CA  LYS A 248       5.815 -13.892 -11.682  1.00 92.12           C  
ATOM   3908  HA  LYS A 248       5.097 -14.163 -12.457  1.00 92.12           H  
ATOM   3909  C   LYS A 248       5.302 -14.585 -10.421  1.00 92.12           C  
ATOM   3910  CB  LYS A 248       7.190 -14.439 -12.074  1.00 92.12           C  
ATOM   3911  HB2 LYS A 248       7.963 -13.962 -11.472  1.00 92.12           H  
ATOM   3912  HB3 LYS A 248       7.219 -15.511 -11.877  1.00 92.12           H  
ATOM   3913  O   LYS A 248       5.123 -15.798 -10.431  1.00 92.12           O  
ATOM   3914  CG  LYS A 248       7.468 -14.226 -13.561  1.00 92.12           C  
ATOM   3915  HG2 LYS A 248       6.704 -14.733 -14.152  1.00 92.12           H  
ATOM   3916  HG3 LYS A 248       7.459 -13.162 -13.799  1.00 92.12           H  
ATOM   3917  CD  LYS A 248       8.836 -14.829 -13.868  1.00 92.12           C  
ATOM   3918  HD2 LYS A 248       8.851 -15.877 -13.571  1.00 92.12           H  
ATOM   3919  HD3 LYS A 248       9.593 -14.291 -13.298  1.00 92.12           H  
ATOM   3920  CE  LYS A 248       9.119 -14.721 -15.358  1.00 92.12           C  
ATOM   3921  HE2 LYS A 248       8.856 -13.713 -15.680  1.00 92.12           H  
ATOM   3922  HE3 LYS A 248       8.472 -15.417 -15.893  1.00 92.12           H  
ATOM   3923  NZ  LYS A 248      10.550 -14.992 -15.607  1.00 92.12           N  
ATOM   3924  HZ1 LYS A 248      10.757 -14.973 -16.596  1.00 92.12           H  
ATOM   3925  HZ2 LYS A 248      11.106 -14.259 -15.191  1.00 92.12           H  
ATOM   3926  HZ3 LYS A 248      10.824 -15.873 -15.194  1.00 92.12           H  
ATOM   3927  N   GLY A 249       5.106 -13.843  -9.332  1.00 94.69           N  
ATOM   3928  H   GLY A 249       5.198 -12.839  -9.401  1.00 94.69           H  
ATOM   3929  CA  GLY A 249       4.779 -14.420  -8.028  1.00 94.69           C  
ATOM   3930  HA2 GLY A 249       4.122 -15.280  -8.154  1.00 94.69           H  
ATOM   3931  HA3 GLY A 249       4.245 -13.666  -7.450  1.00 94.69           H  
ATOM   3932  C   GLY A 249       5.995 -14.852  -7.212  1.00 94.69           C  
ATOM   3933  O   GLY A 249       5.847 -15.568  -6.223  1.00 94.69           O  
ATOM   3934  N   THR A 250       7.194 -14.409  -7.601  1.00 94.25           N  
ATOM   3935  H   THR A 250       7.235 -13.780  -8.390  1.00 94.25           H  
ATOM   3936  CA  THR A 250       8.424 -14.668  -6.843  1.00 94.25           C  
ATOM   3937  HA  THR A 250       8.286 -15.583  -6.267  1.00 94.25           H  
ATOM   3938  C   THR A 250       8.706 -13.549  -5.853  1.00 94.25           C  
ATOM   3939  CB  THR A 250       9.651 -14.905  -7.732  1.00 94.25           C  
ATOM   3940  HB  THR A 250      10.444 -15.294  -7.093  1.00 94.25           H  
ATOM   3941  O   THR A 250       8.326 -12.394  -6.064  1.00 94.25           O  
ATOM   3942  CG2 THR A 250       9.401 -15.922  -8.841  1.00 94.25           C  
ATOM   3943 HG21 THR A 250       8.693 -15.533  -9.572  1.00 94.25           H  
ATOM   3944 HG22 THR A 250      10.341 -16.156  -9.340  1.00 94.25           H  
ATOM   3945 HG23 THR A 250       8.999 -16.840  -8.412  1.00 94.25           H  
ATOM   3946  OG1 THR A 250      10.119 -13.709  -8.313  1.00 94.25           O  
ATOM   3947  HG1 THR A 250       9.377 -13.240  -8.702  1.00 94.25           H  
ATOM   3948  N   ILE A 251       9.402 -13.890  -4.772  1.00 96.94           N  
ATOM   3949  H   ILE A 251       9.606 -14.868  -4.623  1.00 96.94           H  
ATOM   3950  CA  ILE A 251       9.809 -12.949  -3.733  1.00 96.94           C  
ATOM   3951  HA  ILE A 251       9.654 -11.927  -4.081  1.00 96.94           H  
ATOM   3952  C   ILE A 251      11.296 -13.158  -3.463  1.00 96.94           C  
ATOM   3953  CB  ILE A 251       8.987 -13.163  -2.450  1.00 96.94           C  
ATOM   3954  HB  ILE A 251       9.361 -14.083  -2.001  1.00 96.94           H  
ATOM   3955  O   ILE A 251      11.744 -14.288  -3.264  1.00 96.94           O  
ATOM   3956  CG1 ILE A 251       7.463 -13.312  -2.646  1.00 96.94           C  
ATOM   3957 HG12 ILE A 251       7.229 -13.816  -3.584  1.00 96.94           H  
ATOM   3958 HG13 ILE A 251       7.003 -12.324  -2.670  1.00 96.94           H  
ATOM   3959  CG2 ILE A 251       9.269 -12.046  -1.448  1.00 96.94           C  
ATOM   3960 HG21 ILE A 251      10.323 -12.070  -1.172  1.00 96.94           H  
ATOM   3961 HG22 ILE A 251       8.676 -12.188  -0.545  1.00 96.94           H  
ATOM   3962 HG23 ILE A 251       9.018 -11.082  -1.891  1.00 96.94           H  
ATOM   3963  CD1 ILE A 251       6.829 -14.169  -1.543  1.00 96.94           C  
ATOM   3964 HD11 ILE A 251       5.784 -14.359  -1.788  1.00 96.94           H  
ATOM   3965 HD12 ILE A 251       6.894 -13.667  -0.578  1.00 96.94           H  
ATOM   3966 HD13 ILE A 251       7.331 -15.135  -1.484  1.00 96.94           H  
ATOM   3967  N   ARG A 252      12.073 -12.079  -3.430  1.00 96.31           N  
ATOM   3968  H   ARG A 252      11.640 -11.180  -3.583  1.00 96.31           H  
ATOM   3969  CA  ARG A 252      13.513 -12.115  -3.161  1.00 96.31           C  
ATOM   3970  HA  ARG A 252      13.831 -13.145  -2.998  1.00 96.31           H  
ATOM   3971  C   ARG A 252      13.816 -11.342  -1.887  1.00 96.31           C  
ATOM   3972  CB  ARG A 252      14.276 -11.592  -4.384  1.00 96.31           C  
ATOM   3973  HB2 ARG A 252      15.313 -11.400  -4.112  1.00 96.31           H  
ATOM   3974  HB3 ARG A 252      13.824 -10.654  -4.708  1.00 96.31           H  
ATOM   3975  O   ARG A 252      13.541 -10.148  -1.805  1.00 96.31           O  
ATOM   3976  CG  ARG A 252      14.243 -12.617  -5.535  1.00 96.31           C  
ATOM   3977  HG2 ARG A 252      14.814 -13.501  -5.250  1.00 96.31           H  
ATOM   3978  HG3 ARG A 252      13.214 -12.910  -5.745  1.00 96.31           H  
ATOM   3979  CD  ARG A 252      14.843 -12.000  -6.798  1.00 96.31           C  
ATOM   3980  HD2 ARG A 252      14.265 -11.104  -7.025  1.00 96.31           H  
ATOM   3981  HD3 ARG A 252      15.874 -11.712  -6.595  1.00 96.31           H  
ATOM   3982  NE  ARG A 252      14.806 -12.889  -7.978  1.00 96.31           N  
ATOM   3983  HE  ARG A 252      15.616 -13.472  -8.130  1.00 96.31           H  
ATOM   3984  NH1 ARG A 252      12.784 -12.196  -8.866  1.00 96.31           N  
ATOM   3985 HH11 ARG A 252      12.100 -12.275  -9.605  1.00 96.31           H  
ATOM   3986 HH12 ARG A 252      12.507 -11.774  -7.991  1.00 96.31           H  
ATOM   3987  NH2 ARG A 252      14.075 -13.521 -10.055  1.00 96.31           N  
ATOM   3988 HH21 ARG A 252      13.403 -13.380 -10.796  1.00 96.31           H  
ATOM   3989 HH22 ARG A 252      14.908 -14.066 -10.226  1.00 96.31           H  
ATOM   3990  CZ  ARG A 252      13.895 -12.867  -8.946  1.00 96.31           C  
ATOM   3991  N   LEU A 253      14.364 -12.035  -0.888  1.00 96.50           N  
ATOM   3992  H   LEU A 253      14.547 -13.014  -1.056  1.00 96.50           H  
ATOM   3993  CA  LEU A 253      14.831 -11.442   0.366  1.00 96.50           C  
ATOM   3994  HA  LEU A 253      14.326 -10.488   0.518  1.00 96.50           H  
ATOM   3995  C   LEU A 253      16.335 -11.188   0.272  1.00 96.50           C  
ATOM   3996  CB  LEU A 253      14.483 -12.366   1.540  1.00 96.50           C  
ATOM   3997  HB2 LEU A 253      15.052 -13.287   1.410  1.00 96.50           H  
ATOM   3998  HB3 LEU A 253      13.421 -12.610   1.503  1.00 96.50           H  
ATOM   3999  O   LEU A 253      17.132 -12.127   0.213  1.00 96.50           O  
ATOM   4000  CG  LEU A 253      14.823 -11.783   2.922  1.00 96.50           C  
ATOM   4001  HG  LEU A 253      15.813 -11.327   2.913  1.00 96.50           H  
ATOM   4002  CD1 LEU A 253      13.791 -10.740   3.331  1.00 96.50           C  
ATOM   4003 HD11 LEU A 253      12.786 -11.157   3.267  1.00 96.50           H  
ATOM   4004 HD12 LEU A 253      13.973 -10.413   4.355  1.00 96.50           H  
ATOM   4005 HD13 LEU A 253      13.864  -9.876   2.670  1.00 96.50           H  
ATOM   4006  CD2 LEU A 253      14.819 -12.887   3.978  1.00 96.50           C  
ATOM   4007 HD21 LEU A 253      14.962 -12.454   4.968  1.00 96.50           H  
ATOM   4008 HD22 LEU A 253      13.876 -13.433   3.948  1.00 96.50           H  
ATOM   4009 HD23 LEU A 253      15.651 -13.562   3.773  1.00 96.50           H  
ATOM   4010  N   CYS A 254      16.711  -9.920   0.271  1.00 95.44           N  
ATOM   4011  H   CYS A 254      15.998  -9.215   0.389  1.00 95.44           H  
ATOM   4012  CA  CYS A 254      18.058  -9.434   0.022  1.00 95.44           C  
ATOM   4013  HA  CYS A 254      18.661 -10.212  -0.447  1.00 95.44           H  
ATOM   4014  C   CYS A 254      18.743  -8.998   1.321  1.00 95.44           C  
ATOM   4015  CB  CYS A 254      17.928  -8.254  -0.941  1.00 95.44           C  
ATOM   4016  HB2 CYS A 254      18.895  -7.765  -1.058  1.00 95.44           H  
ATOM   4017  HB3 CYS A 254      17.237  -7.529  -0.512  1.00 95.44           H  
ATOM   4018  O   CYS A 254      18.105  -8.384   2.173  1.00 95.44           O  
ATOM   4019  SG  CYS A 254      17.277  -8.806  -2.548  1.00 95.44           S  
ATOM   4020  HG  CYS A 254      18.423  -9.190  -3.116  1.00 95.44           H  
ATOM   4021  N   ASP A 255      20.048  -9.261   1.440  1.00 92.94           N  
ATOM   4022  H   ASP A 255      20.510  -9.754   0.690  1.00 92.94           H  
ATOM   4023  CA  ASP A 255      20.909  -8.711   2.496  1.00 92.94           C  
ATOM   4024  HA  ASP A 255      20.310  -8.107   3.178  1.00 92.94           H  
ATOM   4025  C   ASP A 255      21.971  -7.806   1.860  1.00 92.94           C  
ATOM   4026  CB  ASP A 255      21.537  -9.843   3.331  1.00 92.94           C  
ATOM   4027  HB2 ASP A 255      20.735 -10.497   3.674  1.00 92.94           H  
ATOM   4028  HB3 ASP A 255      22.199 -10.434   2.698  1.00 92.94           H  
ATOM   4029  O   ASP A 255      22.891  -8.278   1.186  1.00 92.94           O  
ATOM   4030  CG  ASP A 255      22.325  -9.360   4.564  1.00 92.94           C  
ATOM   4031  OD1 ASP A 255      22.819  -8.209   4.614  1.00 92.94           O  
ATOM   4032  OD2 ASP A 255      22.490 -10.156   5.516  1.00 92.94           O  
ATOM   4033  N   MET A 256      21.867  -6.500   2.105  1.00 90.62           N  
ATOM   4034  H   MET A 256      21.098  -6.200   2.688  1.00 90.62           H  
ATOM   4035  CA  MET A 256      22.766  -5.474   1.565  1.00 90.62           C  
ATOM   4036  HA  MET A 256      22.777  -5.554   0.478  1.00 90.62           H  
ATOM   4037  C   MET A 256      24.224  -5.635   2.023  1.00 90.62           C  
ATOM   4038  CB  MET A 256      22.249  -4.078   1.947  1.00 90.62           C  
ATOM   4039  HB2 MET A 256      22.174  -4.002   3.032  1.00 90.62           H  
ATOM   4040  HB3 MET A 256      22.964  -3.333   1.598  1.00 90.62           H  
ATOM   4041  O   MET A 256      25.118  -5.011   1.457  1.00 90.62           O  
ATOM   4042  CG  MET A 256      20.891  -3.758   1.313  1.00 90.62           C  
ATOM   4043  HG2 MET A 256      20.964  -3.962   0.245  1.00 90.62           H  
ATOM   4044  HG3 MET A 256      20.132  -4.417   1.733  1.00 90.62           H  
ATOM   4045  SD  MET A 256      20.340  -2.036   1.495  1.00 90.62           S  
ATOM   4046  CE  MET A 256      20.187  -1.903   3.292  1.00 90.62           C  
ATOM   4047  HE1 MET A 256      19.726  -0.949   3.548  1.00 90.62           H  
ATOM   4048  HE2 MET A 256      19.561  -2.715   3.661  1.00 90.62           H  
ATOM   4049  HE3 MET A 256      21.173  -1.954   3.754  1.00 90.62           H  
ATOM   4050  N   ARG A 257      24.501  -6.468   3.038  1.00 87.06           N  
ATOM   4051  H   ARG A 257      23.734  -6.970   3.463  1.00 87.06           H  
ATOM   4052  CA  ARG A 257      25.874  -6.802   3.456  1.00 87.06           C  
ATOM   4053  HA  ARG A 257      26.507  -5.920   3.363  1.00 87.06           H  
ATOM   4054  C   ARG A 257      26.505  -7.880   2.583  1.00 87.06           C  
ATOM   4055  CB  ARG A 257      25.890  -7.295   4.906  1.00 87.06           C  
ATOM   4056  HB2 ARG A 257      25.335  -8.232   4.951  1.00 87.06           H  
ATOM   4057  HB3 ARG A 257      26.919  -7.512   5.193  1.00 87.06           H  
ATOM   4058  O   ARG A 257      27.729  -7.971   2.544  1.00 87.06           O  
ATOM   4059  CG  ARG A 257      25.311  -6.284   5.902  1.00 87.06           C  
ATOM   4060  HG2 ARG A 257      24.334  -5.933   5.568  1.00 87.06           H  
ATOM   4061  HG3 ARG A 257      25.981  -5.427   5.972  1.00 87.06           H  
ATOM   4062  CD  ARG A 257      25.159  -6.927   7.280  1.00 87.06           C  
ATOM   4063  HD2 ARG A 257      24.866  -6.150   7.986  1.00 87.06           H  
ATOM   4064  HD3 ARG A 257      26.121  -7.337   7.587  1.00 87.06           H  
ATOM   4065  NE  ARG A 257      24.143  -7.995   7.267  1.00 87.06           N  
ATOM   4066  HE  ARG A 257      23.701  -8.209   6.384  1.00 87.06           H  
ATOM   4067  NH1 ARG A 257      24.138  -8.451   9.515  1.00 87.06           N  
ATOM   4068 HH11 ARG A 257      24.857  -7.751   9.633  1.00 87.06           H  
ATOM   4069 HH12 ARG A 257      23.790  -9.014  10.278  1.00 87.06           H  
ATOM   4070  NH2 ARG A 257      22.782  -9.575   8.146  1.00 87.06           N  
ATOM   4071 HH21 ARG A 257      22.303 -10.036   8.906  1.00 87.06           H  
ATOM   4072 HH22 ARG A 257      22.506  -9.773   7.195  1.00 87.06           H  
ATOM   4073  CZ  ARG A 257      23.691  -8.667   8.306  1.00 87.06           C  
ATOM   4074  N   ALA A 258      25.697  -8.720   1.935  1.00 76.12           N  
ATOM   4075  H   ALA A 258      24.700  -8.561   1.972  1.00 76.12           H  
ATOM   4076  CA  ALA A 258      26.193  -9.821   1.115  1.00 76.12           C  
ATOM   4077  HA  ALA A 258      27.032 -10.293   1.626  1.00 76.12           H  
ATOM   4078  C   ALA A 258      26.705  -9.328  -0.245  1.00 76.12           C  
ATOM   4079  CB  ALA A 258      25.080 -10.864   0.960  1.00 76.12           C  
ATOM   4080  HB1 ALA A 258      24.743 -11.198   1.941  1.00 76.12           H  
ATOM   4081  HB2 ALA A 258      24.236 -10.438   0.418  1.00 76.12           H  
ATOM   4082  HB3 ALA A 258      25.460 -11.721   0.403  1.00 76.12           H  
ATOM   4083  O   ALA A 258      27.710  -9.830  -0.744  1.00 76.12           O  
ATOM   4084  N   SER A 259      26.032  -8.341  -0.840  1.00 73.31           N  
ATOM   4085  H   SER A 259      25.204  -7.975  -0.391  1.00 73.31           H  
ATOM   4086  CA  SER A 259      26.450  -7.709  -2.090  1.00 73.31           C  
ATOM   4087  HA  SER A 259      27.537  -7.631  -2.106  1.00 73.31           H  
ATOM   4088  C   SER A 259      25.852  -6.310  -2.217  1.00 73.31           C  
ATOM   4089  CB  SER A 259      26.009  -8.575  -3.270  1.00 73.31           C  
ATOM   4090  HB2 SER A 259      24.925  -8.688  -3.246  1.00 73.31           H  
ATOM   4091  HB3 SER A 259      26.467  -9.560  -3.181  1.00 73.31           H  
ATOM   4092  O   SER A 259      24.700  -6.090  -1.849  1.00 73.31           O  
ATOM   4093  OG  SER A 259      26.401  -7.994  -4.497  1.00 73.31           O  
ATOM   4094  HG  SER A 259      25.602  -7.958  -5.029  1.00 73.31           H  
ATOM   4095  N   ALA A 260      26.624  -5.377  -2.782  1.00 66.94           N  
ATOM   4096  H   ALA A 260      27.552  -5.639  -3.084  1.00 66.94           H  
ATOM   4097  CA  ALA A 260      26.142  -4.029  -3.085  1.00 66.94           C  
ATOM   4098  HA  ALA A 260      25.758  -3.575  -2.171  1.00 66.94           H  
ATOM   4099  C   ALA A 260      24.993  -4.055  -4.105  1.00 66.94           C  
ATOM   4100  CB  ALA A 260      27.318  -3.193  -3.605  1.00 66.94           C  
ATOM   4101  HB1 ALA A 260      27.716  -3.626  -4.523  1.00 66.94           H  
ATOM   4102  HB2 ALA A 260      28.104  -3.146  -2.851  1.00 66.94           H  
ATOM   4103  HB3 ALA A 260      26.969  -2.183  -3.816  1.00 66.94           H  
ATOM   4104  O   ALA A 260      24.027  -3.309  -3.972  1.00 66.94           O  
ATOM   4105  N   LEU A 261      25.093  -4.957  -5.086  1.00 71.44           N  
ATOM   4106  H   LEU A 261      25.907  -5.555  -5.095  1.00 71.44           H  
ATOM   4107  CA  LEU A 261      23.988  -5.329  -5.958  1.00 71.44           C  
ATOM   4108  HA  LEU A 261      23.226  -4.550  -5.938  1.00 71.44           H  
ATOM   4109  C   LEU A 261      23.354  -6.596  -5.393  1.00 71.44           C  
ATOM   4110  CB  LEU A 261      24.475  -5.485  -7.407  1.00 71.44           C  
ATOM   4111  HB2 LEU A 261      25.282  -6.217  -7.432  1.00 71.44           H  
ATOM   4112  HB3 LEU A 261      23.655  -5.878  -8.007  1.00 71.44           H  
ATOM   4113  O   LEU A 261      23.952  -7.671  -5.383  1.00 71.44           O  
ATOM   4114  CG  LEU A 261      24.959  -4.167  -8.041  1.00 71.44           C  
ATOM   4115  HG  LEU A 261      25.767  -3.746  -7.442  1.00 71.44           H  
ATOM   4116  CD1 LEU A 261      25.508  -4.447  -9.440  1.00 71.44           C  
ATOM   4117 HD11 LEU A 261      26.327  -5.164  -9.378  1.00 71.44           H  
ATOM   4118 HD12 LEU A 261      25.873  -3.521  -9.885  1.00 71.44           H  
ATOM   4119 HD13 LEU A 261      24.718  -4.858 -10.068  1.00 71.44           H  
ATOM   4120  CD2 LEU A 261      23.839  -3.131  -8.159  1.00 71.44           C  
ATOM   4121 HD21 LEU A 261      24.189  -2.258  -8.710  1.00 71.44           H  
ATOM   4122 HD22 LEU A 261      22.981  -3.554  -8.682  1.00 71.44           H  
ATOM   4123 HD23 LEU A 261      23.529  -2.790  -7.171  1.00 71.44           H  
ATOM   4124  N   CYS A 262      22.149  -6.457  -4.866  1.00 73.19           N  
ATOM   4125  H   CYS A 262      21.710  -5.550  -4.941  1.00 73.19           H  
ATOM   4126  CA  CYS A 262      21.380  -7.529  -4.246  1.00 73.19           C  
ATOM   4127  HA  CYS A 262      22.056  -8.183  -3.696  1.00 73.19           H  
ATOM   4128  C   CYS A 262      20.655  -8.416  -5.279  1.00 73.19           C  
ATOM   4129  CB  CYS A 262      20.427  -6.875  -3.249  1.00 73.19           C  
ATOM   4130  HB2 CYS A 262      19.915  -6.040  -3.728  1.00 73.19           H  
ATOM   4131  HB3 CYS A 262      19.682  -7.610  -2.942  1.00 73.19           H  
ATOM   4132  O   CYS A 262      19.670  -9.078  -4.955  1.00 73.19           O  
ATOM   4133  SG  CYS A 262      21.334  -6.296  -1.788  1.00 73.19           S  
ATOM   4134  HG  CYS A 262      22.360  -5.716  -2.418  1.00 73.19           H  
ATOM   4135  N   ASP A 263      21.137  -8.429  -6.522  1.00 64.44           N  
ATOM   4136  H   ASP A 263      22.022  -7.972  -6.686  1.00 64.44           H  
ATOM   4137  CA  ASP A 263      20.614  -9.199  -7.651  1.00 64.44           C  
ATOM   4138  HA  ASP A 263      19.532  -9.076  -7.690  1.00 64.44           H  
ATOM   4139  C   ASP A 263      20.894 -10.706  -7.504  1.00 64.44           C  
ATOM   4140  CB  ASP A 263      21.206  -8.622  -8.961  1.00 64.44           C  
ATOM   4141  HB2 ASP A 263      20.767  -9.163  -9.799  1.00 64.44           H  
ATOM   4142  HB3 ASP A 263      20.901  -7.579  -9.048  1.00 64.44           H  
ATOM   4143  O   ASP A 263      20.041 -11.532  -7.824  1.00 64.44           O  
ATOM   4144  CG  ASP A 263      22.744  -8.689  -9.079  1.00 64.44           C  
ATOM   4145  OD1 ASP A 263      23.423  -8.764  -8.029  1.00 64.44           O  
ATOM   4146  OD2 ASP A 263      23.268  -8.744 -10.213  1.00 64.44           O  
ATOM   4147  N   ARG A 264      22.073 -11.077  -6.985  1.00 65.06           N  
ATOM   4148  H   ARG A 264      22.739 -10.325  -6.879  1.00 65.06           H  
ATOM   4149  CA  ARG A 264      22.539 -12.478  -6.926  1.00 65.06           C  
ATOM   4150  HA  ARG A 264      21.977 -13.069  -7.651  1.00 65.06           H  
ATOM   4151  C   ARG A 264      22.330 -13.170  -5.587  1.00 65.06           C  
ATOM   4152  CB  ARG A 264      24.025 -12.535  -7.289  1.00 65.06           C  
ATOM   4153  HB2 ARG A 264      24.580 -11.869  -6.628  1.00 65.06           H  
ATOM   4154  HB3 ARG A 264      24.390 -13.551  -7.143  1.00 65.06           H  
ATOM   4155  O   ARG A 264      21.994 -14.350  -5.552  1.00 65.06           O  
ATOM   4156  CG  ARG A 264      24.266 -12.133  -8.744  1.00 65.06           C  
ATOM   4157  HG2 ARG A 264      23.779 -12.845  -9.410  1.00 65.06           H  
ATOM   4158  HG3 ARG A 264      23.857 -11.140  -8.932  1.00 65.06           H  
ATOM   4159  CD  ARG A 264      25.764 -12.106  -9.018  1.00 65.06           C  
ATOM   4160  HD2 ARG A 264      26.245 -11.478  -8.268  1.00 65.06           H  
ATOM   4161  HD3 ARG A 264      26.153 -13.122  -8.947  1.00 65.06           H  
ATOM   4162  NE  ARG A 264      26.022 -11.538 -10.346  1.00 65.06           N  
ATOM   4163  HE  ARG A 264      25.287 -10.951 -10.713  1.00 65.06           H  
ATOM   4164  NH1 ARG A 264      28.214 -12.182 -10.513  1.00 65.06           N  
ATOM   4165 HH11 ARG A 264      29.085 -12.196 -11.025  1.00 65.06           H  
ATOM   4166 HH12 ARG A 264      28.142 -12.552  -9.576  1.00 65.06           H  
ATOM   4167  NH2 ARG A 264      27.247 -11.055 -12.190  1.00 65.06           N  
ATOM   4168 HH21 ARG A 264      26.440 -10.564 -12.548  1.00 65.06           H  
ATOM   4169 HH22 ARG A 264      28.117 -11.051 -12.703  1.00 65.06           H  
ATOM   4170  CZ  ARG A 264      27.157 -11.597 -11.010  1.00 65.06           C  
ATOM   4171  N   HIS A 265      22.591 -12.470  -4.487  1.00 64.62           N  
ATOM   4172  H   HIS A 265      22.816 -11.491  -4.595  1.00 64.62           H  
ATOM   4173  CA  HIS A 265      22.590 -13.052  -3.143  1.00 64.62           C  
ATOM   4174  HA  HIS A 265      22.586 -14.139  -3.223  1.00 64.62           H  
ATOM   4175  C   HIS A 265      21.307 -12.682  -2.403  1.00 64.62           C  
ATOM   4176  CB  HIS A 265      23.877 -12.677  -2.395  1.00 64.62           C  
ATOM   4177  HB2 HIS A 265      23.992 -11.593  -2.386  1.00 64.62           H  
ATOM   4178  HB3 HIS A 265      23.795 -13.013  -1.361  1.00 64.62           H  
ATOM   4179  O   HIS A 265      21.295 -11.813  -1.533  1.00 64.62           O  
ATOM   4180  CG  HIS A 265      25.103 -13.314  -2.999  1.00 64.62           C  
ATOM   4181  CD2 HIS A 265      26.080 -12.689  -3.726  1.00 64.62           C  
ATOM   4182  HD2 HIS A 265      26.121 -11.635  -3.959  1.00 64.62           H  
ATOM   4183  ND1 HIS A 265      25.423 -14.653  -2.960  1.00 64.62           N  
ATOM   4184  HD1 HIS A 265      24.876 -15.380  -2.521  1.00 64.62           H  
ATOM   4185  CE1 HIS A 265      26.567 -14.827  -3.642  1.00 64.62           C  
ATOM   4186  HE1 HIS A 265      27.061 -15.776  -3.791  1.00 64.62           H  
ATOM   4187  NE2 HIS A 265      27.003 -13.659  -4.136  1.00 64.62           N  
ATOM   4188  N   SER A 266      20.221 -13.354  -2.774  1.00 78.31           N  
ATOM   4189  H   SER A 266      20.297 -14.053  -3.499  1.00 78.31           H  
ATOM   4190  CA  SER A 266      18.933 -13.268  -2.090  1.00 78.31           C  
ATOM   4191  HA  SER A 266      19.086 -12.815  -1.110  1.00 78.31           H  
ATOM   4192  C   SER A 266      18.363 -14.664  -1.856  1.00 78.31           C  
ATOM   4193  CB  SER A 266      17.957 -12.373  -2.864  1.00 78.31           C  
ATOM   4194  HB2 SER A 266      18.358 -11.360  -2.894  1.00 78.31           H  
ATOM   4195  HB3 SER A 266      16.997 -12.353  -2.346  1.00 78.31           H  
ATOM   4196  O   SER A 266      18.647 -15.596  -2.610  1.00 78.31           O  
ATOM   4197  OG  SER A 266      17.747 -12.823  -4.188  1.00 78.31           O  
ATOM   4198  HG  SER A 266      18.472 -12.515  -4.737  1.00 78.31           H  
ATOM   4199  N   LYS A 267      17.573 -14.822  -0.793  1.00 91.19           N  
ATOM   4200  H   LYS A 267      17.361 -13.999  -0.248  1.00 91.19           H  
ATOM   4201  CA  LYS A 267      16.708 -15.997  -0.654  1.00 91.19           C  
ATOM   4202  HA  LYS A 267      17.251 -16.903  -0.922  1.00 91.19           H  
ATOM   4203  C   LYS A 267      15.536 -15.843  -1.613  1.00 91.19           C  
ATOM   4204  CB  LYS A 267      16.188 -16.137   0.770  1.00 91.19           C  
ATOM   4205  HB2 LYS A 267      15.420 -16.909   0.773  1.00 91.19           H  
ATOM   4206  HB3 LYS A 267      15.719 -15.200   1.070  1.00 91.19           H  
ATOM   4207  O   LYS A 267      14.938 -14.767  -1.657  1.00 91.19           O  
ATOM   4208  CG  LYS A 267      17.265 -16.506   1.791  1.00 91.19           C  
ATOM   4209  HG2 LYS A 267      18.064 -15.764   1.801  1.00 91.19           H  
ATOM   4210  HG3 LYS A 267      17.674 -17.485   1.540  1.00 91.19           H  
ATOM   4211  CD  LYS A 267      16.582 -16.553   3.157  1.00 91.19           C  
ATOM   4212  HD2 LYS A 267      16.371 -15.540   3.499  1.00 91.19           H  
ATOM   4213  HD3 LYS A 267      15.630 -17.073   3.047  1.00 91.19           H  
ATOM   4214  CE  LYS A 267      17.427 -17.270   4.201  1.00 91.19           C  
ATOM   4215  HE2 LYS A 267      18.110 -16.563   4.672  1.00 91.19           H  
ATOM   4216  HE3 LYS A 267      17.998 -18.048   3.695  1.00 91.19           H  
ATOM   4217  NZ  LYS A 267      16.514 -17.909   5.170  1.00 91.19           N  
ATOM   4218  HZ1 LYS A 267      16.998 -18.301   5.965  1.00 91.19           H  
ATOM   4219  HZ2 LYS A 267      15.777 -17.286   5.468  1.00 91.19           H  
ATOM   4220  HZ3 LYS A 267      16.055 -18.651   4.660  1.00 91.19           H  
ATOM   4221  N   LEU A 268      15.208 -16.902  -2.343  1.00 93.88           N  
ATOM   4222  H   LEU A 268      15.679 -17.776  -2.159  1.00 93.88           H  
ATOM   4223  CA  LEU A 268      14.105 -16.918  -3.298  1.00 93.88           C  
ATOM   4224  HA  LEU A 268      13.779 -15.896  -3.493  1.00 93.88           H  
ATOM   4225  C   LEU A 268      12.935 -17.692  -2.698  1.00 93.88           C  
ATOM   4226  CB  LEU A 268      14.590 -17.530  -4.623  1.00 93.88           C  
ATOM   4227  HB2 LEU A 268      15.434 -16.948  -4.994  1.00 93.88           H  
ATOM   4228  HB3 LEU A 268      14.939 -18.543  -4.425  1.00 93.88           H  
ATOM   4229  O   LEU A 268      13.069 -18.874  -2.398  1.00 93.88           O  
ATOM   4230  CG  LEU A 268      13.505 -17.594  -5.717  1.00 93.88           C  
ATOM   4231  HG  LEU A 268      12.634 -18.135  -5.348  1.00 93.88           H  
ATOM   4232  CD1 LEU A 268      13.071 -16.199  -6.173  1.00 93.88           C  
ATOM   4233 HD11 LEU A 268      13.940 -15.606  -6.459  1.00 93.88           H  
ATOM   4234 HD12 LEU A 268      12.523 -15.697  -5.376  1.00 93.88           H  
ATOM   4235 HD13 LEU A 268      12.408 -16.298  -7.032  1.00 93.88           H  
ATOM   4236  CD2 LEU A 268      14.052 -18.340  -6.933  1.00 93.88           C  
ATOM   4237 HD21 LEU A 268      14.357 -19.344  -6.638  1.00 93.88           H  
ATOM   4238 HD22 LEU A 268      13.264 -18.438  -7.679  1.00 93.88           H  
ATOM   4239 HD23 LEU A 268      14.900 -17.805  -7.361  1.00 93.88           H  
ATOM   4240  N   PHE A 269      11.795 -17.026  -2.553  1.00 96.06           N  
ATOM   4241  H   PHE A 269      11.757 -16.061  -2.850  1.00 96.06           H  
ATOM   4242  CA  PHE A 269      10.545 -17.653  -2.155  1.00 96.06           C  
ATOM   4243  HA  PHE A 269      10.749 -18.664  -1.804  1.00 96.06           H  
ATOM   4244  C   PHE A 269       9.651 -17.743  -3.383  1.00 96.06           C  
ATOM   4245  CB  PHE A 269       9.856 -16.908  -1.008  1.00 96.06           C  
ATOM   4246  HB2 PHE A 269       8.962 -17.470  -0.740  1.00 96.06           H  
ATOM   4247  HB3 PHE A 269       9.506 -15.943  -1.377  1.00 96.06           H  
ATOM   4248  O   PHE A 269       9.294 -16.731  -3.991  1.00 96.06           O  
ATOM   4249  CG  PHE A 269      10.678 -16.667   0.242  1.00 96.06           C  
ATOM   4250  CD1 PHE A 269      10.324 -17.318   1.435  1.00 96.06           C  
ATOM   4251  HD1 PHE A 269       9.477 -17.987   1.455  1.00 96.06           H  
ATOM   4252  CD2 PHE A 269      11.779 -15.787   0.232  1.00 96.06           C  
ATOM   4253  HD2 PHE A 269      12.042 -15.251  -0.668  1.00 96.06           H  
ATOM   4254  CE1 PHE A 269      11.099 -17.147   2.593  1.00 96.06           C  
ATOM   4255  HE1 PHE A 269      10.839 -17.688   3.491  1.00 96.06           H  
ATOM   4256  CE2 PHE A 269      12.551 -15.613   1.392  1.00 96.06           C  
ATOM   4257  HE2 PHE A 269      13.410 -14.959   1.366  1.00 96.06           H  
ATOM   4258  CZ  PHE A 269      12.217 -16.298   2.572  1.00 96.06           C  
ATOM   4259  HZ  PHE A 269      12.826 -16.177   3.456  1.00 96.06           H  
ATOM   4260  N   GLU A 270       9.319 -18.969  -3.752  1.00 93.38           N  
ATOM   4261  H   GLU A 270       9.657 -19.750  -3.208  1.00 93.38           H  
ATOM   4262  CA  GLU A 270       8.483 -19.288  -4.898  1.00 93.38           C  
ATOM   4263  HA  GLU A 270       7.760 -18.488  -5.057  1.00 93.38           H  
ATOM   4264  C   GLU A 270       7.733 -20.578  -4.578  1.00 93.38           C  
ATOM   4265  CB  GLU A 270       9.355 -19.413  -6.158  1.00 93.38           C  
ATOM   4266  HB2 GLU A 270       9.904 -18.481  -6.291  1.00 93.38           H  
ATOM   4267  HB3 GLU A 270      10.072 -20.221  -6.013  1.00 93.38           H  
ATOM   4268  O   GLU A 270       8.292 -21.521  -4.011  1.00 93.38           O  
ATOM   4269  CG  GLU A 270       8.535 -19.680  -7.431  1.00 93.38           C  
ATOM   4270  HG2 GLU A 270       8.048 -20.651  -7.342  1.00 93.38           H  
ATOM   4271  HG3 GLU A 270       7.761 -18.916  -7.510  1.00 93.38           H  
ATOM   4272  CD  GLU A 270       9.400 -19.673  -8.705  1.00 93.38           C  
ATOM   4273  OE1 GLU A 270       8.836 -19.438  -9.796  1.00 93.38           O  
ATOM   4274  OE2 GLU A 270      10.629 -19.897  -8.597  1.00 93.38           O  
ATOM   4275  N   GLU A 271       6.444 -20.608  -4.903  1.00 88.94           N  
ATOM   4276  H   GLU A 271       6.070 -19.865  -5.476  1.00 88.94           H  
ATOM   4277  CA  GLU A 271       5.664 -21.831  -4.789  1.00 88.94           C  
ATOM   4278  HA  GLU A 271       6.036 -22.391  -3.932  1.00 88.94           H  
ATOM   4279  C   GLU A 271       5.854 -22.645  -6.073  1.00 88.94           C  
ATOM   4280  CB  GLU A 271       4.196 -21.495  -4.508  1.00 88.94           C  
ATOM   4281  HB2 GLU A 271       3.776 -20.943  -5.349  1.00 88.94           H  
ATOM   4282  HB3 GLU A 271       4.157 -20.859  -3.623  1.00 88.94           H  
ATOM   4283  O   GLU A 271       5.608 -22.117  -7.158  1.00 88.94           O  
ATOM   4284  CG  GLU A 271       3.354 -22.750  -4.238  1.00 88.94           C  
ATOM   4285  HG2 GLU A 271       3.251 -23.324  -5.159  1.00 88.94           H  
ATOM   4286  HG3 GLU A 271       3.876 -23.367  -3.506  1.00 88.94           H  
ATOM   4287  CD  GLU A 271       1.962 -22.399  -3.690  1.00 88.94           C  
ATOM   4288  OE1 GLU A 271       1.442 -23.194  -2.876  1.00 88.94           O  
ATOM   4289  OE2 GLU A 271       1.430 -21.309  -4.024  1.00 88.94           O  
ATOM   4290  N   PRO A 272       6.285 -23.914  -5.988  1.00 83.62           N  
ATOM   4291  CA  PRO A 272       6.446 -24.736  -7.175  1.00 83.62           C  
ATOM   4292  HA  PRO A 272       7.136 -24.252  -7.867  1.00 83.62           H  
ATOM   4293  C   PRO A 272       5.092 -24.919  -7.865  1.00 83.62           C  
ATOM   4294  CB  PRO A 272       7.059 -26.051  -6.683  1.00 83.62           C  
ATOM   4295  HB2 PRO A 272       6.694 -26.911  -7.246  1.00 83.62           H  
ATOM   4296  HB3 PRO A 272       8.144 -25.986  -6.754  1.00 83.62           H  
ATOM   4297  O   PRO A 272       4.183 -25.549  -7.319  1.00 83.62           O  
ATOM   4298  CG  PRO A 272       6.653 -26.121  -5.210  1.00 83.62           C  
ATOM   4299  HG2 PRO A 272       5.653 -26.547  -5.127  1.00 83.62           H  
ATOM   4300  HG3 PRO A 272       7.366 -26.695  -4.619  1.00 83.62           H  
ATOM   4301  CD  PRO A 272       6.617 -24.658  -4.785  1.00 83.62           C  
ATOM   4302  HD2 PRO A 272       5.871 -24.522  -4.002  1.00 83.62           H  
ATOM   4303  HD3 PRO A 272       7.599 -24.346  -4.429  1.00 83.62           H  
ATOM   4304  N   GLU A 273       4.959 -24.380  -9.075  1.00 78.75           N  
ATOM   4305  H   GLU A 273       5.673 -23.751  -9.413  1.00 78.75           H  
ATOM   4306  CA  GLU A 273       3.764 -24.587  -9.883  1.00 78.75           C  
ATOM   4307  HA  GLU A 273       2.892 -24.459  -9.242  1.00 78.75           H  
ATOM   4308  C   GLU A 273       3.730 -26.007 -10.446  1.00 78.75           C  
ATOM   4309  CB  GLU A 273       3.651 -23.574 -11.030  1.00 78.75           C  
ATOM   4310  HB2 GLU A 273       4.585 -23.542 -11.590  1.00 78.75           H  
ATOM   4311  HB3 GLU A 273       2.864 -23.926 -11.697  1.00 78.75           H  
ATOM   4312  O   GLU A 273       4.714 -26.512 -10.989  1.00 78.75           O  
ATOM   4313  CG  GLU A 273       3.272 -22.162 -10.561  1.00 78.75           C  
ATOM   4314  HG2 GLU A 273       2.477 -22.246  -9.819  1.00 78.75           H  
ATOM   4315  HG3 GLU A 273       4.136 -21.698 -10.085  1.00 78.75           H  
ATOM   4316  CD  GLU A 273       2.777 -21.282 -11.725  1.00 78.75           C  
ATOM   4317  OE1 GLU A 273       1.936 -20.394 -11.459  1.00 78.75           O  
ATOM   4318  OE2 GLU A 273       3.151 -21.549 -12.895  1.00 78.75           O  
ATOM   4319  N   ASP A 274       2.559 -26.638 -10.368  1.00 77.44           N  
ATOM   4320  H   ASP A 274       1.790 -26.172  -9.907  1.00 77.44           H  
ATOM   4321  CA  ASP A 274       2.289 -27.859 -11.116  1.00 77.44           C  
ATOM   4322  HA  ASP A 274       3.134 -28.536 -10.991  1.00 77.44           H  
ATOM   4323  C   ASP A 274       2.097 -27.497 -12.601  1.00 77.44           C  
ATOM   4324  CB  ASP A 274       1.066 -28.571 -10.531  1.00 77.44           C  
ATOM   4325  HB2 ASP A 274       1.226 -28.712  -9.462  1.00 77.44           H  
ATOM   4326  HB3 ASP A 274       0.187 -27.939 -10.658  1.00 77.44           H  
ATOM   4327  O   ASP A 274       1.116 -26.819 -12.936  1.00 77.44           O  
ATOM   4328  CG  ASP A 274       0.803 -29.940 -11.167  1.00 77.44           C  
ATOM   4329  OD1 ASP A 274       1.251 -30.195 -12.313  1.00 77.44           O  
ATOM   4330  OD2 ASP A 274       0.085 -30.734 -10.530  1.00 77.44           O  
ATOM   4331  N   PRO A 275       2.971 -27.963 -13.515  1.00 79.00           N  
ATOM   4332  CA  PRO A 275       2.856 -27.658 -14.937  1.00 79.00           C  
ATOM   4333  HA  PRO A 275       2.975 -26.583 -15.072  1.00 79.00           H  
ATOM   4334  C   PRO A 275       1.517 -28.092 -15.543  1.00 79.00           C  
ATOM   4335  CB  PRO A 275       4.020 -28.396 -15.610  1.00 79.00           C  
ATOM   4336  HB2 PRO A 275       4.429 -27.822 -16.441  1.00 79.00           H  
ATOM   4337  HB3 PRO A 275       3.695 -29.379 -15.951  1.00 79.00           H  
ATOM   4338  O   PRO A 275       1.084 -27.508 -16.534  1.00 79.00           O  
ATOM   4339  CG  PRO A 275       5.040 -28.569 -14.488  1.00 79.00           C  
ATOM   4340  HG2 PRO A 275       5.616 -27.652 -14.368  1.00 79.00           H  
ATOM   4341  HG3 PRO A 275       5.698 -29.421 -14.661  1.00 79.00           H  
ATOM   4342  CD  PRO A 275       4.153 -28.777 -13.268  1.00 79.00           C  
ATOM   4343  HD2 PRO A 275       4.697 -28.476 -12.373  1.00 79.00           H  
ATOM   4344  HD3 PRO A 275       3.860 -29.824 -13.193  1.00 79.00           H  
ATOM   4345  N   SER A 276       0.846 -29.092 -14.956  1.00 78.19           N  
ATOM   4346  H   SER A 276       1.206 -29.478 -14.096  1.00 78.19           H  
ATOM   4347  CA  SER A 276      -0.467 -29.559 -15.417  1.00 78.19           C  
ATOM   4348  HA  SER A 276      -0.420 -29.694 -16.498  1.00 78.19           H  
ATOM   4349  C   SER A 276      -1.599 -28.562 -15.148  1.00 78.19           C  
ATOM   4350  CB  SER A 276      -0.796 -30.917 -14.793  1.00 78.19           C  
ATOM   4351  HB2 SER A 276      -1.674 -31.323 -15.296  1.00 78.19           H  
ATOM   4352  HB3 SER A 276       0.037 -31.603 -14.945  1.00 78.19           H  
ATOM   4353  O   SER A 276      -2.606 -28.580 -15.853  1.00 78.19           O  
ATOM   4354  OG  SER A 276      -1.080 -30.821 -13.416  1.00 78.19           O  
ATOM   4355  HG  SER A 276      -0.263 -30.714 -12.923  1.00 78.19           H  
ATOM   4356  N   ASN A 277      -1.413 -27.660 -14.180  1.00 74.44           N  
ATOM   4357  H   ASN A 277      -0.542 -27.691 -13.669  1.00 74.44           H  
ATOM   4358  CA  ASN A 277      -2.364 -26.604 -13.835  1.00 74.44           C  
ATOM   4359  HA  ASN A 277      -3.350 -26.875 -14.210  1.00 74.44           H  
ATOM   4360  C   ASN A 277      -2.011 -25.259 -14.482  1.00 74.44           C  
ATOM   4361  CB  ASN A 277      -2.443 -26.495 -12.305  1.00 74.44           C  
ATOM   4362  HB2 ASN A 277      -1.445 -26.323 -11.904  1.00 74.44           H  
ATOM   4363  HB3 ASN A 277      -3.072 -25.648 -12.030  1.00 74.44           H  
ATOM   4364  O   ASN A 277      -2.741 -24.280 -14.293  1.00 74.44           O  
ATOM   4365  CG  ASN A 277      -3.050 -27.733 -11.674  1.00 74.44           C  
ATOM   4366  ND2 ASN A 277      -2.535 -28.164 -10.549  1.00 74.44           N  
ATOM   4367 HD21 ASN A 277      -2.808 -29.100 -10.287  1.00 74.44           H  
ATOM   4368 HD22 ASN A 277      -1.670 -27.766 -10.211  1.00 74.44           H  
ATOM   4369  OD1 ASN A 277      -4.007 -28.311 -12.161  1.00 74.44           O  
ATOM   4370  N   ARG A 278      -0.904 -25.187 -15.235  1.00 79.00           N  
ATOM   4371  H   ARG A 278      -0.356 -26.024 -15.375  1.00 79.00           H  
ATOM   4372  CA  ARG A 278      -0.487 -23.950 -15.886  1.00 79.00           C  
ATOM   4373  HA  ARG A 278      -0.538 -23.164 -15.132  1.00 79.00           H  
ATOM   4374  C   ARG A 278      -1.472 -23.607 -16.995  1.00 79.00           C  
ATOM   4375  CB  ARG A 278       0.969 -24.025 -16.358  1.00 79.00           C  
ATOM   4376  HB2 ARG A 278       1.580 -24.420 -15.547  1.00 79.00           H  
ATOM   4377  HB3 ARG A 278       1.052 -24.690 -17.218  1.00 79.00           H  
ATOM   4378  O   ARG A 278      -1.622 -24.318 -17.985  1.00 79.00           O  
ATOM   4379  CG  ARG A 278       1.475 -22.620 -16.719  1.00 79.00           C  
ATOM   4380  HG2 ARG A 278       0.936 -22.247 -17.589  1.00 79.00           H  
ATOM   4381  HG3 ARG A 278       1.300 -21.948 -15.879  1.00 79.00           H  
ATOM   4382  CD  ARG A 278       2.975 -22.637 -17.020  1.00 79.00           C  
ATOM   4383  HD2 ARG A 278       3.161 -23.313 -17.855  1.00 79.00           H  
ATOM   4384  HD3 ARG A 278       3.494 -23.005 -16.135  1.00 79.00           H  
ATOM   4385  NE  ARG A 278       3.469 -21.285 -17.345  1.00 79.00           N  
ATOM   4386  HE  ARG A 278       2.818 -20.522 -17.231  1.00 79.00           H  
ATOM   4387  NH1 ARG A 278       5.667 -21.847 -17.634  1.00 79.00           N  
ATOM   4388 HH11 ARG A 278       5.426 -22.775 -17.317  1.00 79.00           H  
ATOM   4389 HH12 ARG A 278       6.631 -21.552 -17.702  1.00 79.00           H  
ATOM   4390  NH2 ARG A 278       5.048 -19.702 -17.812  1.00 79.00           N  
ATOM   4391 HH21 ARG A 278       6.011 -19.420 -17.925  1.00 79.00           H  
ATOM   4392 HH22 ARG A 278       4.380 -18.956 -17.681  1.00 79.00           H  
ATOM   4393  CZ  ARG A 278       4.720 -20.948 -17.599  1.00 79.00           C  
ATOM   4394  N   SER A 279      -2.145 -22.487 -16.808  1.00 78.19           N  
ATOM   4395  H   SER A 279      -1.929 -21.954 -15.978  1.00 78.19           H  
ATOM   4396  CA  SER A 279      -3.067 -21.903 -17.765  1.00 78.19           C  
ATOM   4397  HA  SER A 279      -3.194 -22.576 -18.613  1.00 78.19           H  
ATOM   4398  C   SER A 279      -2.495 -20.595 -18.281  1.00 78.19           C  
ATOM   4399  CB  SER A 279      -4.436 -21.702 -17.110  1.00 78.19           C  
ATOM   4400  HB2 SER A 279      -5.179 -21.509 -17.885  1.00 78.19           H  
ATOM   4401  HB3 SER A 279      -4.722 -22.608 -16.576  1.00 78.19           H  
ATOM   4402  O   SER A 279      -1.520 -20.068 -17.743  1.00 78.19           O  
ATOM   4403  OG  SER A 279      -4.415 -20.605 -16.217  1.00 78.19           O  
ATOM   4404  HG  SER A 279      -3.741 -20.764 -15.553  1.00 78.19           H  
ATOM   4405  N   PHE A 280      -3.153 -20.040 -19.293  1.00 77.12           N  
ATOM   4406  H   PHE A 280      -3.936 -20.524 -19.706  1.00 77.12           H  
ATOM   4407  CA  PHE A 280      -2.833 -18.706 -19.762  1.00 77.12           C  
ATOM   4408  HA  PHE A 280      -1.825 -18.715 -20.177  1.00 77.12           H  
ATOM   4409  C   PHE A 280      -2.821 -17.669 -18.609  1.00 77.12           C  
ATOM   4410  CB  PHE A 280      -3.832 -18.338 -20.874  1.00 77.12           C  
ATOM   4411  HB2 PHE A 280      -4.855 -18.492 -20.531  1.00 77.12           H  
ATOM   4412  HB3 PHE A 280      -3.652 -18.946 -21.760  1.00 77.12           H  
ATOM   4413  O   PHE A 280      -1.892 -16.877 -18.481  1.00 77.12           O  
ATOM   4414  CG  PHE A 280      -3.612 -16.895 -21.190  1.00 77.12           C  
ATOM   4415  CD1 PHE A 280      -4.452 -15.939 -20.590  1.00 77.12           C  
ATOM   4416  HD1 PHE A 280      -5.438 -16.206 -20.239  1.00 77.12           H  
ATOM   4417  CD2 PHE A 280      -2.332 -16.557 -21.651  1.00 77.12           C  
ATOM   4418  HD2 PHE A 280      -1.677 -17.298 -22.085  1.00 77.12           H  
ATOM   4419  CE1 PHE A 280      -3.956 -14.655 -20.339  1.00 77.12           C  
ATOM   4420  HE1 PHE A 280      -4.579 -13.907 -19.871  1.00 77.12           H  
ATOM   4421  CE2 PHE A 280      -1.802 -15.324 -21.278  1.00 77.12           C  
ATOM   4422  HE2 PHE A 280      -0.758 -15.110 -21.454  1.00 77.12           H  
ATOM   4423  CZ  PHE A 280      -2.596 -14.400 -20.585  1.00 77.12           C  
ATOM   4424  HZ  PHE A 280      -2.157 -13.450 -20.322  1.00 77.12           H  
ATOM   4425  N   PHE A 281      -3.811 -17.729 -17.715  1.00 87.88           N  
ATOM   4426  H   PHE A 281      -4.525 -18.436 -17.818  1.00 87.88           H  
ATOM   4427  CA  PHE A 281      -3.947 -16.759 -16.631  1.00 87.88           C  
ATOM   4428  HA  PHE A 281      -3.721 -15.769 -17.027  1.00 87.88           H  
ATOM   4429  C   PHE A 281      -2.982 -16.984 -15.466  1.00 87.88           C  
ATOM   4430  CB  PHE A 281      -5.398 -16.751 -16.131  1.00 87.88           C  
ATOM   4431  HB2 PHE A 281      -5.488 -16.026 -15.321  1.00 87.88           H  
ATOM   4432  HB3 PHE A 281      -5.641 -17.732 -15.723  1.00 87.88           H  
ATOM   4433  O   PHE A 281      -2.903 -16.107 -14.616  1.00 87.88           O  
ATOM   4434  CG  PHE A 281      -6.401 -16.375 -17.199  1.00 87.88           C  
ATOM   4435  CD1 PHE A 281      -6.446 -15.052 -17.676  1.00 87.88           C  
ATOM   4436  HD1 PHE A 281      -5.791 -14.300 -17.261  1.00 87.88           H  
ATOM   4437  CD2 PHE A 281      -7.253 -17.350 -17.753  1.00 87.88           C  
ATOM   4438  HD2 PHE A 281      -7.220 -18.365 -17.387  1.00 87.88           H  
ATOM   4439  CE1 PHE A 281      -7.314 -14.716 -18.727  1.00 87.88           C  
ATOM   4440  HE1 PHE A 281      -7.314 -13.714 -19.132  1.00 87.88           H  
ATOM   4441  CE2 PHE A 281      -8.131 -17.006 -18.796  1.00 87.88           C  
ATOM   4442  HE2 PHE A 281      -8.773 -17.754 -19.237  1.00 87.88           H  
ATOM   4443  CZ  PHE A 281      -8.150 -15.691 -19.292  1.00 87.88           C  
ATOM   4444  HZ  PHE A 281      -8.785 -15.431 -20.127  1.00 87.88           H  
ATOM   4445  N   SER A 282      -2.270 -18.119 -15.396  1.00 87.56           N  
ATOM   4446  H   SER A 282      -2.295 -18.760 -16.175  1.00 87.56           H  
ATOM   4447  CA  SER A 282      -1.485 -18.498 -14.209  1.00 87.56           C  
ATOM   4448  HA  SER A 282      -2.162 -18.605 -13.361  1.00 87.56           H  
ATOM   4449  C   SER A 282      -0.457 -17.438 -13.814  1.00 87.56           C  
ATOM   4450  CB  SER A 282      -0.786 -19.844 -14.416  1.00 87.56           C  
ATOM   4451  HB2 SER A 282      -0.231 -19.832 -15.355  1.00 87.56           H  
ATOM   4452  HB3 SER A 282      -0.087 -20.019 -13.599  1.00 87.56           H  
ATOM   4453  O   SER A 282      -0.412 -17.050 -12.655  1.00 87.56           O  
ATOM   4454  OG  SER A 282      -1.754 -20.885 -14.431  1.00 87.56           O  
ATOM   4455  HG  SER A 282      -1.622 -21.370 -13.614  1.00 87.56           H  
ATOM   4456  N   GLU A 283       0.288 -16.900 -14.779  1.00 87.31           N  
ATOM   4457  H   GLU A 283       0.175 -17.223 -15.730  1.00 87.31           H  
ATOM   4458  CA  GLU A 283       1.303 -15.874 -14.505  1.00 87.31           C  
ATOM   4459  HA  GLU A 283       1.861 -16.160 -13.613  1.00 87.31           H  
ATOM   4460  C   GLU A 283       0.686 -14.492 -14.219  1.00 87.31           C  
ATOM   4461  CB  GLU A 283       2.279 -15.869 -15.687  1.00 87.31           C  
ATOM   4462  HB2 GLU A 283       1.729 -15.566 -16.578  1.00 87.31           H  
ATOM   4463  HB3 GLU A 283       2.615 -16.894 -15.839  1.00 87.31           H  
ATOM   4464  O   GLU A 283       1.240 -13.710 -13.458  1.00 87.31           O  
ATOM   4465  CG  GLU A 283       3.523 -14.984 -15.481  1.00 87.31           C  
ATOM   4466  HG2 GLU A 283       4.033 -15.308 -14.573  1.00 87.31           H  
ATOM   4467  HG3 GLU A 283       3.205 -13.951 -15.339  1.00 87.31           H  
ATOM   4468  CD  GLU A 283       4.516 -15.056 -16.658  1.00 87.31           C  
ATOM   4469  OE1 GLU A 283       5.280 -14.080 -16.842  1.00 87.31           O  
ATOM   4470  OE2 GLU A 283       4.526 -16.085 -17.384  1.00 87.31           O  
ATOM   4471  N   ILE A 284      -0.498 -14.191 -14.764  1.00 90.94           N  
ATOM   4472  H   ILE A 284      -0.968 -14.893 -15.317  1.00 90.94           H  
ATOM   4473  CA  ILE A 284      -1.206 -12.942 -14.435  1.00 90.94           C  
ATOM   4474  HA  ILE A 284      -0.502 -12.113 -14.495  1.00 90.94           H  
ATOM   4475  C   ILE A 284      -1.706 -12.984 -12.991  1.00 90.94           C  
ATOM   4476  CB  ILE A 284      -2.362 -12.667 -15.421  1.00 90.94           C  
ATOM   4477  HB  ILE A 284      -3.020 -13.535 -15.455  1.00 90.94           H  
ATOM   4478  O   ILE A 284      -1.478 -12.050 -12.228  1.00 90.94           O  
ATOM   4479  CG1 ILE A 284      -1.771 -12.429 -16.824  1.00 90.94           C  
ATOM   4480 HG12 ILE A 284      -1.201 -13.303 -17.138  1.00 90.94           H  
ATOM   4481 HG13 ILE A 284      -1.096 -11.574 -16.784  1.00 90.94           H  
ATOM   4482  CG2 ILE A 284      -3.192 -11.450 -14.964  1.00 90.94           C  
ATOM   4483 HG21 ILE A 284      -3.603 -11.604 -13.967  1.00 90.94           H  
ATOM   4484 HG22 ILE A 284      -2.568 -10.557 -14.939  1.00 90.94           H  
ATOM   4485 HG23 ILE A 284      -4.041 -11.281 -15.626  1.00 90.94           H  
ATOM   4486  CD1 ILE A 284      -2.817 -12.153 -17.898  1.00 90.94           C  
ATOM   4487 HD11 ILE A 284      -3.368 -11.239 -17.673  1.00 90.94           H  
ATOM   4488 HD12 ILE A 284      -3.505 -12.994 -17.981  1.00 90.94           H  
ATOM   4489 HD13 ILE A 284      -2.293 -11.985 -18.839  1.00 90.94           H  
ATOM   4490  N   ILE A 285      -2.382 -14.070 -12.605  1.00 93.81           N  
ATOM   4491  H   ILE A 285      -2.501 -14.826 -13.264  1.00 93.81           H  
ATOM   4492  CA  ILE A 285      -2.964 -14.189 -11.263  1.00 93.81           C  
ATOM   4493  HA  ILE A 285      -3.420 -13.228 -11.022  1.00 93.81           H  
ATOM   4494  C   ILE A 285      -1.909 -14.431 -10.182  1.00 93.81           C  
ATOM   4495  CB  ILE A 285      -4.078 -15.256 -11.199  1.00 93.81           C  
ATOM   4496  HB  ILE A 285      -4.507 -15.218 -10.197  1.00 93.81           H  
ATOM   4497  O   ILE A 285      -2.220 -14.205  -9.015  1.00 93.81           O  
ATOM   4498  CG1 ILE A 285      -3.511 -16.681 -11.390  1.00 93.81           C  
ATOM   4499 HG12 ILE A 285      -2.879 -16.922 -10.535  1.00 93.81           H  
ATOM   4500 HG13 ILE A 285      -2.876 -16.702 -12.276  1.00 93.81           H  
ATOM   4501  CG2 ILE A 285      -5.212 -14.897 -12.174  1.00 93.81           C  
ATOM   4502 HG21 ILE A 285      -6.075 -15.541 -12.002  1.00 93.81           H  
ATOM   4503 HG22 ILE A 285      -5.516 -13.863 -12.013  1.00 93.81           H  
ATOM   4504 HG23 ILE A 285      -4.873 -15.007 -13.204  1.00 93.81           H  
ATOM   4505  CD1 ILE A 285      -4.544 -17.799 -11.531  1.00 93.81           C  
ATOM   4506 HD11 ILE A 285      -4.030 -18.760 -11.568  1.00 93.81           H  
ATOM   4507 HD12 ILE A 285      -5.217 -17.788 -10.673  1.00 93.81           H  
ATOM   4508 HD13 ILE A 285      -5.115 -17.673 -12.451  1.00 93.81           H  
ATOM   4509  N   SER A 286      -0.702 -14.892 -10.543  1.00 93.50           N  
ATOM   4510  H   SER A 286      -0.524 -15.113 -11.512  1.00 93.50           H  
ATOM   4511  CA  SER A 286       0.414 -15.067  -9.607  1.00 93.50           C  
ATOM   4512  HA  SER A 286       0.010 -15.422  -8.659  1.00 93.50           H  
ATOM   4513  C   SER A 286       1.157 -13.766  -9.306  1.00 93.50           C  
ATOM   4514  CB  SER A 286       1.409 -16.127 -10.102  1.00 93.50           C  
ATOM   4515  HB2 SER A 286       2.082 -16.375  -9.281  1.00 93.50           H  
ATOM   4516  HB3 SER A 286       0.876 -17.032 -10.393  1.00 93.50           H  
ATOM   4517  O   SER A 286       1.850 -13.703  -8.290  1.00 93.50           O  
ATOM   4518  OG  SER A 286       2.184 -15.658 -11.184  1.00 93.50           O  
ATOM   4519  HG  SER A 286       3.024 -16.122 -11.166  1.00 93.50           H  
ATOM   4520  N   SER A 287       1.003 -12.728 -10.138  1.00 95.62           N  
ATOM   4521  H   SER A 287       0.473 -12.868 -10.986  1.00 95.62           H  
ATOM   4522  CA  SER A 287       1.613 -11.419  -9.910  1.00 95.62           C  
ATOM   4523  HA  SER A 287       2.694 -11.530  -9.989  1.00 95.62           H  
ATOM   4524  C   SER A 287       1.273 -10.892  -8.517  1.00 95.62           C  
ATOM   4525  CB  SER A 287       1.158 -10.421 -10.976  1.00 95.62           C  
ATOM   4526  HB2 SER A 287       0.070 -10.357 -10.981  1.00 95.62           H  
ATOM   4527  HB3 SER A 287       1.497 -10.759 -11.956  1.00 95.62           H  
ATOM   4528  O   SER A 287       0.105 -10.720  -8.162  1.00 95.62           O  
ATOM   4529  OG  SER A 287       1.700  -9.141 -10.698  1.00 95.62           O  
ATOM   4530  HG  SER A 287       1.138  -8.734 -10.034  1.00 95.62           H  
ATOM   4531  N   ILE A 288       2.308 -10.593  -7.732  1.00 97.50           N  
ATOM   4532  H   ILE A 288       3.244 -10.734  -8.085  1.00 97.50           H  
ATOM   4533  CA  ILE A 288       2.139 -10.073  -6.375  1.00 97.50           C  
ATOM   4534  HA  ILE A 288       1.281 -10.567  -5.920  1.00 97.50           H  
ATOM   4535  C   ILE A 288       1.844  -8.578  -6.457  1.00 97.50           C  
ATOM   4536  CB  ILE A 288       3.378 -10.393  -5.519  1.00 97.50           C  
ATOM   4537  HB  ILE A 288       4.263 -10.066  -6.064  1.00 97.50           H  
ATOM   4538  O   ILE A 288       2.646  -7.823  -6.998  1.00 97.50           O  
ATOM   4539  CG1 ILE A 288       3.459 -11.914  -5.266  1.00 97.50           C  
ATOM   4540 HG12 ILE A 288       3.150 -12.458  -6.159  1.00 97.50           H  
ATOM   4541 HG13 ILE A 288       2.763 -12.189  -4.474  1.00 97.50           H  
ATOM   4542  CG2 ILE A 288       3.321  -9.659  -4.166  1.00 97.50           C  
ATOM   4543 HG21 ILE A 288       4.150  -9.957  -3.524  1.00 97.50           H  
ATOM   4544 HG22 ILE A 288       3.406  -8.583  -4.317  1.00 97.50           H  
ATOM   4545 HG23 ILE A 288       2.381  -9.880  -3.661  1.00 97.50           H  
ATOM   4546  CD1 ILE A 288       4.867 -12.383  -4.888  1.00 97.50           C  
ATOM   4547 HD11 ILE A 288       5.214 -11.859  -3.998  1.00 97.50           H  
ATOM   4548 HD12 ILE A 288       4.846 -13.454  -4.682  1.00 97.50           H  
ATOM   4549 HD13 ILE A 288       5.553 -12.191  -5.713  1.00 97.50           H  
ATOM   4550  N   SER A 289       0.713  -8.137  -5.914  1.00 97.69           N  
ATOM   4551  H   SER A 289       0.093  -8.805  -5.479  1.00 97.69           H  
ATOM   4552  CA  SER A 289       0.330  -6.723  -5.859  1.00 97.69           C  
ATOM   4553  HA  SER A 289       0.751  -6.208  -6.723  1.00 97.69           H  
ATOM   4554  C   SER A 289       0.850  -5.999  -4.619  1.00 97.69           C  
ATOM   4555  CB  SER A 289      -1.192  -6.594  -5.942  1.00 97.69           C  
ATOM   4556  HB2 SER A 289      -1.470  -5.545  -5.842  1.00 97.69           H  
ATOM   4557  HB3 SER A 289      -1.519  -6.952  -6.918  1.00 97.69           H  
ATOM   4558  O   SER A 289       0.955  -4.775  -4.639  1.00 97.69           O  
ATOM   4559  OG  SER A 289      -1.843  -7.352  -4.941  1.00 97.69           O  
ATOM   4560  HG  SER A 289      -2.114  -6.769  -4.228  1.00 97.69           H  
ATOM   4561  N   ASP A 290       1.162  -6.730  -3.547  1.00 98.50           N  
ATOM   4562  H   ASP A 290       1.034  -7.731  -3.596  1.00 98.50           H  
ATOM   4563  CA  ASP A 290       1.671  -6.160  -2.299  1.00 98.50           C  
ATOM   4564  HA  ASP A 290       2.330  -5.328  -2.544  1.00 98.50           H  
ATOM   4565  C   ASP A 290       2.474  -7.193  -1.497  1.00 98.50           C  
ATOM   4566  CB  ASP A 290       0.487  -5.618  -1.482  1.00 98.50           C  
ATOM   4567  HB2 ASP A 290      -0.164  -5.046  -2.143  1.00 98.50           H  
ATOM   4568  HB3 ASP A 290      -0.092  -6.456  -1.093  1.00 98.50           H  
ATOM   4569  O   ASP A 290       2.146  -8.386  -1.489  1.00 98.50           O  
ATOM   4570  CG  ASP A 290       0.880  -4.691  -0.328  1.00 98.50           C  
ATOM   4571  OD1 ASP A 290       1.994  -4.116  -0.342  1.00 98.50           O  
ATOM   4572  OD2 ASP A 290       0.022  -4.541   0.570  1.00 98.50           O  
ATOM   4573  N   VAL A 291       3.510  -6.723  -0.801  1.00 98.50           N  
ATOM   4574  H   VAL A 291       3.614  -5.719  -0.757  1.00 98.50           H  
ATOM   4575  CA  VAL A 291       4.343  -7.521   0.106  1.00 98.50           C  
ATOM   4576  HA  VAL A 291       3.797  -8.439   0.320  1.00 98.50           H  
ATOM   4577  C   VAL A 291       4.528  -6.772   1.420  1.00 98.50           C  
ATOM   4578  CB  VAL A 291       5.686  -7.943  -0.527  1.00 98.50           C  
ATOM   4579  HB  VAL A 291       5.462  -8.469  -1.454  1.00 98.50           H  
ATOM   4580  O   VAL A 291       4.866  -5.589   1.424  1.00 98.50           O  
ATOM   4581  CG1 VAL A 291       6.624  -6.776  -0.862  1.00 98.50           C  
ATOM   4582 HG11 VAL A 291       7.458  -7.134  -1.466  1.00 98.50           H  
ATOM   4583 HG12 VAL A 291       7.012  -6.321   0.050  1.00 98.50           H  
ATOM   4584 HG13 VAL A 291       6.082  -6.014  -1.421  1.00 98.50           H  
ATOM   4585  CG2 VAL A 291       6.454  -8.912   0.385  1.00 98.50           C  
ATOM   4586 HG21 VAL A 291       7.322  -9.304  -0.147  1.00 98.50           H  
ATOM   4587 HG22 VAL A 291       5.814  -9.746   0.673  1.00 98.50           H  
ATOM   4588 HG23 VAL A 291       6.794  -8.400   1.285  1.00 98.50           H  
ATOM   4589  N   LYS A 292       4.287  -7.467   2.536  1.00 98.31           N  
ATOM   4590  H   LYS A 292       3.984  -8.424   2.424  1.00 98.31           H  
ATOM   4591  CA  LYS A 292       4.301  -6.883   3.879  1.00 98.31           C  
ATOM   4592  HA  LYS A 292       4.889  -5.966   3.839  1.00 98.31           H  
ATOM   4593  C   LYS A 292       4.997  -7.754   4.905  1.00 98.31           C  
ATOM   4594  CB  LYS A 292       2.861  -6.559   4.324  1.00 98.31           C  
ATOM   4595  HB2 LYS A 292       2.869  -6.284   5.379  1.00 98.31           H  
ATOM   4596  HB3 LYS A 292       2.247  -7.453   4.218  1.00 98.31           H  
ATOM   4597  O   LYS A 292       4.504  -8.839   5.220  1.00 98.31           O  
ATOM   4598  CG  LYS A 292       2.198  -5.421   3.534  1.00 98.31           C  
ATOM   4599  HG2 LYS A 292       1.161  -5.331   3.858  1.00 98.31           H  
ATOM   4600  HG3 LYS A 292       2.211  -5.634   2.465  1.00 98.31           H  
ATOM   4601  CD  LYS A 292       2.919  -4.109   3.827  1.00 98.31           C  
ATOM   4602  HD2 LYS A 292       2.805  -3.872   4.885  1.00 98.31           H  
ATOM   4603  HD3 LYS A 292       3.982  -4.224   3.614  1.00 98.31           H  
ATOM   4604  CE  LYS A 292       2.457  -2.941   2.982  1.00 98.31           C  
ATOM   4605  HE2 LYS A 292       1.393  -2.760   3.135  1.00 98.31           H  
ATOM   4606  HE3 LYS A 292       2.619  -3.192   1.934  1.00 98.31           H  
ATOM   4607  NZ  LYS A 292       3.295  -1.797   3.408  1.00 98.31           N  
ATOM   4608  HZ1 LYS A 292       3.035  -1.502   4.337  1.00 98.31           H  
ATOM   4609  HZ2 LYS A 292       3.242  -1.022   2.763  1.00 98.31           H  
ATOM   4610  HZ3 LYS A 292       4.249  -2.116   3.503  1.00 98.31           H  
ATOM   4611  N   PHE A 293       6.073  -7.272   5.515  1.00 98.50           N  
ATOM   4612  H   PHE A 293       6.402  -6.355   5.248  1.00 98.50           H  
ATOM   4613  CA  PHE A 293       6.606  -7.910   6.716  1.00 98.50           C  
ATOM   4614  HA  PHE A 293       6.756  -8.968   6.504  1.00 98.50           H  
ATOM   4615  C   PHE A 293       5.614  -7.803   7.877  1.00 98.50           C  
ATOM   4616  CB  PHE A 293       7.962  -7.331   7.114  1.00 98.50           C  
ATOM   4617  HB2 PHE A 293       8.200  -7.659   8.126  1.00 98.50           H  
ATOM   4618  HB3 PHE A 293       7.891  -6.243   7.131  1.00 98.50           H  
ATOM   4619  O   PHE A 293       4.931  -6.800   8.063  1.00 98.50           O  
ATOM   4620  CG  PHE A 293       9.098  -7.763   6.215  1.00 98.50           C  
ATOM   4621  CD1 PHE A 293       9.626  -9.067   6.309  1.00 98.50           C  
ATOM   4622  HD1 PHE A 293       9.207  -9.775   7.010  1.00 98.50           H  
ATOM   4623  CD2 PHE A 293       9.641  -6.851   5.296  1.00 98.50           C  
ATOM   4624  HD2 PHE A 293       9.230  -5.856   5.208  1.00 98.50           H  
ATOM   4625  CE1 PHE A 293      10.707  -9.444   5.492  1.00 98.50           C  
ATOM   4626  HE1 PHE A 293      11.125 -10.438   5.548  1.00 98.50           H  
ATOM   4627  CE2 PHE A 293      10.739  -7.223   4.507  1.00 98.50           C  
ATOM   4628  HE2 PHE A 293      11.173  -6.508   3.825  1.00 98.50           H  
ATOM   4629  CZ  PHE A 293      11.276  -8.513   4.611  1.00 98.50           C  
ATOM   4630  HZ  PHE A 293      12.133  -8.781   4.011  1.00 98.50           H  
ATOM   4631  N   SER A 294       5.550  -8.866   8.670  1.00 98.25           N  
ATOM   4632  H   SER A 294       6.118  -9.661   8.414  1.00 98.25           H  
ATOM   4633  CA  SER A 294       4.928  -8.839   9.995  1.00 98.25           C  
ATOM   4634  HA  SER A 294       3.910  -8.458   9.909  1.00 98.25           H  
ATOM   4635  C   SER A 294       5.707  -7.910  10.932  1.00 98.25           C  
ATOM   4636  CB  SER A 294       4.867 -10.264  10.549  1.00 98.25           C  
ATOM   4637  HB2 SER A 294       4.362 -10.270  11.515  1.00 98.25           H  
ATOM   4638  HB3 SER A 294       4.285 -10.878   9.862  1.00 98.25           H  
ATOM   4639  O   SER A 294       6.919  -7.757  10.772  1.00 98.25           O  
ATOM   4640  OG  SER A 294       6.164 -10.818  10.696  1.00 98.25           O  
ATOM   4641  HG  SER A 294       6.613 -10.670   9.860  1.00 98.25           H  
ATOM   4642  N   HIS A 295       5.058  -7.340  11.947  1.00 96.69           N  
ATOM   4643  H   HIS A 295       4.084  -7.565  12.092  1.00 96.69           H  
ATOM   4644  CA  HIS A 295       5.702  -6.437  12.909  1.00 96.69           C  
ATOM   4645  HA  HIS A 295       6.117  -5.584  12.371  1.00 96.69           H  
ATOM   4646  C   HIS A 295       6.852  -7.124  13.663  1.00 96.69           C  
ATOM   4647  CB  HIS A 295       4.655  -5.929  13.909  1.00 96.69           C  
ATOM   4648  HB2 HIS A 295       5.145  -5.267  14.622  1.00 96.69           H  
ATOM   4649  HB3 HIS A 295       4.251  -6.776  14.464  1.00 96.69           H  
ATOM   4650  O   HIS A 295       7.888  -6.519  13.944  1.00 96.69           O  
ATOM   4651  CG  HIS A 295       3.507  -5.184  13.277  1.00 96.69           C  
ATOM   4652  CD2 HIS A 295       3.405  -3.833  13.090  1.00 96.69           C  
ATOM   4653  HD2 HIS A 295       4.150  -3.097  13.354  1.00 96.69           H  
ATOM   4654  ND1 HIS A 295       2.341  -5.743  12.812  1.00 96.69           N  
ATOM   4655  HD1 HIS A 295       2.141  -6.732  12.773  1.00 96.69           H  
ATOM   4656  CE1 HIS A 295       1.551  -4.756  12.363  1.00 96.69           C  
ATOM   4657  HE1 HIS A 295       0.566  -4.891  11.943  1.00 96.69           H  
ATOM   4658  NE2 HIS A 295       2.157  -3.568  12.517  1.00 96.69           N  
ATOM   4659  N   SER A 296       6.710  -8.422  13.947  1.00 95.75           N  
ATOM   4660  H   SER A 296       5.805  -8.836  13.772  1.00 95.75           H  
ATOM   4661  CA  SER A 296       7.789  -9.238  14.522  1.00 95.75           C  
ATOM   4662  HA  SER A 296       8.144  -8.744  15.426  1.00 95.75           H  
ATOM   4663  C   SER A 296       9.007  -9.415  13.600  1.00 95.75           C  
ATOM   4664  CB  SER A 296       7.243 -10.613  14.915  1.00 95.75           C  
ATOM   4665  HB2 SER A 296       6.422 -10.486  15.621  1.00 95.75           H  
ATOM   4666  HB3 SER A 296       8.035 -11.184  15.399  1.00 95.75           H  
ATOM   4667  O   SER A 296      10.082  -9.786  14.071  1.00 95.75           O  
ATOM   4668  OG  SER A 296       6.780 -11.329  13.783  1.00 95.75           O  
ATOM   4669  HG  SER A 296       5.973 -10.898  13.491  1.00 95.75           H  
ATOM   4670  N   GLY A 297       8.857  -9.194  12.291  1.00 97.56           N  
ATOM   4671  H   GLY A 297       7.983  -8.800  11.972  1.00 97.56           H  
ATOM   4672  CA  GLY A 297       9.867  -9.469  11.265  1.00 97.56           C  
ATOM   4673  HA2 GLY A 297       9.594  -8.946  10.348  1.00 97.56           H  
ATOM   4674  HA3 GLY A 297      10.831  -9.086  11.602  1.00 97.56           H  
ATOM   4675  C   GLY A 297      10.040 -10.954  10.930  1.00 97.56           C  
ATOM   4676  O   GLY A 297      10.764 -11.306  10.008  1.00 97.56           O  
ATOM   4677  N   ARG A 298       9.363 -11.867  11.635  1.00 97.00           N  
ATOM   4678  H   ARG A 298       8.745 -11.542  12.364  1.00 97.00           H  
ATOM   4679  CA  ARG A 298       9.524 -13.309  11.392  1.00 97.00           C  
ATOM   4680  HA  ARG A 298      10.583 -13.521  11.250  1.00 97.00           H  
ATOM   4681  C   ARG A 298       8.834 -13.784  10.113  1.00 97.00           C  
ATOM   4682  CB  ARG A 298       9.024 -14.076  12.619  1.00 97.00           C  
ATOM   4683  HB2 ARG A 298       9.639 -13.812  13.479  1.00 97.00           H  
ATOM   4684  HB3 ARG A 298       7.988 -13.809  12.826  1.00 97.00           H  
ATOM   4685  O   ARG A 298       9.298 -14.728   9.473  1.00 97.00           O  
ATOM   4686  CG  ARG A 298       9.117 -15.580  12.356  1.00 97.00           C  
ATOM   4687  HG2 ARG A 298      10.122 -15.835  12.021  1.00 97.00           H  
ATOM   4688  HG3 ARG A 298       8.401 -15.857  11.582  1.00 97.00           H  
ATOM   4689  CD  ARG A 298       8.782 -16.395  13.588  1.00 97.00           C  
ATOM   4690  HD2 ARG A 298       9.562 -16.253  14.336  1.00 97.00           H  
ATOM   4691  HD3 ARG A 298       7.822 -16.062  13.983  1.00 97.00           H  
ATOM   4692  NE  ARG A 298       8.701 -17.803  13.195  1.00 97.00           N  
ATOM   4693  HE  ARG A 298       8.830 -18.023  12.218  1.00 97.00           H  
ATOM   4694  NH1 ARG A 298       8.098 -18.691  15.219  1.00 97.00           N  
ATOM   4695 HH11 ARG A 298       8.181 -17.770  15.625  1.00 97.00           H  
ATOM   4696 HH12 ARG A 298       7.843 -19.500  15.767  1.00 97.00           H  
ATOM   4697  NH2 ARG A 298       8.292 -19.980  13.371  1.00 97.00           N  
ATOM   4698 HH21 ARG A 298       8.442 -19.976  12.372  1.00 97.00           H  
ATOM   4699 HH22 ARG A 298       7.951 -20.805  13.843  1.00 97.00           H  
ATOM   4700  CZ  ARG A 298       8.363 -18.819  13.945  1.00 97.00           C  
ATOM   4701  N   TYR A 299       7.698 -13.179   9.797  1.00 98.31           N  
ATOM   4702  H   TYR A 299       7.392 -12.414  10.381  1.00 98.31           H  
ATOM   4703  CA  TYR A 299       6.877 -13.539   8.649  1.00 98.31           C  
ATOM   4704  HA  TYR A 299       7.331 -14.394   8.148  1.00 98.31           H  
ATOM   4705  C   TYR A 299       6.815 -12.397   7.645  1.00 98.31           C  
ATOM   4706  CB  TYR A 299       5.465 -13.944   9.101  1.00 98.31           C  
ATOM   4707  HB2 TYR A 299       4.943 -13.063   9.474  1.00 98.31           H  
ATOM   4708  HB3 TYR A 299       4.912 -14.299   8.232  1.00 98.31           H  
ATOM   4709  O   TYR A 299       6.963 -11.228   8.012  1.00 98.31           O  
ATOM   4710  CG  TYR A 299       5.430 -15.023  10.163  1.00 98.31           C  
ATOM   4711  CD1 TYR A 299       5.634 -16.368   9.804  1.00 98.31           C  
ATOM   4712  HD1 TYR A 299       5.803 -16.627   8.769  1.00 98.31           H  
ATOM   4713  CD2 TYR A 299       5.214 -14.677  11.511  1.00 98.31           C  
ATOM   4714  HD2 TYR A 299       5.094 -13.639  11.784  1.00 98.31           H  
ATOM   4715  CE1 TYR A 299       5.638 -17.370  10.792  1.00 98.31           C  
ATOM   4716  HE1 TYR A 299       5.818 -18.401  10.526  1.00 98.31           H  
ATOM   4717  CE2 TYR A 299       5.188 -15.678  12.499  1.00 98.31           C  
ATOM   4718  HE2 TYR A 299       5.021 -15.405  13.530  1.00 98.31           H  
ATOM   4719  OH  TYR A 299       5.372 -17.992  13.097  1.00 98.31           O  
ATOM   4720  HH  TYR A 299       5.066 -17.635  13.934  1.00 98.31           H  
ATOM   4721  CZ  TYR A 299       5.406 -17.028  12.140  1.00 98.31           C  
ATOM   4722  N   MET A 300       6.498 -12.742   6.404  1.00 98.19           N  
ATOM   4723  H   MET A 300       6.405 -13.725   6.192  1.00 98.19           H  
ATOM   4724  CA  MET A 300       6.018 -11.797   5.403  1.00 98.19           C  
ATOM   4725  HA  MET A 300       5.760 -10.864   5.904  1.00 98.19           H  
ATOM   4726  C   MET A 300       4.740 -12.314   4.757  1.00 98.19           C  
ATOM   4727  CB  MET A 300       7.100 -11.467   4.371  1.00 98.19           C  
ATOM   4728  HB2 MET A 300       6.724 -10.704   3.689  1.00 98.19           H  
ATOM   4729  HB3 MET A 300       7.967 -11.056   4.889  1.00 98.19           H  
ATOM   4730  O   MET A 300       4.488 -13.517   4.701  1.00 98.19           O  
ATOM   4731  CG  MET A 300       7.542 -12.682   3.555  1.00 98.19           C  
ATOM   4732  HG2 MET A 300       7.896 -13.454   4.239  1.00 98.19           H  
ATOM   4733  HG3 MET A 300       6.702 -13.072   2.981  1.00 98.19           H  
ATOM   4734  SD  MET A 300       8.881 -12.271   2.421  1.00 98.19           S  
ATOM   4735  CE  MET A 300       9.560 -13.914   2.108  1.00 98.19           C  
ATOM   4736  HE1 MET A 300      10.398 -13.818   1.416  1.00 98.19           H  
ATOM   4737  HE2 MET A 300       8.799 -14.547   1.652  1.00 98.19           H  
ATOM   4738  HE3 MET A 300       9.907 -14.373   3.033  1.00 98.19           H  
ATOM   4739  N   MET A 301       3.928 -11.384   4.294  1.00 98.62           N  
ATOM   4740  H   MET A 301       4.214 -10.420   4.384  1.00 98.62           H  
ATOM   4741  CA  MET A 301       2.670 -11.614   3.615  1.00 98.62           C  
ATOM   4742  HA  MET A 301       2.422 -12.675   3.631  1.00 98.62           H  
ATOM   4743  C   MET A 301       2.786 -11.141   2.179  1.00 98.62           C  
ATOM   4744  CB  MET A 301       1.583 -10.841   4.354  1.00 98.62           C  
ATOM   4745  HB2 MET A 301       1.429 -11.303   5.330  1.00 98.62           H  
ATOM   4746  HB3 MET A 301       1.899  -9.808   4.495  1.00 98.62           H  
ATOM   4747  O   MET A 301       3.360 -10.085   1.936  1.00 98.62           O  
ATOM   4748  CG  MET A 301       0.250 -10.859   3.627  1.00 98.62           C  
ATOM   4749  HG2 MET A 301       0.308 -10.227   2.741  1.00 98.62           H  
ATOM   4750  HG3 MET A 301       0.044 -11.883   3.316  1.00 98.62           H  
ATOM   4751  SD  MET A 301      -1.099 -10.290   4.671  1.00 98.62           S  
ATOM   4752  CE  MET A 301      -0.571  -8.618   5.108  1.00 98.62           C  
ATOM   4753  HE1 MET A 301      -0.235  -8.073   4.226  1.00 98.62           H  
ATOM   4754  HE2 MET A 301       0.247  -8.667   5.826  1.00 98.62           H  
ATOM   4755  HE3 MET A 301      -1.411  -8.093   5.562  1.00 98.62           H  
ATOM   4756  N   THR A 302       2.197 -11.882   1.252  1.00 98.69           N  
ATOM   4757  H   THR A 302       1.792 -12.769   1.517  1.00 98.69           H  
ATOM   4758  CA  THR A 302       2.015 -11.444  -0.130  1.00 98.69           C  
ATOM   4759  HA  THR A 302       2.316 -10.400  -0.218  1.00 98.69           H  
ATOM   4760  C   THR A 302       0.558 -11.523  -0.529  1.00 98.69           C  
ATOM   4761  CB  THR A 302       2.865 -12.252  -1.113  1.00 98.69           C  
ATOM   4762  HB  THR A 302       2.618 -11.943  -2.128  1.00 98.69           H  
ATOM   4763  O   THR A 302      -0.134 -12.480  -0.166  1.00 98.69           O  
ATOM   4764  CG2 THR A 302       4.340 -11.973  -0.873  1.00 98.69           C  
ATOM   4765 HG21 THR A 302       4.687 -12.457   0.040  1.00 98.69           H  
ATOM   4766 HG22 THR A 302       4.500 -10.897  -0.810  1.00 98.69           H  
ATOM   4767 HG23 THR A 302       4.896 -12.337  -1.737  1.00 98.69           H  
ATOM   4768  OG1 THR A 302       2.637 -13.644  -0.982  1.00 98.69           O  
ATOM   4769  HG1 THR A 302       1.794 -13.815  -1.408  1.00 98.69           H  
ATOM   4770  N   ARG A 303       0.108 -10.547  -1.313  1.00 98.69           N  
ATOM   4771  H   ARG A 303       0.734  -9.786  -1.533  1.00 98.69           H  
ATOM   4772  CA  ARG A 303      -1.192 -10.566  -1.980  1.00 98.69           C  
ATOM   4773  HA  ARG A 303      -1.786 -11.394  -1.593  1.00 98.69           H  
ATOM   4774  C   ARG A 303      -0.982 -10.811  -3.468  1.00 98.69           C  
ATOM   4775  CB  ARG A 303      -1.918  -9.242  -1.682  1.00 98.69           C  
ATOM   4776  HB2 ARG A 303      -1.291  -8.414  -2.014  1.00 98.69           H  
ATOM   4777  HB3 ARG A 303      -2.058  -9.149  -0.605  1.00 98.69           H  
ATOM   4778  O   ARG A 303      -0.290 -10.038  -4.116  1.00 98.69           O  
ATOM   4779  CG  ARG A 303      -3.282  -9.109  -2.367  1.00 98.69           C  
ATOM   4780  HG2 ARG A 303      -3.674  -8.111  -2.171  1.00 98.69           H  
ATOM   4781  HG3 ARG A 303      -3.151  -9.215  -3.444  1.00 98.69           H  
ATOM   4782  CD  ARG A 303      -4.316 -10.124  -1.873  1.00 98.69           C  
ATOM   4783  HD2 ARG A 303      -4.691  -9.817  -0.896  1.00 98.69           H  
ATOM   4784  HD3 ARG A 303      -3.848 -11.103  -1.773  1.00 98.69           H  
ATOM   4785  NE  ARG A 303      -5.408 -10.252  -2.843  1.00 98.69           N  
ATOM   4786  HE  ARG A 303      -5.200 -10.864  -3.619  1.00 98.69           H  
ATOM   4787  NH1 ARG A 303      -6.715  -8.507  -2.159  1.00 98.69           N  
ATOM   4788 HH11 ARG A 303      -6.151  -8.391  -1.329  1.00 98.69           H  
ATOM   4789 HH12 ARG A 303      -7.581  -7.993  -2.228  1.00 98.69           H  
ATOM   4790  NH2 ARG A 303      -7.202  -9.522  -4.035  1.00 98.69           N  
ATOM   4791 HH21 ARG A 303      -7.025 -10.236  -4.728  1.00 98.69           H  
ATOM   4792 HH22 ARG A 303      -7.762  -8.720  -4.288  1.00 98.69           H  
ATOM   4793  CZ  ARG A 303      -6.421  -9.433  -3.007  1.00 98.69           C  
ATOM   4794  N   ASP A 304      -1.575 -11.879  -3.984  1.00 97.94           N  
ATOM   4795  H   ASP A 304      -2.139 -12.453  -3.373  1.00 97.94           H  
ATOM   4796  CA  ASP A 304      -1.758 -12.101  -5.420  1.00 97.94           C  
ATOM   4797  HA  ASP A 304      -1.200 -11.350  -5.978  1.00 97.94           H  
ATOM   4798  C   ASP A 304      -3.240 -11.892  -5.781  1.00 97.94           C  
ATOM   4799  CB  ASP A 304      -1.168 -13.468  -5.818  1.00 97.94           C  
ATOM   4800  HB2 ASP A 304      -0.134 -13.504  -5.476  1.00 97.94           H  
ATOM   4801  HB3 ASP A 304      -1.135 -13.527  -6.906  1.00 97.94           H  
ATOM   4802  O   ASP A 304      -4.052 -11.525  -4.918  1.00 97.94           O  
ATOM   4803  CG  ASP A 304      -1.917 -14.693  -5.274  1.00 97.94           C  
ATOM   4804  OD1 ASP A 304      -3.159 -14.770  -5.404  1.00 97.94           O  
ATOM   4805  OD2 ASP A 304      -1.274 -15.596  -4.690  1.00 97.94           O  
ATOM   4806  N   TYR A 305      -3.627 -12.090  -7.043  1.00 97.44           N  
ATOM   4807  H   TYR A 305      -2.961 -12.425  -7.724  1.00 97.44           H  
ATOM   4808  CA  TYR A 305      -5.004 -11.799  -7.448  1.00 97.44           C  
ATOM   4809  HA  TYR A 305      -5.203 -10.751  -7.226  1.00 97.44           H  
ATOM   4810  C   TYR A 305      -6.024 -12.636  -6.658  1.00 97.44           C  
ATOM   4811  CB  TYR A 305      -5.171 -11.998  -8.959  1.00 97.44           C  
ATOM   4812  HB2 TYR A 305      -5.076 -13.058  -9.197  1.00 97.44           H  
ATOM   4813  HB3 TYR A 305      -4.375 -11.464  -9.478  1.00 97.44           H  
ATOM   4814  O   TYR A 305      -7.033 -12.112  -6.180  1.00 97.44           O  
ATOM   4815  CG  TYR A 305      -6.501 -11.472  -9.461  1.00 97.44           C  
ATOM   4816  CD1 TYR A 305      -7.533 -12.353  -9.842  1.00 97.44           C  
ATOM   4817  HD1 TYR A 305      -7.362 -13.419  -9.824  1.00 97.44           H  
ATOM   4818  CD2 TYR A 305      -6.711 -10.082  -9.506  1.00 97.44           C  
ATOM   4819  HD2 TYR A 305      -5.910  -9.402  -9.256  1.00 97.44           H  
ATOM   4820  CE1 TYR A 305      -8.780 -11.839 -10.255  1.00 97.44           C  
ATOM   4821  HE1 TYR A 305      -9.579 -12.502 -10.553  1.00 97.44           H  
ATOM   4822  CE2 TYR A 305      -7.953  -9.566  -9.906  1.00 97.44           C  
ATOM   4823  HE2 TYR A 305      -8.097  -8.497  -9.958  1.00 97.44           H  
ATOM   4824  OH  TYR A 305     -10.172  -9.922 -10.695  1.00 97.44           O  
ATOM   4825  HH  TYR A 305     -10.139  -8.963 -10.650  1.00 97.44           H  
ATOM   4826  CZ  TYR A 305      -8.988 -10.441 -10.283  1.00 97.44           C  
ATOM   4827  N   LEU A 306      -5.738 -13.925  -6.443  1.00 97.56           N  
ATOM   4828  H   LEU A 306      -4.797 -14.235  -6.635  1.00 97.56           H  
ATOM   4829  CA  LEU A 306      -6.684 -14.866  -5.844  1.00 97.56           C  
ATOM   4830  HA  LEU A 306      -7.693 -14.480  -5.984  1.00 97.56           H  
ATOM   4831  C   LEU A 306      -6.528 -15.035  -4.335  1.00 97.56           C  
ATOM   4832  CB  LEU A 306      -6.587 -16.225  -6.556  1.00 97.56           C  
ATOM   4833  HB2 LEU A 306      -7.235 -16.928  -6.033  1.00 97.56           H  
ATOM   4834  HB3 LEU A 306      -5.563 -16.589  -6.473  1.00 97.56           H  
ATOM   4835  O   LEU A 306      -7.501 -15.413  -3.674  1.00 97.56           O  
ATOM   4836  CG  LEU A 306      -6.992 -16.202  -8.041  1.00 97.56           C  
ATOM   4837  HG  LEU A 306      -6.276 -15.612  -8.613  1.00 97.56           H  
ATOM   4838  CD1 LEU A 306      -6.994 -17.634  -8.572  1.00 97.56           C  
ATOM   4839 HD11 LEU A 306      -7.728 -18.224  -8.023  1.00 97.56           H  
ATOM   4840 HD12 LEU A 306      -6.001 -18.063  -8.441  1.00 97.56           H  
ATOM   4841 HD13 LEU A 306      -7.252 -17.631  -9.631  1.00 97.56           H  
ATOM   4842  CD2 LEU A 306      -8.399 -15.644  -8.275  1.00 97.56           C  
ATOM   4843 HD21 LEU A 306      -8.672 -15.748  -9.325  1.00 97.56           H  
ATOM   4844 HD22 LEU A 306      -9.121 -16.179  -7.658  1.00 97.56           H  
ATOM   4845 HD23 LEU A 306      -8.424 -14.582  -8.031  1.00 97.56           H  
ATOM   4846  N   SER A 307      -5.346 -14.787  -3.780  1.00 98.12           N  
ATOM   4847  H   SER A 307      -4.590 -14.494  -4.382  1.00 98.12           H  
ATOM   4848  CA  SER A 307      -4.993 -15.241  -2.443  1.00 98.12           C  
ATOM   4849  HA  SER A 307      -5.914 -15.310  -1.864  1.00 98.12           H  
ATOM   4850  C   SER A 307      -4.071 -14.296  -1.680  1.00 98.12           C  
ATOM   4851  CB  SER A 307      -4.416 -16.662  -2.519  1.00 98.12           C  
ATOM   4852  HB2 SER A 307      -4.986 -17.246  -3.241  1.00 98.12           H  
ATOM   4853  HB3 SER A 307      -4.534 -17.137  -1.546  1.00 98.12           H  
ATOM   4854  O   SER A 307      -3.366 -13.456  -2.238  1.00 98.12           O  
ATOM   4855  OG  SER A 307      -3.045 -16.715  -2.853  1.00 98.12           O  
ATOM   4856  HG  SER A 307      -2.842 -16.181  -3.625  1.00 98.12           H  
ATOM   4857  N   VAL A 308      -4.085 -14.457  -0.359  1.00 98.62           N  
ATOM   4858  H   VAL A 308      -4.707 -15.160   0.015  1.00 98.62           H  
ATOM   4859  CA  VAL A 308      -3.051 -13.937   0.531  1.00 98.62           C  
ATOM   4860  HA  VAL A 308      -2.376 -13.301  -0.041  1.00 98.62           H  
ATOM   4861  C   VAL A 308      -2.243 -15.108   1.073  1.00 98.62           C  
ATOM   4862  CB  VAL A 308      -3.644 -13.079   1.655  1.00 98.62           C  
ATOM   4863  HB  VAL A 308      -4.449 -13.617   2.156  1.00 98.62           H  
ATOM   4864  O   VAL A 308      -2.809 -16.060   1.613  1.00 98.62           O  
ATOM   4865  CG1 VAL A 308      -2.564 -12.732   2.673  1.00 98.62           C  
ATOM   4866 HG11 VAL A 308      -1.607 -12.600   2.168  1.00 98.62           H  
ATOM   4867 HG12 VAL A 308      -2.808 -11.780   3.144  1.00 98.62           H  
ATOM   4868 HG13 VAL A 308      -2.484 -13.514   3.427  1.00 98.62           H  
ATOM   4869  CG2 VAL A 308      -4.203 -11.763   1.109  1.00 98.62           C  
ATOM   4870 HG21 VAL A 308      -4.710 -11.217   1.904  1.00 98.62           H  
ATOM   4871 HG22 VAL A 308      -3.388 -11.154   0.719  1.00 98.62           H  
ATOM   4872 HG23 VAL A 308      -4.912 -11.968   0.307  1.00 98.62           H  
ATOM   4873  N   LYS A 309      -0.920 -15.035   0.954  1.00 98.50           N  
ATOM   4874  H   LYS A 309      -0.535 -14.206   0.525  1.00 98.50           H  
ATOM   4875  CA  LYS A 309       0.011 -16.073   1.407  1.00 98.50           C  
ATOM   4876  HA  LYS A 309      -0.547 -16.907   1.833  1.00 98.50           H  
ATOM   4877  C   LYS A 309       0.916 -15.526   2.501  1.00 98.50           C  
ATOM   4878  CB  LYS A 309       0.821 -16.602   0.215  1.00 98.50           C  
ATOM   4879  HB2 LYS A 309       1.330 -15.767  -0.265  1.00 98.50           H  
ATOM   4880  HB3 LYS A 309       1.579 -17.294   0.581  1.00 98.50           H  
ATOM   4881  O   LYS A 309       1.409 -14.408   2.387  1.00 98.50           O  
ATOM   4882  CG  LYS A 309      -0.052 -17.325  -0.822  1.00 98.50           C  
ATOM   4883  HG2 LYS A 309      -0.487 -18.213  -0.363  1.00 98.50           H  
ATOM   4884  HG3 LYS A 309      -0.853 -16.661  -1.147  1.00 98.50           H  
ATOM   4885  CD  LYS A 309       0.762 -17.742  -2.055  1.00 98.50           C  
ATOM   4886  HD2 LYS A 309       1.289 -16.873  -2.449  1.00 98.50           H  
ATOM   4887  HD3 LYS A 309       1.493 -18.503  -1.780  1.00 98.50           H  
ATOM   4888  CE  LYS A 309      -0.173 -18.282  -3.142  1.00 98.50           C  
ATOM   4889  HE2 LYS A 309      -0.842 -17.474  -3.440  1.00 98.50           H  
ATOM   4890  HE3 LYS A 309      -0.776 -19.093  -2.734  1.00 98.50           H  
ATOM   4891  NZ  LYS A 309       0.573 -18.759  -4.329  1.00 98.50           N  
ATOM   4892  HZ1 LYS A 309      -0.057 -18.928  -5.100  1.00 98.50           H  
ATOM   4893  HZ2 LYS A 309       1.255 -18.081  -4.636  1.00 98.50           H  
ATOM   4894  HZ3 LYS A 309       1.029 -19.642  -4.145  1.00 98.50           H  
ATOM   4895  N   ILE A 310       1.137 -16.314   3.551  1.00 98.62           N  
ATOM   4896  H   ILE A 310       0.722 -17.235   3.536  1.00 98.62           H  
ATOM   4897  CA  ILE A 310       2.089 -16.003   4.620  1.00 98.62           C  
ATOM   4898  HA  ILE A 310       2.441 -14.980   4.491  1.00 98.62           H  
ATOM   4899  C   ILE A 310       3.292 -16.922   4.505  1.00 98.62           C  
ATOM   4900  CB  ILE A 310       1.462 -16.111   6.025  1.00 98.62           C  
ATOM   4901  HB  ILE A 310       1.236 -17.160   6.217  1.00 98.62           H  
ATOM   4902  O   ILE A 310       3.142 -18.139   4.412  1.00 98.62           O  
ATOM   4903  CG1 ILE A 310       0.154 -15.305   6.177  1.00 98.62           C  
ATOM   4904 HG12 ILE A 310      -0.156 -15.327   7.222  1.00 98.62           H  
ATOM   4905 HG13 ILE A 310      -0.635 -15.780   5.594  1.00 98.62           H  
ATOM   4906  CG2 ILE A 310       2.480 -15.677   7.096  1.00 98.62           C  
ATOM   4907 HG21 ILE A 310       1.984 -15.584   8.062  1.00 98.62           H  
ATOM   4908 HG22 ILE A 310       3.271 -16.422   7.187  1.00 98.62           H  
ATOM   4909 HG23 ILE A 310       2.933 -14.722   6.829  1.00 98.62           H  
ATOM   4910  CD1 ILE A 310       0.279 -13.847   5.726  1.00 98.62           C  
ATOM   4911 HD11 ILE A 310       0.083 -13.775   4.656  1.00 98.62           H  
ATOM   4912 HD12 ILE A 310      -0.442 -13.228   6.259  1.00 98.62           H  
ATOM   4913 HD13 ILE A 310       1.279 -13.465   5.930  1.00 98.62           H  
ATOM   4914  N   TRP A 311       4.478 -16.338   4.589  1.00 98.44           N  
ATOM   4915  H   TRP A 311       4.499 -15.331   4.666  1.00 98.44           H  
ATOM   4916  CA  TRP A 311       5.768 -17.005   4.498  1.00 98.44           C  
ATOM   4917  HA  TRP A 311       5.631 -18.070   4.308  1.00 98.44           H  
ATOM   4918  C   TRP A 311       6.525 -16.823   5.814  1.00 98.44           C  
ATOM   4919  CB  TRP A 311       6.538 -16.410   3.314  1.00 98.44           C  
ATOM   4920  HB2 TRP A 311       7.470 -16.960   3.190  1.00 98.44           H  
ATOM   4921  HB3 TRP A 311       6.799 -15.378   3.551  1.00 98.44           H  
ATOM   4922  O   TRP A 311       6.543 -15.725   6.370  1.00 98.44           O  
ATOM   4923  CG  TRP A 311       5.800 -16.412   2.007  1.00 98.44           C  
ATOM   4924  CD1 TRP A 311       4.904 -15.481   1.598  1.00 98.44           C  
ATOM   4925  HD1 TRP A 311       4.610 -14.610   2.165  1.00 98.44           H  
ATOM   4926  CD2 TRP A 311       5.913 -17.365   0.909  1.00 98.44           C  
ATOM   4927  CE2 TRP A 311       5.051 -16.937  -0.148  1.00 98.44           C  
ATOM   4928  CE3 TRP A 311       6.685 -18.528   0.688  1.00 98.44           C  
ATOM   4929  HE3 TRP A 311       7.349 -18.884   1.462  1.00 98.44           H  
ATOM   4930  NE1 TRP A 311       4.450 -15.790   0.331  1.00 98.44           N  
ATOM   4931  HE1 TRP A 311       3.863 -15.169  -0.207  1.00 98.44           H  
ATOM   4932  CH2 TRP A 311       5.785 -18.752  -1.571  1.00 98.44           C  
ATOM   4933  HH2 TRP A 311       5.776 -19.260  -2.523  1.00 98.44           H  
ATOM   4934  CZ2 TRP A 311       4.975 -17.621  -1.369  1.00 98.44           C  
ATOM   4935  HZ2 TRP A 311       4.347 -17.248  -2.165  1.00 98.44           H  
ATOM   4936  CZ3 TRP A 311       6.636 -19.202  -0.547  1.00 98.44           C  
ATOM   4937  HZ3 TRP A 311       7.280 -20.051  -0.726  1.00 98.44           H  
ATOM   4938  N   ASP A 312       7.151 -17.884   6.325  1.00 97.94           N
[truncated: 237,016 more chars]
