# Supplementary material for: Substrate recognition principles for the PP2A-B55 protein phosphatase
Source: Sci Adv. 2024 Oct 2;10(40):eadp5491. doi: 10.1126/sciadv.adp5491 (PMC11446282; doi:10.1126/sciadv.adp5491)
Supplement: Supplementary file 3 — Data S1 [file sciadv.adp5491_data_s1.zip › Dataset 1/b55_Q96E09-PBIR1_HUMAN_unrelaxed_rank_001_alphafold2_multimer_v3_model_4_seed_000.pdb]

MODEL     1                                                                     
ATOM      1  N   MET A   1      41.062   5.273 -27.891  1.00 24.38           N  
ATOM      2  CA  MET A   1      40.031   6.242 -27.531  1.00 24.38           C  
ATOM      3  C   MET A   1      38.781   5.535 -27.062  1.00 24.38           C  
ATOM      4  CB  MET A   1      39.719   7.137 -28.734  1.00 24.38           C  
ATOM      5  O   MET A   1      38.062   4.895 -27.844  1.00 24.38           O  
ATOM      6  CG  MET A   1      40.656   8.320 -28.891  1.00 24.38           C  
ATOM      7  SD  MET A   1      40.156   9.422 -30.281  1.00 24.38           S  
ATOM      8  CE  MET A   1      41.781  10.133 -30.688  1.00 24.38           C  
ATOM      9  N   ALA A   2      38.750   4.727 -25.953  1.00 28.59           N  
ATOM     10  CA  ALA A   2      37.625   3.992 -25.406  1.00 28.59           C  
ATOM     11  C   ALA A   2      36.406   4.891 -25.281  1.00 28.59           C  
ATOM     12  CB  ALA A   2      38.000   3.398 -24.047  1.00 28.59           C  
ATOM     13  O   ALA A   2      36.500   6.027 -24.812  1.00 28.59           O  
ATOM     14  N   GLY A   3      35.438   5.070 -26.219  1.00 27.41           N  
ATOM     15  CA  GLY A   3      34.188   5.797 -26.172  1.00 27.41           C  
ATOM     16  C   GLY A   3      33.500   5.730 -24.812  1.00 27.41           C  
ATOM     17  O   GLY A   3      33.438   4.664 -24.203  1.00 27.41           O  
ATOM     18  N   ALA A   4      33.625   6.680 -23.812  1.00 30.75           N  
ATOM     19  CA  ALA A   4      32.844   6.949 -22.594  1.00 30.75           C  
ATOM     20  C   ALA A   4      31.359   6.816 -22.844  1.00 30.75           C  
ATOM     21  CB  ALA A   4      33.188   8.344 -22.062  1.00 30.75           C  
ATOM     22  O   ALA A   4      30.688   7.797 -23.172  1.00 30.75           O  
ATOM     23  N   GLY A   5      30.719   6.266 -23.812  1.00 34.09           N  
ATOM     24  CA  GLY A   5      29.266   6.172 -23.812  1.00 34.09           C  
ATOM     25  C   GLY A   5      28.688   5.820 -22.453  1.00 34.09           C  
ATOM     26  O   GLY A   5      28.531   4.645 -22.125  1.00 34.09           O  
ATOM     27  N   GLY A   6      29.141   6.418 -21.250  1.00 36.56           N  
ATOM     28  CA  GLY A   6      28.562   6.180 -19.938  1.00 36.56           C  
ATOM     29  C   GLY A   6      27.047   6.141 -19.938  1.00 36.56           C  
ATOM     30  O   GLY A   6      26.406   7.125 -20.297  1.00 36.56           O  
ATOM     31  N   GLY A   7      26.344   5.285 -20.391  1.00 42.03           N  
ATOM     32  CA  GLY A   7      24.922   5.129 -20.125  1.00 42.03           C  
ATOM     33  C   GLY A   7      24.500   5.746 -18.797  1.00 42.03           C  
ATOM     34  O   GLY A   7      25.312   5.926 -17.891  1.00 42.03           O  
ATOM     35  N   ASN A   8      23.641   6.871 -18.688  1.00 51.75           N  
ATOM     36  CA  ASN A   8      23.047   7.566 -17.547  1.00 51.75           C  
ATOM     37  C   ASN A   8      22.781   6.621 -16.375  1.00 51.75           C  
ATOM     38  CB  ASN A   8      21.734   8.250 -17.984  1.00 51.75           C  
ATOM     39  O   ASN A   8      21.672   6.109 -16.219  1.00 51.75           O  
ATOM     40  CG  ASN A   8      21.750   9.742 -17.734  1.00 51.75           C  
ATOM     41  ND2 ASN A   8      20.656  10.414 -18.062  1.00 51.75           N  
ATOM     42  OD1 ASN A   8      22.750  10.297 -17.266  1.00 51.75           O  
ATOM     43  N   ASP A   9      23.672   5.852 -15.867  1.00 69.44           N  
ATOM     44  CA  ASP A   9      23.531   5.070 -14.641  1.00 69.44           C  
ATOM     45  C   ASP A   9      23.312   5.980 -13.438  1.00 69.44           C  
ATOM     46  CB  ASP A   9      24.781   4.199 -14.422  1.00 69.44           C  
ATOM     47  O   ASP A   9      24.172   6.793 -13.094  1.00 69.44           O  
ATOM     48  CG  ASP A   9      24.562   2.754 -14.828  1.00 69.44           C  
ATOM     49  OD1 ASP A   9      23.406   2.361 -15.109  1.00 69.44           O  
ATOM     50  OD2 ASP A   9      25.562   1.996 -14.867  1.00 69.44           O  
ATOM     51  N   ILE A  10      22.109   6.195 -13.008  1.00 83.50           N  
ATOM     52  CA  ILE A  10      21.766   6.953 -11.812  1.00 83.50           C  
ATOM     53  C   ILE A  10      22.484   6.371 -10.602  1.00 83.50           C  
ATOM     54  CB  ILE A  10      20.234   6.953 -11.570  1.00 83.50           C  
ATOM     55  O   ILE A  10      22.422   5.168 -10.352  1.00 83.50           O  
ATOM     56  CG1 ILE A  10      19.500   7.574 -12.766  1.00 83.50           C  
ATOM     57  CG2 ILE A  10      19.891   7.695 -10.273  1.00 83.50           C  
ATOM     58  CD1 ILE A  10      17.984   7.449 -12.703  1.00 83.50           C  
ATOM     59  N   GLN A  11      23.344   7.246 -10.047  1.00 92.00           N  
ATOM     60  CA  GLN A  11      23.969   6.875  -8.781  1.00 92.00           C  
ATOM     61  C   GLN A  11      23.141   7.355  -7.598  1.00 92.00           C  
ATOM     62  CB  GLN A  11      25.391   7.441  -8.695  1.00 92.00           C  
ATOM     63  O   GLN A  11      22.766   8.531  -7.527  1.00 92.00           O  
ATOM     64  CG  GLN A  11      26.359   6.812  -9.680  1.00 92.00           C  
ATOM     65  CD  GLN A  11      27.781   7.348  -9.531  1.00 92.00           C  
ATOM     66  NE2 GLN A  11      28.734   6.648 -10.117  1.00 92.00           N  
ATOM     67  OE1 GLN A  11      28.000   8.375  -8.883  1.00 92.00           O  
ATOM     68  N   TRP A  12      22.906   6.477  -6.727  1.00 94.69           N  
ATOM     69  CA  TRP A  12      22.047   6.789  -5.590  1.00 94.69           C  
ATOM     70  C   TRP A  12      22.891   7.078  -4.344  1.00 94.69           C  
ATOM     71  CB  TRP A  12      21.078   5.641  -5.312  1.00 94.69           C  
ATOM     72  O   TRP A  12      23.875   6.395  -4.082  1.00 94.69           O  
ATOM     73  CG  TRP A  12      20.016   5.477  -6.355  1.00 94.69           C  
ATOM     74  CD1 TRP A  12      20.047   4.648  -7.441  1.00 94.69           C  
ATOM     75  CD2 TRP A  12      18.766   6.172  -6.418  1.00 94.69           C  
ATOM     76  CE2 TRP A  12      18.094   5.711  -7.566  1.00 94.69           C  
ATOM     77  CE3 TRP A  12      18.156   7.137  -5.609  1.00 94.69           C  
ATOM     78  NE1 TRP A  12      18.891   4.781  -8.172  1.00 94.69           N  
ATOM     79  CH2 TRP A  12      16.250   7.129  -7.117  1.00 94.69           C  
ATOM     80  CZ2 TRP A  12      16.828   6.184  -7.926  1.00 94.69           C  
ATOM     81  CZ3 TRP A  12      16.891   7.609  -5.969  1.00 94.69           C  
ATOM     82  N   CYS A  13      22.453   8.078  -3.564  1.00 93.94           N  
ATOM     83  CA  CYS A  13      23.125   8.469  -2.332  1.00 93.94           C  
ATOM     84  C   CYS A  13      22.172   8.453  -1.153  1.00 93.94           C  
ATOM     85  CB  CYS A  13      23.750   9.859  -2.480  1.00 93.94           C  
ATOM     86  O   CYS A  13      20.969   8.695  -1.321  1.00 93.94           O  
ATOM     87  SG  CYS A  13      24.984   9.961  -3.787  1.00 93.94           S  
ATOM     88  N   PHE A  14      22.781   8.250  -0.018  1.00 93.94           N  
ATOM     89  CA  PHE A  14      22.031   8.344   1.223  1.00 93.94           C  
ATOM     90  C   PHE A  14      21.672   9.797   1.532  1.00 93.94           C  
ATOM     91  CB  PHE A  14      22.812   7.738   2.387  1.00 93.94           C  
ATOM     92  O   PHE A  14      22.516  10.680   1.420  1.00 93.94           O  
ATOM     93  CG  PHE A  14      22.125   7.875   3.721  1.00 93.94           C  
ATOM     94  CD1 PHE A  14      22.500   8.891   4.602  1.00 93.94           C  
ATOM     95  CD2 PHE A  14      21.125   6.996   4.094  1.00 93.94           C  
ATOM     96  CE1 PHE A  14      21.859   9.023   5.836  1.00 93.94           C  
ATOM     97  CE2 PHE A  14      20.484   7.121   5.328  1.00 93.94           C  
ATOM     98  CZ  PHE A  14      20.859   8.133   6.199  1.00 93.94           C  
ATOM     99  N   SER A  15      20.438  10.023   1.843  1.00 92.19           N  
ATOM    100  CA  SER A  15      20.016  11.367   2.232  1.00 92.19           C  
ATOM    101  C   SER A  15      19.750  11.445   3.732  1.00 92.19           C  
ATOM    102  CB  SER A  15      18.750  11.773   1.468  1.00 92.19           C  
ATOM    103  O   SER A  15      20.422  12.203   4.441  1.00 92.19           O  
ATOM    104  OG  SER A  15      18.375  13.102   1.796  1.00 92.19           O  
ATOM    105  N   GLN A  16      18.797  10.648   4.199  1.00 92.94           N  
ATOM    106  CA  GLN A  16      18.453  10.703   5.617  1.00 92.94           C  
ATOM    107  C   GLN A  16      17.703   9.438   6.047  1.00 92.94           C  
ATOM    108  CB  GLN A  16      17.594  11.938   5.910  1.00 92.94           C  
ATOM    109  O   GLN A  16      17.219   8.680   5.203  1.00 92.94           O  
ATOM    110  CG  GLN A  16      16.266  11.953   5.164  1.00 92.94           C  
ATOM    111  CD  GLN A  16      15.461  13.211   5.438  1.00 92.94           C  
ATOM    112  NE2 GLN A  16      14.273  13.289   4.855  1.00 92.94           N  
ATOM    113  OE1 GLN A  16      15.906  14.109   6.164  1.00 92.94           O  
ATOM    114  N   VAL A  17      17.719   9.211   7.395  1.00 93.94           N  
ATOM    115  CA  VAL A  17      16.953   8.133   8.000  1.00 93.94           C  
ATOM    116  C   VAL A  17      16.125   8.680   9.164  1.00 93.94           C  
ATOM    117  CB  VAL A  17      17.859   6.980   8.484  1.00 93.94           C  
ATOM    118  O   VAL A  17      16.625   9.453   9.977  1.00 93.94           O  
ATOM    119  CG1 VAL A  17      18.828   7.473   9.555  1.00 93.94           C  
ATOM    120  CG2 VAL A  17      17.016   5.824   9.016  1.00 93.94           C  
ATOM    121  N   LYS A  18      14.883   8.391   9.078  1.00 93.12           N  
ATOM    122  CA  LYS A  18      13.969   8.797  10.141  1.00 93.12           C  
ATOM    123  C   LYS A  18      13.508   7.594  10.961  1.00 93.12           C  
ATOM    124  CB  LYS A  18      12.758   9.523   9.555  1.00 93.12           C  
ATOM    125  O   LYS A  18      13.305   6.504  10.422  1.00 93.12           O  
ATOM    126  CG  LYS A  18      13.117  10.734   8.703  1.00 93.12           C  
ATOM    127  CD  LYS A  18      13.609  11.898   9.555  1.00 93.12           C  
ATOM    128  CE  LYS A  18      13.859  13.141   8.711  1.00 93.12           C  
ATOM    129  NZ  LYS A  18      14.219  14.312   9.555  1.00 93.12           N  
ATOM    130  N   GLY A  19      13.320   7.766  12.273  1.00 87.56           N  
ATOM    131  CA  GLY A  19      12.883   6.703  13.164  1.00 87.56           C  
ATOM    132  C   GLY A  19      13.852   6.441  14.305  1.00 87.56           C  
ATOM    133  O   GLY A  19      14.961   6.980  14.312  1.00 87.56           O  
ATOM    134  N   ALA A  20      13.422   5.637  15.242  1.00 77.38           N  
ATOM    135  CA  ALA A  20      14.195   5.375  16.453  1.00 77.38           C  
ATOM    136  C   ALA A  20      15.375   4.453  16.156  1.00 77.38           C  
ATOM    137  CB  ALA A  20      13.305   4.762  17.531  1.00 77.38           C  
ATOM    138  O   ALA A  20      15.305   3.611  15.258  1.00 77.38           O  
ATOM    139  N   VAL A  21      16.484   4.707  16.828  1.00 70.62           N  
ATOM    140  CA  VAL A  21      17.703   3.943  16.641  1.00 70.62           C  
ATOM    141  C   VAL A  21      17.672   2.688  17.516  1.00 70.62           C  
ATOM    142  CB  VAL A  21      18.953   4.789  16.969  1.00 70.62           C  
ATOM    143  O   VAL A  21      18.312   1.686  17.188  1.00 70.62           O  
ATOM    144  CG1 VAL A  21      20.234   3.996  16.703  1.00 70.62           C  
ATOM    145  CG2 VAL A  21      18.953   6.086  16.156  1.00 70.62           C  
ATOM    146  N   ASP A  22      16.656   2.562  18.266  1.00 66.88           N  
ATOM    147  CA  ASP A  22      16.656   1.489  19.266  1.00 66.88           C  
ATOM    148  C   ASP A  22      16.359   0.142  18.609  1.00 66.88           C  
ATOM    149  CB  ASP A  22      15.648   1.777  20.375  1.00 66.88           C  
ATOM    150  O   ASP A  22      15.617   0.074  17.625  1.00 66.88           O  
ATOM    151  CG  ASP A  22      16.109   1.282  21.734  1.00 66.88           C  
ATOM    152  OD1 ASP A  22      17.094   0.524  21.797  1.00 66.88           O  
ATOM    153  OD2 ASP A  22      15.461   1.651  22.734  1.00 66.88           O  
ATOM    154  N   ASP A  23      17.125  -0.854  19.047  1.00 65.00           N  
ATOM    155  CA  ASP A  23      16.969  -2.217  18.547  1.00 65.00           C  
ATOM    156  C   ASP A  23      15.641  -2.816  19.016  1.00 65.00           C  
ATOM    157  CB  ASP A  23      18.141  -3.098  19.000  1.00 65.00           C  
ATOM    158  O   ASP A  23      15.086  -3.691  18.344  1.00 65.00           O  
ATOM    159  CG  ASP A  23      19.422  -2.832  18.234  1.00 65.00           C  
ATOM    160  OD1 ASP A  23      19.344  -2.350  17.094  1.00 65.00           O  
ATOM    161  OD2 ASP A  23      20.500  -3.111  18.797  1.00 65.00           O  
ATOM    162  N   ASP A  24      15.172  -2.328  20.109  1.00 78.12           N  
ATOM    163  CA  ASP A  24      13.906  -2.873  20.609  1.00 78.12           C  
ATOM    164  C   ASP A  24      12.719  -2.174  19.953  1.00 78.12           C  
ATOM    165  CB  ASP A  24      13.820  -2.742  22.125  1.00 78.12           C  
ATOM    166  O   ASP A  24      12.219  -1.171  20.469  1.00 78.12           O  
ATOM    167  CG  ASP A  24      14.617  -3.811  22.859  1.00 78.12           C  
ATOM    168  OD1 ASP A  24      14.930  -4.855  22.250  1.00 78.12           O  
ATOM    169  OD2 ASP A  24      14.922  -3.605  24.062  1.00 78.12           O  
ATOM    170  N   VAL A  25      12.336  -2.625  18.812  1.00 82.31           N  
ATOM    171  CA  VAL A  25      11.250  -2.008  18.062  1.00 82.31           C  
ATOM    172  C   VAL A  25       9.922  -2.658  18.438  1.00 82.31           C  
ATOM    173  CB  VAL A  25      11.477  -2.119  16.547  1.00 82.31           C  
ATOM    174  O   VAL A  25       9.789  -3.885  18.422  1.00 82.31           O  
ATOM    175  CG1 VAL A  25      10.328  -1.465  15.773  1.00 82.31           C  
ATOM    176  CG2 VAL A  25      12.812  -1.482  16.156  1.00 82.31           C  
ATOM    177  N   ALA A  26       8.992  -1.760  18.891  1.00 89.81           N  
ATOM    178  CA  ALA A  26       7.633  -2.232  19.141  1.00 89.81           C  
ATOM    179  C   ALA A  26       6.891  -2.500  17.828  1.00 89.81           C  
ATOM    180  CB  ALA A  26       6.867  -1.216  19.984  1.00 89.81           C  
ATOM    181  O   ALA A  26       7.094  -1.801  16.844  1.00 89.81           O  
ATOM    182  N   GLU A  27       6.062  -3.521  17.859  1.00 92.69           N  
ATOM    183  CA  GLU A  27       5.258  -3.877  16.703  1.00 92.69           C  
ATOM    184  C   GLU A  27       4.434  -2.688  16.219  1.00 92.69           C  
ATOM    185  CB  GLU A  27       4.340  -5.059  17.016  1.00 92.69           C  
ATOM    186  O   GLU A  27       4.254  -2.502  15.008  1.00 92.69           O  
ATOM    187  CG  GLU A  27       3.588  -5.594  15.812  1.00 92.69           C  
ATOM    188  CD  GLU A  27       2.867  -6.906  16.078  1.00 92.69           C  
ATOM    189  OE1 GLU A  27       2.219  -7.449  15.164  1.00 92.69           O  
ATOM    190  OE2 GLU A  27       2.951  -7.395  17.234  1.00 92.69           O  
ATOM    191  N   ALA A  28       4.027  -1.861  17.094  1.00 94.50           N  
ATOM    192  CA  ALA A  28       3.180  -0.718  16.766  1.00 94.50           C  
ATOM    193  C   ALA A  28       3.945   0.315  15.945  1.00 94.50           C  
ATOM    194  CB  ALA A  28       2.633  -0.080  18.047  1.00 94.50           C  
ATOM    195  O   ALA A  28       3.342   1.114  15.227  1.00 94.50           O  
ATOM    196  N   ASP A  29       5.242   0.252  16.016  1.00 95.00           N  
ATOM    197  CA  ASP A  29       6.047   1.286  15.375  1.00 95.00           C  
ATOM    198  C   ASP A  29       6.484   0.853  13.977  1.00 95.00           C  
ATOM    199  CB  ASP A  29       7.270   1.621  16.234  1.00 95.00           C  
ATOM    200  O   ASP A  29       7.141   1.613  13.266  1.00 95.00           O  
ATOM    201  CG  ASP A  29       6.914   2.332  17.516  1.00 95.00           C  
ATOM    202  OD1 ASP A  29       5.906   3.072  17.547  1.00 95.00           O  
ATOM    203  OD2 ASP A  29       7.648   2.152  18.516  1.00 95.00           O  
ATOM    204  N   ILE A  30       6.125  -0.307  13.609  1.00 96.12           N  
ATOM    205  CA  ILE A  30       6.492  -0.803  12.289  1.00 96.12           C  
ATOM    206  C   ILE A  30       5.719  -0.036  11.219  1.00 96.12           C  
ATOM    207  CB  ILE A  30       6.227  -2.320  12.164  1.00 96.12           C  
ATOM    208  O   ILE A  30       4.488   0.032  11.266  1.00 96.12           O  
ATOM    209  CG1 ILE A  30       7.094  -3.100  13.156  1.00 96.12           C  
ATOM    210  CG2 ILE A  30       6.473  -2.791  10.727  1.00 96.12           C  
ATOM    211  CD1 ILE A  30       6.809  -4.594  13.188  1.00 96.12           C  
ATOM    212  N   ILE A  31       6.465   0.556  10.273  1.00 97.56           N  
ATOM    213  CA  ILE A  31       5.840   1.306   9.188  1.00 97.56           C  
ATOM    214  C   ILE A  31       5.082   0.349   8.266  1.00 97.56           C  
ATOM    215  CB  ILE A  31       6.887   2.107   8.383  1.00 97.56           C  
ATOM    216  O   ILE A  31       5.637  -0.653   7.812  1.00 97.56           O  
ATOM    217  CG1 ILE A  31       7.566   3.148   9.273  1.00 97.56           C  
ATOM    218  CG2 ILE A  31       6.234   2.775   7.164  1.00 97.56           C  
ATOM    219  CD1 ILE A  31       8.750   3.848   8.625  1.00 97.56           C  
ATOM    220  N   SER A  32       3.838   0.681   8.008  1.00 98.19           N  
ATOM    221  CA  SER A  32       2.992  -0.231   7.242  1.00 98.19           C  
ATOM    222  C   SER A  32       2.604   0.370   5.895  1.00 98.19           C  
ATOM    223  CB  SER A  32       1.732  -0.584   8.031  1.00 98.19           C  
ATOM    224  O   SER A  32       1.978  -0.296   5.070  1.00 98.19           O  
ATOM    225  OG  SER A  32       1.023   0.587   8.398  1.00 98.19           O  
ATOM    226  N   THR A  33       2.932   1.623   5.656  1.00 98.50           N  
ATOM    227  CA  THR A  33       2.670   2.244   4.359  1.00 98.50           C  
ATOM    228  C   THR A  33       3.471   3.535   4.207  1.00 98.50           C  
ATOM    229  CB  THR A  33       1.171   2.541   4.176  1.00 98.50           C  
ATOM    230  O   THR A  33       3.797   4.191   5.199  1.00 98.50           O  
ATOM    231  CG2 THR A  33       0.694   3.598   5.168  1.00 98.50           C  
ATOM    232  OG1 THR A  33       0.944   3.018   2.844  1.00 98.50           O  
ATOM    233  N   VAL A  34       3.775   3.947   2.996  1.00 98.62           N  
ATOM    234  CA  VAL A  34       4.508   5.164   2.650  1.00 98.62           C  
ATOM    235  C   VAL A  34       3.957   5.746   1.353  1.00 98.62           C  
ATOM    236  CB  VAL A  34       6.023   4.891   2.514  1.00 98.62           C  
ATOM    237  O   VAL A  34       3.744   5.020   0.379  1.00 98.62           O  
ATOM    238  CG1 VAL A  34       6.777   6.188   2.227  1.00 98.62           C  
ATOM    239  CG2 VAL A  34       6.562   4.223   3.777  1.00 98.62           C  
ATOM    240  N   GLU A  35       3.797   7.125   1.339  1.00 98.25           N  
ATOM    241  CA  GLU A  35       3.203   7.730   0.151  1.00 98.25           C  
ATOM    242  C   GLU A  35       3.613   9.195   0.015  1.00 98.25           C  
ATOM    243  CB  GLU A  35       1.677   7.613   0.193  1.00 98.25           C  
ATOM    244  O   GLU A  35       3.496   9.969   0.966  1.00 98.25           O  
ATOM    245  CG  GLU A  35       0.989   8.070  -1.084  1.00 98.25           C  
ATOM    246  CD  GLU A  35       1.057   7.047  -2.205  1.00 98.25           C  
ATOM    247  OE1 GLU A  35       0.641   7.363  -3.342  1.00 98.25           O  
ATOM    248  OE2 GLU A  35       1.529   5.918  -1.941  1.00 98.25           O  
ATOM    249  N   PHE A  36       4.074   9.562  -1.194  1.00 98.44           N  
ATOM    250  CA  PHE A  36       4.285  10.969  -1.513  1.00 98.44           C  
ATOM    251  C   PHE A  36       2.988  11.625  -1.973  1.00 98.44           C  
ATOM    252  CB  PHE A  36       5.363  11.125  -2.594  1.00 98.44           C  
ATOM    253  O   PHE A  36       2.139  10.969  -2.580  1.00 98.44           O  
ATOM    254  CG  PHE A  36       6.766  10.938  -2.082  1.00 98.44           C  
ATOM    255  CD1 PHE A  36       7.426  11.977  -1.431  1.00 98.44           C  
ATOM    256  CD2 PHE A  36       7.426   9.727  -2.256  1.00 98.44           C  
ATOM    257  CE1 PHE A  36       8.727  11.805  -0.957  1.00 98.44           C  
ATOM    258  CE2 PHE A  36       8.727   9.555  -1.786  1.00 98.44           C  
ATOM    259  CZ  PHE A  36       9.375  10.594  -1.138  1.00 98.44           C  
ATOM    260  N   ASN A  37       2.934  12.906  -1.638  1.00 97.94           N  
ATOM    261  CA  ASN A  37       1.831  13.617  -2.270  1.00 97.94           C  
ATOM    262  C   ASN A  37       2.148  13.969  -3.721  1.00 97.94           C  
ATOM    263  CB  ASN A  37       1.490  14.883  -1.479  1.00 97.94           C  
ATOM    264  O   ASN A  37       3.207  13.609  -4.234  1.00 97.94           O  
ATOM    265  CG  ASN A  37       2.506  15.992  -1.682  1.00 97.94           C  
ATOM    266  ND2 ASN A  37       2.076  17.234  -1.493  1.00 97.94           N  
ATOM    267  OD1 ASN A  37       3.668  15.734  -2.006  1.00 97.94           O  
ATOM    268  N   HIS A  38       1.255  14.578  -4.461  1.00 95.12           N  
ATOM    269  CA  HIS A  38       1.328  14.773  -5.906  1.00 95.12           C  
ATOM    270  C   HIS A  38       2.535  15.625  -6.285  1.00 95.12           C  
ATOM    271  CB  HIS A  38       0.044  15.422  -6.422  1.00 95.12           C  
ATOM    272  O   HIS A  38       3.150  15.414  -7.328  1.00 95.12           O  
ATOM    273  CG  HIS A  38      -1.172  14.570  -6.250  1.00 95.12           C  
ATOM    274  CD2 HIS A  38      -1.789  13.719  -7.105  1.00 95.12           C  
ATOM    275  ND1 HIS A  38      -1.897  14.539  -5.082  1.00 95.12           N  
ATOM    276  CE1 HIS A  38      -2.912  13.695  -5.223  1.00 95.12           C  
ATOM    277  NE2 HIS A  38      -2.869  13.188  -6.445  1.00 95.12           N  
ATOM    278  N   SER A  39       2.859  16.578  -5.449  1.00 94.88           N  
ATOM    279  CA  SER A  39       3.990  17.453  -5.742  1.00 94.88           C  
ATOM    280  C   SER A  39       5.301  16.828  -5.266  1.00 94.88           C  
ATOM    281  CB  SER A  39       3.791  18.812  -5.090  1.00 94.88           C  
ATOM    282  O   SER A  39       6.379  17.250  -5.703  1.00 94.88           O  
ATOM    283  OG  SER A  39       3.814  18.703  -3.678  1.00 94.88           O  
ATOM    284  N   GLY A  40       5.191  15.891  -4.309  1.00 96.62           N  
ATOM    285  CA  GLY A  40       6.375  15.305  -3.701  1.00 96.62           C  
ATOM    286  C   GLY A  40       6.895  16.094  -2.516  1.00 96.62           C  
ATOM    287  O   GLY A  40       7.859  15.688  -1.867  1.00 96.62           O  
ATOM    288  N   GLU A  41       6.266  17.156  -2.209  1.00 95.75           N  
ATOM    289  CA  GLU A  41       6.699  18.016  -1.110  1.00 95.75           C  
ATOM    290  C   GLU A  41       6.387  17.375   0.242  1.00 95.75           C  
ATOM    291  CB  GLU A  41       6.043  19.391  -1.212  1.00 95.75           C  
ATOM    292  O   GLU A  41       7.051  17.672   1.239  1.00 95.75           O  
ATOM    293  CG  GLU A  41       6.562  20.234  -2.363  1.00 95.75           C  
ATOM    294  CD  GLU A  41       5.879  21.594  -2.469  1.00 95.75           C  
ATOM    295  OE1 GLU A  41       6.188  22.359  -3.410  1.00 95.75           O  
ATOM    296  OE2 GLU A  41       5.027  21.891  -1.603  1.00 95.75           O  
ATOM    297  N   LEU A  42       5.316  16.641   0.294  1.00 97.75           N  
ATOM    298  CA  LEU A  42       4.934  15.969   1.525  1.00 97.75           C  
ATOM    299  C   LEU A  42       5.066  14.453   1.375  1.00 97.75           C  
ATOM    300  CB  LEU A  42       3.496  16.328   1.912  1.00 97.75           C  
ATOM    301  O   LEU A  42       4.766  13.898   0.315  1.00 97.75           O  
ATOM    302  CG  LEU A  42       3.213  17.812   2.170  1.00 97.75           C  
ATOM    303  CD1 LEU A  42       1.726  18.031   2.426  1.00 97.75           C  
ATOM    304  CD2 LEU A  42       4.043  18.312   3.344  1.00 97.75           C  
ATOM    305  N   LEU A  43       5.547  13.812   2.344  1.00 98.44           N  
ATOM    306  CA  LEU A  43       5.691  12.367   2.467  1.00 98.44           C  
ATOM    307  C   LEU A  43       4.992  11.852   3.723  1.00 98.44           C  
ATOM    308  CB  LEU A  43       7.172  11.977   2.498  1.00 98.44           C  
ATOM    309  O   LEU A  43       5.312  12.281   4.836  1.00 98.44           O  
ATOM    310  CG  LEU A  43       7.477  10.492   2.705  1.00 98.44           C  
ATOM    311  CD1 LEU A  43       6.988   9.680   1.513  1.00 98.44           C  
ATOM    312  CD2 LEU A  43       8.969  10.281   2.926  1.00 98.44           C  
ATOM    313  N   ALA A  44       4.008  10.938   3.529  1.00 98.75           N  
ATOM    314  CA  ALA A  44       3.260  10.406   4.668  1.00 98.75           C  
ATOM    315  C   ALA A  44       3.615   8.945   4.926  1.00 98.75           C  
ATOM    316  CB  ALA A  44       1.758  10.555   4.430  1.00 98.75           C  
ATOM    317  O   ALA A  44       3.789   8.172   3.986  1.00 98.75           O  
ATOM    318  N   THR A  45       3.701   8.586   6.160  1.00 98.62           N  
ATOM    319  CA  THR A  45       3.855   7.199   6.582  1.00 98.62           C  
ATOM    320  C   THR A  45       2.775   6.816   7.590  1.00 98.62           C  
ATOM    321  CB  THR A  45       5.246   6.953   7.199  1.00 98.62           C  
ATOM    322  O   THR A  45       2.279   7.664   8.328  1.00 98.62           O  
ATOM    323  CG2 THR A  45       6.355   7.363   6.234  1.00 98.62           C  
ATOM    324  OG1 THR A  45       5.371   7.719   8.406  1.00 98.62           O  
ATOM    325  N   GLY A  46       2.322   5.652   7.500  1.00 98.56           N  
ATOM    326  CA  GLY A  46       1.480   5.016   8.500  1.00 98.56           C  
ATOM    327  C   GLY A  46       2.135   3.812   9.156  1.00 98.56           C  
ATOM    328  O   GLY A  46       3.018   3.186   8.570  1.00 98.56           O  
ATOM    329  N   ASP A  47       1.713   3.564  10.383  1.00 98.12           N  
ATOM    330  CA  ASP A  47       2.334   2.436  11.070  1.00 98.12           C  
ATOM    331  C   ASP A  47       1.277   1.493  11.641  1.00 98.12           C  
ATOM    332  CB  ASP A  47       3.258   2.928  12.180  1.00 98.12           C  
ATOM    333  O   ASP A  47       0.078   1.714  11.461  1.00 98.12           O  
ATOM    334  CG  ASP A  47       2.535   3.748  13.234  1.00 98.12           C  
ATOM    335  OD1 ASP A  47       1.331   3.508  13.477  1.00 98.12           O  
ATOM    336  OD2 ASP A  47       3.172   4.645  13.828  1.00 98.12           O  
ATOM    337  N   LYS A  48       1.729   0.385  12.203  1.00 97.69           N  
ATOM    338  CA  LYS A  48       0.853  -0.658  12.727  1.00 97.69           C  
ATOM    339  C   LYS A  48       0.112  -0.178  13.969  1.00 97.69           C  
ATOM    340  CB  LYS A  48       1.653  -1.921  13.047  1.00 97.69           C  
ATOM    341  O   LYS A  48      -0.889  -0.775  14.375  1.00 97.69           O  
ATOM    342  CG  LYS A  48       2.115  -2.689  11.820  1.00 97.69           C  
ATOM    343  CD  LYS A  48       2.676  -4.055  12.195  1.00 97.69           C  
ATOM    344  CE  LYS A  48       3.031  -4.871  10.953  1.00 97.69           C  
ATOM    345  NZ  LYS A  48       3.600  -6.207  11.320  1.00 97.69           N  
ATOM    346  N   GLY A  49       0.574   0.919  14.516  1.00 97.38           N  
ATOM    347  CA  GLY A  49      -0.076   1.487  15.680  1.00 97.38           C  
ATOM    348  C   GLY A  49      -1.161   2.488  15.336  1.00 97.38           C  
ATOM    349  O   GLY A  49      -1.787   3.066  16.234  1.00 97.38           O  
ATOM    350  N   GLY A  50      -1.348   2.727  14.086  1.00 98.38           N  
ATOM    351  CA  GLY A  50      -2.418   3.607  13.641  1.00 98.38           C  
ATOM    352  C   GLY A  50      -1.990   5.059  13.539  1.00 98.38           C  
ATOM    353  O   GLY A  50      -2.830   5.949  13.375  1.00 98.38           O  
ATOM    354  N   ARG A  51      -0.729   5.270  13.617  1.00 98.00           N  
ATOM    355  CA  ARG A  51      -0.180   6.621  13.562  1.00 98.00           C  
ATOM    356  C   ARG A  51       0.208   6.996  12.141  1.00 98.00           C  
ATOM    357  CB  ARG A  51       1.034   6.746  14.492  1.00 98.00           C  
ATOM    358  O   ARG A  51       0.725   6.164  11.391  1.00 98.00           O  
ATOM    359  CG  ARG A  51       1.650   8.141  14.508  1.00 98.00           C  
ATOM    360  CD  ARG A  51       2.803   8.227  15.500  1.00 98.00           C  
ATOM    361  NE  ARG A  51       3.889   7.316  15.148  1.00 98.00           N  
ATOM    362  NH1 ARG A  51       5.160   7.777  17.016  1.00 98.00           N  
ATOM    363  NH2 ARG A  51       5.906   6.270  15.461  1.00 98.00           N  
ATOM    364  CZ  ARG A  51       4.984   7.121  15.883  1.00 98.00           C  
ATOM    365  N   VAL A  52      -0.040   8.234  11.867  1.00 98.62           N  
ATOM    366  CA  VAL A  52       0.407   8.805  10.602  1.00 98.62           C  
ATOM    367  C   VAL A  52       1.431   9.914  10.867  1.00 98.62           C  
ATOM    368  CB  VAL A  52      -0.777   9.367   9.781  1.00 98.62           C  
ATOM    369  O   VAL A  52       1.205  10.789  11.695  1.00 98.62           O  
ATOM    370  CG1 VAL A  52      -0.274  10.125   8.555  1.00 98.62           C  
ATOM    371  CG2 VAL A  52      -1.715   8.234   9.359  1.00 98.62           C  
ATOM    372  N   VAL A  53       2.473   9.820  10.219  1.00 98.19           N  
ATOM    373  CA  VAL A  53       3.496  10.859  10.289  1.00 98.19           C  
ATOM    374  C   VAL A  53       3.705  11.477   8.898  1.00 98.19           C  
ATOM    375  CB  VAL A  53       4.832  10.305  10.828  1.00 98.19           C  
ATOM    376  O   VAL A  53       3.918  10.750   7.926  1.00 98.19           O  
ATOM    377  CG1 VAL A  53       5.844  11.438  11.031  1.00 98.19           C  
ATOM    378  CG2 VAL A  53       4.602   9.555  12.141  1.00 98.19           C  
ATOM    379  N   ILE A  54       3.670  12.789   8.867  1.00 98.25           N  
ATOM    380  CA  ILE A  54       3.863  13.516   7.621  1.00 98.25           C  
ATOM    381  C   ILE A  54       5.188  14.273   7.664  1.00 98.25           C  
ATOM    382  CB  ILE A  54       2.695  14.492   7.352  1.00 98.25           C  
ATOM    383  O   ILE A  54       5.477  14.977   8.633  1.00 98.25           O  
ATOM    384  CG1 ILE A  54       1.361  13.734   7.328  1.00 98.25           C  
ATOM    385  CG2 ILE A  54       2.920  15.250   6.039  1.00 98.25           C  
ATOM    386  CD1 ILE A  54       0.141  14.641   7.227  1.00 98.25           C  
ATOM    387  N   PHE A  55       5.914  14.133   6.641  1.00 97.62           N  
ATOM    388  CA  PHE A  55       7.180  14.836   6.473  1.00 97.62           C  
ATOM    389  C   PHE A  55       7.086  15.859   5.352  1.00 97.62           C  
ATOM    390  CB  PHE A  55       8.312  13.844   6.184  1.00 97.62           C  
ATOM    391  O   PHE A  55       6.426  15.625   4.336  1.00 97.62           O  
ATOM    392  CG  PHE A  55       8.438  12.750   7.207  1.00 97.62           C  
ATOM    393  CD1 PHE A  55       9.289  12.898   8.297  1.00 97.62           C  
ATOM    394  CD2 PHE A  55       7.707  11.578   7.082  1.00 97.62           C  
ATOM    395  CE1 PHE A  55       9.406  11.883   9.250  1.00 97.62           C  
ATOM    396  CE2 PHE A  55       7.820  10.562   8.031  1.00 97.62           C  
ATOM    397  CZ  PHE A  55       8.672  10.719   9.109  1.00 97.62           C  
ATOM    398  N   GLN A  56       7.805  16.953   5.523  1.00 96.19           N  
ATOM    399  CA  GLN A  56       7.832  18.000   4.508  1.00 96.19           C  
ATOM    400  C   GLN A  56       9.258  18.250   4.016  1.00 96.19           C  
ATOM    401  CB  GLN A  56       7.230  19.297   5.055  1.00 96.19           C  
ATOM    402  O   GLN A  56      10.195  18.312   4.812  1.00 96.19           O  
ATOM    403  CG  GLN A  56       7.137  20.422   4.023  1.00 96.19           C  
ATOM    404  CD  GLN A  56       6.477  21.672   4.574  1.00 96.19           C  
ATOM    405  NE2 GLN A  56       5.641  22.297   3.760  1.00 96.19           N  
ATOM    406  OE1 GLN A  56       6.719  22.062   5.719  1.00 96.19           O  
ATOM    407  N   GLN A  57       9.328  18.438   2.781  1.00 94.88           N  
ATOM    408  CA  GLN A  57      10.625  18.719   2.168  1.00 94.88           C  
ATOM    409  C   GLN A  57      11.164  20.078   2.623  1.00 94.88           C  
ATOM    410  CB  GLN A  57      10.516  18.688   0.643  1.00 94.88           C  
ATOM    411  O   GLN A  57      10.422  21.047   2.688  1.00 94.88           O  
ATOM    412  CG  GLN A  57      11.859  18.656  -0.070  1.00 94.88           C  
ATOM    413  CD  GLN A  57      11.719  18.500  -1.573  1.00 94.88           C  
ATOM    414  NE2 GLN A  57      12.727  17.891  -2.197  1.00 94.88           N  
ATOM    415  OE1 GLN A  57      10.727  18.922  -2.168  1.00 94.88           O  
ATOM    416  N   GLU A  58      12.398  20.062   2.896  1.00 89.62           N  
ATOM    417  CA  GLU A  58      13.031  21.312   3.326  1.00 89.62           C  
ATOM    418  C   GLU A  58      13.148  22.297   2.166  1.00 89.62           C  
ATOM    419  CB  GLU A  58      14.406  21.031   3.930  1.00 89.62           C  
ATOM    420  O   GLU A  58      13.766  21.984   1.146  1.00 89.62           O  
ATOM    421  CG  GLU A  58      14.906  22.141   4.844  1.00 89.62           C  
ATOM    422  CD  GLU A  58      16.062  21.719   5.730  1.00 89.62           C  
ATOM    423  OE1 GLU A  58      16.406  22.453   6.684  1.00 89.62           O  
ATOM    424  OE2 GLU A  58      16.641  20.641   5.473  1.00 89.62           O  
ATOM    425  N   GLN A  59      12.586  23.453   2.227  1.00 76.69           N  
ATOM    426  CA  GLN A  59      12.484  24.422   1.147  1.00 76.69           C  
ATOM    427  C   GLN A  59      13.836  25.078   0.869  1.00 76.69           C  
ATOM    428  CB  GLN A  59      11.445  25.500   1.485  1.00 76.69           C  
ATOM    429  O   GLN A  59      14.172  25.344  -0.286  1.00 76.69           O  
ATOM    430  CG  GLN A  59      10.008  24.984   1.448  1.00 76.69           C  
ATOM    431  CD  GLN A  59       8.992  26.109   1.375  1.00 76.69           C  
ATOM    432  NE2 GLN A  59       7.719  25.750   1.238  1.00 76.69           N  
ATOM    433  OE1 GLN A  59       9.344  27.297   1.441  1.00 76.69           O  
ATOM    434  N   GLU A  60      14.523  25.406   1.917  1.00 72.19           N  
ATOM    435  CA  GLU A  60      15.805  26.094   1.724  1.00 72.19           C  
ATOM    436  C   GLU A  60      16.750  25.234   0.875  1.00 72.19           C  
ATOM    437  CB  GLU A  60      16.453  26.406   3.072  1.00 72.19           C  
ATOM    438  O   GLU A  60      17.609  25.781   0.177  1.00 72.19           O  
ATOM    439  CG  GLU A  60      15.727  27.484   3.863  1.00 72.19           C  
ATOM    440  CD  GLU A  60      16.406  27.828   5.180  1.00 72.19           C  
ATOM    441  OE1 GLU A  60      15.938  28.750   5.887  1.00 72.19           O  
ATOM    442  OE2 GLU A  60      17.422  27.172   5.504  1.00 72.19           O  
ATOM    443  N   ASN A  61      16.469  23.969   0.884  1.00 64.00           N  
ATOM    444  CA  ASN A  61      17.391  23.047   0.212  1.00 64.00           C  
ATOM    445  C   ASN A  61      16.891  22.703  -1.188  1.00 64.00           C  
ATOM    446  CB  ASN A  61      17.578  21.781   1.044  1.00 64.00           C  
ATOM    447  O   ASN A  61      17.531  21.922  -1.897  1.00 64.00           O  
ATOM    448  CG  ASN A  61      18.344  22.031   2.328  1.00 64.00           C  
ATOM    449  ND2 ASN A  61      18.234  21.109   3.270  1.00 64.00           N  
ATOM    450  OD1 ASN A  61      19.016  23.062   2.475  1.00 64.00           O  
ATOM    451  N   LYS A  62      15.750  23.188  -1.514  1.00 65.25           N  
ATOM    452  CA  LYS A  62      15.203  22.844  -2.824  1.00 65.25           C  
ATOM    453  C   LYS A  62      16.109  23.344  -3.945  1.00 65.25           C  
ATOM    454  CB  LYS A  62      13.797  23.422  -2.982  1.00 65.25           C  
ATOM    455  O   LYS A  62      16.188  22.719  -5.008  1.00 65.25           O  
ATOM    456  CG  LYS A  62      12.703  22.594  -2.318  1.00 65.25           C  
ATOM    457  CD  LYS A  62      11.320  23.156  -2.600  1.00 65.25           C  
ATOM    458  CE  LYS A  62      10.234  22.359  -1.886  1.00 65.25           C  
ATOM    459  NZ  LYS A  62       8.883  22.969  -2.066  1.00 65.25           N  
ATOM    460  N   ILE A  63      16.766  24.469  -3.609  1.00 65.94           N  
ATOM    461  CA  ILE A  63      17.609  25.078  -4.637  1.00 65.94           C  
ATOM    462  C   ILE A  63      18.938  24.344  -4.703  1.00 65.94           C  
ATOM    463  CB  ILE A  63      17.828  26.578  -4.363  1.00 65.94           C  
ATOM    464  O   ILE A  63      19.516  24.172  -5.785  1.00 65.94           O  
ATOM    465  CG1 ILE A  63      16.484  27.312  -4.277  1.00 65.94           C  
ATOM    466  CG2 ILE A  63      18.719  27.203  -5.445  1.00 65.94           C  
ATOM    467  CD1 ILE A  63      16.578  28.703  -3.656  1.00 65.94           C  
ATOM    468  N   GLN A  64      19.328  23.891  -3.502  1.00 69.81           N  
ATOM    469  CA  GLN A  64      20.578  23.141  -3.480  1.00 69.81           C  
ATOM    470  C   GLN A  64      20.359  21.703  -3.934  1.00 69.81           C  
ATOM    471  CB  GLN A  64      21.188  23.172  -2.082  1.00 69.81           C  
ATOM    472  O   GLN A  64      19.781  20.891  -3.203  1.00 69.81           O  
ATOM    473  CG  GLN A  64      21.641  24.547  -1.631  1.00 69.81           C  
ATOM    474  CD  GLN A  64      22.250  24.547  -0.241  1.00 69.81           C  
ATOM    475  NE2 GLN A  64      22.688  25.719   0.211  1.00 69.81           N  
ATOM    476  OE1 GLN A  64      22.312  23.516   0.421  1.00 69.81           O  
ATOM    477  N   SER A  65      20.703  21.391  -5.094  1.00 71.38           N  
ATOM    478  CA  SER A  65      20.469  20.125  -5.762  1.00 71.38           C  
ATOM    479  C   SER A  65      20.906  18.953  -4.891  1.00 71.38           C  
ATOM    480  CB  SER A  65      21.203  20.078  -7.105  1.00 71.38           C  
ATOM    481  O   SER A  65      20.344  17.859  -4.969  1.00 71.38           O  
ATOM    482  OG  SER A  65      22.609  20.031  -6.906  1.00 71.38           O  
ATOM    483  N   HIS A  66      21.797  19.266  -3.869  1.00 72.38           N  
ATOM    484  CA  HIS A  66      22.375  18.156  -3.107  1.00 72.38           C  
ATOM    485  C   HIS A  66      21.516  17.828  -1.891  1.00 72.38           C  
ATOM    486  CB  HIS A  66      23.797  18.500  -2.672  1.00 72.38           C  
ATOM    487  O   HIS A  66      21.703  16.781  -1.273  1.00 72.38           O  
ATOM    488  CG  HIS A  66      24.719  18.797  -3.812  1.00 72.38           C  
ATOM    489  CD2 HIS A  66      25.328  19.953  -4.184  1.00 72.38           C  
ATOM    490  ND1 HIS A  66      25.109  17.844  -4.727  1.00 72.38           N  
ATOM    491  CE1 HIS A  66      25.922  18.406  -5.617  1.00 72.38           C  
ATOM    492  NE2 HIS A  66      26.062  19.672  -5.309  1.00 72.38           N  
ATOM    493  N   SER A  67      20.562  18.703  -1.640  1.00 78.62           N  
ATOM    494  CA  SER A  67      19.828  18.469  -0.400  1.00 78.62           C  
ATOM    495  C   SER A  67      18.328  18.375  -0.659  1.00 78.62           C  
ATOM    496  CB  SER A  67      20.094  19.594   0.600  1.00 78.62           C  
ATOM    497  O   SER A  67      17.516  18.656   0.225  1.00 78.62           O  
ATOM    498  OG  SER A  67      19.672  20.844   0.085  1.00 78.62           O  
ATOM    499  N   ARG A  68      17.969  18.016  -1.771  1.00 85.44           N  
ATOM    500  CA  ARG A  68      16.562  17.938  -2.127  1.00 85.44           C  
ATOM    501  C   ARG A  68      15.867  16.781  -1.398  1.00 85.44           C  
ATOM    502  CB  ARG A  68      16.391  17.781  -3.639  1.00 85.44           C  
ATOM    503  O   ARG A  68      14.648  16.797  -1.206  1.00 85.44           O  
ATOM    504  CG  ARG A  68      16.875  18.969  -4.445  1.00 85.44           C  
ATOM    505  CD  ARG A  68      16.719  18.734  -5.941  1.00 85.44           C  
ATOM    506  NE  ARG A  68      17.344  19.812  -6.715  1.00 85.44           N  
ATOM    507  NH1 ARG A  68      16.781  18.922  -8.773  1.00 85.44           N  
ATOM    508  NH2 ARG A  68      17.938  20.891  -8.648  1.00 85.44           N  
ATOM    509  CZ  ARG A  68      17.359  19.875  -8.047  1.00 85.44           C  
ATOM    510  N   GLY A  69      16.609  15.867  -0.963  1.00 90.56           N  
ATOM    511  CA  GLY A  69      16.062  14.672  -0.336  1.00 90.56           C  
ATOM    512  C   GLY A  69      15.898  14.812   1.165  1.00 90.56           C  
ATOM    513  O   GLY A  69      15.695  13.820   1.866  1.00 90.56           O  
ATOM    514  N   GLU A  70      15.984  16.031   1.617  1.00 93.19           N  
ATOM    515  CA  GLU A  70      15.844  16.266   3.053  1.00 93.19           C  
ATOM    516  C   GLU A  70      14.398  16.609   3.414  1.00 93.19           C  
ATOM    517  CB  GLU A  70      16.781  17.375   3.523  1.00 93.19           C  
ATOM    518  O   GLU A  70      13.812  17.531   2.846  1.00 93.19           O  
ATOM    519  CG  GLU A  70      18.250  16.984   3.521  1.00 93.19           C  
ATOM    520  CD  GLU A  70      19.156  18.047   4.109  1.00 93.19           C  
ATOM    521  OE1 GLU A  70      20.391  17.875   4.082  1.00 93.19           O  
ATOM    522  OE2 GLU A  70      18.625  19.062   4.605  1.00 93.19           O  
ATOM    523  N   TYR A  71      13.828  15.844   4.332  1.00 95.69           N  
ATOM    524  CA  TYR A  71      12.461  16.016   4.801  1.00 95.69           C  
ATOM    525  C   TYR A  71      12.422  16.188   6.316  1.00 95.69           C  
ATOM    526  CB  TYR A  71      11.594  14.828   4.383  1.00 95.69           C  
ATOM    527  O   TYR A  71      13.156  15.500   7.039  1.00 95.69           O  
ATOM    528  CG  TYR A  71      11.234  14.820   2.916  1.00 95.69           C  
ATOM    529  CD1 TYR A  71       9.969  15.203   2.484  1.00 95.69           C  
ATOM    530  CD2 TYR A  71      12.172  14.438   1.959  1.00 95.69           C  
ATOM    531  CE1 TYR A  71       9.633  15.195   1.134  1.00 95.69           C  
ATOM    532  CE2 TYR A  71      11.852  14.430   0.605  1.00 95.69           C  
ATOM    533  OH  TYR A  71      10.258  14.805  -1.136  1.00 95.69           O  
ATOM    534  CZ  TYR A  71      10.586  14.812   0.203  1.00 95.69           C  
ATOM    535  N   ASN A  72      11.594  17.047   6.777  1.00 94.44           N  
ATOM    536  CA  ASN A  72      11.383  17.250   8.211  1.00 94.44           C  
ATOM    537  C   ASN A  72       9.969  16.859   8.625  1.00 94.44           C  
ATOM    538  CB  ASN A  72      11.664  18.703   8.594  1.00 94.44           C  
ATOM    539  O   ASN A  72       9.055  16.844   7.805  1.00 94.44           O  
ATOM    540  CG  ASN A  72      13.117  19.094   8.375  1.00 94.44           C  
ATOM    541  ND2 ASN A  72      13.328  20.266   7.781  1.00 94.44           N  
ATOM    542  OD1 ASN A  72      14.031  18.359   8.734  1.00 94.44           O  
ATOM    543  N   VAL A  73       9.883  16.516   9.930  1.00 94.81           N  
ATOM    544  CA  VAL A  73       8.562  16.156  10.438  1.00 94.81           C  
ATOM    545  C   VAL A  73       7.621  17.359  10.344  1.00 94.81           C  
ATOM    546  CB  VAL A  73       8.625  15.648  11.898  1.00 94.81           C  
ATOM    547  O   VAL A  73       7.930  18.438  10.852  1.00 94.81           O  
ATOM    548  CG1 VAL A  73       7.227  15.367  12.438  1.00 94.81           C  
ATOM    549  CG2 VAL A  73       9.500  14.391  11.984  1.00 94.81           C  
ATOM    550  N   TYR A  74       6.559  17.172   9.703  1.00 94.75           N  
ATOM    551  CA  TYR A  74       5.566  18.219   9.453  1.00 94.75           C  
ATOM    552  C   TYR A  74       4.379  18.062  10.398  1.00 94.75           C  
ATOM    553  CB  TYR A  74       5.086  18.172   7.996  1.00 94.75           C  
ATOM    554  O   TYR A  74       3.916  19.047  10.977  1.00 94.75           O  
ATOM    555  CG  TYR A  74       4.148  19.297   7.629  1.00 94.75           C  
ATOM    556  CD1 TYR A  74       2.840  19.031   7.230  1.00 94.75           C  
ATOM    557  CD2 TYR A  74       4.574  20.609   7.676  1.00 94.75           C  
ATOM    558  CE1 TYR A  74       1.975  20.062   6.891  1.00 94.75           C  
ATOM    559  CE2 TYR A  74       3.717  21.656   7.336  1.00 94.75           C  
ATOM    560  OH  TYR A  74       1.567  22.406   6.609  1.00 94.75           O  
ATOM    561  CZ  TYR A  74       2.420  21.375   6.945  1.00 94.75           C  
ATOM    562  N   SER A  75       3.848  16.859  10.562  1.00 94.81           N  
ATOM    563  CA  SER A  75       2.727  16.562  11.453  1.00 94.81           C  
ATOM    564  C   SER A  75       2.717  15.094  11.859  1.00 94.81           C  
ATOM    565  CB  SER A  75       1.401  16.922  10.781  1.00 94.81           C  
ATOM    566  O   SER A  75       3.164  14.227  11.102  1.00 94.81           O  
ATOM    567  OG  SER A  75       0.312  16.688  11.656  1.00 94.81           O  
ATOM    568  N   THR A  76       2.307  14.805  13.016  1.00 97.00           N  
ATOM    569  CA  THR A  76       2.088  13.453  13.523  1.00 97.00           C  
ATOM    570  C   THR A  76       0.747  13.367  14.250  1.00 97.00           C  
ATOM    571  CB  THR A  76       3.219  13.031  14.477  1.00 97.00           C  
ATOM    572  O   THR A  76       0.423  14.211  15.078  1.00 97.00           O  
ATOM    573  CG2 THR A  76       3.076  11.570  14.883  1.00 97.00           C  
ATOM    574  OG1 THR A  76       4.480  13.211  13.828  1.00 97.00           O  
ATOM    575  N   PHE A  77      -0.029  12.391  13.930  1.00 97.50           N  
ATOM    576  CA  PHE A  77      -1.313  12.250  14.602  1.00 97.50           C  
ATOM    577  C   PHE A  77      -1.781  10.797  14.578  1.00 97.50           C  
ATOM    578  CB  PHE A  77      -2.367  13.148  13.953  1.00 97.50           C  
ATOM    579  O   PHE A  77      -1.318  10.008  13.758  1.00 97.50           O  
ATOM    580  CG  PHE A  77      -2.629  12.828  12.500  1.00 97.50           C  
ATOM    581  CD1 PHE A  77      -1.813  13.344  11.500  1.00 97.50           C  
ATOM    582  CD2 PHE A  77      -3.693  12.016  12.141  1.00 97.50           C  
ATOM    583  CE1 PHE A  77      -2.055  13.047  10.164  1.00 97.50           C  
ATOM    584  CE2 PHE A  77      -3.939  11.711  10.805  1.00 97.50           C  
ATOM    585  CZ  PHE A  77      -3.119  12.234   9.820  1.00 97.50           C  
ATOM    586  N   GLN A  78      -2.637  10.516  15.531  1.00 98.00           N  
ATOM    587  CA  GLN A  78      -3.264   9.203  15.594  1.00 98.00           C  
ATOM    588  C   GLN A  78      -4.445   9.109  14.633  1.00 98.00           C  
ATOM    589  CB  GLN A  78      -3.717   8.891  17.016  1.00 98.00           C  
ATOM    590  O   GLN A  78      -5.469   9.766  14.836  1.00 98.00           O  
ATOM    591  CG  GLN A  78      -4.258   7.477  17.203  1.00 98.00           C  
ATOM    592  CD  GLN A  78      -3.191   6.410  17.016  1.00 98.00           C  
ATOM    593  NE2 GLN A  78      -3.551   5.324  16.328  1.00 98.00           N  
ATOM    594  OE1 GLN A  78      -2.055   6.566  17.469  1.00 98.00           O  
ATOM    595  N   SER A  79      -4.352   8.336  13.664  1.00 98.12           N  
ATOM    596  CA  SER A  79      -5.410   8.203  12.672  1.00 98.12           C  
ATOM    597  C   SER A  79      -6.461   7.191  13.109  1.00 98.12           C  
ATOM    598  CB  SER A  79      -4.824   7.781  11.320  1.00 98.12           C  
ATOM    599  O   SER A  79      -7.660   7.484  13.086  1.00 98.12           O  
ATOM    600  OG  SER A  79      -5.859   7.547  10.375  1.00 98.12           O  
ATOM    601  N   HIS A  80      -5.988   6.074  13.461  1.00 97.94           N  
ATOM    602  CA  HIS A  80      -6.891   4.988  13.844  1.00 97.94           C  
ATOM    603  C   HIS A  80      -6.531   4.430  15.211  1.00 97.94           C  
ATOM    604  CB  HIS A  80      -6.859   3.875  12.797  1.00 97.94           C  
ATOM    605  O   HIS A  80      -5.352   4.332  15.555  1.00 97.94           O  
ATOM    606  CG  HIS A  80      -7.406   4.285  11.461  1.00 97.94           C  
ATOM    607  CD2 HIS A  80      -8.570   3.975  10.852  1.00 97.94           C  
ATOM    608  ND1 HIS A  80      -6.727   5.117  10.602  1.00 97.94           N  
ATOM    609  CE1 HIS A  80      -7.453   5.301   9.508  1.00 97.94           C  
ATOM    610  NE2 HIS A  80      -8.578   4.617   9.641  1.00 97.94           N  
ATOM    611  N   GLU A  81      -7.523   4.121  15.938  1.00 96.06           N  
ATOM    612  CA  GLU A  81      -7.414   3.439  17.234  1.00 96.06           C  
ATOM    613  C   GLU A  81      -8.086   2.068  17.188  1.00 96.06           C  
ATOM    614  CB  GLU A  81      -8.031   4.289  18.344  1.00 96.06           C  
ATOM    615  O   GLU A  81      -8.930   1.812  16.328  1.00 96.06           O  
ATOM    616  CG  GLU A  81      -7.367   5.645  18.516  1.00 96.06           C  
ATOM    617  CD  GLU A  81      -7.910   6.430  19.703  1.00 96.06           C  
ATOM    618  OE1 GLU A  81      -7.371   7.520  20.016  1.00 96.06           O  
ATOM    619  OE2 GLU A  81      -8.883   5.953  20.328  1.00 96.06           O  
ATOM    620  N   PRO A  82      -7.543   1.217  18.078  1.00 92.81           N  
ATOM    621  CA  PRO A  82      -8.242  -0.069  18.125  1.00 92.81           C  
ATOM    622  C   PRO A  82      -9.719   0.074  18.500  1.00 92.81           C  
ATOM    623  CB  PRO A  82      -7.480  -0.852  19.188  1.00 92.81           C  
ATOM    624  O   PRO A  82     -10.070   0.921  19.328  1.00 92.81           O  
ATOM    625  CG  PRO A  82      -6.188  -0.117  19.344  1.00 92.81           C  
ATOM    626  CD  PRO A  82      -6.395   1.309  18.922  1.00 92.81           C  
ATOM    627  N   GLU A  83     -10.477  -0.685  17.812  1.00 88.50           N  
ATOM    628  CA  GLU A  83     -11.914  -0.664  18.062  1.00 88.50           C  
ATOM    629  C   GLU A  83     -12.484  -2.078  18.141  1.00 88.50           C  
ATOM    630  CB  GLU A  83     -12.641   0.141  16.984  1.00 88.50           C  
ATOM    631  O   GLU A  83     -11.812  -3.041  17.766  1.00 88.50           O  
ATOM    632  CG  GLU A  83     -12.273   1.618  16.969  1.00 88.50           C  
ATOM    633  CD  GLU A  83     -12.883   2.375  15.797  1.00 88.50           C  
ATOM    634  OE1 GLU A  83     -12.523   3.555  15.586  1.00 88.50           O  
ATOM    635  OE2 GLU A  83     -13.727   1.781  15.086  1.00 88.50           O  
ATOM    636  N   PHE A  84     -13.664  -2.193  18.766  1.00 84.81           N  
ATOM    637  CA  PHE A  84     -14.391  -3.457  18.828  1.00 84.81           C  
ATOM    638  C   PHE A  84     -15.789  -3.311  18.250  1.00 84.81           C  
ATOM    639  CB  PHE A  84     -14.477  -3.951  20.281  1.00 84.81           C  
ATOM    640  O   PHE A  84     -16.531  -2.393  18.609  1.00 84.81           O  
ATOM    641  CG  PHE A  84     -15.008  -5.355  20.406  1.00 84.81           C  
ATOM    642  CD1 PHE A  84     -16.328  -5.582  20.734  1.00 84.81           C  
ATOM    643  CD2 PHE A  84     -14.172  -6.445  20.203  1.00 84.81           C  
ATOM    644  CE1 PHE A  84     -16.828  -6.883  20.859  1.00 84.81           C  
ATOM    645  CE2 PHE A  84     -14.656  -7.746  20.328  1.00 84.81           C  
ATOM    646  CZ  PHE A  84     -15.984  -7.961  20.656  1.00 84.81           C  
ATOM    647  N   ASP A  85     -16.016  -4.090  17.250  1.00 77.69           N  
ATOM    648  CA  ASP A  85     -17.359  -4.172  16.688  1.00 77.69           C  
ATOM    649  C   ASP A  85     -18.219  -5.172  17.453  1.00 77.69           C  
ATOM    650  CB  ASP A  85     -17.281  -4.559  15.211  1.00 77.69           C  
ATOM    651  O   ASP A  85     -18.094  -6.383  17.250  1.00 77.69           O  
ATOM    652  CG  ASP A  85     -18.625  -4.430  14.500  1.00 77.69           C  
ATOM    653  OD1 ASP A  85     -19.672  -4.438  15.180  1.00 77.69           O  
ATOM    654  OD2 ASP A  85     -18.625  -4.320  13.258  1.00 77.69           O  
ATOM    655  N   TYR A  86     -19.141  -4.715  18.234  1.00 76.75           N  
ATOM    656  CA  TYR A  86     -19.953  -5.539  19.125  1.00 76.75           C  
ATOM    657  C   TYR A  86     -20.969  -6.363  18.344  1.00 76.75           C  
ATOM    658  CB  TYR A  86     -20.688  -4.668  20.156  1.00 76.75           C  
ATOM    659  O   TYR A  86     -21.359  -7.453  18.766  1.00 76.75           O  
ATOM    660  CG  TYR A  86     -19.750  -3.904  21.078  1.00 76.75           C  
ATOM    661  CD1 TYR A  86     -19.156  -4.527  22.172  1.00 76.75           C  
ATOM    662  CD2 TYR A  86     -19.469  -2.562  20.844  1.00 76.75           C  
ATOM    663  CE1 TYR A  86     -18.297  -3.826  23.016  1.00 76.75           C  
ATOM    664  CE2 TYR A  86     -18.625  -1.853  21.688  1.00 76.75           C  
ATOM    665  OH  TYR A  86     -17.203  -1.796  23.594  1.00 76.75           O  
ATOM    666  CZ  TYR A  86     -18.047  -2.492  22.766  1.00 76.75           C  
ATOM    667  N   LEU A  87     -21.453  -5.727  17.281  1.00 68.25           N  
ATOM    668  CA  LEU A  87     -22.438  -6.438  16.484  1.00 68.25           C  
ATOM    669  C   LEU A  87     -21.828  -7.676  15.836  1.00 68.25           C  
ATOM    670  CB  LEU A  87     -23.016  -5.516  15.398  1.00 68.25           C  
ATOM    671  O   LEU A  87     -22.484  -8.719  15.742  1.00 68.25           O  
ATOM    672  CG  LEU A  87     -23.891  -4.359  15.891  1.00 68.25           C  
ATOM    673  CD1 LEU A  87     -24.188  -3.398  14.742  1.00 68.25           C  
ATOM    674  CD2 LEU A  87     -25.172  -4.887  16.500  1.00 68.25           C  
ATOM    675  N   LYS A  88     -20.516  -7.578  15.523  1.00 69.19           N  
ATOM    676  CA  LYS A  88     -19.875  -8.688  14.836  1.00 69.19           C  
ATOM    677  C   LYS A  88     -18.859  -9.383  15.734  1.00 69.19           C  
ATOM    678  CB  LYS A  88     -19.188  -8.188  13.555  1.00 69.19           C  
ATOM    679  O   LYS A  88     -18.234 -10.367  15.336  1.00 69.19           O  
ATOM    680  CG  LYS A  88     -20.141  -7.652  12.508  1.00 69.19           C  
ATOM    681  CD  LYS A  88     -19.406  -7.266  11.227  1.00 69.19           C  
ATOM    682  CE  LYS A  88     -20.359  -6.695  10.188  1.00 69.19           C  
ATOM    683  NZ  LYS A  88     -19.641  -6.227   8.969  1.00 69.19           N  
ATOM    684  N   SER A  89     -18.734  -8.914  16.984  1.00 76.06           N  
ATOM    685  CA  SER A  89     -17.781  -9.438  17.969  1.00 76.06           C  
ATOM    686  C   SER A  89     -16.375  -9.539  17.359  1.00 76.06           C  
ATOM    687  CB  SER A  89     -18.234 -10.812  18.469  1.00 76.06           C  
ATOM    688  O   SER A  89     -15.727 -10.570  17.484  1.00 76.06           O  
ATOM    689  OG  SER A  89     -19.484 -10.719  19.125  1.00 76.06           O  
ATOM    690  N   LEU A  90     -16.000  -8.414  16.641  1.00 76.38           N  
ATOM    691  CA  LEU A  90     -14.727  -8.422  15.938  1.00 76.38           C  
ATOM    692  C   LEU A  90     -13.852  -7.258  16.406  1.00 76.38           C  
ATOM    693  CB  LEU A  90     -14.945  -8.336  14.430  1.00 76.38           C  
ATOM    694  O   LEU A  90     -14.336  -6.141  16.578  1.00 76.38           O  
ATOM    695  CG  LEU A  90     -15.359  -9.633  13.734  1.00 76.38           C  
ATOM    696  CD1 LEU A  90     -16.172  -9.328  12.484  1.00 76.38           C  
ATOM    697  CD2 LEU A  90     -14.133 -10.469  13.383  1.00 76.38           C  
ATOM    698  N   GLU A  91     -12.617  -7.668  16.656  1.00 83.75           N  
ATOM    699  CA  GLU A  91     -11.641  -6.617  16.938  1.00 83.75           C  
ATOM    700  C   GLU A  91     -11.117  -5.988  15.656  1.00 83.75           C  
ATOM    701  CB  GLU A  91     -10.477  -7.176  17.766  1.00 83.75           C  
ATOM    702  O   GLU A  91     -10.781  -6.695  14.703  1.00 83.75           O  
ATOM    703  CG  GLU A  91      -9.562  -6.102  18.344  1.00 83.75           C  
ATOM    704  CD  GLU A  91      -8.461  -6.664  19.234  1.00 83.75           C  
ATOM    705  OE1 GLU A  91      -7.629  -5.875  19.734  1.00 83.75           O  
ATOM    706  OE2 GLU A  91      -8.430  -7.898  19.422  1.00 83.75           O  
ATOM    707  N   ILE A  92     -11.125  -4.688  15.648  1.00 87.38           N  
ATOM    708  CA  ILE A  92     -10.594  -3.957  14.508  1.00 87.38           C  
ATOM    709  C   ILE A  92      -9.250  -3.336  14.867  1.00 87.38           C  
ATOM    710  CB  ILE A  92     -11.578  -2.863  14.023  1.00 87.38           C  
ATOM    711  O   ILE A  92      -9.180  -2.441  15.711  1.00 87.38           O  
ATOM    712  CG1 ILE A  92     -12.945  -3.473  13.719  1.00 87.38           C  
ATOM    713  CG2 ILE A  92     -11.016  -2.133  12.805  1.00 87.38           C  
ATOM    714  CD1 ILE A  92     -14.039  -2.443  13.445  1.00 87.38           C  
ATOM    715  N   GLU A  93      -8.266  -3.762  14.188  1.00 92.06           N  
ATOM    716  CA  GLU A  93      -6.914  -3.279  14.477  1.00 92.06           C  
ATOM    717  C   GLU A  93      -6.723  -1.849  13.977  1.00 92.06           C  
ATOM    718  CB  GLU A  93      -5.867  -4.199  13.844  1.00 92.06           C  
ATOM    719  O   GLU A  93      -7.453  -1.390  13.094  1.00 92.06           O  
ATOM    720  CG  GLU A  93      -5.855  -5.605  14.422  1.00 92.06           C  
ATOM    721  CD  GLU A  93      -4.738  -6.477  13.867  1.00 92.06           C  
ATOM    722  OE1 GLU A  93      -4.582  -7.629  14.320  1.00 92.06           O  
ATOM    723  OE2 GLU A  93      -4.012  -5.996  12.961  1.00 92.06           O  
ATOM    724  N   GLU A  94      -5.766  -1.180  14.602  1.00 95.56           N  
ATOM    725  CA  GLU A  94      -5.504   0.224  14.305  1.00 95.56           C  
ATOM    726  C   GLU A  94      -4.488   0.367  13.172  1.00 95.56           C  
ATOM    727  CB  GLU A  94      -5.008   0.958  15.555  1.00 95.56           C  
ATOM    728  O   GLU A  94      -4.250   1.472  12.680  1.00 95.56           O  
ATOM    729  CG  GLU A  94      -3.705   0.407  16.109  1.00 95.56           C  
ATOM    730  CD  GLU A  94      -3.906  -0.493  17.312  1.00 95.56           C  
ATOM    731  OE1 GLU A  94      -3.064  -0.461  18.250  1.00 95.56           O  
ATOM    732  OE2 GLU A  94      -4.910  -1.238  17.344  1.00 95.56           O  
ATOM    733  N   LYS A  95      -3.930  -0.742  12.711  1.00 97.56           N  
ATOM    734  CA  LYS A  95      -2.893  -0.706  11.688  1.00 97.56           C  
ATOM    735  C   LYS A  95      -3.361   0.077  10.461  1.00 97.56           C  
ATOM    736  CB  LYS A  95      -2.492  -2.125  11.281  1.00 97.56           C  
ATOM    737  O   LYS A  95      -4.465  -0.144   9.961  1.00 97.56           O  
ATOM    738  CG  LYS A  95      -1.467  -2.180  10.156  1.00 97.56           C  
ATOM    739  CD  LYS A  95      -1.266  -3.602   9.648  1.00 97.56           C  
ATOM    740  CE  LYS A  95      -0.459  -3.629   8.359  1.00 97.56           C  
ATOM    741  NZ  LYS A  95      -0.362  -5.008   7.793  1.00 97.56           N  
ATOM    742  N   ILE A  96      -2.488   0.949   9.961  1.00 98.50           N  
ATOM    743  CA  ILE A  96      -2.799   1.679   8.734  1.00 98.50           C  
ATOM    744  C   ILE A  96      -2.412   0.837   7.520  1.00 98.50           C  
ATOM    745  CB  ILE A  96      -2.078   3.045   8.688  1.00 98.50           C  
ATOM    746  O   ILE A  96      -1.235   0.528   7.320  1.00 98.50           O  
ATOM    747  CG1 ILE A  96      -2.354   3.834   9.977  1.00 98.50           C  
ATOM    748  CG2 ILE A  96      -2.506   3.842   7.453  1.00 98.50           C  
ATOM    749  CD1 ILE A  96      -3.814   4.223  10.156  1.00 98.50           C  
ATOM    750  N   ASN A  97      -3.373   0.574   6.742  1.00 97.94           N  
ATOM    751  CA  ASN A  97      -3.121  -0.264   5.578  1.00 97.94           C  
ATOM    752  C   ASN A  97      -2.645   0.564   4.387  1.00 97.94           C  
ATOM    753  CB  ASN A  97      -4.375  -1.059   5.203  1.00 97.94           C  
ATOM    754  O   ASN A  97      -1.764   0.135   3.639  1.00 97.94           O  
ATOM    755  CG  ASN A  97      -4.738  -2.096   6.246  1.00 97.94           C  
ATOM    756  ND2 ASN A  97      -5.988  -2.543   6.227  1.00 97.94           N  
ATOM    757  OD1 ASN A  97      -3.904  -2.492   7.066  1.00 97.94           O  
ATOM    758  N   LYS A  98      -3.312   1.717   4.184  1.00 98.44           N  
ATOM    759  CA  LYS A  98      -3.018   2.543   3.016  1.00 98.44           C  
ATOM    760  C   LYS A  98      -3.285   4.020   3.305  1.00 98.44           C  
ATOM    761  CB  LYS A  98      -3.842   2.088   1.812  1.00 98.44           C  
ATOM    762  O   LYS A  98      -4.152   4.352   4.117  1.00 98.44           O  
ATOM    763  CG  LYS A  98      -3.391   0.761   1.218  1.00 98.44           C  
ATOM    764  CD  LYS A  98      -2.045   0.893   0.515  1.00 98.44           C  
ATOM    765  CE  LYS A  98      -1.632  -0.412  -0.152  1.00 98.44           C  
ATOM    766  NZ  LYS A  98      -0.318  -0.285  -0.851  1.00 98.44           N  
ATOM    767  N   ILE A  99      -2.520   4.832   2.646  1.00 98.69           N  
ATOM    768  CA  ILE A  99      -2.711   6.277   2.643  1.00 98.69           C  
ATOM    769  C   ILE A  99      -2.758   6.789   1.204  1.00 98.69           C  
ATOM    770  CB  ILE A  99      -1.595   7.000   3.432  1.00 98.69           C  
ATOM    771  O   ILE A  99      -1.994   6.328   0.351  1.00 98.69           O  
ATOM    772  CG1 ILE A  99      -1.686   6.652   4.922  1.00 98.69           C  
ATOM    773  CG2 ILE A  99      -1.673   8.516   3.215  1.00 98.69           C  
ATOM    774  CD1 ILE A  99      -0.487   7.113   5.738  1.00 98.69           C  
ATOM    775  N   ARG A 100      -3.691   7.727   0.956  1.00 98.56           N  
ATOM    776  CA  ARG A 100      -3.770   8.367  -0.352  1.00 98.56           C  
ATOM    777  C   ARG A 100      -4.039   9.859  -0.212  1.00 98.56           C  
ATOM    778  CB  ARG A 100      -4.859   7.719  -1.207  1.00 98.56           C  
ATOM    779  O   ARG A 100      -4.926  10.273   0.538  1.00 98.56           O  
ATOM    780  CG  ARG A 100      -4.547   6.289  -1.622  1.00 98.56           C  
ATOM    781  CD  ARG A 100      -3.408   6.230  -2.629  1.00 98.56           C  
ATOM    782  NE  ARG A 100      -3.145   4.863  -3.068  1.00 98.56           N  
ATOM    783  NH1 ARG A 100      -0.895   5.203  -3.465  1.00 98.56           N  
ATOM    784  NH2 ARG A 100      -1.831   3.143  -3.836  1.00 98.56           N  
ATOM    785  CZ  ARG A 100      -1.958   4.406  -3.455  1.00 98.56           C  
ATOM    786  N   TRP A 101      -3.316  10.641  -0.994  1.00 98.44           N  
ATOM    787  CA  TRP A 101      -3.461  12.094  -0.949  1.00 98.44           C  
ATOM    788  C   TRP A 101      -4.535  12.562  -1.926  1.00 98.44           C  
ATOM    789  CB  TRP A 101      -2.129  12.773  -1.266  1.00 98.44           C  
ATOM    790  O   TRP A 101      -4.668  12.016  -3.021  1.00 98.44           O  
ATOM    791  CG  TRP A 101      -1.069  12.555  -0.228  1.00 98.44           C  
ATOM    792  CD1 TRP A 101      -0.144  11.547  -0.195  1.00 98.44           C  
ATOM    793  CD2 TRP A 101      -0.831  13.359   0.932  1.00 98.44           C  
ATOM    794  CE2 TRP A 101       0.257  12.781   1.624  1.00 98.44           C  
ATOM    795  CE3 TRP A 101      -1.431  14.516   1.454  1.00 98.44           C  
ATOM    796  NE1 TRP A 101       0.657  11.680   0.917  1.00 98.44           N  
ATOM    797  CH2 TRP A 101       0.151  14.445   3.301  1.00 98.44           C  
ATOM    798  CZ2 TRP A 101       0.757  13.320   2.812  1.00 98.44           C  
ATOM    799  CZ3 TRP A 101      -0.932  15.047   2.637  1.00 98.44           C  
ATOM    800  N   LEU A 102      -5.199  13.578  -1.506  1.00 98.00           N  
ATOM    801  CA  LEU A 102      -6.090  14.336  -2.383  1.00 98.00           C  
ATOM    802  C   LEU A 102      -5.445  15.641  -2.818  1.00 98.00           C  
ATOM    803  CB  LEU A 102      -7.422  14.609  -1.680  1.00 98.00           C  
ATOM    804  O   LEU A 102      -4.449  16.078  -2.234  1.00 98.00           O  
ATOM    805  CG  LEU A 102      -8.312  13.398  -1.411  1.00 98.00           C  
ATOM    806  CD1 LEU A 102      -9.117  13.609  -0.133  1.00 98.00           C  
ATOM    807  CD2 LEU A 102      -9.242  13.148  -2.596  1.00 98.00           C  
ATOM    808  N   PRO A 103      -6.012  16.188  -3.871  1.00 95.25           N  
ATOM    809  CA  PRO A 103      -5.477  17.484  -4.270  1.00 95.25           C  
ATOM    810  C   PRO A 103      -5.676  18.562  -3.201  1.00 95.25           C  
ATOM    811  CB  PRO A 103      -6.273  17.828  -5.535  1.00 95.25           C  
ATOM    812  O   PRO A 103      -6.680  18.547  -2.488  1.00 95.25           O  
ATOM    813  CG  PRO A 103      -6.754  16.500  -6.047  1.00 95.25           C  
ATOM    814  CD  PRO A 103      -6.973  15.594  -4.879  1.00 95.25           C  
ATOM    815  N   GLN A 104      -4.672  19.375  -3.176  1.00 95.00           N  
ATOM    816  CA  GLN A 104      -4.734  20.484  -2.223  1.00 95.00           C  
ATOM    817  C   GLN A 104      -5.875  21.438  -2.564  1.00 95.00           C  
ATOM    818  CB  GLN A 104      -3.406  21.234  -2.191  1.00 95.00           C  
ATOM    819  O   GLN A 104      -6.109  21.734  -3.736  1.00 95.00           O  
ATOM    820  CG  GLN A 104      -3.352  22.344  -1.137  1.00 95.00           C  
ATOM    821  CD  GLN A 104      -2.014  23.047  -1.104  1.00 95.00           C  
ATOM    822  NE2 GLN A 104      -1.843  23.953  -0.138  1.00 95.00           N  
ATOM    823  OE1 GLN A 104      -1.140  22.797  -1.940  1.00 95.00           O  
ATOM    824  N   LYS A 105      -6.609  21.812  -1.578  1.00 90.88           N  
ATOM    825  CA  LYS A 105      -7.648  22.844  -1.713  1.00 90.88           C  
ATOM    826  C   LYS A 105      -7.355  24.031  -0.818  1.00 90.88           C  
ATOM    827  CB  LYS A 105      -9.023  22.250  -1.378  1.00 90.88           C  
ATOM    828  O   LYS A 105      -7.332  23.922   0.408  1.00 90.88           O  
ATOM    829  CG  LYS A 105      -9.508  21.203  -2.369  1.00 90.88           C  
ATOM    830  CD  LYS A 105     -10.898  20.703  -2.008  1.00 90.88           C  
ATOM    831  CE  LYS A 105     -11.352  19.594  -2.951  1.00 90.88           C  
ATOM    832  NZ  LYS A 105     -12.672  19.031  -2.547  1.00 90.88           N  
ATOM    833  N   ASN A 106      -7.160  25.188  -1.494  1.00 87.75           N  
ATOM    834  CA  ASN A 106      -6.730  26.406  -0.801  1.00 87.75           C  
ATOM    835  C   ASN A 106      -5.406  26.203  -0.071  1.00 87.75           C  
ATOM    836  CB  ASN A 106      -7.809  26.875   0.179  1.00 87.75           C  
ATOM    837  O   ASN A 106      -4.398  25.859  -0.691  1.00 87.75           O  
ATOM    838  CG  ASN A 106      -9.141  27.125  -0.499  1.00 87.75           C  
ATOM    839  ND2 ASN A 106     -10.227  26.797   0.183  1.00 87.75           N  
ATOM    840  OD1 ASN A 106      -9.188  27.625  -1.625  1.00 87.75           O  
ATOM    841  N   ALA A 107      -5.332  26.281   1.224  1.00 87.94           N  
ATOM    842  CA  ALA A 107      -4.078  26.125   1.957  1.00 87.94           C  
ATOM    843  C   ALA A 107      -4.055  24.812   2.729  1.00 87.94           C  
ATOM    844  CB  ALA A 107      -3.873  27.297   2.908  1.00 87.94           C  
ATOM    845  O   ALA A 107      -3.053  24.469   3.371  1.00 87.94           O  
ATOM    846  N   ALA A 108      -5.070  24.031   2.559  1.00 94.06           N  
ATOM    847  CA  ALA A 108      -5.164  22.797   3.350  1.00 94.06           C  
ATOM    848  C   ALA A 108      -4.828  21.578   2.508  1.00 94.06           C  
ATOM    849  CB  ALA A 108      -6.562  22.656   3.949  1.00 94.06           C  
ATOM    850  O   ALA A 108      -5.102  21.547   1.306  1.00 94.06           O  
ATOM    851  N   GLN A 109      -4.203  20.656   3.146  1.00 96.56           N  
ATOM    852  CA  GLN A 109      -3.936  19.344   2.553  1.00 96.56           C  
ATOM    853  C   GLN A 109      -4.941  18.312   3.031  1.00 96.56           C  
ATOM    854  CB  GLN A 109      -2.514  18.891   2.883  1.00 96.56           C  
ATOM    855  O   GLN A 109      -5.469  18.406   4.141  1.00 96.56           O  
ATOM    856  CG  GLN A 109      -1.436  19.891   2.467  1.00 96.56           C  
ATOM    857  CD  GLN A 109      -1.208  19.906   0.968  1.00 96.56           C  
ATOM    858  NE2 GLN A 109      -0.591  20.984   0.479  1.00 96.56           N  
ATOM    859  OE1 GLN A 109      -1.583  18.969   0.253  1.00 96.56           O  
ATOM    860  N   PHE A 110      -5.242  17.344   2.135  1.00 97.94           N  
ATOM    861  CA  PHE A 110      -6.199  16.297   2.477  1.00 97.94           C  
ATOM    862  C   PHE A 110      -5.629  14.914   2.172  1.00 97.94           C  
ATOM    863  CB  PHE A 110      -7.512  16.500   1.714  1.00 97.94           C  
ATOM    864  O   PHE A 110      -4.949  14.727   1.159  1.00 97.94           O  
ATOM    865  CG  PHE A 110      -8.242  17.766   2.084  1.00 97.94           C  
ATOM    866  CD1 PHE A 110      -9.250  17.750   3.039  1.00 97.94           C  
ATOM    867  CD2 PHE A 110      -7.914  18.969   1.473  1.00 97.94           C  
ATOM    868  CE1 PHE A 110      -9.922  18.922   3.385  1.00 97.94           C  
ATOM    869  CE2 PHE A 110      -8.586  20.141   1.812  1.00 97.94           C  
ATOM    870  CZ  PHE A 110      -9.586  20.109   2.766  1.00 97.94           C  
ATOM    871  N   LEU A 111      -5.887  13.961   3.039  1.00 98.00           N  
ATOM    872  CA  LEU A 111      -5.473  12.586   2.764  1.00 98.00           C  
ATOM    873  C   LEU A 111      -6.484  11.594   3.326  1.00 98.00           C  
ATOM    874  CB  LEU A 111      -4.090  12.312   3.355  1.00 98.00           C  
ATOM    875  O   LEU A 111      -7.195  11.898   4.285  1.00 98.00           O  
ATOM    876  CG  LEU A 111      -3.990  12.312   4.883  1.00 98.00           C  
ATOM    877  CD1 LEU A 111      -4.375  10.945   5.438  1.00 98.00           C  
ATOM    878  CD2 LEU A 111      -2.586  12.703   5.328  1.00 98.00           C  
ATOM    879  N   LEU A 112      -6.609  10.461   2.605  1.00 98.69           N  
ATOM    880  CA  LEU A 112      -7.371   9.312   3.074  1.00 98.69           C  
ATOM    881  C   LEU A 112      -6.461   8.305   3.771  1.00 98.69           C  
ATOM    882  CB  LEU A 112      -8.094   8.633   1.908  1.00 98.69           C  
ATOM    883  O   LEU A 112      -5.336   8.062   3.322  1.00 98.69           O  
ATOM    884  CG  LEU A 112      -9.258   9.422   1.289  1.00 98.69           C  
ATOM    885  CD1 LEU A 112      -9.766   8.711   0.037  1.00 98.69           C  
ATOM    886  CD2 LEU A 112     -10.383   9.594   2.303  1.00 98.69           C  
ATOM    887  N   SER A 113      -6.879   7.777   4.898  1.00 98.75           N  
ATOM    888  CA  SER A 113      -6.230   6.660   5.578  1.00 98.75           C  
ATOM    889  C   SER A 113      -7.230   5.555   5.902  1.00 98.75           C  
ATOM    890  CB  SER A 113      -5.555   7.137   6.863  1.00 98.75           C  
ATOM    891  O   SER A 113      -8.422   5.820   6.082  1.00 98.75           O  
ATOM    892  OG  SER A 113      -6.516   7.559   7.812  1.00 98.75           O  
ATOM    893  N   THR A 114      -6.723   4.363   5.883  1.00 98.50           N  
ATOM    894  CA  THR A 114      -7.633   3.262   6.184  1.00 98.50           C  
ATOM    895  C   THR A 114      -6.941   2.215   7.055  1.00 98.50           C  
ATOM    896  CB  THR A 114      -8.148   2.600   4.895  1.00 98.50           C  
ATOM    897  O   THR A 114      -5.750   1.954   6.895  1.00 98.50           O  
ATOM    898  CG2 THR A 114      -7.004   2.035   4.062  1.00 98.50           C  
ATOM    899  OG1 THR A 114      -9.047   1.533   5.238  1.00 98.50           O  
ATOM    900  N   ASN A 115      -7.699   1.721   7.973  1.00 97.62           N  
ATOM    901  CA  ASN A 115      -7.352   0.447   8.594  1.00 97.62           C  
ATOM    902  C   ASN A 115      -8.125  -0.711   7.969  1.00 97.62           C  
ATOM    903  CB  ASN A 115      -7.598   0.500  10.102  1.00 97.62           C  
ATOM    904  O   ASN A 115      -8.453  -0.676   6.785  1.00 97.62           O  
ATOM    905  CG  ASN A 115      -9.070   0.580  10.453  1.00 97.62           C  
ATOM    906  ND2 ASN A 115      -9.375   0.658  11.742  1.00 97.62           N  
ATOM    907  OD1 ASN A 115      -9.930   0.569   9.562  1.00 97.62           O  
ATOM    908  N   ASP A 116      -8.430  -1.725   8.680  1.00 95.50           N  
ATOM    909  CA  ASP A 116      -9.031  -2.928   8.109  1.00 95.50           C  
ATOM    910  C   ASP A 116     -10.500  -2.693   7.766  1.00 95.50           C  
ATOM    911  CB  ASP A 116      -8.898  -4.102   9.078  1.00 95.50           C  
ATOM    912  O   ASP A 116     -11.062  -3.402   6.930  1.00 95.50           O  
ATOM    913  CG  ASP A 116      -7.484  -4.652   9.164  1.00 95.50           C  
ATOM    914  OD1 ASP A 116      -6.672  -4.375   8.250  1.00 95.50           O  
ATOM    915  OD2 ASP A 116      -7.184  -5.371  10.141  1.00 95.50           O  
ATOM    916  N   LYS A 117     -11.086  -1.629   8.391  1.00 94.75           N  
ATOM    917  CA  LYS A 117     -12.539  -1.565   8.250  1.00 94.75           C  
ATOM    918  C   LYS A 117     -13.000  -0.134   7.992  1.00 94.75           C  
ATOM    919  CB  LYS A 117     -13.227  -2.125   9.492  1.00 94.75           C  
ATOM    920  O   LYS A 117     -14.102   0.084   7.477  1.00 94.75           O  
ATOM    921  CG  LYS A 117     -12.977  -3.609   9.719  1.00 94.75           C  
ATOM    922  CD  LYS A 117     -13.641  -4.457   8.648  1.00 94.75           C  
ATOM    923  CE  LYS A 117     -13.492  -5.945   8.938  1.00 94.75           C  
ATOM    924  NZ  LYS A 117     -14.055  -6.785   7.836  1.00 94.75           N  
ATOM    925  N   THR A 118     -12.164   0.772   8.367  1.00 96.06           N  
ATOM    926  CA  THR A 118     -12.641   2.150   8.391  1.00 96.06           C  
ATOM    927  C   THR A 118     -11.695   3.062   7.609  1.00 96.06           C  
ATOM    928  CB  THR A 118     -12.789   2.670   9.828  1.00 96.06           C  
ATOM    929  O   THR A 118     -10.477   3.031   7.824  1.00 96.06           O  
ATOM    930  CG2 THR A 118     -13.422   4.059   9.852  1.00 96.06           C  
ATOM    931  OG1 THR A 118     -13.617   1.769  10.570  1.00 96.06           O  
ATOM    932  N   ILE A 119     -12.305   3.875   6.770  1.00 98.25           N  
ATOM    933  CA  ILE A 119     -11.555   4.875   6.012  1.00 98.25           C  
ATOM    934  C   ILE A 119     -11.836   6.266   6.578  1.00 98.25           C  
ATOM    935  CB  ILE A 119     -11.906   4.824   4.508  1.00 98.25           C  
ATOM    936  O   ILE A 119     -12.984   6.594   6.891  1.00 98.25           O  
ATOM    937  CG1 ILE A 119     -11.680   3.416   3.953  1.00 98.25           C  
ATOM    938  CG2 ILE A 119     -11.086   5.859   3.730  1.00 98.25           C  
ATOM    939  CD1 ILE A 119     -12.492   3.102   2.705  1.00 98.25           C  
ATOM    940  N   LYS A 120     -10.820   7.051   6.691  1.00 98.44           N  
ATOM    941  CA  LYS A 120     -10.977   8.406   7.227  1.00 98.44           C  
ATOM    942  C   LYS A 120     -10.352   9.438   6.293  1.00 98.44           C  
ATOM    943  CB  LYS A 120     -10.352   8.508   8.617  1.00 98.44           C  
ATOM    944  O   LYS A 120      -9.266   9.211   5.746  1.00 98.44           O  
ATOM    945  CG  LYS A 120     -11.047   7.652   9.672  1.00 98.44           C  
ATOM    946  CD  LYS A 120     -10.422   7.844  11.047  1.00 98.44           C  
ATOM    947  CE  LYS A 120     -11.086   6.961  12.094  1.00 98.44           C  
ATOM    948  NZ  LYS A 120     -10.453   7.113  13.438  1.00 98.44           N  
ATOM    949  N   LEU A 121     -11.086  10.461   6.102  1.00 98.56           N  
ATOM    950  CA  LEU A 121     -10.570  11.633   5.391  1.00 98.56           C  
ATOM    951  C   LEU A 121     -10.039  12.672   6.371  1.00 98.56           C  
ATOM    952  CB  LEU A 121     -11.656  12.242   4.512  1.00 98.56           C  
ATOM    953  O   LEU A 121     -10.781  13.164   7.223  1.00 98.56           O  
ATOM    954  CG  LEU A 121     -11.273  13.500   3.732  1.00 98.56           C  
ATOM    955  CD1 LEU A 121     -10.180  13.180   2.715  1.00 98.56           C  
ATOM    956  CD2 LEU A 121     -12.492  14.102   3.045  1.00 98.56           C  
ATOM    957  N   TRP A 122      -8.812  13.039   6.207  1.00 98.44           N  
ATOM    958  CA  TRP A 122      -8.156  13.977   7.105  1.00 98.44           C  
ATOM    959  C   TRP A 122      -7.867  15.297   6.391  1.00 98.44           C  
ATOM    960  CB  TRP A 122      -6.859  13.383   7.652  1.00 98.44           C  
ATOM    961  O   TRP A 122      -7.465  15.305   5.227  1.00 98.44           O  
ATOM    962  CG  TRP A 122      -7.059  12.164   8.508  1.00 98.44           C  
ATOM    963  CD1 TRP A 122      -7.141  10.867   8.086  1.00 98.44           C  
ATOM    964  CD2 TRP A 122      -7.211  12.133   9.930  1.00 98.44           C  
ATOM    965  CE2 TRP A 122      -7.379  10.781  10.297  1.00 98.44           C  
ATOM    966  CE3 TRP A 122      -7.219  13.117  10.922  1.00 98.44           C  
ATOM    967  NE1 TRP A 122      -7.332  10.031   9.156  1.00 98.44           N  
ATOM    968  CH2 TRP A 122      -7.559  11.375  12.586  1.00 98.44           C  
ATOM    969  CZ2 TRP A 122      -7.551  10.391  11.633  1.00 98.44           C  
ATOM    970  CZ3 TRP A 122      -7.395  12.727  12.250  1.00 98.44           C  
ATOM    971  N   LYS A 123      -8.023  16.359   7.113  1.00 97.56           N  
ATOM    972  CA  LYS A 123      -7.590  17.688   6.688  1.00 97.56           C  
ATOM    973  C   LYS A 123      -6.352  18.141   7.461  1.00 97.56           C  
ATOM    974  CB  LYS A 123      -8.711  18.719   6.867  1.00 97.56           C  
ATOM    975  O   LYS A 123      -6.340  18.109   8.695  1.00 97.56           O  
ATOM    976  CG  LYS A 123      -8.359  20.109   6.391  1.00 97.56           C  
ATOM    977  CD  LYS A 123      -9.492  21.094   6.656  1.00 97.56           C  
ATOM    978  CE  LYS A 123      -9.125  22.500   6.227  1.00 97.56           C  
ATOM    979  NZ  LYS A 123     -10.227  23.484   6.508  1.00 97.56           N  
ATOM    980  N   ILE A 124      -5.395  18.453   6.781  1.00 96.38           N  
ATOM    981  CA  ILE A 124      -4.164  18.969   7.375  1.00 96.38           C  
ATOM    982  C   ILE A 124      -4.047  20.469   7.098  1.00 96.38           C  
ATOM    983  CB  ILE A 124      -2.924  18.234   6.836  1.00 96.38           C  
ATOM    984  O   ILE A 124      -3.910  20.891   5.945  1.00 96.38           O  
ATOM    985  CG1 ILE A 124      -3.139  16.703   6.902  1.00 96.38           C  
ATOM    986  CG2 ILE A 124      -1.667  18.641   7.609  1.00 96.38           C  
ATOM    987  CD1 ILE A 124      -3.344  16.172   8.312  1.00 96.38           C  
ATOM    988  N   SER A 125      -4.082  21.219   8.164  1.00 93.25           N  
ATOM    989  CA  SER A 125      -4.078  22.672   8.000  1.00 93.25           C  
ATOM    990  C   SER A 125      -3.059  23.328   8.930  1.00 93.25           C  
ATOM    991  CB  SER A 125      -5.469  23.250   8.273  1.00 93.25           C  
ATOM    992  O   SER A 125      -2.754  22.797  10.000  1.00 93.25           O  
ATOM    993  OG  SER A 125      -5.895  22.938   9.586  1.00 93.25           O  
ATOM    994  N   GLU A 126      -2.559  24.438   8.445  1.00 89.56           N  
ATOM    995  CA  GLU A 126      -1.644  25.250   9.234  1.00 89.56           C  
ATOM    996  C   GLU A 126      -2.383  26.391   9.930  1.00 89.56           C  
ATOM    997  CB  GLU A 126      -0.527  25.812   8.352  1.00 89.56           C  
ATOM    998  O   GLU A 126      -3.299  26.984   9.359  1.00 89.56           O  
ATOM    999  CG  GLU A 126       0.350  24.734   7.719  1.00 89.56           C  
ATOM   1000  CD  GLU A 126       1.457  25.312   6.848  1.00 89.56           C  
ATOM   1001  OE1 GLU A 126       2.244  24.531   6.270  1.00 89.56           O  
ATOM   1002  OE2 GLU A 126       1.539  26.562   6.738  1.00 89.56           O  
ATOM   1003  N   ARG A 127      -2.018  26.500  11.203  1.00 82.88           N  
ATOM   1004  CA  ARG A 127      -2.564  27.609  11.969  1.00 82.88           C  
ATOM   1005  C   ARG A 127      -1.451  28.500  12.516  1.00 82.88           C  
ATOM   1006  CB  ARG A 127      -3.439  27.109  13.109  1.00 82.88           C  
ATOM   1007  O   ARG A 127      -0.549  28.016  13.203  1.00 82.88           O  
ATOM   1008  CG  ARG A 127      -4.809  26.609  12.672  1.00 82.88           C  
ATOM   1009  CD  ARG A 127      -5.691  26.250  13.859  1.00 82.88           C  
ATOM   1010  NE  ARG A 127      -7.004  25.781  13.430  1.00 82.88           N  
ATOM   1011  NH1 ARG A 127      -7.766  25.328  15.562  1.00 82.88           N  
ATOM   1012  NH2 ARG A 127      -9.117  24.938  13.758  1.00 82.88           N  
ATOM   1013  CZ  ARG A 127      -7.961  25.359  14.250  1.00 82.88           C  
ATOM   1014  N   ASP A 128      -1.424  29.750  12.062  1.00 75.50           N  
ATOM   1015  CA  ASP A 128      -0.398  30.688  12.523  1.00 75.50           C  
ATOM   1016  C   ASP A 128      -1.007  31.797  13.375  1.00 75.50           C  
ATOM   1017  CB  ASP A 128       0.355  31.281  11.328  1.00 75.50           C  
ATOM   1018  O   ASP A 128      -0.336  32.781  13.688  1.00 75.50           O  
ATOM   1019  CG  ASP A 128      -0.557  32.000  10.359  1.00 75.50           C  
ATOM   1020  OD1 ASP A 128      -1.794  31.859  10.453  1.00 75.50           O  
ATOM   1021  OD2 ASP A 128      -0.033  32.719   9.477  1.00 75.50           O  
ATOM   1022  N   LYS A 129      -2.211  31.844  13.562  1.00 74.69           N  
ATOM   1023  CA  LYS A 129      -2.861  32.875  14.352  1.00 74.69           C  
ATOM   1024  C   LYS A 129      -3.742  32.281  15.445  1.00 74.69           C  
ATOM   1025  CB  LYS A 129      -3.695  33.781  13.461  1.00 74.69           C  
ATOM   1026  O   LYS A 129      -4.270  31.172  15.273  1.00 74.69           O  
ATOM   1027  CG  LYS A 129      -2.877  34.562  12.438  1.00 74.69           C  
ATOM   1028  CD  LYS A 129      -3.760  35.469  11.586  1.00 74.69           C  
ATOM   1029  CE  LYS A 129      -2.949  36.219  10.531  1.00 74.69           C  
ATOM   1030  NZ  LYS A 129      -3.820  37.062   9.641  1.00 74.69           N  
ATOM   1031  N   ARG A 130      -3.656  32.688  16.562  1.00 73.88           N  
ATOM   1032  CA  ARG A 130      -4.531  32.281  17.656  1.00 73.88           C  
ATOM   1033  C   ARG A 130      -5.359  33.469  18.172  1.00 73.88           C  
ATOM   1034  CB  ARG A 130      -3.719  31.688  18.797  1.00 73.88           C  
ATOM   1035  O   ARG A 130      -4.879  34.594  18.203  1.00 73.88           O  
ATOM   1036  CG  ARG A 130      -2.910  32.719  19.594  1.00 73.88           C  
ATOM   1037  CD  ARG A 130      -2.156  32.062  20.750  1.00 73.88           C  
ATOM   1038  NE  ARG A 130      -1.369  33.031  21.484  1.00 73.88           N  
ATOM   1039  NH1 ARG A 130      -0.381  31.484  22.891  1.00 73.88           N  
ATOM   1040  NH2 ARG A 130       0.124  33.719  23.094  1.00 73.88           N  
ATOM   1041  CZ  ARG A 130      -0.543  32.750  22.484  1.00 73.88           C  
ATOM   1042  N   PRO A 131      -6.707  33.188  18.422  1.00 72.88           N  
ATOM   1043  CA  PRO A 131      -7.535  34.250  18.984  1.00 72.88           C  
ATOM   1044  C   PRO A 131      -7.176  34.594  20.422  1.00 72.88           C  
ATOM   1045  CB  PRO A 131      -8.953  33.688  18.891  1.00 72.88           C  
ATOM   1046  O   PRO A 131      -7.004  33.656  21.250  1.00 72.88           O  
ATOM   1047  CG  PRO A 131      -8.773  32.219  18.672  1.00 72.88           C  
ATOM   1048  CD  PRO A 131      -7.344  31.984  18.266  1.00 72.88           C  
ATOM   1049  N   GLU A 132      -6.652  35.719  20.625  1.00 70.56           N  
ATOM   1050  CA  GLU A 132      -6.324  36.188  21.969  1.00 70.56           C  
ATOM   1051  C   GLU A 132      -7.180  37.406  22.344  1.00 70.56           C  
ATOM   1052  CB  GLU A 132      -4.840  36.562  22.047  1.00 70.56           C  
ATOM   1053  O   GLU A 132      -7.699  38.094  21.469  1.00 70.56           O  
ATOM   1054  CG  GLU A 132      -3.934  35.375  22.359  1.00 70.56           C  
ATOM   1055  CD  GLU A 132      -2.488  35.781  22.609  1.00 70.56           C  
ATOM   1056  OE1 GLU A 132      -1.650  34.875  22.859  1.00 70.56           O  
ATOM   1057  OE2 GLU A 132      -2.191  36.969  22.547  1.00 70.56           O  
ATOM   1058  N   GLY A 133      -7.590  37.500  23.578  1.00 66.69           N  
ATOM   1059  CA  GLY A 133      -8.242  38.688  24.094  1.00 66.69           C  
ATOM   1060  C   GLY A 133      -9.711  38.500  24.391  1.00 66.69           C  
ATOM   1061  O   GLY A 133     -10.516  39.406  24.234  1.00 66.69           O  
ATOM   1062  N   TYR A 134     -10.031  37.188  24.672  1.00 66.06           N  
ATOM   1063  CA  TYR A 134     -11.398  37.031  25.156  1.00 66.06           C  
ATOM   1064  C   TYR A 134     -11.594  37.719  26.500  1.00 66.06           C  
ATOM   1065  CB  TYR A 134     -11.742  35.531  25.281  1.00 66.06           C  
ATOM   1066  O   TYR A 134     -10.672  37.750  27.312  1.00 66.06           O  
ATOM   1067  CG  TYR A 134     -11.773  34.812  23.953  1.00 66.06           C  
ATOM   1068  CD1 TYR A 134     -12.922  34.812  23.172  1.00 66.06           C  
ATOM   1069  CD2 TYR A 134     -10.656  34.125  23.500  1.00 66.06           C  
ATOM   1070  CE1 TYR A 134     -12.953  34.125  21.953  1.00 66.06           C  
ATOM   1071  CE2 TYR A 134     -10.672  33.438  22.281  1.00 66.06           C  
ATOM   1072  OH  TYR A 134     -11.852  32.781  20.312  1.00 66.06           O  
ATOM   1073  CZ  TYR A 134     -11.828  33.469  21.516  1.00 66.06           C  
ATOM   1074  N   ASN A 135     -12.438  38.719  26.562  1.00 67.00           N  
ATOM   1075  CA  ASN A 135     -12.664  39.344  27.859  1.00 67.00           C  
ATOM   1076  C   ASN A 135     -13.750  38.625  28.656  1.00 67.00           C  
ATOM   1077  CB  ASN A 135     -13.031  40.812  27.656  1.00 67.00           C  
ATOM   1078  O   ASN A 135     -14.305  39.188  29.594  1.00 67.00           O  
ATOM   1079  CG  ASN A 135     -14.492  41.031  27.281  1.00 67.00           C  
ATOM   1080  ND2 ASN A 135     -14.961  42.250  27.359  1.00 67.00           N  
ATOM   1081  OD1 ASN A 135     -15.180  40.062  26.922  1.00 67.00           O  
ATOM   1082  N   LEU A 136     -14.117  37.531  27.953  1.00 67.19           N  
ATOM   1083  CA  LEU A 136     -15.180  36.844  28.672  1.00 67.19           C  
ATOM   1084  C   LEU A 136     -14.594  35.844  29.672  1.00 67.19           C  
ATOM   1085  CB  LEU A 136     -16.078  36.094  27.688  1.00 67.19           C  
ATOM   1086  O   LEU A 136     -15.297  35.375  30.578  1.00 67.19           O  
ATOM   1087  CG  LEU A 136     -16.922  36.969  26.734  1.00 67.19           C  
ATOM   1088  CD1 LEU A 136     -17.375  36.156  25.531  1.00 67.19           C  
ATOM   1089  CD2 LEU A 136     -18.125  37.531  27.484  1.00 67.19           C  
ATOM   1090  N   LYS A 137     -13.336  35.406  29.391  1.00 66.56           N  
ATOM   1091  CA  LYS A 137     -12.727  34.438  30.312  1.00 66.56           C  
ATOM   1092  C   LYS A 137     -11.523  35.062  31.016  1.00 66.56           C  
ATOM   1093  CB  LYS A 137     -12.312  33.156  29.578  1.00 66.56           C  
ATOM   1094  O   LYS A 137     -10.859  35.938  30.484  1.00 66.56           O  
ATOM   1095  CG  LYS A 137     -13.477  32.281  29.172  1.00 66.56           C  
ATOM   1096  CD  LYS A 137     -13.000  31.000  28.500  1.00 66.56           C  
ATOM   1097  CE  LYS A 137     -14.164  30.109  28.078  1.00 66.56           C  
ATOM   1098  NZ  LYS A 137     -13.695  28.859  27.406  1.00 66.56           N  
ATOM   1099  N   GLU A 138     -11.398  34.781  32.375  1.00 66.50           N  
ATOM   1100  CA  GLU A 138     -10.211  35.188  33.125  1.00 66.50           C  
ATOM   1101  C   GLU A 138      -8.969  34.438  32.625  1.00 66.50           C  
ATOM   1102  CB  GLU A 138     -10.406  34.938  34.625  1.00 66.50           C  
ATOM   1103  O   GLU A 138      -9.062  33.594  31.750  1.00 66.50           O  
ATOM   1104  CG  GLU A 138     -11.375  35.906  35.281  1.00 66.50           C  
ATOM   1105  CD  GLU A 138     -11.234  35.938  36.812  1.00 66.50           C  
ATOM   1106  OE1 GLU A 138     -11.953  36.750  37.469  1.00 66.50           O  
ATOM   1107  OE2 GLU A 138     -10.398  35.188  37.344  1.00 66.50           O  
ATOM   1108  N   GLU A 139      -7.707  34.969  33.000  1.00 65.25           N  
ATOM   1109  CA  GLU A 139      -6.422  34.406  32.625  1.00 65.25           C  
ATOM   1110  C   GLU A 139      -6.375  32.906  32.875  1.00 65.25           C  
ATOM   1111  CB  GLU A 139      -5.273  35.094  33.344  1.00 65.25           C  
ATOM   1112  O   GLU A 139      -5.711  32.156  32.156  1.00 65.25           O  
ATOM   1113  CG  GLU A 139      -4.688  36.281  32.562  1.00 65.25           C  
ATOM   1114  CD  GLU A 139      -3.473  36.906  33.250  1.00 65.25           C  
ATOM   1115  OE1 GLU A 139      -2.836  37.781  32.656  1.00 65.25           O  
ATOM   1116  OE2 GLU A 139      -3.156  36.469  34.375  1.00 65.25           O  
ATOM   1117  N   ASP A 140      -7.113  32.531  33.844  1.00 61.88           N  
ATOM   1118  CA  ASP A 140      -7.066  31.141  34.281  1.00 61.88           C  
ATOM   1119  C   ASP A 140      -8.133  30.312  33.562  1.00 61.88           C  
ATOM   1120  CB  ASP A 140      -7.254  31.031  35.781  1.00 61.88           C  
ATOM   1121  O   ASP A 140      -8.297  29.125  33.812  1.00 61.88           O  
ATOM   1122  CG  ASP A 140      -8.523  31.703  36.281  1.00 61.88           C  
ATOM   1123  OD1 ASP A 140      -9.219  32.344  35.469  1.00 61.88           O  
ATOM   1124  OD2 ASP A 140      -8.820  31.578  37.500  1.00 61.88           O  
ATOM   1125  N   GLY A 141      -8.812  30.797  32.500  1.00 64.12           N  
ATOM   1126  CA  GLY A 141      -9.805  30.062  31.734  1.00 64.12           C  
ATOM   1127  C   GLY A 141     -11.211  30.203  32.281  1.00 64.12           C  
ATOM   1128  O   GLY A 141     -12.172  29.719  31.688  1.00 64.12           O  
ATOM   1129  N   ARG A 142     -11.383  30.875  33.469  1.00 71.69           N  
ATOM   1130  CA  ARG A 142     -12.703  30.969  34.094  1.00 71.69           C  
ATOM   1131  C   ARG A 142     -13.523  32.094  33.469  1.00 71.69           C  
ATOM   1132  CB  ARG A 142     -12.570  31.203  35.625  1.00 71.69           C  
ATOM   1133  O   ARG A 142     -12.977  33.125  33.094  1.00 71.69           O  
ATOM   1134  CG  ARG A 142     -12.211  29.953  36.406  1.00 71.69           C  
ATOM   1135  CD  ARG A 142     -12.141  30.219  37.875  1.00 71.69           C  
ATOM   1136  NE  ARG A 142     -11.727  29.031  38.625  1.00 71.69           N  
ATOM   1137  NH1 ARG A 142     -11.609  30.094  40.688  1.00 71.69           N  
ATOM   1138  NH2 ARG A 142     -11.117  27.859  40.500  1.00 71.69           N  
ATOM   1139  CZ  ARG A 142     -11.484  29.000  39.938  1.00 71.69           C  
ATOM   1140  N   TYR A 143     -14.742  31.812  33.219  1.00 75.00           N  
ATOM   1141  CA  TYR A 143     -15.656  32.781  32.656  1.00 75.00           C  
ATOM   1142  C   TYR A 143     -15.836  33.969  33.562  1.00 75.00           C  
ATOM   1143  CB  TYR A 143     -17.016  32.156  32.344  1.00 75.00           C  
ATOM   1144  O   TYR A 143     -15.938  33.812  34.781  1.00 75.00           O  
ATOM   1145  CG  TYR A 143     -17.016  31.266  31.125  1.00 75.00           C  
ATOM   1146  CD1 TYR A 143     -17.172  31.797  29.844  1.00 75.00           C  
ATOM   1147  CD2 TYR A 143     -16.859  29.875  31.234  1.00 75.00           C  
ATOM   1148  CE1 TYR A 143     -17.172  30.984  28.719  1.00 75.00           C  
ATOM   1149  CE2 TYR A 143     -16.859  29.062  30.109  1.00 75.00           C  
ATOM   1150  OH  TYR A 143     -17.016  28.812  27.750  1.00 75.00           O  
ATOM   1151  CZ  TYR A 143     -17.016  29.625  28.859  1.00 75.00           C  
ATOM   1152  N   ARG A 144     -15.680  35.094  33.125  1.00 72.94           N  
ATOM   1153  CA  ARG A 144     -15.906  36.312  33.906  1.00 72.94           C  
ATOM   1154  C   ARG A 144     -17.391  36.562  34.125  1.00 72.94           C  
ATOM   1155  CB  ARG A 144     -15.266  37.531  33.219  1.00 72.94           C  
ATOM   1156  O   ARG A 144     -18.219  36.094  33.344  1.00 72.94           O  
ATOM   1157  CG  ARG A 144     -13.812  37.750  33.594  1.00 72.94           C  
ATOM   1158  CD  ARG A 144     -13.281  39.062  33.000  1.00 72.94           C  
ATOM   1159  NE  ARG A 144     -11.875  39.250  33.344  1.00 72.94           N  
ATOM   1160  NH1 ARG A 144     -11.656  41.219  32.125  1.00 72.94           N  
ATOM   1161  NH2 ARG A 144      -9.867  40.375  33.281  1.00 72.94           N  
ATOM   1162  CZ  ARG A 144     -11.141  40.281  32.906  1.00 72.94           C  
ATOM   1163  N   ASP A 145     -17.781  37.031  35.250  1.00 75.06           N  
ATOM   1164  CA  ASP A 145     -19.156  37.469  35.531  1.00 75.06           C  
ATOM   1165  C   ASP A 145     -19.656  38.406  34.469  1.00 75.06           C  
ATOM   1166  CB  ASP A 145     -19.234  38.125  36.938  1.00 75.06           C  
ATOM   1167  O   ASP A 145     -19.016  39.438  34.188  1.00 75.06           O  
ATOM   1168  CG  ASP A 145     -20.656  38.375  37.375  1.00 75.06           C  
ATOM   1169  OD1 ASP A 145     -21.594  38.219  36.562  1.00 75.06           O  
ATOM   1170  OD2 ASP A 145     -20.844  38.750  38.562  1.00 75.06           O  
ATOM   1171  N   PRO A 146     -20.656  37.969  33.688  1.00 74.50           N  
ATOM   1172  CA  PRO A 146     -21.203  38.812  32.594  1.00 74.50           C  
ATOM   1173  C   PRO A 146     -21.500  40.250  33.031  1.00 74.50           C  
ATOM   1174  CB  PRO A 146     -22.484  38.062  32.219  1.00 74.50           C  
ATOM   1175  O   PRO A 146     -21.484  41.156  32.219  1.00 74.50           O  
ATOM   1176  CG  PRO A 146     -22.516  36.844  33.062  1.00 74.50           C  
ATOM   1177  CD  PRO A 146     -21.391  36.938  34.062  1.00 74.50           C  
ATOM   1178  N   THR A 147     -21.922  40.438  34.312  1.00 77.62           N  
ATOM   1179  CA  THR A 147     -22.250  41.781  34.781  1.00 77.62           C  
ATOM   1180  C   THR A 147     -21.016  42.688  34.844  1.00 77.62           C  
ATOM   1181  CB  THR A 147     -22.891  41.719  36.188  1.00 77.62           C  
ATOM   1182  O   THR A 147     -21.125  43.906  34.812  1.00 77.62           O  
ATOM   1183  CG2 THR A 147     -24.188  40.906  36.188  1.00 77.62           C  
ATOM   1184  OG1 THR A 147     -21.969  41.125  37.094  1.00 77.62           O  
ATOM   1185  N   THR A 148     -19.953  41.969  34.938  1.00 72.69           N  
ATOM   1186  CA  THR A 148     -18.703  42.719  35.062  1.00 72.69           C  
ATOM   1187  C   THR A 148     -18.125  43.062  33.688  1.00 72.69           C  
ATOM   1188  CB  THR A 148     -17.672  41.938  35.906  1.00 72.69           C  
ATOM   1189  O   THR A 148     -17.188  43.844  33.594  1.00 72.69           O  
ATOM   1190  CG2 THR A 148     -18.172  41.688  37.312  1.00 72.69           C  
ATOM   1191  OG1 THR A 148     -17.438  40.656  35.281  1.00 72.69           O  
ATOM   1192  N   VAL A 149     -18.672  42.281  32.688  1.00 65.56           N  
ATOM   1193  CA  VAL A 149     -18.156  42.500  31.359  1.00 65.56           C  
ATOM   1194  C   VAL A 149     -18.812  43.719  30.750  1.00 65.56           C  
ATOM   1195  CB  VAL A 149     -18.391  41.250  30.453  1.00 65.56           C  
ATOM   1196  O   VAL A 149     -20.031  43.750  30.516  1.00 65.56           O  
ATOM   1197  CG1 VAL A 149     -17.812  41.500  29.047  1.00 65.56           C  
ATOM   1198  CG2 VAL A 149     -17.797  40.000  31.078  1.00 65.56           C  
ATOM   1199  N   THR A 150     -18.281  44.875  30.875  1.00 75.38           N  
ATOM   1200  CA  THR A 150     -18.844  46.156  30.406  1.00 75.38           C  
ATOM   1201  C   THR A 150     -18.641  46.312  28.906  1.00 75.38           C  
ATOM   1202  CB  THR A 150     -18.219  47.344  31.141  1.00 75.38           C  
ATOM   1203  O   THR A 150     -19.438  46.969  28.234  1.00 75.38           O  
ATOM   1204  CG2 THR A 150     -18.609  47.344  32.625  1.00 75.38           C  
ATOM   1205  OG1 THR A 150     -16.797  47.281  31.047  1.00 75.38           O  
ATOM   1206  N   THR A 151     -17.469  45.781  28.359  1.00 68.75           N  
ATOM   1207  CA  THR A 151     -17.219  45.906  26.938  1.00 68.75           C  
ATOM   1208  C   THR A 151     -16.844  44.531  26.344  1.00 68.75           C  
ATOM   1209  CB  THR A 151     -16.109  46.906  26.625  1.00 68.75           C  
ATOM   1210  O   THR A 151     -16.062  43.781  26.938  1.00 68.75           O  
ATOM   1211  CG2 THR A 151     -16.578  48.344  26.859  1.00 68.75           C  
ATOM   1212  OG1 THR A 151     -14.984  46.656  27.484  1.00 68.75           O  
ATOM   1213  N   LEU A 152     -17.641  44.000  25.391  1.00 67.94           N  
ATOM   1214  CA  LEU A 152     -17.297  42.781  24.672  1.00 67.94           C  
ATOM   1215  C   LEU A 152     -16.109  43.000  23.734  1.00 67.94           C  
ATOM   1216  CB  LEU A 152     -18.500  42.250  23.875  1.00 67.94           C  
ATOM   1217  O   LEU A 152     -16.078  44.000  23.000  1.00 67.94           O  
ATOM   1218  CG  LEU A 152     -19.375  41.219  24.578  1.00 67.94           C  
ATOM   1219  CD1 LEU A 152     -20.844  41.438  24.234  1.00 67.94           C  
ATOM   1220  CD2 LEU A 152     -18.938  39.812  24.188  1.00 67.94           C  
ATOM   1221  N   ARG A 153     -15.008  42.406  24.172  1.00 69.12           N  
ATOM   1222  CA  ARG A 153     -13.852  42.531  23.297  1.00 69.12           C  
ATOM   1223  C   ARG A 153     -13.812  41.406  22.266  1.00 69.12           C  
ATOM   1224  CB  ARG A 153     -12.555  42.531  24.109  1.00 69.12           C  
ATOM   1225  O   ARG A 153     -14.023  40.219  22.609  1.00 69.12           O  
ATOM   1226  CG  ARG A 153     -12.180  43.906  24.656  1.00 69.12           C  
ATOM   1227  CD  ARG A 153     -10.812  43.906  25.312  1.00 69.12           C  
ATOM   1228  NE  ARG A 153     -10.484  45.188  25.891  1.00 69.12           N  
ATOM   1229  NH1 ARG A 153      -8.445  44.531  26.750  1.00 69.12           N  
ATOM   1230  NH2 ARG A 153      -9.180  46.688  27.062  1.00 69.12           N  
ATOM   1231  CZ  ARG A 153      -9.367  45.469  26.562  1.00 69.12           C  
ATOM   1232  N   VAL A 154     -13.852  41.750  20.906  1.00 73.38           N  
ATOM   1233  CA  VAL A 154     -13.672  40.781  19.812  1.00 73.38           C  
ATOM   1234  C   VAL A 154     -12.242  40.250  19.844  1.00 73.38           C  
ATOM   1235  CB  VAL A 154     -13.977  41.438  18.438  1.00 73.38           C  
ATOM   1236  O   VAL A 154     -11.281  41.000  19.859  1.00 73.38           O  
ATOM   1237  CG1 VAL A 154     -13.812  40.406  17.328  1.00 73.38           C  
ATOM   1238  CG2 VAL A 154     -15.383  42.031  18.422  1.00 73.38           C  
ATOM   1239  N   PRO A 155     -12.117  38.938  20.031  1.00 68.94           N  
ATOM   1240  CA  PRO A 155     -10.766  38.375  20.047  1.00 68.94           C  
ATOM   1241  C   PRO A 155      -9.953  38.781  18.812  1.00 68.94           C  
ATOM   1242  CB  PRO A 155     -10.992  36.875  20.078  1.00 68.94           C  
ATOM   1243  O   PRO A 155     -10.523  39.031  17.750  1.00 68.94           O  
ATOM   1244  CG  PRO A 155     -12.469  36.719  19.875  1.00 68.94           C  
ATOM   1245  CD  PRO A 155     -13.102  38.062  19.875  1.00 68.94           C  
ATOM   1246  N   VAL A 156      -8.750  39.375  19.141  1.00 74.19           N  
ATOM   1247  CA  VAL A 156      -7.844  39.719  18.047  1.00 74.19           C  
ATOM   1248  C   VAL A 156      -6.906  38.562  17.750  1.00 74.19           C  
ATOM   1249  CB  VAL A 156      -7.023  41.000  18.375  1.00 74.19           C  
ATOM   1250  O   VAL A 156      -6.508  37.812  18.672  1.00 74.19           O  
ATOM   1251  CG1 VAL A 156      -6.258  41.469  17.141  1.00 74.19           C  
ATOM   1252  CG2 VAL A 156      -7.938  42.094  18.906  1.00 74.19           C  
ATOM   1253  N   PHE A 157      -6.719  38.156  16.484  1.00 73.00           N  
ATOM   1254  CA  PHE A 157      -5.820  37.094  16.078  1.00 73.00           C  
ATOM   1255  C   PHE A 157      -4.363  37.531  16.234  1.00 73.00           C  
ATOM   1256  CB  PHE A 157      -6.094  36.688  14.633  1.00 73.00           C  
ATOM   1257  O   PHE A 157      -3.961  38.562  15.742  1.00 73.00           O  
ATOM   1258  CG  PHE A 157      -7.258  35.750  14.477  1.00 73.00           C  
ATOM   1259  CD1 PHE A 157      -7.109  34.375  14.727  1.00 73.00           C  
ATOM   1260  CD2 PHE A 157      -8.500  36.219  14.086  1.00 73.00           C  
ATOM   1261  CE1 PHE A 157      -8.188  33.500  14.578  1.00 73.00           C  
ATOM   1262  CE2 PHE A 157      -9.578  35.344  13.938  1.00 73.00           C  
ATOM   1263  CZ  PHE A 157      -9.422  34.000  14.188  1.00 73.00           C  
ATOM   1264  N   ARG A 158      -3.678  36.844  17.141  1.00 75.19           N  
ATOM   1265  CA  ARG A 158      -2.250  37.094  17.312  1.00 75.19           C  
ATOM   1266  C   ARG A 158      -1.419  35.969  16.656  1.00 75.19           C  
ATOM   1267  CB  ARG A 158      -1.898  37.188  18.812  1.00 75.19           C  
ATOM   1268  O   ARG A 158      -1.822  34.812  16.641  1.00 75.19           O  
ATOM   1269  CG  ARG A 158      -2.318  38.500  19.453  1.00 75.19           C  
ATOM   1270  CD  ARG A 158      -1.482  38.812  20.688  1.00 75.19           C  
ATOM   1271  NE  ARG A 158      -1.895  40.062  21.312  1.00 75.19           N  
ATOM   1272  NH1 ARG A 158      -0.236  40.062  22.906  1.00 75.19           N  
ATOM   1273  NH2 ARG A 158      -1.752  41.781  22.844  1.00 75.19           N  
ATOM   1274  CZ  ARG A 158      -1.293  40.625  22.344  1.00 75.19           C  
ATOM   1275  N   PRO A 159      -0.391  36.469  15.977  1.00 74.31           N  
ATOM   1276  CA  PRO A 159       0.499  35.500  15.352  1.00 74.31           C  
ATOM   1277  C   PRO A 159       1.061  34.500  16.359  1.00 74.31           C  
ATOM   1278  CB  PRO A 159       1.616  36.344  14.758  1.00 74.31           C  
ATOM   1279  O   PRO A 159       1.343  34.844  17.500  1.00 74.31           O  
ATOM   1280  CG  PRO A 159       1.136  37.781  14.914  1.00 74.31           C  
ATOM   1281  CD  PRO A 159      -0.044  37.781  15.844  1.00 74.31           C  
ATOM   1282  N   MET A 160       0.876  33.219  16.078  1.00 72.50           N  
ATOM   1283  CA  MET A 160       1.460  32.188  16.891  1.00 72.50           C  
ATOM   1284  C   MET A 160       2.439  31.344  16.078  1.00 72.50           C  
ATOM   1285  CB  MET A 160       0.366  31.281  17.484  1.00 72.50           C  
ATOM   1286  O   MET A 160       2.568  31.516  14.875  1.00 72.50           O  
ATOM   1287  CG  MET A 160      -0.375  30.453  16.438  1.00 72.50           C  
ATOM   1288  SD  MET A 160      -1.504  29.219  17.188  1.00 72.50           S  
ATOM   1289  CE  MET A 160      -0.422  27.766  17.203  1.00 72.50           C  
ATOM   1290  N   ASP A 161       3.217  30.547  16.844  1.00 77.25           N  
ATOM   1291  CA  ASP A 161       4.098  29.609  16.156  1.00 77.25           C  
ATOM   1292  C   ASP A 161       3.309  28.688  15.234  1.00 77.25           C  
ATOM   1293  CB  ASP A 161       4.887  28.781  17.172  1.00 77.25           C  
ATOM   1294  O   ASP A 161       2.158  28.359  15.523  1.00 77.25           O  
ATOM   1295  CG  ASP A 161       5.891  29.609  17.969  1.00 77.25           C  
ATOM   1296  OD1 ASP A 161       6.340  30.656  17.469  1.00 77.25           O  
ATOM   1297  OD2 ASP A 161       6.242  29.203  19.094  1.00 77.25           O  
ATOM   1298  N   LEU A 162       3.850  28.438  14.078  1.00 77.31           N  
ATOM   1299  CA  LEU A 162       3.195  27.609  13.078  1.00 77.31           C  
ATOM   1300  C   LEU A 162       2.836  26.250  13.664  1.00 77.31           C  
ATOM   1301  CB  LEU A 162       4.098  27.422  11.859  1.00 77.31           C  
ATOM   1302  O   LEU A 162       3.701  25.547  14.195  1.00 77.31           O  
ATOM   1303  CG  LEU A 162       3.475  26.719  10.656  1.00 77.31           C  
ATOM   1304  CD1 LEU A 162       3.043  27.734   9.602  1.00 77.31           C  
ATOM   1305  CD2 LEU A 162       4.453  25.703  10.062  1.00 77.31           C  
ATOM   1306  N   MET A 163       1.502  26.109  13.719  1.00 83.38           N  
ATOM   1307  CA  MET A 163       1.018  24.812  14.180  1.00 83.38           C  
ATOM   1308  C   MET A 163       0.316  24.062  13.047  1.00 83.38           C  
ATOM   1309  CB  MET A 163       0.066  24.984  15.359  1.00 83.38           C  
ATOM   1310  O   MET A 163      -0.469  24.656  12.305  1.00 83.38           O  
ATOM   1311  CG  MET A 163      -0.310  23.688  16.047  1.00 83.38           C  
ATOM   1312  SD  MET A 163      -1.448  23.922  17.453  1.00 83.38           S  
ATOM   1313  CE  MET A 163      -1.518  22.234  18.109  1.00 83.38           C  
ATOM   1314  N   VAL A 164       0.697  22.828  12.883  1.00 89.62           N  
ATOM   1315  CA  VAL A 164       0.050  21.984  11.875  1.00 89.62           C  
ATOM   1316  C   VAL A 164      -0.934  21.031  12.555  1.00 89.62           C  
ATOM   1317  CB  VAL A 164       1.084  21.188  11.047  1.00 89.62           C  
ATOM   1318  O   VAL A 164      -0.549  20.250  13.422  1.00 89.62           O  
ATOM   1319  CG1 VAL A 164       0.391  20.375   9.961  1.00 89.62           C  
ATOM   1320  CG2 VAL A 164       2.123  22.125  10.445  1.00 89.62           C  
ATOM   1321  N   GLU A 165      -2.193  21.188  12.125  1.00 91.38           N  
ATOM   1322  CA  GLU A 165      -3.246  20.391  12.742  1.00 91.38           C  
ATOM   1323  C   GLU A 165      -3.863  19.422  11.742  1.00 91.38           C  
ATOM   1324  CB  GLU A 165      -4.332  21.297  13.336  1.00 91.38           C  
ATOM   1325  O   GLU A 165      -4.148  19.797  10.602  1.00 91.38           O  
ATOM   1326  CG  GLU A 165      -5.402  20.547  14.109  1.00 91.38           C  
ATOM   1327  CD  GLU A 165      -6.496  21.453  14.656  1.00 91.38           C  
ATOM   1328  OE1 GLU A 165      -7.422  20.938  15.336  1.00 91.38           O  
ATOM   1329  OE2 GLU A 165      -6.426  22.672  14.406  1.00 91.38           O  
ATOM   1330  N   ALA A 166      -3.990  18.219  12.211  1.00 95.75           N  
ATOM   1331  CA  ALA A 166      -4.727  17.219  11.453  1.00 95.75           C  
ATOM   1332  C   ALA A 166      -6.105  16.969  12.062  1.00 95.75           C  
ATOM   1333  CB  ALA A 166      -3.938  15.906  11.398  1.00 95.75           C  
ATOM   1334  O   ALA A 166      -6.219  16.641  13.250  1.00 95.75           O  
ATOM   1335  N   SER A 167      -7.180  17.156  11.258  1.00 96.12           N  
ATOM   1336  CA  SER A 167      -8.547  16.953  11.742  1.00 96.12           C  
ATOM   1337  C   SER A 167      -9.312  16.000  10.836  1.00 96.12           C  
ATOM   1338  CB  SER A 167      -9.281  18.281  11.844  1.00 96.12           C  
ATOM   1339  O   SER A 167      -9.266  16.125   9.609  1.00 96.12           O  
ATOM   1340  OG  SER A 167      -9.336  18.938  10.578  1.00 96.12           O  
ATOM   1341  N   PRO A 168     -10.008  15.086  11.500  1.00 96.12           N  
ATOM   1342  CA  PRO A 168     -10.852  14.219  10.680  1.00 96.12           C  
ATOM   1343  C   PRO A 168     -12.062  14.953  10.102  1.00 96.12           C  
ATOM   1344  CB  PRO A 168     -11.289  13.125  11.656  1.00 96.12           C  
ATOM   1345  O   PRO A 168     -12.805  15.609  10.844  1.00 96.12           O  
ATOM   1346  CG  PRO A 168     -11.258  13.781  13.000  1.00 96.12           C  
ATOM   1347  CD  PRO A 168     -10.195  14.844  12.992  1.00 96.12           C  
ATOM   1348  N   ARG A 169     -12.273  14.844   8.906  1.00 96.50           N  
ATOM   1349  CA  ARG A 169     -13.383  15.516   8.242  1.00 96.50           C  
ATOM   1350  C   ARG A 169     -14.539  14.547   8.008  1.00 96.50           C  
ATOM   1351  CB  ARG A 169     -12.930  16.125   6.918  1.00 96.50           C  
ATOM   1352  O   ARG A 169     -15.703  14.914   8.164  1.00 96.50           O  
ATOM   1353  CG  ARG A 169     -11.938  17.266   7.074  1.00 96.50           C  
ATOM   1354  CD  ARG A 169     -12.602  18.516   7.660  1.00 96.50           C  
ATOM   1355  NE  ARG A 169     -11.680  19.641   7.695  1.00 96.50           N  
ATOM   1356  NH1 ARG A 169     -13.156  21.078   8.742  1.00 96.50           N  
ATOM   1357  NH2 ARG A 169     -11.047  21.797   8.188  1.00 96.50           N  
ATOM   1358  CZ  ARG A 169     -11.961  20.828   8.211  1.00 96.50           C  
ATOM   1359  N   ARG A 170     -14.195  13.367   7.551  1.00 97.38           N  
ATOM   1360  CA  ARG A 170     -15.211  12.359   7.230  1.00 97.38           C  
ATOM   1361  C   ARG A 170     -14.734  10.961   7.617  1.00 97.38           C  
ATOM   1362  CB  ARG A 170     -15.555  12.398   5.742  1.00 97.38           C  
ATOM   1363  O   ARG A 170     -13.531  10.688   7.613  1.00 97.38           O  
ATOM   1364  CG  ARG A 170     -16.094  13.742   5.270  1.00 97.38           C  
ATOM   1365  CD  ARG A 170     -17.531  13.961   5.711  1.00 97.38           C  
ATOM   1366  NE  ARG A 170     -18.125  15.141   5.082  1.00 97.38           N  
ATOM   1367  NH1 ARG A 170     -17.891  16.500   6.934  1.00 97.38           N  
ATOM   1368  NH2 ARG A 170     -18.828  17.328   5.008  1.00 97.38           N  
ATOM   1369  CZ  ARG A 170     -18.281  16.312   5.676  1.00 97.38           C  
ATOM   1370  N   ILE A 171     -15.711  10.117   7.969  1.00 96.94           N  
ATOM   1371  CA  ILE A 171     -15.453   8.719   8.305  1.00 96.94           C  
ATOM   1372  C   ILE A 171     -16.312   7.809   7.441  1.00 96.94           C  
ATOM   1373  CB  ILE A 171     -15.711   8.445   9.805  1.00 96.94           C  
ATOM   1374  O   ILE A 171     -17.547   7.965   7.395  1.00 96.94           O  
ATOM   1375  CG1 ILE A 171     -14.828   9.344  10.672  1.00 96.94           C  
ATOM   1376  CG2 ILE A 171     -15.477   6.965  10.125  1.00 96.94           C  
ATOM   1377  CD1 ILE A 171     -15.148   9.273  12.164  1.00 96.94           C  
ATOM   1378  N   PHE A 172     -15.727   6.945   6.734  1.00 96.38           N  
ATOM   1379  CA  PHE A 172     -16.391   5.973   5.875  1.00 96.38           C  
ATOM   1380  C   PHE A 172     -16.281   4.570   6.461  1.00 96.38           C  
ATOM   1381  CB  PHE A 172     -15.805   6.000   4.465  1.00 96.38           C  
ATOM   1382  O   PHE A 172     -15.211   3.957   6.414  1.00 96.38           O  
ATOM   1383  CG  PHE A 172     -15.695   7.383   3.879  1.00 96.38           C  
ATOM   1384  CD1 PHE A 172     -16.703   7.887   3.061  1.00 96.38           C  
ATOM   1385  CD2 PHE A 172     -14.594   8.180   4.148  1.00 96.38           C  
ATOM   1386  CE1 PHE A 172     -16.609   9.164   2.518  1.00 96.38           C  
ATOM   1387  CE2 PHE A 172     -14.492   9.461   3.607  1.00 96.38           C  
ATOM   1388  CZ  PHE A 172     -15.500   9.953   2.793  1.00 96.38           C  
ATOM   1389  N   ALA A 173     -17.359   4.105   6.988  1.00 92.50           N  
ATOM   1390  CA  ALA A 173     -17.328   2.816   7.676  1.00 92.50           C  
ATOM   1391  C   ALA A 173     -18.516   1.947   7.270  1.00 92.50           C  
ATOM   1392  CB  ALA A 173     -17.312   3.021   9.188  1.00 92.50           C  
ATOM   1393  O   ALA A 173     -19.312   2.330   6.402  1.00 92.50           O  
ATOM   1394  N   ASN A 174     -18.516   0.745   7.633  1.00 89.69           N  
ATOM   1395  CA  ASN A 174     -19.609  -0.209   7.547  1.00 89.69           C  
ATOM   1396  C   ASN A 174     -19.875  -0.644   6.109  1.00 89.69           C  
ATOM   1397  CB  ASN A 174     -20.891   0.383   8.156  1.00 89.69           C  
ATOM   1398  O   ASN A 174     -21.016  -0.890   5.723  1.00 89.69           O  
ATOM   1399  CG  ASN A 174     -20.734   0.699   9.633  1.00 89.69           C  
ATOM   1400  ND2 ASN A 174     -21.359   1.787  10.070  1.00 89.69           N  
ATOM   1401  OD1 ASN A 174     -20.062  -0.030  10.367  1.00 89.69           O  
ATOM   1402  N   ALA A 175     -18.953  -0.604   5.293  1.00 92.81           N  
ATOM   1403  CA  ALA A 175     -19.141  -1.044   3.914  1.00 92.81           C  
ATOM   1404  C   ALA A 175     -18.359  -2.326   3.635  1.00 92.81           C  
ATOM   1405  CB  ALA A 175     -18.719   0.055   2.943  1.00 92.81           C  
ATOM   1406  O   ALA A 175     -18.609  -3.006   2.637  1.00 92.81           O  
ATOM   1407  N   HIS A 176     -17.453  -2.633   4.539  1.00 93.75           N  
ATOM   1408  CA  HIS A 176     -16.562  -3.771   4.305  1.00 93.75           C  
ATOM   1409  C   HIS A 176     -16.672  -4.793   5.434  1.00 93.75           C  
ATOM   1410  CB  HIS A 176     -15.117  -3.305   4.156  1.00 93.75           C  
ATOM   1411  O   HIS A 176     -16.594  -4.434   6.609  1.00 93.75           O  
ATOM   1412  CG  HIS A 176     -14.852  -2.580   2.875  1.00 93.75           C  
ATOM   1413  CD2 HIS A 176     -14.688  -1.261   2.619  1.00 93.75           C  
ATOM   1414  ND1 HIS A 176     -14.734  -3.227   1.664  1.00 93.75           N  
ATOM   1415  CE1 HIS A 176     -14.500  -2.332   0.716  1.00 93.75           C  
ATOM   1416  NE2 HIS A 176     -14.469  -1.133   1.270  1.00 93.75           N  
ATOM   1417  N   THR A 177     -16.891  -6.000   5.004  1.00 89.88           N  
ATOM   1418  CA  THR A 177     -16.891  -7.113   5.945  1.00 89.88           C  
ATOM   1419  C   THR A 177     -15.484  -7.656   6.145  1.00 89.88           C  
ATOM   1420  CB  THR A 177     -17.812  -8.250   5.461  1.00 89.88           C  
ATOM   1421  O   THR A 177     -15.125  -8.062   7.250  1.00 89.88           O  
ATOM   1422  CG2 THR A 177     -17.953  -9.328   6.523  1.00 89.88           C  
ATOM   1423  OG1 THR A 177     -19.109  -7.711   5.172  1.00 89.88           O  
ATOM   1424  N   TYR A 178     -14.742  -7.590   5.094  1.00 93.31           N  
ATOM   1425  CA  TYR A 178     -13.383  -8.117   5.121  1.00 93.31           C  
ATOM   1426  C   TYR A 178     -12.359  -6.984   5.129  1.00 93.31           C  
ATOM   1427  CB  TYR A 178     -13.141  -9.031   3.920  1.00 93.31           C  
ATOM   1428  O   TYR A 178     -12.727  -5.809   5.199  1.00 93.31           O  
ATOM   1429  CG  TYR A 178     -14.125 -10.172   3.812  1.00 93.31           C  
ATOM   1430  CD1 TYR A 178     -13.977 -11.320   4.582  1.00 93.31           C  
ATOM   1431  CD2 TYR A 178     -15.211 -10.094   2.943  1.00 93.31           C  
ATOM   1432  CE1 TYR A 178     -14.883 -12.375   4.484  1.00 93.31           C  
ATOM   1433  CE2 TYR A 178     -16.125 -11.133   2.838  1.00 93.31           C  
ATOM   1434  OH  TYR A 178     -16.859 -13.305   3.512  1.00 93.31           O  
ATOM   1435  CZ  TYR A 178     -15.953 -12.266   3.611  1.00 93.31           C  
ATOM   1436  N   HIS A 179     -11.094  -7.316   5.117  1.00 94.62           N  
ATOM   1437  CA  HIS A 179     -10.031  -6.340   5.344  1.00 94.62           C  
ATOM   1438  C   HIS A 179      -9.781  -5.496   4.098  1.00 94.62           C  
ATOM   1439  CB  HIS A 179      -8.742  -7.043   5.770  1.00 94.62           C  
ATOM   1440  O   HIS A 179      -9.508  -6.035   3.025  1.00 94.62           O  
ATOM   1441  CG  HIS A 179      -8.828  -7.691   7.113  1.00 94.62           C  
ATOM   1442  CD2 HIS A 179      -9.852  -7.789   7.992  1.00 94.62           C  
ATOM   1443  ND1 HIS A 179      -7.754  -8.336   7.695  1.00 94.62           N  
ATOM   1444  CE1 HIS A 179      -8.125  -8.805   8.875  1.00 94.62           C  
ATOM   1445  NE2 HIS A 179      -9.391  -8.484   9.078  1.00 94.62           N  
ATOM   1446  N   ILE A 180      -9.844  -4.230   4.340  1.00 98.00           N  
ATOM   1447  CA  ILE A 180      -9.570  -3.316   3.240  1.00 98.00           C  
ATOM   1448  C   ILE A 180      -8.086  -3.391   2.869  1.00 98.00           C  
ATOM   1449  CB  ILE A 180      -9.961  -1.864   3.600  1.00 98.00           C  
ATOM   1450  O   ILE A 180      -7.219  -3.221   3.727  1.00 98.00           O  
ATOM   1451  CG1 ILE A 180     -11.461  -1.769   3.873  1.00 98.00           C  
ATOM   1452  CG2 ILE A 180      -9.539  -0.901   2.484  1.00 98.00           C  
ATOM   1453  CD1 ILE A 180     -11.906  -0.430   4.453  1.00 98.00           C  
ATOM   1454  N   ASN A 181      -7.844  -3.615   1.612  1.00 97.62           N  
ATOM   1455  CA  ASN A 181      -6.453  -3.732   1.193  1.00 97.62           C  
ATOM   1456  C   ASN A 181      -6.074  -2.641   0.197  1.00 97.62           C  
ATOM   1457  CB  ASN A 181      -6.188  -5.113   0.593  1.00 97.62           C  
ATOM   1458  O   ASN A 181      -4.895  -2.463  -0.117  1.00 97.62           O  
ATOM   1459  CG  ASN A 181      -7.094  -5.426  -0.583  1.00 97.62           C  
ATOM   1460  ND2 ASN A 181      -7.590  -6.656  -0.639  1.00 97.62           N  
ATOM   1461  OD1 ASN A 181      -7.340  -4.566  -1.434  1.00 97.62           O  
ATOM   1462  N   SER A 182      -7.094  -1.902  -0.295  1.00 98.31           N  
ATOM   1463  CA  SER A 182      -6.793  -0.878  -1.291  1.00 98.31           C  
ATOM   1464  C   SER A 182      -7.730   0.317  -1.154  1.00 98.31           C  
ATOM   1465  CB  SER A 182      -6.895  -1.456  -2.703  1.00 98.31           C  
ATOM   1466  O   SER A 182      -8.914   0.153  -0.855  1.00 98.31           O  
ATOM   1467  OG  SER A 182      -6.062  -2.596  -2.840  1.00 98.31           O  
ATOM   1468  N   ILE A 183      -7.215   1.450  -1.357  1.00 98.75           N  
ATOM   1469  CA  ILE A 183      -7.969   2.674  -1.611  1.00 98.75           C  
ATOM   1470  C   ILE A 183      -7.328   3.445  -2.760  1.00 98.75           C  
ATOM   1471  CB  ILE A 183      -8.047   3.559  -0.348  1.00 98.75           C  
ATOM   1472  O   ILE A 183      -6.102   3.453  -2.902  1.00 98.75           O  
ATOM   1473  CG1 ILE A 183      -6.645   3.867   0.178  1.00 98.75           C  
ATOM   1474  CG2 ILE A 183      -8.906   2.887   0.731  1.00 98.75           C  
ATOM   1475  CD1 ILE A 183      -6.617   4.852   1.341  1.00 98.75           C  
ATOM   1476  N   SER A 184      -8.180   3.982  -3.596  1.00 98.62           N  
ATOM   1477  CA  SER A 184      -7.668   4.703  -4.758  1.00 98.62           C  
ATOM   1478  C   SER A 184      -8.570   5.883  -5.117  1.00 98.62           C  
ATOM   1479  CB  SER A 184      -7.539   3.764  -5.957  1.00 98.62           C  
ATOM   1480  O   SER A 184      -9.781   5.727  -5.242  1.00 98.62           O  
ATOM   1481  OG  SER A 184      -6.930   4.426  -7.051  1.00 98.62           O  
ATOM   1482  N   ILE A 185      -7.879   6.953  -5.293  1.00 98.31           N  
ATOM   1483  CA  ILE A 185      -8.617   8.164  -5.637  1.00 98.31           C  
ATOM   1484  C   ILE A 185      -8.859   8.211  -7.145  1.00 98.31           C  
ATOM   1485  CB  ILE A 185      -7.867   9.438  -5.176  1.00 98.31           C  
ATOM   1486  O   ILE A 185      -7.957   7.914  -7.934  1.00 98.31           O  
ATOM   1487  CG1 ILE A 185      -7.609   9.383  -3.664  1.00 98.31           C  
ATOM   1488  CG2 ILE A 185      -8.656  10.695  -5.551  1.00 98.31           C  
ATOM   1489  CD1 ILE A 185      -8.875   9.422  -2.818  1.00 98.31           C  
ATOM   1490  N   ASN A 186     -10.031   8.570  -7.469  1.00 98.19           N  
ATOM   1491  CA  ASN A 186     -10.406   8.688  -8.875  1.00 98.19           C  
ATOM   1492  C   ASN A 186      -9.820   9.938  -9.508  1.00 98.19           C  
ATOM   1493  CB  ASN A 186     -11.930   8.680  -9.031  1.00 98.19           C  
ATOM   1494  O   ASN A 186      -9.508  10.914  -8.812  1.00 98.19           O  
ATOM   1495  CG  ASN A 186     -12.375   8.289 -10.430  1.00 98.19           C  
ATOM   1496  ND2 ASN A 186     -13.625   7.871 -10.555  1.00 98.19           N  
ATOM   1497  OD1 ASN A 186     -11.594   8.367 -11.383  1.00 98.19           O  
ATOM   1498  N   SER A 187      -9.711   9.922 -10.773  1.00 96.94           N  
ATOM   1499  CA  SER A 187      -9.156  11.055 -11.500  1.00 96.94           C  
ATOM   1500  C   SER A 187     -10.094  12.258 -11.461  1.00 96.94           C  
ATOM   1501  CB  SER A 187      -8.875  10.672 -12.953  1.00 96.94           C  
ATOM   1502  O   SER A 187      -9.672  13.391 -11.703  1.00 96.94           O  
ATOM   1503  OG  SER A 187     -10.055  10.227 -13.594  1.00 96.94           O  
ATOM   1504  N   ASP A 188     -11.352  12.094 -11.172  1.00 96.00           N  
ATOM   1505  CA  ASP A 188     -12.305  13.188 -11.039  1.00 96.00           C  
ATOM   1506  C   ASP A 188     -12.133  13.914  -9.703  1.00 96.00           C  
ATOM   1507  CB  ASP A 188     -13.742  12.672 -11.180  1.00 96.00           C  
ATOM   1508  O   ASP A 188     -12.672  15.008  -9.516  1.00 96.00           O  
ATOM   1509  CG  ASP A 188     -14.117  11.688 -10.094  1.00 96.00           C  
ATOM   1510  OD1 ASP A 188     -13.398  11.586  -9.078  1.00 96.00           O  
ATOM   1511  OD2 ASP A 188     -15.156  11.000 -10.250  1.00 96.00           O  
ATOM   1512  N   TYR A 189     -11.453  13.305  -8.727  1.00 95.25           N  
ATOM   1513  CA  TYR A 189     -11.148  13.836  -7.398  1.00 95.25           C  
ATOM   1514  C   TYR A 189     -12.422  14.070  -6.598  1.00 95.25           C  
ATOM   1515  CB  TYR A 189     -10.367  15.148  -7.516  1.00 95.25           C  
ATOM   1516  O   TYR A 189     -12.453  14.906  -5.691  1.00 95.25           O  
ATOM   1517  CG  TYR A 189      -9.070  15.016  -8.289  1.00 95.25           C  
ATOM   1518  CD1 TYR A 189      -8.055  14.180  -7.844  1.00 95.25           C  
ATOM   1519  CD2 TYR A 189      -8.867  15.734  -9.461  1.00 95.25           C  
ATOM   1520  CE1 TYR A 189      -6.863  14.055  -8.555  1.00 95.25           C  
ATOM   1521  CE2 TYR A 189      -7.684  15.617 -10.180  1.00 95.25           C  
ATOM   1522  OH  TYR A 189      -5.512  14.656 -10.422  1.00 95.25           O  
ATOM   1523  CZ  TYR A 189      -6.688  14.773  -9.719  1.00 95.25           C  
ATOM   1524  N   GLU A 190     -13.453  13.375  -7.012  1.00 96.94           N  
ATOM   1525  CA  GLU A 190     -14.727  13.422  -6.293  1.00 96.94           C  
ATOM   1526  C   GLU A 190     -15.078  12.062  -5.695  1.00 96.94           C  
ATOM   1527  CB  GLU A 190     -15.852  13.898  -7.219  1.00 96.94           C  
ATOM   1528  O   GLU A 190     -15.766  11.992  -4.676  1.00 96.94           O  
ATOM   1529  CG  GLU A 190     -15.695  15.336  -7.691  1.00 96.94           C  
ATOM   1530  CD  GLU A 190     -16.859  15.820  -8.531  1.00 96.94           C  
ATOM   1531  OE1 GLU A 190     -16.875  17.000  -8.938  1.00 96.94           O  
ATOM   1532  OE2 GLU A 190     -17.781  15.016  -8.781  1.00 96.94           O  
ATOM   1533  N   THR A 191     -14.641  11.039  -6.379  1.00 98.00           N  
ATOM   1534  CA  THR A 191     -14.945   9.680  -5.945  1.00 98.00           C  
ATOM   1535  C   THR A 191     -13.656   8.891  -5.691  1.00 98.00           C  
ATOM   1536  CB  THR A 191     -15.797   8.938  -6.992  1.00 98.00           C  
ATOM   1537  O   THR A 191     -12.570   9.320  -6.082  1.00 98.00           O  
ATOM   1538  CG2 THR A 191     -17.125   9.656  -7.227  1.00 98.00           C  
ATOM   1539  OG1 THR A 191     -15.078   8.875  -8.227  1.00 98.00           O  
ATOM   1540  N   TYR A 192     -13.781   7.828  -4.926  1.00 98.56           N  
ATOM   1541  CA  TYR A 192     -12.680   6.902  -4.695  1.00 98.56           C  
ATOM   1542  C   TYR A 192     -13.195   5.480  -4.496  1.00 98.56           C  
ATOM   1543  CB  TYR A 192     -11.859   7.336  -3.479  1.00 98.56           C  
ATOM   1544  O   TYR A 192     -14.383   5.277  -4.238  1.00 98.56           O  
ATOM   1545  CG  TYR A 192     -12.547   7.090  -2.160  1.00 98.56           C  
ATOM   1546  CD1 TYR A 192     -13.492   7.992  -1.669  1.00 98.56           C  
ATOM   1547  CD2 TYR A 192     -12.266   5.961  -1.402  1.00 98.56           C  
ATOM   1548  CE1 TYR A 192     -14.133   7.773  -0.454  1.00 98.56           C  
ATOM   1549  CE2 TYR A 192     -12.898   5.730  -0.185  1.00 98.56           C  
ATOM   1550  OH  TYR A 192     -14.461   6.422   1.483  1.00 98.56           O  
ATOM   1551  CZ  TYR A 192     -13.828   6.641   0.280  1.00 98.56           C  
ATOM   1552  N   LEU A 193     -12.352   4.562  -4.727  1.00 98.44           N  
ATOM   1553  CA  LEU A 193     -12.766   3.182  -4.500  1.00 98.44           C  
ATOM   1554  C   LEU A 193     -12.047   2.590  -3.291  1.00 98.44           C  
ATOM   1555  CB  LEU A 193     -12.492   2.328  -5.738  1.00 98.44           C  
ATOM   1556  O   LEU A 193     -10.945   3.027  -2.941  1.00 98.44           O  
ATOM   1557  CG  LEU A 193     -11.023   2.096  -6.094  1.00 98.44           C  
ATOM   1558  CD1 LEU A 193     -10.445   0.982  -5.230  1.00 98.44           C  
ATOM   1559  CD2 LEU A 193     -10.875   1.765  -7.574  1.00 98.44           C  
ATOM   1560  N   SER A 194     -12.664   1.697  -2.623  1.00 98.62           N  
ATOM   1561  CA  SER A 194     -12.078   0.839  -1.598  1.00 98.62           C  
ATOM   1562  C   SER A 194     -12.344  -0.634  -1.895  1.00 98.62           C  
ATOM   1563  CB  SER A 194     -12.633   1.196  -0.218  1.00 98.62           C  
ATOM   1564  O   SER A 194     -13.445  -1.003  -2.311  1.00 98.62           O  
ATOM   1565  OG  SER A 194     -14.039   1.024  -0.180  1.00 98.62           O  
ATOM   1566  N   ALA A 195     -11.281  -1.406  -1.721  1.00 98.56           N  
ATOM   1567  CA  ALA A 195     -11.391  -2.838  -1.989  1.00 98.56           C  
ATOM   1568  C   ALA A 195     -11.016  -3.658  -0.760  1.00 98.56           C  
ATOM   1569  CB  ALA A 195     -10.516  -3.229  -3.176  1.00 98.56           C  
ATOM   1570  O   ALA A 195     -10.047  -3.344  -0.071  1.00 98.56           O  
ATOM   1571  N   ASP A 196     -11.859  -4.590  -0.463  1.00 97.75           N  
ATOM   1572  CA  ASP A 196     -11.453  -5.637   0.474  1.00 97.75           C  
ATOM   1573  C   ASP A 196     -11.211  -6.957  -0.250  1.00 97.75           C  
ATOM   1574  CB  ASP A 196     -12.516  -5.816   1.562  1.00 97.75           C  
ATOM   1575  O   ASP A 196     -10.984  -6.977  -1.462  1.00 97.75           O  
ATOM   1576  CG  ASP A 196     -13.812  -6.406   1.033  1.00 97.75           C  
ATOM   1577  OD1 ASP A 196     -13.805  -7.031  -0.049  1.00 97.75           O  
ATOM   1578  OD2 ASP A 196     -14.852  -6.242   1.704  1.00 97.75           O  
ATOM   1579  N   ASP A 197     -11.203  -8.039   0.408  1.00 97.00           N  
ATOM   1580  CA  ASP A 197     -10.820  -9.328  -0.151  1.00 97.00           C  
ATOM   1581  C   ASP A 197     -11.844  -9.820  -1.173  1.00 97.00           C  
ATOM   1582  CB  ASP A 197     -10.648 -10.367   0.960  1.00 97.00           C  
ATOM   1583  O   ASP A 197     -11.531 -10.648  -2.027  1.00 97.00           O  
ATOM   1584  CG  ASP A 197      -9.578  -9.992   1.965  1.00 97.00           C  
ATOM   1585  OD1 ASP A 197      -8.383  -9.953   1.596  1.00 97.00           O  
ATOM   1586  OD2 ASP A 197      -9.922  -9.742   3.139  1.00 97.00           O  
ATOM   1587  N   LEU A 198     -13.039  -9.227  -1.067  1.00 96.75           N  
ATOM   1588  CA  LEU A 198     -14.070  -9.852  -1.886  1.00 96.75           C  
ATOM   1589  C   LEU A 198     -14.891  -8.797  -2.619  1.00 96.75           C  
ATOM   1590  CB  LEU A 198     -14.992 -10.719  -1.021  1.00 96.75           C  
ATOM   1591  O   LEU A 198     -15.633  -9.117  -3.555  1.00 96.75           O  
ATOM   1592  CG  LEU A 198     -14.344 -11.922  -0.337  1.00 96.75           C  
ATOM   1593  CD1 LEU A 198     -15.391 -12.742   0.404  1.00 96.75           C  
ATOM   1594  CD2 LEU A 198     -13.602 -12.781  -1.357  1.00 96.75           C  
ATOM   1595  N   ARG A 199     -14.734  -7.566  -2.295  1.00 96.50           N  
ATOM   1596  CA  ARG A 199     -15.602  -6.547  -2.891  1.00 96.50           C  
ATOM   1597  C   ARG A 199     -14.828  -5.254  -3.129  1.00 96.50           C  
ATOM   1598  CB  ARG A 199     -16.812  -6.281  -1.998  1.00 96.50           C  
ATOM   1599  O   ARG A 199     -13.820  -4.996  -2.473  1.00 96.50           O  
ATOM   1600  CG  ARG A 199     -17.719  -7.488  -1.819  1.00 96.50           C  
ATOM   1601  CD  ARG A 199     -18.891  -7.176  -0.905  1.00 96.50           C  
ATOM   1602  NE  ARG A 199     -19.781  -8.328  -0.746  1.00 96.50           N  
ATOM   1603  NH1 ARG A 199     -21.312  -7.238   0.596  1.00 96.50           N  
ATOM   1604  NH2 ARG A 199     -21.625  -9.438   0.042  1.00 96.50           N  
ATOM   1605  CZ  ARG A 199     -20.906  -8.336  -0.036  1.00 96.50           C  
ATOM   1606  N   ILE A 200     -15.391  -4.527  -4.074  1.00 97.62           N  
ATOM   1607  CA  ILE A 200     -14.930  -3.166  -4.332  1.00 97.62           C  
ATOM   1608  C   ILE A 200     -16.109  -2.199  -4.250  1.00 97.62           C  
ATOM   1609  CB  ILE A 200     -14.242  -3.055  -5.711  1.00 97.62           C  
ATOM   1610  O   ILE A 200     -17.125  -2.398  -4.910  1.00 97.62           O  
ATOM   1611  CG1 ILE A 200     -13.094  -4.066  -5.820  1.00 97.62           C  
ATOM   1612  CG2 ILE A 200     -13.734  -1.629  -5.949  1.00 97.62           C  
ATOM   1613  CD1 ILE A 200     -12.359  -4.035  -7.156  1.00 97.62           C  
ATOM   1614  N   ASN A 201     -15.930  -1.185  -3.469  1.00 97.31           N  
ATOM   1615  CA  ASN A 201     -16.953  -0.163  -3.285  1.00 97.31           C  
ATOM   1616  C   ASN A 201     -16.500   1.187  -3.836  1.00 97.31           C  
ATOM   1617  CB  ASN A 201     -17.328  -0.036  -1.807  1.00 97.31           C  
ATOM   1618  O   ASN A 201     -15.344   1.564  -3.693  1.00 97.31           O  
ATOM   1619  CG  ASN A 201     -17.938  -1.305  -1.248  1.00 97.31           C  
ATOM   1620  ND2 ASN A 201     -17.391  -1.794  -0.144  1.00 97.31           N  
ATOM   1621  OD1 ASN A 201     -18.906  -1.842  -1.805  1.00 97.31           O  
ATOM   1622  N   LEU A 202     -17.422   1.824  -4.461  1.00 97.44           N  
ATOM   1623  CA  LEU A 202     -17.234   3.191  -4.934  1.00 97.44           C  
ATOM   1624  C   LEU A 202     -17.859   4.191  -3.965  1.00 97.44           C  
ATOM   1625  CB  LEU A 202     -17.844   3.365  -6.328  1.00 97.44           C  
ATOM   1626  O   LEU A 202     -19.031   4.059  -3.596  1.00 97.44           O  
ATOM   1627  CG  LEU A 202     -17.656   4.730  -6.984  1.00 97.44           C  
ATOM   1628  CD1 LEU A 202     -16.188   4.949  -7.332  1.00 97.44           C  
ATOM   1629  CD2 LEU A 202     -18.531   4.855  -8.227  1.00 97.44           C  
ATOM   1630  N   TRP A 203     -17.094   5.168  -3.609  1.00 97.81           N  
ATOM   1631  CA  TRP A 203     -17.531   6.180  -2.652  1.00 97.81           C  
ATOM   1632  C   TRP A 203     -17.500   7.566  -3.281  1.00 97.81           C  
ATOM   1633  CB  TRP A 203     -16.641   6.156  -1.406  1.00 97.81           C  
ATOM   1634  O   TRP A 203     -16.719   7.832  -4.195  1.00 97.81           O  
ATOM   1635  CG  TRP A 203     -16.609   4.832  -0.705  1.00 97.81           C  
ATOM   1636  CD1 TRP A 203     -15.828   3.750  -1.019  1.00 97.81           C  
ATOM   1637  CD2 TRP A 203     -17.391   4.445   0.428  1.00 97.81           C  
ATOM   1638  CE2 TRP A 203     -17.031   3.117   0.749  1.00 97.81           C  
ATOM   1639  CE3 TRP A 203     -18.359   5.098   1.204  1.00 97.81           C  
ATOM   1640  NE1 TRP A 203     -16.078   2.717  -0.148  1.00 97.81           N  
ATOM   1641  CH2 TRP A 203     -18.562   3.086   2.557  1.00 97.81           C  
ATOM   1642  CZ2 TRP A 203     -17.625   2.426   1.814  1.00 97.81           C  
ATOM   1643  CZ3 TRP A 203     -18.938   4.410   2.264  1.00 97.81           C  
ATOM   1644  N   HIS A 204     -18.375   8.414  -2.785  1.00 97.44           N  
ATOM   1645  CA  HIS A 204     -18.234   9.852  -2.979  1.00 97.44           C  
ATOM   1646  C   HIS A 204     -17.578  10.508  -1.771  1.00 97.44           C  
ATOM   1647  CB  HIS A 204     -19.594  10.500  -3.246  1.00 97.44           C  
ATOM   1648  O   HIS A 204     -17.922  10.203  -0.626  1.00 97.44           O  
ATOM   1649  CG  HIS A 204     -19.500  11.867  -3.840  1.00 97.44           C  
ATOM   1650  CD2 HIS A 204     -19.750  12.305  -5.098  1.00 97.44           C  
ATOM   1651  ND1 HIS A 204     -19.125  12.969  -3.107  1.00 97.44           N  
ATOM   1652  CE1 HIS A 204     -19.141  14.039  -3.893  1.00 97.44           C  
ATOM   1653  NE2 HIS A 204     -19.500  13.664  -5.105  1.00 97.44           N  
ATOM   1654  N   LEU A 205     -16.719  11.391  -1.975  1.00 97.56           N  
ATOM   1655  CA  LEU A 205     -15.922  11.977  -0.908  1.00 97.56           C  
ATOM   1656  C   LEU A 205     -16.797  12.766   0.057  1.00 97.56           C  
ATOM   1657  CB  LEU A 205     -14.828  12.883  -1.492  1.00 97.56           C  
ATOM   1658  O   LEU A 205     -16.406  12.992   1.209  1.00 97.56           O  
ATOM   1659  CG  LEU A 205     -13.602  12.180  -2.062  1.00 97.56           C  
ATOM   1660  CD1 LEU A 205     -12.789  13.148  -2.918  1.00 97.56           C  
ATOM   1661  CD2 LEU A 205     -12.742  11.602  -0.940  1.00 97.56           C  
ATOM   1662  N   GLU A 206     -17.938  13.188  -0.364  1.00 96.62           N  
ATOM   1663  CA  GLU A 206     -18.797  14.031   0.462  1.00 96.62           C  
ATOM   1664  C   GLU A 206     -19.938  13.211   1.079  1.00 96.62           C  
ATOM   1665  CB  GLU A 206     -19.375  15.188  -0.360  1.00 96.62           C  
ATOM   1666  O   GLU A 206     -20.703  13.727   1.893  1.00 96.62           O  
ATOM   1667  CG  GLU A 206     -18.328  16.188  -0.831  1.00 96.62           C  
ATOM   1668  CD  GLU A 206     -18.922  17.406  -1.502  1.00 96.62           C  
ATOM   1669  OE1 GLU A 206     -18.172  18.375  -1.767  1.00 96.62           O  
ATOM   1670  OE2 GLU A 206     -20.141  17.406  -1.764  1.00 96.62           O  
ATOM   1671  N   ILE A 207     -20.094  12.023   0.698  1.00 95.38           N  
ATOM   1672  CA  ILE A 207     -21.188  11.180   1.164  1.00 95.38           C  
ATOM   1673  C   ILE A 207     -20.625   9.992   1.939  1.00 95.38           C  
ATOM   1674  CB  ILE A 207     -22.062  10.688  -0.010  1.00 95.38           C  
ATOM   1675  O   ILE A 207     -20.031   9.078   1.352  1.00 95.38           O  
ATOM   1676  CG1 ILE A 207     -22.578  11.875  -0.824  1.00 95.38           C  
ATOM   1677  CG2 ILE A 207     -23.219   9.828   0.502  1.00 95.38           C  
ATOM   1678  CD1 ILE A 207     -23.344  11.484  -2.080  1.00 95.38           C  
ATOM   1679  N   THR A 208     -20.922   9.914   3.234  1.00 94.75           N  
ATOM   1680  CA  THR A 208     -20.250   8.938   4.086  1.00 94.75           C  
ATOM   1681  C   THR A 208     -21.172   7.746   4.355  1.00 94.75           C  
ATOM   1682  CB  THR A 208     -19.812   9.562   5.426  1.00 94.75           C  
ATOM   1683  O   THR A 208     -20.719   6.703   4.836  1.00 94.75           O  
ATOM   1684  CG2 THR A 208     -18.781  10.648   5.207  1.00 94.75           C  
ATOM   1685  OG1 THR A 208     -20.953  10.125   6.074  1.00 94.75           O  
ATOM   1686  N   ASP A 209     -22.469   7.863   4.078  1.00 92.31           N  
ATOM   1687  CA  ASP A 209     -23.422   6.836   4.488  1.00 92.31           C  
ATOM   1688  C   ASP A 209     -23.859   5.980   3.299  1.00 92.31           C  
ATOM   1689  CB  ASP A 209     -24.641   7.477   5.148  1.00 92.31           C  
ATOM   1690  O   ASP A 209     -24.781   5.172   3.412  1.00 92.31           O  
ATOM   1691  CG  ASP A 209     -25.391   8.438   4.230  1.00 92.31           C  
ATOM   1692  OD1 ASP A 209     -24.750   8.992   3.303  1.00 92.31           O  
ATOM   1693  OD2 ASP A 209     -26.594   8.641   4.438  1.00 92.31           O  
ATOM   1694  N   ARG A 210     -23.250   6.211   2.170  1.00 94.06           N  
ATOM   1695  CA  ARG A 210     -23.625   5.449   0.980  1.00 94.06           C  
ATOM   1696  C   ARG A 210     -22.391   5.102   0.147  1.00 94.06           C  
ATOM   1697  CB  ARG A 210     -24.625   6.238   0.132  1.00 94.06           C  
ATOM   1698  O   ARG A 210     -21.531   5.953  -0.089  1.00 94.06           O  
ATOM   1699  CG  ARG A 210     -26.000   6.391   0.778  1.00 94.06           C  
ATOM   1700  CD  ARG A 210     -26.953   7.164  -0.114  1.00 94.06           C  
ATOM   1701  NE  ARG A 210     -28.219   7.445   0.568  1.00 94.06           N  
ATOM   1702  NH1 ARG A 210     -29.234   8.422  -1.266  1.00 94.06           N  
ATOM   1703  NH2 ARG A 210     -30.359   8.242   0.719  1.00 94.06           N  
ATOM   1704  CZ  ARG A 210     -29.266   8.031   0.006  1.00 94.06           C  
ATOM   1705  N   SER A 211     -22.344   3.902  -0.230  1.00 95.00           N  
ATOM   1706  CA  SER A 211     -21.344   3.410  -1.186  1.00 95.00           C  
ATOM   1707  C   SER A 211     -21.984   2.488  -2.217  1.00 95.00           C  
ATOM   1708  CB  SER A 211     -20.219   2.674  -0.462  1.00 95.00           C  
ATOM   1709  O   SER A 211     -23.125   2.031  -2.033  1.00 95.00           O  
ATOM   1710  OG  SER A 211     -20.688   1.454   0.089  1.00 95.00           O  
ATOM   1711  N   PHE A 212     -21.312   2.312  -3.348  1.00 94.25           N  
ATOM   1712  CA  PHE A 212     -21.812   1.432  -4.402  1.00 94.25           C  
ATOM   1713  C   PHE A 212     -20.859   0.249  -4.602  1.00 94.25           C  
ATOM   1714  CB  PHE A 212     -21.969   2.203  -5.715  1.00 94.25           C  
ATOM   1715  O   PHE A 212     -19.688   0.433  -4.902  1.00 94.25           O  
ATOM   1716  CG  PHE A 212     -22.922   3.369  -5.625  1.00 94.25           C  
ATOM   1717  CD1 PHE A 212     -24.281   3.191  -5.820  1.00 94.25           C  
ATOM   1718  CD2 PHE A 212     -22.438   4.645  -5.340  1.00 94.25           C  
ATOM   1719  CE1 PHE A 212     -25.156   4.270  -5.734  1.00 94.25           C  
ATOM   1720  CE2 PHE A 212     -23.312   5.723  -5.254  1.00 94.25           C  
ATOM   1721  CZ  PHE A 212     -24.672   5.535  -5.453  1.00 94.25           C  
ATOM   1722  N   ASN A 213     -21.406  -0.905  -4.367  1.00 94.38           N  
ATOM   1723  CA  ASN A 213     -20.641  -2.115  -4.648  1.00 94.38           C  
ATOM   1724  C   ASN A 213     -20.484  -2.344  -6.148  1.00 94.38           C  
ATOM   1725  CB  ASN A 213     -21.297  -3.330  -3.994  1.00 94.38           C  
ATOM   1726  O   ASN A 213     -21.453  -2.629  -6.844  1.00 94.38           O  
ATOM   1727  CG  ASN A 213     -20.438  -4.574  -4.074  1.00 94.38           C  
ATOM   1728  ND2 ASN A 213     -19.484  -4.703  -3.150  1.00 94.38           N  
ATOM   1729  OD1 ASN A 213     -20.625  -5.414  -4.961  1.00 94.38           O  
ATOM   1730  N   ILE A 214     -19.312  -2.291  -6.664  1.00 94.56           N  
ATOM   1731  CA  ILE A 214     -19.125  -2.350  -8.109  1.00 94.56           C  
ATOM   1732  C   ILE A 214     -18.469  -3.672  -8.492  1.00 94.56           C  
ATOM   1733  CB  ILE A 214     -18.281  -1.160  -8.625  1.00 94.56           C  
ATOM   1734  O   ILE A 214     -18.484  -4.066  -9.664  1.00 94.56           O  
ATOM   1735  CG1 ILE A 214     -16.969  -1.065  -7.852  1.00 94.56           C  
ATOM   1736  CG2 ILE A 214     -19.078   0.146  -8.516  1.00 94.56           C  
ATOM   1737  CD1 ILE A 214     -16.016   0.003  -8.383  1.00 94.56           C  
ATOM   1738  N   VAL A 215     -17.859  -4.352  -7.574  1.00 95.00           N  
ATOM   1739  CA  VAL A 215     -17.344  -5.707  -7.770  1.00 95.00           C  
ATOM   1740  C   VAL A 215     -17.703  -6.570  -6.562  1.00 95.00           C  
ATOM   1741  CB  VAL A 215     -15.820  -5.707  -8.000  1.00 95.00           C  
ATOM   1742  O   VAL A 215     -17.531  -6.148  -5.418  1.00 95.00           O  
ATOM   1743  CG1 VAL A 215     -15.289  -7.137  -8.102  1.00 95.00           C  
ATOM   1744  CG2 VAL A 215     -15.461  -4.914  -9.258  1.00 95.00           C  
ATOM   1745  N   ASP A 216     -18.203  -7.699  -6.773  1.00 94.25           N  
ATOM   1746  CA  ASP A 216     -18.531  -8.688  -5.746  1.00 94.25           C  
ATOM   1747  C   ASP A 216     -18.203 -10.102  -6.215  1.00 94.25           C  
ATOM   1748  CB  ASP A 216     -20.016  -8.594  -5.359  1.00 94.25           C  
ATOM   1749  O   ASP A 216     -18.891 -10.648  -7.074  1.00 94.25           O  
ATOM   1750  CG  ASP A 216     -20.344  -9.328  -4.074  1.00 94.25           C  
ATOM   1751  OD1 ASP A 216     -19.562 -10.219  -3.668  1.00 94.25           O  
ATOM   1752  OD2 ASP A 216     -21.375  -9.016  -3.461  1.00 94.25           O  
ATOM   1753  N   ILE A 217     -17.172 -10.648  -5.582  1.00 93.75           N  
ATOM   1754  CA  ILE A 217     -16.781 -11.977  -6.039  1.00 93.75           C  
ATOM   1755  C   ILE A 217     -17.094 -13.008  -4.957  1.00 93.75           C  
ATOM   1756  CB  ILE A 217     -15.273 -12.023  -6.402  1.00 93.75           C  
ATOM   1757  O   ILE A 217     -16.578 -14.133  -4.992  1.00 93.75           O  
ATOM   1758  CG1 ILE A 217     -14.414 -11.734  -5.164  1.00 93.75           C  
ATOM   1759  CG2 ILE A 217     -14.961 -11.039  -7.527  1.00 93.75           C  
ATOM   1760  CD1 ILE A 217     -12.930 -11.992  -5.371  1.00 93.75           C  
ATOM   1761  N   LYS A 218     -17.797 -12.617  -3.982  1.00 92.75           N  
ATOM   1762  CA  LYS A 218     -18.219 -13.539  -2.934  1.00 92.75           C  
ATOM   1763  C   LYS A 218     -19.141 -14.617  -3.490  1.00 92.75           C  
ATOM   1764  CB  LYS A 218     -18.906 -12.789  -1.797  1.00 92.75           C  
ATOM   1765  O   LYS A 218     -20.219 -14.312  -4.027  1.00 92.75           O  
ATOM   1766  CG  LYS A 218     -19.281 -13.664  -0.610  1.00 92.75           C  
ATOM   1767  CD  LYS A 218     -19.922 -12.852   0.511  1.00 92.75           C  
ATOM   1768  CE  LYS A 218     -20.281 -13.727   1.703  1.00 92.75           C  
ATOM   1769  NZ  LYS A 218     -20.797 -12.922   2.844  1.00 92.75           N  
ATOM   1770  N   PRO A 219     -18.828 -15.852  -3.262  1.00 92.56           N  
ATOM   1771  CA  PRO A 219     -19.719 -16.922  -3.723  1.00 92.56           C  
ATOM   1772  C   PRO A 219     -20.875 -17.188  -2.770  1.00 92.56           C  
ATOM   1773  CB  PRO A 219     -18.781 -18.141  -3.787  1.00 92.56           C  
ATOM   1774  O   PRO A 219     -20.891 -16.656  -1.651  1.00 92.56           O  
ATOM   1775  CG  PRO A 219     -17.766 -17.906  -2.717  1.00 92.56           C  
ATOM   1776  CD  PRO A 219     -17.531 -16.422  -2.602  1.00 92.56           C  
ATOM   1777  N   ALA A 220     -21.844 -17.922  -3.275  1.00 91.12           N  
ATOM   1778  CA  ALA A 220     -22.984 -18.297  -2.439  1.00 91.12           C  
ATOM   1779  C   ALA A 220     -22.547 -19.172  -1.270  1.00 91.12           C  
ATOM   1780  CB  ALA A 220     -24.047 -19.016  -3.273  1.00 91.12           C  
ATOM   1781  O   ALA A 220     -23.000 -18.969  -0.138  1.00 91.12           O  
ATOM   1782  N   ASN A 221     -21.641 -20.031  -1.638  1.00 90.81           N  
ATOM   1783  CA  ASN A 221     -21.031 -20.891  -0.635  1.00 90.81           C  
ATOM   1784  C   ASN A 221     -19.531 -20.609  -0.492  1.00 90.81           C  
ATOM   1785  CB  ASN A 221     -21.266 -22.359  -0.979  1.00 90.81           C  
ATOM   1786  O   ASN A 221     -18.766 -20.781  -1.442  1.00 90.81           O  
ATOM   1787  CG  ASN A 221     -20.844 -23.297   0.139  1.00 90.81           C  
ATOM   1788  ND2 ASN A 221     -21.141 -24.578  -0.010  1.00 90.81           N  
ATOM   1789  OD1 ASN A 221     -20.234 -22.875   1.128  1.00 90.81           O  
ATOM   1790  N   MET A 222     -19.203 -20.109   0.626  1.00 90.81           N  
ATOM   1791  CA  MET A 222     -17.828 -19.688   0.876  1.00 90.81           C  
ATOM   1792  C   MET A 222     -16.844 -20.844   0.677  1.00 90.81           C  
ATOM   1793  CB  MET A 222     -17.688 -19.125   2.291  1.00 90.81           C  
ATOM   1794  O   MET A 222     -15.648 -20.641   0.504  1.00 90.81           O  
ATOM   1795  CG  MET A 222     -18.250 -17.734   2.453  1.00 90.81           C  
ATOM   1796  SD  MET A 222     -17.484 -16.516   1.313  1.00 90.81           S  
ATOM   1797  CE  MET A 222     -15.859 -16.328   2.100  1.00 90.81           C  
ATOM   1798  N   GLU A 223     -17.375 -22.031   0.815  1.00 88.69           N  
ATOM   1799  CA  GLU A 223     -16.531 -23.188   0.548  1.00 88.69           C  
ATOM   1800  C   GLU A 223     -16.047 -23.203  -0.900  1.00 88.69           C  
ATOM   1801  CB  GLU A 223     -17.281 -24.484   0.865  1.00 88.69           C  
ATOM   1802  O   GLU A 223     -15.031 -23.828  -1.218  1.00 88.69           O  
ATOM   1803  CG  GLU A 223     -17.562 -24.688   2.348  1.00 88.69           C  
ATOM   1804  CD  GLU A 223     -18.156 -26.062   2.666  1.00 88.69           C  
ATOM   1805  OE1 GLU A 223     -18.250 -26.406   3.861  1.00 88.69           O  
ATOM   1806  OE2 GLU A 223     -18.516 -26.781   1.711  1.00 88.69           O  
ATOM   1807  N   GLU A 224     -16.812 -22.500  -1.683  1.00 92.56           N  
ATOM   1808  CA  GLU A 224     -16.500 -22.453  -3.109  1.00 92.56           C  
ATOM   1809  C   GLU A 224     -15.586 -21.281  -3.449  1.00 92.56           C  
ATOM   1810  CB  GLU A 224     -17.797 -22.375  -3.936  1.00 92.56           C  
ATOM   1811  O   GLU A 224     -15.297 -21.031  -4.621  1.00 92.56           O  
ATOM   1812  CG  GLU A 224     -18.688 -23.594  -3.779  1.00 92.56           C  
ATOM   1813  CD  GLU A 224     -20.000 -23.469  -4.539  1.00 92.56           C  
ATOM   1814  OE1 GLU A 224     -20.859 -24.375  -4.430  1.00 92.56           O  
ATOM   1815  OE2 GLU A 224     -20.172 -22.453  -5.258  1.00 92.56           O  
ATOM   1816  N   LEU A 225     -15.172 -20.562  -2.443  1.00 93.75           N  
ATOM   1817  CA  LEU A 225     -14.281 -19.438  -2.680  1.00 93.75           C  
ATOM   1818  C   LEU A 225     -12.945 -19.891  -3.246  1.00 93.75           C  
ATOM   1819  CB  LEU A 225     -14.062 -18.656  -1.385  1.00 93.75           C  
ATOM   1820  O   LEU A 225     -12.273 -20.734  -2.645  1.00 93.75           O  
ATOM   1821  CG  LEU A 225     -13.219 -17.375  -1.499  1.00 93.75           C  
ATOM   1822  CD1 LEU A 225     -13.953 -16.328  -2.311  1.00 93.75           C  
ATOM   1823  CD2 LEU A 225     -12.859 -16.844  -0.115  1.00 93.75           C  
ATOM   1824  N   THR A 226     -12.500 -19.312  -4.430  1.00 92.75           N  
ATOM   1825  CA  THR A 226     -11.297 -19.797  -5.094  1.00 92.75           C  
ATOM   1826  C   THR A 226     -10.266 -18.672  -5.227  1.00 92.75           C  
ATOM   1827  CB  THR A 226     -11.617 -20.359  -6.488  1.00 92.75           C  
ATOM   1828  O   THR A 226      -9.094 -18.938  -5.500  1.00 92.75           O  
ATOM   1829  CG2 THR A 226     -12.531 -21.578  -6.383  1.00 92.75           C  
ATOM   1830  OG1 THR A 226     -12.273 -19.359  -7.273  1.00 92.75           O  
ATOM   1831  N   GLU A 227     -10.680 -17.500  -5.137  1.00 94.00           N  
ATOM   1832  CA  GLU A 227      -9.758 -16.375  -5.273  1.00 94.00           C  
ATOM   1833  C   GLU A 227     -10.227 -15.172  -4.457  1.00 94.00           C  
ATOM   1834  CB  GLU A 227      -9.602 -15.984  -6.746  1.00 94.00           C  
ATOM   1835  O   GLU A 227     -11.391 -15.086  -4.078  1.00 94.00           O  
ATOM   1836  CG  GLU A 227     -10.875 -15.430  -7.371  1.00 94.00           C  
ATOM   1837  CD  GLU A 227     -10.688 -15.008  -8.820  1.00 94.00           C  
ATOM   1838  OE1 GLU A 227     -11.602 -15.266  -9.648  1.00 94.00           O  
ATOM   1839  OE2 GLU A 227      -9.633 -14.422  -9.133  1.00 94.00           O  
ATOM   1840  N   VAL A 228      -9.328 -14.320  -4.129  1.00 97.00           N  
ATOM   1841  CA  VAL A 228      -9.625 -13.094  -3.395  1.00 97.00           C  
ATOM   1842  C   VAL A 228      -9.000 -11.898  -4.113  1.00 97.00           C  
ATOM   1843  CB  VAL A 228      -9.109 -13.164  -1.939  1.00 97.00           C  
ATOM   1844  O   VAL A 228      -8.055 -12.055  -4.891  1.00 97.00           O  
ATOM   1845  CG1 VAL A 228      -9.812 -14.289  -1.176  1.00 97.00           C  
ATOM   1846  CG2 VAL A 228      -7.594 -13.367  -1.918  1.00 97.00           C  
ATOM   1847  N   ILE A 229      -9.570 -10.742  -3.906  1.00 97.62           N  
ATOM   1848  CA  ILE A 229      -9.031  -9.508  -4.445  1.00 97.62           C  
ATOM   1849  C   ILE A 229      -7.797  -9.086  -3.648  1.00 97.62           C  
ATOM   1850  CB  ILE A 229     -10.086  -8.375  -4.434  1.00 97.62           C  
ATOM   1851  O   ILE A 229      -7.848  -9.000  -2.420  1.00 97.62           O  
ATOM   1852  CG1 ILE A 229     -11.297  -8.766  -5.281  1.00 97.62           C  
ATOM   1853  CG2 ILE A 229      -9.469  -7.059  -4.926  1.00 97.62           C  
ATOM   1854  CD1 ILE A 229     -12.484  -7.820  -5.133  1.00 97.62           C  
ATOM   1855  N   THR A 230      -6.707  -8.820  -4.379  1.00 98.00           N  
ATOM   1856  CA  THR A 230      -5.453  -8.547  -3.689  1.00 98.00           C  
ATOM   1857  C   THR A 230      -5.078  -7.074  -3.809  1.00 98.00           C  
ATOM   1858  CB  THR A 230      -4.309  -9.422  -4.242  1.00 98.00           C  
ATOM   1859  O   THR A 230      -4.293  -6.559  -3.008  1.00 98.00           O  
ATOM   1860  CG2 THR A 230      -4.539 -10.891  -3.928  1.00 98.00           C  
ATOM   1861  OG1 THR A 230      -4.230  -9.250  -5.664  1.00 98.00           O  
ATOM   1862  N   ALA A 231      -5.543  -6.387  -4.840  1.00 98.38           N  
ATOM   1863  CA  ALA A 231      -5.277  -4.965  -5.039  1.00 98.38           C  
ATOM   1864  C   ALA A 231      -6.246  -4.363  -6.055  1.00 98.38           C  
ATOM   1865  CB  ALA A 231      -3.836  -4.754  -5.500  1.00 98.38           C  
ATOM   1866  O   ALA A 231      -6.809  -5.078  -6.887  1.00 98.38           O  
ATOM   1867  N   ALA A 232      -6.430  -3.072  -5.953  1.00 98.44           N  
ATOM   1868  CA  ALA A 232      -7.277  -2.334  -6.883  1.00 98.44           C  
ATOM   1869  C   ALA A 232      -6.805  -0.891  -7.031  1.00 98.44           C  
ATOM   1870  CB  ALA A 232      -8.734  -2.369  -6.422  1.00 98.44           C  
ATOM   1871  O   ALA A 232      -6.320  -0.289  -6.070  1.00 98.44           O  
ATOM   1872  N   GLU A 233      -6.984  -0.385  -8.250  1.00 98.31           N  
ATOM   1873  CA  GLU A 233      -6.516   0.968  -8.531  1.00 98.31           C  
ATOM   1874  C   GLU A 233      -7.324   1.610  -9.656  1.00 98.31           C  
ATOM   1875  CB  GLU A 233      -5.027   0.959  -8.891  1.00 98.31           C  
ATOM   1876  O   GLU A 233      -7.648   0.953 -10.648  1.00 98.31           O  
ATOM   1877  CG  GLU A 233      -4.391   2.342  -8.922  1.00 98.31           C  
ATOM   1878  CD  GLU A 233      -2.873   2.305  -8.953  1.00 98.31           C  
ATOM   1879  OE1 GLU A 233      -2.238   3.385  -8.953  1.00 98.31           O  
ATOM   1880  OE2 GLU A 233      -2.312   1.187  -8.984  1.00 98.31           O  
ATOM   1881  N   PHE A 234      -7.582   2.885  -9.508  1.00 98.25           N  
ATOM   1882  CA  PHE A 234      -8.195   3.646 -10.594  1.00 98.25           C  
ATOM   1883  C   PHE A 234      -7.164   4.020 -11.648  1.00 98.25           C  
ATOM   1884  CB  PHE A 234      -8.867   4.910 -10.047  1.00 98.25           C  
ATOM   1885  O   PHE A 234      -5.996   4.246 -11.328  1.00 98.25           O  
ATOM   1886  CG  PHE A 234     -10.328   4.730  -9.734  1.00 98.25           C  
ATOM   1887  CD1 PHE A 234     -11.227   4.359 -10.727  1.00 98.25           C  
ATOM   1888  CD2 PHE A 234     -10.812   4.941  -8.445  1.00 98.25           C  
ATOM   1889  CE1 PHE A 234     -12.578   4.195 -10.445  1.00 98.25           C  
ATOM   1890  CE2 PHE A 234     -12.164   4.777  -8.156  1.00 98.25           C  
ATOM   1891  CZ  PHE A 234     -13.047   4.406  -9.156  1.00 98.25           C  
ATOM   1892  N   HIS A 235      -7.684   4.090 -12.828  1.00 97.75           N  
ATOM   1893  CA  HIS A 235      -6.852   4.656 -13.883  1.00 97.75           C  
ATOM   1894  C   HIS A 235      -6.543   6.125 -13.609  1.00 97.75           C  
ATOM   1895  CB  HIS A 235      -7.531   4.504 -15.242  1.00 97.75           C  
ATOM   1896  O   HIS A 235      -7.414   6.875 -13.164  1.00 97.75           O  
ATOM   1897  CG  HIS A 235      -6.637   4.812 -16.406  1.00 97.75           C  
ATOM   1898  CD2 HIS A 235      -5.926   4.004 -17.219  1.00 97.75           C  
ATOM   1899  ND1 HIS A 235      -6.395   6.102 -16.828  1.00 97.75           N  
ATOM   1900  CE1 HIS A 235      -5.570   6.066 -17.859  1.00 97.75           C  
ATOM   1901  NE2 HIS A 235      -5.273   4.805 -18.109  1.00 97.75           N  
ATOM   1902  N   PRO A 236      -5.367   6.523 -13.914  1.00 97.12           N  
ATOM   1903  CA  PRO A 236      -4.969   7.883 -13.531  1.00 97.12           C  
ATOM   1904  C   PRO A 236      -5.633   8.953 -14.391  1.00 97.12           C  
ATOM   1905  CB  PRO A 236      -3.453   7.879 -13.742  1.00 97.12           C  
ATOM   1906  O   PRO A 236      -5.742  10.109 -13.969  1.00 97.12           O  
ATOM   1907  CG  PRO A 236      -3.205   6.773 -14.719  1.00 97.12           C  
ATOM   1908  CD  PRO A 236      -4.219   5.691 -14.477  1.00 97.12           C  
ATOM   1909  N   ASN A 237      -6.094   8.648 -15.617  1.00 96.62           N  
ATOM   1910  CA  ASN A 237      -6.613   9.656 -16.531  1.00 96.62           C  
ATOM   1911  C   ASN A 237      -8.062   9.375 -16.922  1.00 96.62           C  
ATOM   1912  CB  ASN A 237      -5.738   9.750 -17.781  1.00 96.62           C  
ATOM   1913  O   ASN A 237      -8.727  10.219 -17.516  1.00 96.62           O  
ATOM   1914  CG  ASN A 237      -4.305  10.125 -17.469  1.00 96.62           C  
ATOM   1915  ND2 ASN A 237      -3.365   9.578 -18.234  1.00 96.62           N  
ATOM   1916  OD1 ASN A 237      -4.039  10.898 -16.547  1.00 96.62           O  
ATOM   1917  N   SER A 238      -8.523   8.234 -16.703  1.00 95.88           N  
ATOM   1918  CA  SER A 238      -9.891   7.848 -17.047  1.00 95.88           C  
ATOM   1919  C   SER A 238     -10.703   7.531 -15.789  1.00 95.88           C  
ATOM   1920  CB  SER A 238      -9.883   6.641 -17.984  1.00 95.88           C  
ATOM   1921  O   SER A 238     -10.500   6.492 -15.156  1.00 95.88           O  
ATOM   1922  OG  SER A 238      -9.211   6.941 -19.188  1.00 95.88           O  
ATOM   1923  N   CYS A 239     -11.727   8.281 -15.562  1.00 96.06           N  
ATOM   1924  CA  CYS A 239     -12.445   8.211 -14.297  1.00 96.06           C  
ATOM   1925  C   CYS A 239     -13.422   7.043 -14.289  1.00 96.06           C  
ATOM   1926  CB  CYS A 239     -13.195   9.516 -14.031  1.00 96.06           C  
ATOM   1927  O   CYS A 239     -14.062   6.770 -13.266  1.00 96.06           O  
ATOM   1928  SG  CYS A 239     -14.414   9.930 -15.305  1.00 96.06           S  
ATOM   1929  N   ASN A 240     -13.539   6.312 -15.367  1.00 94.94           N  
ATOM   1930  CA  ASN A 240     -14.469   5.191 -15.438  1.00 94.94           C  
ATOM   1931  C   ASN A 240     -13.742   3.854 -15.492  1.00 94.94           C  
ATOM   1932  CB  ASN A 240     -15.406   5.340 -16.641  1.00 94.94           C  
ATOM   1933  O   ASN A 240     -14.367   2.803 -15.609  1.00 94.94           O  
ATOM   1934  CG  ASN A 240     -16.250   6.598 -16.562  1.00 94.94           C  
ATOM   1935  ND2 ASN A 240     -16.469   7.223 -17.719  1.00 94.94           N  
ATOM   1936  OD1 ASN A 240     -16.703   7.000 -15.492  1.00 94.94           O  
ATOM   1937  N   THR A 241     -12.430   3.941 -15.453  1.00 95.50           N  
ATOM   1938  CA  THR A 241     -11.633   2.730 -15.625  1.00 95.50           C  
ATOM   1939  C   THR A 241     -10.844   2.416 -14.359  1.00 95.50           C  
ATOM   1940  CB  THR A 241     -10.664   2.861 -16.812  1.00 95.50           C  
ATOM   1941  O   THR A 241     -10.242   3.309 -13.758  1.00 95.50           O  
ATOM   1942  CG2 THR A 241      -9.906   1.560 -17.062  1.00 95.50           C  
ATOM   1943  OG1 THR A 241     -11.414   3.193 -18.000  1.00 95.50           O  
ATOM   1944  N   PHE A 242     -10.938   1.219 -13.953  1.00 97.06           N  
ATOM   1945  CA  PHE A 242     -10.141   0.763 -12.820  1.00 97.06           C  
ATOM   1946  C   PHE A 242      -9.695  -0.681 -13.016  1.00 97.06           C  
ATOM   1947  CB  PHE A 242     -10.930   0.894 -11.516  1.00 97.06           C  
ATOM   1948  O   PHE A 242     -10.188  -1.371 -13.914  1.00 97.06           O  
ATOM   1949  CG  PHE A 242     -12.039  -0.114 -11.367  1.00 97.06           C  
ATOM   1950  CD1 PHE A 242     -13.273   0.105 -11.961  1.00 97.06           C  
ATOM   1951  CD2 PHE A 242     -11.844  -1.280 -10.641  1.00 97.06           C  
ATOM   1952  CE1 PHE A 242     -14.305  -0.826 -11.836  1.00 97.06           C  
ATOM   1953  CE2 PHE A 242     -12.867  -2.215 -10.508  1.00 97.06           C  
ATOM   1954  CZ  PHE A 242     -14.094  -1.985 -11.102  1.00 97.06           C  
ATOM   1955  N   VAL A 243      -8.719  -1.054 -12.266  1.00 97.62           N  
ATOM   1956  CA  VAL A 243      -8.164  -2.402 -12.352  1.00 97.62           C  
ATOM   1957  C   VAL A 243      -8.180  -3.059 -10.977  1.00 97.62           C  
ATOM   1958  CB  VAL A 243      -6.734  -2.396 -12.930  1.00 97.62           C  
ATOM   1959  O   VAL A 243      -8.094  -2.371  -9.953  1.00 97.62           O  
ATOM   1960  CG1 VAL A 243      -5.762  -1.741 -11.953  1.00 97.62           C  
ATOM   1961  CG2 VAL A 243      -6.285  -3.820 -13.258  1.00 97.62           C  
ATOM   1962  N   TYR A 244      -8.352  -4.355 -10.938  1.00 97.81           N  
ATOM   1963  CA  TYR A 244      -8.102  -5.094  -9.711  1.00 97.81           C  
ATOM   1964  C   TYR A 244      -7.441  -6.438 -10.000  1.00 97.81           C  
ATOM   1965  CB  TYR A 244      -9.398  -5.309  -8.930  1.00 97.81           C  
ATOM   1966  O   TYR A 244      -7.594  -6.980 -11.102  1.00 97.81           O  
ATOM   1967  CG  TYR A 244     -10.359  -6.270  -9.602  1.00 97.81           C  
ATOM   1968  CD1 TYR A 244     -11.297  -5.816 -10.523  1.00 97.81           C  
ATOM   1969  CD2 TYR A 244     -10.320  -7.629  -9.312  1.00 97.81           C  
ATOM   1970  CE1 TYR A 244     -12.180  -6.695 -11.141  1.00 97.81           C  
ATOM   1971  CE2 TYR A 244     -11.203  -8.516  -9.922  1.00 97.81           C  
ATOM   1972  OH  TYR A 244     -12.992  -8.922 -11.445  1.00 97.81           O  
ATOM   1973  CZ  TYR A 244     -12.125  -8.039 -10.836  1.00 97.81           C  
ATOM   1974  N   SER A 245      -6.629  -6.883  -9.070  1.00 97.50           N  
ATOM   1975  CA  SER A 245      -5.895  -8.141  -9.195  1.00 97.50           C  
ATOM   1976  C   SER A 245      -6.422  -9.188  -8.219  1.00 97.50           C  
ATOM   1977  CB  SER A 245      -4.402  -7.910  -8.945  1.00 97.50           C  
ATOM   1978  O   SER A 245      -7.215  -8.867  -7.328  1.00 97.50           O  
ATOM   1979  OG  SER A 245      -4.176  -7.391  -7.648  1.00 97.50           O  
ATOM   1980  N   SER A 246      -5.953 -10.430  -8.469  1.00 95.56           N  
ATOM   1981  CA  SER A 246      -6.441 -11.531  -7.648  1.00 95.56           C  
ATOM   1982  C   SER A 246      -5.297 -12.398  -7.148  1.00 95.56           C  
ATOM   1983  CB  SER A 246      -7.434 -12.383  -8.438  1.00 95.56           C  
ATOM   1984  O   SER A 246      -4.164 -12.273  -7.621  1.00 95.56           O  
ATOM   1985  OG  SER A 246      -6.754 -13.336  -9.234  1.00 95.56           O  
ATOM   1986  N   SER A 247      -5.652 -13.258  -6.223  1.00 95.44           N  
ATOM   1987  CA  SER A 247      -4.707 -14.203  -5.645  1.00 95.44           C  
ATOM   1988  C   SER A 247      -4.340 -15.297  -6.645  1.00 95.44           C  
ATOM   1989  CB  SER A 247      -5.281 -14.828  -4.375  1.00 95.44           C  
ATOM   1990  O   SER A 247      -3.375 -16.031  -6.434  1.00 95.44           O  
ATOM   1991  OG  SER A 247      -6.484 -15.523  -4.660  1.00 95.44           O  
ATOM   1992  N   LYS A 248      -5.020 -15.391  -7.754  1.00 93.31           N  
ATOM   1993  CA  LYS A 248      -4.715 -16.375  -8.781  1.00 93.31           C  
ATOM   1994  C   LYS A 248      -3.736 -15.820  -9.812  1.00 93.31           C  
ATOM   1995  CB  LYS A 248      -6.000 -16.844  -9.477  1.00 93.31           C  
ATOM   1996  O   LYS A 248      -3.322 -16.531 -10.734  1.00 93.31           O  
ATOM   1997  CG  LYS A 248      -6.844 -17.797  -8.648  1.00 93.31           C  
ATOM   1998  CD  LYS A 248      -8.008 -18.359  -9.453  1.00 93.31           C  
ATOM   1999  CE  LYS A 248      -8.781 -19.406  -8.664  1.00 93.31           C  
ATOM   2000  NZ  LYS A 248      -9.938 -19.938  -9.445  1.00 93.31           N  
ATOM   2001  N   GLY A 249      -3.451 -14.523  -9.695  1.00 94.44           N  
ATOM   2002  CA  GLY A 249      -2.516 -13.906 -10.625  1.00 94.44           C  
ATOM   2003  C   GLY A 249      -3.197 -13.266 -11.820  1.00 94.44           C  
ATOM   2004  O   GLY A 249      -2.539 -12.922 -12.805  1.00 94.44           O  
ATOM   2005  N   THR A 250      -4.453 -13.141 -11.719  1.00 94.00           N  
ATOM   2006  CA  THR A 250      -5.203 -12.516 -12.805  1.00 94.00           C  
ATOM   2007  C   THR A 250      -5.449 -11.039 -12.516  1.00 94.00           C  
ATOM   2008  CB  THR A 250      -6.551 -13.227 -13.031  1.00 94.00           C  
ATOM   2009  O   THR A 250      -5.453 -10.617 -11.359  1.00 94.00           O  
ATOM   2010  CG2 THR A 250      -6.344 -14.711 -13.344  1.00 94.00           C  
ATOM   2011  OG1 THR A 250      -7.355 -13.109 -11.852  1.00 94.00           O  
ATOM   2012  N   ILE A 251      -5.609 -10.328 -13.625  1.00 96.19           N  
ATOM   2013  CA  ILE A 251      -5.906  -8.898 -13.562  1.00 96.19           C  
ATOM   2014  C   ILE A 251      -7.141  -8.586 -14.398  1.00 96.19           C  
ATOM   2015  CB  ILE A 251      -4.703  -8.055 -14.039  1.00 96.19           C  
ATOM   2016  O   ILE A 251      -7.250  -9.039 -15.539  1.00 96.19           O  
ATOM   2017  CG1 ILE A 251      -3.430  -8.461 -13.289  1.00 96.19           C  
ATOM   2018  CG2 ILE A 251      -4.988  -6.559 -13.852  1.00 96.19           C  
ATOM   2019  CD1 ILE A 251      -2.148  -8.227 -14.078  1.00 96.19           C  
ATOM   2020  N   ARG A 252      -7.980  -7.820 -13.859  1.00 95.56           N  
ATOM   2021  CA  ARG A 252      -9.188  -7.426 -14.578  1.00 95.56           C  
ATOM   2022  C   ARG A 252      -9.273  -5.910 -14.719  1.00 95.56           C  
ATOM   2023  CB  ARG A 252     -10.438  -7.957 -13.867  1.00 95.56           C  
ATOM   2024  O   ARG A 252      -9.258  -5.188 -13.719  1.00 95.56           O  
ATOM   2025  CG  ARG A 252     -10.602  -9.469 -13.961  1.00 95.56           C  
ATOM   2026  CD  ARG A 252     -11.828  -9.945 -13.203  1.00 95.56           C  
ATOM   2027  NE  ARG A 252     -12.023 -11.391 -13.352  1.00 95.56           N  
ATOM   2028  NH1 ARG A 252     -10.703 -11.961 -11.547  1.00 95.56           N  
ATOM   2029  NH2 ARG A 252     -11.727 -13.594 -12.781  1.00 95.56           N  
ATOM   2030  CZ  ARG A 252     -11.484 -12.312 -12.555  1.00 95.56           C  
ATOM   2031  N   LEU A 253      -9.305  -5.523 -15.898  1.00 95.44           N  
ATOM   2032  CA  LEU A 253      -9.531  -4.117 -16.219  1.00 95.44           C  
ATOM   2033  C   LEU A 253     -11.008  -3.846 -16.484  1.00 95.44           C  
ATOM   2034  CB  LEU A 253      -8.695  -3.705 -17.438  1.00 95.44           C  
ATOM   2035  O   LEU A 253     -11.570  -4.355 -17.453  1.00 95.44           O  
ATOM   2036  CG  LEU A 253      -8.727  -2.221 -17.812  1.00 95.44           C  
ATOM   2037  CD1 LEU A 253      -7.980  -1.396 -16.766  1.00 95.44           C  
ATOM   2038  CD2 LEU A 253      -8.133  -2.004 -19.188  1.00 95.44           C  
ATOM   2039  N   CYS A 254     -11.516  -2.973 -15.695  1.00 94.56           N  
ATOM   2040  CA  CYS A 254     -12.961  -2.785 -15.711  1.00 94.56           C  
ATOM   2041  C   CYS A 254     -13.320  -1.380 -16.172  1.00 94.56           C  
ATOM   2042  CB  CYS A 254     -13.555  -3.043 -14.328  1.00 94.56           C  
ATOM   2043  O   CYS A 254     -12.578  -0.430 -15.930  1.00 94.56           O  
ATOM   2044  SG  CYS A 254     -13.195  -4.691 -13.680  1.00 94.56           S  
ATOM   2045  N   ASP A 255     -14.438  -1.340 -16.891  1.00 91.69           N  
ATOM   2046  CA  ASP A 255     -15.086  -0.089 -17.266  1.00 91.69           C  
ATOM   2047  C   ASP A 255     -16.438   0.072 -16.578  1.00 91.69           C  
ATOM   2048  CB  ASP A 255     -15.258  -0.024 -18.797  1.00 91.69           C  
ATOM   2049  O   ASP A 255     -17.359  -0.716 -16.812  1.00 91.69           O  
ATOM   2050  CG  ASP A 255     -15.711   1.343 -19.281  1.00 91.69           C  
ATOM   2051  OD1 ASP A 255     -16.266   2.125 -18.469  1.00 91.69           O  
ATOM   2052  OD2 ASP A 255     -15.508   1.638 -20.469  1.00 91.69           O  
ATOM   2053  N   MET A 256     -16.609   1.010 -15.805  1.00 88.38           N  
ATOM   2054  CA  MET A 256     -17.781   1.199 -14.969  1.00 88.38           C  
ATOM   2055  C   MET A 256     -19.000   1.574 -15.812  1.00 88.38           C  
ATOM   2056  CB  MET A 256     -17.531   2.277 -13.914  1.00 88.38           C  
ATOM   2057  O   MET A 256     -20.141   1.472 -15.352  1.00 88.38           O  
ATOM   2058  CG  MET A 256     -16.547   1.858 -12.836  1.00 88.38           C  
ATOM   2059  SD  MET A 256     -16.484   3.051 -11.445  1.00 88.38           S  
ATOM   2060  CE  MET A 256     -15.820   4.508 -12.297  1.00 88.38           C  
ATOM   2061  N   ARG A 257     -18.812   2.057 -16.984  1.00 84.06           N  
ATOM   2062  CA  ARG A 257     -19.906   2.449 -17.859  1.00 84.06           C  
ATOM   2063  C   ARG A 257     -20.578   1.228 -18.469  1.00 84.06           C  
ATOM   2064  CB  ARG A 257     -19.406   3.383 -18.969  1.00 84.06           C  
ATOM   2065  O   ARG A 257     -21.703   1.314 -18.953  1.00 84.06           O  
ATOM   2066  CG  ARG A 257     -18.812   4.688 -18.453  1.00 84.06           C  
ATOM   2067  CD  ARG A 257     -18.172   5.500 -19.562  1.00 84.06           C  
ATOM   2068  NE  ARG A 257     -16.953   4.871 -20.062  1.00 84.06           N  
ATOM   2069  NH1 ARG A 257     -16.547   6.465 -21.672  1.00 84.06           N  
ATOM   2070  NH2 ARG A 257     -15.109   4.695 -21.406  1.00 84.06           N  
ATOM   2071  CZ  ARG A 257     -16.203   5.348 -21.047  1.00 84.06           C  
ATOM   2072  N   ALA A 258     -19.906   0.214 -18.484  1.00 76.31           N  
ATOM   2073  CA  ALA A 258     -20.391  -0.964 -19.188  1.00 76.31           C  
ATOM   2074  C   ALA A 258     -21.484  -1.681 -18.391  1.00 76.31           C  
ATOM   2075  CB  ALA A 258     -19.234  -1.919 -19.484  1.00 76.31           C  
ATOM   2076  O   ALA A 258     -22.406  -2.260 -18.969  1.00 76.31           O  
ATOM   2077  N   SER A 259     -21.375  -1.739 -17.062  1.00 72.94           N  
ATOM   2078  CA  SER A 259     -22.344  -2.424 -16.203  1.00 72.94           C  
ATOM   2079  C   SER A 259     -22.297  -1.882 -14.781  1.00 72.94           C  
ATOM   2080  CB  SER A 259     -22.078  -3.930 -16.188  1.00 72.94           C  
ATOM   2081  O   SER A 259     -21.344  -1.222 -14.391  1.00 72.94           O  
ATOM   2082  OG  SER A 259     -23.125  -4.621 -15.531  1.00 72.94           O  
ATOM   2083  N   ALA A 260     -23.391  -2.084 -14.102  1.00 69.25           N  
ATOM   2084  CA  ALA A 260     -23.422  -1.688 -12.695  1.00 69.25           C  
ATOM   2085  C   ALA A 260     -22.391  -2.449 -11.883  1.00 69.25           C  
ATOM   2086  CB  ALA A 260     -24.828  -1.918 -12.117  1.00 69.25           C  
ATOM   2087  O   ALA A 260     -21.672  -1.861 -11.062  1.00 69.25           O  
ATOM   2088  N   LEU A 261     -22.406  -3.736 -12.242  1.00 73.56           N  
ATOM   2089  CA  LEU A 261     -21.344  -4.578 -11.688  1.00 73.56           C  
ATOM   2090  C   LEU A 261     -20.312  -4.906 -12.750  1.00 73.56           C  
ATOM   2091  CB  LEU A 261     -21.938  -5.871 -11.117  1.00 73.56           C  
ATOM   2092  O   LEU A 261     -20.641  -5.434 -13.812  1.00 73.56           O  
ATOM   2093  CG  LEU A 261     -22.719  -5.742  -9.805  1.00 73.56           C  
ATOM   2094  CD1 LEU A 261     -23.500  -7.016  -9.531  1.00 73.56           C  
ATOM   2095  CD2 LEU A 261     -21.766  -5.438  -8.648  1.00 73.56           C  
ATOM   2096  N   CYS A 262     -19.094  -4.441 -12.547  1.00 74.94           N  
ATOM   2097  CA  CYS A 262     -18.047  -4.461 -13.562  1.00 74.94           C  
ATOM   2098  C   CYS A 262     -17.391  -5.836 -13.641  1.00 74.94           C  
ATOM   2099  CB  CYS A 262     -16.984  -3.398 -13.250  1.00 74.94           C  
ATOM   2100  O   CYS A 262     -16.328  -5.984 -14.242  1.00 74.94           O  
ATOM   2101  SG  CYS A 262     -17.625  -1.707 -13.312  1.00 74.94           S  
ATOM   2102  N   ASP A 263     -17.953  -6.801 -13.102  1.00 66.31           N  
ATOM   2103  CA  ASP A 263     -17.328  -8.117 -13.094  1.00 66.31           C  
ATOM   2104  C   ASP A 263     -17.438  -8.781 -14.469  1.00 66.31           C  
ATOM   2105  CB  ASP A 263     -17.953  -9.016 -12.023  1.00 66.31           C  
ATOM   2106  O   ASP A 263     -16.516  -9.484 -14.898  1.00 66.31           O  
ATOM   2107  CG  ASP A 263     -19.469  -9.023 -12.086  1.00 66.31           C  
ATOM   2108  OD1 ASP A 263     -20.062  -8.164 -12.766  1.00 66.31           O  
ATOM   2109  OD2 ASP A 263     -20.078  -9.906 -11.430  1.00 66.31           O  
ATOM   2110  N   ARG A 264     -18.438  -8.484 -15.258  1.00 69.25           N  
ATOM   2111  CA  ARG A 264     -18.703  -9.211 -16.500  1.00 69.25           C  
ATOM   2112  C   ARG A 264     -18.016  -8.531 -17.688  1.00 69.25           C  
ATOM   2113  CB  ARG A 264     -20.203  -9.320 -16.750  1.00 69.25           C  
ATOM   2114  O   ARG A 264     -17.531  -9.203 -18.594  1.00 69.25           O  
ATOM   2115  CG  ARG A 264     -20.938 -10.195 -15.742  1.00 69.25           C  
ATOM   2116  CD  ARG A 264     -22.406 -10.359 -16.094  1.00 69.25           C  
ATOM   2117  NE  ARG A 264     -23.109 -11.164 -15.102  1.00 69.25           N  
ATOM   2118  NH1 ARG A 264     -25.188 -10.914 -16.078  1.00 69.25           N  
ATOM   2119  NH2 ARG A 264     -24.953 -12.148 -14.156  1.00 69.25           N  
ATOM   2120  CZ  ARG A 264     -24.422 -11.406 -15.117  1.00 69.25           C  
ATOM   2121  N   HIS A 265     -17.984  -7.215 -17.625  1.00 69.31           N  
ATOM   2122  CA  HIS A 265     -17.406  -6.500 -18.766  1.00 69.31           C  
ATOM   2123  C   HIS A 265     -16.031  -5.930 -18.422  1.00 69.31           C  
ATOM   2124  CB  HIS A 265     -18.344  -5.379 -19.219  1.00 69.31           C  
ATOM   2125  O   HIS A 265     -15.914  -4.746 -18.094  1.00 69.31           O  
ATOM   2126  CG  HIS A 265     -19.656  -5.867 -19.734  1.00 69.31           C  
ATOM   2127  CD2 HIS A 265     -20.891  -5.910 -19.172  1.00 69.31           C  
ATOM   2128  ND1 HIS A 265     -19.797  -6.395 -21.000  1.00 69.31           N  
ATOM   2129  CE1 HIS A 265     -21.062  -6.738 -21.188  1.00 69.31           C  
ATOM   2130  NE2 HIS A 265     -21.750  -6.457 -20.078  1.00 69.31           N  
ATOM   2131  N   SER A 266     -15.125  -6.859 -18.375  1.00 82.38           N  
ATOM   2132  CA  SER A 266     -13.758  -6.453 -18.078  1.00 82.38           C  
ATOM   2133  C   SER A 266     -12.758  -7.145 -19.000  1.00 82.38           C  
ATOM   2134  CB  SER A 266     -13.414  -6.766 -16.609  1.00 82.38           C  
ATOM   2135  O   SER A 266     -13.055  -8.195 -19.562  1.00 82.38           O  
ATOM   2136  OG  SER A 266     -13.477  -8.164 -16.375  1.00 82.38           O  
ATOM   2137  N   LYS A 267     -11.734  -6.430 -19.297  1.00 85.75           N  
ATOM   2138  CA  LYS A 267     -10.594  -7.062 -19.969  1.00 85.75           C  
ATOM   2139  C   LYS A 267      -9.773  -7.891 -18.984  1.00 85.75           C  
ATOM   2140  CB  LYS A 267      -9.711  -6.012 -20.625  1.00 85.75           C  
ATOM   2141  O   LYS A 267      -9.461  -7.426 -17.875  1.00 85.75           O  
ATOM   2142  CG  LYS A 267     -10.359  -5.316 -21.812  1.00 85.75           C  
ATOM   2143  CD  LYS A 267      -9.398  -4.344 -22.484  1.00 85.75           C  
ATOM   2144  CE  LYS A 267     -10.055  -3.627 -23.656  1.00 85.75           C  
ATOM   2145  NZ  LYS A 267      -9.117  -2.668 -24.328  1.00 85.75           N  
ATOM   2146  N   LEU A 268      -9.492  -9.102 -19.422  1.00 85.88           N  
ATOM   2147  CA  LEU A 268      -8.758 -10.016 -18.562  1.00 85.88           C  
ATOM   2148  C   LEU A 268      -7.293 -10.094 -18.969  1.00 85.88           C  
ATOM   2149  CB  LEU A 268      -9.383 -11.414 -18.594  1.00 85.88           C  
ATOM   2150  O   LEU A 268      -6.988 -10.289 -20.156  1.00 85.88           O  
ATOM   2151  CG  LEU A 268      -8.734 -12.469 -17.703  1.00 85.88           C  
ATOM   2152  CD1 LEU A 268      -8.945 -12.125 -16.234  1.00 85.88           C  
ATOM   2153  CD2 LEU A 268      -9.297 -13.852 -18.016  1.00 85.88           C  
ATOM   2154  N   PHE A 269      -6.410  -9.812 -18.062  1.00 86.25           N  
ATOM   2155  CA  PHE A 269      -4.969  -9.945 -18.250  1.00 86.25           C  
ATOM   2156  C   PHE A 269      -4.426 -11.148 -17.500  1.00 86.25           C  
ATOM   2157  CB  PHE A 269      -4.250  -8.672 -17.797  1.00 86.25           C  
ATOM   2158  O   PHE A 269      -4.461 -11.180 -16.266  1.00 86.25           O  
ATOM   2159  CG  PHE A 269      -4.641  -7.445 -18.578  1.00 86.25           C  
ATOM   2160  CD1 PHE A 269      -3.783  -6.902 -19.531  1.00 86.25           C  
ATOM   2161  CD2 PHE A 269      -5.867  -6.828 -18.359  1.00 86.25           C  
ATOM   2162  CE1 PHE A 269      -4.145  -5.766 -20.250  1.00 86.25           C  
ATOM   2163  CE2 PHE A 269      -6.230  -5.691 -19.078  1.00 86.25           C  
ATOM   2164  CZ  PHE A 269      -5.371  -5.164 -20.016  1.00 86.25           C  
ATOM   2165  N   GLU A 270      -3.973 -12.133 -18.156  1.00 87.12           N  
ATOM   2166  CA  GLU A 270      -3.457 -13.359 -17.562  1.00 87.12           C  
ATOM   2167  C   GLU A 270      -2.434 -14.031 -18.469  1.00 87.12           C  
ATOM   2168  CB  GLU A 270      -4.602 -14.320 -17.234  1.00 87.12           C  
ATOM   2169  O   GLU A 270      -2.600 -14.055 -19.688  1.00 87.12           O  
ATOM   2170  CG  GLU A 270      -4.160 -15.570 -16.484  1.00 87.12           C  
ATOM   2171  CD  GLU A 270      -5.312 -16.500 -16.141  1.00 87.12           C  
ATOM   2172  OE1 GLU A 270      -5.094 -17.484 -15.406  1.00 87.12           O  
ATOM   2173  OE2 GLU A 270      -6.441 -16.234 -16.609  1.00 87.12           O  
ATOM   2174  N   GLU A 271      -1.394 -14.422 -17.844  1.00 84.06           N  
ATOM   2175  CA  GLU A 271      -0.390 -15.188 -18.578  1.00 84.06           C  
ATOM   2176  C   GLU A 271      -0.766 -16.656 -18.656  1.00 84.06           C  
ATOM   2177  CB  GLU A 271       0.988 -15.023 -17.938  1.00 84.06           C  
ATOM   2178  O   GLU A 271      -1.072 -17.281 -17.641  1.00 84.06           O  
ATOM   2179  CG  GLU A 271       2.139 -15.484 -18.828  1.00 84.06           C  
ATOM   2180  CD  GLU A 271       3.506 -15.219 -18.219  1.00 84.06           C  
ATOM   2181  OE1 GLU A 271       4.527 -15.430 -18.906  1.00 84.06           O  
ATOM   2182  OE2 GLU A 271       3.557 -14.789 -17.047  1.00 84.06           O  
ATOM   2183  N   PRO A 272      -0.771 -17.109 -19.828  1.00 79.81           N  
ATOM   2184  CA  PRO A 272      -1.066 -18.547 -19.938  1.00 79.81           C  
ATOM   2185  C   PRO A 272      -0.051 -19.422 -19.203  1.00 79.81           C  
ATOM   2186  CB  PRO A 272      -1.014 -18.797 -21.453  1.00 79.81           C  
ATOM   2187  O   PRO A 272       1.152 -19.141 -19.266  1.00 79.81           O  
ATOM   2188  CG  PRO A 272      -0.762 -17.453 -22.062  1.00 79.81           C  
ATOM   2189  CD  PRO A 272      -0.542 -16.469 -20.953  1.00 79.81           C  
ATOM   2190  N   GLU A 273      -0.495 -20.203 -18.312  1.00 76.75           N  
ATOM   2191  CA  GLU A 273       0.395 -21.078 -17.547  1.00 76.75           C  
ATOM   2192  C   GLU A 273       0.586 -22.422 -18.266  1.00 76.75           C  
ATOM   2193  CB  GLU A 273      -0.148 -21.312 -16.141  1.00 76.75           C  
ATOM   2194  O   GLU A 273      -0.360 -22.969 -18.828  1.00 76.75           O  
ATOM   2195  CG  GLU A 273       0.270 -20.234 -15.141  1.00 76.75           C  
ATOM   2196  CD  GLU A 273      -0.184 -20.531 -13.719  1.00 76.75           C  
ATOM   2197  OE1 GLU A 273       0.151 -19.750 -12.797  1.00 76.75           O  
ATOM   2198  OE2 GLU A 273      -0.879 -21.562 -13.523  1.00 76.75           O  
ATOM   2199  N   ASP A 274       1.823 -22.766 -18.266  1.00 75.94           N  
ATOM   2200  CA  ASP A 274       2.113 -24.109 -18.719  1.00 75.94           C  
ATOM   2201  C   ASP A 274       1.807 -25.141 -17.625  1.00 75.94           C  
ATOM   2202  CB  ASP A 274       3.574 -24.234 -19.141  1.00 75.94           C  
ATOM   2203  O   ASP A 274       2.453 -25.141 -16.562  1.00 75.94           O  
ATOM   2204  CG  ASP A 274       3.869 -25.531 -19.891  1.00 75.94           C  
ATOM   2205  OD1 ASP A 274       3.029 -26.453 -19.859  1.00 75.94           O  
ATOM   2206  OD2 ASP A 274       4.953 -25.625 -20.500  1.00 75.94           O  
ATOM   2207  N   PRO A 275       0.826 -25.906 -17.812  1.00 76.19           N  
ATOM   2208  CA  PRO A 275       0.447 -26.891 -16.797  1.00 76.19           C  
ATOM   2209  C   PRO A 275       1.604 -27.797 -16.391  1.00 76.19           C  
ATOM   2210  CB  PRO A 275      -0.668 -27.688 -17.469  1.00 76.19           C  
ATOM   2211  O   PRO A 275       1.625 -28.312 -15.266  1.00 76.19           O  
ATOM   2212  CG  PRO A 275      -1.012 -26.906 -18.688  1.00 76.19           C  
ATOM   2213  CD  PRO A 275       0.087 -25.922 -18.953  1.00 76.19           C  
ATOM   2214  N   SER A 276       2.516 -27.984 -17.281  1.00 76.62           N  
ATOM   2215  CA  SER A 276       3.650 -28.859 -16.984  1.00 76.62           C  
ATOM   2216  C   SER A 276       4.574 -28.234 -15.945  1.00 76.62           C  
ATOM   2217  CB  SER A 276       4.438 -29.156 -18.266  1.00 76.62           C  
ATOM   2218  O   SER A 276       5.332 -28.938 -15.281  1.00 76.62           O  
ATOM   2219  OG  SER A 276       5.039 -27.984 -18.766  1.00 76.62           O  
ATOM   2220  N   ASN A 277       4.426 -26.938 -15.734  1.00 77.31           N  
ATOM   2221  CA  ASN A 277       5.301 -26.219 -14.812  1.00 77.31           C  
ATOM   2222  C   ASN A 277       4.598 -25.922 -13.484  1.00 77.31           C  
ATOM   2223  CB  ASN A 277       5.809 -24.922 -15.445  1.00 77.31           C  
ATOM   2224  O   ASN A 277       5.117 -25.172 -12.656  1.00 77.31           O  
ATOM   2225  CG  ASN A 277       6.863 -25.156 -16.500  1.00 77.31           C  
ATOM   2226  ND2 ASN A 277       7.078 -24.172 -17.359  1.00 77.31           N  
ATOM   2227  OD1 ASN A 277       7.480 -26.234 -16.547  1.00 77.31           O  
ATOM   2228  N   ARG A 278       3.428 -26.531 -13.367  1.00 81.88           N  
ATOM   2229  CA  ARG A 278       2.652 -26.234 -12.172  1.00 81.88           C  
ATOM   2230  C   ARG A 278       3.203 -26.984 -10.961  1.00 81.88           C  
ATOM   2231  CB  ARG A 278       1.179 -26.594 -12.383  1.00 81.88           C  
ATOM   2232  O   ARG A 278       3.525 -28.172 -11.055  1.00 81.88           O  
ATOM   2233  CG  ARG A 278       0.223 -25.812 -11.500  1.00 81.88           C  
ATOM   2234  CD  ARG A 278      -1.230 -26.078 -11.852  1.00 81.88           C  
ATOM   2235  NE  ARG A 278      -2.148 -25.391 -10.953  1.00 81.88           N  
ATOM   2236  NH1 ARG A 278      -4.066 -26.172 -11.977  1.00 81.88           N  
ATOM   2237  NH2 ARG A 278      -4.215 -24.781 -10.156  1.00 81.88           N  
ATOM   2238  CZ  ARG A 278      -3.475 -25.453 -11.031  1.00 81.88           C  
ATOM   2239  N   SER A 279       3.551 -26.250 -10.008  1.00 82.25           N  
ATOM   2240  CA  SER A 279       4.023 -26.797  -8.750  1.00 82.25           C  
ATOM   2241  C   SER A 279       3.111 -26.406  -7.590  1.00 82.25           C  
ATOM   2242  CB  SER A 279       5.453 -26.344  -8.461  1.00 82.25           C  
ATOM   2243  O   SER A 279       2.193 -25.609  -7.766  1.00 82.25           O  
ATOM   2244  OG  SER A 279       5.461 -25.078  -7.828  1.00 82.25           O  
ATOM   2245  N   PHE A 280       3.395 -26.969  -6.453  1.00 84.56           N  
ATOM   2246  CA  PHE A 280       2.635 -26.719  -5.234  1.00 84.56           C  
ATOM   2247  C   PHE A 280       2.586 -25.234  -4.922  1.00 84.56           C  
ATOM   2248  CB  PHE A 280       3.244 -27.484  -4.055  1.00 84.56           C  
ATOM   2249  O   PHE A 280       1.556 -24.719  -4.480  1.00 84.56           O  
ATOM   2250  CG  PHE A 280       2.602 -27.172  -2.730  1.00 84.56           C  
ATOM   2251  CD1 PHE A 280       3.203 -26.297  -1.840  1.00 84.56           C  
ATOM   2252  CD2 PHE A 280       1.393 -27.766  -2.379  1.00 84.56           C  
ATOM   2253  CE1 PHE A 280       2.609 -26.000  -0.613  1.00 84.56           C  
ATOM   2254  CE2 PHE A 280       0.792 -27.469  -1.155  1.00 84.56           C  
ATOM   2255  CZ  PHE A 280       1.402 -26.594  -0.274  1.00 84.56           C  
ATOM   2256  N   PHE A 281       3.650 -24.516  -5.238  1.00 91.50           N  
ATOM   2257  CA  PHE A 281       3.754 -23.109  -4.840  1.00 91.50           C  
ATOM   2258  C   PHE A 281       3.250 -22.203  -5.949  1.00 91.50           C  
ATOM   2259  CB  PHE A 281       5.203 -22.766  -4.488  1.00 91.50           C  
ATOM   2260  O   PHE A 281       3.191 -20.984  -5.777  1.00 91.50           O  
ATOM   2261  CG  PHE A 281       5.742 -23.516  -3.309  1.00 91.50           C  
ATOM   2262  CD1 PHE A 281       5.246 -23.297  -2.029  1.00 91.50           C  
ATOM   2263  CD2 PHE A 281       6.746 -24.469  -3.479  1.00 91.50           C  
ATOM   2264  CE1 PHE A 281       5.746 -24.000  -0.937  1.00 91.50           C  
ATOM   2265  CE2 PHE A 281       7.250 -25.172  -2.391  1.00 91.50           C  
ATOM   2266  CZ  PHE A 281       6.746 -24.938  -1.121  1.00 91.50           C  
ATOM   2267  N   SER A 282       2.959 -22.719  -7.094  1.00 90.88           N  
ATOM   2268  CA  SER A 282       2.627 -21.906  -8.266  1.00 90.88           C  
ATOM   2269  C   SER A 282       1.500 -20.922  -7.961  1.00 90.88           C  
ATOM   2270  CB  SER A 282       2.227 -22.797  -9.438  1.00 90.88           C  
ATOM   2271  O   SER A 282       1.589 -19.750  -8.305  1.00 90.88           O  
ATOM   2272  OG  SER A 282       3.348 -23.516  -9.930  1.00 90.88           O  
ATOM   2273  N   GLU A 283       0.542 -21.391  -7.316  1.00 89.06           N  
ATOM   2274  CA  GLU A 283      -0.586 -20.531  -6.996  1.00 89.06           C  
ATOM   2275  C   GLU A 283      -0.186 -19.453  -5.988  1.00 89.06           C  
ATOM   2276  CB  GLU A 283      -1.758 -21.344  -6.449  1.00 89.06           C  
ATOM   2277  O   GLU A 283      -0.624 -18.312  -6.090  1.00 89.06           O  
ATOM   2278  CG  GLU A 283      -3.055 -20.562  -6.320  1.00 89.06           C  
ATOM   2279  CD  GLU A 283      -4.219 -21.406  -5.816  1.00 89.06           C  
ATOM   2280  OE1 GLU A 283      -5.289 -20.828  -5.516  1.00 89.06           O  
ATOM   2281  OE2 GLU A 283      -4.055 -22.641  -5.723  1.00 89.06           O  
ATOM   2282  N   ILE A 284       0.606 -19.766  -5.078  1.00 93.12           N  
ATOM   2283  CA  ILE A 284       1.019 -18.844  -4.027  1.00 93.12           C  
ATOM   2284  C   ILE A 284       1.901 -17.750  -4.617  1.00 93.12           C  
ATOM   2285  CB  ILE A 284       1.765 -19.594  -2.891  1.00 93.12           C  
ATOM   2286  O   ILE A 284       1.687 -16.562  -4.355  1.00 93.12           O  
ATOM   2287  CG1 ILE A 284       0.850 -20.625  -2.238  1.00 93.12           C  
ATOM   2288  CG2 ILE A 284       2.283 -18.594  -1.851  1.00 93.12           C  
ATOM   2289  CD1 ILE A 284       1.540 -21.484  -1.186  1.00 93.12           C  
ATOM   2290  N   ILE A 285       2.855 -18.141  -5.445  1.00 95.12           N  
ATOM   2291  CA  ILE A 285       3.830 -17.188  -5.953  1.00 95.12           C  
ATOM   2292  C   ILE A 285       3.201 -16.344  -7.066  1.00 95.12           C  
ATOM   2293  CB  ILE A 285       5.105 -17.891  -6.465  1.00 95.12           C  
ATOM   2294  O   ILE A 285       3.732 -15.297  -7.438  1.00 95.12           O  
ATOM   2295  CG1 ILE A 285       4.750 -18.875  -7.582  1.00 95.12           C  
ATOM   2296  CG2 ILE A 285       5.832 -18.594  -5.316  1.00 95.12           C  
ATOM   2297  CD1 ILE A 285       5.957 -19.547  -8.219  1.00 95.12           C  
ATOM   2298  N   SER A 286       2.117 -16.828  -7.598  1.00 93.94           N  
ATOM   2299  CA  SER A 286       1.454 -16.094  -8.672  1.00 93.94           C  
ATOM   2300  C   SER A 286       0.572 -14.984  -8.117  1.00 93.94           C  
ATOM   2301  CB  SER A 286       0.614 -17.047  -9.531  1.00 93.94           C  
ATOM   2302  O   SER A 286       0.124 -14.109  -8.859  1.00 93.94           O  
ATOM   2303  OG  SER A 286      -0.414 -17.641  -8.758  1.00 93.94           O  
ATOM   2304  N   SER A 287       0.272 -15.055  -6.836  1.00 95.94           N  
ATOM   2305  CA  SER A 287      -0.572 -14.031  -6.219  1.00 95.94           C  
ATOM   2306  C   SER A 287       0.017 -12.641  -6.406  1.00 95.94           C  
ATOM   2307  CB  SER A 287      -0.756 -14.320  -4.727  1.00 95.94           C  
ATOM   2308  O   SER A 287       1.193 -12.414  -6.117  1.00 95.94           O  
ATOM   2309  OG  SER A 287      -1.508 -13.289  -4.105  1.00 95.94           O  
ATOM   2310  N   ILE A 288      -0.828 -11.742  -6.906  1.00 97.56           N  
ATOM   2311  CA  ILE A 288      -0.374 -10.375  -7.152  1.00 97.56           C  
ATOM   2312  C   ILE A 288      -0.479  -9.562  -5.871  1.00 97.56           C  
ATOM   2313  CB  ILE A 288      -1.186  -9.711  -8.289  1.00 97.56           C  
ATOM   2314  O   ILE A 288      -1.562  -9.438  -5.293  1.00 97.56           O  
ATOM   2315  CG1 ILE A 288      -1.005 -10.477  -9.602  1.00 97.56           C  
ATOM   2316  CG2 ILE A 288      -0.776  -8.242  -8.445  1.00 97.56           C  
ATOM   2317  CD1 ILE A 288      -1.923 -10.008 -10.719  1.00 97.56           C  
ATOM   2318  N   SER A 289       0.646  -9.023  -5.500  1.00 97.19           N  
ATOM   2319  CA  SER A 289       0.665  -8.273  -4.250  1.00 97.19           C  
ATOM   2320  C   SER A 289       0.380  -6.793  -4.492  1.00 97.19           C  
ATOM   2321  CB  SER A 289       2.014  -8.430  -3.549  1.00 97.19           C  
ATOM   2322  O   SER A 289      -0.041  -6.078  -3.580  1.00 97.19           O  
ATOM   2323  OG  SER A 289       3.066  -7.953  -4.367  1.00 97.19           O  
ATOM   2324  N   ASP A 290       0.647  -6.297  -5.711  1.00 98.38           N  
ATOM   2325  CA  ASP A 290       0.437  -4.883  -6.008  1.00 98.38           C  
ATOM   2326  C   ASP A 290       0.208  -4.664  -7.504  1.00 98.38           C  
ATOM   2327  CB  ASP A 290       1.628  -4.051  -5.531  1.00 98.38           C  
ATOM   2328  O   ASP A 290       0.737  -5.406  -8.336  1.00 98.38           O  
ATOM   2329  CG  ASP A 290       1.282  -2.588  -5.320  1.00 98.38           C  
ATOM   2330  OD1 ASP A 290       0.082  -2.238  -5.320  1.00 98.38           O  
ATOM   2331  OD2 ASP A 290       2.219  -1.776  -5.152  1.00 98.38           O  
ATOM   2332  N   VAL A 291      -0.564  -3.680  -7.805  1.00 98.38           N  
ATOM   2333  CA  VAL A 291      -0.846  -3.250  -9.172  1.00 98.38           C  
ATOM   2334  C   VAL A 291      -0.817  -1.725  -9.242  1.00 98.38           C  
ATOM   2335  CB  VAL A 291      -2.211  -3.781  -9.664  1.00 98.38           C  
ATOM   2336  O   VAL A 291      -1.421  -1.043  -8.414  1.00 98.38           O  
ATOM   2337  CG1 VAL A 291      -2.545  -3.217 -11.039  1.00 98.38           C  
ATOM   2338  CG2 VAL A 291      -2.207  -5.309  -9.695  1.00 98.38           C  
ATOM   2339  N   LYS A 292      -0.063  -1.217 -10.219  1.00 97.94           N  
ATOM   2340  CA  LYS A 292       0.067   0.228 -10.383  1.00 97.94           C  
ATOM   2341  C   LYS A 292       0.009   0.617 -11.859  1.00 97.94           C  
ATOM   2342  CB  LYS A 292       1.372   0.726  -9.766  1.00 97.94           C  
ATOM   2343  O   LYS A 292       0.673   0.001 -12.695  1.00 97.94           O  
ATOM   2344  CG  LYS A 292       1.432   0.579  -8.250  1.00 97.94           C  
ATOM   2345  CD  LYS A 292       0.534   1.595  -7.555  1.00 97.94           C  
ATOM   2346  CE  LYS A 292       0.649   1.498  -6.039  1.00 97.94           C  
ATOM   2347  NZ  LYS A 292      -0.296   2.428  -5.352  1.00 97.94           N  
ATOM   2348  N   PHE A 293      -0.786   1.633 -12.133  1.00 98.38           N  
ATOM   2349  CA  PHE A 293      -0.733   2.219 -13.469  1.00 98.38           C  
ATOM   2350  C   PHE A 293       0.483   3.127 -13.609  1.00 98.38           C  
ATOM   2351  CB  PHE A 293      -2.014   3.006 -13.758  1.00 98.38           C  
ATOM   2352  O   PHE A 293       0.930   3.734 -12.633  1.00 98.38           O  
ATOM   2353  CG  PHE A 293      -3.211   2.137 -14.031  1.00 98.38           C  
ATOM   2354  CD1 PHE A 293      -3.387   1.537 -15.273  1.00 98.38           C  
ATOM   2355  CD2 PHE A 293      -4.164   1.920 -13.047  1.00 98.38           C  
ATOM   2356  CE1 PHE A 293      -4.496   0.732 -15.523  1.00 98.38           C  
ATOM   2357  CE2 PHE A 293      -5.273   1.116 -13.289  1.00 98.38           C  
ATOM   2358  CZ  PHE A 293      -5.438   0.525 -14.531  1.00 98.38           C  
ATOM   2359  N   SER A 294       0.959   3.135 -14.828  1.00 98.19           N  
ATOM   2360  CA  SER A 294       1.955   4.164 -15.109  1.00 98.19           C  
ATOM   2361  C   SER A 294       1.339   5.559 -15.062  1.00 98.19           C  
ATOM   2362  CB  SER A 294       2.596   3.928 -16.484  1.00 98.19           C  
ATOM   2363  O   SER A 294       0.116   5.703 -15.125  1.00 98.19           O  
ATOM   2364  OG  SER A 294       1.637   4.070 -17.516  1.00 98.19           O  
ATOM   2365  N   HIS A 295       2.203   6.543 -14.922  1.00 96.62           N  
ATOM   2366  CA  HIS A 295       1.706   7.914 -14.875  1.00 96.62           C  
ATOM   2367  C   HIS A 295       1.025   8.297 -16.188  1.00 96.62           C  
ATOM   2368  CB  HIS A 295       2.846   8.883 -14.570  1.00 96.62           C  
ATOM   2369  O   HIS A 295       0.033   9.031 -16.172  1.00 96.62           O  
ATOM   2370  CG  HIS A 295       3.490   8.656 -13.234  1.00 96.62           C  
ATOM   2371  CD2 HIS A 295       3.227   9.188 -12.016  1.00 96.62           C  
ATOM   2372  ND1 HIS A 295       4.547   7.789 -13.062  1.00 96.62           N  
ATOM   2373  CE1 HIS A 295       4.906   7.797 -11.789  1.00 96.62           C  
ATOM   2374  NE2 HIS A 295       4.121   8.633 -11.133  1.00 96.62           N  
ATOM   2375  N   SER A 296       1.474   7.809 -17.250  1.00 95.19           N  
ATOM   2376  CA  SER A 296       0.890   8.086 -18.562  1.00 95.19           C  
ATOM   2377  C   SER A 296      -0.465   7.406 -18.719  1.00 95.19           C  
ATOM   2378  CB  SER A 296       1.831   7.629 -19.672  1.00 95.19           C  
ATOM   2379  O   SER A 296      -1.265   7.789 -19.578  1.00 95.19           O  
ATOM   2380  OG  SER A 296       1.935   6.215 -19.703  1.00 95.19           O  
ATOM   2381  N   GLY A 297      -0.689   6.320 -18.000  1.00 97.00           N  
ATOM   2382  CA  GLY A 297      -1.928   5.566 -18.109  1.00 97.00           C  
ATOM   2383  C   GLY A 297      -1.889   4.496 -19.188  1.00 97.00           C  
ATOM   2384  O   GLY A 297      -2.861   3.766 -19.375  1.00 97.00           O  
ATOM   2385  N   ARG A 298      -0.775   4.414 -19.828  1.00 96.44           N  
ATOM   2386  CA  ARG A 298      -0.675   3.469 -20.938  1.00 96.44           C  
ATOM   2387  C   ARG A 298      -0.333   2.070 -20.422  1.00 96.44           C  
ATOM   2388  CB  ARG A 298       0.375   3.932 -21.953  1.00 96.44           C  
ATOM   2389  O   ARG A 298      -0.829   1.074 -20.953  1.00 96.44           O  
ATOM   2390  CG  ARG A 298       0.601   2.955 -23.094  1.00 96.44           C  
ATOM   2391  CD  ARG A 298       1.574   3.510 -24.125  1.00 96.44           C  
ATOM   2392  NE  ARG A 298       1.857   2.537 -25.172  1.00 96.44           N  
ATOM   2393  NH1 ARG A 298       3.293   3.914 -26.344  1.00 96.44           N  
ATOM   2394  NH2 ARG A 298       2.854   1.797 -27.109  1.00 96.44           N  
ATOM   2395  CZ  ARG A 298       2.668   2.752 -26.203  1.00 96.44           C  
ATOM   2396  N   TYR A 299       0.493   2.027 -19.406  1.00 97.88           N  
ATOM   2397  CA  TYR A 299       0.991   0.745 -18.922  1.00 97.88           C  
ATOM   2398  C   TYR A 299       0.496   0.463 -17.516  1.00 97.88           C  
ATOM   2399  CB  TYR A 299       2.523   0.717 -18.953  1.00 97.88           C  
ATOM   2400  O   TYR A 299       0.024   1.370 -16.812  1.00 97.88           O  
ATOM   2401  CG  TYR A 299       3.105   0.958 -20.328  1.00 97.88           C  
ATOM   2402  CD1 TYR A 299       3.148  -0.061 -21.281  1.00 97.88           C  
ATOM   2403  CD2 TYR A 299       3.617   2.203 -20.672  1.00 97.88           C  
ATOM   2404  CE1 TYR A 299       3.686   0.156 -22.547  1.00 97.88           C  
ATOM   2405  CE2 TYR A 299       4.160   2.430 -21.938  1.00 97.88           C  
ATOM   2406  OH  TYR A 299       4.723   1.623 -24.109  1.00 97.88           O  
ATOM   2407  CZ  TYR A 299       4.188   1.402 -22.859  1.00 97.88           C  
ATOM   2408  N   MET A 300       0.542  -0.803 -17.203  1.00 97.56           N  
ATOM   2409  CA  MET A 300       0.255  -1.275 -15.852  1.00 97.56           C  
ATOM   2410  C   MET A 300       1.342  -2.229 -15.367  1.00 97.56           C  
ATOM   2411  CB  MET A 300      -1.108  -1.969 -15.797  1.00 97.56           C  
ATOM   2412  O   MET A 300       1.844  -3.049 -16.141  1.00 97.56           O  
ATOM   2413  CG  MET A 300      -1.452  -2.547 -14.438  1.00 97.56           C  
ATOM   2414  SD  MET A 300      -3.107  -3.338 -14.406  1.00 97.56           S  
ATOM   2415  CE  MET A 300      -2.869  -4.621 -15.664  1.00 97.56           C  
ATOM   2416  N   MET A 301       1.734  -2.020 -14.164  1.00 98.25           N  
ATOM   2417  CA  MET A 301       2.752  -2.871 -13.547  1.00 98.25           C  
ATOM   2418  C   MET A 301       2.141  -3.758 -12.469  1.00 98.25           C  
ATOM   2419  CB  MET A 301       3.875  -2.021 -12.953  1.00 98.25           C  
ATOM   2420  O   MET A 301       1.290  -3.309 -11.695  1.00 98.25           O  
ATOM   2421  CG  MET A 301       4.906  -2.824 -12.180  1.00 98.25           C  
ATOM   2422  SD  MET A 301       6.316  -1.798 -11.609  1.00 98.25           S  
ATOM   2423  CE  MET A 301       5.469  -0.708 -10.438  1.00 98.25           C  
ATOM   2424  N   THR A 302       2.551  -4.992 -12.414  1.00 98.25           N  
ATOM   2425  CA  THR A 302       2.123  -5.922 -11.375  1.00 98.25           C  
ATOM   2426  C   THR A 302       3.330  -6.531 -10.664  1.00 98.25           C  
ATOM   2427  CB  THR A 302       1.243  -7.043 -11.953  1.00 98.25           C  
ATOM   2428  O   THR A 302       4.379  -6.742 -11.281  1.00 98.25           O  
ATOM   2429  CG2 THR A 302      -0.007  -6.477 -12.617  1.00 98.25           C  
ATOM   2430  OG1 THR A 302       1.995  -7.777 -12.922  1.00 98.25           O  
ATOM   2431  N   ARG A 303       3.178  -6.766  -9.391  1.00 98.38           N  
ATOM   2432  CA  ARG A 303       4.203  -7.410  -8.578  1.00 98.38           C  
ATOM   2433  C   ARG A 303       3.695  -8.727  -7.992  1.00 98.38           C  
ATOM   2434  CB  ARG A 303       4.668  -6.480  -7.453  1.00 98.38           C  
ATOM   2435  O   ARG A 303       2.736  -8.734  -7.215  1.00 98.38           O  
ATOM   2436  CG  ARG A 303       5.602  -7.141  -6.453  1.00 98.38           C  
ATOM   2437  CD  ARG A 303       6.922  -7.543  -7.098  1.00 98.38           C  
ATOM   2438  NE  ARG A 303       7.840  -8.133  -6.125  1.00 98.38           N  
ATOM   2439  NH1 ARG A 303       9.062  -6.195  -5.809  1.00 98.38           N  
ATOM   2440  NH2 ARG A 303       9.609  -8.102  -4.664  1.00 98.38           N  
ATOM   2441  CZ  ARG A 303       8.836  -7.477  -5.535  1.00 98.38           C  
ATOM   2442  N   ASP A 304       4.223  -9.820  -8.430  1.00 97.69           N  
ATOM   2443  CA  ASP A 304       4.031 -11.102  -7.770  1.00 97.69           C  
ATOM   2444  C   ASP A 304       5.242 -11.469  -6.914  1.00 97.69           C  
ATOM   2445  CB  ASP A 304       3.764 -12.203  -8.797  1.00 97.69           C  
ATOM   2446  O   ASP A 304       6.137 -10.641  -6.711  1.00 97.69           O  
ATOM   2447  CG  ASP A 304       4.902 -12.383  -9.789  1.00 97.69           C  
ATOM   2448  OD1 ASP A 304       6.082 -12.344  -9.375  1.00 97.69           O  
ATOM   2449  OD2 ASP A 304       4.621 -12.547 -10.992  1.00 97.69           O  
ATOM   2450  N   TYR A 305       5.266 -12.672  -6.383  1.00 97.50           N  
ATOM   2451  CA  TYR A 305       6.309 -12.977  -5.406  1.00 97.50           C  
ATOM   2452  C   TYR A 305       7.684 -12.977  -6.059  1.00 97.50           C  
ATOM   2453  CB  TYR A 305       6.043 -14.336  -4.746  1.00 97.50           C  
ATOM   2454  O   TYR A 305       8.664 -12.539  -5.457  1.00 97.50           O  
ATOM   2455  CG  TYR A 305       6.953 -14.625  -3.578  1.00 97.50           C  
ATOM   2456  CD1 TYR A 305       8.031 -15.500  -3.711  1.00 97.50           C  
ATOM   2457  CD2 TYR A 305       6.738 -14.031  -2.340  1.00 97.50           C  
ATOM   2458  CE1 TYR A 305       8.867 -15.773  -2.639  1.00 97.50           C  
ATOM   2459  CE2 TYR A 305       7.570 -14.305  -1.259  1.00 97.50           C  
ATOM   2460  OH  TYR A 305       9.461 -15.438  -0.351  1.00 97.50           O  
ATOM   2461  CZ  TYR A 305       8.633 -15.172  -1.417  1.00 97.50           C  
ATOM   2462  N   LEU A 306       7.750 -13.359  -7.352  1.00 97.50           N  
ATOM   2463  CA  LEU A 306       9.055 -13.578  -7.965  1.00 97.50           C  
ATOM   2464  C   LEU A 306       9.414 -12.438  -8.914  1.00 97.50           C  
ATOM   2465  CB  LEU A 306       9.078 -14.914  -8.719  1.00 97.50           C  
ATOM   2466  O   LEU A 306      10.586 -12.195  -9.180  1.00 97.50           O  
ATOM   2467  CG  LEU A 306       9.000 -16.172  -7.863  1.00 97.50           C  
ATOM   2468  CD1 LEU A 306       9.016 -17.422  -8.750  1.00 97.50           C  
ATOM   2469  CD2 LEU A 306      10.148 -16.219  -6.859  1.00 97.50           C  
ATOM   2470  N   SER A 307       8.375 -11.734  -9.422  1.00 97.81           N  
ATOM   2471  CA  SER A 307       8.703 -10.844 -10.531  1.00 97.81           C  
ATOM   2472  C   SER A 307       7.812  -9.609 -10.539  1.00 97.81           C  
ATOM   2473  CB  SER A 307       8.570 -11.586 -11.867  1.00 97.81           C  
ATOM   2474  O   SER A 307       6.816  -9.555  -9.820  1.00 97.81           O  
ATOM   2475  OG  SER A 307       7.227 -11.961 -12.102  1.00 97.81           O  
ATOM   2476  N   VAL A 308       8.312  -8.641 -11.289  1.00 98.31           N  
ATOM   2477  CA  VAL A 308       7.527  -7.480 -11.703  1.00 98.31           C  
ATOM   2478  C   VAL A 308       7.227  -7.566 -13.195  1.00 98.31           C  
ATOM   2479  CB  VAL A 308       8.258  -6.160 -11.383  1.00 98.31           C  
ATOM   2480  O   VAL A 308       8.125  -7.789 -14.008  1.00 98.31           O  
ATOM   2481  CG1 VAL A 308       7.520  -4.973 -11.992  1.00 98.31           C  
ATOM   2482  CG2 VAL A 308       8.406  -5.980  -9.875  1.00 98.31           C  
ATOM   2483  N   LYS A 309       6.008  -7.383 -13.547  1.00 97.88           N  
ATOM   2484  CA  LYS A 309       5.586  -7.457 -14.945  1.00 97.88           C  
ATOM   2485  C   LYS A 309       4.922  -6.156 -15.383  1.00 97.88           C  
ATOM   2486  CB  LYS A 309       4.633  -8.633 -15.156  1.00 97.88           C  
ATOM   2487  O   LYS A 309       4.152  -5.559 -14.633  1.00 97.88           O  
ATOM   2488  CG  LYS A 309       5.262  -9.992 -14.906  1.00 97.88           C  
ATOM   2489  CD  LYS A 309       4.227 -11.109 -14.969  1.00 97.88           C  
ATOM   2490  CE  LYS A 309       4.840 -12.461 -14.641  1.00 97.88           C  
ATOM   2491  NZ  LYS A 309       3.807 -13.539 -14.570  1.00 97.88           N  
ATOM   2492  N   ILE A 310       5.223  -5.773 -16.594  1.00 98.19           N  
ATOM   2493  CA  ILE A 310       4.621  -4.582 -17.188  1.00 98.19           C  
ATOM   2494  C   ILE A 310       3.688  -4.988 -18.312  1.00 98.19           C  
ATOM   2495  CB  ILE A 310       5.699  -3.602 -17.703  1.00 98.19           C  
ATOM   2496  O   ILE A 310       4.078  -5.742 -19.203  1.00 98.19           O  
ATOM   2497  CG1 ILE A 310       6.633  -3.184 -16.562  1.00 98.19           C  
ATOM   2498  CG2 ILE A 310       5.051  -2.379 -18.344  1.00 98.19           C  
ATOM   2499  CD1 ILE A 310       7.742  -2.232 -16.984  1.00 98.19           C  
ATOM   2500  N   TRP A 311       2.537  -4.469 -18.234  1.00 97.69           N  
ATOM   2501  CA  TRP A 311       1.508  -4.746 -19.234  1.00 97.69           C  
ATOM   2502  C   TRP A 311       1.174  -3.494 -20.031  1.00 97.69           C  
ATOM   2503  CB  TRP A 311       0.243  -5.289 -18.562  1.00 97.69           C  
ATOM   2504  O   TRP A 311       1.139  -2.389 -19.484  1.00 97.69           O  
ATOM   2505  CG  TRP A 311       0.482  -6.488 -17.688  1.00 97.69           C  
ATOM   2506  CD1 TRP A 311       1.002  -6.496 -16.422  1.00 97.69           C  
ATOM   2507  CD2 TRP A 311       0.213  -7.852 -18.031  1.00 97.69           C  
ATOM   2508  CE2 TRP A 311       0.595  -8.641 -16.922  1.00 97.69           C  
ATOM   2509  CE3 TRP A 311      -0.315  -8.492 -19.156  1.00 97.69           C  
ATOM   2510  NE1 TRP A 311       1.072  -7.789 -15.953  1.00 97.69           N  
ATOM   2511  CH2 TRP A 311      -0.055 -10.625 -18.016  1.00 97.69           C  
ATOM   2512  CZ2 TRP A 311       0.464 -10.031 -16.906  1.00 97.69           C  
ATOM   2513  CZ3 TRP A 311      -0.444  -9.875 -19.141  1.00 97.69           C  
ATOM   2514  N   ASP A 312       0.980  -3.703 -21.234  1.00 97.25           N  
ATOM   2515  CA  ASP A 312       0.350  -2.689 -22.078  1.00 97.25           C  
ATOM   2516  C   ASP A 312      -1.168  -2.855 -22.094  1.00 97.25           C  
ATOM   2517  CB  ASP A 312       0.903  -2.752 -23.500  1.00 97.25           C  
ATOM   2518  O   ASP A 312      -1.675  -3.938 -22.406  1.00 97.25           O  
ATOM   2519  CG  ASP A 312       0.494  -1.562 -24.359  1.00 97.25           C  
ATOM   2520  OD1 ASP A 312      -0.605  -1.007 -24.141  1.00 97.25           O  
ATOM   2521  OD2 ASP A 312       1.276  -1.176 -25.250  1.00 97.25           O  
ATOM   2522  N   LEU A 313      -1.884  -1.865 -21.812  1.00 96.00           N  
ATOM   2523  CA  LEU A 313      -3.336  -1.951 -21.703  1.00 96.00           C  
ATOM   2524  C   LEU A 313      -3.963  -2.342 -23.031  1.00 96.00           C  
ATOM   2525  CB  LEU A 313      -3.916  -0.617 -21.219  1.00 96.00           C  
ATOM   2526  O   LEU A 313      -5.105  -2.809 -23.078  1.00 96.00           O  
ATOM   2527  CG  LEU A 313      -3.525  -0.176 -19.812  1.00 96.00           C  
ATOM   2528  CD1 LEU A 313      -4.270   1.101 -19.438  1.00 96.00           C  
ATOM   2529  CD2 LEU A 313      -3.811  -1.286 -18.812  1.00 96.00           C  
ATOM   2530  N   ASN A 314      -3.236  -2.166 -24.062  1.00 93.62           N  
ATOM   2531  CA  ASN A 314      -3.746  -2.512 -25.375  1.00 93.62           C  
ATOM   2532  C   ASN A 314      -3.320  -3.916 -25.797  1.00 93.62           C  
ATOM   2533  CB  ASN A 314      -3.285  -1.487 -26.422  1.00 93.62           C  
ATOM   2534  O   ASN A 314      -3.711  -4.398 -26.859  1.00 93.62           O  
ATOM   2535  CG  ASN A 314      -3.855  -0.105 -26.172  1.00 93.62           C  
ATOM   2536  ND2 ASN A 314      -3.020   0.917 -26.312  1.00 93.62           N  
ATOM   2537  OD1 ASN A 314      -5.039   0.044 -25.844  1.00 93.62           O  
ATOM   2538  N   MET A 315      -2.521  -4.586 -25.016  1.00 91.38           N  
ATOM   2539  CA  MET A 315      -2.061  -5.945 -25.266  1.00 91.38           C  
ATOM   2540  C   MET A 315      -2.283  -6.840 -24.062  1.00 91.38           C  
ATOM   2541  CB  MET A 315      -0.582  -5.949 -25.656  1.00 91.38           C  
ATOM   2542  O   MET A 315      -1.390  -6.992 -23.219  1.00 91.38           O  
ATOM   2543  CG  MET A 315      -0.285  -5.199 -26.953  1.00 91.38           C  
ATOM   2544  SD  MET A 315       1.504  -5.184 -27.359  1.00 91.38           S  
ATOM   2545  CE  MET A 315       1.764  -6.941 -27.719  1.00 91.38           C  
ATOM   2546  N   GLU A 316      -3.389  -7.559 -24.000  1.00 87.38           N  
ATOM   2547  CA  GLU A 316      -3.824  -8.234 -22.781  1.00 87.38           C  
ATOM   2548  C   GLU A 316      -3.271  -9.656 -22.719  1.00 87.38           C  
ATOM   2549  CB  GLU A 316      -5.352  -8.266 -22.703  1.00 87.38           C  
ATOM   2550  O   GLU A 316      -3.312 -10.297 -21.672  1.00 87.38           O  
ATOM   2551  CG  GLU A 316      -6.020  -8.977 -23.875  1.00 87.38           C  
ATOM   2552  CD  GLU A 316      -7.480  -8.586 -24.062  1.00 87.38           C  
ATOM   2553  OE1 GLU A 316      -8.234  -9.359 -24.688  1.00 87.38           O  
ATOM   2554  OE2 GLU A 316      -7.867  -7.508 -23.562  1.00 87.38           O  
ATOM   2555  N   ASN A 317      -2.668 -10.188 -23.625  1.00 90.25           N  
ATOM   2556  CA  ASN A 317      -2.363 -11.617 -23.703  1.00 90.25           C  
ATOM   2557  C   ASN A 317      -1.067 -11.953 -22.984  1.00 90.25           C  
ATOM   2558  CB  ASN A 317      -2.283 -12.062 -25.172  1.00 90.25           C  
ATOM   2559  O   ASN A 317      -0.851 -13.102 -22.594  1.00 90.25           O  
ATOM   2560  CG  ASN A 317      -3.631 -12.039 -25.859  1.00 90.25           C  
ATOM   2561  ND2 ASN A 317      -3.615 -11.914 -27.188  1.00 90.25           N  
ATOM   2562  OD1 ASN A 317      -4.676 -12.125 -25.219  1.00 90.25           O  
ATOM   2563  N   ARG A 318      -0.214 -10.922 -23.016  1.00 93.12           N  
ATOM   2564  CA  ARG A 318       1.048 -11.164 -22.328  1.00 93.12           C  
ATOM   2565  C   ARG A 318       1.658  -9.867 -21.812  1.00 93.12           C  
ATOM   2566  CB  ARG A 318       2.035 -11.883 -23.250  1.00 93.12           C  
ATOM   2567  O   ARG A 318       1.422  -8.797 -22.391  1.00 93.12           O  
ATOM   2568  CG  ARG A 318       2.422 -11.086 -24.469  1.00 93.12           C  
ATOM   2569  CD  ARG A 318       3.369 -11.859 -25.375  1.00 93.12           C  
ATOM   2570  NE  ARG A 318       3.717 -11.094 -26.578  1.00 93.12           N  
ATOM   2571  NH1 ARG A 318       5.027 -12.758 -27.500  1.00 93.12           N  
ATOM   2572  NH2 ARG A 318       4.746 -10.766 -28.609  1.00 93.12           N  
ATOM   2573  CZ  ARG A 318       4.496 -11.539 -27.562  1.00 93.12           C  
ATOM   2574  N   PRO A 319       2.465 -10.008 -20.797  1.00 96.25           N  
ATOM   2575  CA  PRO A 319       3.203  -8.805 -20.391  1.00 96.25           C  
ATOM   2576  C   PRO A 319       4.234  -8.367 -21.438  1.00 96.25           C  
ATOM   2577  CB  PRO A 319       3.891  -9.234 -19.094  1.00 96.25           C  
ATOM   2578  O   PRO A 319       4.855  -9.211 -22.094  1.00 96.25           O  
ATOM   2579  CG  PRO A 319       3.990 -10.727 -19.188  1.00 96.25           C  
ATOM   2580  CD  PRO A 319       2.869 -11.227 -20.062  1.00 96.25           C  
ATOM   2581  N   VAL A 320       4.434  -7.086 -21.547  1.00 96.94           N  
ATOM   2582  CA  VAL A 320       5.387  -6.566 -22.516  1.00 96.94           C  
ATOM   2583  C   VAL A 320       6.797  -6.605 -21.938  1.00 96.94           C  
ATOM   2584  CB  VAL A 320       5.031  -5.125 -22.953  1.00 96.94           C  
ATOM   2585  O   VAL A 320       7.781  -6.660 -22.672  1.00 96.94           O  
ATOM   2586  CG1 VAL A 320       3.766  -5.117 -23.812  1.00 96.94           C  
ATOM   2587  CG2 VAL A 320       4.852  -4.230 -21.734  1.00 96.94           C  
ATOM   2588  N   GLU A 321       6.918  -6.539 -20.625  1.00 97.44           N  
ATOM   2589  CA  GLU A 321       8.188  -6.660 -19.922  1.00 97.44           C  
ATOM   2590  C   GLU A 321       8.031  -7.508 -18.656  1.00 97.44           C  
ATOM   2591  CB  GLU A 321       8.727  -5.273 -19.562  1.00 97.44           C  
ATOM   2592  O   GLU A 321       7.016  -7.426 -17.969  1.00 97.44           O  
ATOM   2593  CG  GLU A 321       8.875  -4.340 -20.750  1.00 97.44           C  
ATOM   2594  CD  GLU A 321       9.047  -2.883 -20.359  1.00 97.44           C  
ATOM   2595  OE1 GLU A 321       8.695  -1.989 -21.156  1.00 97.44           O  
ATOM   2596  OE2 GLU A 321       9.531  -2.631 -19.234  1.00 97.44           O  
ATOM   2597  N   THR A 322       9.047  -8.320 -18.328  1.00 97.31           N  
ATOM   2598  CA  THR A 322       9.094  -9.109 -17.109  1.00 97.31           C  
ATOM   2599  C   THR A 322      10.461  -8.977 -16.438  1.00 97.31           C  
ATOM   2600  CB  THR A 322       8.789 -10.594 -17.375  1.00 97.31           C  
ATOM   2601  O   THR A 322      11.492  -9.227 -17.062  1.00 97.31           O  
ATOM   2602  CG2 THR A 322       8.805 -11.406 -16.094  1.00 97.31           C  
ATOM   2603  OG1 THR A 322       7.500 -10.703 -18.000  1.00 97.31           O  
ATOM   2604  N   TYR A 323      10.500  -8.570 -15.203  1.00 98.06           N  
ATOM   2605  CA  TYR A 323      11.727  -8.430 -14.414  1.00 98.06           C  
ATOM   2606  C   TYR A 323      11.742  -9.422 -13.258  1.00 98.06           C  
ATOM   2607  CB  TYR A 323      11.859  -7.000 -13.883  1.00 98.06           C  
ATOM   2608  O   TYR A 323      10.867  -9.391 -12.391  1.00 98.06           O  
ATOM   2609  CG  TYR A 323      11.828  -5.945 -14.961  1.00 98.06           C  
ATOM   2610  CD1 TYR A 323      12.922  -5.738 -15.797  1.00 98.06           C  
ATOM   2611  CD2 TYR A 323      10.703  -5.152 -15.141  1.00 98.06           C  
ATOM   2612  CE1 TYR A 323      12.898  -4.766 -16.781  1.00 98.06           C  
ATOM   2613  CE2 TYR A 323      10.664  -4.176 -16.141  1.00 98.06           C  
ATOM   2614  OH  TYR A 323      11.734  -3.023 -17.938  1.00 98.06           O  
ATOM   2615  CZ  TYR A 323      11.766  -3.988 -16.953  1.00 98.06           C  
ATOM   2616  N   GLN A 324      12.750 -10.211 -13.172  1.00 97.25           N  
ATOM   2617  CA  GLN A 324      12.883 -11.188 -12.094  1.00 97.25           C  
ATOM   2618  C   GLN A 324      13.438 -10.539 -10.828  1.00 97.25           C  
ATOM   2619  CB  GLN A 324      13.773 -12.352 -12.523  1.00 97.25           C  
ATOM   2620  O   GLN A 324      14.523  -9.953 -10.852  1.00 97.25           O  
ATOM   2621  CG  GLN A 324      13.266 -13.102 -13.742  1.00 97.25           C  
ATOM   2622  CD  GLN A 324      11.891 -13.703 -13.531  1.00 97.25           C  
ATOM   2623  NE2 GLN A 324      11.062 -13.688 -14.570  1.00 97.25           N  
ATOM   2624  OE1 GLN A 324      11.578 -14.188 -12.438  1.00 97.25           O  
ATOM   2625  N   VAL A 325      12.773 -10.664  -9.734  1.00 97.81           N  
ATOM   2626  CA  VAL A 325      13.180 -10.031  -8.484  1.00 97.81           C  
ATOM   2627  C   VAL A 325      13.727 -11.078  -7.523  1.00 97.81           C  
ATOM   2628  CB  VAL A 325      12.008  -9.266  -7.832  1.00 97.81           C  
ATOM   2629  O   VAL A 325      14.797 -10.898  -6.938  1.00 97.81           O  
ATOM   2630  CG1 VAL A 325      12.453  -8.602  -6.531  1.00 97.81           C  
ATOM   2631  CG2 VAL A 325      11.445  -8.227  -8.797  1.00 97.81           C  
ATOM   2632  N   HIS A 326      13.016 -12.180  -7.355  1.00 97.50           N  
ATOM   2633  CA  HIS A 326      13.344 -13.203  -6.371  1.00 97.50           C  
ATOM   2634  C   HIS A 326      13.664 -14.531  -7.047  1.00 97.50           C  
ATOM   2635  CB  HIS A 326      12.188 -13.383  -5.383  1.00 97.50           C  
ATOM   2636  O   HIS A 326      13.328 -15.602  -6.520  1.00 97.50           O  
ATOM   2637  CG  HIS A 326      12.070 -12.266  -4.395  1.00 97.50           C  
ATOM   2638  CD2 HIS A 326      12.922 -11.258  -4.086  1.00 97.50           C  
ATOM   2639  ND1 HIS A 326      10.961 -12.102  -3.592  1.00 97.50           N  
ATOM   2640  CE1 HIS A 326      11.141 -11.031  -2.826  1.00 97.50           C  
ATOM   2641  NE2 HIS A 326      12.312 -10.508  -3.107  1.00 97.50           N  
ATOM   2642  N   GLU A 327      14.250 -14.531  -8.219  1.00 95.38           N  
ATOM   2643  CA  GLU A 327      14.555 -15.773  -8.914  1.00 95.38           C  
ATOM   2644  C   GLU A 327      15.477 -16.656  -8.078  1.00 95.38           C  
ATOM   2645  CB  GLU A 327      15.203 -15.484 -10.273  1.00 95.38           C  
ATOM   2646  O   GLU A 327      15.305 -17.875  -8.055  1.00 95.38           O  
ATOM   2647  CG  GLU A 327      15.430 -16.719 -11.125  1.00 95.38           C  
ATOM   2648  CD  GLU A 327      14.148 -17.453 -11.484  1.00 95.38           C  
ATOM   2649  OE1 GLU A 327      14.203 -18.672 -11.773  1.00 95.38           O  
ATOM   2650  OE2 GLU A 327      13.078 -16.812 -11.469  1.00 95.38           O  
ATOM   2651  N   TYR A 328      16.406 -16.047  -7.359  1.00 94.75           N  
ATOM   2652  CA  TYR A 328      17.375 -16.797  -6.562  1.00 94.75           C  
ATOM   2653  C   TYR A 328      16.703 -17.453  -5.367  1.00 94.75           C  
ATOM   2654  CB  TYR A 328      18.500 -15.867  -6.082  1.00 94.75           C  
ATOM   2655  O   TYR A 328      17.297 -18.297  -4.703  1.00 94.75           O  
ATOM   2656  CG  TYR A 328      18.000 -14.586  -5.441  1.00 94.75           C  
ATOM   2657  CD1 TYR A 328      17.969 -13.391  -6.156  1.00 94.75           C  
ATOM   2658  CD2 TYR A 328      17.562 -14.578  -4.125  1.00 94.75           C  
ATOM   2659  CE1 TYR A 328      17.516 -12.219  -5.570  1.00 94.75           C  
ATOM   2660  CE2 TYR A 328      17.094 -13.406  -3.529  1.00 94.75           C  
ATOM   2661  OH  TYR A 328      16.625 -11.070  -3.676  1.00 94.75           O  
ATOM   2662  CZ  TYR A 328      17.078 -12.234  -4.262  1.00 94.75           C  
ATOM   2663  N   LEU A 329      15.477 -17.109  -5.094  1.00 96.19           N  
ATOM   2664  CA  LEU A 329      14.766 -17.688  -3.961  1.00 96.19           C  
ATOM   2665  C   LEU A 329      13.969 -18.922  -4.387  1.00 96.19           C  
ATOM   2666  CB  LEU A 329      13.836 -16.656  -3.326  1.00 96.19           C  
ATOM   2667  O   LEU A 329      13.336 -19.578  -3.555  1.00 96.19           O  
ATOM   2668  CG  LEU A 329      14.508 -15.477  -2.625  1.00 96.19           C  
ATOM   2669  CD1 LEU A 329      13.453 -14.547  -2.027  1.00 96.19           C  
ATOM   2670  CD2 LEU A 329      15.461 -15.969  -1.546  1.00 96.19           C  
ATOM   2671  N   ARG A 330      13.961 -19.266  -5.648  1.00 93.88           N  
ATOM   2672  CA  ARG A 330      13.188 -20.391  -6.152  1.00 93.88           C  
ATOM   2673  C   ARG A 330      13.555 -21.688  -5.422  1.00 93.88           C  
ATOM   2674  CB  ARG A 330      13.398 -20.562  -7.656  1.00 93.88           C  
ATOM   2675  O   ARG A 330      12.695 -22.531  -5.176  1.00 93.88           O  
ATOM   2676  CG  ARG A 330      12.531 -19.656  -8.508  1.00 93.88           C  
ATOM   2677  CD  ARG A 330      12.578 -20.047  -9.984  1.00 93.88           C  
ATOM   2678  NE  ARG A 330      11.805 -19.125 -10.812  1.00 93.88           N  
ATOM   2679  NH1 ARG A 330      10.070 -20.609 -11.188  1.00 93.88           N  
ATOM   2680  NH2 ARG A 330      10.008 -18.500 -12.102  1.00 93.88           N  
ATOM   2681  CZ  ARG A 330      10.625 -19.406 -11.367  1.00 93.88           C  
ATOM   2682  N   SER A 331      14.766 -21.781  -5.086  1.00 92.06           N  
ATOM   2683  CA  SER A 331      15.242 -22.984  -4.422  1.00 92.06           C  
ATOM   2684  C   SER A 331      14.914 -22.969  -2.936  1.00 92.06           C  
ATOM   2685  CB  SER A 331      16.750 -23.156  -4.621  1.00 92.06           C  
ATOM   2686  O   SER A 331      15.094 -23.969  -2.240  1.00 92.06           O  
ATOM   2687  OG  SER A 331      17.453 -22.047  -4.086  1.00 92.06           O  
ATOM   2688  N   LYS A 332      14.445 -21.891  -2.449  1.00 94.12           N  
ATOM   2689  CA  LYS A 332      14.195 -21.734  -1.019  1.00 94.12           C  
ATOM   2690  C   LYS A 332      12.703 -21.609  -0.730  1.00 94.12           C  
ATOM   2691  CB  LYS A 332      14.938 -20.516  -0.469  1.00 94.12           C  
ATOM   2692  O   LYS A 332      12.305 -21.219   0.367  1.00 94.12           O  
ATOM   2693  CG  LYS A 332      16.453 -20.641  -0.542  1.00 94.12           C  
ATOM   2694  CD  LYS A 332      17.000 -21.594   0.514  1.00 94.12           C  
ATOM   2695  CE  LYS A 332      18.516 -21.641   0.497  1.00 94.12           C  
ATOM   2696  NZ  LYS A 332      19.047 -22.641   1.475  1.00 94.12           N  
ATOM   2697  N   LEU A 333      11.891 -21.922  -1.696  1.00 94.81           N  
ATOM   2698  CA  LEU A 333      10.453 -21.703  -1.565  1.00 94.81           C  
ATOM   2699  C   LEU A 333       9.875 -22.531  -0.417  1.00 94.81           C  
ATOM   2700  CB  LEU A 333       9.734 -22.062  -2.871  1.00 94.81           C  
ATOM   2701  O   LEU A 333       8.992 -22.062   0.304  1.00 94.81           O  
ATOM   2702  CG  LEU A 333       9.969 -21.109  -4.051  1.00 94.81           C  
ATOM   2703  CD1 LEU A 333       9.227 -21.609  -5.285  1.00 94.81           C  
ATOM   2704  CD2 LEU A 333       9.523 -19.703  -3.697  1.00 94.81           C  
ATOM   2705  N   CYS A 334      10.398 -23.719  -0.213  1.00 94.25           N  
ATOM   2706  CA  CYS A 334       9.922 -24.578   0.876  1.00 94.25           C  
ATOM   2707  C   CYS A 334      10.203 -23.922   2.229  1.00 94.25           C  
ATOM   2708  CB  CYS A 334      10.578 -25.953   0.810  1.00 94.25           C  
ATOM   2709  O   CYS A 334       9.312 -23.844   3.080  1.00 94.25           O  
ATOM   2710  SG  CYS A 334       9.992 -26.969  -0.564  1.00 94.25           S  
ATOM   2711  N   SER A 335      11.406 -23.547   2.375  1.00 93.94           N  
ATOM   2712  CA  SER A 335      11.789 -22.875   3.617  1.00 93.94           C  
ATOM   2713  C   SER A 335      10.984 -21.609   3.830  1.00 93.94           C  
ATOM   2714  CB  SER A 335      13.281 -22.562   3.619  1.00 93.94           C  
ATOM   2715  O   SER A 335      10.547 -21.312   4.949  1.00 93.94           O  
ATOM   2716  OG  SER A 335      13.656 -21.922   4.828  1.00 93.94           O  
ATOM   2717  N   LEU A 336      10.758 -20.844   2.799  1.00 95.31           N  
ATOM   2718  CA  LEU A 336      10.000 -19.594   2.865  1.00 95.31           C  
ATOM   2719  C   LEU A 336       8.547 -19.859   3.236  1.00 95.31           C  
ATOM   2720  CB  LEU A 336      10.070 -18.859   1.529  1.00 95.31           C  
ATOM   2721  O   LEU A 336       7.914 -19.047   3.906  1.00 95.31           O  
ATOM   2722  CG  LEU A 336      11.422 -18.234   1.169  1.00 95.31           C  
ATOM   2723  CD1 LEU A 336      11.477 -17.906  -0.319  1.00 95.31           C  
ATOM   2724  CD2 LEU A 336      11.672 -16.984   2.006  1.00 95.31           C  
ATOM   2725  N   TYR A 337       8.086 -20.953   2.781  1.00 93.62           N  
ATOM   2726  CA  TYR A 337       6.723 -21.344   3.137  1.00 93.62           C  
ATOM   2727  C   TYR A 337       6.625 -21.688   4.617  1.00 93.62           C  
ATOM   2728  CB  TYR A 337       6.270 -22.531   2.291  1.00 93.62           C  
ATOM   2729  O   TYR A 337       5.695 -21.266   5.301  1.00 93.62           O  
ATOM   2730  CG  TYR A 337       4.875 -23.016   2.611  1.00 93.62           C  
ATOM   2731  CD1 TYR A 337       4.664 -24.125   3.426  1.00 93.62           C  
ATOM   2732  CD2 TYR A 337       3.762 -22.359   2.098  1.00 93.62           C  
ATOM   2733  CE1 TYR A 337       3.379 -24.562   3.723  1.00 93.62           C  
ATOM   2734  CE2 TYR A 337       2.473 -22.781   2.389  1.00 93.62           C  
ATOM   2735  OH  TYR A 337       1.017 -24.328   3.490  1.00 93.62           O  
ATOM   2736  CZ  TYR A 337       2.291 -23.891   3.199  1.00 93.62           C  
ATOM   2737  N   GLU A 338       7.605 -22.312   5.152  1.00 92.00           N  
ATOM   2738  CA  GLU A 338       7.613 -22.734   6.551  1.00 92.00           C  
ATOM   2739  C   GLU A 338       7.688 -21.531   7.492  1.00 92.00           C  
ATOM   2740  CB  GLU A 338       8.781 -23.688   6.816  1.00 92.00           C  
ATOM   2741  O   GLU A 338       7.090 -21.547   8.570  1.00 92.00           O  
ATOM   2742  CG  GLU A 338       8.625 -25.062   6.172  1.00 92.00           C  
ATOM   2743  CD  GLU A 338       9.844 -25.953   6.340  1.00 92.00           C  
ATOM   2744  OE1 GLU A 338       9.812 -27.109   5.891  1.00 92.00           O  
ATOM   2745  OE2 GLU A 338      10.844 -25.469   6.930  1.00 92.00           O  
ATOM   2746  N   ASN A 339       8.336 -20.562   7.031  1.00 92.25           N  
ATOM   2747  CA  ASN A 339       8.469 -19.406   7.906  1.00 92.25           C  
ATOM   2748  C   ASN A 339       7.488 -18.297   7.531  1.00 92.25           C  
ATOM   2749  CB  ASN A 339       9.906 -18.875   7.871  1.00 92.25           C  
ATOM   2750  O   ASN A 339       7.625 -17.172   7.984  1.00 92.25           O  
ATOM   2751  CG  ASN A 339      10.336 -18.453   6.484  1.00 92.25           C  
ATOM   2752  ND2 ASN A 339      11.633 -18.203   6.312  1.00 92.25           N  
ATOM   2753  OD1 ASN A 339       9.516 -18.328   5.570  1.00 92.25           O  
ATOM   2754  N   ASP A 340       6.578 -18.516   6.617  1.00 92.94           N  
ATOM   2755  CA  ASP A 340       5.465 -17.656   6.219  1.00 92.94           C  
ATOM   2756  C   ASP A 340       5.953 -16.469   5.395  1.00 92.94           C  
ATOM   2757  CB  ASP A 340       4.703 -17.156   7.453  1.00 92.94           C  
ATOM   2758  O   ASP A 340       5.180 -15.562   5.082  1.00 92.94           O  
ATOM   2759  CG  ASP A 340       3.932 -18.266   8.156  1.00 92.94           C  
ATOM   2760  OD1 ASP A 340       3.416 -19.172   7.477  1.00 92.94           O  
ATOM   2761  OD2 ASP A 340       3.836 -18.219   9.398  1.00 92.94           O  
ATOM   2762  N   CYS A 341       7.195 -16.422   5.047  1.00 95.12           N  
ATOM   2763  CA  CYS A 341       7.754 -15.297   4.316  1.00 95.12           C  
ATOM   2764  C   CYS A 341       7.238 -15.266   2.883  1.00 95.12           C  
ATOM   2765  CB  CYS A 341       9.281 -15.359   4.316  1.00 95.12           C  
ATOM   2766  O   CYS A 341       7.160 -14.203   2.266  1.00 95.12           O  
ATOM   2767  SG  CYS A 341      10.023 -14.945   5.910  1.00 95.12           S  
ATOM   2768  N   ILE A 342       6.859 -16.453   2.400  1.00 96.25           N  
ATOM   2769  CA  ILE A 342       6.414 -16.562   1.016  1.00 96.25           C  
ATOM   2770  C   ILE A 342       5.121 -15.766   0.834  1.00 96.25           C  
ATOM   2771  CB  ILE A 342       6.203 -18.031   0.593  1.00 96.25           C  
ATOM   2772  O   ILE A 342       4.703 -15.492  -0.295  1.00 96.25           O  
ATOM   2773  CG1 ILE A 342       6.242 -18.156  -0.935  1.00 96.25           C  
ATOM   2774  CG2 ILE A 342       4.887 -18.578   1.154  1.00 96.25           C  
ATOM   2775  CD1 ILE A 342       6.336 -19.594  -1.434  1.00 96.25           C  
ATOM   2776  N   PHE A 343       4.441 -15.352   1.905  1.00 95.06           N  
ATOM   2777  CA  PHE A 343       3.176 -14.633   1.843  1.00 95.06           C  
ATOM   2778  C   PHE A 343       3.395 -13.133   2.004  1.00 95.06           C  
ATOM   2779  CB  PHE A 343       2.215 -15.141   2.922  1.00 95.06           C  
ATOM   2780  O   PHE A 343       2.436 -12.359   2.049  1.00 95.06           O  
ATOM   2781  CG  PHE A 343       1.901 -16.609   2.812  1.00 95.06           C  
ATOM   2782  CD1 PHE A 343       1.072 -17.078   1.805  1.00 95.06           C  
ATOM   2783  CD2 PHE A 343       2.438 -17.516   3.721  1.00 95.06           C  
ATOM   2784  CE1 PHE A 343       0.781 -18.438   1.702  1.00 95.06           C  
ATOM   2785  CE2 PHE A 343       2.150 -18.875   3.623  1.00 95.06           C  
ATOM   2786  CZ  PHE A 343       1.322 -19.344   2.615  1.00 95.06           C  
ATOM   2787  N   ASP A 344       4.641 -12.734   2.125  1.00 96.06           N  
ATOM   2788  CA  ASP A 344       4.938 -11.312   2.213  1.00 96.06           C  
ATOM   2789  C   ASP A 344       4.422 -10.562   0.984  1.00 96.06           C  
ATOM   2790  CB  ASP A 344       6.441 -11.086   2.371  1.00 96.06           C  
ATOM   2791  O   ASP A 344       4.535 -11.062  -0.140  1.00 96.06           O  
ATOM   2792  CG  ASP A 344       6.945 -11.383   3.771  1.00 96.06           C  
ATOM   2793  OD1 ASP A 344       6.145 -11.328   4.730  1.00 96.06           O  
ATOM   2794  OD2 ASP A 344       8.148 -11.688   3.918  1.00 96.06           O  
ATOM   2795  N   LYS A 345       3.875  -9.406   1.192  1.00 96.50           N  
ATOM   2796  CA  LYS A 345       3.312  -8.602   0.112  1.00 96.50           C  
ATOM   2797  C   LYS A 345       4.227  -7.430  -0.236  1.00 96.50           C  
ATOM   2798  CB  LYS A 345       1.924  -8.086   0.495  1.00 96.50           C  
ATOM   2799  O   LYS A 345       4.164  -6.375   0.400  1.00 96.50           O  
ATOM   2800  CG  LYS A 345       0.896  -9.180   0.718  1.00 96.50           C  
ATOM   2801  CD  LYS A 345      -0.474  -8.609   1.054  1.00 96.50           C  
ATOM   2802  CE  LYS A 345      -1.498  -9.703   1.307  1.00 96.50           C  
ATOM   2803  NZ  LYS A 345      -2.842  -9.148   1.638  1.00 96.50           N  
ATOM   2804  N   PHE A 346       4.973  -7.570  -1.277  1.00 98.12           N  
ATOM   2805  CA  PHE A 346       5.887  -6.523  -1.718  1.00 98.12           C  
ATOM   2806  C   PHE A 346       5.188  -5.543  -2.650  1.00 98.12           C  
ATOM   2807  CB  PHE A 346       7.105  -7.137  -2.420  1.00 98.12           C  
ATOM   2808  O   PHE A 346       4.520  -5.953  -3.602  1.00 98.12           O  
ATOM   2809  CG  PHE A 346       7.949  -8.008  -1.526  1.00 98.12           C  
ATOM   2810  CD1 PHE A 346       9.000  -7.465  -0.794  1.00 98.12           C  
ATOM   2811  CD2 PHE A 346       7.691  -9.367  -1.418  1.00 98.12           C  
ATOM   2812  CE1 PHE A 346       9.781  -8.266   0.034  1.00 98.12           C  
ATOM   2813  CE2 PHE A 346       8.469 -10.172  -0.593  1.00 98.12           C  
ATOM   2814  CZ  PHE A 346       9.516  -9.625   0.131  1.00 98.12           C  
ATOM   2815  N   GLU A 347       5.379  -4.320  -2.408  1.00 98.25           N  
ATOM   2816  CA  GLU A 347       4.848  -3.287  -3.291  1.00 98.25           C  
ATOM   2817  C   GLU A 347       5.863  -2.902  -4.363  1.00 98.25           C  
ATOM   2818  CB  GLU A 347       4.441  -2.051  -2.488  1.00 98.25           C  
ATOM   2819  O   GLU A 347       7.023  -3.316  -4.309  1.00 98.25           O  
ATOM   2820  CG  GLU A 347       3.246  -2.279  -1.571  1.00 98.25           C  
ATOM   2821  CD  GLU A 347       2.836  -1.035  -0.799  1.00 98.25           C  
ATOM   2822  OE1 GLU A 347       1.840  -1.092  -0.042  1.00 98.25           O  
ATOM   2823  OE2 GLU A 347       3.516   0.004  -0.953  1.00 98.25           O  
ATOM   2824  N   CYS A 348       5.398  -2.215  -5.387  1.00 98.25           N  
ATOM   2825  CA  CYS A 348       6.238  -1.682  -6.453  1.00 98.25           C  
ATOM   2826  C   CYS A 348       5.820  -0.263  -6.820  1.00 98.25           C  
ATOM   2827  CB  CYS A 348       6.172  -2.578  -7.688  1.00 98.25           C  
ATOM   2828  O   CYS A 348       4.730   0.182  -6.453  1.00 98.25           O  
ATOM   2829  SG  CYS A 348       4.504  -2.789  -8.344  1.00 98.25           S  
ATOM   2830  N   CYS A 349       6.727   0.489  -7.422  1.00 98.00           N  
ATOM   2831  CA  CYS A 349       6.383   1.858  -7.785  1.00 98.00           C  
ATOM   2832  C   CYS A 349       7.137   2.293  -9.039  1.00 98.00           C  
ATOM   2833  CB  CYS A 349       6.695   2.816  -6.637  1.00 98.00           C  
ATOM   2834  O   CYS A 349       8.125   1.665  -9.422  1.00 98.00           O  
ATOM   2835  SG  CYS A 349       8.438   2.824  -6.148  1.00 98.00           S  
ATOM   2836  N   TRP A 350       6.641   3.299  -9.734  1.00 98.12           N  
ATOM   2837  CA  TRP A 350       7.227   3.938 -10.906  1.00 98.12           C  
ATOM   2838  C   TRP A 350       8.047   5.160 -10.508  1.00 98.12           C  
ATOM   2839  CB  TRP A 350       6.133   4.344 -11.898  1.00 98.12           C  
ATOM   2840  O   TRP A 350       7.715   5.852  -9.539  1.00 98.12           O  
ATOM   2841  CG  TRP A 350       5.270   3.205 -12.352  1.00 98.12           C  
ATOM   2842  CD1 TRP A 350       4.105   2.773 -11.781  1.00 98.12           C  
ATOM   2843  CD2 TRP A 350       5.512   2.348 -13.477  1.00 98.12           C  
ATOM   2844  CE2 TRP A 350       4.445   1.419 -13.523  1.00 98.12           C  
ATOM   2845  CE3 TRP A 350       6.520   2.275 -14.445  1.00 98.12           C  
ATOM   2846  NE1 TRP A 350       3.604   1.700 -12.484  1.00 98.12           N  
ATOM   2847  CH2 TRP A 350       5.371   0.379 -15.438  1.00 98.12           C  
ATOM   2848  CZ2 TRP A 350       4.367   0.428 -14.508  1.00 98.12           C  
ATOM   2849  CZ3 TRP A 350       6.441   1.288 -15.414  1.00 98.12           C  
ATOM   2850  N   ASN A 351       9.016   5.355 -11.328  1.00 97.50           N  
ATOM   2851  CA  ASN A 351       9.578   6.699 -11.211  1.00 97.50           C  
ATOM   2852  C   ASN A 351       8.711   7.734 -11.922  1.00 97.50           C  
ATOM   2853  CB  ASN A 351      11.008   6.730 -11.750  1.00 97.50           C  
ATOM   2854  O   ASN A 351       7.727   7.383 -12.578  1.00 97.50           O  
ATOM   2855  CG  ASN A 351      11.055   6.766 -13.266  1.00 97.50           C  
ATOM   2856  ND2 ASN A 351      12.133   7.320 -13.812  1.00 97.50           N  
ATOM   2857  OD1 ASN A 351      10.133   6.297 -13.938  1.00 97.50           O  
ATOM   2858  N   GLY A 352       9.094   8.945 -11.781  1.00 95.75           N  
ATOM   2859  CA  GLY A 352       8.281  10.031 -12.297  1.00 95.75           C  
ATOM   2860  C   GLY A 352       8.062   9.961 -13.797  1.00 95.75           C  
ATOM   2861  O   GLY A 352       6.996  10.328 -14.297  1.00 95.75           O  
ATOM   2862  N   SER A 353       8.992   9.406 -14.531  1.00 96.06           N  
ATOM   2863  CA  SER A 353       8.938   9.375 -15.992  1.00 96.06           C  
ATOM   2864  C   SER A 353       8.508   8.008 -16.500  1.00 96.06           C  
ATOM   2865  CB  SER A 353      10.305   9.742 -16.578  1.00 96.06           C  
ATOM   2866  O   SER A 353       8.562   7.742 -17.703  1.00 96.06           O  
ATOM   2867  OG  SER A 353      11.297   8.828 -16.156  1.00 96.06           O  
ATOM   2868  N   ASP A 354       8.188   7.094 -15.672  1.00 97.50           N  
ATOM   2869  CA  ASP A 354       7.766   5.738 -16.016  1.00 97.50           C  
ATOM   2870  C   ASP A 354       8.906   4.953 -16.656  1.00 97.50           C  
ATOM   2871  CB  ASP A 354       6.559   5.770 -16.953  1.00 97.50           C  
ATOM   2872  O   ASP A 354       8.672   3.967 -17.359  1.00 97.50           O  
ATOM   2873  CG  ASP A 354       5.320   6.367 -16.297  1.00 97.50           C  
ATOM   2874  OD1 ASP A 354       5.219   6.359 -15.055  1.00 97.50           O  
ATOM   2875  OD2 ASP A 354       4.438   6.844 -17.047  1.00 97.50           O  
ATOM   2876  N   SER A 355      10.117   5.387 -16.500  1.00 97.31           N  
ATOM   2877  CA  SER A 355      11.242   4.742 -17.172  1.00 97.31           C  
ATOM   2878  C   SER A 355      11.922   3.729 -16.250  1.00 97.31           C  
ATOM   2879  CB  SER A 355      12.266   5.785 -17.625  1.00 97.31           C  
ATOM   2880  O   SER A 355      12.703   2.895 -16.703  1.00 97.31           O  
ATOM   2881  OG  SER A 355      12.828   6.461 -16.516  1.00 97.31           O  
ATOM   2882  N   VAL A 356      11.703   3.809 -14.945  1.00 97.81           N  
ATOM   2883  CA  VAL A 356      12.312   2.906 -13.969  1.00 97.81           C  
ATOM   2884  C   VAL A 356      11.234   2.354 -13.039  1.00 97.81           C  
ATOM   2885  CB  VAL A 356      13.414   3.613 -13.156  1.00 97.81           C  
ATOM   2886  O   VAL A 356      10.336   3.082 -12.617  1.00 97.81           O  
ATOM   2887  CG1 VAL A 356      14.062   2.643 -12.172  1.00 97.81           C  
ATOM   2888  CG2 VAL A 356      14.469   4.215 -14.086  1.00 97.81           C  
ATOM   2889  N   VAL A 357      11.359   1.117 -12.742  1.00 98.19           N  
ATOM   2890  CA  VAL A 357      10.484   0.463 -11.773  1.00 98.19           C  
ATOM   2891  C   VAL A 357      11.297   0.033 -10.555  1.00 98.19           C  
ATOM   2892  CB  VAL A 357       9.758  -0.756 -12.391  1.00 98.19           C  
ATOM   2893  O   VAL A 357      12.438  -0.412 -10.688  1.00 98.19           O  
ATOM   2894  CG1 VAL A 357       8.906  -1.466 -11.336  1.00 98.19           C  
ATOM   2895  CG2 VAL A 357       8.906  -0.323 -13.578  1.00 98.19           C  
ATOM   2896  N   MET A 358      10.711   0.141  -9.383  1.00 98.50           N  
ATOM   2897  CA  MET A 358      11.406  -0.201  -8.148  1.00 98.50           C  
ATOM   2898  C   MET A 358      10.531  -1.085  -7.258  1.00 98.50           C  
ATOM   2899  CB  MET A 358      11.805   1.065  -7.387  1.00 98.50           C  
ATOM   2900  O   MET A 358       9.305  -0.956  -7.258  1.00 98.50           O  
ATOM   2901  CG  MET A 358      12.531   0.792  -6.078  1.00 98.50           C  
ATOM   2902  SD  MET A 358      13.047   2.332  -5.227  1.00 98.50           S  
ATOM   2903  CE  MET A 358      11.438   2.959  -4.688  1.00 98.50           C  
ATOM   2904  N   THR A 359      11.125  -1.973  -6.500  1.00 98.75           N  
ATOM   2905  CA  THR A 359      10.438  -2.830  -5.539  1.00 98.75           C  
ATOM   2906  C   THR A 359      11.375  -3.246  -4.414  1.00 98.75           C  
ATOM   2907  CB  THR A 359       9.859  -4.082  -6.223  1.00 98.75           C  
ATOM   2908  O   THR A 359      12.594  -3.170  -4.559  1.00 98.75           O  
ATOM   2909  CG2 THR A 359      10.969  -4.961  -6.789  1.00 98.75           C  
ATOM   2910  OG1 THR A 359       9.109  -4.840  -5.266  1.00 98.75           O  
ATOM   2911  N   GLY A 360      10.820  -3.639  -3.344  1.00 98.44           N  
ATOM   2912  CA  GLY A 360      11.602  -4.094  -2.207  1.00 98.44           C  
ATOM   2913  C   GLY A 360      11.867  -5.586  -2.225  1.00 98.44           C  
ATOM   2914  O   GLY A 360      11.336  -6.309  -3.076  1.00 98.44           O  
ATOM   2915  N   SER A 361      12.711  -6.012  -1.269  1.00 98.12           N  
ATOM   2916  CA  SER A 361      13.078  -7.414  -1.103  1.00 98.12           C  
ATOM   2917  C   SER A 361      13.562  -7.695   0.316  1.00 98.12           C  
ATOM   2918  CB  SER A 361      14.156  -7.809  -2.107  1.00 98.12           C  
ATOM   2919  O   SER A 361      13.336  -6.895   1.226  1.00 98.12           O  
ATOM   2920  OG  SER A 361      14.352  -9.211  -2.111  1.00 98.12           O  
ATOM   2921  N   TYR A 362      14.133  -8.906   0.472  1.00 97.56           N  
ATOM   2922  CA  TYR A 362      14.648  -9.305   1.773  1.00 97.56           C  
ATOM   2923  C   TYR A 362      16.047  -8.750   1.996  1.00 97.56           C  
ATOM   2924  CB  TYR A 362      14.672 -10.836   1.896  1.00 97.56           C  
ATOM   2925  O   TYR A 362      16.703  -8.273   1.056  1.00 97.56           O  
ATOM   2926  CG  TYR A 362      13.305 -11.469   1.816  1.00 97.56           C  
ATOM   2927  CD1 TYR A 362      12.391 -11.320   2.854  1.00 97.56           C  
ATOM   2928  CD2 TYR A 362      12.930 -12.219   0.707  1.00 97.56           C  
ATOM   2929  CE1 TYR A 362      11.125 -11.906   2.785  1.00 97.56           C  
ATOM   2930  CE2 TYR A 362      11.672 -12.805   0.628  1.00 97.56           C  
ATOM   2931  OH  TYR A 362       9.531 -13.227   1.599  1.00 97.56           O  
ATOM   2932  CZ  TYR A 362      10.781 -12.641   1.671  1.00 97.56           C  
ATOM   2933  N   ASN A 363      16.484  -8.742   3.248  1.00 96.19           N  
ATOM   2934  CA  ASN A 363      17.797  -8.242   3.650  1.00 96.19           C  
ATOM   2935  C   ASN A 363      17.875  -6.727   3.488  1.00 96.19           C  
ATOM   2936  CB  ASN A 363      18.906  -8.930   2.848  1.00 96.19           C  
ATOM   2937  O   ASN A 363      18.953  -6.191   3.201  1.00 96.19           O  
ATOM   2938  CG  ASN A 363      20.156  -9.156   3.666  1.00 96.19           C  
ATOM   2939  ND2 ASN A 363      21.312  -8.844   3.088  1.00 96.19           N  
ATOM   2940  OD1 ASN A 363      20.094  -9.617   4.809  1.00 96.19           O  
ATOM   2941  N   ASN A 364      16.734  -6.070   3.498  1.00 97.00           N  
ATOM   2942  CA  ASN A 364      16.625  -4.629   3.307  1.00 97.00           C  
ATOM   2943  C   ASN A 364      17.125  -4.203   1.933  1.00 97.00           C  
ATOM   2944  CB  ASN A 364      17.375  -3.879   4.406  1.00 97.00           C  
ATOM   2945  O   ASN A 364      17.719  -3.129   1.788  1.00 97.00           O  
ATOM   2946  CG  ASN A 364      16.656  -3.910   5.738  1.00 97.00           C  
ATOM   2947  ND2 ASN A 364      17.344  -3.516   6.801  1.00 97.00           N  
ATOM   2948  OD1 ASN A 364      15.477  -4.285   5.812  1.00 97.00           O  
ATOM   2949  N   PHE A 365      16.922  -5.078   1.061  1.00 97.75           N  
ATOM   2950  CA  PHE A 365      17.281  -4.773  -0.320  1.00 97.75           C  
ATOM   2951  C   PHE A 365      16.109  -4.129  -1.050  1.00 97.75           C  
ATOM   2952  CB  PHE A 365      17.719  -6.039  -1.057  1.00 97.75           C  
ATOM   2953  O   PHE A 365      14.945  -4.402  -0.732  1.00 97.75           O  
ATOM   2954  CG  PHE A 365      19.078  -6.543  -0.637  1.00 97.75           C  
ATOM   2955  CD1 PHE A 365      19.938  -5.730   0.086  1.00 97.75           C  
ATOM   2956  CD2 PHE A 365      19.484  -7.828  -0.967  1.00 97.75           C  
ATOM   2957  CE1 PHE A 365      21.203  -6.195   0.476  1.00 97.75           C  
ATOM   2958  CE2 PHE A 365      20.734  -8.297  -0.581  1.00 97.75           C  
ATOM   2959  CZ  PHE A 365      21.594  -7.480   0.140  1.00 97.75           C  
ATOM   2960  N   PHE A 366      16.422  -3.309  -1.953  1.00 98.19           N  
ATOM   2961  CA  PHE A 366      15.453  -2.838  -2.943  1.00 98.19           C  
ATOM   2962  C   PHE A 366      16.078  -2.797  -4.332  1.00 98.19           C  
ATOM   2963  CB  PHE A 366      14.930  -1.449  -2.566  1.00 98.19           C  
ATOM   2964  O   PHE A 366      17.281  -2.527  -4.469  1.00 98.19           O  
ATOM   2965  CG  PHE A 366      16.000  -0.397  -2.479  1.00 98.19           C  
ATOM   2966  CD1 PHE A 366      16.781  -0.267  -1.333  1.00 98.19           C  
ATOM   2967  CD2 PHE A 366      16.234   0.463  -3.545  1.00 98.19           C  
ATOM   2968  CE1 PHE A 366      17.766   0.706  -1.251  1.00 98.19           C  
ATOM   2969  CE2 PHE A 366      17.219   1.438  -3.469  1.00 98.19           C  
ATOM   2970  CZ  PHE A 366      17.984   1.559  -2.320  1.00 98.19           C  
ATOM   2971  N   ARG A 367      15.320  -3.078  -5.266  1.00 98.19           N  
ATOM   2972  CA  ARG A 367      15.812  -3.262  -6.625  1.00 98.19           C  
ATOM   2973  C   ARG A 367      15.148  -2.283  -7.586  1.00 98.19           C  
ATOM   2974  CB  ARG A 367      15.578  -4.699  -7.094  1.00 98.19           C  
ATOM   2975  O   ARG A 367      13.969  -1.946  -7.426  1.00 98.19           O  
ATOM   2976  CG  ARG A 367      16.250  -5.746  -6.223  1.00 98.19           C  
ATOM   2977  CD  ARG A 367      16.125  -7.141  -6.820  1.00 98.19           C  
ATOM   2978  NE  ARG A 367      16.922  -7.281  -8.039  1.00 98.19           N  
ATOM   2979  NH1 ARG A 367      16.453  -9.523  -8.336  1.00 98.19           N  
ATOM   2980  NH2 ARG A 367      17.797  -8.422  -9.828  1.00 98.19           N  
ATOM   2981  CZ  ARG A 367      17.047  -8.406  -8.734  1.00 98.19           C  
ATOM   2982  N   MET A 368      15.898  -1.889  -8.539  1.00 97.94           N  
ATOM   2983  CA  MET A 368      15.422  -0.988  -9.586  1.00 97.94           C  
ATOM   2984  C   MET A 368      15.719  -1.555 -10.969  1.00 97.94           C  
ATOM   2985  CB  MET A 368      16.062   0.394  -9.438  1.00 97.94           C  
ATOM   2986  O   MET A 368      16.781  -2.133 -11.195  1.00 97.94           O  
ATOM   2987  CG  MET A 368      15.711   1.095  -8.133  1.00 97.94           C  
ATOM   2988  SD  MET A 368      16.625   2.674  -7.918  1.00 97.94           S  
ATOM   2989  CE  MET A 368      17.656   2.254  -6.496  1.00 97.94           C  
ATOM   2990  N   PHE A 369      14.789  -1.368 -11.820  1.00 97.75           N  
ATOM   2991  CA  PHE A 369      14.906  -1.863 -13.188  1.00 97.75           C  
ATOM   2992  C   PHE A 369      14.664  -0.741 -14.195  1.00 97.75           C  
ATOM   2993  CB  PHE A 369      13.914  -3.006 -13.430  1.00 97.75           C  
ATOM   2994  O   PHE A 369      13.609  -0.110 -14.188  1.00 97.75           O  
ATOM   2995  CG  PHE A 369      13.992  -4.105 -12.406  1.00 97.75           C  
ATOM   2996  CD1 PHE A 369      14.844  -5.188 -12.594  1.00 97.75           C  
ATOM   2997  CD2 PHE A 369      13.211  -4.062 -11.266  1.00 97.75           C  
ATOM   2998  CE1 PHE A 369      14.922  -6.207 -11.648  1.00 97.75           C  
ATOM   2999  CE2 PHE A 369      13.281  -5.078 -10.312  1.00 97.75           C  
ATOM   3000  CZ  PHE A 369      14.133  -6.152 -10.508  1.00 97.75           C  
ATOM   3001  N   ASP A 370      15.617  -0.532 -15.023  1.00 97.12           N  
ATOM   3002  CA  ASP A 370      15.477   0.441 -16.094  1.00 97.12           C  
ATOM   3003  C   ASP A 370      14.781  -0.178 -17.312  1.00 97.12           C  
ATOM   3004  CB  ASP A 370      16.844   0.995 -16.500  1.00 97.12           C  
ATOM   3005  O   ASP A 370      15.258  -1.163 -17.875  1.00 97.12           O  
ATOM   3006  CG  ASP A 370      16.750   2.170 -17.469  1.00 97.12           C  
ATOM   3007  OD1 ASP A 370      16.156   2.018 -18.562  1.00 97.12           O  
ATOM   3008  OD2 ASP A 370      17.266   3.254 -17.125  1.00 97.12           O  
ATOM   3009  N   ARG A 371      13.781   0.386 -17.781  1.00 97.00           N  
ATOM   3010  CA  ARG A 371      12.953  -0.198 -18.828  1.00 97.00           C  
ATOM   3011  C   ARG A 371      13.609  -0.064 -20.188  1.00 97.00           C  
ATOM   3012  CB  ARG A 371      11.570   0.462 -18.844  1.00 97.00           C  
ATOM   3013  O   ARG A 371      13.383  -0.887 -21.078  1.00 97.00           O  
ATOM   3014  CG  ARG A 371      10.750   0.216 -17.594  1.00 97.00           C  
ATOM   3015  CD  ARG A 371       9.398   0.905 -17.656  1.00 97.00           C  
ATOM   3016  NE  ARG A 371       8.547   0.321 -18.688  1.00 97.00           N  
ATOM   3017  NH1 ARG A 371       7.199   2.184 -18.922  1.00 97.00           N  
ATOM   3018  NH2 ARG A 371       6.812   0.317 -20.203  1.00 97.00           N  
ATOM   3019  CZ  ARG A 371       7.520   0.942 -19.266  1.00 97.00           C  
ATOM   3020  N   ASN A 372      14.359   0.928 -20.359  1.00 94.56           N  
ATOM   3021  CA  ASN A 372      15.008   1.173 -21.641  1.00 94.56           C  
ATOM   3022  C   ASN A 372      16.250   0.309 -21.812  1.00 94.56           C  
ATOM   3023  CB  ASN A 372      15.367   2.654 -21.797  1.00 94.56           C  
ATOM   3024  O   ASN A 372      16.406  -0.383 -22.828  1.00 94.56           O  
ATOM   3025  CG  ASN A 372      14.141   3.549 -21.828  1.00 94.56           C  
ATOM   3026  ND2 ASN A 372      14.266   4.738 -21.250  1.00 94.56           N  
ATOM   3027  OD1 ASN A 372      13.094   3.172 -22.359  1.00 94.56           O  
ATOM   3028  N   THR A 373      17.062   0.250 -20.766  1.00 93.44           N  
ATOM   3029  CA  THR A 373      18.344  -0.456 -20.859  1.00 93.44           C  
ATOM   3030  C   THR A 373      18.203  -1.892 -20.359  1.00 93.44           C  
ATOM   3031  CB  THR A 373      19.438   0.265 -20.062  1.00 93.44           C  
ATOM   3032  O   THR A 373      19.062  -2.729 -20.625  1.00 93.44           O  
ATOM   3033  CG2 THR A 373      19.578   1.716 -20.516  1.00 93.44           C  
ATOM   3034  OG1 THR A 373      19.109   0.239 -18.672  1.00 93.44           O  
ATOM   3035  N   LYS A 374      17.172  -2.188 -19.609  1.00 91.56           N  
ATOM   3036  CA  LYS A 374      16.906  -3.492 -19.000  1.00 91.56           C  
ATOM   3037  C   LYS A 374      17.953  -3.834 -17.953  1.00 91.56           C  
ATOM   3038  CB  LYS A 374      16.875  -4.582 -20.078  1.00 91.56           C  
ATOM   3039  O   LYS A 374      18.078  -4.992 -17.547  1.00 91.56           O  
ATOM   3040  CG  LYS A 374      15.773  -4.395 -21.125  1.00 91.56           C  
ATOM   3041  CD  LYS A 374      15.141  -5.723 -21.500  1.00 91.56           C  
ATOM   3042  CE  LYS A 374      14.039  -5.535 -22.547  1.00 91.56           C  
ATOM   3043  NZ  LYS A 374      13.430  -6.836 -22.953  1.00 91.56           N  
ATOM   3044  N   ARG A 375      18.672  -2.830 -17.594  1.00 94.00           N  
ATOM   3045  CA  ARG A 375      19.609  -3.027 -16.484  1.00 94.00           C  
ATOM   3046  C   ARG A 375      18.906  -2.920 -15.141  1.00 94.00           C  
ATOM   3047  CB  ARG A 375      20.750  -2.010 -16.578  1.00 94.00           C  
ATOM   3048  O   ARG A 375      17.906  -2.213 -15.008  1.00 94.00           O  
ATOM   3049  CG  ARG A 375      21.656  -2.193 -17.781  1.00 94.00           C  
ATOM   3050  CD  ARG A 375      22.797  -1.183 -17.797  1.00 94.00           C  
ATOM   3051  NE  ARG A 375      23.625  -1.317 -18.984  1.00 94.00           N  
ATOM   3052  NH1 ARG A 375      25.016   0.448 -18.469  1.00 94.00           N  
ATOM   3053  NH2 ARG A 375      25.344  -0.750 -20.391  1.00 94.00           N  
ATOM   3054  CZ  ARG A 375      24.656  -0.540 -19.281  1.00 94.00           C  
ATOM   3055  N   ASP A 376      19.422  -3.680 -14.234  1.00 95.19           N  
ATOM   3056  CA  ASP A 376      18.875  -3.633 -12.883  1.00 95.19           C  
ATOM   3057  C   ASP A 376      19.953  -3.371 -11.852  1.00 95.19           C  
ATOM   3058  CB  ASP A 376      18.141  -4.938 -12.562  1.00 95.19           C  
ATOM   3059  O   ASP A 376      21.141  -3.600 -12.117  1.00 95.19           O  
ATOM   3060  CG  ASP A 376      19.078  -6.125 -12.438  1.00 95.19           C  
ATOM   3061  OD1 ASP A 376      20.000  -6.258 -13.266  1.00 95.19           O  
ATOM   3062  OD2 ASP A 376      18.875  -6.941 -11.508  1.00 95.19           O  
ATOM   3063  N   ILE A 377      19.609  -2.834 -10.773  1.00 96.06           N  
ATOM   3064  CA  ILE A 377      20.516  -2.578  -9.672  1.00 96.06           C  
ATOM   3065  C   ILE A 377      19.859  -2.955  -8.344  1.00 96.06           C  
ATOM   3066  CB  ILE A 377      20.969  -1.100  -9.641  1.00 96.06           C  
ATOM   3067  O   ILE A 377      18.656  -2.752  -8.164  1.00 96.06           O  
ATOM   3068  CG1 ILE A 377      22.109  -0.906  -8.625  1.00 96.06           C  
ATOM   3069  CG2 ILE A 377      19.797  -0.181  -9.328  1.00 96.06           C  
ATOM   3070  CD1 ILE A 377      22.797   0.442  -8.727  1.00 96.06           C  
ATOM   3071  N   THR A 378      20.594  -3.543  -7.441  1.00 97.12           N  
ATOM   3072  CA  THR A 378      20.156  -3.885  -6.094  1.00 97.12           C  
ATOM   3073  C   THR A 378      20.922  -3.068  -5.055  1.00 97.12           C  
ATOM   3074  CB  THR A 378      20.344  -5.387  -5.809  1.00 97.12           C  
ATOM   3075  O   THR A 378      22.141  -3.043  -5.059  1.00 97.12           O  
ATOM   3076  CG2 THR A 378      19.781  -5.762  -4.441  1.00 97.12           C  
ATOM   3077  OG1 THR A 378      19.672  -6.145  -6.820  1.00 97.12           O  
ATOM   3078  N   LEU A 379      20.203  -2.445  -4.254  1.00 96.56           N  
ATOM   3079  CA  LEU A 379      20.797  -1.623  -3.201  1.00 96.56           C  
ATOM   3080  C   LEU A 379      20.281  -2.045  -1.829  1.00 96.56           C  
ATOM   3081  CB  LEU A 379      20.484  -0.143  -3.441  1.00 96.56           C  
ATOM   3082  O   LEU A 379      19.312  -2.809  -1.729  1.00 96.56           O  
ATOM   3083  CG  LEU A 379      20.938   0.438  -4.777  1.00 96.56           C  
ATOM   3084  CD1 LEU A 379      20.375   1.842  -4.969  1.00 96.56           C  
ATOM   3085  CD2 LEU A 379      22.469   0.453  -4.855  1.00 96.56           C  
ATOM   3086  N   GLU A 380      21.000  -1.547  -0.790  1.00 96.00           N  
ATOM   3087  CA  GLU A 380      20.656  -1.938   0.575  1.00 96.00           C  
ATOM   3088  C   GLU A 380      20.391  -0.715   1.448  1.00 96.00           C  
ATOM   3089  CB  GLU A 380      21.781  -2.791   1.187  1.00 96.00           C  
ATOM   3090  O   GLU A 380      21.172   0.247   1.430  1.00 96.00           O  
ATOM   3091  CG  GLU A 380      21.453  -3.299   2.586  1.00 96.00           C  
ATOM   3092  CD  GLU A 380      22.578  -4.148   3.180  1.00 96.00           C  
ATOM   3093  OE1 GLU A 380      22.453  -4.566   4.355  1.00 96.00           O  
ATOM   3094  OE2 GLU A 380      23.578  -4.395   2.467  1.00 96.00           O  
ATOM   3095  N   ALA A 381      19.297  -0.773   2.137  1.00 95.25           N  
ATOM   3096  CA  ALA A 381      19.031   0.234   3.160  1.00 95.25           C  
ATOM   3097  C   ALA A 381      19.609  -0.188   4.512  1.00 95.25           C  
ATOM   3098  CB  ALA A 381      17.531   0.484   3.279  1.00 95.25           C  
ATOM   3099  O   ALA A 381      19.031  -1.044   5.191  1.00 95.25           O  
ATOM   3100  N   SER A 382      20.750   0.388   4.828  1.00 88.69           N  
ATOM   3101  CA  SER A 382      21.422   0.048   6.078  1.00 88.69           C  
ATOM   3102  C   SER A 382      22.031   1.281   6.727  1.00 88.69           C  
ATOM   3103  CB  SER A 382      22.484  -1.013   5.844  1.00 88.69           C  
ATOM   3104  O   SER A 382      22.328   2.270   6.043  1.00 88.69           O  
ATOM   3105  OG  SER A 382      23.656  -0.433   5.273  1.00 88.69           O  
ATOM   3106  N   ARG A 383      22.266   1.174   7.977  1.00 82.31           N  
ATOM   3107  CA  ARG A 383      22.812   2.291   8.742  1.00 82.31           C  
ATOM   3108  C   ARG A 383      24.328   2.365   8.586  1.00 82.31           C  
ATOM   3109  CB  ARG A 383      22.438   2.170  10.219  1.00 82.31           C  
ATOM   3110  O   ARG A 383      24.938   3.391   8.898  1.00 82.31           O  
ATOM   3111  CG  ARG A 383      20.969   2.492  10.508  1.00 82.31           C  
ATOM   3112  CD  ARG A 383      20.688   2.514  12.008  1.00 82.31           C  
ATOM   3113  NE  ARG A 383      19.297   2.828  12.289  1.00 82.31           N  
ATOM   3114  NH1 ARG A 383      19.625   3.271  14.531  1.00 82.31           N  
ATOM   3115  NH2 ARG A 383      17.531   3.447  13.617  1.00 82.31           N  
ATOM   3116  CZ  ARG A 383      18.812   3.182  13.477  1.00 82.31           C  
ATOM   3117  N   GLU A 384      25.000   1.387   8.227  1.00 77.00           N  
ATOM   3118  CA  GLU A 384      26.469   1.403   8.109  1.00 77.00           C  
ATOM   3119  C   GLU A 384      26.938   2.561   7.234  1.00 77.00           C  
ATOM   3120  CB  GLU A 384      26.969   0.075   7.547  1.00 77.00           C  
ATOM   3121  O   GLU A 384      27.922   3.217   7.547  1.00 77.00           O  
ATOM   3122  CG  GLU A 384      26.812  -1.102   8.500  1.00 77.00           C  
ATOM   3123  CD  GLU A 384      27.344  -2.408   7.934  1.00 77.00           C  
ATOM   3124  OE1 GLU A 384      27.281  -3.441   8.641  1.00 77.00           O  
ATOM   3125  OE2 GLU A 384      27.812  -2.400   6.773  1.00 77.00           O  
ATOM   3126  N   ASN A 385      26.266   2.932   6.207  1.00 69.00           N  
ATOM   3127  CA  ASN A 385      26.609   4.027   5.309  1.00 69.00           C  
ATOM   3128  C   ASN A 385      25.594   5.168   5.402  1.00 69.00           C  
ATOM   3129  CB  ASN A 385      26.719   3.529   3.867  1.00 69.00           C  
ATOM   3130  O   ASN A 385      25.031   5.578   4.391  1.00 69.00           O  
ATOM   3131  CG  ASN A 385      27.922   2.645   3.646  1.00 69.00           C  
ATOM   3132  ND2 ASN A 385      27.844   1.752   2.666  1.00 69.00           N  
ATOM   3133  OD1 ASN A 385      28.938   2.760   4.348  1.00 69.00           O  
ATOM   3134  N   ASN A 386      25.609   5.691   6.699  1.00 74.12           N  
ATOM   3135  CA  ASN A 386      24.547   6.664   6.918  1.00 74.12           C  
ATOM   3136  C   ASN A 386      25.062   8.094   6.840  1.00 74.12           C  
ATOM   3137  CB  ASN A 386      23.859   6.418   8.266  1.00 74.12           C  
ATOM   3138  O   ASN A 386      24.406   9.031   7.297  1.00 74.12           O  
ATOM   3139  CG  ASN A 386      23.031   5.148   8.289  1.00 74.12           C  
ATOM   3140  ND2 ASN A 386      22.594   4.742   9.469  1.00 74.12           N  
ATOM   3141  OD1 ASN A 386      22.781   4.539   7.242  1.00 74.12           O  
ATOM   3142  N   LYS A 387      26.203   8.234   6.312  1.00 81.94           N  
ATOM   3143  CA  LYS A 387      26.656   9.602   6.078  1.00 81.94           C  
ATOM   3144  C   LYS A 387      25.953  10.211   4.863  1.00 81.94           C  
ATOM   3145  CB  LYS A 387      28.172   9.641   5.895  1.00 81.94           C  
ATOM   3146  O   LYS A 387      25.844   9.555   3.820  1.00 81.94           O  
ATOM   3147  CG  LYS A 387      28.953   9.266   7.145  1.00 81.94           C  
ATOM   3148  CD  LYS A 387      30.453   9.398   6.922  1.00 81.94           C  
ATOM   3149  CE  LYS A 387      31.250   8.969   8.148  1.00 81.94           C  
ATOM   3150  NZ  LYS A 387      32.719   9.016   7.910  1.00 81.94           N  
ATOM   3151  N   PRO A 388      25.531  11.375   5.113  1.00 82.62           N  
ATOM   3152  CA  PRO A 388      24.844  12.008   3.990  1.00 82.62           C  
ATOM   3153  C   PRO A 388      25.703  12.102   2.738  1.00 82.62           C  
ATOM   3154  CB  PRO A 388      24.500  13.398   4.531  1.00 82.62           C  
ATOM   3155  O   PRO A 388      26.906  12.344   2.836  1.00 82.62           O  
ATOM   3156  CG  PRO A 388      24.562  13.258   6.016  1.00 82.62           C  
ATOM   3157  CD  PRO A 388      25.500  12.133   6.352  1.00 82.62           C  
ATOM   3158  N   ARG A 389      25.188  11.750   1.587  1.00 85.62           N  
ATOM   3159  CA  ARG A 389      25.781  11.891   0.259  1.00 85.62           C  
ATOM   3160  C   ARG A 389      26.719  10.727  -0.052  1.00 85.62           C  
ATOM   3161  CB  ARG A 389      26.547  13.211   0.145  1.00 85.62           C  
ATOM   3162  O   ARG A 389      27.422  10.734  -1.063  1.00 85.62           O  
ATOM   3163  CG  ARG A 389      25.656  14.445   0.260  1.00 85.62           C  
ATOM   3164  CD  ARG A 389      26.438  15.727   0.020  1.00 85.62           C  
ATOM   3165  NE  ARG A 389      25.594  16.906   0.141  1.00 85.62           N  
ATOM   3166  NH1 ARG A 389      27.297  18.422  -0.182  1.00 85.62           N  
ATOM   3167  NH2 ARG A 389      25.156  19.156   0.168  1.00 85.62           N  
ATOM   3168  CZ  ARG A 389      26.016  18.156   0.042  1.00 85.62           C  
ATOM   3169  N   THR A 390      26.703   9.812   0.816  1.00 88.62           N  
ATOM   3170  CA  THR A 390      27.453   8.602   0.517  1.00 88.62           C  
ATOM   3171  C   THR A 390      26.766   7.797  -0.582  1.00 88.62           C  
ATOM   3172  CB  THR A 390      27.625   7.730   1.771  1.00 88.62           C  
ATOM   3173  O   THR A 390      25.578   7.508  -0.494  1.00 88.62           O  
ATOM   3174  CG2 THR A 390      28.484   6.500   1.471  1.00 88.62           C  
ATOM   3175  OG1 THR A 390      28.266   8.500   2.799  1.00 88.62           O  
ATOM   3176  N   VAL A 391      27.562   7.461  -1.567  1.00 92.12           N  
ATOM   3177  CA  VAL A 391      27.031   6.703  -2.693  1.00 92.12           C  
ATOM   3178  C   VAL A 391      26.812   5.254  -2.277  1.00 92.12           C  
ATOM   3179  CB  VAL A 391      27.984   6.766  -3.916  1.00 92.12           C  
ATOM   3180  O   VAL A 391      27.656   4.645  -1.626  1.00 92.12           O  
ATOM   3181  CG1 VAL A 391      27.453   5.883  -5.047  1.00 92.12           C  
ATOM   3182  CG2 VAL A 391      28.141   8.211  -4.391  1.00 92.12           C  
ATOM   3183  N   LEU A 392      25.703   4.738  -2.602  1.00 93.56           N  
ATOM   3184  CA  LEU A 392      25.375   3.355  -2.270  1.00 93.56           C  
ATOM   3185  C   LEU A 392      26.078   2.387  -3.211  1.00 93.56           C  
ATOM   3186  CB  LEU A 392      23.859   3.133  -2.340  1.00 93.56           C  
ATOM   3187  O   LEU A 392      26.141   2.619  -4.422  1.00 93.56           O  
ATOM   3188  CG  LEU A 392      23.000   3.990  -1.401  1.00 93.56           C  
ATOM   3189  CD1 LEU A 392      21.531   3.705  -1.625  1.00 93.56           C  
ATOM   3190  CD2 LEU A 392      23.391   3.738   0.052  1.00 93.56           C  
ATOM   3191  N   LYS A 393      26.500   1.375  -2.605  1.00 91.94           N  
ATOM   3192  CA  LYS A 393      27.156   0.337  -3.400  1.00 91.94           C  
ATOM   3193  C   LYS A 393      26.156  -0.744  -3.812  1.00 91.94           C  
ATOM   3194  CB  LYS A 393      28.312  -0.287  -2.621  1.00 91.94           C  
ATOM   3195  O   LYS A 393      25.391  -1.237  -2.984  1.00 91.94           O  
ATOM   3196  CG  LYS A 393      29.453   0.682  -2.311  1.00 91.94           C  
ATOM   3197  CD  LYS A 393      30.594  -0.006  -1.569  1.00 91.94           C  
ATOM   3198  CE  LYS A 393      31.688   0.976  -1.205  1.00 91.94           C  
ATOM   3199  NZ  LYS A 393      32.781   0.323  -0.409  1.00 91.94           N  
ATOM   3200  N   PRO A 394      26.219  -1.097  -5.070  1.00 93.62           N  
ATOM   3201  CA  PRO A 394      25.328  -2.162  -5.523  1.00 93.62           C  
ATOM   3202  C   PRO A 394      25.625  -3.508  -4.863  1.00 93.62           C  
ATOM   3203  CB  PRO A 394      25.578  -2.221  -7.031  1.00 93.62           C  
ATOM   3204  O   PRO A 394      26.781  -3.793  -4.539  1.00 93.62           O  
ATOM   3205  CG  PRO A 394      26.141  -0.882  -7.375  1.00 93.62           C  
ATOM   3206  CD  PRO A 394      26.922  -0.372  -6.191  1.00 93.62           C  
ATOM   3207  N   ARG A 395      24.594  -4.266  -4.660  1.00 93.75           N  
ATOM   3208  CA  ARG A 395      24.688  -5.609  -4.094  1.00 93.75           C  
ATOM   3209  C   ARG A 395      24.266  -6.664  -5.117  1.00 93.75           C  
ATOM   3210  CB  ARG A 395      23.812  -5.727  -2.842  1.00 93.75           C  
ATOM   3211  O   ARG A 395      23.625  -6.348  -6.117  1.00 93.75           O  
ATOM   3212  CG  ARG A 395      24.156  -4.715  -1.758  1.00 93.75           C  
ATOM   3213  CD  ARG A 395      25.453  -5.070  -1.047  1.00 93.75           C  
ATOM   3214  NE  ARG A 395      25.688  -4.199   0.099  1.00 93.75           N  
ATOM   3215  NH1 ARG A 395      27.703  -5.168   0.675  1.00 93.75           N  
ATOM   3216  NH2 ARG A 395      26.875  -3.422   1.905  1.00 93.75           N  
ATOM   3217  CZ  ARG A 395      26.766  -4.266   0.891  1.00 93.75           C  
ATOM   3218  N   LYS A 396      24.781  -7.875  -4.863  1.00 92.44           N  
ATOM   3219  CA  LYS A 396      24.391  -9.008  -5.703  1.00 92.44           C  
ATOM   3220  C   LYS A 396      24.172 -10.258  -4.867  1.00 92.44           C  
ATOM   3221  CB  LYS A 396      25.469  -9.266  -6.766  1.00 92.44           C  
ATOM   3222  O   LYS A 396      24.938 -10.547  -3.943  1.00 92.44           O  
ATOM   3223  CG  LYS A 396      25.016 -10.195  -7.883  1.00 92.44           C  
ATOM   3224  CD  LYS A 396      26.094 -10.336  -8.953  1.00 92.44           C  
ATOM   3225  CE  LYS A 396      25.656 -11.305 -10.047  1.00 92.44           C  
ATOM   3226  NZ  LYS A 396      26.719 -11.469 -11.094  1.00 92.44           N  
ATOM   3227  N   VAL A 397      23.094 -10.883  -5.156  1.00 92.00           N  
ATOM   3228  CA  VAL A 397      22.797 -12.148  -4.484  1.00 92.00           C  
ATOM   3229  C   VAL A 397      23.203 -13.312  -5.379  1.00 92.00           C  
ATOM   3230  CB  VAL A 397      21.312 -12.258  -4.105  1.00 92.00           C  
ATOM   3231  O   VAL A 397      22.781 -13.398  -6.531  1.00 92.00           O  
ATOM   3232  CG1 VAL A 397      21.031 -13.555  -3.352  1.00 92.00           C  
ATOM   3233  CG2 VAL A 397      20.875 -11.047  -3.275  1.00 92.00           C  
ATOM   3234  N   CYS A 398      24.078 -14.227  -4.812  1.00 86.69           N  
ATOM   3235  CA  CYS A 398      24.547 -15.375  -5.574  1.00 86.69           C  
ATOM   3236  C   CYS A 398      24.047 -16.688  -4.969  1.00 86.69           C  
ATOM   3237  CB  CYS A 398      26.078 -15.383  -5.637  1.00 86.69           C  
ATOM   3238  O   CYS A 398      23.828 -16.766  -3.760  1.00 86.69           O  
ATOM   3239  SG  CYS A 398      26.781 -13.906  -6.402  1.00 86.69           S  
ATOM   3240  N   ALA A 399      23.594 -17.594  -5.773  1.00 75.94           N  
ATOM   3241  CA  ALA A 399      23.156 -18.906  -5.281  1.00 75.94           C  
ATOM   3242  C   ALA A 399      24.312 -19.672  -4.637  1.00 75.94           C  
ATOM   3243  CB  ALA A 399      22.547 -19.719  -6.418  1.00 75.94           C  
ATOM   3244  O   ALA A 399      24.172 -20.188  -3.527  1.00 75.94           O  
ATOM   3245  N   SER A 400      25.250 -20.453  -5.375  1.00 65.62           N  
ATOM   3246  CA  SER A 400      26.312 -21.344  -4.922  1.00 65.62           C  
ATOM   3247  C   SER A 400      27.672 -20.859  -5.402  1.00 65.62           C  
ATOM   3248  CB  SER A 400      26.062 -22.766  -5.418  1.00 65.62           C  
ATOM   3249  O   SER A 400      27.781 -20.156  -6.410  1.00 65.62           O  
ATOM   3250  OG  SER A 400      27.141 -23.609  -5.062  1.00 65.62           O  
ATOM   3251  N   GLY A 401      28.766 -20.500  -4.555  1.00 60.78           N  
ATOM   3252  CA  GLY A 401      30.172 -20.484  -4.934  1.00 60.78           C  
ATOM   3253  C   GLY A 401      30.984 -19.484  -4.121  1.00 60.78           C  
ATOM   3254  O   GLY A 401      30.484 -18.875  -3.178  1.00 60.78           O  
ATOM   3255  N   LYS A 402      32.281 -19.188  -4.531  1.00 59.69           N  
ATOM   3256  CA  LYS A 402      33.312 -18.344  -3.955  1.00 59.69           C  
ATOM   3257  C   LYS A 402      32.875 -16.891  -3.857  1.00 59.69           C  
ATOM   3258  CB  LYS A 402      34.594 -18.438  -4.785  1.00 59.69           C  
ATOM   3259  O   LYS A 402      32.375 -16.328  -4.840  1.00 59.69           O  
ATOM   3260  CG  LYS A 402      35.562 -19.516  -4.324  1.00 59.69           C  
ATOM   3261  CD  LYS A 402      36.875 -19.484  -5.109  1.00 59.69           C  
ATOM   3262  CE  LYS A 402      37.812 -20.609  -4.695  1.00 59.69           C  
ATOM   3263  NZ  LYS A 402      39.062 -20.625  -5.520  1.00 59.69           N  
ATOM   3264  N   ARG A 403      32.562 -16.406  -2.686  1.00 63.91           N  
ATOM   3265  CA  ARG A 403      31.969 -15.133  -2.287  1.00 63.91           C  
ATOM   3266  C   ARG A 403      32.906 -13.969  -2.598  1.00 63.91           C  
ATOM   3267  CB  ARG A 403      31.625 -15.141  -0.797  1.00 63.91           C  
ATOM   3268  O   ARG A 403      34.062 -13.984  -2.197  1.00 63.91           O  
ATOM   3269  CG  ARG A 403      30.266 -15.742  -0.486  1.00 63.91           C  
ATOM   3270  CD  ARG A 403      29.938 -15.672   1.001  1.00 63.91           C  
ATOM   3271  NE  ARG A 403      28.766 -16.469   1.336  1.00 63.91           N  
ATOM   3272  NH1 ARG A 403      28.922 -16.141   3.615  1.00 63.91           N  
ATOM   3273  NH2 ARG A 403      27.219 -17.406   2.762  1.00 63.91           N  
ATOM   3274  CZ  ARG A 403      28.312 -16.672   2.570  1.00 63.91           C  
ATOM   3275  N   LYS A 404      32.531 -13.250  -3.590  1.00 69.38           N  
ATOM   3276  CA  LYS A 404      33.219 -11.961  -3.695  1.00 69.38           C  
ATOM   3277  C   LYS A 404      32.719 -10.984  -2.641  1.00 69.38           C  
ATOM   3278  CB  LYS A 404      33.031 -11.367  -5.094  1.00 69.38           C  
ATOM   3279  O   LYS A 404      31.672 -11.219  -2.018  1.00 69.38           O  
ATOM   3280  CG  LYS A 404      33.750 -12.141  -6.191  1.00 69.38           C  
ATOM   3281  CD  LYS A 404      33.625 -11.453  -7.543  1.00 69.38           C  
ATOM   3282  CE  LYS A 404      34.312 -12.242  -8.648  1.00 69.38           C  
ATOM   3283  NZ  LYS A 404      34.094 -11.625  -9.992  1.00 69.38           N  
ATOM   3284  N   LYS A 405      33.438  -9.875  -2.342  1.00 68.12           N  
ATOM   3285  CA  LYS A 405      33.188  -8.922  -1.262  1.00 68.12           C  
ATOM   3286  C   LYS A 405      31.781  -8.352  -1.329  1.00 68.12           C  
ATOM   3287  CB  LYS A 405      34.219  -7.785  -1.313  1.00 68.12           C  
ATOM   3288  O   LYS A 405      31.109  -8.234  -0.306  1.00 68.12           O  
ATOM   3289  CG  LYS A 405      34.469  -7.105   0.028  1.00 68.12           C  
ATOM   3290  CD  LYS A 405      35.531  -6.027  -0.076  1.00 68.12           C  
ATOM   3291  CE  LYS A 405      35.719  -5.297   1.247  1.00 68.12           C  
ATOM   3292  NZ  LYS A 405      36.812  -4.281   1.167  1.00 68.12           N  
ATOM   3293  N   ASP A 406      31.172  -8.102  -2.463  1.00 74.50           N  
ATOM   3294  CA  ASP A 406      29.891  -7.438  -2.604  1.00 74.50           C  
ATOM   3295  C   ASP A 406      28.781  -8.445  -2.906  1.00 74.50           C  
ATOM   3296  CB  ASP A 406      29.938  -6.375  -3.703  1.00 74.50           C  
ATOM   3297  O   ASP A 406      27.672  -8.062  -3.271  1.00 74.50           O  
ATOM   3298  CG  ASP A 406      30.953  -5.277  -3.416  1.00 74.50           C  
ATOM   3299  OD1 ASP A 406      31.094  -4.879  -2.240  1.00 74.50           O  
ATOM   3300  OD2 ASP A 406      31.609  -4.809  -4.371  1.00 74.50           O  
ATOM   3301  N   GLU A 407      29.125  -9.695  -2.693  1.00 82.12           N  
ATOM   3302  CA  GLU A 407      28.156 -10.750  -2.980  1.00 82.12           C  
ATOM   3303  C   GLU A 407      27.656 -11.414  -1.697  1.00 82.12           C  
ATOM   3304  CB  GLU A 407      28.766 -11.797  -3.916  1.00 82.12           C  
ATOM   3305  O   GLU A 407      28.422 -11.531  -0.726  1.00 82.12           O  
ATOM   3306  CG  GLU A 407      29.016 -11.289  -5.324  1.00 82.12           C  
ATOM   3307  CD  GLU A 407      29.562 -12.359  -6.262  1.00 82.12           C  
ATOM   3308  OE1 GLU A 407      29.766 -12.062  -7.461  1.00 82.12           O  
ATOM   3309  OE2 GLU A 407      29.781 -13.492  -5.789  1.00 82.12           O  
ATOM   3310  N   ILE A 408      26.391 -11.562  -1.642  1.00 85.75           N  
ATOM   3311  CA  ILE A 408      25.781 -12.266  -0.513  1.00 85.75           C  
ATOM   3312  C   ILE A 408      25.141 -13.570  -0.995  1.00 85.75           C  
ATOM   3313  CB  ILE A 408      24.734 -11.391   0.205  1.00 85.75           C  
ATOM   3314  O   ILE A 408      24.500 -13.594  -2.045  1.00 85.75           O  
ATOM   3315  CG1 ILE A 408      24.234 -12.086   1.479  1.00 85.75           C  
ATOM   3316  CG2 ILE A 408      23.562 -11.070  -0.731  1.00 85.75           C  
ATOM   3317  CD1 ILE A 408      23.578 -11.148   2.475  1.00 85.75           C  
ATOM   3318  N   SER A 409      25.438 -14.555  -0.302  1.00 89.50           N  
ATOM   3319  CA  SER A 409      24.844 -15.844  -0.636  1.00 89.50           C  
ATOM   3320  C   SER A 409      23.359 -15.883  -0.280  1.00 89.50           C  
ATOM   3321  CB  SER A 409      25.578 -16.969   0.088  1.00 89.50           C  
ATOM   3322  O   SER A 409      22.953 -15.305   0.728  1.00 89.50           O  
ATOM   3323  OG  SER A 409      24.875 -18.188  -0.031  1.00 89.50           O  
ATOM   3324  N   VAL A 410      22.625 -16.594  -1.002  1.00 92.31           N  
ATOM   3325  CA  VAL A 410      21.188 -16.734  -0.783  1.00 92.31           C  
ATOM   3326  C   VAL A 410      20.922 -17.344   0.595  1.00 92.31           C  
ATOM   3327  CB  VAL A 410      20.531 -17.594  -1.878  1.00 92.31           C  
ATOM   3328  O   VAL A 410      19.953 -16.969   1.270  1.00 92.31           O  
ATOM   3329  CG1 VAL A 410      19.047 -17.812  -1.573  1.00 92.31           C  
ATOM   3330  CG2 VAL A 410      20.703 -16.953  -3.250  1.00 92.31           C  
ATOM   3331  N   ASP A 411      21.828 -18.141   1.069  1.00 90.56           N  
ATOM   3332  CA  ASP A 411      21.672 -18.828   2.350  1.00 90.56           C  
ATOM   3333  C   ASP A 411      21.906 -17.859   3.516  1.00 90.56           C  
ATOM   3334  CB  ASP A 411      22.625 -20.016   2.441  1.00 90.56           C  
ATOM   3335  O   ASP A 411      21.516 -18.141   4.648  1.00 90.56           O  
ATOM   3336  CG  ASP A 411      22.312 -21.109   1.435  1.00 90.56           C  
ATOM   3337  OD1 ASP A 411      21.125 -21.406   1.216  1.00 90.56           O  
ATOM   3338  OD2 ASP A 411      23.266 -21.672   0.856  1.00 90.56           O  
ATOM   3339  N   SER A 412      22.516 -16.797   3.205  1.00 92.12           N  
ATOM   3340  CA  SER A 412      22.875 -15.867   4.266  1.00 92.12           C  
ATOM   3341  C   SER A 412      21.875 -14.719   4.355  1.00 92.12           C  
ATOM   3342  CB  SER A 412      24.281 -15.305   4.035  1.00 92.12           C  
ATOM   3343  O   SER A 412      22.047 -13.797   5.160  1.00 92.12           O  
ATOM   3344  OG  SER A 412      24.344 -14.562   2.830  1.00 92.12           O  
ATOM   3345  N   LEU A 413      20.859 -14.766   3.564  1.00 94.50           N  
ATOM   3346  CA  LEU A 413      19.859 -13.703   3.566  1.00 94.50           C  
ATOM   3347  C   LEU A 413      19.062 -13.703   4.867  1.00 94.50           C  
ATOM   3348  CB  LEU A 413      18.922 -13.852   2.375  1.00 94.50           C  
ATOM   3349  O   LEU A 413      18.719 -14.766   5.383  1.00 94.50           O  
ATOM   3350  CG  LEU A 413      19.500 -13.523   0.999  1.00 94.50           C  
ATOM   3351  CD1 LEU A 413      18.484 -13.836  -0.094  1.00 94.50           C  
ATOM   3352  CD2 LEU A 413      19.938 -12.062   0.935  1.00 94.50           C  
ATOM   3353  N   ASP A 414      18.875 -12.523   5.406  1.00 94.75           N  
ATOM   3354  CA  ASP A 414      18.000 -12.344   6.562  1.00 94.75           C  
ATOM   3355  C   ASP A 414      16.578 -11.984   6.129  1.00 94.75           C  
ATOM   3356  CB  ASP A 414      18.547 -11.250   7.488  1.00 94.75           C  
ATOM   3357  O   ASP A 414      16.312 -10.859   5.699  1.00 94.75           O  
ATOM   3358  CG  ASP A 414      17.812 -11.164   8.812  1.00 94.75           C  
ATOM   3359  OD1 ASP A 414      16.703 -11.727   8.930  1.00 94.75           O  
ATOM   3360  OD2 ASP A 414      18.344 -10.523   9.742  1.00 94.75           O  
ATOM   3361  N   PHE A 415      15.617 -12.906   6.312  1.00 95.38           N  
ATOM   3362  CA  PHE A 415      14.250 -12.734   5.836  1.00 95.38           C  
ATOM   3363  C   PHE A 415      13.438 -11.883   6.805  1.00 95.38           C  
ATOM   3364  CB  PHE A 415      13.570 -14.094   5.641  1.00 95.38           C  
ATOM   3365  O   PHE A 415      12.328 -11.445   6.484  1.00 95.38           O  
ATOM   3366  CG  PHE A 415      14.203 -14.945   4.570  1.00 95.38           C  
ATOM   3367  CD1 PHE A 415      14.203 -14.523   3.244  1.00 95.38           C  
ATOM   3368  CD2 PHE A 415      14.797 -16.156   4.891  1.00 95.38           C  
ATOM   3369  CE1 PHE A 415      14.789 -15.305   2.252  1.00 95.38           C  
ATOM   3370  CE2 PHE A 415      15.383 -16.938   3.902  1.00 95.38           C  
ATOM   3371  CZ  PHE A 415      15.383 -16.516   2.584  1.00 95.38           C  
ATOM   3372  N   ASN A 416      13.984 -11.609   7.965  1.00 91.94           N  
ATOM   3373  CA  ASN A 416      13.320 -10.719   8.906  1.00 91.94           C  
ATOM   3374  C   ASN A 416      13.539  -9.258   8.539  1.00 91.94           C  
ATOM   3375  CB  ASN A 416      13.797 -10.992  10.336  1.00 91.94           C  
ATOM   3376  O   ASN A 416      12.797  -8.383   8.992  1.00 91.94           O  
ATOM   3377  CG  ASN A 416      13.383 -12.352  10.844  1.00 91.94           C  
ATOM   3378  ND2 ASN A 416      14.281 -13.023  11.547  1.00 91.94           N  
ATOM   3379  OD1 ASN A 416      12.258 -12.805  10.602  1.00 91.94           O  
ATOM   3380  N   LYS A 417      14.562  -9.070   7.820  1.00 94.62           N  
ATOM   3381  CA  LYS A 417      14.812  -7.746   7.266  1.00 94.62           C  
ATOM   3382  C   LYS A 417      14.234  -7.621   5.855  1.00 94.62           C  
ATOM   3383  CB  LYS A 417      16.312  -7.441   7.254  1.00 94.62           C  
ATOM   3384  O   LYS A 417      14.742  -8.242   4.918  1.00 94.62           O  
ATOM   3385  CG  LYS A 417      16.938  -7.367   8.633  1.00 94.62           C  
ATOM   3386  CD  LYS A 417      18.406  -6.969   8.562  1.00 94.62           C  
ATOM   3387  CE  LYS A 417      19.047  -6.906   9.945  1.00 94.62           C  
ATOM   3388  NZ  LYS A 417      20.484  -6.551   9.875  1.00 94.62           N  
ATOM   3389  N   LYS A 418      13.281  -6.879   5.766  1.00 96.88           N  
ATOM   3390  CA  LYS A 418      12.602  -6.816   4.477  1.00 96.88           C  
ATOM   3391  C   LYS A 418      12.062  -5.418   4.203  1.00 96.88           C  
ATOM   3392  CB  LYS A 418      11.461  -7.836   4.422  1.00 96.88           C  
ATOM   3393  O   LYS A 418      11.766  -4.672   5.137  1.00 96.88           O  
ATOM   3394  CG  LYS A 418      10.461  -7.707   5.559  1.00 96.88           C  
ATOM   3395  CD  LYS A 418       9.469  -8.859   5.562  1.00 96.88           C  
ATOM   3396  CE  LYS A 418       8.453  -8.719   6.691  1.00 96.88           C  
ATOM   3397  NZ  LYS A 418       7.516  -9.883   6.738  1.00 96.88           N  
ATOM   3398  N   ILE A 419      11.992  -5.062   2.957  1.00 98.00           N  
ATOM   3399  CA  ILE A 419      11.383  -3.828   2.473  1.00 98.00           C  
ATOM   3400  C   ILE A 419      10.102  -4.152   1.703  1.00 98.00           C  
ATOM   3401  CB  ILE A 419      12.359  -3.027   1.578  1.00 98.00           C  
ATOM   3402  O   ILE A 419      10.156  -4.613   0.561  1.00 98.00           O  
ATOM   3403  CG1 ILE A 419      13.586  -2.596   2.385  1.00 98.00           C  
ATOM   3404  CG2 ILE A 419      11.648  -1.816   0.961  1.00 98.00           C  
ATOM   3405  CD1 ILE A 419      14.648  -1.888   1.557  1.00 98.00           C  
ATOM   3406  N   LEU A 420       9.000  -3.883   2.379  1.00 98.25           N  
ATOM   3407  CA  LEU A 420       7.707  -4.172   1.774  1.00 98.25           C  
ATOM   3408  C   LEU A 420       7.117  -2.926   1.121  1.00 98.25           C  
ATOM   3409  CB  LEU A 420       6.734  -4.719   2.824  1.00 98.25           C  
ATOM   3410  O   LEU A 420       6.359  -3.025   0.153  1.00 98.25           O  
ATOM   3411  CG  LEU A 420       7.172  -5.988   3.555  1.00 98.25           C  
ATOM   3412  CD1 LEU A 420       6.109  -6.410   4.566  1.00 98.25           C  
ATOM   3413  CD2 LEU A 420       7.441  -7.113   2.561  1.00 98.25           C  
ATOM   3414  N   HIS A 421       7.488  -1.741   1.623  1.00 98.25           N  
ATOM   3415  CA  HIS A 421       6.879  -0.483   1.205  1.00 98.25           C  
ATOM   3416  C   HIS A 421       7.930   0.485   0.670  1.00 98.25           C  
ATOM   3417  CB  HIS A 421       6.121   0.157   2.367  1.00 98.25           C  
ATOM   3418  O   HIS A 421       8.914   0.782   1.354  1.00 98.25           O  
ATOM   3419  CG  HIS A 421       5.223  -0.795   3.094  1.00 98.25           C  
ATOM   3420  CD2 HIS A 421       5.336  -1.363   4.316  1.00 98.25           C  
ATOM   3421  ND1 HIS A 421       4.047  -1.267   2.555  1.00 98.25           N  
ATOM   3422  CE1 HIS A 421       3.471  -2.086   3.418  1.00 98.25           C  
ATOM   3423  NE2 HIS A 421       4.230  -2.162   4.496  1.00 98.25           N  
ATOM   3424  N   THR A 422       7.660   0.919  -0.527  1.00 98.31           N  
ATOM   3425  CA  THR A 422       8.547   1.868  -1.195  1.00 98.31           C  
ATOM   3426  C   THR A 422       7.734   2.938  -1.925  1.00 98.31           C  
ATOM   3427  CB  THR A 422       9.477   1.155  -2.191  1.00 98.31           C  
ATOM   3428  O   THR A 422       6.582   2.709  -2.291  1.00 98.31           O  
ATOM   3429  CG2 THR A 422      10.320   0.095  -1.493  1.00 98.31           C  
ATOM   3430  OG1 THR A 422       8.688   0.527  -3.211  1.00 98.31           O  
ATOM   3431  N   ALA A 423       8.344   4.047  -2.080  1.00 98.50           N  
ATOM   3432  CA  ALA A 423       7.719   5.141  -2.820  1.00 98.50           C  
ATOM   3433  C   ALA A 423       8.758   5.949  -3.590  1.00 98.50           C  
ATOM   3434  CB  ALA A 423       6.941   6.047  -1.871  1.00 98.50           C  
ATOM   3435  O   ALA A 423       9.883   6.129  -3.117  1.00 98.50           O  
ATOM   3436  N   TRP A 424       8.352   6.395  -4.750  1.00 98.50           N  
ATOM   3437  CA  TRP A 424       9.195   7.234  -5.594  1.00 98.50           C  
ATOM   3438  C   TRP A 424       8.586   8.625  -5.762  1.00 98.50           C  
ATOM   3439  CB  TRP A 424       9.398   6.582  -6.965  1.00 98.50           C  
ATOM   3440  O   TRP A 424       7.402   8.750  -6.086  1.00 98.50           O  
ATOM   3441  CG  TRP A 424      10.570   7.121  -7.727  1.00 98.50           C  
ATOM   3442  CD1 TRP A 424      10.789   8.422  -8.094  1.00 98.50           C  
ATOM   3443  CD2 TRP A 424      11.688   6.371  -8.211  1.00 98.50           C  
ATOM   3444  CE2 TRP A 424      12.547   7.281  -8.875  1.00 98.50           C  
ATOM   3445  CE3 TRP A 424      12.055   5.020  -8.164  1.00 98.50           C  
ATOM   3446  NE1 TRP A 424      11.977   8.523  -8.781  1.00 98.50           N  
ATOM   3447  CH2 TRP A 424      14.070   5.555  -9.398  1.00 98.50           C  
ATOM   3448  CZ2 TRP A 424      13.742   6.883  -9.469  1.00 98.50           C  
ATOM   3449  CZ3 TRP A 424      13.242   4.621  -8.758  1.00 98.50           C  
ATOM   3450  N   HIS A 425       9.398   9.602  -5.520  1.00 97.75           N  
ATOM   3451  CA  HIS A 425       8.961  10.977  -5.734  1.00 97.75           C  
ATOM   3452  C   HIS A 425       8.422  11.172  -7.148  1.00 97.75           C  
ATOM   3453  CB  HIS A 425      10.109  11.953  -5.477  1.00 97.75           C  
ATOM   3454  O   HIS A 425       9.000  10.672  -8.117  1.00 97.75           O  
ATOM   3455  CG  HIS A 425       9.680  13.383  -5.418  1.00 97.75           C  
ATOM   3456  CD2 HIS A 425       9.625  14.250  -4.383  1.00 97.75           C  
ATOM   3457  ND1 HIS A 425       9.242  14.078  -6.523  1.00 97.75           N  
ATOM   3458  CE1 HIS A 425       8.930  15.312  -6.172  1.00 97.75           C  
ATOM   3459  NE2 HIS A 425       9.156  15.445  -4.875  1.00 97.75           N  
ATOM   3460  N   PRO A 426       7.383  11.930  -7.301  1.00 96.38           N  
ATOM   3461  CA  PRO A 426       6.715  12.008  -8.602  1.00 96.38           C  
ATOM   3462  C   PRO A 426       7.520  12.805  -9.633  1.00 96.38           C  
ATOM   3463  CB  PRO A 426       5.395  12.703  -8.281  1.00 96.38           C  
ATOM   3464  O   PRO A 426       7.379  12.578 -10.836  1.00 96.38           O  
ATOM   3465  CG  PRO A 426       5.617  13.352  -6.953  1.00 96.38           C  
ATOM   3466  CD  PRO A 426       6.641  12.555  -6.199  1.00 96.38           C  
ATOM   3467  N   LYS A 427       8.359  13.695  -9.203  1.00 94.31           N  
ATOM   3468  CA  LYS A 427       9.008  14.602 -10.148  1.00 94.31           C  
ATOM   3469  C   LYS A 427      10.523  14.438 -10.117  1.00 94.31           C  
ATOM   3470  CB  LYS A 427       8.633  16.047  -9.844  1.00 94.31           C  
ATOM   3471  O   LYS A 427      11.211  14.734 -11.102  1.00 94.31           O  
ATOM   3472  CG  LYS A 427       7.156  16.359 -10.016  1.00 94.31           C  
ATOM   3473  CD  LYS A 427       6.848  17.828  -9.711  1.00 94.31           C  
ATOM   3474  CE  LYS A 427       5.363  18.125  -9.852  1.00 94.31           C  
ATOM   3475  NZ  LYS A 427       5.043  19.531  -9.461  1.00 94.31           N  
ATOM   3476  N   GLU A 428      10.977  14.008  -8.961  1.00 94.25           N  
ATOM   3477  CA  GLU A 428      12.422  13.961  -8.773  1.00 94.25           C  
ATOM   3478  C   GLU A 428      12.891  12.539  -8.453  1.00 94.25           C  
ATOM   3479  CB  GLU A 428      12.852  14.914  -7.660  1.00 94.25           C  
ATOM   3480  O   GLU A 428      12.078  11.656  -8.188  1.00 94.25           O  
ATOM   3481  CG  GLU A 428      12.508  16.375  -7.934  1.00 94.25           C  
ATOM   3482  CD  GLU A 428      13.023  17.328  -6.867  1.00 94.25           C  
ATOM   3483  OE1 GLU A 428      12.617  18.516  -6.867  1.00 94.25           O  
ATOM   3484  OE2 GLU A 428      13.836  16.875  -6.027  1.00 94.25           O  
ATOM   3485  N   ASN A 429      14.195  12.398  -8.539  1.00 95.62           N  
ATOM   3486  CA  ASN A 429      14.789  11.117  -8.164  1.00 95.62           C  
ATOM   3487  C   ASN A 429      15.094  11.062  -6.668  1.00 95.62           C  
ATOM   3488  CB  ASN A 429      16.062  10.859  -8.969  1.00 95.62           C  
ATOM   3489  O   ASN A 429      16.266  11.031  -6.266  1.00 95.62           O  
ATOM   3490  CG  ASN A 429      15.766  10.477 -10.414  1.00 95.62           C  
ATOM   3491  ND2 ASN A 429      16.703  10.781 -11.305  1.00 95.62           N  
ATOM   3492  OD1 ASN A 429      14.711   9.914 -10.719  1.00 95.62           O  
ATOM   3493  N   ILE A 430      14.094  11.031  -5.926  1.00 96.81           N  
ATOM   3494  CA  ILE A 430      14.086  10.828  -4.484  1.00 96.81           C  
ATOM   3495  C   ILE A 430      13.211   9.625  -4.141  1.00 96.81           C  
ATOM   3496  CB  ILE A 430      13.578  12.086  -3.736  1.00 96.81           C  
ATOM   3497  O   ILE A 430      12.078   9.508  -4.625  1.00 96.81           O  
ATOM   3498  CG1 ILE A 430      14.398  13.312  -4.145  1.00 96.81           C  
ATOM   3499  CG2 ILE A 430      13.633  11.867  -2.221  1.00 96.81           C  
ATOM   3500  CD1 ILE A 430      13.789  14.641  -3.709  1.00 96.81           C  
ATOM   3501  N   ILE A 431      13.766   8.758  -3.369  1.00 98.12           N  
ATOM   3502  CA  ILE A 431      13.000   7.562  -3.027  1.00 98.12           C  
ATOM   3503  C   ILE A 431      12.922   7.418  -1.509  1.00 98.12           C  
ATOM   3504  CB  ILE A 431      13.609   6.293  -3.658  1.00 98.12           C  
ATOM   3505  O   ILE A 431      13.836   7.840  -0.792  1.00 98.12           O  
ATOM   3506  CG1 ILE A 431      15.055   6.105  -3.182  1.00 98.12           C  
ATOM   3507  CG2 ILE A 431      13.539   6.363  -5.188  1.00 98.12           C  
ATOM   3508  CD1 ILE A 431      15.688   4.789  -3.621  1.00 98.12           C  
ATOM   3509  N   ALA A 432      11.805   6.879  -1.080  1.00 98.50           N  
ATOM   3510  CA  ALA A 432      11.578   6.547   0.324  1.00 98.50           C  
ATOM   3511  C   ALA A 432      11.336   5.051   0.502  1.00 98.50           C  
ATOM   3512  CB  ALA A 432      10.398   7.348   0.876  1.00 98.50           C  
ATOM   3513  O   ALA A 432      10.500   4.469  -0.192  1.00 98.50           O  
ATOM   3514  N   VAL A 433      12.039   4.453   1.436  1.00 98.06           N  
ATOM   3515  CA  VAL A 433      11.922   3.021   1.693  1.00 98.06           C  
ATOM   3516  C   VAL A 433      11.734   2.781   3.189  1.00 98.06           C  
ATOM   3517  CB  VAL A 433      13.148   2.246   1.180  1.00 98.06           C  
ATOM   3518  O   VAL A 433      12.500   3.295   4.008  1.00 98.06           O  
ATOM   3519  CG1 VAL A 433      12.992   0.748   1.437  1.00 98.06           C  
ATOM   3520  CG2 VAL A 433      13.367   2.516  -0.308  1.00 98.06           C  
ATOM   3521  N   ALA A 434      10.766   1.990   3.527  1.00 97.56           N  
ATOM   3522  CA  ALA A 434      10.477   1.685   4.926  1.00 97.56           C  
ATOM   3523  C   ALA A 434      11.133   0.372   5.348  1.00 97.56           C  
ATOM   3524  CB  ALA A 434       8.969   1.620   5.164  1.00 97.56           C  
ATOM   3525  O   ALA A 434      10.969  -0.653   4.680  1.00 97.56           O  
ATOM   3526  N   THR A 435      11.938   0.437   6.383  1.00 92.81           N  
ATOM   3527  CA  THR A 435      12.508  -0.741   7.023  1.00 92.81           C  
ATOM   3528  C   THR A 435      12.047  -0.847   8.469  1.00 92.81           C  
ATOM   3529  CB  THR A 435      14.047  -0.712   6.977  1.00 92.81           C  
ATOM   3530  O   THR A 435      12.516  -0.108   9.336  1.00 92.81           O  
ATOM   3531  CG2 THR A 435      14.555  -0.514   5.551  1.00 92.81           C  
ATOM   3532  OG1 THR A 435      14.523   0.364   7.797  1.00 92.81           O  
ATOM   3533  N   THR A 436      11.133  -1.799   8.719  1.00 89.81           N  
ATOM   3534  CA  THR A 436      10.578  -1.970  10.055  1.00 89.81           C  
ATOM   3535  C   THR A 436      10.055  -0.643  10.602  1.00 89.81           C  
ATOM   3536  CB  THR A 436      11.625  -2.547  11.031  1.00 89.81           C  
ATOM   3537  O   THR A 436       9.055  -0.115  10.109  1.00 89.81           O  
ATOM   3538  CG2 THR A 436      10.969  -3.047  12.312  1.00 89.81           C  
ATOM   3539  OG1 THR A 436      12.305  -3.639  10.398  1.00 89.81           O  
ATOM   3540  N   ASN A 437      10.961   0.029  11.508  1.00 92.00           N  
ATOM   3541  CA  ASN A 437      10.477   1.279  12.086  1.00 92.00           C  
ATOM   3542  C   ASN A 437      11.266   2.479  11.562  1.00 92.00           C  
ATOM   3543  CB  ASN A 437      10.547   1.224  13.609  1.00 92.00           C  
ATOM   3544  O   ASN A 437      11.164   3.576  12.109  1.00 92.00           O  
ATOM   3545  CG  ASN A 437      11.969   1.053  14.125  1.00 92.00           C  
ATOM   3546  ND2 ASN A 437      12.242   1.601  15.305  1.00 92.00           N  
ATOM   3547  OD1 ASN A 437      12.805   0.435  13.469  1.00 92.00           O  
ATOM   3548  N   ASN A 438      12.008   2.207  10.523  1.00 94.88           N  
ATOM   3549  CA  ASN A 438      12.805   3.295   9.969  1.00 94.88           C  
ATOM   3550  C   ASN A 438      12.367   3.639   8.547  1.00 94.88           C  
ATOM   3551  CB  ASN A 438      14.289   2.939  10.000  1.00 94.88           C  
ATOM   3552  O   ASN A 438      11.977   2.754   7.781  1.00 94.88           O  
ATOM   3553  CG  ASN A 438      14.828   2.787  11.406  1.00 94.88           C  
ATOM   3554  ND2 ASN A 438      15.648   1.764  11.625  1.00 94.88           N  
ATOM   3555  OD1 ASN A 438      14.508   3.584  12.297  1.00 94.88           O  
ATOM   3556  N   LEU A 439      12.484   4.914   8.273  1.00 96.94           N  
ATOM   3557  CA  LEU A 439      12.242   5.418   6.922  1.00 96.94           C  
ATOM   3558  C   LEU A 439      13.531   5.957   6.309  1.00 96.94           C  
ATOM   3559  CB  LEU A 439      11.172   6.516   6.941  1.00 96.94           C  
ATOM   3560  O   LEU A 439      14.070   6.969   6.770  1.00 96.94           O  
ATOM   3561  CG  LEU A 439      10.797   7.109   5.586  1.00 96.94           C  
ATOM   3562  CD1 LEU A 439      10.000   6.098   4.766  1.00 96.94           C  
ATOM   3563  CD2 LEU A 439       9.992   8.398   5.770  1.00 96.94           C  
ATOM   3564  N   TYR A 440      13.969   5.293   5.309  1.00 96.50           N  
ATOM   3565  CA  TYR A 440      15.164   5.738   4.598  1.00 96.50           C  
ATOM   3566  C   TYR A 440      14.797   6.562   3.373  1.00 96.50           C  
ATOM   3567  CB  TYR A 440      16.016   4.539   4.180  1.00 96.50           C  
ATOM   3568  O   TYR A 440      13.875   6.211   2.633  1.00 96.50           O  
ATOM   3569  CG  TYR A 440      16.703   3.852   5.336  1.00 96.50           C  
ATOM   3570  CD1 TYR A 440      18.031   4.148   5.660  1.00 96.50           C  
ATOM   3571  CD2 TYR A 440      16.047   2.906   6.105  1.00 96.50           C  
ATOM   3572  CE1 TYR A 440      18.672   3.518   6.723  1.00 96.50           C  
ATOM   3573  CE2 TYR A 440      16.672   2.270   7.172  1.00 96.50           C  
ATOM   3574  OH  TYR A 440      18.609   1.955   8.523  1.00 96.50           O  
ATOM   3575  CZ  TYR A 440      17.984   2.582   7.469  1.00 96.50           C  
ATOM   3576  N   ILE A 441      15.523   7.594   3.197  1.00 96.81           N  
ATOM   3577  CA  ILE A 441      15.352   8.430   2.014  1.00 96.81           C  
ATOM   3578  C   ILE A 441      16.672   8.508   1.243  1.00 96.81           C  
ATOM   3579  CB  ILE A 441      14.867   9.844   2.389  1.00 96.81           C  
ATOM   3580  O   ILE A 441      17.719   8.742   1.831  1.00 96.81           O  
ATOM   3581  CG1 ILE A 441      13.531   9.773   3.137  1.00 96.81           C  
ATOM   3582  CG2 ILE A 441      14.742  10.727   1.140  1.00 96.81           C  
ATOM   3583  CD1 ILE A 441      13.039  11.117   3.658  1.00 96.81           C  
ATOM   3584  N   PHE A 442      16.578   8.266  -0.009  1.00 96.19           N  
ATOM   3585  CA  PHE A 442      17.719   8.320  -0.902  1.00 96.19           C  
ATOM   3586  C   PHE A 442      17.469   9.289  -2.047  1.00 96.19           C  
ATOM   3587  CB  PHE A 442      18.047   6.926  -1.458  1.00 96.19           C  
ATOM   3588  O   PHE A 442      16.328   9.547  -2.410  1.00 96.19           O  
ATOM   3589  CG  PHE A 442      18.250   5.883  -0.395  1.00 96.19           C  
ATOM   3590  CD1 PHE A 442      19.484   5.727   0.213  1.00 96.19           C  
ATOM   3591  CD2 PHE A 442      17.203   5.055  -0.004  1.00 96.19           C  
ATOM   3592  CE1 PHE A 442      19.688   4.758   1.197  1.00 96.19           C  
ATOM   3593  CE2 PHE A 442      17.391   4.086   0.979  1.00 96.19           C  
ATOM   3594  CZ  PHE A 442      18.641   3.939   1.577  1.00 96.19           C  
ATOM   3595  N   GLN A 443      18.547   9.797  -2.596  1.00 95.00           N  
ATOM   3596  CA  GLN A 443      18.453  10.695  -3.738  1.00 95.00           C  
ATOM   3597  C   GLN A 443      19.578  10.430  -4.742  1.00 95.00           C  
ATOM   3598  CB  GLN A 443      18.516  12.156  -3.277  1.00 95.00           C  
ATOM   3599  O   GLN A 443      20.625   9.891  -4.383  1.00 95.00           O  
ATOM   3600  CG  GLN A 443      19.875  12.586  -2.754  1.00 95.00           C  
ATOM   3601  CD  GLN A 443      19.922  14.062  -2.400  1.00 95.00           C  
ATOM   3602  NE2 GLN A 443      21.109  14.656  -2.504  1.00 95.00           N  
ATOM   3603  OE1 GLN A 443      18.906  14.664  -2.037  1.00 95.00           O  
ATOM   3604  N   ASP A 444      19.312  10.797  -5.992  1.00 92.75           N  
ATOM   3605  CA  ASP A 444      20.359  10.633  -7.000  1.00 92.75           C  
ATOM   3606  C   ASP A 444      21.500  11.625  -6.789  1.00 92.75           C  
ATOM   3607  CB  ASP A 444      19.766  10.789  -8.406  1.00 92.75           C  
ATOM   3608  O   ASP A 444      21.281  12.703  -6.230  1.00 92.75           O  
ATOM   3609  CG  ASP A 444      19.250  12.195  -8.680  1.00 92.75           C  
ATOM   3610  OD1 ASP A 444      18.891  12.906  -7.715  1.00 92.75           O  
ATOM   3611  OD2 ASP A 444      19.203  12.586  -9.859  1.00 92.75           O  
ATOM   3612  N   LYS A 445      22.656  11.172  -7.215  1.00 86.56           N  
ATOM   3613  CA  LYS A 445      23.812  12.055  -7.121  1.00 86.56           C  
ATOM   3614  C   LYS A 445      23.781  13.117  -8.211  1.00 86.56           C  
ATOM   3615  CB  LYS A 445      25.109  11.250  -7.203  1.00 86.56           C  
ATOM   3616  O   LYS A 445      23.719  12.797  -9.398  1.00 86.56           O  
ATOM   3617  CG  LYS A 445      26.359  12.055  -6.879  1.00 86.56           C  
ATOM   3618  CD  LYS A 445      27.625  11.195  -6.953  1.00 86.56           C  
ATOM   3619  CE  LYS A 445      28.875  12.016  -6.684  1.00 86.56           C  
ATOM   3620  NZ  LYS A 445      30.109  11.172  -6.762  1.00 86.56           N  
ATOM   3621  N   VAL A 446      23.438  14.336  -7.902  1.00 72.69           N  
ATOM   3622  CA  VAL A 446      23.516  15.398  -8.898  1.00 72.69           C  
ATOM   3623  C   VAL A 446      24.953  15.898  -9.016  1.00 72.69           C  
ATOM   3624  CB  VAL A 446      22.562  16.562  -8.555  1.00 72.69           C  
ATOM   3625  O   VAL A 446      25.656  16.031  -8.016  1.00 72.69           O  
ATOM   3626  CG1 VAL A 446      22.562  17.609  -9.672  1.00 72.69           C  
ATOM   3627  CG2 VAL A 446      21.156  16.047  -8.289  1.00 72.69           C  
ATOM   3628  N   ASN A 447      25.594  15.734 -10.180  1.00 58.31           N  
ATOM   3629  CA  ASN A 447      26.906  16.328 -10.398  1.00 58.31           C  
ATOM   3630  C   ASN A 447      26.875  17.844 -10.234  1.00 58.31           C  
ATOM   3631  CB  ASN A 447      27.438  15.961 -11.781  1.00 58.31           C  
ATOM   3632  O   ASN A 447      25.859  18.484 -10.508  1.00 58.31           O  
ATOM   3633  CG  ASN A 447      27.984  14.547 -11.844  1.00 58.31           C  
ATOM   3634  ND2 ASN A 447      28.203  14.047 -13.055  1.00 58.31           N  
ATOM   3635  OD1 ASN A 447      28.188  13.898 -10.812  1.00 58.31           O  
TER    3636      ASN A 447                                                      
ATOM   3637  N   MET B   1     -92.125 -52.031 -32.938  1.00 18.94           N  
ATOM   3638  CA  MET B   1     -91.000 -51.938 -33.844  1.00 18.94           C  
ATOM   3639  C   MET B   1     -90.000 -50.906 -33.344  1.00 18.94           C  
ATOM   3640  CB  MET B   1     -91.500 -51.594 -35.250  1.00 18.94           C  
ATOM   3641  O   MET B   1     -90.312 -50.125 -32.438  1.00 18.94           O  
ATOM   3642  CG  MET B   1     -91.875 -52.781 -36.094  1.00 18.94           C  
ATOM   3643  SD  MET B   1     -92.312 -52.344 -37.812  1.00 18.94           S  
ATOM   3644  CE  MET B   1     -93.375 -53.750 -38.250  1.00 18.94           C  
ATOM   3645  N   ALA B   2     -88.938 -49.875 -34.312  1.00 18.09           N  
ATOM   3646  CA  ALA B   2     -87.688 -49.406 -34.875  1.00 18.09           C  
ATOM   3647  C   ALA B   2     -87.438 -47.969 -34.469  1.00 18.09           C  
ATOM   3648  CB  ALA B   2     -87.688 -49.531 -36.406  1.00 18.09           C  
ATOM   3649  O   ALA B   2     -86.375 -47.375 -34.875  1.00 18.09           O  
ATOM   3650  N   GLN B   3     -88.062 -46.875 -33.719  1.00 19.12           N  
ATOM   3651  CA  GLN B   3     -88.375 -45.469 -34.000  1.00 19.12           C  
ATOM   3652  C   GLN B   3     -87.125 -44.594 -33.750  1.00 19.12           C  
ATOM   3653  CB  GLN B   3     -89.500 -45.000 -33.125  1.00 19.12           C  
ATOM   3654  O   GLN B   3     -86.625 -44.562 -32.625  1.00 19.12           O  
ATOM   3655  CG  GLN B   3     -90.438 -44.031 -33.844  1.00 19.12           C  
ATOM   3656  CD  GLN B   3     -91.875 -44.000 -33.281  1.00 19.12           C  
ATOM   3657  NE2 GLN B   3     -92.750 -43.188 -33.844  1.00 19.12           N  
ATOM   3658  OE1 GLN B   3     -92.125 -44.719 -32.312  1.00 19.12           O  
ATOM   3659  N   GLU B   4     -86.000 -44.031 -34.750  1.00 20.69           N  
ATOM   3660  CA  GLU B   4     -84.688 -43.906 -35.375  1.00 20.69           C  
ATOM   3661  C   GLU B   4     -83.875 -42.719 -34.781  1.00 20.69           C  
ATOM   3662  CB  GLU B   4     -84.812 -43.750 -36.875  1.00 20.69           C  
ATOM   3663  O   GLU B   4     -82.750 -42.875 -34.375  1.00 20.69           O  
ATOM   3664  CG  GLU B   4     -83.750 -44.500 -37.688  1.00 20.69           C  
ATOM   3665  CD  GLU B   4     -84.000 -44.469 -39.188  1.00 20.69           C  
ATOM   3666  OE1 GLU B   4     -83.188 -45.062 -39.938  1.00 20.69           O  
ATOM   3667  OE2 GLU B   4     -84.938 -43.875 -39.594  1.00 20.69           O  
ATOM   3668  N   LYS B   5     -84.188 -41.125 -35.219  1.00 19.22           N  
ATOM   3669  CA  LYS B   5     -83.500 -40.188 -36.125  1.00 19.22           C  
ATOM   3670  C   LYS B   5     -82.625 -39.219 -35.375  1.00 19.22           C  
ATOM   3671  CB  LYS B   5     -84.562 -39.375 -36.906  1.00 19.22           C  
ATOM   3672  O   LYS B   5     -82.812 -38.969 -34.188  1.00 19.22           O  
ATOM   3673  CG  LYS B   5     -84.812 -39.875 -38.344  1.00 19.22           C  
ATOM   3674  CD  LYS B   5     -85.812 -39.031 -39.062  1.00 19.22           C  
ATOM   3675  CE  LYS B   5     -86.062 -39.531 -40.500  1.00 19.22           C  
ATOM   3676  NZ  LYS B   5     -87.062 -38.688 -41.219  1.00 19.22           N  
ATOM   3677  N   MET B   6     -81.188 -38.281 -36.062  1.00 17.56           N  
ATOM   3678  CA  MET B   6     -79.812 -37.781 -36.344  1.00 17.56           C  
ATOM   3679  C   MET B   6     -79.688 -36.344 -35.844  1.00 17.56           C  
ATOM   3680  CB  MET B   6     -79.500 -37.906 -37.844  1.00 17.56           C  
ATOM   3681  O   MET B   6     -78.625 -35.750 -36.062  1.00 17.56           O  
ATOM   3682  CG  MET B   6     -79.000 -39.250 -38.250  1.00 17.56           C  
ATOM   3683  SD  MET B   6     -78.312 -39.250 -39.969  1.00 17.56           S  
ATOM   3684  CE  MET B   6     -79.062 -40.750 -40.594  1.00 17.56           C  
ATOM   3685  N   GLU B   7     -80.812 -35.375 -35.406  1.00 18.41           N  
ATOM   3686  CA  GLU B   7     -81.062 -34.031 -35.906  1.00 18.41           C  
ATOM   3687  C   GLU B   7     -80.000 -33.062 -35.344  1.00 18.41           C  
ATOM   3688  CB  GLU B   7     -82.438 -33.531 -35.594  1.00 18.41           C  
ATOM   3689  O   GLU B   7     -79.625 -33.156 -34.156  1.00 18.41           O  
ATOM   3690  CG  GLU B   7     -83.062 -32.719 -36.719  1.00 18.41           C  
ATOM   3691  CD  GLU B   7     -84.562 -32.438 -36.500  1.00 18.41           C  
ATOM   3692  OE1 GLU B   7     -85.188 -31.781 -37.344  1.00 18.41           O  
ATOM   3693  OE2 GLU B   7     -85.125 -32.906 -35.469  1.00 18.41           O  
ATOM   3694  N   LEU B   8     -78.812 -32.281 -36.188  1.00 17.78           N  
ATOM   3695  CA  LEU B   8     -77.875 -31.203 -36.375  1.00 17.78           C  
ATOM   3696  C   LEU B   8     -78.250 -30.000 -35.500  1.00 17.78           C  
ATOM   3697  CB  LEU B   8     -77.812 -30.797 -37.844  1.00 17.78           C  
ATOM   3698  O   LEU B   8     -77.750 -28.891 -35.750  1.00 17.78           O  
ATOM   3699  CG  LEU B   8     -76.688 -31.453 -38.688  1.00 17.78           C  
ATOM   3700  CD1 LEU B   8     -77.188 -31.609 -40.125  1.00 17.78           C  
ATOM   3701  CD2 LEU B   8     -75.375 -30.656 -38.594  1.00 17.78           C  
ATOM   3702  N   ASP B   9     -79.312 -30.250 -34.406  1.00 18.77           N  
ATOM   3703  CA  ASP B   9     -80.250 -29.250 -33.906  1.00 18.77           C  
ATOM   3704  C   ASP B   9     -79.500 -28.109 -33.188  1.00 18.77           C  
ATOM   3705  CB  ASP B   9     -81.250 -29.891 -32.969  1.00 18.77           C  
ATOM   3706  O   ASP B   9     -78.438 -28.328 -32.594  1.00 18.77           O  
ATOM   3707  CG  ASP B   9     -82.688 -29.453 -33.281  1.00 18.77           C  
ATOM   3708  OD1 ASP B   9     -82.875 -28.578 -34.156  1.00 18.77           O  
ATOM   3709  OD2 ASP B   9     -83.625 -29.969 -32.625  1.00 18.77           O  
ATOM   3710  N   LEU B  10     -79.750 -26.703 -33.438  1.00 18.58           N  
ATOM   3711  CA  LEU B  10     -79.625 -25.266 -33.156  1.00 18.58           C  
ATOM   3712  C   LEU B  10     -79.312 -25.016 -31.672  1.00 18.58           C  
ATOM   3713  CB  LEU B  10     -80.938 -24.562 -33.531  1.00 18.58           C  
ATOM   3714  O   LEU B  10     -80.250 -24.750 -30.875  1.00 18.58           O  
ATOM   3715  CG  LEU B  10     -81.062 -24.000 -34.938  1.00 18.58           C  
ATOM   3716  CD1 LEU B  10     -82.438 -24.078 -35.469  1.00 18.58           C  
ATOM   3717  CD2 LEU B  10     -80.562 -22.547 -34.969  1.00 18.58           C  
ATOM   3718  N   GLU B  11     -78.188 -25.844 -30.703  1.00 22.33           N  
ATOM   3719  CA  GLU B  11     -78.250 -26.266 -29.297  1.00 22.33           C  
ATOM   3720  C   GLU B  11     -78.125 -25.078 -28.359  1.00 22.33           C  
ATOM   3721  CB  GLU B  11     -77.125 -27.297 -29.000  1.00 22.33           C  
ATOM   3722  O   GLU B  11     -77.188 -24.250 -28.500  1.00 22.33           O  
ATOM   3723  CG  GLU B  11     -77.625 -28.422 -28.078  1.00 22.33           C  
ATOM   3724  CD  GLU B  11     -76.562 -29.484 -27.891  1.00 22.33           C  
ATOM   3725  OE1 GLU B  11     -76.750 -30.422 -27.078  1.00 22.33           O  
ATOM   3726  OE2 GLU B  11     -75.500 -29.391 -28.547  1.00 22.33           O  
ATOM   3727  N   LEU B  12     -79.062 -24.219 -27.641  1.00 20.53           N  
ATOM   3728  CA  LEU B  12     -79.438 -22.875 -27.219  1.00 20.53           C  
ATOM   3729  C   LEU B  12     -78.625 -22.391 -26.047  1.00 20.53           C  
ATOM   3730  CB  LEU B  12     -80.938 -22.875 -26.859  1.00 20.53           C  
ATOM   3731  O   LEU B  12     -79.000 -22.594 -24.891  1.00 20.53           O  
ATOM   3732  CG  LEU B  12     -81.938 -22.516 -27.984  1.00 20.53           C  
ATOM   3733  CD1 LEU B  12     -83.250 -23.266 -27.812  1.00 20.53           C  
ATOM   3734  CD2 LEU B  12     -82.188 -21.000 -28.016  1.00 20.53           C  
ATOM   3735  N   PRO B  13     -76.812 -22.203 -25.516  1.00 25.50           N  
ATOM   3736  CA  PRO B  13     -75.688 -22.875 -24.906  1.00 25.50           C  
ATOM   3737  C   PRO B  13     -75.062 -22.062 -23.766  1.00 25.50           C  
ATOM   3738  CB  PRO B  13     -74.688 -23.047 -26.062  1.00 25.50           C  
ATOM   3739  O   PRO B  13     -75.188 -20.828 -23.750  1.00 25.50           O  
ATOM   3740  CG  PRO B  13     -75.188 -22.141 -27.141  1.00 25.50           C  
ATOM   3741  CD  PRO B  13     -76.562 -21.609 -26.703  1.00 25.50           C  
ATOM   3742  N   PRO B  14     -74.000 -22.312 -22.391  1.00 20.06           N  
ATOM   3743  CA  PRO B  14     -74.125 -21.672 -21.078  1.00 20.06           C  
ATOM   3744  C   PRO B  14     -73.625 -20.219 -21.078  1.00 20.06           C  
ATOM   3745  CB  PRO B  14     -73.250 -22.531 -20.172  1.00 20.06           C  
ATOM   3746  O   PRO B  14     -72.500 -19.953 -21.422  1.00 20.06           O  
ATOM   3747  CG  PRO B  14     -72.375 -23.328 -21.094  1.00 20.06           C  
ATOM   3748  CD  PRO B  14     -72.938 -23.156 -22.484  1.00 20.06           C  
ATOM   3749  N   GLY B  15     -74.188 -18.906 -21.484  1.00 18.81           N  
ATOM   3750  CA  GLY B  15     -74.000 -17.688 -22.250  1.00 18.81           C  
ATOM   3751  C   GLY B  15     -73.188 -16.625 -21.469  1.00 18.81           C  
ATOM   3752  O   GLY B  15     -72.250 -16.078 -21.969  1.00 18.81           O  
ATOM   3753  N   THR B  16     -73.938 -15.844 -20.531  1.00 17.62           N  
ATOM   3754  CA  THR B  16     -74.000 -14.383 -20.562  1.00 17.62           C  
ATOM   3755  C   THR B  16     -72.812 -13.773 -19.812  1.00 17.62           C  
ATOM   3756  CB  THR B  16     -75.312 -13.875 -19.953  1.00 17.62           C  
ATOM   3757  O   THR B  16     -72.125 -14.461 -19.078  1.00 17.62           O  
ATOM   3758  CG2 THR B  16     -76.500 -14.164 -20.859  1.00 17.62           C  
ATOM   3759  OG1 THR B  16     -75.500 -14.516 -18.688  1.00 17.62           O  
ATOM   3760  N   GLY B  17     -72.938 -12.492 -19.141  1.00 16.55           N  
ATOM   3761  CA  GLY B  17     -72.500 -11.094 -19.188  1.00 16.55           C  
ATOM   3762  C   GLY B  17     -71.500 -10.727 -18.109  1.00 16.55           C  
ATOM   3763  O   GLY B  17     -71.125  -9.555 -17.984  1.00 16.55           O  
ATOM   3764  N   GLY B  18     -71.312 -11.633 -16.984  1.00 16.86           N  
ATOM   3765  CA  GLY B  18     -71.125 -10.820 -15.797  1.00 16.86           C  
ATOM   3766  C   GLY B  18     -69.875  -9.930 -15.859  1.00 16.86           C  
ATOM   3767  O   GLY B  18     -68.875 -10.281 -16.484  1.00 16.86           O  
ATOM   3768  N   SER B  19     -70.000  -8.672 -15.703  1.00 16.67           N  
ATOM   3769  CA  SER B  19     -69.375  -7.367 -15.906  1.00 16.67           C  
ATOM   3770  C   SER B  19     -67.938  -7.324 -15.305  1.00 16.67           C  
ATOM   3771  CB  SER B  19     -70.250  -6.258 -15.289  1.00 16.67           C  
ATOM   3772  O   SER B  19     -67.562  -8.266 -14.633  1.00 16.67           O  
ATOM   3773  OG  SER B  19     -71.500  -6.758 -14.914  1.00 16.67           O  
ATOM   3774  N   PRO B  20     -67.688  -6.316 -14.375  1.00 17.12           N  
ATOM   3775  CA  PRO B  20     -66.750  -5.164 -14.367  1.00 17.12           C  
ATOM   3776  C   PRO B  20     -65.438  -5.441 -13.625  1.00 17.12           C  
ATOM   3777  CB  PRO B  20     -67.562  -4.082 -13.656  1.00 17.12           C  
ATOM   3778  O   PRO B  20     -65.500  -6.051 -12.555  1.00 17.12           O  
ATOM   3779  CG  PRO B  20     -68.688  -4.820 -12.984  1.00 17.12           C  
ATOM   3780  CD  PRO B  20     -68.688  -6.242 -13.477  1.00 17.12           C  
ATOM   3781  N   ALA B  21     -64.312  -5.762 -14.266  1.00 16.69           N  
ATOM   3782  CA  ALA B  21     -63.000  -6.125 -13.836  1.00 16.69           C  
ATOM   3783  C   ALA B  21     -62.375  -5.012 -13.000  1.00 16.69           C  
ATOM   3784  CB  ALA B  21     -62.125  -6.438 -15.047  1.00 16.69           C  
ATOM   3785  O   ALA B  21     -61.156  -5.055 -12.703  1.00 16.69           O  
ATOM   3786  N   GLU B  22     -63.156  -4.086 -12.359  1.00 16.03           N  
ATOM   3787  CA  GLU B  22     -62.438  -2.832 -12.180  1.00 16.03           C  
ATOM   3788  C   GLU B  22     -61.281  -3.006 -11.227  1.00 16.03           C  
ATOM   3789  CB  GLU B  22     -63.375  -1.733 -11.672  1.00 16.03           C  
ATOM   3790  O   GLU B  22     -60.500  -2.076 -11.016  1.00 16.03           O  
ATOM   3791  CG  GLU B  22     -64.188  -1.056 -12.773  1.00 16.03           C  
ATOM   3792  CD  GLU B  22     -64.188   0.461 -12.672  1.00 16.03           C  
ATOM   3793  OE1 GLU B  22     -64.375   1.138 -13.711  1.00 16.03           O  
ATOM   3794  OE2 GLU B  22     -63.969   0.978 -11.555  1.00 16.03           O  
ATOM   3795  N   GLY B  23     -61.000  -4.219 -10.641  1.00 16.47           N  
ATOM   3796  CA  GLY B  23     -60.375  -3.959  -9.352  1.00 16.47           C  
ATOM   3797  C   GLY B  23     -59.000  -3.277  -9.477  1.00 16.47           C  
ATOM   3798  O   GLY B  23     -58.250  -3.576 -10.391  1.00 16.47           O  
ATOM   3799  N   GLY B  24     -58.688  -2.043  -9.000  1.00 16.45           N  
ATOM   3800  CA  GLY B  24     -57.750  -0.946  -9.070  1.00 16.45           C  
ATOM   3801  C   GLY B  24     -56.375  -1.313  -8.555  1.00 16.45           C  
ATOM   3802  O   GLY B  24     -55.438  -0.503  -8.602  1.00 16.45           O  
ATOM   3803  N   GLY B  25     -56.156  -2.408  -7.562  1.00 16.89           N  
ATOM   3804  CA  GLY B  25     -55.219  -1.984  -6.551  1.00 16.89           C  
ATOM   3805  C   GLY B  25     -53.781  -2.008  -7.035  1.00 16.89           C  
ATOM   3806  O   GLY B  25     -53.312  -3.020  -7.562  1.00 16.89           O  
ATOM   3807  N   SER B  26     -53.188  -1.024  -7.746  1.00 17.02           N  
ATOM   3808  CA  SER B  26     -51.875  -0.854  -8.359  1.00 17.02           C  
ATOM   3809  C   SER B  26     -50.750  -1.046  -7.340  1.00 17.02           C  
ATOM   3810  CB  SER B  26     -51.750   0.529  -9.000  1.00 17.02           C  
ATOM   3811  O   SER B  26     -49.562  -1.081  -7.699  1.00 17.02           O  
ATOM   3812  OG  SER B  26     -50.625   0.586  -9.875  1.00 17.02           O  
ATOM   3813  N   GLY B  27     -50.875  -1.193  -5.938  1.00 15.84           N  
ATOM   3814  CA  GLY B  27     -49.906  -0.356  -5.254  1.00 15.84           C  
ATOM   3815  C   GLY B  27     -48.469  -0.854  -5.406  1.00 15.84           C  
ATOM   3816  O   GLY B  27     -47.531  -0.121  -5.125  1.00 15.84           O  
ATOM   3817  N   GLY B  28     -48.156  -2.227  -5.484  1.00 17.00           N  
ATOM   3818  CA  GLY B  28     -47.062  -2.631  -4.605  1.00 17.00           C  
ATOM   3819  C   GLY B  28     -45.688  -2.242  -5.133  1.00 17.00           C  
ATOM   3820  O   GLY B  28     -45.219  -2.799  -6.125  1.00 17.00           O  
ATOM   3821  N   GLY B  29     -45.344  -0.966  -5.402  1.00 17.53           N  
ATOM   3822  CA  GLY B  29     -44.000  -0.587  -5.844  1.00 17.53           C  
ATOM   3823  C   GLY B  29     -42.906  -1.224  -5.016  1.00 17.53           C  
ATOM   3824  O   GLY B  29     -43.062  -1.423  -3.811  1.00 17.53           O  
ATOM   3825  N   GLY B  30     -42.219  -2.291  -5.406  1.00 17.53           N  
ATOM   3826  CA  GLY B  30     -41.156  -3.002  -4.754  1.00 17.53           C  
ATOM   3827  C   GLY B  30     -40.031  -2.092  -4.305  1.00 17.53           C  
ATOM   3828  O   GLY B  30     -39.406  -1.388  -5.121  1.00 17.53           O  
ATOM   3829  N   GLY B  31     -40.156  -1.348  -3.201  1.00 17.11           N  
ATOM   3830  CA  GLY B  31     -39.156  -0.488  -2.551  1.00 17.11           C  
ATOM   3831  C   GLY B  31     -37.781  -1.121  -2.441  1.00 17.11           C  
ATOM   3832  O   GLY B  31     -37.688  -2.318  -2.174  1.00 17.11           O  
ATOM   3833  N   LEU B  32     -36.812  -0.816  -3.359  1.00 18.19           N  
ATOM   3834  CA  LEU B  32     -35.406  -1.144  -3.223  1.00 18.19           C  
ATOM   3835  C   LEU B  32     -34.938  -0.915  -1.790  1.00 18.19           C  
ATOM   3836  CB  LEU B  32     -34.562  -0.307  -4.191  1.00 18.19           C  
ATOM   3837  O   LEU B  32     -35.219   0.119  -1.189  1.00 18.19           O  
ATOM   3838  CG  LEU B  32     -34.562  -0.754  -5.652  1.00 18.19           C  
ATOM   3839  CD1 LEU B  32     -34.000   0.352  -6.547  1.00 18.19           C  
ATOM   3840  CD2 LEU B  32     -33.750  -2.037  -5.820  1.00 18.19           C  
ATOM   3841  N   ARG B  33     -34.875  -1.911  -0.944  1.00 17.89           N  
ATOM   3842  CA  ARG B  33     -34.500  -1.881   0.465  1.00 17.89           C  
ATOM   3843  C   ARG B  33     -33.188  -1.139   0.663  1.00 17.89           C  
ATOM   3844  CB  ARG B  33     -34.406  -3.301   1.023  1.00 17.89           C  
ATOM   3845  O   ARG B  33     -32.188  -1.484   0.049  1.00 17.89           O  
ATOM   3846  CG  ARG B  33     -35.719  -3.883   1.491  1.00 17.89           C  
ATOM   3847  CD  ARG B  33     -35.531  -5.223   2.188  1.00 17.89           C  
ATOM   3848  NE  ARG B  33     -36.812  -5.812   2.576  1.00 17.89           N  
ATOM   3849  NH1 ARG B  33     -35.906  -7.340   4.047  1.00 17.89           N  
ATOM   3850  NH2 ARG B  33     -38.156  -7.266   3.730  1.00 17.89           N  
ATOM   3851  CZ  ARG B  33     -36.969  -6.805   3.451  1.00 17.89           C  
ATOM   3852  N   ARG B  34     -33.188   0.173   0.604  1.00 19.81           N  
ATOM   3853  CA  ARG B  34     -32.062   0.981   1.081  1.00 19.81           C  
ATOM   3854  C   ARG B  34     -31.562   0.491   2.439  1.00 19.81           C  
ATOM   3855  CB  ARG B  34     -32.469   2.455   1.170  1.00 19.81           C  
ATOM   3856  O   ARG B  34     -32.375   0.329   3.369  1.00 19.81           O  
ATOM   3857  CG  ARG B  34     -32.406   3.188  -0.162  1.00 19.81           C  
ATOM   3858  CD  ARG B  34     -32.719   4.672   0.001  1.00 19.81           C  
ATOM   3859  NE  ARG B  34     -32.656   5.375  -1.278  1.00 19.81           N  
ATOM   3860  NH1 ARG B  34     -33.156   7.453  -0.392  1.00 19.81           N  
ATOM   3861  NH2 ARG B  34     -32.781   7.219  -2.645  1.00 19.81           N  
ATOM   3862  CZ  ARG B  34     -32.875   6.680  -1.436  1.00 19.81           C  
ATOM   3863  N   SER B  35     -30.781  -0.580   2.494  1.00 19.64           N  
ATOM   3864  CA  SER B  35     -30.234  -0.977   3.787  1.00 19.64           C  
ATOM   3865  C   SER B  35     -29.812   0.238   4.602  1.00 19.64           C  
ATOM   3866  CB  SER B  35     -29.062  -1.926   3.604  1.00 19.64           C  
ATOM   3867  O   SER B  35     -29.016   1.060   4.129  1.00 19.64           O  
ATOM   3868  OG  SER B  35     -29.078  -2.508   2.311  1.00 19.64           O  
ATOM   3869  N   ASN B  36     -30.734   0.860   5.203  1.00 19.67           N  
ATOM   3870  CA  ASN B  36     -30.641   2.016   6.090  1.00 19.67           C  
ATOM   3871  C   ASN B  36     -29.594   1.801   7.176  1.00 19.67           C  
ATOM   3872  CB  ASN B  36     -32.000   2.322   6.719  1.00 19.67           C  
ATOM   3873  O   ASN B  36     -29.938   1.567   8.336  1.00 19.67           O  
ATOM   3874  CG  ASN B  36     -32.781   3.359   5.938  1.00 19.67           C  
ATOM   3875  ND2 ASN B  36     -34.062   3.553   6.309  1.00 19.67           N  
ATOM   3876  OD1 ASN B  36     -32.250   3.980   5.012  1.00 19.67           O  
ATOM   3877  N   SER B  37     -28.625   0.861   7.102  1.00 19.80           N  
ATOM   3878  CA  SER B  37     -27.969   0.792   8.406  1.00 19.80           C  
ATOM   3879  C   SER B  37     -27.469   2.164   8.844  1.00 19.80           C  
ATOM   3880  CB  SER B  37     -26.797  -0.194   8.367  1.00 19.80           C  
ATOM   3881  O   SER B  37     -26.875   2.900   8.055  1.00 19.80           O  
ATOM   3882  OG  SER B  37     -25.781   0.258   7.484  1.00 19.80           O  
ATOM   3883  N   ALA B  38     -28.281   2.834   9.609  1.00 19.75           N  
ATOM   3884  CA  ALA B  38     -28.156   4.164  10.203  1.00 19.75           C  
ATOM   3885  C   ALA B  38     -26.781   4.340  10.859  1.00 19.75           C  
ATOM   3886  CB  ALA B  38     -29.266   4.402  11.227  1.00 19.75           C  
ATOM   3887  O   ALA B  38     -26.469   3.668  11.844  1.00 19.75           O  
ATOM   3888  N   PRO B  39     -25.719   4.359  10.078  1.00 20.16           N  
ATOM   3889  CA  PRO B  39     -24.516   4.492  10.891  1.00 20.16           C  
ATOM   3890  C   PRO B  39     -24.562   5.695  11.828  1.00 20.16           C  
ATOM   3891  CB  PRO B  39     -23.406   4.648   9.852  1.00 20.16           C  
ATOM   3892  O   PRO B  39     -25.188   6.707  11.508  1.00 20.16           O  
ATOM   3893  CG  PRO B  39     -24.125   5.016   8.586  1.00 20.16           C  
ATOM   3894  CD  PRO B  39     -25.578   4.738   8.773  1.00 20.16           C  
ATOM   3895  N   LEU B  40     -24.719   5.488  13.156  1.00 20.08           N  
ATOM   3896  CA  LEU B  40     -24.734   6.480  14.234  1.00 20.08           C  
ATOM   3897  C   LEU B  40     -23.594   7.480  14.062  1.00 20.08           C  
ATOM   3898  CB  LEU B  40     -24.641   5.793  15.594  1.00 20.08           C  
ATOM   3899  O   LEU B  40     -22.422   7.094  14.023  1.00 20.08           O  
ATOM   3900  CG  LEU B  40     -25.953   5.469  16.297  1.00 20.08           C  
ATOM   3901  CD1 LEU B  40     -25.828   4.199  17.125  1.00 20.08           C  
ATOM   3902  CD2 LEU B  40     -26.406   6.641  17.156  1.00 20.08           C  
ATOM   3903  N   ILE B  41     -23.688   8.391  13.156  1.00 21.22           N  
ATOM   3904  CA  ILE B  41     -22.688   9.438  12.961  1.00 21.22           C  
ATOM   3905  C   ILE B  41     -22.547  10.266  14.234  1.00 21.22           C  
ATOM   3906  CB  ILE B  41     -23.047  10.344  11.766  1.00 21.22           C  
ATOM   3907  O   ILE B  41     -23.500  10.922  14.664  1.00 21.22           O  
ATOM   3908  CG1 ILE B  41     -22.969   9.555  10.453  1.00 21.22           C  
ATOM   3909  CG2 ILE B  41     -22.125  11.570  11.719  1.00 21.22           C  
ATOM   3910  CD1 ILE B  41     -23.594  10.273   9.258  1.00 21.22           C  
ATOM   3911  N   HIS B  42     -21.969   9.766  15.352  1.00 22.58           N  
ATOM   3912  CA  HIS B  42     -21.750  10.617  16.516  1.00 22.58           C  
ATOM   3913  C   HIS B  42     -21.219  11.984  16.109  1.00 22.58           C  
ATOM   3914  CB  HIS B  42     -20.797   9.945  17.500  1.00 22.58           C  
ATOM   3915  O   HIS B  42     -20.484  12.102  15.125  1.00 22.58           O  
ATOM   3916  CG  HIS B  42     -21.500   9.062  18.500  1.00 22.58           C  
ATOM   3917  CD2 HIS B  42     -21.438   7.723  18.688  1.00 22.58           C  
ATOM   3918  ND1 HIS B  42     -22.375   9.547  19.438  1.00 22.58           N  
ATOM   3919  CE1 HIS B  42     -22.828   8.539  20.172  1.00 22.58           C  
ATOM   3920  NE2 HIS B  42     -22.266   7.422  19.734  1.00 22.58           N  
ATOM   3921  N   GLY B  43     -21.953  12.977  16.359  1.00 22.34           N  
ATOM   3922  CA  GLY B  43     -21.766  14.414  16.188  1.00 22.34           C  
ATOM   3923  C   GLY B  43     -20.391  14.891  16.594  1.00 22.34           C  
ATOM   3924  O   GLY B  43     -19.953  14.633  17.719  1.00 22.34           O  
ATOM   3925  N   LEU B  44     -19.391  14.852  15.711  1.00 22.02           N  
ATOM   3926  CA  LEU B  44     -18.062  15.391  15.984  1.00 22.02           C  
ATOM   3927  C   LEU B  44     -18.156  16.828  16.469  1.00 22.02           C  
ATOM   3928  CB  LEU B  44     -17.188  15.320  14.727  1.00 22.02           C  
ATOM   3929  O   LEU B  44     -18.641  17.703  15.742  1.00 22.02           O  
ATOM   3930  CG  LEU B  44     -16.328  14.062  14.578  1.00 22.02           C  
ATOM   3931  CD1 LEU B  44     -16.406  13.531  13.148  1.00 22.02           C  
ATOM   3932  CD2 LEU B  44     -14.883  14.352  14.961  1.00 22.02           C  
ATOM   3933  N   SER B  45     -18.594  17.000  17.734  1.00 20.77           N  
ATOM   3934  CA  SER B  45     -18.547  18.328  18.344  1.00 20.77           C  
ATOM   3935  C   SER B  45     -17.219  19.016  18.047  1.00 20.77           C  
ATOM   3936  CB  SER B  45     -18.766  18.250  19.844  1.00 20.77           C  
ATOM   3937  O   SER B  45     -16.188  18.359  17.906  1.00 20.77           O  
ATOM   3938  OG  SER B  45     -17.719  17.531  20.469  1.00 20.77           O  
ATOM   3939  N   ASP B  46     -17.219  20.156  17.422  1.00 22.20           N  
ATOM   3940  CA  ASP B  46     -16.234  21.125  16.938  1.00 22.20           C  
ATOM   3941  C   ASP B  46     -15.227  21.484  18.031  1.00 22.20           C  
ATOM   3942  CB  ASP B  46     -16.922  22.391  16.438  1.00 22.20           C  
ATOM   3943  O   ASP B  46     -14.477  22.453  17.906  1.00 22.20           O  
ATOM   3944  CG  ASP B  46     -17.016  22.469  14.922  1.00 22.20           C  
ATOM   3945  OD1 ASP B  46     -16.375  21.641  14.234  1.00 22.20           O  
ATOM   3946  OD2 ASP B  46     -17.734  23.344  14.414  1.00 22.20           O  
ATOM   3947  N   THR B  47     -15.398  21.047  19.375  1.00 20.50           N  
ATOM   3948  CA  THR B  47     -14.578  21.812  20.312  1.00 20.50           C  
ATOM   3949  C   THR B  47     -13.094  21.641  19.984  1.00 20.50           C  
ATOM   3950  CB  THR B  47     -14.852  21.391  21.766  1.00 20.50           C  
ATOM   3951  O   THR B  47     -12.586  20.531  19.969  1.00 20.50           O  
ATOM   3952  CG2 THR B  47     -16.250  21.797  22.203  1.00 20.50           C  
ATOM   3953  OG1 THR B  47     -14.719  19.969  21.859  1.00 20.50           O  
ATOM   3954  N   SER B  48     -12.633  22.422  19.062  1.00 22.62           N  
ATOM   3955  CA  SER B  48     -11.250  22.469  18.594  1.00 22.62           C  
ATOM   3956  C   SER B  48     -10.273  22.547  19.750  1.00 22.62           C  
ATOM   3957  CB  SER B  48     -11.047  23.672  17.656  1.00 22.62           C  
ATOM   3958  O   SER B  48     -10.188  23.578  20.438  1.00 22.62           O  
ATOM   3959  OG  SER B  48     -11.367  24.875  18.312  1.00 22.62           O  
ATOM   3960  N   PRO B  49     -10.250  21.453  20.625  1.00 21.72           N  
ATOM   3961  CA  PRO B  49      -9.391  21.703  21.781  1.00 21.72           C  
ATOM   3962  C   PRO B  49      -7.965  22.094  21.391  1.00 21.72           C  
ATOM   3963  CB  PRO B  49      -9.398  20.359  22.516  1.00 21.72           C  
ATOM   3964  O   PRO B  49      -7.504  21.750  20.297  1.00 21.72           O  
ATOM   3965  CG  PRO B  49      -9.914  19.375  21.516  1.00 21.72           C  
ATOM   3966  CD  PRO B  49     -10.492  20.141  20.359  1.00 21.72           C  
ATOM   3967  N   VAL B  50      -7.520  23.219  21.812  1.00 22.12           N  
ATOM   3968  CA  VAL B  50      -6.199  23.844  21.781  1.00 22.12           C  
ATOM   3969  C   VAL B  50      -5.133  22.812  22.109  1.00 22.12           C  
ATOM   3970  CB  VAL B  50      -6.113  25.031  22.766  1.00 22.12           C  
ATOM   3971  O   VAL B  50      -5.184  22.172  23.156  1.00 22.12           O  
ATOM   3972  CG1 VAL B  50      -4.688  25.594  22.812  1.00 22.12           C  
ATOM   3973  CG2 VAL B  50      -7.102  26.125  22.375  1.00 22.12           C  
ATOM   3974  N   PHE B  51      -4.605  22.141  21.125  1.00 21.73           N  
ATOM   3975  CA  PHE B  51      -3.617  21.078  21.312  1.00 21.73           C  
ATOM   3976  C   PHE B  51      -2.471  21.547  22.188  1.00 21.73           C  
ATOM   3977  CB  PHE B  51      -3.076  20.609  19.953  1.00 21.73           C  
ATOM   3978  O   PHE B  51      -1.756  22.500  21.844  1.00 21.73           O  
ATOM   3979  CG  PHE B  51      -3.441  19.203  19.609  1.00 21.73           C  
ATOM   3980  CD1 PHE B  51      -2.611  18.141  19.969  1.00 21.73           C  
ATOM   3981  CD2 PHE B  51      -4.617  18.922  18.922  1.00 21.73           C  
ATOM   3982  CE1 PHE B  51      -2.947  16.828  19.656  1.00 21.73           C  
ATOM   3983  CE2 PHE B  51      -4.957  17.609  18.609  1.00 21.73           C  
ATOM   3984  CZ  PHE B  51      -4.121  16.562  18.969  1.00 21.73           C  
ATOM   3985  N   GLN B  52      -2.768  21.594  23.484  1.00 21.97           N  
ATOM   3986  CA  GLN B  52      -1.693  21.859  24.438  1.00 21.97           C  
ATOM   3987  C   GLN B  52      -0.450  21.031  24.109  1.00 21.97           C  
ATOM   3988  CB  GLN B  52      -2.152  21.562  25.859  1.00 21.97           C  
ATOM   3989  O   GLN B  52      -0.541  20.000  23.438  1.00 21.97           O  
ATOM   3990  CG  GLN B  52      -2.875  22.719  26.531  1.00 21.97           C  
ATOM   3991  CD  GLN B  52      -3.225  22.438  27.984  1.00 21.97           C  
ATOM   3992  NE2 GLN B  52      -3.881  23.391  28.625  1.00 21.97           N  
ATOM   3993  OE1 GLN B  52      -2.908  21.375  28.516  1.00 21.97           O  
ATOM   3994  N   ALA B  53       0.793  21.594  24.328  1.00 23.34           N  
ATOM   3995  CA  ALA B  53       2.158  21.078  24.219  1.00 23.34           C  
ATOM   3996  C   ALA B  53       2.256  19.656  24.750  1.00 23.34           C  
ATOM   3997  CB  ALA B  53       3.129  22.000  24.969  1.00 23.34           C  
ATOM   3998  O   ALA B  53       2.078  19.422  25.953  1.00 23.34           O  
ATOM   3999  N   GLU B  54       1.620  18.703  24.078  1.00 24.94           N  
ATOM   4000  CA  GLU B  54       1.386  17.359  24.625  1.00 24.94           C  
ATOM   4001  C   GLU B  54       2.668  16.766  25.203  1.00 24.94           C  
ATOM   4002  CB  GLU B  54       0.811  16.438  23.547  1.00 24.94           C  
ATOM   4003  O   GLU B  54       3.719  16.812  24.562  1.00 24.94           O  
ATOM   4004  CG  GLU B  54      -0.117  15.359  24.109  1.00 24.94           C  
ATOM   4005  CD  GLU B  54      -1.261  15.016  23.156  1.00 24.94           C  
ATOM   4006  OE1 GLU B  54      -2.168  14.258  23.562  1.00 24.94           O  
ATOM   4007  OE2 GLU B  54      -1.248  15.516  22.016  1.00 24.94           O  
ATOM   4008  N   ALA B  55       2.785  16.609  26.531  1.00 25.09           N  
ATOM   4009  CA  ALA B  55       3.738  15.836  27.312  1.00 25.09           C  
ATOM   4010  C   ALA B  55       4.051  14.508  26.641  1.00 25.09           C  
ATOM   4011  CB  ALA B  55       3.199  15.602  28.719  1.00 25.09           C  
ATOM   4012  O   ALA B  55       3.248  14.000  25.844  1.00 25.09           O  
ATOM   4013  N   PRO B  56       5.301  13.961  26.719  1.00 26.55           N  
ATOM   4014  CA  PRO B  56       5.824  12.703  26.172  1.00 26.55           C  
ATOM   4015  C   PRO B  56       4.867  11.531  26.359  1.00 26.55           C  
ATOM   4016  CB  PRO B  56       7.117  12.492  26.969  1.00 26.55           C  
ATOM   4017  O   PRO B  56       4.473  11.227  27.500  1.00 26.55           O  
ATOM   4018  CG  PRO B  56       6.992  13.398  28.156  1.00 26.55           C  
ATOM   4019  CD  PRO B  56       5.855  14.344  27.906  1.00 26.55           C  
ATOM   4020  N   SER B  57       3.723  11.492  25.672  1.00 28.02           N  
ATOM   4021  CA  SER B  57       2.695  10.484  25.922  1.00 28.02           C  
ATOM   4022  C   SER B  57       3.309   9.094  26.047  1.00 28.02           C  
ATOM   4023  CB  SER B  57       1.659  10.492  24.797  1.00 28.02           C  
ATOM   4024  O   SER B  57       4.109   8.680  25.203  1.00 28.02           O  
ATOM   4025  OG  SER B  57       0.763   9.406  24.938  1.00 28.02           O  
ATOM   4026  N   ALA B  58       3.371   8.539  27.234  1.00 25.31           N  
ATOM   4027  CA  ALA B  58       3.646   7.148  27.578  1.00 25.31           C  
ATOM   4028  C   ALA B  58       2.967   6.203  26.578  1.00 25.31           C  
ATOM   4029  CB  ALA B  58       3.191   6.840  29.000  1.00 25.31           C  
ATOM   4030  O   ALA B  58       1.782   6.363  26.281  1.00 25.31           O  
ATOM   4031  N   ARG B  59       3.629   5.848  25.562  1.00 30.98           N  
ATOM   4032  CA  ARG B  59       3.232   4.852  24.562  1.00 30.98           C  
ATOM   4033  C   ARG B  59       2.443   3.717  25.219  1.00 30.98           C  
ATOM   4034  CB  ARG B  59       4.461   4.289  23.844  1.00 30.98           C  
ATOM   4035  O   ARG B  59       2.959   3.020  26.094  1.00 30.98           O  
ATOM   4036  CG  ARG B  59       4.957   5.168  22.703  1.00 30.98           C  
ATOM   4037  CD  ARG B  59       6.086   4.500  21.938  1.00 30.98           C  
ATOM   4038  NE  ARG B  59       6.773   5.445  21.062  1.00 30.98           N  
ATOM   4039  NH1 ARG B  59       8.234   3.887  20.172  1.00 30.98           N  
ATOM   4040  NH2 ARG B  59       8.328   6.070  19.484  1.00 30.98           N  
ATOM   4041  CZ  ARG B  59       7.777   5.133  20.250  1.00 30.98           C  
ATOM   4042  N   ARG B  60       1.214   3.959  25.688  1.00 27.38           N  
ATOM   4043  CA  ARG B  60       0.392   2.889  26.234  1.00 27.38           C  
ATOM   4044  C   ARG B  60       0.512   1.618  25.406  1.00 27.38           C  
ATOM   4045  CB  ARG B  60      -1.073   3.322  26.328  1.00 27.38           C  
ATOM   4046  O   ARG B  60       0.246   1.633  24.203  1.00 27.38           O  
ATOM   4047  CG  ARG B  60      -1.540   3.643  27.734  1.00 27.38           C  
ATOM   4048  CD  ARG B  60      -2.971   4.160  27.750  1.00 27.38           C  
ATOM   4049  NE  ARG B  60      -3.410   4.488  29.109  1.00 27.38           N  
ATOM   4050  NH1 ARG B  60      -5.309   5.621  28.438  1.00 27.38           N  
ATOM   4051  NH2 ARG B  60      -4.816   5.418  30.672  1.00 27.38           N  
ATOM   4052  CZ  ARG B  60      -4.512   5.176  29.406  1.00 27.38           C  
ATOM   4053  N   ASN B  61       1.421   0.732  25.797  1.00 26.22           N  
ATOM   4054  CA  ASN B  61       1.387  -0.654  25.344  1.00 26.22           C  
ATOM   4055  C   ASN B  61      -0.026  -1.228  25.391  1.00 26.22           C  
ATOM   4056  CB  ASN B  61       2.342  -1.515  26.172  1.00 26.22           C  
ATOM   4057  O   ASN B  61      -0.641  -1.274  26.469  1.00 26.22           O  
ATOM   4058  CG  ASN B  61       3.766  -1.471  25.656  1.00 26.22           C  
ATOM   4059  ND2 ASN B  61       4.699  -1.999  26.438  1.00 26.22           N  
ATOM   4060  OD1 ASN B  61       4.027  -0.966  24.562  1.00 26.22           O  
ATOM   4061  N   SER B  62      -0.849  -0.859  24.578  1.00 27.02           N  
ATOM   4062  CA  SER B  62      -2.176  -1.464  24.531  1.00 27.02           C  
ATOM   4063  C   SER B  62      -2.105  -2.973  24.734  1.00 27.02           C  
ATOM   4064  CB  SER B  62      -2.848  -1.154  23.188  1.00 27.02           C  
ATOM   4065  O   SER B  62      -2.166  -3.740  23.766  1.00 27.02           O  
ATOM   4066  OG  SER B  62      -2.943  -2.322  22.391  1.00 27.02           O  
ATOM   4067  N   THR B  63      -1.126  -3.488  25.547  1.00 26.88           N  
ATOM   4068  CA  THR B  63      -1.192  -4.938  25.703  1.00 26.88           C  
ATOM   4069  C   THR B  63      -2.545  -5.355  26.281  1.00 26.88           C  
ATOM   4070  CB  THR B  63      -0.066  -5.449  26.625  1.00 26.88           C  
ATOM   4071  O   THR B  63      -3.176  -6.285  25.781  1.00 26.88           O  
ATOM   4072  CG2 THR B  63       1.287  -5.379  25.922  1.00 26.88           C  
ATOM   4073  OG1 THR B  63      -0.020  -4.645  27.812  1.00 26.88           O  
ATOM   4074  N   THR B  64      -2.896  -4.934  27.500  1.00 27.66           N  
ATOM   4075  CA  THR B  64      -3.443  -5.922  28.422  1.00 27.66           C  
ATOM   4076  C   THR B  64      -4.941  -6.102  28.203  1.00 27.66           C  
ATOM   4077  CB  THR B  64      -3.186  -5.523  29.891  1.00 27.66           C  
ATOM   4078  O   THR B  64      -5.750  -5.324  28.719  1.00 27.66           O  
ATOM   4079  CG2 THR B  64      -1.789  -5.941  30.344  1.00 27.66           C  
ATOM   4080  OG1 THR B  64      -3.311  -4.102  30.031  1.00 27.66           O  
ATOM   4081  N   PHE B  65      -5.605  -5.984  27.094  1.00 28.58           N  
ATOM   4082  CA  PHE B  65      -6.988  -6.352  27.359  1.00 28.58           C  
ATOM   4083  C   PHE B  65      -7.062  -7.711  28.047  1.00 28.58           C  
ATOM   4084  CB  PHE B  65      -7.809  -6.371  26.078  1.00 28.58           C  
ATOM   4085  O   PHE B  65      -6.664  -8.727  27.469  1.00 28.58           O  
ATOM   4086  CG  PHE B  65      -9.273  -6.074  26.281  1.00 28.58           C  
ATOM   4087  CD1 PHE B  65     -10.203  -7.105  26.359  1.00 28.58           C  
ATOM   4088  CD2 PHE B  65      -9.719  -4.766  26.391  1.00 28.58           C  
ATOM   4089  CE1 PHE B  65     -11.555  -6.836  26.547  1.00 28.58           C  
ATOM   4090  CE2 PHE B  65     -11.070  -4.484  26.578  1.00 28.58           C  
ATOM   4091  CZ  PHE B  65     -11.984  -5.523  26.656  1.00 28.58           C  
ATOM   4092  N   PRO B  66      -7.055  -7.797  29.438  1.00 30.55           N  
ATOM   4093  CA  PRO B  66      -7.293  -9.078  30.094  1.00 30.55           C  
ATOM   4094  C   PRO B  66      -8.617  -9.727  29.672  1.00 30.55           C  
ATOM   4095  CB  PRO B  66      -7.316  -8.711  31.578  1.00 30.55           C  
ATOM   4096  O   PRO B  66      -9.648  -9.492  30.312  1.00 30.55           O  
ATOM   4097  CG  PRO B  66      -7.543  -7.234  31.609  1.00 30.55           C  
ATOM   4098  CD  PRO B  66      -7.316  -6.695  30.219  1.00 30.55           C  
ATOM   4099  N   SER B  67      -9.156  -9.656  28.469  1.00 28.22           N  
ATOM   4100  CA  SER B  67     -10.453 -10.328  28.438  1.00 28.22           C  
ATOM   4101  C   SER B  67     -10.367 -11.734  29.000  1.00 28.22           C  
ATOM   4102  CB  SER B  67     -10.992 -10.375  27.000  1.00 28.22           C  
ATOM   4103  O   SER B  67      -9.562 -12.547  28.547  1.00 28.22           O  
ATOM   4104  OG  SER B  67     -12.281 -10.961  26.969  1.00 28.22           O  
ATOM   4105  N   ARG B  68     -10.750 -12.008  30.328  1.00 28.45           N  
ATOM   4106  CA  ARG B  68     -10.922 -13.258  31.062  1.00 28.45           C  
ATOM   4107  C   ARG B  68     -11.727 -14.266  30.250  1.00 28.45           C  
ATOM   4108  CB  ARG B  68     -11.617 -12.992  32.406  1.00 28.45           C  
ATOM   4109  O   ARG B  68     -12.070 -15.344  30.750  1.00 28.45           O  
ATOM   4110  CG  ARG B  68     -10.664 -12.719  33.562  1.00 28.45           C  
ATOM   4111  CD  ARG B  68     -11.398 -12.555  34.875  1.00 28.45           C  
ATOM   4112  NE  ARG B  68     -10.477 -12.336  35.969  1.00 28.45           N  
ATOM   4113  NH1 ARG B  68     -12.125 -12.039  37.562  1.00 28.45           N  
ATOM   4114  NH2 ARG B  68      -9.914 -11.914  38.156  1.00 28.45           N  
ATOM   4115  CZ  ARG B  68     -10.844 -12.102  37.250  1.00 28.45           C  
ATOM   4116  N   HIS B  69     -12.734 -13.945  29.422  1.00 29.25           N  
ATOM   4117  CA  HIS B  69     -13.680 -15.055  29.297  1.00 29.25           C  
ATOM   4118  C   HIS B  69     -12.961 -16.344  28.906  1.00 29.25           C  
ATOM   4119  CB  HIS B  69     -14.758 -14.727  28.266  1.00 29.25           C  
ATOM   4120  O   HIS B  69     -12.031 -16.328  28.109  1.00 29.25           O  
ATOM   4121  CG  HIS B  69     -15.773 -13.734  28.750  1.00 29.25           C  
ATOM   4122  CD2 HIS B  69     -15.945 -12.422  28.453  1.00 29.25           C  
ATOM   4123  ND1 HIS B  69     -16.766 -14.070  29.641  1.00 29.25           N  
ATOM   4124  CE1 HIS B  69     -17.500 -13.000  29.891  1.00 29.25           C  
ATOM   4125  NE2 HIS B  69     -17.031 -11.984  29.172  1.00 29.25           N  
ATOM   4126  N   GLY B  70     -13.016 -17.469  29.766  1.00 29.92           N  
ATOM   4127  CA  GLY B  70     -12.500 -18.828  29.734  1.00 29.92           C  
ATOM   4128  C   GLY B  70     -12.625 -19.484  28.375  1.00 29.92           C  
ATOM   4129  O   GLY B  70     -12.406 -20.688  28.250  1.00 29.92           O  
ATOM   4130  N   LEU B  71     -13.766 -19.188  27.641  1.00 29.69           N  
ATOM   4131  CA  LEU B  71     -14.195 -20.297  26.812  1.00 29.69           C  
ATOM   4132  C   LEU B  71     -13.047 -20.828  25.953  1.00 29.69           C  
ATOM   4133  CB  LEU B  71     -15.359 -19.875  25.906  1.00 29.69           C  
ATOM   4134  O   LEU B  71     -12.180 -20.047  25.531  1.00 29.69           O  
ATOM   4135  CG  LEU B  71     -16.734 -19.797  26.562  1.00 29.69           C  
ATOM   4136  CD1 LEU B  71     -17.734 -19.094  25.641  1.00 29.69           C  
ATOM   4137  CD2 LEU B  71     -17.234 -21.188  26.938  1.00 29.69           C  
ATOM   4138  N   LEU B  72     -12.844 -22.219  25.859  1.00 29.20           N  
ATOM   4139  CA  LEU B  72     -11.883 -23.109  25.203  1.00 29.20           C  
ATOM   4140  C   LEU B  72     -11.570 -22.625  23.781  1.00 29.20           C  
ATOM   4141  CB  LEU B  72     -12.422 -24.547  25.156  1.00 29.20           C  
ATOM   4142  O   LEU B  72     -12.422 -22.719  22.891  1.00 29.20           O  
ATOM   4143  CG  LEU B  72     -12.242 -25.375  26.422  1.00 29.20           C  
ATOM   4144  CD1 LEU B  72     -13.117 -26.625  26.375  1.00 29.20           C  
ATOM   4145  CD2 LEU B  72     -10.773 -25.750  26.609  1.00 29.20           C  
ATOM   4146  N   LEU B  73     -11.148 -21.422  23.578  1.00 32.41           N  
ATOM   4147  CA  LEU B  73     -10.672 -21.250  22.219  1.00 32.41           C  
ATOM   4148  C   LEU B  73      -9.883 -22.469  21.750  1.00 32.41           C  
ATOM   4149  CB  LEU B  73      -9.797 -20.000  22.109  1.00 32.41           C  
ATOM   4150  O   LEU B  73      -8.945 -22.906  22.422  1.00 32.41           O  
ATOM   4151  CG  LEU B  73     -10.539 -18.656  22.000  1.00 32.41           C  
ATOM   4152  CD1 LEU B  73      -9.594 -17.500  22.312  1.00 32.41           C  
ATOM   4153  CD2 LEU B  73     -11.156 -18.500  20.625  1.00 32.41           C  
ATOM   4154  N   PRO B  74     -10.555 -23.469  21.047  1.00 35.00           N  
ATOM   4155  CA  PRO B  74      -9.727 -24.641  20.766  1.00 35.00           C  
ATOM   4156  C   PRO B  74      -8.242 -24.297  20.641  1.00 35.00           C  
ATOM   4157  CB  PRO B  74     -10.281 -25.141  19.422  1.00 35.00           C  
ATOM   4158  O   PRO B  74      -7.887 -23.141  20.469  1.00 35.00           O  
ATOM   4159  CG  PRO B  74     -11.148 -24.031  18.922  1.00 35.00           C  
ATOM   4160  CD  PRO B  74     -11.273 -23.000  20.016  1.00 35.00           C  
ATOM   4161  N   ALA B  75      -7.332 -25.359  20.797  1.00 35.19           N  
ATOM   4162  CA  ALA B  75      -5.887 -25.406  20.609  1.00 35.19           C  
ATOM   4163  C   ALA B  75      -5.445 -24.438  19.531  1.00 35.19           C  
ATOM   4164  CB  ALA B  75      -5.441 -26.828  20.250  1.00 35.19           C  
ATOM   4165  O   ALA B  75      -6.191 -24.156  18.594  1.00 35.19           O  
ATOM   4166  N   SER B  76      -4.703 -23.484  19.828  1.00 35.84           N  
ATOM   4167  CA  SER B  76      -4.027 -22.562  18.906  1.00 35.84           C  
ATOM   4168  C   SER B  76      -3.682 -23.234  17.594  1.00 35.84           C  
ATOM   4169  CB  SER B  76      -2.758 -22.000  19.562  1.00 35.84           C  
ATOM   4170  O   SER B  76      -2.762 -24.062  17.531  1.00 35.84           O  
ATOM   4171  OG  SER B  76      -2.977 -21.719  20.922  1.00 35.84           O  
ATOM   4172  N   PRO B  77      -4.574 -23.969  16.828  1.00 37.38           N  
ATOM   4173  CA  PRO B  77      -3.990 -24.750  15.742  1.00 37.38           C  
ATOM   4174  C   PRO B  77      -2.709 -24.141  15.188  1.00 37.38           C  
ATOM   4175  CB  PRO B  77      -5.094 -24.766  14.680  1.00 37.38           C  
ATOM   4176  O   PRO B  77      -2.447 -22.953  15.398  1.00 37.38           O  
ATOM   4177  CG  PRO B  77      -6.074 -23.734  15.141  1.00 37.38           C  
ATOM   4178  CD  PRO B  77      -5.676 -23.281  16.516  1.00 37.38           C  
ATOM   4179  N   VAL B  78      -1.732 -24.969  14.516  1.00 38.44           N  
ATOM   4180  CA  VAL B  78      -0.584 -24.625  13.680  1.00 38.44           C  
ATOM   4181  C   VAL B  78      -0.856 -23.312  12.953  1.00 38.44           C  
ATOM   4182  CB  VAL B  78      -0.256 -25.734  12.672  1.00 38.44           C  
ATOM   4183  O   VAL B  78      -1.895 -23.156  12.305  1.00 38.44           O  
ATOM   4184  CG1 VAL B  78       0.864 -25.312  11.727  1.00 38.44           C  
ATOM   4185  CG2 VAL B  78       0.126 -27.031  13.398  1.00 38.44           C  
ATOM   4186  N   ARG B  79      -0.582 -22.156  13.516  1.00 44.41           N  
ATOM   4187  CA  ARG B  79      -0.531 -20.953  12.703  1.00 44.41           C  
ATOM   4188  C   ARG B  79      -0.455 -21.281  11.219  1.00 44.41           C  
ATOM   4189  CB  ARG B  79       0.665 -20.078  13.102  1.00 44.41           C  
ATOM   4190  O   ARG B  79       0.626 -21.562  10.695  1.00 44.41           O  
ATOM   4191  CG  ARG B  79       0.335 -19.016  14.141  1.00 44.41           C  
ATOM   4192  CD  ARG B  79       1.534 -18.125  14.430  1.00 44.41           C  
ATOM   4193  NE  ARG B  79       1.305 -17.281  15.602  1.00 44.41           N  
ATOM   4194  NH1 ARG B  79       3.432 -16.375  15.625  1.00 44.41           N  
ATOM   4195  NH2 ARG B  79       1.896 -15.742  17.203  1.00 44.41           N  
ATOM   4196  CZ  ARG B  79       2.211 -16.469  16.141  1.00 44.41           C  
ATOM   4197  N   MET B  80      -1.122 -22.297  10.594  1.00 44.16           N  
ATOM   4198  CA  MET B  80      -1.013 -22.375   9.141  1.00 44.16           C  
ATOM   4199  C   MET B  80      -1.006 -20.984   8.516  1.00 44.16           C  
ATOM   4200  CB  MET B  80      -2.160 -23.203   8.555  1.00 44.16           C  
ATOM   4201  O   MET B  80      -2.039 -20.312   8.477  1.00 44.16           O  
ATOM   4202  CG  MET B  80      -1.941 -24.703   8.641  1.00 44.16           C  
ATOM   4203  SD  MET B  80      -2.918 -25.625   7.398  1.00 44.16           S  
ATOM   4204  CE  MET B  80      -1.659 -25.859   6.109  1.00 44.16           C  
ATOM   4205  N   HIS B  81      -0.015 -20.109   8.922  1.00 54.84           N  
ATOM   4206  CA  HIS B  81       0.197 -18.891   8.148  1.00 54.84           C  
ATOM   4207  C   HIS B  81      -0.188 -19.094   6.688  1.00 54.84           C  
ATOM   4208  CB  HIS B  81       1.655 -18.438   8.250  1.00 54.84           C  
ATOM   4209  O   HIS B  81       0.606 -19.594   5.895  1.00 54.84           O  
ATOM   4210  CG  HIS B  81       2.055 -18.016   9.625  1.00 54.84           C  
ATOM   4211  CD2 HIS B  81       2.836 -18.609  10.555  1.00 54.84           C  
ATOM   4212  ND1 HIS B  81       1.632 -16.828  10.188  1.00 54.84           N  
ATOM   4213  CE1 HIS B  81       2.139 -16.703  11.398  1.00 54.84           C  
ATOM   4214  NE2 HIS B  81       2.873 -17.781  11.648  1.00 54.84           N  
ATOM   4215  N   SER B  82      -1.548 -19.391   6.387  1.00 68.62           N  
ATOM   4216  CA  SER B  82      -2.182 -19.703   5.109  1.00 68.62           C  
ATOM   4217  C   SER B  82      -2.436 -18.438   4.293  1.00 68.62           C  
ATOM   4218  CB  SER B  82      -3.500 -20.438   5.332  1.00 68.62           C  
ATOM   4219  O   SER B  82      -2.264 -17.328   4.797  1.00 68.62           O  
ATOM   4220  OG  SER B  82      -4.422 -19.625   6.039  1.00 68.62           O  
ATOM   4221  N   SER B  83      -2.561 -18.656   3.119  1.00 84.06           N  
ATOM   4222  CA  SER B  83      -2.988 -17.656   2.145  1.00 84.06           C  
ATOM   4223  C   SER B  83      -4.227 -16.906   2.627  1.00 84.06           C  
ATOM   4224  CB  SER B  83      -3.273 -18.297   0.793  1.00 84.06           C  
ATOM   4225  O   SER B  83      -4.973 -17.406   3.471  1.00 84.06           O  
ATOM   4226  OG  SER B  83      -4.516 -18.984   0.817  1.00 84.06           O  
ATOM   4227  N   ARG B  84      -4.332 -15.734   2.463  1.00 89.50           N  
ATOM   4228  CA  ARG B  84      -5.504 -14.938   2.805  1.00 89.50           C  
ATOM   4229  C   ARG B  84      -6.793 -15.656   2.424  1.00 89.50           C  
ATOM   4230  CB  ARG B  84      -5.441 -13.570   2.115  1.00 89.50           C  
ATOM   4231  O   ARG B  84      -7.797 -15.555   3.131  1.00 89.50           O  
ATOM   4232  CG  ARG B  84      -6.555 -12.617   2.527  1.00 89.50           C  
ATOM   4233  CD  ARG B  84      -6.539 -12.352   4.023  1.00 89.50           C  
ATOM   4234  NE  ARG B  84      -7.609 -11.438   4.418  1.00 89.50           N  
ATOM   4235  NH1 ARG B  84      -7.461 -11.906   6.676  1.00 89.50           N  
ATOM   4236  NH2 ARG B  84      -9.008 -10.398   5.918  1.00 89.50           N  
ATOM   4237  CZ  ARG B  84      -8.023 -11.250   5.672  1.00 89.50           C  
ATOM   4238  N   LEU B  85      -6.762 -16.391   1.397  1.00 88.88           N  
ATOM   4239  CA  LEU B  85      -7.906 -17.188   0.967  1.00 88.88           C  
ATOM   4240  C   LEU B  85      -8.297 -18.203   2.041  1.00 88.88           C  
ATOM   4241  CB  LEU B  85      -7.590 -17.922  -0.342  1.00 88.88           C  
ATOM   4242  O   LEU B  85      -9.477 -18.297   2.410  1.00 88.88           O  
ATOM   4243  CG  LEU B  85      -8.734 -18.719  -0.969  1.00 88.88           C  
ATOM   4244  CD1 LEU B  85      -8.719 -18.562  -2.486  1.00 88.88           C  
ATOM   4245  CD2 LEU B  85      -8.648 -20.188  -0.566  1.00 88.88           C  
ATOM   4246  N   HIS B  86      -7.414 -18.906   2.545  1.00 87.50           N  
ATOM   4247  CA  HIS B  86      -7.668 -19.891   3.588  1.00 87.50           C  
ATOM   4248  C   HIS B  86      -8.156 -19.219   4.871  1.00 87.50           C  
ATOM   4249  CB  HIS B  86      -6.406 -20.703   3.869  1.00 87.50           C  
ATOM   4250  O   HIS B  86      -9.055 -19.734   5.539  1.00 87.50           O  
ATOM   4251  CG  HIS B  86      -6.645 -21.891   4.750  1.00 87.50           C  
ATOM   4252  CD2 HIS B  86      -6.246 -22.156   6.020  1.00 87.50           C  
ATOM   4253  ND1 HIS B  86      -7.371 -22.984   4.344  1.00 87.50           N  
ATOM   4254  CE1 HIS B  86      -7.414 -23.875   5.324  1.00 87.50           C  
ATOM   4255  NE2 HIS B  86      -6.734 -23.391   6.352  1.00 87.50           N  
ATOM   4256  N   GLN B  87      -7.617 -18.109   5.168  1.00 88.00           N  
ATOM   4257  CA  GLN B  87      -8.016 -17.375   6.367  1.00 88.00           C  
ATOM   4258  C   GLN B  87      -9.484 -16.969   6.297  1.00 88.00           C  
ATOM   4259  CB  GLN B  87      -7.133 -16.156   6.570  1.00 88.00           C  
ATOM   4260  O   GLN B  87     -10.219 -17.078   7.281  1.00 88.00           O  
ATOM   4261  CG  GLN B  87      -5.719 -16.484   7.035  1.00 88.00           C  
ATOM   4262  CD  GLN B  87      -4.801 -15.266   7.023  1.00 88.00           C  
ATOM   4263  NE2 GLN B  87      -3.527 -15.492   7.328  1.00 88.00           N  
ATOM   4264  OE1 GLN B  87      -5.234 -14.148   6.734  1.00 88.00           O  
ATOM   4265  N   ILE B  88      -9.883 -16.500   5.172  1.00 90.44           N  
ATOM   4266  CA  ILE B  88     -11.266 -16.047   4.996  1.00 90.44           C  
ATOM   4267  C   ILE B  88     -12.219 -17.234   5.145  1.00 90.44           C  
ATOM   4268  CB  ILE B  88     -11.461 -15.367   3.627  1.00 90.44           C  
ATOM   4269  O   ILE B  88     -13.258 -17.109   5.797  1.00 90.44           O  
ATOM   4270  CG1 ILE B  88     -10.727 -14.023   3.586  1.00 90.44           C  
ATOM   4271  CG2 ILE B  88     -12.953 -15.180   3.330  1.00 90.44           C  
ATOM   4272  CD1 ILE B  88     -10.664 -13.391   2.201  1.00 90.44           C  
ATOM   4273  N   LYS B  89     -11.859 -18.344   4.566  1.00 87.62           N  
ATOM   4274  CA  LYS B  89     -12.688 -19.547   4.688  1.00 87.62           C  
ATOM   4275  C   LYS B  89     -12.805 -19.984   6.145  1.00 87.62           C  
ATOM   4276  CB  LYS B  89     -12.117 -20.672   3.840  1.00 87.62           C  
ATOM   4277  O   LYS B  89     -13.883 -20.375   6.598  1.00 87.62           O  
ATOM   4278  CG  LYS B  89     -12.289 -20.484   2.342  1.00 87.62           C  
ATOM   4279  CD  LYS B  89     -11.789 -21.688   1.557  1.00 87.62           C  
ATOM   4280  CE  LYS B  89     -12.039 -21.531   0.064  1.00 87.62           C  
ATOM   4281  NZ  LYS B  89     -11.586 -22.719  -0.707  1.00 87.62           N  
ATOM   4282  N   GLN B  90     -11.711 -19.891   6.836  1.00 83.19           N  
ATOM   4283  CA  GLN B  90     -11.695 -20.266   8.242  1.00 83.19           C  
ATOM   4284  C   GLN B  90     -12.531 -19.297   9.078  1.00 83.19           C  
ATOM   4285  CB  GLN B  90     -10.266 -20.328   8.781  1.00 83.19           C  
ATOM   4286  O   GLN B  90     -13.289 -19.703   9.953  1.00 83.19           O  
ATOM   4287  CG  GLN B  90      -9.477 -21.531   8.289  1.00 83.19           C  
ATOM   4288  CD  GLN B  90      -8.070 -21.578   8.852  1.00 83.19           C  
ATOM   4289  NE2 GLN B  90      -7.273 -22.531   8.391  1.00 83.19           N  
ATOM   4290  OE1 GLN B  90      -7.695 -20.750   9.703  1.00 83.19           O  
ATOM   4291  N   GLU B  91     -12.328 -18.031   8.789  1.00 79.38           N  
ATOM   4292  CA  GLU B  91     -13.070 -17.000   9.508  1.00 79.38           C  
ATOM   4293  C   GLU B  91     -14.578 -17.172   9.320  1.00 79.38           C  
ATOM   4294  CB  GLU B  91     -12.648 -15.602   9.047  1.00 79.38           C  
ATOM   4295  O   GLU B  91     -15.352 -16.984  10.266  1.00 79.38           O  
ATOM   4296  CG  GLU B  91     -11.297 -15.156   9.594  1.00 79.38           C  
ATOM   4297  CD  GLU B  91     -10.781 -13.883   8.945  1.00 79.38           C  
ATOM   4298  OE1 GLU B  91      -9.609 -13.516   9.188  1.00 79.38           O  
ATOM   4299  OE2 GLU B  91     -11.547 -13.250   8.188  1.00 79.38           O  
ATOM   4300  N   GLU B  92     -14.953 -17.453   8.172  1.00 81.44           N  
ATOM   4301  CA  GLU B  92     -16.359 -17.672   7.887  1.00 81.44           C  
ATOM   4302  C   GLU B  92     -16.875 -18.938   8.562  1.00 81.44           C  
ATOM   4303  CB  GLU B  92     -16.609 -17.734   6.379  1.00 81.44           C  
ATOM   4304  O   GLU B  92     -18.016 -18.984   9.031  1.00 81.44           O  
ATOM   4305  CG  GLU B  92     -16.500 -16.391   5.676  1.00 81.44           C  
ATOM   4306  CD  GLU B  92     -17.672 -15.469   5.965  1.00 81.44           C  
ATOM   4307  OE1 GLU B  92     -17.500 -14.227   5.906  1.00 81.44           O  
ATOM   4308  OE2 GLU B  92     -18.766 -15.984   6.262  1.00 81.44           O  
ATOM   4309  N   GLY B  93     -16.062 -19.891   8.547  1.00 75.31           N  
ATOM   4310  CA  GLY B  93     -16.438 -21.094   9.266  1.00 75.31           C  
ATOM   4311  C   GLY B  93     -16.578 -20.875  10.758  1.00 75.31           C  
ATOM   4312  O   GLY B  93     -17.500 -21.406  11.383  1.00 75.31           O  
ATOM   4313  N   MET B  94     -15.703 -20.094  11.242  1.00 69.44           N  
ATOM   4314  CA  MET B  94     -15.750 -19.781  12.672  1.00 69.44           C  
ATOM   4315  C   MET B  94     -16.969 -18.922  13.000  1.00 69.44           C  
ATOM   4316  CB  MET B  94     -14.469 -19.078  13.109  1.00 69.44           C  
ATOM   4317  O   MET B  94     -17.594 -19.109  14.039  1.00 69.44           O  
ATOM   4318  CG  MET B  94     -13.289 -20.016  13.312  1.00 69.44           C  
ATOM   4319  SD  MET B  94     -11.836 -19.172  14.047  1.00 69.44           S  
ATOM   4320  CE  MET B  94     -11.227 -20.469  15.148  1.00 69.44           C  
ATOM   4321  N   ASP B  95     -17.219 -17.969  12.125  1.00 65.56           N  
ATOM   4322  CA  ASP B  95     -18.375 -17.094  12.320  1.00 65.56           C  
ATOM   4323  C   ASP B  95     -19.672 -17.906  12.328  1.00 65.56           C  
ATOM   4324  CB  ASP B  95     -18.438 -16.031  11.227  1.00 65.56           C  
ATOM   4325  O   ASP B  95     -20.578 -17.625  13.117  1.00 65.56           O  
ATOM   4326  CG  ASP B  95     -19.109 -14.750  11.688  1.00 65.56           C  
ATOM   4327  OD1 ASP B  95     -19.156 -14.492  12.906  1.00 65.56           O  
ATOM   4328  OD2 ASP B  95     -19.578 -13.984  10.820  1.00 65.56           O  
ATOM   4329  N   LEU B  96     -19.703 -18.844  11.547  1.00 63.03           N  
ATOM   4330  CA  LEU B  96     -20.859 -19.734  11.523  1.00 63.03           C  
ATOM   4331  C   LEU B  96     -20.984 -20.484  12.836  1.00 63.03           C  
ATOM   4332  CB  LEU B  96     -20.750 -20.719  10.359  1.00 63.03           C  
ATOM   4333  O   LEU B  96     -22.094 -20.625  13.375  1.00 63.03           O  
ATOM   4334  CG  LEU B  96     -21.328 -20.266   9.023  1.00 63.03           C  
ATOM   4335  CD1 LEU B  96     -20.594 -20.922   7.863  1.00 63.03           C  
ATOM   4336  CD2 LEU B  96     -22.828 -20.562   8.953  1.00 63.03           C  
ATOM   4337  N   ILE B  97     -19.891 -20.875  13.320  1.00 61.97           N  
ATOM   4338  CA  ILE B  97     -19.891 -21.609  14.586  1.00 61.97           C  
ATOM   4339  C   ILE B  97     -20.281 -20.656  15.727  1.00 61.97           C  
ATOM   4340  CB  ILE B  97     -18.531 -22.266  14.875  1.00 61.97           C  
ATOM   4341  O   ILE B  97     -21.062 -21.016  16.594  1.00 61.97           O  
ATOM   4342  CG1 ILE B  97     -18.250 -23.391  13.875  1.00 61.97           C  
ATOM   4343  CG2 ILE B  97     -18.453 -22.781  16.312  1.00 61.97           C  
ATOM   4344  CD1 ILE B  97     -16.828 -23.906  13.906  1.00 61.97           C  
ATOM   4345  N   ASN B  98     -19.719 -19.500  15.602  1.00 61.09           N  
ATOM   4346  CA  ASN B  98     -20.047 -18.516  16.625  1.00 61.09           C  
ATOM   4347  C   ASN B  98     -21.516 -18.094  16.547  1.00 61.09           C  
ATOM   4348  CB  ASN B  98     -19.125 -17.297  16.500  1.00 61.09           C  
ATOM   4349  O   ASN B  98     -22.172 -17.953  17.562  1.00 61.09           O  
ATOM   4350  CG  ASN B  98     -17.828 -17.453  17.250  1.00 61.09           C  
ATOM   4351  ND2 ASN B  98     -16.922 -16.516  17.078  1.00 61.09           N  
ATOM   4352  OD1 ASN B  98     -17.641 -18.438  17.984  1.00 61.09           O  
ATOM   4353  N   ARG B  99     -21.922 -17.891  15.398  1.00 60.12           N  
ATOM   4354  CA  ARG B  99     -23.328 -17.547  15.234  1.00 60.12           C  
ATOM   4355  C   ARG B  99     -24.219 -18.672  15.727  1.00 60.12           C  
ATOM   4356  CB  ARG B  99     -23.641 -17.234  13.766  1.00 60.12           C  
ATOM   4357  O   ARG B  99     -25.250 -18.422  16.375  1.00 60.12           O  
ATOM   4358  CG  ARG B  99     -23.781 -15.750  13.469  1.00 60.12           C  
ATOM   4359  CD  ARG B  99     -24.156 -15.500  12.016  1.00 60.12           C  
ATOM   4360  NE  ARG B  99     -23.016 -15.047  11.227  1.00 60.12           N  
ATOM   4361  NH1 ARG B  99     -24.062 -15.328   9.180  1.00 60.12           N  
ATOM   4362  NH2 ARG B  99     -21.906 -14.547   9.289  1.00 60.12           N  
ATOM   4363  CZ  ARG B  99     -23.000 -14.977   9.898  1.00 60.12           C  
ATOM   4364  N   GLU B 100     -23.781 -19.828  15.453  1.00 59.22           N  
ATOM   4365  CA  GLU B 100     -24.531 -20.984  15.945  1.00 59.22           C  
ATOM   4366  C   GLU B 100     -24.469 -21.062  17.469  1.00 59.22           C  
ATOM   4367  CB  GLU B 100     -24.000 -22.266  15.320  1.00 59.22           C  
ATOM   4368  O   GLU B 100     -25.484 -21.328  18.125  1.00 59.22           O  
ATOM   4369  CG  GLU B 100     -24.828 -23.500  15.633  1.00 59.22           C  
ATOM   4370  CD  GLU B 100     -24.438 -24.719  14.820  1.00 59.22           C  
ATOM   4371  OE1 GLU B 100     -25.156 -25.750  14.891  1.00 59.22           O  
ATOM   4372  OE2 GLU B 100     -23.406 -24.656  14.117  1.00 59.22           O  
ATOM   4373  N   THR B 101     -23.344 -20.812  17.938  1.00 59.25           N  
ATOM   4374  CA  THR B 101     -23.172 -20.859  19.391  1.00 59.25           C  
ATOM   4375  C   THR B 101     -23.938 -19.734  20.047  1.00 59.25           C  
ATOM   4376  CB  THR B 101     -21.688 -20.781  19.781  1.00 59.25           C  
ATOM   4377  O   THR B 101     -24.594 -19.938  21.078  1.00 59.25           O  
ATOM   4378  CG2 THR B 101     -21.484 -21.172  21.234  1.00 59.25           C  
ATOM   4379  OG1 THR B 101     -20.922 -21.672  18.953  1.00 59.25           O  
ATOM   4380  N   VAL B 102     -23.859 -18.594  19.453  1.00 60.72           N  
ATOM   4381  CA  VAL B 102     -24.641 -17.469  20.000  1.00 60.72           C  
ATOM   4382  C   VAL B 102     -26.125 -17.781  19.891  1.00 60.72           C  
ATOM   4383  CB  VAL B 102     -24.312 -16.156  19.266  1.00 60.72           C  
ATOM   4384  O   VAL B 102     -26.891 -17.531  20.828  1.00 60.72           O  
ATOM   4385  CG1 VAL B 102     -25.281 -15.055  19.672  1.00 60.72           C  
ATOM   4386  CG2 VAL B 102     -22.875 -15.727  19.547  1.00 60.72           C  
ATOM   4387  N   HIS B 103     -26.484 -18.281  18.844  1.00 58.00           N  
ATOM   4388  CA  HIS B 103     -27.875 -18.672  18.672  1.00 58.00           C  
ATOM   4389  C   HIS B 103     -28.266 -19.766  19.656  1.00 58.00           C  
ATOM   4390  CB  HIS B 103     -28.125 -19.156  17.234  1.00 58.00           C  
ATOM   4391  O   HIS B 103     -29.344 -19.734  20.250  1.00 58.00           O  
ATOM   4392  CG  HIS B 103     -29.578 -19.250  16.875  1.00 58.00           C  
ATOM   4393  CD2 HIS B 103     -30.219 -19.031  15.711  1.00 58.00           C  
ATOM   4394  ND1 HIS B 103     -30.547 -19.609  17.797  1.00 58.00           N  
ATOM   4395  CE1 HIS B 103     -31.719 -19.609  17.203  1.00 58.00           C  
ATOM   4396  NE2 HIS B 103     -31.547 -19.266  15.930  1.00 58.00           N  
ATOM   4397  N   GLU B 104     -27.359 -20.703  19.750  1.00 56.94           N  
ATOM   4398  CA  GLU B 104     -27.609 -21.766  20.719  1.00 56.94           C  
ATOM   4399  C   GLU B 104     -27.703 -21.219  22.141  1.00 56.94           C  
ATOM   4400  CB  GLU B 104     -26.531 -22.844  20.625  1.00 56.94           C  
ATOM   4401  O   GLU B 104     -28.562 -21.625  22.906  1.00 56.94           O  
ATOM   4402  CG  GLU B 104     -27.062 -24.266  20.734  1.00 56.94           C  
ATOM   4403  CD  GLU B 104     -25.984 -25.328  20.625  1.00 56.94           C  
ATOM   4404  OE1 GLU B 104     -26.297 -26.531  20.766  1.00 56.94           O  
ATOM   4405  OE2 GLU B 104     -24.812 -24.953  20.391  1.00 56.94           O  
ATOM   4406  N   ARG B 105     -26.844 -20.359  22.500  1.00 58.88           N  
ATOM   4407  CA  ARG B 105     -26.875 -19.734  23.812  1.00 58.88           C  
ATOM   4408  C   ARG B 105     -28.172 -18.938  23.984  1.00 58.88           C  
ATOM   4409  CB  ARG B 105     -25.672 -18.828  24.016  1.00 58.88           C  
ATOM   4410  O   ARG B 105     -28.766 -18.938  25.078  1.00 58.88           O  
ATOM   4411  CG  ARG B 105     -24.547 -19.469  24.812  1.00 58.88           C  
ATOM   4412  CD  ARG B 105     -23.391 -18.500  25.031  1.00 58.88           C  
ATOM   4413  NE  ARG B 105     -22.125 -19.203  25.234  1.00 58.88           N  
ATOM   4414  NH1 ARG B 105     -20.828 -17.297  25.266  1.00 58.88           N  
ATOM   4415  NH2 ARG B 105     -19.859 -19.359  25.531  1.00 58.88           N  
ATOM   4416  CZ  ARG B 105     -20.938 -18.625  25.344  1.00 58.88           C  
ATOM   4417  N   GLU B 106     -28.578 -18.250  22.938  1.00 58.16           N  
ATOM   4418  CA  GLU B 106     -29.844 -17.531  22.969  1.00 58.16           C  
ATOM   4419  C   GLU B 106     -31.016 -18.484  23.141  1.00 58.16           C  
ATOM   4420  CB  GLU B 106     -30.031 -16.703  21.703  1.00 58.16           C  
ATOM   4421  O   GLU B 106     -31.938 -18.219  23.906  1.00 58.16           O  
ATOM   4422  CG  GLU B 106     -29.531 -15.266  21.828  1.00 58.16           C  
ATOM   4423  CD  GLU B 106     -29.688 -14.461  20.547  1.00 58.16           C  
ATOM   4424  OE1 GLU B 106     -29.391 -13.242  20.562  1.00 58.16           O  
ATOM   4425  OE2 GLU B 106     -30.094 -15.055  19.531  1.00 58.16           O  
ATOM   4426  N   VAL B 107     -30.984 -19.547  22.406  1.00 57.09           N  
ATOM   4427  CA  VAL B 107     -32.031 -20.562  22.516  1.00 57.09           C  
ATOM   4428  C   VAL B 107     -32.000 -21.188  23.906  1.00 57.09           C  
ATOM   4429  CB  VAL B 107     -31.891 -21.641  21.422  1.00 57.09           C  
ATOM   4430  O   VAL B 107     -33.062 -21.375  24.531  1.00 57.09           O  
ATOM   4431  CG1 VAL B 107     -32.812 -22.828  21.719  1.00 57.09           C  
ATOM   4432  CG2 VAL B 107     -32.188 -21.047  20.047  1.00 57.09           C  
ATOM   4433  N   GLN B 108     -30.797 -21.500  24.391  1.00 56.38           N  
ATOM   4434  CA  GLN B 108     -30.672 -22.094  25.703  1.00 56.38           C  
ATOM   4435  C   GLN B 108     -31.125 -21.125  26.797  1.00 56.38           C  
ATOM   4436  CB  GLN B 108     -29.219 -22.531  25.969  1.00 56.38           C  
ATOM   4437  O   GLN B 108     -31.812 -21.531  27.734  1.00 56.38           O  
ATOM   4438  CG  GLN B 108     -29.031 -24.031  26.016  1.00 56.38           C  
ATOM   4439  CD  GLN B 108     -27.578 -24.438  26.203  1.00 56.38           C  
ATOM   4440  NE2 GLN B 108     -27.328 -25.750  26.266  1.00 56.38           N  
ATOM   4441  OE1 GLN B 108     -26.703 -23.594  26.281  1.00 56.38           O  
ATOM   4442  N   THR B 109     -30.719 -19.875  26.656  1.00 57.69           N  
ATOM   4443  CA  THR B 109     -31.172 -18.859  27.594  1.00 57.69           C  
ATOM   4444  C   THR B 109     -32.688 -18.672  27.516  1.00 57.69           C  
ATOM   4445  CB  THR B 109     -30.469 -17.500  27.344  1.00 57.69           C  
ATOM   4446  O   THR B 109     -33.344 -18.547  28.547  1.00 57.69           O  
ATOM   4447  CG2 THR B 109     -30.812 -16.484  28.422  1.00 57.69           C  
ATOM   4448  OG1 THR B 109     -29.047 -17.703  27.328  1.00 57.69           O  
ATOM   4449  N   ALA B 110     -33.219 -18.719  26.359  1.00 54.25           N  
ATOM   4450  CA  ALA B 110     -34.656 -18.609  26.188  1.00 54.25           C  
ATOM   4451  C   ALA B 110     -35.375 -19.812  26.781  1.00 54.25           C  
ATOM   4452  CB  ALA B 110     -35.000 -18.469  24.703  1.00 54.25           C  
ATOM   4453  O   ALA B 110     -36.438 -19.672  27.406  1.00 54.25           O  
ATOM   4454  N   MET B 111     -34.812 -20.969  26.609  1.00 53.97           N  
ATOM   4455  CA  MET B 111     -35.375 -22.172  27.188  1.00 53.97           C  
ATOM   4456  C   MET B 111     -35.312 -22.141  28.703  1.00 53.97           C  
ATOM   4457  CB  MET B 111     -34.688 -23.422  26.641  1.00 53.97           C  
ATOM   4458  O   MET B 111     -36.250 -22.547  29.391  1.00 53.97           O  
ATOM   4459  CG  MET B 111     -35.406 -24.078  25.484  1.00 53.97           C  
ATOM   4460  SD  MET B 111     -34.594 -25.625  24.938  1.00 53.97           S  
ATOM   4461  CE  MET B 111     -35.219 -25.734  23.234  1.00 53.97           C  
ATOM   4462  N   GLN B 112     -34.219 -21.656  29.297  1.00 50.66           N  
ATOM   4463  CA  GLN B 112     -34.062 -21.578  30.750  1.00 50.66           C  
ATOM   4464  C   GLN B 112     -35.031 -20.578  31.359  1.00 50.66           C  
ATOM   4465  CB  GLN B 112     -32.625 -21.188  31.109  1.00 50.66           C  
ATOM   4466  O   GLN B 112     -35.562 -20.812  32.438  1.00 50.66           O  
ATOM   4467  CG  GLN B 112     -31.750 -22.359  31.531  1.00 50.66           C  
ATOM   4468  CD  GLN B 112     -30.297 -21.984  31.750  1.00 50.66           C  
ATOM   4469  NE2 GLN B 112     -29.484 -22.938  32.156  1.00 50.66           N  
ATOM   4470  OE1 GLN B 112     -29.906 -20.828  31.531  1.00 50.66           O  
ATOM   4471  N   ILE B 113     -35.344 -19.406  30.719  1.00 49.97           N  
ATOM   4472  CA  ILE B 113     -36.312 -18.438  31.188  1.00 49.97           C  
ATOM   4473  C   ILE B 113     -37.719 -19.062  31.141  1.00 49.97           C  
ATOM   4474  CB  ILE B 113     -36.281 -17.141  30.344  1.00 49.97           C  
ATOM   4475  O   ILE B 113     -38.500 -18.906  32.062  1.00 49.97           O  
ATOM   4476  CG1 ILE B 113     -35.000 -16.375  30.609  1.00 49.97           C  
ATOM   4477  CG2 ILE B 113     -37.500 -16.281  30.656  1.00 49.97           C  
ATOM   4478  CD1 ILE B 113     -34.719 -15.242  29.625  1.00 49.97           C  
ATOM   4479  N   SER B 114     -38.062 -19.891  30.109  1.00 49.50           N  
ATOM   4480  CA  SER B 114     -39.375 -20.531  30.000  1.00 49.50           C  
ATOM   4481  C   SER B 114     -39.562 -21.594  31.078  1.00 49.50           C  
ATOM   4482  CB  SER B 114     -39.562 -21.156  28.609  1.00 49.50           C  
ATOM   4483  O   SER B 114     -40.656 -21.734  31.625  1.00 49.50           O  
ATOM   4484  OG  SER B 114     -38.562 -22.141  28.375  1.00 49.50           O  
ATOM   4485  N   HIS B 115     -38.531 -22.281  31.438  1.00 48.84           N  
ATOM   4486  CA  HIS B 115     -38.656 -23.281  32.500  1.00 48.84           C  
ATOM   4487  C   HIS B 115     -38.750 -22.625  33.875  1.00 48.84           C  
ATOM   4488  CB  HIS B 115     -37.438 -24.219  32.438  1.00 48.84           C  
ATOM   4489  O   HIS B 115     -39.438 -23.125  34.750  1.00 48.84           O  
ATOM   4490  CG  HIS B 115     -37.688 -25.453  31.625  1.00 48.84           C  
ATOM   4491  CD2 HIS B 115     -37.156 -25.844  30.438  1.00 48.84           C  
ATOM   4492  ND1 HIS B 115     -38.531 -26.453  32.000  1.00 48.84           N  
ATOM   4493  CE1 HIS B 115     -38.531 -27.406  31.094  1.00 48.84           C  
ATOM   4494  NE2 HIS B 115     -37.719 -27.062  30.125  1.00 48.84           N  
ATOM   4495  N   SER B 116     -38.094 -21.406  34.062  1.00 49.22           N  
ATOM   4496  CA  SER B 116     -38.156 -20.703  35.344  1.00 49.22           C  
ATOM   4497  C   SER B 116     -39.531 -20.094  35.562  1.00 49.22           C  
ATOM   4498  CB  SER B 116     -37.094 -19.625  35.406  1.00 49.22           C  
ATOM   4499  O   SER B 116     -40.031 -20.062  36.656  1.00 49.22           O  
ATOM   4500  OG  SER B 116     -37.406 -18.531  34.562  1.00 49.22           O  
ATOM   4501  N   TRP B 117     -40.156 -19.547  34.438  1.00 43.75           N  
ATOM   4502  CA  TRP B 117     -41.469 -18.969  34.594  1.00 43.75           C  
ATOM   4503  C   TRP B 117     -42.500 -20.062  34.844  1.00 43.75           C  
ATOM   4504  CB  TRP B 117     -41.844 -18.172  33.344  1.00 43.75           C  
ATOM   4505  O   TRP B 117     -43.469 -19.844  35.562  1.00 43.75           O  
ATOM   4506  CG  TRP B 117     -41.094 -16.875  33.188  1.00 43.75           C  
ATOM   4507  CD1 TRP B 117     -39.969 -16.500  33.875  1.00 43.75           C  
ATOM   4508  CD2 TRP B 117     -41.438 -15.781  32.344  1.00 43.75           C  
ATOM   4509  CE2 TRP B 117     -40.469 -14.781  32.531  1.00 43.75           C  
ATOM   4510  CE3 TRP B 117     -42.469 -15.547  31.422  1.00 43.75           C  
ATOM   4511  NE1 TRP B 117     -39.562 -15.242  33.469  1.00 43.75           N  
ATOM   4512  CH2 TRP B 117     -41.500 -13.359  30.953  1.00 43.75           C  
ATOM   4513  CZ2 TRP B 117     -40.500 -13.562  31.844  1.00 43.75           C  
ATOM   4514  CZ3 TRP B 117     -42.500 -14.336  30.734  1.00 43.75           C  
ATOM   4515  N   GLU B 118     -42.438 -21.266  34.156  1.00 46.25           N  
ATOM   4516  CA  GLU B 118     -43.375 -22.359  34.406  1.00 46.25           C  
ATOM   4517  C   GLU B 118     -43.312 -22.875  35.844  1.00 46.25           C  
ATOM   4518  CB  GLU B 118     -43.125 -23.500  33.406  1.00 46.25           C  
ATOM   4519  O   GLU B 118     -44.312 -23.281  36.406  1.00 46.25           O  
ATOM   4520  CG  GLU B 118     -43.875 -23.344  32.094  1.00 46.25           C  
ATOM   4521  CD  GLU B 118     -43.594 -24.484  31.125  1.00 46.25           C  
ATOM   4522  OE1 GLU B 118     -44.219 -24.500  30.016  1.00 46.25           O  
ATOM   4523  OE2 GLU B 118     -42.781 -25.375  31.453  1.00 46.25           O  
ATOM   4524  N   GLU B 119     -42.094 -22.828  36.500  1.00 47.06           N  
ATOM   4525  CA  GLU B 119     -41.969 -23.219  37.875  1.00 47.06           C  
ATOM   4526  C   GLU B 119     -42.594 -22.188  38.812  1.00 47.06           C  
ATOM   4527  CB  GLU B 119     -40.500 -23.438  38.250  1.00 47.06           C  
ATOM   4528  O   GLU B 119     -43.125 -22.531  39.875  1.00 47.06           O  
ATOM   4529  CG  GLU B 119     -40.062 -24.906  38.188  1.00 47.06           C  
ATOM   4530  CD  GLU B 119     -38.594 -25.109  38.531  1.00 47.06           C  
ATOM   4531  OE1 GLU B 119     -38.156 -26.266  38.594  1.00 47.06           O  
ATOM   4532  OE2 GLU B 119     -37.906 -24.094  38.781  1.00 47.06           O  
ATOM   4533  N   SER B 120     -42.469 -20.844  38.469  1.00 41.44           N  
ATOM   4534  CA  SER B 120     -43.000 -19.812  39.344  1.00 41.44           C  
ATOM   4535  C   SER B 120     -44.531 -19.750  39.281  1.00 41.44           C  
ATOM   4536  CB  SER B 120     -42.406 -18.453  39.031  1.00 41.44           C  
ATOM   4537  O   SER B 120     -45.156 -19.203  40.188  1.00 41.44           O  
ATOM   4538  OG  SER B 120     -42.469 -18.203  37.625  1.00 41.44           O  
ATOM   4539  N   PHE B 121     -45.188 -19.953  38.125  1.00 38.66           N  
ATOM   4540  CA  PHE B 121     -46.625 -19.766  38.000  1.00 38.66           C  
ATOM   4541  C   PHE B 121     -47.375 -20.969  38.562  1.00 38.66           C  
ATOM   4542  CB  PHE B 121     -47.031 -19.516  36.562  1.00 38.66           C  
ATOM   4543  O   PHE B 121     -48.625 -21.016  38.500  1.00 38.66           O  
ATOM   4544  CG  PHE B 121     -47.281 -18.062  36.219  1.00 38.66           C  
ATOM   4545  CD1 PHE B 121     -48.531 -17.500  36.438  1.00 38.66           C  
ATOM   4546  CD2 PHE B 121     -46.250 -17.281  35.719  1.00 38.66           C  
ATOM   4547  CE1 PHE B 121     -48.750 -16.156  36.156  1.00 38.66           C  
ATOM   4548  CE2 PHE B 121     -46.500 -15.938  35.406  1.00 38.66           C  
ATOM   4549  CZ  PHE B 121     -47.719 -15.375  35.625  1.00 38.66           C  
ATOM   4550  N   SER B 122     -46.688 -22.125  38.781  1.00 36.38           N  
ATOM   4551  CA  SER B 122     -47.438 -23.250  39.375  1.00 36.38           C  
ATOM   4552  C   SER B 122     -47.875 -22.938  40.781  1.00 36.38           C  
ATOM   4553  CB  SER B 122     -46.562 -24.516  39.375  1.00 36.38           C  
ATOM   4554  O   SER B 122     -47.562 -23.688  41.719  1.00 36.38           O  
ATOM   4555  OG  SER B 122     -45.531 -24.422  40.344  1.00 36.38           O  
ATOM   4556  N   LEU B 123     -47.812 -21.641  41.156  1.00 33.78           N  
ATOM   4557  CA  LEU B 123     -48.219 -21.359  42.531  1.00 33.78           C  
ATOM   4558  C   LEU B 123     -49.719 -21.656  42.719  1.00 33.78           C  
ATOM   4559  CB  LEU B 123     -47.938 -19.906  42.875  1.00 33.78           C  
ATOM   4560  O   LEU B 123     -50.281 -21.422  43.781  1.00 33.78           O  
ATOM   4561  CG  LEU B 123     -46.594 -19.609  43.531  1.00 33.78           C  
ATOM   4562  CD1 LEU B 123     -46.125 -18.203  43.188  1.00 33.78           C  
ATOM   4563  CD2 LEU B 123     -46.656 -19.797  45.062  1.00 33.78           C  
ATOM   4564  N   SER B 124     -50.531 -21.609  41.562  1.00 30.05           N  
ATOM   4565  CA  SER B 124     -51.938 -21.312  41.906  1.00 30.05           C  
ATOM   4566  C   SER B 124     -52.562 -22.422  42.750  1.00 30.05           C  
ATOM   4567  CB  SER B 124     -52.750 -21.125  40.625  1.00 30.05           C  
ATOM   4568  O   SER B 124     -53.188 -22.141  43.750  1.00 30.05           O  
ATOM   4569  OG  SER B 124     -53.594 -22.234  40.406  1.00 30.05           O  
ATOM   4570  N   ASP B 125     -53.000 -23.562  42.156  1.00 26.41           N  
ATOM   4571  CA  ASP B 125     -54.312 -24.156  42.406  1.00 26.41           C  
ATOM   4572  C   ASP B 125     -54.281 -25.000  43.688  1.00 26.41           C  
ATOM   4573  CB  ASP B 125     -54.781 -24.984  41.219  1.00 26.41           C  
ATOM   4574  O   ASP B 125     -55.281 -25.578  44.094  1.00 26.41           O  
ATOM   4575  CG  ASP B 125     -56.094 -24.484  40.625  1.00 26.41           C  
ATOM   4576  OD1 ASP B 125     -56.688 -23.547  41.188  1.00 26.41           O  
ATOM   4577  OD2 ASP B 125     -56.500 -25.031  39.594  1.00 26.41           O  
ATOM   4578  N   ASN B 126     -53.062 -25.625  44.062  1.00 28.08           N  
ATOM   4579  CA  ASN B 126     -53.312 -26.859  44.812  1.00 28.08           C  
ATOM   4580  C   ASN B 126     -53.781 -26.562  46.219  1.00 28.08           C  
ATOM   4581  CB  ASN B 126     -52.031 -27.703  44.844  1.00 28.08           C  
ATOM   4582  O   ASN B 126     -53.000 -26.375  47.125  1.00 28.08           O  
ATOM   4583  CG  ASN B 126     -51.938 -28.656  43.656  1.00 28.08           C  
ATOM   4584  ND2 ASN B 126     -50.719 -29.125  43.406  1.00 28.08           N  
ATOM   4585  OD1 ASN B 126     -52.906 -28.953  43.000  1.00 28.08           O  
ATOM   4586  N   ASP B 127     -54.781 -25.688  46.312  1.00 28.30           N  
ATOM   4587  CA  ASP B 127     -55.250 -25.625  47.719  1.00 28.30           C  
ATOM   4588  C   ASP B 127     -55.750 -26.984  48.188  1.00 28.30           C  
ATOM   4589  CB  ASP B 127     -56.375 -24.578  47.844  1.00 28.30           C  
ATOM   4590  O   ASP B 127     -56.438 -27.078  49.219  1.00 28.30           O  
ATOM   4591  CG  ASP B 127     -55.844 -23.203  48.250  1.00 28.30           C  
ATOM   4592  OD1 ASP B 127     -54.719 -23.094  48.719  1.00 28.30           O  
ATOM   4593  OD2 ASP B 127     -56.594 -22.219  48.062  1.00 28.30           O  
ATOM   4594  N   VAL B 128     -56.031 -27.953  47.219  1.00 26.92           N  
ATOM   4595  CA  VAL B 128     -56.969 -28.938  47.719  1.00 26.92           C  
ATOM   4596  C   VAL B 128     -56.438 -29.578  49.000  1.00 26.92           C  
ATOM   4597  CB  VAL B 128     -57.281 -30.031  46.656  1.00 26.92           C  
ATOM   4598  O   VAL B 128     -55.219 -29.578  49.219  1.00 26.92           O  
ATOM   4599  CG1 VAL B 128     -58.531 -30.828  47.062  1.00 26.92           C  
ATOM   4600  CG2 VAL B 128     -57.469 -29.391  45.281  1.00 26.92           C  
ATOM   4601  N   GLU B 129     -57.250 -30.531  49.656  1.00 27.14           N  
ATOM   4602  CA  GLU B 129     -57.531 -31.234  50.906  1.00 27.14           C  
ATOM   4603  C   GLU B 129     -56.344 -32.094  51.344  1.00 27.14           C  
ATOM   4604  CB  GLU B 129     -58.750 -32.125  50.750  1.00 27.14           C  
ATOM   4605  O   GLU B 129     -55.625 -32.625  50.500  1.00 27.14           O  
ATOM   4606  CG  GLU B 129     -60.062 -31.406  51.062  1.00 27.14           C  
ATOM   4607  CD  GLU B 129     -61.250 -32.344  51.156  1.00 27.14           C  
ATOM   4608  OE1 GLU B 129     -62.344 -31.922  51.625  1.00 27.14           O  
ATOM   4609  OE2 GLU B 129     -61.125 -33.500  50.719  1.00 27.14           O  
ATOM   4610  N   LYS B 130     -55.938 -32.031  52.688  1.00 27.02           N  
ATOM   4611  CA  LYS B 130     -54.906 -32.562  53.562  1.00 27.02           C  
ATOM   4612  C   LYS B 130     -54.938 -34.094  53.562  1.00 27.02           C  
ATOM   4613  CB  LYS B 130     -55.094 -32.031  55.000  1.00 27.02           C  
ATOM   4614  O   LYS B 130     -54.406 -34.719  54.500  1.00 27.02           O  
ATOM   4615  CG  LYS B 130     -54.344 -30.734  55.281  1.00 27.02           C  
ATOM   4616  CD  LYS B 130     -54.500 -30.297  56.719  1.00 27.02           C  
ATOM   4617  CE  LYS B 130     -53.781 -28.984  57.000  1.00 27.02           C  
ATOM   4618  NZ  LYS B 130     -53.938 -28.531  58.406  1.00 27.02           N  
ATOM   4619  N   SER B 131     -55.719 -34.844  52.719  1.00 24.17           N  
ATOM   4620  CA  SER B 131     -55.906 -36.156  53.281  1.00 24.17           C  
ATOM   4621  C   SER B 131     -54.562 -36.781  53.625  1.00 24.17           C  
ATOM   4622  CB  SER B 131     -56.688 -37.062  52.344  1.00 24.17           C  
ATOM   4623  O   SER B 131     -53.594 -36.656  52.906  1.00 24.17           O  
ATOM   4624  OG  SER B 131     -57.156 -38.219  53.031  1.00 24.17           O  
ATOM   4625  N   ALA B 132     -54.344 -37.250  54.938  1.00 24.38           N  
ATOM   4626  CA  ALA B 132     -53.250 -37.750  55.750  1.00 24.38           C  
ATOM   4627  C   ALA B 132     -52.625 -39.000  55.125  1.00 24.38           C  
ATOM   4628  CB  ALA B 132     -53.750 -38.062  57.156  1.00 24.38           C  
ATOM   4629  O   ALA B 132     -51.844 -39.688  55.750  1.00 24.38           O  
ATOM   4630  N   SER B 133     -53.000 -39.469  53.906  1.00 23.80           N  
ATOM   4631  CA  SER B 133     -52.688 -40.875  53.844  1.00 23.80           C  
ATOM   4632  C   SER B 133     -51.188 -41.125  54.062  1.00 23.80           C  
ATOM   4633  CB  SER B 133     -53.094 -41.469  52.500  1.00 23.80           C  
ATOM   4634  O   SER B 133     -50.344 -40.375  53.562  1.00 23.80           O  
ATOM   4635  OG  SER B 133     -52.594 -40.688  51.438  1.00 23.80           O  
ATOM   4636  N   PRO B 134     -50.719 -41.969  55.094  1.00 23.12           N  
ATOM   4637  CA  PRO B 134     -49.375 -42.219  55.656  1.00 23.12           C  
ATOM   4638  C   PRO B 134     -48.312 -42.500  54.594  1.00 23.12           C  
ATOM   4639  CB  PRO B 134     -49.594 -43.406  56.594  1.00 23.12           C  
ATOM   4640  O   PRO B 134     -47.250 -41.938  54.594  1.00 23.12           O  
ATOM   4641  CG  PRO B 134     -50.938 -43.938  56.219  1.00 23.12           C  
ATOM   4642  CD  PRO B 134     -51.562 -43.000  55.219  1.00 23.12           C  
ATOM   4643  N   LYS B 135     -48.344 -43.812  54.062  1.00 22.38           N  
ATOM   4644  CA  LYS B 135     -47.156 -44.656  54.000  1.00 22.38           C  
ATOM   4645  C   LYS B 135     -46.219 -44.156  52.906  1.00 22.38           C  
ATOM   4646  CB  LYS B 135     -47.500 -46.094  53.781  1.00 22.38           C  
ATOM   4647  O   LYS B 135     -45.000 -43.969  53.156  1.00 22.38           O  
ATOM   4648  CG  LYS B 135     -47.688 -46.906  55.062  1.00 22.38           C  
ATOM   4649  CD  LYS B 135     -47.938 -48.375  54.750  1.00 22.38           C  
ATOM   4650  CE  LYS B 135     -48.094 -49.219  56.031  1.00 22.38           C  
ATOM   4651  NZ  LYS B 135     -48.344 -50.656  55.719  1.00 22.38           N  
ATOM   4652  N   ARG B 136     -46.344 -44.469  51.500  1.00 19.06           N  
ATOM   4653  CA  ARG B 136     -45.562 -45.500  50.844  1.00 19.06           C  
ATOM   4654  C   ARG B 136     -44.312 -44.906  50.156  1.00 19.06           C  
ATOM   4655  CB  ARG B 136     -46.438 -46.250  49.812  1.00 19.06           C  
ATOM   4656  O   ARG B 136     -44.438 -44.000  49.375  1.00 19.06           O  
ATOM   4657  CG  ARG B 136     -46.812 -47.656  50.219  1.00 19.06           C  
ATOM   4658  CD  ARG B 136     -47.594 -48.375  49.125  1.00 19.06           C  
ATOM   4659  NE  ARG B 136     -48.094 -49.656  49.594  1.00 19.06           N  
ATOM   4660  NH1 ARG B 136     -48.812 -50.344  47.500  1.00 19.06           N  
ATOM   4661  NH2 ARG B 136     -49.062 -51.719  49.312  1.00 19.06           N  
ATOM   4662  CZ  ARG B 136     -48.656 -50.562  48.812  1.00 19.06           C  
ATOM   4663  N   ILE B 137     -43.062 -45.000  50.812  1.00 20.38           N  
ATOM   4664  CA  ILE B 137     -41.719 -44.625  50.375  1.00 20.38           C  
ATOM   4665  C   ILE B 137     -41.438 -45.219  49.000  1.00 20.38           C  
ATOM   4666  CB  ILE B 137     -40.656 -45.094  51.375  1.00 20.38           C  
ATOM   4667  O   ILE B 137     -41.031 -46.375  48.875  1.00 20.38           O  
ATOM   4668  CG1 ILE B 137     -40.812 -44.375  52.719  1.00 20.38           C  
ATOM   4669  CG2 ILE B 137     -39.250 -44.906  50.812  1.00 20.38           C  
ATOM   4670  CD1 ILE B 137     -40.094 -45.031  53.875  1.00 20.38           C  
ATOM   4671  N   ASP B 138     -42.219 -45.531  48.062  1.00 18.75           N  
ATOM   4672  CA  ASP B 138     -41.750 -46.500  47.094  1.00 18.75           C  
ATOM   4673  C   ASP B 138     -40.531 -45.969  46.344  1.00 18.75           C  
ATOM   4674  CB  ASP B 138     -42.844 -46.875  46.125  1.00 18.75           C  
ATOM   4675  O   ASP B 138     -40.594 -44.906  45.750  1.00 18.75           O  
ATOM   4676  CG  ASP B 138     -43.625 -48.125  46.562  1.00 18.75           C  
ATOM   4677  OD1 ASP B 138     -43.156 -48.844  47.438  1.00 18.75           O  
ATOM   4678  OD2 ASP B 138     -44.719 -48.344  46.000  1.00 18.75           O  
ATOM   4679  N   PHE B 139     -39.219 -46.344  46.812  1.00 19.48           N  
ATOM   4680  CA  PHE B 139     -37.875 -46.156  46.281  1.00 19.48           C  
ATOM   4681  C   PHE B 139     -37.812 -46.531  44.812  1.00 19.48           C  
ATOM   4682  CB  PHE B 139     -36.875 -46.938  47.094  1.00 19.48           C  
ATOM   4683  O   PHE B 139     -37.906 -47.719  44.469  1.00 19.48           O  
ATOM   4684  CG  PHE B 139     -36.531 -46.344  48.438  1.00 19.48           C  
ATOM   4685  CD1 PHE B 139     -35.531 -45.406  48.531  1.00 19.48           C  
ATOM   4686  CD2 PHE B 139     -37.219 -46.719  49.562  1.00 19.48           C  
ATOM   4687  CE1 PHE B 139     -35.188 -44.812  49.781  1.00 19.48           C  
ATOM   4688  CE2 PHE B 139     -36.906 -46.156  50.812  1.00 19.48           C  
ATOM   4689  CZ  PHE B 139     -35.906 -45.219  50.906  1.00 19.48           C  
ATOM   4690  N   ILE B 140     -38.406 -46.062  43.938  1.00 18.98           N  
ATOM   4691  CA  ILE B 140     -38.344 -46.781  42.656  1.00 18.98           C  
ATOM   4692  C   ILE B 140     -36.875 -46.938  42.250  1.00 18.98           C  
ATOM   4693  CB  ILE B 140     -39.125 -46.062  41.562  1.00 18.98           C  
ATOM   4694  O   ILE B 140     -36.094 -45.969  42.250  1.00 18.98           O  
ATOM   4695  CG1 ILE B 140     -40.531 -45.719  42.031  1.00 18.98           C  
ATOM   4696  CG2 ILE B 140     -39.188 -46.938  40.281  1.00 18.98           C  
ATOM   4697  CD1 ILE B 140     -41.250 -44.688  41.188  1.00 18.98           C  
ATOM   4698  N   PRO B 141     -36.281 -48.219  42.062  1.00 20.55           N  
ATOM   4699  CA  PRO B 141     -34.969 -48.875  41.812  1.00 20.55           C  
ATOM   4700  C   PRO B 141     -34.312 -48.406  40.531  1.00 20.55           C  
ATOM   4701  CB  PRO B 141     -35.375 -50.344  41.719  1.00 20.55           C  
ATOM   4702  O   PRO B 141     -34.750 -48.719  39.438  1.00 20.55           O  
ATOM   4703  CG  PRO B 141     -36.812 -50.344  41.375  1.00 20.55           C  
ATOM   4704  CD  PRO B 141     -37.375 -48.969  41.625  1.00 20.55           C  
ATOM   4705  N   VAL B 142     -34.125 -47.125  40.219  1.00 19.44           N  
ATOM   4706  CA  VAL B 142     -33.688 -47.094  38.844  1.00 19.44           C  
ATOM   4707  C   VAL B 142     -32.406 -47.938  38.688  1.00 19.44           C  
ATOM   4708  CB  VAL B 142     -33.406 -45.656  38.375  1.00 19.44           C  
ATOM   4709  O   VAL B 142     -31.469 -47.812  39.469  1.00 19.44           O  
ATOM   4710  CG1 VAL B 142     -32.812 -45.625  36.969  1.00 19.44           C  
ATOM   4711  CG2 VAL B 142     -34.688 -44.812  38.438  1.00 19.44           C  
ATOM   4712  N   SER B 143     -32.312 -49.000  37.906  1.00 18.70           N  
ATOM   4713  CA  SER B 143     -31.484 -50.156  37.562  1.00 18.70           C  
ATOM   4714  C   SER B 143     -30.109 -49.750  37.062  1.00 18.70           C  
ATOM   4715  CB  SER B 143     -32.188 -51.031  36.500  1.00 18.70           C  
ATOM   4716  O   SER B 143     -30.016 -49.062  36.031  1.00 18.70           O  
ATOM   4717  OG  SER B 143     -33.250 -51.750  37.062  1.00 18.70           O  
ATOM   4718  N   PRO B 144     -29.188 -49.312  37.969  1.00 20.31           N  
ATOM   4719  CA  PRO B 144     -27.875 -49.031  37.406  1.00 20.31           C  
ATOM   4720  C   PRO B 144     -27.344 -50.188  36.531  1.00 20.31           C  
ATOM   4721  CB  PRO B 144     -27.000 -48.844  38.625  1.00 20.31           C  
ATOM   4722  O   PRO B 144     -27.422 -51.344  36.938  1.00 20.31           O  
ATOM   4723  CG  PRO B 144     -27.781 -49.438  39.750  1.00 20.31           C  
ATOM   4724  CD  PRO B 144     -29.203 -49.625  39.312  1.00 20.31           C  
ATOM   4725  N   ALA B 145     -27.422 -50.156  35.344  1.00 18.28           N  
ATOM   4726  CA  ALA B 145     -27.078 -51.375  34.625  1.00 18.28           C  
ATOM   4727  C   ALA B 145     -25.672 -51.844  35.000  1.00 18.28           C  
ATOM   4728  CB  ALA B 145     -27.188 -51.156  33.125  1.00 18.28           C  
ATOM   4729  O   ALA B 145     -24.812 -51.062  35.344  1.00 18.28           O  
ATOM   4730  N   PRO B 146     -25.297 -53.219  34.875  1.00 16.94           N  
ATOM   4731  CA  PRO B 146     -24.391 -54.250  35.406  1.00 16.94           C  
ATOM   4732  C   PRO B 146     -23.016 -54.219  34.750  1.00 16.94           C  
ATOM   4733  CB  PRO B 146     -25.125 -55.562  35.062  1.00 16.94           C  
ATOM   4734  O   PRO B 146     -22.094 -54.906  35.219  1.00 16.94           O  
ATOM   4735  CG  PRO B 146     -26.125 -55.156  34.000  1.00 16.94           C  
ATOM   4736  CD  PRO B 146     -26.250 -53.656  34.031  1.00 16.94           C  
ATOM   4737  N   SER B 147     -22.547 -53.375  33.750  1.00 17.09           N  
ATOM   4738  CA  SER B 147     -21.984 -54.438  32.906  1.00 17.09           C  
ATOM   4739  C   SER B 147     -20.734 -55.031  33.531  1.00 17.09           C  
ATOM   4740  CB  SER B 147     -21.656 -53.844  31.516  1.00 17.09           C  
ATOM   4741  O   SER B 147     -20.125 -54.438  34.406  1.00 17.09           O  
ATOM   4742  OG  SER B 147     -21.781 -54.875  30.516  1.00 17.09           O  
ATOM   4743  N   PRO B 148     -19.703 -55.594  32.625  1.00 15.84           N  
ATOM   4744  CA  PRO B 148     -18.984 -56.875  32.625  1.00 15.84           C  
ATOM   4745  C   PRO B 148     -17.719 -56.844  33.500  1.00 15.84           C  
ATOM   4746  CB  PRO B 148     -18.656 -57.125  31.172  1.00 15.84           C  
ATOM   4747  O   PRO B 148     -17.234 -55.750  33.844  1.00 15.84           O  
ATOM   4748  CG  PRO B 148     -18.812 -55.781  30.516  1.00 15.84           C  
ATOM   4749  CD  PRO B 148     -19.500 -54.844  31.484  1.00 15.84           C  
ATOM   4750  N   THR B 149     -16.828 -57.875  33.406  1.00 15.41           N  
ATOM   4751  CA  THR B 149     -16.031 -58.875  34.125  1.00 15.41           C  
ATOM   4752  C   THR B 149     -14.586 -58.375  34.281  1.00 15.41           C  
ATOM   4753  CB  THR B 149     -16.031 -60.219  33.375  1.00 15.41           C  
ATOM   4754  O   THR B 149     -13.977 -58.625  35.344  1.00 15.41           O  
ATOM   4755  CG2 THR B 149     -16.969 -61.219  34.031  1.00 15.41           C  
ATOM   4756  OG1 THR B 149     -16.453 -60.000  32.000  1.00 15.41           O  
ATOM   4757  N   ARG B 150     -13.711 -57.875  33.312  1.00 14.90           N  
ATOM   4758  CA  ARG B 150     -12.578 -58.750  33.094  1.00 14.90           C  
ATOM   4759  C   ARG B 150     -11.461 -58.500  34.094  1.00 14.90           C  
ATOM   4760  CB  ARG B 150     -12.047 -58.625  31.656  1.00 14.90           C  
ATOM   4761  O   ARG B 150     -11.438 -57.438  34.719  1.00 14.90           O  
ATOM   4762  CG  ARG B 150     -11.688 -59.938  31.000  1.00 14.90           C  
ATOM   4763  CD  ARG B 150     -11.258 -59.750  29.547  1.00 14.90           C  
ATOM   4764  NE  ARG B 150     -10.891 -61.031  28.922  1.00 14.90           N  
ATOM   4765  NH1 ARG B 150     -10.086 -60.062  26.969  1.00 14.90           N  
ATOM   4766  NH2 ARG B 150     -10.039 -62.344  27.250  1.00 14.90           N  
ATOM   4767  CZ  ARG B 150     -10.344 -61.156  27.719  1.00 14.90           C  
ATOM   4768  N   GLY B 151     -10.141 -58.062  33.562  1.00 14.80           N  
ATOM   4769  CA  GLY B 151      -8.898 -58.812  33.719  1.00 14.80           C  
ATOM   4770  C   GLY B 151      -8.070 -58.406  34.906  1.00 14.80           C  
ATOM   4771  O   GLY B 151      -8.320 -57.344  35.500  1.00 14.80           O  
ATOM   4772  N   ILE B 152      -6.664 -58.656  34.969  1.00 14.41           N  
ATOM   4773  CA  ILE B 152      -5.691 -59.375  35.781  1.00 14.41           C  
ATOM   4774  C   ILE B 152      -4.887 -58.375  36.625  1.00 14.41           C  
ATOM   4775  CB  ILE B 152      -4.750 -60.250  34.938  1.00 14.41           C  
ATOM   4776  O   ILE B 152      -4.770 -58.500  37.844  1.00 14.41           O  
ATOM   4777  CG1 ILE B 152      -5.543 -61.344  34.219  1.00 14.41           C  
ATOM   4778  CG2 ILE B 152      -3.631 -60.844  35.781  1.00 14.41           C  
ATOM   4779  CD1 ILE B 152      -4.797 -62.000  33.062  1.00 14.41           C  
ATOM   4780  N   GLY B 153      -3.611 -57.781  36.156  1.00 14.61           N  
ATOM   4781  CA  GLY B 153      -2.348 -58.250  36.688  1.00 14.61           C  
ATOM   4782  C   GLY B 153      -1.856 -57.438  37.875  1.00 14.61           C  
ATOM   4783  O   GLY B 153      -2.379 -56.344  38.156  1.00 14.61           O  
ATOM   4784  N   LYS B 154      -0.391 -57.312  38.094  1.00 15.36           N  
ATOM   4785  CA  LYS B 154       0.553 -57.656  39.125  1.00 15.36           C  
ATOM   4786  C   LYS B 154       0.944 -56.438  39.969  1.00 15.36           C  
ATOM   4787  CB  LYS B 154       1.802 -58.312  38.562  1.00 15.36           C  
ATOM   4788  O   LYS B 154       0.855 -56.438  41.188  1.00 15.36           O  
ATOM   4789  CG  LYS B 154       1.735 -59.844  38.500  1.00 15.36           C  
ATOM   4790  CD  LYS B 154       3.070 -60.438  38.062  1.00 15.36           C  
ATOM   4791  CE  LYS B 154       3.000 -61.969  38.000  1.00 15.36           C  
ATOM   4792  NZ  LYS B 154       4.297 -62.562  37.562  1.00 15.36           N  
ATOM   4793  N   GLN B 155       2.158 -55.531  39.625  1.00 13.50           N  
ATOM   4794  CA  GLN B 155       3.434 -55.688  40.344  1.00 13.50           C  
ATOM   4795  C   GLN B 155       3.588 -54.688  41.438  1.00 13.50           C  
ATOM   4796  CB  GLN B 155       4.598 -55.594  39.344  1.00 13.50           C  
ATOM   4797  O   GLN B 155       3.070 -53.562  41.344  1.00 13.50           O  
ATOM   4798  CG  GLN B 155       5.004 -56.906  38.719  1.00 13.50           C  
ATOM   4799  CD  GLN B 155       6.176 -56.750  37.750  1.00 13.50           C  
ATOM   4800  NE2 GLN B 155       6.676 -57.875  37.250  1.00 13.50           N  
ATOM   4801  OE1 GLN B 155       6.629 -55.656  37.469  1.00 13.50           O  
ATOM   4802  N   CYS B 156       4.559 -54.844  42.562  1.00 16.47           N  
ATOM   4803  CA  CYS B 156       4.809 -54.625  44.000  1.00 16.47           C  
ATOM   4804  C   CYS B 156       5.695 -53.406  44.188  1.00 16.47           C  
ATOM   4805  CB  CYS B 156       5.457 -55.844  44.625  1.00 16.47           C  
ATOM   4806  O   CYS B 156       5.816 -52.906  45.312  1.00 16.47           O  
ATOM   4807  SG  CYS B 156       4.418 -57.312  44.562  1.00 16.47           S  
ATOM   4808  N   PHE B 157       6.590 -52.781  43.406  1.00 15.11           N  
ATOM   4809  CA  PHE B 157       7.949 -52.781  43.938  1.00 15.11           C  
ATOM   4810  C   PHE B 157       8.070 -51.781  45.094  1.00 15.11           C  
ATOM   4811  CB  PHE B 157       8.945 -52.406  42.812  1.00 15.11           C  
ATOM   4812  O   PHE B 157       7.211 -50.906  45.250  1.00 15.11           O  
ATOM   4813  CG  PHE B 157       9.359 -53.562  41.969  1.00 15.11           C  
ATOM   4814  CD1 PHE B 157      10.391 -54.406  42.375  1.00 15.11           C  
ATOM   4815  CD2 PHE B 157       8.719 -53.812  40.750  1.00 15.11           C  
ATOM   4816  CE1 PHE B 157      10.781 -55.469  41.562  1.00 15.11           C  
ATOM   4817  CE2 PHE B 157       9.109 -54.875  39.969  1.00 15.11           C  
ATOM   4818  CZ  PHE B 157      10.133 -55.719  40.375  1.00 15.11           C  
ATOM   4819  N   SER B 158       9.359 -50.844  45.219  1.00 14.80           N  
ATOM   4820  CA  SER B 158      10.508 -50.938  46.094  1.00 14.80           C  
ATOM   4821  C   SER B 158      10.414 -49.906  47.219  1.00 14.80           C  
ATOM   4822  CB  SER B 158      11.812 -50.750  45.312  1.00 14.80           C  
ATOM   4823  O   SER B 158       9.547 -49.031  47.188  1.00 14.80           O  
ATOM   4824  OG  SER B 158      11.984 -51.781  44.375  1.00 14.80           O  
ATOM   4825  N   PRO B 159      11.555 -48.750  47.281  1.00 15.71           N  
ATOM   4826  CA  PRO B 159      12.672 -48.688  48.219  1.00 15.71           C  
ATOM   4827  C   PRO B 159      12.375 -47.844  49.469  1.00 15.71           C  
ATOM   4828  CB  PRO B 159      13.805 -48.094  47.406  1.00 15.71           C  
ATOM   4829  O   PRO B 159      11.602 -46.875  49.375  1.00 15.71           O  
ATOM   4830  CG  PRO B 159      13.141 -47.562  46.156  1.00 15.71           C  
ATOM   4831  CD  PRO B 159      11.703 -48.000  46.188  1.00 15.71           C  
ATOM   4832  N   SER B 160      13.000 -48.000  50.688  1.00 16.69           N  
ATOM   4833  CA  SER B 160      12.922 -47.969  52.125  1.00 16.69           C  
ATOM   4834  C   SER B 160      13.500 -46.656  52.688  1.00 16.69           C  
ATOM   4835  CB  SER B 160      13.656 -49.156  52.750  1.00 16.69           C  
ATOM   4836  O   SER B 160      13.188 -46.250  53.781  1.00 16.69           O  
ATOM   4837  OG  SER B 160      15.000 -49.219  52.281  1.00 16.69           O  
ATOM   4838  N   LEU B 161      14.617 -45.969  52.281  1.00 14.84           N  
ATOM   4839  CA  LEU B 161      15.719 -45.906  53.250  1.00 14.84           C  
ATOM   4840  C   LEU B 161      15.406 -44.875  54.344  1.00 14.84           C  
ATOM   4841  CB  LEU B 161      17.016 -45.531  52.531  1.00 14.84           C  
ATOM   4842  O   LEU B 161      14.562 -44.000  54.156  1.00 14.84           O  
ATOM   4843  CG  LEU B 161      18.000 -46.656  52.281  1.00 14.84           C  
ATOM   4844  CD1 LEU B 161      18.719 -46.469  50.969  1.00 14.84           C  
ATOM   4845  CD2 LEU B 161      19.016 -46.750  53.438  1.00 14.84           C  
ATOM   4846  N   GLN B 162      16.578 -43.875  54.875  1.00 15.20           N  
ATOM   4847  CA  GLN B 162      17.359 -43.844  56.125  1.00 15.20           C  
ATOM   4848  C   GLN B 162      16.844 -42.750  57.062  1.00 15.20           C  
ATOM   4849  CB  GLN B 162      18.844 -43.594  55.781  1.00 15.20           C  
ATOM   4850  O   GLN B 162      16.188 -41.812  56.625  1.00 15.20           O  
ATOM   4851  CG  GLN B 162      19.594 -44.844  55.375  1.00 15.20           C  
ATOM   4852  CD  GLN B 162      21.094 -44.688  55.469  1.00 15.20           C  
ATOM   4853  NE2 GLN B 162      21.812 -45.812  55.312  1.00 15.20           N  
ATOM   4854  OE1 GLN B 162      21.609 -43.594  55.688  1.00 15.20           O  
ATOM   4855  N   SER B 163      17.688 -42.250  58.219  1.00 16.55           N  
ATOM   4856  CA  SER B 163      17.594 -42.281  59.656  1.00 16.55           C  
ATOM   4857  C   SER B 163      17.297 -40.875  60.250  1.00 16.55           C  
ATOM   4858  CB  SER B 163      18.891 -42.812  60.281  1.00 16.55           C  
ATOM   4859  O   SER B 163      16.375 -40.719  61.031  1.00 16.55           O  
ATOM   4860  OG  SER B 163      19.484 -41.875  61.125  1.00 16.55           O  
ATOM   4861  N   PHE B 164      18.422 -39.844  60.625  1.00 15.41           N  
ATOM   4862  CA  PHE B 164      18.891 -39.625  62.000  1.00 15.41           C  
ATOM   4863  C   PHE B 164      18.172 -38.469  62.625  1.00 15.41           C  
ATOM   4864  CB  PHE B 164      20.406 -39.406  62.000  1.00 15.41           C  
ATOM   4865  O   PHE B 164      17.672 -37.562  61.938  1.00 15.41           O  
ATOM   4866  CG  PHE B 164      21.203 -40.594  62.469  1.00 15.41           C  
ATOM   4867  CD1 PHE B 164      21.453 -40.812  63.812  1.00 15.41           C  
ATOM   4868  CD2 PHE B 164      21.719 -41.500  61.531  1.00 15.41           C  
ATOM   4869  CE1 PHE B 164      22.188 -41.906  64.250  1.00 15.41           C  
ATOM   4870  CE2 PHE B 164      22.453 -42.594  61.969  1.00 15.41           C  
ATOM   4871  CZ  PHE B 164      22.688 -42.812  63.312  1.00 15.41           C  
ATOM   4872  N   VAL B 165      18.688 -37.844  63.969  1.00 19.06           N  
ATOM   4873  CA  VAL B 165      18.219 -37.688  65.312  1.00 19.06           C  
ATOM   4874  C   VAL B 165      18.047 -36.219  65.625  1.00 19.06           C  
ATOM   4875  CB  VAL B 165      19.188 -38.344  66.312  1.00 19.06           C  
ATOM   4876  O   VAL B 165      16.984 -35.781  66.125  1.00 19.06           O  
ATOM   4877  CG1 VAL B 165      18.422 -38.875  67.562  1.00 19.06           C  
ATOM   4878  CG2 VAL B 165      19.969 -39.469  65.688  1.00 19.06           C  
ATOM   4879  N   SER B 166      19.141 -35.219  66.250  1.00 15.80           N  
ATOM   4880  CA  SER B 166      19.234 -34.875  67.688  1.00 15.80           C  
ATOM   4881  C   SER B 166      18.609 -33.500  67.938  1.00 15.80           C  
ATOM   4882  CB  SER B 166      20.703 -34.875  68.125  1.00 15.80           C  
ATOM   4883  O   SER B 166      18.359 -32.750  67.000  1.00 15.80           O  
ATOM   4884  OG  SER B 166      20.797 -34.469  69.500  1.00 15.80           O  
ATOM   4885  N   SER B 167      19.391 -32.375  68.812  1.00 16.34           N  
ATOM   4886  CA  SER B 167      19.250 -31.875  70.188  1.00 16.34           C  
ATOM   4887  C   SER B 167      18.672 -30.469  70.250  1.00 16.34           C  
ATOM   4888  CB  SER B 167      20.609 -31.891  70.938  1.00 16.34           C  
ATOM   4889  O   SER B 167      18.672 -29.781  69.188  1.00 16.34           O  
ATOM   4890  OG  SER B 167      21.531 -31.047  70.250  1.00 16.34           O  
ATOM   4891  N   ASN B 168      18.938 -29.531  71.375  1.00 17.30           N  
ATOM   4892  CA  ASN B 168      18.266 -28.828  72.500  1.00 17.30           C  
ATOM   4893  C   ASN B 168      18.203 -27.312  72.188  1.00 17.30           C  
ATOM   4894  CB  ASN B 168      18.953 -29.094  73.812  1.00 17.30           C  
ATOM   4895  O   ASN B 168      17.125 -26.719  72.250  1.00 17.30           O  
ATOM   4896  CG  ASN B 168      18.422 -30.328  74.500  1.00 17.30           C  
ATOM   4897  ND2 ASN B 168      19.031 -30.703  75.625  1.00 17.30           N  
ATOM   4898  OD1 ASN B 168      17.453 -30.953  74.062  1.00 17.30           O  
ATOM   4899  N   GLY B 169      19.203 -26.312  72.688  1.00 17.80           N  
ATOM   4900  CA  GLY B 169      19.094 -25.406  73.812  1.00 17.80           C  
ATOM   4901  C   GLY B 169      18.641 -24.016  73.438  1.00 17.80           C  
ATOM   4902  O   GLY B 169      18.516 -23.703  72.250  1.00 17.80           O  
ATOM   4903  N   LEU B 170      19.281 -22.781  74.000  1.00 18.70           N  
ATOM   4904  CA  LEU B 170      18.938 -21.719  74.938  1.00 18.70           C  
ATOM   4905  C   LEU B 170      18.609 -20.422  74.188  1.00 18.70           C  
ATOM   4906  CB  LEU B 170      20.062 -21.500  75.938  1.00 18.70           C  
ATOM   4907  O   LEU B 170      18.703 -20.359  72.938  1.00 18.70           O  
ATOM   4908  CG  LEU B 170      20.125 -22.453  77.125  1.00 18.70           C  
ATOM   4909  CD1 LEU B 170      21.531 -22.500  77.688  1.00 18.70           C  
ATOM   4910  CD2 LEU B 170      19.109 -22.047  78.188  1.00 18.70           C  
ATOM   4911  N   PRO B 171      19.406 -19.156  74.438  1.00 17.61           N  
ATOM   4912  CA  PRO B 171      19.094 -18.016  75.312  1.00 17.61           C  
ATOM   4913  C   PRO B 171      18.703 -16.766  74.500  1.00 17.61           C  
ATOM   4914  CB  PRO B 171      20.391 -17.812  76.062  1.00 17.61           C  
ATOM   4915  O   PRO B 171      17.734 -16.094  74.875  1.00 17.61           O  
ATOM   4916  CG  PRO B 171      21.438 -18.484  75.250  1.00 17.61           C  
ATOM   4917  CD  PRO B 171      20.766 -19.406  74.312  1.00 17.61           C  
ATOM   4918  N   PRO B 172      19.578 -16.047  73.625  1.00 18.73           N  
ATOM   4919  CA  PRO B 172      20.094 -14.727  74.000  1.00 18.73           C  
ATOM   4920  C   PRO B 172      19.141 -13.594  73.625  1.00 18.73           C  
ATOM   4921  CB  PRO B 172      21.391 -14.617  73.125  1.00 18.73           C  
ATOM   4922  O   PRO B 172      18.172 -13.805  72.875  1.00 18.73           O  
ATOM   4923  CG  PRO B 172      21.234 -15.625  72.062  1.00 18.73           C  
ATOM   4924  CD  PRO B 172      20.109 -16.562  72.438  1.00 18.73           C  
ATOM   4925  N   SER B 173      19.688 -12.258  73.375  1.00 18.17           N  
ATOM   4926  CA  SER B 173      19.750 -10.867  73.875  1.00 18.17           C  
ATOM   4927  C   SER B 173      19.016  -9.945  72.875  1.00 18.17           C  
ATOM   4928  CB  SER B 173      21.188 -10.406  74.000  1.00 18.17           C  
ATOM   4929  O   SER B 173      19.453  -9.766  71.750  1.00 18.17           O  
ATOM   4930  OG  SER B 173      21.984 -10.820  72.938  1.00 18.17           O  
ATOM   4931  N   PRO B 174      17.750  -9.805  72.875  1.00 19.31           N  
ATOM   4932  CA  PRO B 174      17.125  -9.055  71.750  1.00 19.31           C  
ATOM   4933  C   PRO B 174      17.422  -7.559  71.812  1.00 19.31           C  
ATOM   4934  CB  PRO B 174      15.633  -9.320  71.938  1.00 19.31           C  
ATOM   4935  O   PRO B 174      17.609  -7.008  72.938  1.00 19.31           O  
ATOM   4936  CG  PRO B 174      15.508  -9.805  73.375  1.00 19.31           C  
ATOM   4937  CD  PRO B 174      16.875 -10.180  73.875  1.00 19.31           C
[truncated: 67,960 more chars]
