# Supplementary material for: Substrate recognition principles for the PP2A-B55 protein phosphatase
Source: Sci Adv. 2024 Oct 2;10(40):eadp5491. doi: 10.1126/sciadv.adp5491 (PMC11446282; doi:10.1126/sciadv.adp5491)
Supplement: Supplementary file 3 — Data S1 [file sciadv.adp5491_data_s1.zip › Dataset 1/b55_O60548-FOXD2_HUMAN_unrelaxed_rank_002_alphafold2_multimer_v3_model_5_seed_000.pdb]

MODEL     1                                                                     
ATOM      1  N   MET A   1      37.719  33.969  -7.465  1.00 20.92           N  
ATOM      2  CA  MET A   1      36.594  34.031  -8.383  1.00 20.92           C  
ATOM      3  C   MET A   1      35.656  32.844  -8.203  1.00 20.92           C  
ATOM      4  CB  MET A   1      37.062  34.125  -9.828  1.00 20.92           C  
ATOM      5  O   MET A   1      35.969  31.734  -8.617  1.00 20.92           O  
ATOM      6  CG  MET A   1      37.406  35.531 -10.289  1.00 20.92           C  
ATOM      7  SD  MET A   1      37.625  35.656 -12.109  1.00 20.92           S  
ATOM      8  CE  MET A   1      39.062  36.719 -12.203  1.00 20.92           C  
ATOM      9  N   ALA A   2      35.031  32.688  -7.008  1.00 25.22           N  
ATOM     10  CA  ALA A   2      34.469  31.609  -6.191  1.00 25.22           C  
ATOM     11  C   ALA A   2      33.156  31.094  -6.797  1.00 25.22           C  
ATOM     12  CB  ALA A   2      34.250  32.094  -4.766  1.00 25.22           C  
ATOM     13  O   ALA A   2      32.219  31.859  -6.988  1.00 25.22           O  
ATOM     14  N   GLY A   3      33.188  30.516  -8.086  1.00 25.97           N  
ATOM     15  CA  GLY A   3      32.062  30.188  -8.961  1.00 25.97           C  
ATOM     16  C   GLY A   3      30.859  29.672  -8.211  1.00 25.97           C  
ATOM     17  O   GLY A   3      30.953  28.719  -7.434  1.00 25.97           O  
ATOM     18  N   ALA A   4      29.922  30.516  -7.688  1.00 28.20           N  
ATOM     19  CA  ALA A   4      28.703  30.547  -6.891  1.00 28.20           C  
ATOM     20  C   ALA A   4      27.641  29.625  -7.469  1.00 28.20           C  
ATOM     21  CB  ALA A   4      28.172  31.969  -6.805  1.00 28.20           C  
ATOM     22  O   ALA A   4      26.469  29.688  -7.094  1.00 28.20           O  
ATOM     23  N   GLY A   5      27.750  28.891  -8.562  1.00 30.91           N  
ATOM     24  CA  GLY A   5      26.625  28.219  -9.203  1.00 30.91           C  
ATOM     25  C   GLY A   5      25.719  27.500  -8.227  1.00 30.91           C  
ATOM     26  O   GLY A   5      26.109  26.469  -7.652  1.00 30.91           O  
ATOM     27  N   GLY A   6      24.969  28.094  -7.211  1.00 34.91           N  
ATOM     28  CA  GLY A   6      24.047  27.734  -6.148  1.00 34.91           C  
ATOM     29  C   GLY A   6      23.031  26.688  -6.574  1.00 34.91           C  
ATOM     30  O   GLY A   6      21.953  27.031  -7.070  1.00 34.91           O  
ATOM     31  N   GLY A   7      23.047  25.719  -7.316  1.00 40.66           N  
ATOM     32  CA  GLY A   7      22.016  24.797  -7.773  1.00 40.66           C  
ATOM     33  C   GLY A   7      20.953  24.547  -6.738  1.00 40.66           C  
ATOM     34  O   GLY A   7      21.219  24.594  -5.535  1.00 40.66           O  
ATOM     35  N   ASN A   8      19.578  25.062  -6.879  1.00 49.66           N  
ATOM     36  CA  ASN A   8      18.391  24.969  -6.043  1.00 49.66           C  
ATOM     37  C   ASN A   8      18.359  23.656  -5.273  1.00 49.66           C  
ATOM     38  CB  ASN A   8      17.125  25.125  -6.891  1.00 49.66           C  
ATOM     39  O   ASN A   8      17.688  22.703  -5.688  1.00 49.66           O  
ATOM     40  CG  ASN A   8      16.266  26.281  -6.449  1.00 49.66           C  
ATOM     41  ND2 ASN A   8      15.172  26.516  -7.160  1.00 49.66           N  
ATOM     42  OD1 ASN A   8      16.578  26.969  -5.477  1.00 49.66           O  
ATOM     43  N   ASP A   9      19.391  23.047  -4.734  1.00 65.81           N  
ATOM     44  CA  ASP A   9      19.391  21.812  -3.951  1.00 65.81           C  
ATOM     45  C   ASP A   9      18.609  22.000  -2.650  1.00 65.81           C  
ATOM     46  CB  ASP A   9      20.812  21.359  -3.650  1.00 65.81           C  
ATOM     47  O   ASP A   9      19.000  22.797  -1.795  1.00 65.81           O  
ATOM     48  CG  ASP A   9      21.359  20.406  -4.695  1.00 65.81           C  
ATOM     49  OD1 ASP A   9      20.578  19.859  -5.500  1.00 65.81           O  
ATOM     50  OD2 ASP A   9      22.594  20.188  -4.715  1.00 65.81           O  
ATOM     51  N   ILE A  10      17.438  21.734  -2.686  1.00 83.81           N  
ATOM     52  CA  ILE A  10      16.594  21.766  -1.502  1.00 83.81           C  
ATOM     53  C   ILE A  10      17.250  20.969  -0.377  1.00 83.81           C  
ATOM     54  CB  ILE A  10      15.188  21.203  -1.807  1.00 83.81           C  
ATOM     55  O   ILE A  10      17.609  19.797  -0.560  1.00 83.81           O  
ATOM     56  CG1 ILE A  10      14.500  22.031  -2.900  1.00 83.81           C  
ATOM     57  CG2 ILE A  10      14.336  21.156  -0.535  1.00 83.81           C  
ATOM     58  CD1 ILE A  10      13.195  21.422  -3.408  1.00 83.81           C  
ATOM     59  N   GLN A  11      17.641  21.734   0.662  1.00 91.81           N  
ATOM     60  CA  GLN A  11      18.141  21.094   1.872  1.00 91.81           C  
ATOM     61  C   GLN A  11      17.000  20.766   2.834  1.00 91.81           C  
ATOM     62  CB  GLN A  11      19.172  21.984   2.564  1.00 91.81           C  
ATOM     63  O   GLN A  11      16.156  21.625   3.104  1.00 91.81           O  
ATOM     64  CG  GLN A  11      20.453  22.172   1.762  1.00 91.81           C  
ATOM     65  CD  GLN A  11      21.500  22.969   2.512  1.00 91.81           C  
ATOM     66  NE2 GLN A  11      22.703  23.047   1.953  1.00 91.81           N  
ATOM     67  OE1 GLN A  11      21.234  23.531   3.586  1.00 91.81           O  
ATOM     68  N   TRP A  12      17.031  19.609   3.297  1.00 94.25           N  
ATOM     69  CA  TRP A  12      15.961  19.125   4.164  1.00 94.25           C  
ATOM     70  C   TRP A  12      16.406  19.125   5.625  1.00 94.25           C  
ATOM     71  CB  TRP A  12      15.523  17.719   3.750  1.00 94.25           C  
ATOM     72  O   TRP A  12      17.531  18.750   5.941  1.00 94.25           O  
ATOM     73  CG  TRP A  12      14.766  17.672   2.459  1.00 94.25           C  
ATOM     74  CD1 TRP A  12      15.273  17.438   1.211  1.00 94.25           C  
ATOM     75  CD2 TRP A  12      13.359  17.859   2.289  1.00 94.25           C  
ATOM     76  CE2 TRP A  12      13.078  17.719   0.909  1.00 94.25           C  
ATOM     77  CE3 TRP A  12      12.297  18.109   3.170  1.00 94.25           C  
ATOM     78  NE1 TRP A  12      14.266  17.484   0.274  1.00 94.25           N  
ATOM     79  CH2 TRP A  12      10.773  18.109   1.273  1.00 94.25           C  
ATOM     80  CZ2 TRP A  12      11.789  17.844   0.390  1.00 94.25           C  
ATOM     81  CZ3 TRP A  12      11.016  18.234   2.652  1.00 94.25           C  
ATOM     82  N   CYS A  13      15.477  19.516   6.523  1.00 93.12           N  
ATOM     83  CA  CYS A  13      15.734  19.594   7.957  1.00 93.12           C  
ATOM     84  C   CYS A  13      14.695  18.797   8.742  1.00 93.12           C  
ATOM     85  CB  CYS A  13      15.734  21.047   8.430  1.00 93.12           C  
ATOM     86  O   CYS A  13      13.547  18.688   8.312  1.00 93.12           O  
ATOM     87  SG  CYS A  13      16.969  22.078   7.598  1.00 93.12           S  
ATOM     88  N   PHE A  14      15.172  18.375   9.891  1.00 93.56           N  
ATOM     89  CA  PHE A  14      14.273  17.703  10.812  1.00 93.56           C  
ATOM     90  C   PHE A  14      13.320  18.688  11.477  1.00 93.56           C  
ATOM     91  CB  PHE A  14      15.070  16.938  11.883  1.00 93.56           C  
ATOM     92  O   PHE A  14      13.750  19.750  11.938  1.00 93.56           O  
ATOM     93  CG  PHE A  14      14.211  16.312  12.945  1.00 93.56           C  
ATOM     94  CD1 PHE A  14      14.016  16.938  14.172  1.00 93.56           C  
ATOM     95  CD2 PHE A  14      13.602  15.086  12.719  1.00 93.56           C  
ATOM     96  CE1 PHE A  14      13.227  16.359  15.156  1.00 93.56           C  
ATOM     97  CE2 PHE A  14      12.805  14.492  13.695  1.00 93.56           C  
ATOM     98  CZ  PHE A  14      12.617  15.133  14.914  1.00 93.56           C  
ATOM     99  N   SER A  15      12.039  18.391  11.445  1.00 92.00           N  
ATOM    100  CA  SER A  15      11.047  19.219  12.109  1.00 92.00           C  
ATOM    101  C   SER A  15      10.562  18.578  13.406  1.00 92.00           C  
ATOM    102  CB  SER A  15       9.852  19.484  11.180  1.00 92.00           C  
ATOM    103  O   SER A  15      10.805  19.109  14.492  1.00 92.00           O  
ATOM    104  OG  SER A  15       8.930  20.375  11.781  1.00 92.00           O  
ATOM    105  N   GLN A  16       9.969  17.422  13.289  1.00 92.44           N  
ATOM    106  CA  GLN A  16       9.422  16.750  14.461  1.00 92.44           C  
ATOM    107  C   GLN A  16       9.250  15.258  14.219  1.00 92.44           C  
ATOM    108  CB  GLN A  16       8.078  17.375  14.859  1.00 92.44           C  
ATOM    109  O   GLN A  16       9.258  14.805  13.078  1.00 92.44           O  
ATOM    110  CG  GLN A  16       6.988  17.203  13.812  1.00 92.44           C  
ATOM    111  CD  GLN A  16       5.668  17.812  14.234  1.00 92.44           C  
ATOM    112  NE2 GLN A  16       4.605  17.500  13.492  1.00 92.44           N  
ATOM    113  OE1 GLN A  16       5.602  18.578  15.211  1.00 92.44           O  
ATOM    114  N   VAL A  17       9.172  14.547  15.312  1.00 93.56           N  
ATOM    115  CA  VAL A  17       8.867  13.117  15.297  1.00 93.56           C  
ATOM    116  C   VAL A  17       7.754  12.820  16.297  1.00 93.56           C  
ATOM    117  CB  VAL A  17      10.117  12.266  15.609  1.00 93.56           C  
ATOM    118  O   VAL A  17       7.785  13.312  17.438  1.00 93.56           O  
ATOM    119  CG1 VAL A  17      10.664  12.609  17.000  1.00 93.56           C  
ATOM    120  CG2 VAL A  17       9.781  10.781  15.516  1.00 93.56           C  
ATOM    121  N   LYS A  18       6.773  12.195  15.789  1.00 91.69           N  
ATOM    122  CA  LYS A  18       5.656  11.766  16.625  1.00 91.69           C  
ATOM    123  C   LYS A  18       5.680  10.250  16.828  1.00 91.69           C  
ATOM    124  CB  LYS A  18       4.324  12.188  15.992  1.00 91.69           C  
ATOM    125  O   LYS A  18       6.062   9.500  15.930  1.00 91.69           O  
ATOM    126  CG  LYS A  18       4.195  13.688  15.773  1.00 91.69           C  
ATOM    127  CD  LYS A  18       3.994  14.430  17.094  1.00 91.69           C  
ATOM    128  CE  LYS A  18       3.732  15.914  16.859  1.00 91.69           C  
ATOM    129  NZ  LYS A  18       3.465  16.641  18.141  1.00 91.69           N  
ATOM    130  N   GLY A  19       5.293   9.797  18.016  1.00 86.25           N  
ATOM    131  CA  GLY A  19       5.281   8.375  18.328  1.00 86.25           C  
ATOM    132  C   GLY A  19       6.160   8.023  19.516  1.00 86.25           C  
ATOM    133  O   GLY A  19       6.910   8.867  20.016  1.00 86.25           O  
ATOM    134  N   ALA A  20       6.004   6.812  20.031  1.00 74.38           N  
ATOM    135  CA  ALA A  20       6.691   6.352  21.234  1.00 74.38           C  
ATOM    136  C   ALA A  20       8.164   6.059  20.953  1.00 74.38           C  
ATOM    137  CB  ALA A  20       6.004   5.105  21.797  1.00 74.38           C  
ATOM    138  O   ALA A  20       8.523   5.723  19.828  1.00 74.38           O  
ATOM    139  N   VAL A  21       9.039   6.367  21.891  1.00 67.00           N  
ATOM    140  CA  VAL A  21      10.484   6.188  21.781  1.00 67.00           C  
ATOM    141  C   VAL A  21      10.844   4.742  22.094  1.00 67.00           C  
ATOM    142  CB  VAL A  21      11.242   7.152  22.719  1.00 67.00           C  
ATOM    143  O   VAL A  21      11.906   4.254  21.688  1.00 67.00           O  
ATOM    144  CG1 VAL A  21      12.750   6.996  22.531  1.00 67.00           C  
ATOM    145  CG2 VAL A  21      10.820   8.594  22.453  1.00 67.00           C  
ATOM    146  N   ASP A  22       9.844   3.982  22.516  1.00 63.00           N  
ATOM    147  CA  ASP A  22      10.180   2.658  23.031  1.00 63.00           C  
ATOM    148  C   ASP A  22      10.484   1.688  21.891  1.00 63.00           C  
ATOM    149  CB  ASP A  22       9.047   2.111  23.906  1.00 63.00           C  
ATOM    150  O   ASP A  22       9.938   1.819  20.797  1.00 63.00           O  
ATOM    151  CG  ASP A  22       9.438   1.954  25.359  1.00 63.00           C  
ATOM    152  OD1 ASP A  22      10.641   2.010  25.672  1.00 63.00           O  
ATOM    153  OD2 ASP A  22       8.523   1.770  26.203  1.00 63.00           O  
ATOM    154  N   ASP A  23      11.562   0.967  22.125  1.00 62.38           N  
ATOM    155  CA  ASP A  23      12.016  -0.019  21.141  1.00 62.38           C  
ATOM    156  C   ASP A  23      11.031  -1.179  21.031  1.00 62.38           C  
ATOM    157  CB  ASP A  23      13.406  -0.542  21.516  1.00 62.38           C  
ATOM    158  O   ASP A  23      10.945  -1.833  20.000  1.00 62.38           O  
ATOM    159  CG  ASP A  23      14.516   0.438  21.188  1.00 62.38           C  
ATOM    160  OD1 ASP A  23      14.312   1.322  20.328  1.00 62.38           O  
ATOM    161  OD2 ASP A  23      15.609   0.322  21.781  1.00 62.38           O  
ATOM    162  N   ASP A  24      10.250  -1.425  22.078  1.00 70.75           N  
ATOM    163  CA  ASP A  24       9.297  -2.527  22.016  1.00 70.75           C  
ATOM    164  C   ASP A  24       7.973  -2.068  21.406  1.00 70.75           C  
ATOM    165  CB  ASP A  24       9.070  -3.127  23.406  1.00 70.75           C  
ATOM    166  O   ASP A  24       7.062  -1.665  22.141  1.00 70.75           O  
ATOM    167  CG  ASP A  24      10.164  -4.098  23.812  1.00 70.75           C  
ATOM    168  OD1 ASP A  24      10.898  -4.598  22.938  1.00 70.75           O  
ATOM    169  OD2 ASP A  24      10.281  -4.371  25.031  1.00 70.75           O  
ATOM    170  N   VAL A  25       7.883  -2.047  20.156  1.00 78.38           N  
ATOM    171  CA  VAL A  25       6.723  -1.562  19.406  1.00 78.38           C  
ATOM    172  C   VAL A  25       5.742  -2.709  19.172  1.00 78.38           C  
ATOM    173  CB  VAL A  25       7.133  -0.925  18.062  1.00 78.38           C  
ATOM    174  O   VAL A  25       6.125  -3.764  18.656  1.00 78.38           O  
ATOM    175  CG1 VAL A  25       5.902  -0.411  17.312  1.00 78.38           C  
ATOM    176  CG2 VAL A  25       8.133   0.205  18.297  1.00 78.38           C  
ATOM    177  N   ALA A  26       4.512  -2.453  19.719  1.00 80.38           N  
ATOM    178  CA  ALA A  26       3.439  -3.400  19.422  1.00 80.38           C  
ATOM    179  C   ALA A  26       3.061  -3.359  17.953  1.00 80.38           C  
ATOM    180  CB  ALA A  26       2.217  -3.107  20.297  1.00 80.38           C  
ATOM    181  O   ALA A  26       3.086  -2.295  17.328  1.00 80.38           O  
ATOM    182  N   GLU A  27       2.754  -4.473  17.406  1.00 83.94           N  
ATOM    183  CA  GLU A  27       2.340  -4.586  16.016  1.00 83.94           C  
ATOM    184  C   GLU A  27       1.158  -3.668  15.711  1.00 83.94           C  
ATOM    185  CB  GLU A  27       1.979  -6.035  15.672  1.00 83.94           C  
ATOM    186  O   GLU A  27       1.056  -3.117  14.609  1.00 83.94           O  
ATOM    187  CG  GLU A  27       1.688  -6.266  14.195  1.00 83.94           C  
ATOM    188  CD  GLU A  27       1.569  -7.738  13.828  1.00 83.94           C  
ATOM    189  OE1 GLU A  27       1.340  -8.055  12.641  1.00 83.94           O  
ATOM    190  OE2 GLU A  27       1.707  -8.586  14.742  1.00 83.94           O  
ATOM    191  N   ALA A  28       0.305  -3.471  16.656  1.00 87.75           N  
ATOM    192  CA  ALA A  28      -0.893  -2.650  16.500  1.00 87.75           C  
ATOM    193  C   ALA A  28      -0.528  -1.184  16.297  1.00 87.75           C  
ATOM    194  CB  ALA A  28      -1.811  -2.805  17.703  1.00 87.75           C  
ATOM    195  O   ALA A  28      -1.302  -0.420  15.711  1.00 87.75           O  
ATOM    196  N   ASP A  29       0.628  -0.803  16.703  1.00 91.06           N  
ATOM    197  CA  ASP A  29       1.010   0.606  16.672  1.00 91.06           C  
ATOM    198  C   ASP A  29       1.780   0.944  15.406  1.00 91.06           C  
ATOM    199  CB  ASP A  29       1.848   0.957  17.906  1.00 91.06           C  
ATOM    200  O   ASP A  29       2.172   2.094  15.195  1.00 91.06           O  
ATOM    201  CG  ASP A  29       1.048   0.927  19.203  1.00 91.06           C  
ATOM    202  OD1 ASP A  29      -0.179   1.162  19.156  1.00 91.06           O  
ATOM    203  OD2 ASP A  29       1.650   0.668  20.266  1.00 91.06           O  
ATOM    204  N   ILE A  30       1.990   0.022  14.570  1.00 93.12           N  
ATOM    205  CA  ILE A  30       2.697   0.249  13.312  1.00 93.12           C  
ATOM    206  C   ILE A  30       1.821   1.067  12.367  1.00 93.12           C  
ATOM    207  CB  ILE A  30       3.107  -1.083  12.648  1.00 93.12           C  
ATOM    208  O   ILE A  30       0.683   0.688  12.086  1.00 93.12           O  
ATOM    209  CG1 ILE A  30       4.102  -1.841  13.531  1.00 93.12           C  
ATOM    210  CG2 ILE A  30       3.695  -0.832  11.258  1.00 93.12           C  
ATOM    211  CD1 ILE A  30       4.469  -3.225  13.016  1.00 93.12           C  
ATOM    212  N   ILE A  31       2.342   2.139  11.914  1.00 96.75           N  
ATOM    213  CA  ILE A  31       1.624   3.004  10.984  1.00 96.75           C  
ATOM    214  C   ILE A  31       1.493   2.312   9.633  1.00 96.75           C  
ATOM    215  CB  ILE A  31       2.330   4.367  10.828  1.00 96.75           C  
ATOM    216  O   ILE A  31       2.490   1.879   9.047  1.00 96.75           O  
ATOM    217  CG1 ILE A  31       2.361   5.117  12.164  1.00 96.75           C  
ATOM    218  CG2 ILE A  31       1.644   5.207   9.742  1.00 96.75           C  
ATOM    219  CD1 ILE A  31       3.205   6.383  12.148  1.00 96.75           C  
ATOM    220  N   SER A  32       0.307   2.297   9.188  1.00 97.06           N  
ATOM    221  CA  SER A  32       0.038   1.539   7.965  1.00 97.06           C  
ATOM    222  C   SER A  32      -0.365   2.461   6.820  1.00 97.06           C  
ATOM    223  CB  SER A  32      -1.062   0.504   8.211  1.00 97.06           C  
ATOM    224  O   SER A  32      -0.492   2.020   5.676  1.00 97.06           O  
ATOM    225  OG  SER A  32      -2.242   1.127   8.688  1.00 97.06           O  
ATOM    226  N   THR A  33      -0.556   3.723   7.102  1.00 98.00           N  
ATOM    227  CA  THR A  33      -0.885   4.688   6.055  1.00 98.00           C  
ATOM    228  C   THR A  33      -0.717   6.117   6.562  1.00 98.00           C  
ATOM    229  CB  THR A  33      -2.322   4.484   5.543  1.00 98.00           C  
ATOM    230  O   THR A  33      -0.821   6.367   7.766  1.00 98.00           O  
ATOM    231  CG2 THR A  33      -3.342   4.793   6.637  1.00 98.00           C  
ATOM    232  OG1 THR A  33      -2.555   5.359   4.430  1.00 98.00           O  
ATOM    233  N   VAL A  34      -0.520   7.055   5.660  1.00 98.38           N  
ATOM    234  CA  VAL A  34      -0.336   8.469   5.953  1.00 98.38           C  
ATOM    235  C   VAL A  34      -0.871   9.312   4.797  1.00 98.38           C  
ATOM    236  CB  VAL A  34       1.148   8.812   6.219  1.00 98.38           C  
ATOM    237  O   VAL A  34      -0.625   9.000   3.629  1.00 98.38           O  
ATOM    238  CG1 VAL A  34       1.327  10.305   6.461  1.00 98.38           C  
ATOM    239  CG2 VAL A  34       1.676   8.000   7.402  1.00 98.38           C  
ATOM    240  N   GLU A  35      -1.514  10.453   5.109  1.00 98.06           N  
ATOM    241  CA  GLU A  35      -2.090  11.289   4.059  1.00 98.06           C  
ATOM    242  C   GLU A  35      -2.322  12.711   4.551  1.00 98.06           C  
ATOM    243  CB  GLU A  35      -3.402  10.680   3.551  1.00 98.06           C  
ATOM    244  O   GLU A  35      -2.898  12.922   5.617  1.00 98.06           O  
ATOM    245  CG  GLU A  35      -3.982  11.398   2.340  1.00 98.06           C  
ATOM    246  CD  GLU A  35      -4.805  10.492   1.441  1.00 98.06           C  
ATOM    247  OE1 GLU A  35      -5.348  10.977   0.424  1.00 98.06           O  
ATOM    248  OE2 GLU A  35      -4.902   9.281   1.757  1.00 98.06           O  
ATOM    249  N   PHE A  36      -1.912  13.688   3.762  1.00 98.31           N  
ATOM    250  CA  PHE A  36      -2.271  15.078   3.996  1.00 98.31           C  
ATOM    251  C   PHE A  36      -3.643  15.391   3.410  1.00 98.31           C  
ATOM    252  CB  PHE A  36      -1.219  16.016   3.393  1.00 98.31           C  
ATOM    253  O   PHE A  36      -4.043  14.805   2.404  1.00 98.31           O  
ATOM    254  CG  PHE A  36       0.036  16.125   4.215  1.00 98.31           C  
ATOM    255  CD1 PHE A  36       0.076  16.938   5.344  1.00 98.31           C  
ATOM    256  CD2 PHE A  36       1.178  15.422   3.861  1.00 98.31           C  
ATOM    257  CE1 PHE A  36       1.236  17.047   6.105  1.00 98.31           C  
ATOM    258  CE2 PHE A  36       2.340  15.523   4.621  1.00 98.31           C  
ATOM    259  CZ  PHE A  36       2.369  16.328   5.742  1.00 98.31           C  
ATOM    260  N   ASN A  37      -4.301  16.328   4.043  1.00 97.38           N  
ATOM    261  CA  ASN A  37      -5.512  16.828   3.402  1.00 97.38           C  
ATOM    262  C   ASN A  37      -5.191  17.812   2.281  1.00 97.38           C  
ATOM    263  CB  ASN A  37      -6.434  17.484   4.434  1.00 97.38           C  
ATOM    264  O   ASN A  37      -4.020  18.062   1.989  1.00 97.38           O  
ATOM    265  CG  ASN A  37      -5.906  18.812   4.930  1.00 97.38           C  
ATOM    266  ND2 ASN A  37      -6.801  19.656   5.434  1.00 97.38           N  
ATOM    267  OD1 ASN A  37      -4.703  19.094   4.855  1.00 97.38           O  
ATOM    268  N   HIS A  38      -6.168  18.281   1.587  1.00 94.88           N  
ATOM    269  CA  HIS A  38      -6.016  19.078   0.375  1.00 94.88           C  
ATOM    270  C   HIS A  38      -5.246  20.359   0.656  1.00 94.88           C  
ATOM    271  CB  HIS A  38      -7.383  19.406  -0.227  1.00 94.88           C  
ATOM    272  O   HIS A  38      -4.465  20.828  -0.182  1.00 94.88           O  
ATOM    273  CG  HIS A  38      -8.117  18.203  -0.739  1.00 94.88           C  
ATOM    274  CD2 HIS A  38      -8.273  17.734  -1.996  1.00 94.88           C  
ATOM    275  ND1 HIS A  38      -8.797  17.344   0.090  1.00 94.88           N  
ATOM    276  CE1 HIS A  38      -9.344  16.391  -0.639  1.00 94.88           C  
ATOM    277  NE2 HIS A  38      -9.039  16.594  -1.907  1.00 94.88           N  
ATOM    278  N   SER A  39      -5.414  20.953   1.797  1.00 94.12           N  
ATOM    279  CA  SER A  39      -4.742  22.203   2.154  1.00 94.12           C  
ATOM    280  C   SER A  39      -3.373  21.938   2.771  1.00 94.12           C  
ATOM    281  CB  SER A  39      -5.598  23.016   3.125  1.00 94.12           C  
ATOM    282  O   SER A  39      -2.516  22.812   2.801  1.00 94.12           O  
ATOM    283  OG  SER A  39      -5.723  22.344   4.367  1.00 94.12           O  
ATOM    284  N   GLY A  40      -3.213  20.688   3.303  1.00 96.00           N  
ATOM    285  CA  GLY A  40      -1.976  20.359   3.992  1.00 96.00           C  
ATOM    286  C   GLY A  40      -1.986  20.734   5.457  1.00 96.00           C  
ATOM    287  O   GLY A  40      -0.997  20.531   6.164  1.00 96.00           O  
ATOM    288  N   GLU A  41      -3.064  21.281   5.934  1.00 94.75           N  
ATOM    289  CA  GLU A  41      -3.184  21.719   7.324  1.00 94.75           C  
ATOM    290  C   GLU A  41      -3.393  20.516   8.250  1.00 94.75           C  
ATOM    291  CB  GLU A  41      -4.332  22.719   7.484  1.00 94.75           C  
ATOM    292  O   GLU A  41      -3.088  20.594   9.445  1.00 94.75           O  
ATOM    293  CG  GLU A  41      -4.070  24.062   6.824  1.00 94.75           C  
ATOM    294  CD  GLU A  41      -5.203  25.047   7.027  1.00 94.75           C  
ATOM    295  OE1 GLU A  41      -5.078  26.219   6.574  1.00 94.75           O  
ATOM    296  OE2 GLU A  41      -6.223  24.672   7.645  1.00 94.75           O  
ATOM    297  N   LEU A  42      -4.004  19.500   7.730  1.00 97.12           N  
ATOM    298  CA  LEU A  42      -4.246  18.297   8.500  1.00 97.12           C  
ATOM    299  C   LEU A  42      -3.449  17.125   7.926  1.00 97.12           C  
ATOM    300  CB  LEU A  42      -5.738  17.953   8.508  1.00 97.12           C  
ATOM    301  O   LEU A  42      -3.301  17.000   6.711  1.00 97.12           O  
ATOM    302  CG  LEU A  42      -6.668  19.000   9.109  1.00 97.12           C  
ATOM    303  CD1 LEU A  42      -8.125  18.594   8.906  1.00 97.12           C  
ATOM    304  CD2 LEU A  42      -6.363  19.203  10.594  1.00 97.12           C  
ATOM    305  N   LEU A  43      -2.943  16.328   8.703  1.00 98.06           N  
ATOM    306  CA  LEU A  43      -2.217  15.094   8.414  1.00 98.06           C  
ATOM    307  C   LEU A  43      -2.818  13.922   9.180  1.00 98.06           C  
ATOM    308  CB  LEU A  43      -0.737  15.250   8.773  1.00 98.06           C  
ATOM    309  O   LEU A  43      -2.914  13.953  10.406  1.00 98.06           O  
ATOM    310  CG  LEU A  43       0.137  14.008   8.602  1.00 98.06           C  
ATOM    311  CD1 LEU A  43       0.248  13.641   7.121  1.00 98.06           C  
ATOM    312  CD2 LEU A  43       1.519  14.234   9.203  1.00 98.06           C  
ATOM    313  N   ALA A  44      -3.238  12.906   8.484  1.00 98.56           N  
ATOM    314  CA  ALA A  44      -3.859  11.742   9.117  1.00 98.56           C  
ATOM    315  C   ALA A  44      -2.975  10.508   8.984  1.00 98.56           C  
ATOM    316  CB  ALA A  44      -5.234  11.477   8.500  1.00 98.56           C  
ATOM    317  O   ALA A  44      -2.355  10.289   7.938  1.00 98.56           O  
ATOM    318  N   THR A  45      -2.910   9.719   9.953  1.00 98.44           N  
ATOM    319  CA  THR A  45      -2.242   8.422   9.945  1.00 98.44           C  
ATOM    320  C   THR A  45      -3.193   7.320  10.414  1.00 98.44           C  
ATOM    321  CB  THR A  45      -0.988   8.430  10.844  1.00 98.44           C  
ATOM    322  O   THR A  45      -4.109   7.574  11.195  1.00 98.44           O  
ATOM    323  CG2 THR A  45      -0.016   9.523  10.414  1.00 98.44           C  
ATOM    324  OG1 THR A  45      -1.379   8.664  12.203  1.00 98.44           O  
ATOM    325  N   GLY A  46      -3.113   6.203   9.867  1.00 98.31           N  
ATOM    326  CA  GLY A  46      -3.734   4.965  10.312  1.00 98.31           C  
ATOM    327  C   GLY A  46      -2.729   3.910  10.734  1.00 98.31           C  
ATOM    328  O   GLY A  46      -1.606   3.875  10.227  1.00 98.31           O  
ATOM    329  N   ASP A  47      -3.135   3.021  11.656  1.00 96.19           N  
ATOM    330  CA  ASP A  47      -2.211   2.000  12.141  1.00 96.19           C  
ATOM    331  C   ASP A  47      -2.820   0.606  12.016  1.00 96.19           C  
ATOM    332  CB  ASP A  47      -1.818   2.277  13.594  1.00 96.19           C  
ATOM    333  O   ASP A  47      -3.939   0.453  11.523  1.00 96.19           O  
ATOM    334  CG  ASP A  47      -3.006   2.270  14.539  1.00 96.19           C  
ATOM    335  OD1 ASP A  47      -4.008   1.583  14.250  1.00 96.19           O  
ATOM    336  OD2 ASP A  47      -2.938   2.961  15.578  1.00 96.19           O  
ATOM    337  N   LYS A  48      -2.086  -0.392  12.320  1.00 93.38           N  
ATOM    338  CA  LYS A  48      -2.498  -1.787  12.211  1.00 93.38           C  
ATOM    339  C   LYS A  48      -3.521  -2.148  13.281  1.00 93.38           C  
ATOM    340  CB  LYS A  48      -1.287  -2.715  12.305  1.00 93.38           C  
ATOM    341  O   LYS A  48      -4.207  -3.168  13.180  1.00 93.38           O  
ATOM    342  CG  LYS A  48      -0.385  -2.689  11.086  1.00 93.38           C  
ATOM    343  CD  LYS A  48       0.639  -3.818  11.117  1.00 93.38           C  
ATOM    344  CE  LYS A  48       1.464  -3.865   9.844  1.00 93.38           C  
ATOM    345  NZ  LYS A  48       2.469  -4.969   9.867  1.00 93.38           N  
ATOM    346  N   GLY A  49      -3.648  -1.260  14.281  1.00 92.81           N  
ATOM    347  CA  GLY A  49      -4.629  -1.470  15.336  1.00 92.81           C  
ATOM    348  C   GLY A  49      -5.977  -0.848  15.023  1.00 92.81           C  
ATOM    349  O   GLY A  49      -6.891  -0.896  15.852  1.00 92.81           O  
ATOM    350  N   GLY A  50      -6.090  -0.185  13.906  1.00 95.94           N  
ATOM    351  CA  GLY A  50      -7.367   0.373  13.484  1.00 95.94           C  
ATOM    352  C   GLY A  50      -7.578   1.798  13.953  1.00 95.94           C  
ATOM    353  O   GLY A  50      -8.688   2.332  13.852  1.00 95.94           O  
ATOM    354  N   ARG A  51      -6.582   2.383  14.438  1.00 95.62           N  
ATOM    355  CA  ARG A  51      -6.656   3.740  14.969  1.00 95.62           C  
ATOM    356  C   ARG A  51      -6.254   4.766  13.906  1.00 95.62           C  
ATOM    357  CB  ARG A  51      -5.766   3.885  16.203  1.00 95.62           C  
ATOM    358  O   ARG A  51      -5.328   4.527  13.133  1.00 95.62           O  
ATOM    359  CG  ARG A  51      -6.168   2.982  17.359  1.00 95.62           C  
ATOM    360  CD  ARG A  51      -5.168   3.057  18.500  1.00 95.62           C  
ATOM    361  NE  ARG A  51      -3.826   2.670  18.078  1.00 95.62           N  
ATOM    362  NH1 ARG A  51      -2.764   3.494  19.953  1.00 95.62           N  
ATOM    363  NH2 ARG A  51      -1.547   2.492  18.297  1.00 95.62           N  
ATOM    364  CZ  ARG A  51      -2.715   2.887  18.781  1.00 95.62           C  
ATOM    365  N   VAL A  52      -6.938   5.836  13.938  1.00 98.00           N  
ATOM    366  CA  VAL A  52      -6.609   6.980  13.094  1.00 98.00           C  
ATOM    367  C   VAL A  52      -6.215   8.172  13.969  1.00 98.00           C  
ATOM    368  CB  VAL A  52      -7.793   7.367  12.172  1.00 98.00           C  
ATOM    369  O   VAL A  52      -6.934   8.523  14.898  1.00 98.00           O  
ATOM    370  CG1 VAL A  52      -7.508   8.680  11.445  1.00 98.00           C  
ATOM    371  CG2 VAL A  52      -8.078   6.246  11.172  1.00 98.00           C  
ATOM    372  N   VAL A  53      -5.195   8.719  13.688  1.00 97.44           N  
ATOM    373  CA  VAL A  53      -4.727   9.922  14.367  1.00 97.44           C  
ATOM    374  C   VAL A  53      -4.605  11.070  13.375  1.00 97.44           C  
ATOM    375  CB  VAL A  53      -3.369   9.680  15.070  1.00 97.44           C  
ATOM    376  O   VAL A  53      -3.938  10.945  12.344  1.00 97.44           O  
ATOM    377  CG1 VAL A  53      -2.949  10.906  15.875  1.00 97.44           C  
ATOM    378  CG2 VAL A  53      -3.447   8.445  15.969  1.00 97.44           C  
ATOM    379  N   ILE A  54      -5.160  12.172  13.680  1.00 97.44           N  
ATOM    380  CA  ILE A  54      -5.121  13.367  12.852  1.00 97.44           C  
ATOM    381  C   ILE A  54      -4.254  14.430  13.523  1.00 97.44           C  
ATOM    382  CB  ILE A  54      -6.543  13.922  12.594  1.00 97.44           C  
ATOM    383  O   ILE A  54      -4.426  14.727  14.703  1.00 97.44           O  
ATOM    384  CG1 ILE A  54      -7.414  12.867  11.914  1.00 97.44           C  
ATOM    385  CG2 ILE A  54      -6.480  15.203  11.758  1.00 97.44           C  
ATOM    386  CD1 ILE A  54      -8.875  13.273  11.758  1.00 97.44           C  
ATOM    387  N   PHE A  55      -3.414  14.992  12.820  1.00 96.75           N  
ATOM    388  CA  PHE A  55      -2.539  16.078  13.258  1.00 96.75           C  
ATOM    389  C   PHE A  55      -2.893  17.375  12.555  1.00 96.75           C  
ATOM    390  CB  PHE A  55      -1.071  15.719  13.000  1.00 96.75           C  
ATOM    391  O   PHE A  55      -3.232  17.375  11.367  1.00 96.75           O  
ATOM    392  CG  PHE A  55      -0.649  14.406  13.609  1.00 96.75           C  
ATOM    393  CD1 PHE A  55      -0.110  14.359  14.891  1.00 96.75           C  
ATOM    394  CD2 PHE A  55      -0.791  13.219  12.906  1.00 96.75           C  
ATOM    395  CE1 PHE A  55       0.282  13.148  15.461  1.00 96.75           C  
ATOM    396  CE2 PHE A  55      -0.401  12.008  13.461  1.00 96.75           C  
ATOM    397  CZ  PHE A  55       0.136  11.969  14.742  1.00 96.75           C  
ATOM    398  N   GLN A  56      -2.771  18.438  13.211  1.00 94.62           N  
ATOM    399  CA  GLN A  56      -3.041  19.766  12.664  1.00 94.62           C  
ATOM    400  C   GLN A  56      -1.806  20.656  12.742  1.00 94.62           C  
ATOM    401  CB  GLN A  56      -4.211  20.406  13.391  1.00 94.62           C  
ATOM    402  O   GLN A  56      -1.123  20.672  13.773  1.00 94.62           O  
ATOM    403  CG  GLN A  56      -4.625  21.766  12.812  1.00 94.62           C  
ATOM    404  CD  GLN A  56      -5.832  22.359  13.516  1.00 94.62           C  
ATOM    405  NE2 GLN A  56      -6.621  23.141  12.781  1.00 94.62           N  
ATOM    406  OE1 GLN A  56      -6.055  22.109  14.703  1.00 94.62           O  
ATOM    407  N   GLN A  57      -1.604  21.344  11.734  1.00 93.31           N  
ATOM    408  CA  GLN A  57      -0.488  22.281  11.672  1.00 93.31           C  
ATOM    409  C   GLN A  57      -0.654  23.406  12.695  1.00 93.31           C  
ATOM    410  CB  GLN A  57      -0.357  22.875  10.266  1.00 93.31           C  
ATOM    411  O   GLN A  57      -1.745  23.953  12.844  1.00 93.31           O  
ATOM    412  CG  GLN A  57       0.947  23.625  10.031  1.00 93.31           C  
ATOM    413  CD  GLN A  57       1.081  24.141   8.609  1.00 93.31           C  
ATOM    414  NE2 GLN A  57       2.318  24.297   8.148  1.00 93.31           N  
ATOM    415  OE1 GLN A  57       0.082  24.391   7.930  1.00 93.31           O  
ATOM    416  N   GLU A  58       0.365  23.656  13.336  1.00 86.88           N  
ATOM    417  CA  GLU A  58       0.322  24.734  14.320  1.00 86.88           C  
ATOM    418  C   GLU A  58       0.091  26.094  13.656  1.00 86.88           C  
ATOM    419  CB  GLU A  58       1.615  24.766  15.141  1.00 86.88           C  
ATOM    420  O   GLU A  58       0.862  26.500  12.781  1.00 86.88           O  
ATOM    421  CG  GLU A  58       1.457  25.391  16.516  1.00 86.88           C  
ATOM    422  CD  GLU A  58       2.580  25.031  17.469  1.00 86.88           C  
ATOM    423  OE1 GLU A  58       2.449  25.297  18.688  1.00 86.88           O  
ATOM    424  OE2 GLU A  58       3.602  24.484  17.000  1.00 86.88           O  
ATOM    425  N   GLN A  59      -0.957  26.812  13.977  1.00 74.81           N  
ATOM    426  CA  GLN A  59      -1.382  28.047  13.344  1.00 74.81           C  
ATOM    427  C   GLN A  59      -0.394  29.188  13.633  1.00 74.81           C  
ATOM    428  CB  GLN A  59      -2.781  28.453  13.820  1.00 74.81           C  
ATOM    429  O   GLN A  59      -0.134  30.016  12.773  1.00 74.81           O  
ATOM    430  CG  GLN A  59      -3.902  27.688  13.125  1.00 74.81           C  
ATOM    431  CD  GLN A  59      -5.281  28.125  13.578  1.00 74.81           C  
ATOM    432  NE2 GLN A  59      -6.316  27.578  12.953  1.00 74.81           N  
ATOM    433  OE1 GLN A  59      -5.414  28.953  14.492  1.00 74.81           O  
ATOM    434  N   GLU A  60       0.059  29.234  14.859  1.00 70.62           N  
ATOM    435  CA  GLU A  60       0.976  30.297  15.234  1.00 70.62           C  
ATOM    436  C   GLU A  60       2.254  30.250  14.406  1.00 70.62           C  
ATOM    437  CB  GLU A  60       1.314  30.219  16.734  1.00 70.62           C  
ATOM    438  O   GLU A  60       2.896  31.281  14.180  1.00 70.62           O  
ATOM    439  CG  GLU A  60       0.142  30.547  17.641  1.00 70.62           C  
ATOM    440  CD  GLU A  60       0.504  30.500  19.125  1.00 70.62           C  
ATOM    441  OE1 GLU A  60      -0.363  30.812  19.969  1.00 70.62           O  
ATOM    442  OE2 GLU A  60       1.665  30.156  19.438  1.00 70.62           O  
ATOM    443  N   ASN A  61       2.504  29.109  13.891  1.00 64.69           N  
ATOM    444  CA  ASN A  61       3.770  28.906  13.195  1.00 64.69           C  
ATOM    445  C   ASN A  61       3.598  29.000  11.680  1.00 64.69           C  
ATOM    446  CB  ASN A  61       4.375  27.547  13.578  1.00 64.69           C  
ATOM    447  O   ASN A  61       4.555  28.797  10.930  1.00 64.69           O  
ATOM    448  CG  ASN A  61       4.832  27.500  15.016  1.00 64.69           C  
ATOM    449  ND2 ASN A  61       5.145  26.297  15.500  1.00 64.69           N  
ATOM    450  OD1 ASN A  61       4.902  28.531  15.695  1.00 64.69           O  
ATOM    451  N   LYS A  62       2.375  29.188  11.242  1.00 66.81           N  
ATOM    452  CA  LYS A  62       2.135  29.250   9.805  1.00 66.81           C  
ATOM    453  C   LYS A  62       2.896  30.406   9.172  1.00 66.81           C  
ATOM    454  CB  LYS A  62       0.639  29.391   9.516  1.00 66.81           C  
ATOM    455  O   LYS A  62       3.324  30.328   8.023  1.00 66.81           O  
ATOM    456  CG  LYS A  62      -0.130  28.078   9.602  1.00 66.81           C  
ATOM    457  CD  LYS A  62      -1.580  28.250   9.172  1.00 66.81           C  
ATOM    458  CE  LYS A  62      -2.365  26.953   9.305  1.00 66.81           C  
ATOM    459  NZ  LYS A  62      -3.807  27.141   8.969  1.00 66.81           N  
ATOM    460  N   ILE A  63       3.070  31.391  10.031  1.00 65.19           N  
ATOM    461  CA  ILE A  63       3.713  32.594   9.516  1.00 65.19           C  
ATOM    462  C   ILE A  63       5.230  32.438   9.602  1.00 65.19           C  
ATOM    463  CB  ILE A  63       3.250  33.844  10.273  1.00 65.19           C  
ATOM    464  O   ILE A  63       5.961  32.938   8.734  1.00 65.19           O  
ATOM    465  CG1 ILE A  63       1.725  34.000  10.211  1.00 65.19           C  
ATOM    466  CG2 ILE A  63       3.932  35.125   9.711  1.00 65.19           C  
ATOM    467  CD1 ILE A  63       1.148  35.000  11.195  1.00 65.19           C  
ATOM    468  N   GLN A  64       5.680  31.672  10.602  1.00 68.31           N  
ATOM    469  CA  GLN A  64       7.117  31.469  10.750  1.00 68.31           C  
ATOM    470  C   GLN A  64       7.617  30.359   9.828  1.00 68.31           C  
ATOM    471  CB  GLN A  64       7.473  31.156  12.203  1.00 68.31           C  
ATOM    472  O   GLN A  64       7.367  29.188  10.078  1.00 68.31           O  
ATOM    473  CG  GLN A  64       7.320  32.344  13.148  1.00 68.31           C  
ATOM    474  CD  GLN A  64       7.691  31.984  14.578  1.00 68.31           C  
ATOM    475  NE2 GLN A  64       7.566  32.969  15.477  1.00 68.31           N  
ATOM    476  OE1 GLN A  64       8.086  30.859  14.875  1.00 68.31           O  
ATOM    477  N   SER A  65       8.227  30.750   8.773  1.00 67.88           N  
ATOM    478  CA  SER A  65       8.664  29.875   7.707  1.00 67.88           C  
ATOM    479  C   SER A  65       9.438  28.672   8.258  1.00 67.88           C  
ATOM    480  CB  SER A  65       9.531  30.625   6.703  1.00 67.88           C  
ATOM    481  O   SER A  65       9.391  27.578   7.695  1.00 67.88           O  
ATOM    482  OG  SER A  65      10.719  31.109   7.320  1.00 67.88           O  
ATOM    483  N   HIS A  66      10.031  28.828   9.508  1.00 68.31           N  
ATOM    484  CA  HIS A  66      10.906  27.781  10.031  1.00 68.31           C  
ATOM    485  C   HIS A  66      10.117  26.766  10.828  1.00 68.31           C  
ATOM    486  CB  HIS A  66      12.008  28.391  10.898  1.00 68.31           C  
ATOM    487  O   HIS A  66      10.625  25.672  11.133  1.00 68.31           O  
ATOM    488  CG  HIS A  66      11.531  29.469  11.820  1.00 68.31           C  
ATOM    489  CD2 HIS A  66      11.266  29.438  13.148  1.00 68.31           C  
ATOM    490  ND1 HIS A  66      11.266  30.750  11.398  1.00 68.31           N  
ATOM    491  CE1 HIS A  66      10.859  31.469  12.422  1.00 68.31           C  
ATOM    492  NE2 HIS A  66      10.844  30.703  13.500  1.00 68.31           N  
ATOM    493  N   SER A  67       8.859  27.062  11.062  1.00 75.19           N  
ATOM    494  CA  SER A  67       8.117  26.156  11.938  1.00 75.19           C  
ATOM    495  C   SER A  67       6.848  25.656  11.258  1.00 75.19           C  
ATOM    496  CB  SER A  67       7.762  26.859  13.250  1.00 75.19           C  
ATOM    497  O   SER A  67       5.898  25.250  11.938  1.00 75.19           O  
ATOM    498  OG  SER A  67       6.898  27.969  13.016  1.00 75.19           O  
ATOM    499  N   ARG A  68       6.805  25.734  10.039  1.00 80.00           N  
ATOM    500  CA  ARG A  68       5.617  25.328   9.289  1.00 80.00           C  
ATOM    501  C   ARG A  68       5.426  23.812   9.344  1.00 80.00           C  
ATOM    502  CB  ARG A  68       5.711  25.781   7.832  1.00 80.00           C  
ATOM    503  O   ARG A  68       4.316  23.312   9.148  1.00 80.00           O  
ATOM    504  CG  ARG A  68       5.555  27.281   7.656  1.00 80.00           C  
ATOM    505  CD  ARG A  68       5.629  27.688   6.188  1.00 80.00           C  
ATOM    506  NE  ARG A  68       5.594  29.141   6.027  1.00 80.00           N  
ATOM    507  NH1 ARG A  68       5.797  29.094   3.727  1.00 80.00           N  
ATOM    508  NH2 ARG A  68       5.633  31.109   4.828  1.00 80.00           N  
ATOM    509  CZ  ARG A  68       5.676  29.781   4.863  1.00 80.00           C  
ATOM    510  N   GLY A  69       6.461  23.156   9.680  1.00 87.75           N  
ATOM    511  CA  GLY A  69       6.422  21.703   9.688  1.00 87.75           C  
ATOM    512  C   GLY A  69       6.039  21.125  11.031  1.00 87.75           C  
ATOM    513  O   GLY A  69       6.227  19.922  11.281  1.00 87.75           O  
ATOM    514  N   GLU A  70       5.555  21.969  11.867  1.00 91.56           N  
ATOM    515  CA  GLU A  70       5.148  21.500  13.188  1.00 91.56           C  
ATOM    516  C   GLU A  70       3.658  21.172  13.227  1.00 91.56           C  
ATOM    517  CB  GLU A  70       5.484  22.531  14.258  1.00 91.56           C  
ATOM    518  O   GLU A  70       2.822  22.016  12.906  1.00 91.56           O  
ATOM    519  CG  GLU A  70       6.973  22.703  14.516  1.00 91.56           C  
ATOM    520  CD  GLU A  70       7.285  23.688  15.625  1.00 91.56           C  
ATOM    521  OE1 GLU A  70       8.484  23.969  15.875  1.00 91.56           O  
ATOM    522  OE2 GLU A  70       6.328  24.188  16.250  1.00 91.56           O  
ATOM    523  N   TYR A  71       3.312  19.984  13.594  1.00 94.88           N  
ATOM    524  CA  TYR A  71       1.946  19.484  13.664  1.00 94.88           C  
ATOM    525  C   TYR A  71       1.627  18.984  15.070  1.00 94.88           C  
ATOM    526  CB  TYR A  71       1.733  18.359  12.648  1.00 94.88           C  
ATOM    527  O   TYR A  71       2.461  18.328  15.711  1.00 94.88           O  
ATOM    528  CG  TYR A  71       1.602  18.844  11.227  1.00 94.88           C  
ATOM    529  CD1 TYR A  71       0.357  18.906  10.602  1.00 94.88           C  
ATOM    530  CD2 TYR A  71       2.721  19.250  10.500  1.00 94.88           C  
ATOM    531  CE1 TYR A  71       0.231  19.344   9.289  1.00 94.88           C  
ATOM    532  CE2 TYR A  71       2.605  19.688   9.188  1.00 94.88           C  
ATOM    533  OH  TYR A  71       1.239  20.188   7.293  1.00 94.88           O  
ATOM    534  CZ  TYR A  71       1.358  19.734   8.594  1.00 94.88           C  
ATOM    535  N   ASN A  72       0.457  19.234  15.523  1.00 93.38           N  
ATOM    536  CA  ASN A  72      -0.027  18.750  16.812  1.00 93.38           C  
ATOM    537  C   ASN A  72      -1.198  17.797  16.656  1.00 93.38           C  
ATOM    538  CB  ASN A  72      -0.428  19.938  17.703  1.00 93.38           C  
ATOM    539  O   ASN A  72      -1.896  17.812  15.641  1.00 93.38           O  
ATOM    540  CG  ASN A  72       0.748  20.828  18.062  1.00 93.38           C  
ATOM    541  ND2 ASN A  72       0.534  22.125  18.031  1.00 93.38           N  
ATOM    542  OD1 ASN A  72       1.841  20.328  18.359  1.00 93.38           O  
ATOM    543  N   VAL A  73      -1.354  16.969  17.688  1.00 93.31           N  
ATOM    544  CA  VAL A  73      -2.453  16.000  17.656  1.00 93.31           C  
ATOM    545  C   VAL A  73      -3.787  16.750  17.672  1.00 93.31           C  
ATOM    546  CB  VAL A  73      -2.379  15.008  18.828  1.00 93.31           C  
ATOM    547  O   VAL A  73      -4.043  17.547  18.578  1.00 93.31           O  
ATOM    548  CG1 VAL A  73      -3.602  14.094  18.844  1.00 93.31           C  
ATOM    549  CG2 VAL A  73      -1.094  14.180  18.750  1.00 93.31           C  
ATOM    550  N   TYR A  74      -4.543  16.562  16.703  1.00 93.19           N  
ATOM    551  CA  TYR A  74      -5.840  17.203  16.516  1.00 93.19           C  
ATOM    552  C   TYR A  74      -6.969  16.312  16.984  1.00 93.19           C  
ATOM    553  CB  TYR A  74      -6.051  17.578  15.039  1.00 93.19           C  
ATOM    554  O   TYR A  74      -7.875  16.750  17.688  1.00 93.19           O  
ATOM    555  CG  TYR A  74      -7.312  18.375  14.789  1.00 93.19           C  
ATOM    556  CD1 TYR A  74      -8.312  17.875  13.969  1.00 93.19           C  
ATOM    557  CD2 TYR A  74      -7.500  19.625  15.375  1.00 93.19           C  
ATOM    558  CE1 TYR A  74      -9.477  18.594  13.734  1.00 93.19           C  
ATOM    559  CE2 TYR A  74      -8.656  20.359  15.148  1.00 93.19           C  
ATOM    560  OH  TYR A  74     -10.789  20.562  14.094  1.00 93.19           O  
ATOM    561  CZ  TYR A  74      -9.641  19.828  14.328  1.00 93.19           C  
ATOM    562  N   SER A  75      -6.922  15.016  16.672  1.00 93.44           N  
ATOM    563  CA  SER A  75      -7.926  14.023  17.062  1.00 93.44           C  
ATOM    564  C   SER A  75      -7.371  12.609  16.953  1.00 93.44           C  
ATOM    565  CB  SER A  75      -9.172  14.164  16.188  1.00 93.44           C  
ATOM    566  O   SER A  75      -6.531  12.328  16.094  1.00 93.44           O  
ATOM    567  OG  SER A  75     -10.164  13.234  16.578  1.00 93.44           O  
ATOM    568  N   THR A  76      -7.793  11.766  17.797  1.00 94.56           N  
ATOM    569  CA  THR A  76      -7.496  10.336  17.781  1.00 94.56           C  
ATOM    570  C   THR A  76      -8.758   9.516  18.016  1.00 94.56           C  
ATOM    571  CB  THR A  76      -6.438   9.969  18.828  1.00 94.56           C  
ATOM    572  O   THR A  76      -9.516   9.781  18.953  1.00 94.56           O  
ATOM    573  CG2 THR A  76      -6.023   8.500  18.703  1.00 94.56           C  
ATOM    574  OG1 THR A  76      -5.285  10.797  18.656  1.00 94.56           O  
ATOM    575  N   PHE A  77      -8.984   8.547  17.172  1.00 93.81           N  
ATOM    576  CA  PHE A  77     -10.172   7.719  17.344  1.00 93.81           C  
ATOM    577  C   PHE A  77      -9.969   6.340  16.734  1.00 93.81           C  
ATOM    578  CB  PHE A  77     -11.398   8.398  16.719  1.00 93.81           C  
ATOM    579  O   PHE A  77      -9.102   6.156  15.875  1.00 93.81           O  
ATOM    580  CG  PHE A  77     -11.266   8.641  15.234  1.00 93.81           C  
ATOM    581  CD1 PHE A  77     -10.641   9.789  14.758  1.00 93.81           C  
ATOM    582  CD2 PHE A  77     -11.766   7.727  14.320  1.00 93.81           C  
ATOM    583  CE1 PHE A  77     -10.516  10.016  13.391  1.00 93.81           C  
ATOM    584  CE2 PHE A  77     -11.648   7.945  12.953  1.00 93.81           C  
ATOM    585  CZ  PHE A  77     -11.023   9.094  12.492  1.00 93.81           C  
ATOM    586  N   GLN A  78     -10.773   5.426  17.219  1.00 94.69           N  
ATOM    587  CA  GLN A  78     -10.797   4.070  16.688  1.00 94.69           C  
ATOM    588  C   GLN A  78     -11.680   3.982  15.438  1.00 94.69           C  
ATOM    589  CB  GLN A  78     -11.273   3.076  17.734  1.00 94.69           C  
ATOM    590  O   GLN A  78     -12.898   4.125  15.531  1.00 94.69           O  
ATOM    591  CG  GLN A  78     -11.211   1.621  17.297  1.00 94.69           C  
ATOM    592  CD  GLN A  78      -9.789   1.129  17.109  1.00 94.69           C  
ATOM    593  NE2 GLN A  78      -9.555   0.396  16.016  1.00 94.69           N  
ATOM    594  OE1 GLN A  78      -8.906   1.406  17.922  1.00 94.69           O  
ATOM    595  N   SER A  79     -11.094   3.746  14.344  1.00 96.62           N  
ATOM    596  CA  SER A  79     -11.836   3.689  13.086  1.00 96.62           C  
ATOM    597  C   SER A  79     -12.422   2.303  12.852  1.00 96.62           C  
ATOM    598  CB  SER A  79     -10.930   4.074  11.914  1.00 96.62           C  
ATOM    599  O   SER A  79     -13.602   2.170  12.508  1.00 96.62           O  
ATOM    600  OG  SER A  79     -11.617   3.953  10.688  1.00 96.62           O  
ATOM    601  N   HIS A  80     -11.625   1.312  12.969  1.00 94.81           N  
ATOM    602  CA  HIS A  80     -12.031  -0.061  12.688  1.00 94.81           C  
ATOM    603  C   HIS A  80     -11.703  -0.981  13.859  1.00 94.81           C  
ATOM    604  CB  HIS A  80     -11.344  -0.568  11.414  1.00 94.81           C  
ATOM    605  O   HIS A  80     -10.656  -0.840  14.492  1.00 94.81           O  
ATOM    606  CG  HIS A  80     -11.766   0.161  10.180  1.00 94.81           C  
ATOM    607  CD2 HIS A  80     -12.641  -0.172   9.203  1.00 94.81           C  
ATOM    608  ND1 HIS A  80     -11.258   1.395   9.836  1.00 94.81           N  
ATOM    609  CE1 HIS A  80     -11.805   1.790   8.695  1.00 94.81           C  
ATOM    610  NE2 HIS A  80     -12.648   0.857   8.289  1.00 94.81           N  
ATOM    611  N   GLU A  81     -12.578  -1.777  14.180  1.00 90.06           N  
ATOM    612  CA  GLU A  81     -12.430  -2.842  15.172  1.00 90.06           C  
ATOM    613  C   GLU A  81     -12.453  -4.215  14.508  1.00 90.06           C  
ATOM    614  CB  GLU A  81     -13.523  -2.754  16.234  1.00 90.06           C  
ATOM    615  O   GLU A  81     -12.945  -4.363  13.391  1.00 90.06           O  
ATOM    616  CG  GLU A  81     -13.555  -1.424  16.969  1.00 90.06           C  
ATOM    617  CD  GLU A  81     -12.484  -1.310  18.047  1.00 90.06           C  
ATOM    618  OE1 GLU A  81     -12.289  -0.199  18.594  1.00 90.06           O  
ATOM    619  OE2 GLU A  81     -11.836  -2.338  18.344  1.00 90.06           O  
ATOM    620  N   PRO A  82     -11.789  -5.148  15.203  1.00 85.38           N  
ATOM    621  CA  PRO A  82     -11.875  -6.496  14.641  1.00 85.38           C  
ATOM    622  C   PRO A  82     -13.305  -7.023  14.570  1.00 85.38           C  
ATOM    623  CB  PRO A  82     -11.031  -7.336  15.602  1.00 85.38           C  
ATOM    624  O   PRO A  82     -14.109  -6.754  15.469  1.00 85.38           O  
ATOM    625  CG  PRO A  82     -10.203  -6.340  16.359  1.00 85.38           C  
ATOM    626  CD  PRO A  82     -10.938  -5.027  16.359  1.00 85.38           C  
ATOM    627  N   GLU A  83     -13.562  -7.613  13.461  1.00 82.00           N  
ATOM    628  CA  GLU A  83     -14.883  -8.195  13.242  1.00 82.00           C  
ATOM    629  C   GLU A  83     -14.781  -9.625  12.703  1.00 82.00           C  
ATOM    630  CB  GLU A  83     -15.695  -7.332  12.273  1.00 82.00           C  
ATOM    631  O   GLU A  83     -13.711 -10.039  12.258  1.00 82.00           O  
ATOM    632  CG  GLU A  83     -16.016  -5.941  12.805  1.00 82.00           C  
ATOM    633  CD  GLU A  83     -16.672  -5.039  11.773  1.00 82.00           C  
ATOM    634  OE1 GLU A  83     -16.875  -3.838  12.055  1.00 82.00           O  
ATOM    635  OE2 GLU A  83     -16.984  -5.539  10.672  1.00 82.00           O  
ATOM    636  N   PHE A  84     -15.836 -10.469  12.953  1.00 71.69           N  
ATOM    637  CA  PHE A  84     -15.906 -11.844  12.461  1.00 71.69           C  
ATOM    638  C   PHE A  84     -17.062 -12.008  11.477  1.00 71.69           C  
ATOM    639  CB  PHE A  84     -16.062 -12.828  13.617  1.00 71.69           C  
ATOM    640  O   PHE A  84     -18.203 -11.672  11.789  1.00 71.69           O  
ATOM    641  CG  PHE A  84     -15.891 -14.266  13.219  1.00 71.69           C  
ATOM    642  CD1 PHE A  84     -17.000 -15.078  13.000  1.00 71.69           C  
ATOM    643  CD2 PHE A  84     -14.625 -14.820  13.062  1.00 71.69           C  
ATOM    644  CE1 PHE A  84     -16.859 -16.406  12.633  1.00 71.69           C  
ATOM    645  CE2 PHE A  84     -14.469 -16.156  12.688  1.00 71.69           C  
ATOM    646  CZ  PHE A  84     -15.586 -16.938  12.477  1.00 71.69           C  
ATOM    647  N   ASP A  85     -16.750 -12.359  10.273  1.00 69.56           N  
ATOM    648  CA  ASP A  85     -17.750 -12.727   9.281  1.00 69.56           C  
ATOM    649  C   ASP A  85     -18.188 -14.180   9.453  1.00 69.56           C  
ATOM    650  CB  ASP A  85     -17.219 -12.508   7.867  1.00 69.56           C  
ATOM    651  O   ASP A  85     -17.500 -15.102   9.008  1.00 69.56           O  
ATOM    652  CG  ASP A  85     -18.281 -12.672   6.793  1.00 69.56           C  
ATOM    653  OD1 ASP A  85     -19.297 -13.359   7.043  1.00 69.56           O  
ATOM    654  OD2 ASP A  85     -18.094 -12.117   5.688  1.00 69.56           O  
ATOM    655  N   TYR A  86     -19.312 -14.453   9.922  1.00 67.56           N  
ATOM    656  CA  TYR A  86     -19.812 -15.781  10.273  1.00 67.56           C  
ATOM    657  C   TYR A  86     -20.156 -16.594   9.031  1.00 67.56           C  
ATOM    658  CB  TYR A  86     -21.047 -15.664  11.172  1.00 67.56           C  
ATOM    659  O   TYR A  86     -20.031 -17.812   9.031  1.00 67.56           O  
ATOM    660  CG  TYR A  86     -20.766 -15.023  12.516  1.00 67.56           C  
ATOM    661  CD1 TYR A  86     -20.219 -15.766  13.555  1.00 67.56           C  
ATOM    662  CD2 TYR A  86     -21.047 -13.680  12.734  1.00 67.56           C  
ATOM    663  CE1 TYR A  86     -19.969 -15.188  14.797  1.00 67.56           C  
ATOM    664  CE2 TYR A  86     -20.797 -13.094  13.969  1.00 67.56           C  
ATOM    665  OH  TYR A  86     -20.000 -13.273  16.219  1.00 67.56           O  
ATOM    666  CZ  TYR A  86     -20.250 -13.852  14.992  1.00 67.56           C  
ATOM    667  N   LEU A  87     -20.625 -15.914   8.055  1.00 68.06           N  
ATOM    668  CA  LEU A  87     -21.000 -16.609   6.828  1.00 68.06           C  
ATOM    669  C   LEU A  87     -19.766 -17.188   6.145  1.00 68.06           C  
ATOM    670  CB  LEU A  87     -21.734 -15.672   5.871  1.00 68.06           C  
ATOM    671  O   LEU A  87     -19.797 -18.312   5.633  1.00 68.06           O  
ATOM    672  CG  LEU A  87     -23.141 -15.250   6.289  1.00 68.06           C  
ATOM    673  CD1 LEU A  87     -23.625 -14.102   5.414  1.00 68.06           C  
ATOM    674  CD2 LEU A  87     -24.094 -16.438   6.211  1.00 68.06           C  
ATOM    675  N   LYS A  88     -18.703 -16.422   6.254  1.00 64.81           N  
ATOM    676  CA  LYS A  88     -17.500 -16.859   5.566  1.00 64.81           C  
ATOM    677  C   LYS A  88     -16.469 -17.406   6.555  1.00 64.81           C  
ATOM    678  CB  LYS A  88     -16.891 -15.703   4.766  1.00 64.81           C  
ATOM    679  O   LYS A  88     -15.414 -17.891   6.152  1.00 64.81           O  
ATOM    680  CG  LYS A  88     -17.766 -15.227   3.607  1.00 64.81           C  
ATOM    681  CD  LYS A  88     -17.078 -14.117   2.814  1.00 64.81           C  
ATOM    682  CE  LYS A  88     -17.969 -13.586   1.706  1.00 64.81           C  
ATOM    683  NZ  LYS A  88     -17.344 -12.438   0.986  1.00 64.81           N  
ATOM    684  N   SER A  89     -16.922 -17.328   7.953  1.00 65.94           N  
ATOM    685  CA  SER A  89     -16.031 -17.797   9.016  1.00 65.94           C  
ATOM    686  C   SER A  89     -14.648 -17.172   8.914  1.00 65.94           C  
ATOM    687  CB  SER A  89     -15.922 -19.328   8.984  1.00 65.94           C  
ATOM    688  O   SER A  89     -13.641 -17.875   8.984  1.00 65.94           O  
ATOM    689  OG  SER A  89     -17.188 -19.938   9.172  1.00 65.94           O  
ATOM    690  N   LEU A  90     -14.609 -15.828   8.586  1.00 72.19           N  
ATOM    691  CA  LEU A  90     -13.375 -15.086   8.391  1.00 72.19           C  
ATOM    692  C   LEU A  90     -13.266 -13.938   9.383  1.00 72.19           C  
ATOM    693  CB  LEU A  90     -13.297 -14.547   6.957  1.00 72.19           C  
ATOM    694  O   LEU A  90     -14.242 -13.219   9.617  1.00 72.19           O  
ATOM    695  CG  LEU A  90     -12.828 -15.531   5.887  1.00 72.19           C  
ATOM    696  CD1 LEU A  90     -13.461 -15.195   4.539  1.00 72.19           C  
ATOM    697  CD2 LEU A  90     -11.305 -15.523   5.781  1.00 72.19           C  
ATOM    698  N   GLU A  91     -12.078 -13.883  10.008  1.00 74.50           N  
ATOM    699  CA  GLU A  91     -11.781 -12.727  10.852  1.00 74.50           C  
ATOM    700  C   GLU A  91     -11.336 -11.531  10.016  1.00 74.50           C  
ATOM    701  CB  GLU A  91     -10.719 -13.078  11.891  1.00 74.50           C  
ATOM    702  O   GLU A  91     -10.516 -11.680   9.109  1.00 74.50           O  
ATOM    703  CG  GLU A  91     -10.578 -12.047  13.000  1.00 74.50           C  
ATOM    704  CD  GLU A  91      -9.625 -12.484  14.102  1.00 74.50           C  
ATOM    705  OE1 GLU A  91      -9.461 -11.727  15.086  1.00 74.50           O  
ATOM    706  OE2 GLU A  91      -9.047 -13.586  13.984  1.00 74.50           O  
ATOM    707  N   ILE A  92     -11.992 -10.461  10.266  1.00 73.44           N  
ATOM    708  CA  ILE A  92     -11.625  -9.219   9.594  1.00 73.44           C  
ATOM    709  C   ILE A  92     -10.773  -8.367  10.523  1.00 73.44           C  
ATOM    710  CB  ILE A  92     -12.883  -8.430   9.141  1.00 73.44           C  
ATOM    711  O   ILE A  92     -11.258  -7.871  11.547  1.00 73.44           O  
ATOM    712  CG1 ILE A  92     -13.742  -9.289   8.203  1.00 73.44           C  
ATOM    713  CG2 ILE A  92     -12.477  -7.121   8.461  1.00 73.44           C  
ATOM    714  CD1 ILE A  92     -15.109  -8.695   7.898  1.00 73.44           C  
ATOM    715  N   GLU A  93      -9.609  -8.117  10.094  1.00 81.62           N  
ATOM    716  CA  GLU A  93      -8.664  -7.363  10.906  1.00 81.62           C  
ATOM    717  C   GLU A  93      -8.992  -5.871  10.891  1.00 81.62           C  
ATOM    718  CB  GLU A  93      -7.227  -7.586  10.414  1.00 81.62           C  
ATOM    719  O   GLU A  93      -9.703  -5.395  10.008  1.00 81.62           O  
ATOM    720  CG  GLU A  93      -6.742  -9.023  10.570  1.00 81.62           C  
ATOM    721  CD  GLU A  93      -5.273  -9.195  10.219  1.00 81.62           C  
ATOM    722  OE1 GLU A  93      -4.738 -10.312  10.398  1.00 81.62           O  
ATOM    723  OE2 GLU A  93      -4.652  -8.211   9.766  1.00 81.62           O  
ATOM    724  N   GLU A  94      -8.523  -5.215  11.961  1.00 82.69           N  
ATOM    725  CA  GLU A  94      -8.812  -3.801  12.180  1.00 82.69           C  
ATOM    726  C   GLU A  94      -7.793  -2.912  11.477  1.00 82.69           C  
ATOM    727  CB  GLU A  94      -8.844  -3.482  13.672  1.00 82.69           C  
ATOM    728  O   GLU A  94      -7.945  -1.688  11.438  1.00 82.69           O  
ATOM    729  CG  GLU A  94      -7.531  -3.773  14.391  1.00 82.69           C  
ATOM    730  CD  GLU A  94      -7.645  -4.883  15.422  1.00 82.69           C  
ATOM    731  OE1 GLU A  94      -6.922  -4.836  16.453  1.00 82.69           O  
ATOM    732  OE2 GLU A  94      -8.461  -5.805  15.211  1.00 82.69           O  
ATOM    733  N   LYS A  95      -6.785  -3.486  10.891  1.00 91.19           N  
ATOM    734  CA  LYS A  95      -5.715  -2.734  10.242  1.00 91.19           C  
ATOM    735  C   LYS A  95      -6.273  -1.768   9.203  1.00 91.19           C  
ATOM    736  CB  LYS A  95      -4.711  -3.686   9.586  1.00 91.19           C  
ATOM    737  O   LYS A  95      -7.074  -2.158   8.352  1.00 91.19           O  
ATOM    738  CG  LYS A  95      -3.605  -2.982   8.812  1.00 91.19           C  
ATOM    739  CD  LYS A  95      -2.787  -3.967   7.988  1.00 91.19           C  
ATOM    740  CE  LYS A  95      -1.846  -3.248   7.031  1.00 91.19           C  
ATOM    741  NZ  LYS A  95      -1.115  -4.207   6.148  1.00 91.19           N  
ATOM    742  N   ILE A  96      -5.805  -0.586   9.227  1.00 95.88           N  
ATOM    743  CA  ILE A  96      -6.215   0.412   8.242  1.00 95.88           C  
ATOM    744  C   ILE A  96      -5.344   0.299   6.992  1.00 95.88           C  
ATOM    745  CB  ILE A  96      -6.137   1.842   8.820  1.00 95.88           C  
ATOM    746  O   ILE A  96      -4.125   0.490   7.059  1.00 95.88           O  
ATOM    747  CG1 ILE A  96      -7.008   1.957  10.078  1.00 95.88           C  
ATOM    748  CG2 ILE A  96      -6.551   2.875   7.773  1.00 95.88           C  
ATOM    749  CD1 ILE A  96      -6.926   3.312  10.766  1.00 95.88           C  
ATOM    750  N   ASN A  97      -5.938   0.101   5.945  1.00 96.44           N  
ATOM    751  CA  ASN A  97      -5.211  -0.065   4.691  1.00 96.44           C  
ATOM    752  C   ASN A  97      -4.949   1.276   4.012  1.00 96.44           C  
ATOM    753  CB  ASN A  97      -5.969  -1.000   3.748  1.00 96.44           C  
ATOM    754  O   ASN A  97      -3.865   1.508   3.479  1.00 96.44           O  
ATOM    755  CG  ASN A  97      -5.973  -2.438   4.230  1.00 96.44           C  
ATOM    756  ND2 ASN A  97      -6.883  -3.240   3.693  1.00 96.44           N  
ATOM    757  OD1 ASN A  97      -5.160  -2.824   5.074  1.00 96.44           O  
ATOM    758  N   LYS A  98      -5.984   2.137   4.008  1.00 98.06           N  
ATOM    759  CA  LYS A  98      -5.883   3.414   3.307  1.00 98.06           C  
ATOM    760  C   LYS A  98      -6.773   4.469   3.953  1.00 98.06           C  
ATOM    761  CB  LYS A  98      -6.254   3.246   1.832  1.00 98.06           C  
ATOM    762  O   LYS A  98      -7.805   4.141   4.547  1.00 98.06           O  
ATOM    763  CG  LYS A  98      -5.207   2.508   1.011  1.00 98.06           C  
ATOM    764  CD  LYS A  98      -3.975   3.369   0.770  1.00 98.06           C  
ATOM    765  CE  LYS A  98      -2.971   2.672  -0.137  1.00 98.06           C  
ATOM    766  NZ  LYS A  98      -1.768   3.521  -0.391  1.00 98.06           N  
ATOM    767  N   ILE A  99      -6.395   5.691   3.805  1.00 98.19           N  
ATOM    768  CA  ILE A  99      -7.152   6.863   4.223  1.00 98.19           C  
ATOM    769  C   ILE A  99      -7.164   7.898   3.100  1.00 98.19           C  
ATOM    770  CB  ILE A  99      -6.570   7.480   5.516  1.00 98.19           C  
ATOM    771  O   ILE A  99      -6.148   8.117   2.438  1.00 98.19           O  
ATOM    772  CG1 ILE A  99      -6.684   6.492   6.680  1.00 98.19           C  
ATOM    773  CG2 ILE A  99      -7.277   8.797   5.848  1.00 98.19           C  
ATOM    774  CD1 ILE A  99      -5.918   6.910   7.926  1.00 98.19           C  
ATOM    775  N   ARG A 100      -8.281   8.508   2.887  1.00 98.25           N  
ATOM    776  CA  ARG A 100      -8.422   9.555   1.885  1.00 98.25           C  
ATOM    777  C   ARG A 100      -9.305  10.688   2.402  1.00 98.25           C  
ATOM    778  CB  ARG A 100      -9.008   8.992   0.589  1.00 98.25           C  
ATOM    779  O   ARG A 100     -10.383  10.445   2.945  1.00 98.25           O  
ATOM    780  CG  ARG A 100      -8.070   8.055  -0.153  1.00 98.25           C  
ATOM    781  CD  ARG A 100      -6.875   8.797  -0.737  1.00 98.25           C  
ATOM    782  NE  ARG A 100      -6.004   7.910  -1.500  1.00 98.25           N  
ATOM    783  NH1 ARG A 100      -4.070   8.516  -0.396  1.00 98.25           N  
ATOM    784  NH2 ARG A 100      -3.996   6.953  -2.070  1.00 98.25           N  
ATOM    785  CZ  ARG A 100      -4.691   7.797  -1.320  1.00 98.25           C  
ATOM    786  N   TRP A 101      -8.883  11.891   2.184  1.00 98.06           N  
ATOM    787  CA  TRP A 101      -9.633  13.070   2.604  1.00 98.06           C  
ATOM    788  C   TRP A 101     -10.625  13.500   1.528  1.00 98.06           C  
ATOM    789  CB  TRP A 101      -8.672  14.227   2.918  1.00 98.06           C  
ATOM    790  O   TRP A 101     -10.336  13.414   0.333  1.00 98.06           O  
ATOM    791  CG  TRP A 101      -7.855  14.023   4.156  1.00 98.06           C  
ATOM    792  CD1 TRP A 101      -6.598  13.492   4.234  1.00 98.06           C  
ATOM    793  CD2 TRP A 101      -8.242  14.328   5.496  1.00 98.06           C  
ATOM    794  CE2 TRP A 101      -7.168  13.969   6.340  1.00 98.06           C  
ATOM    795  CE3 TRP A 101      -9.398  14.883   6.070  1.00 98.06           C  
ATOM    796  NE1 TRP A 101      -6.176  13.461   5.543  1.00 98.06           N  
ATOM    797  CH2 TRP A 101      -8.352  14.680   8.258  1.00 98.06           C  
ATOM    798  CZ2 TRP A 101      -7.215  14.141   7.723  1.00 98.06           C  
ATOM    799  CZ3 TRP A 101      -9.438  15.047   7.449  1.00 98.06           C  
ATOM    800  N   LEU A 102     -11.758  13.977   1.963  1.00 97.19           N  
ATOM    801  CA  LEU A 102     -12.727  14.680   1.136  1.00 97.19           C  
ATOM    802  C   LEU A 102     -12.648  16.188   1.369  1.00 97.19           C  
ATOM    803  CB  LEU A 102     -14.148  14.180   1.430  1.00 97.19           C  
ATOM    804  O   LEU A 102     -12.086  16.641   2.371  1.00 97.19           O  
ATOM    805  CG  LEU A 102     -14.516  12.812   0.858  1.00 97.19           C  
ATOM    806  CD1 LEU A 102     -14.398  11.734   1.938  1.00 97.19           C  
ATOM    807  CD2 LEU A 102     -15.922  12.836   0.267  1.00 97.19           C  
ATOM    808  N   PRO A 103     -13.102  16.906   0.405  1.00 94.19           N  
ATOM    809  CA  PRO A 103     -13.117  18.359   0.615  1.00 94.19           C  
ATOM    810  C   PRO A 103     -13.961  18.766   1.817  1.00 94.19           C  
ATOM    811  CB  PRO A 103     -13.719  18.891  -0.687  1.00 94.19           C  
ATOM    812  O   PRO A 103     -14.969  18.125   2.119  1.00 94.19           O  
ATOM    813  CG  PRO A 103     -13.469  17.828  -1.697  1.00 94.19           C  
ATOM    814  CD  PRO A 103     -13.484  16.500  -0.999  1.00 94.19           C  
ATOM    815  N   GLN A 104     -13.469  19.734   2.416  1.00 93.31           N  
ATOM    816  CA  GLN A 104     -14.172  20.297   3.566  1.00 93.31           C  
ATOM    817  C   GLN A 104     -15.539  20.844   3.162  1.00 93.31           C  
ATOM    818  CB  GLN A 104     -13.344  21.375   4.238  1.00 93.31           C  
ATOM    819  O   GLN A 104     -15.664  21.484   2.113  1.00 93.31           O  
ATOM    820  CG  GLN A 104     -13.969  21.938   5.504  1.00 93.31           C  
ATOM    821  CD  GLN A 104     -13.125  23.016   6.156  1.00 93.31           C  
ATOM    822  NE2 GLN A 104     -13.602  23.562   7.270  1.00 93.31           N  
ATOM    823  OE1 GLN A 104     -12.039  23.359   5.660  1.00 93.31           O  
ATOM    824  N   LYS A 105     -16.578  20.500   3.885  1.00 89.75           N  
ATOM    825  CA  LYS A 105     -17.922  21.047   3.719  1.00 89.75           C  
ATOM    826  C   LYS A 105     -18.359  21.797   4.973  1.00 89.75           C  
ATOM    827  CB  LYS A 105     -18.906  19.938   3.395  1.00 89.75           C  
ATOM    828  O   LYS A 105     -18.531  21.203   6.035  1.00 89.75           O  
ATOM    829  CG  LYS A 105     -18.703  19.312   2.025  1.00 89.75           C  
ATOM    830  CD  LYS A 105     -19.750  18.234   1.745  1.00 89.75           C  
ATOM    831  CE  LYS A 105     -19.484  17.531   0.416  1.00 89.75           C  
ATOM    832  NZ  LYS A 105     -20.453  16.422   0.178  1.00 89.75           N  
ATOM    833  N   ASN A 106     -18.516  23.094   4.758  1.00 85.31           N  
ATOM    834  CA  ASN A 106     -18.812  23.969   5.883  1.00 85.31           C  
ATOM    835  C   ASN A 106     -17.719  23.938   6.941  1.00 85.31           C  
ATOM    836  CB  ASN A 106     -20.172  23.594   6.500  1.00 85.31           C  
ATOM    837  O   ASN A 106     -16.562  24.234   6.652  1.00 85.31           O  
ATOM    838  CG  ASN A 106     -21.297  23.641   5.496  1.00 85.31           C  
ATOM    839  ND2 ASN A 106     -22.266  22.750   5.664  1.00 85.31           N  
ATOM    840  OD1 ASN A 106     -21.312  24.453   4.578  1.00 85.31           O  
ATOM    841  N   ALA A 107     -17.984  23.516   8.109  1.00 86.00           N  
ATOM    842  CA  ALA A 107     -16.969  23.516   9.164  1.00 86.00           C  
ATOM    843  C   ALA A 107     -16.500  22.109   9.492  1.00 86.00           C  
ATOM    844  CB  ALA A 107     -17.531  24.188  10.422  1.00 86.00           C  
ATOM    845  O   ALA A 107     -15.688  21.906  10.391  1.00 86.00           O  
ATOM    846  N   ALA A 108     -16.938  21.203   8.750  1.00 91.75           N  
ATOM    847  CA  ALA A 108     -16.625  19.797   9.055  1.00 91.75           C  
ATOM    848  C   ALA A 108     -15.656  19.219   8.023  1.00 91.75           C  
ATOM    849  CB  ALA A 108     -17.891  18.969   9.109  1.00 91.75           C  
ATOM    850  O   ALA A 108     -15.711  19.562   6.840  1.00 91.75           O  
ATOM    851  N   GLN A 109     -14.742  18.438   8.516  1.00 94.44           N  
ATOM    852  CA  GLN A 109     -13.828  17.656   7.684  1.00 94.44           C  
ATOM    853  C   GLN A 109     -14.328  16.234   7.508  1.00 94.44           C  
ATOM    854  CB  GLN A 109     -12.430  17.656   8.289  1.00 94.44           C  
ATOM    855  O   GLN A 109     -14.977  15.680   8.406  1.00 94.44           O  
ATOM    856  CG  GLN A 109     -11.852  19.047   8.508  1.00 94.44           C  
ATOM    857  CD  GLN A 109     -11.352  19.688   7.223  1.00 94.44           C  
ATOM    858  NE2 GLN A 109     -11.102  21.000   7.270  1.00 94.44           N  
ATOM    859  OE1 GLN A 109     -11.195  19.016   6.199  1.00 94.44           O  
ATOM    860  N   PHE A 110     -14.078  15.648   6.340  1.00 97.06           N  
ATOM    861  CA  PHE A 110     -14.516  14.281   6.047  1.00 97.06           C  
ATOM    862  C   PHE A 110     -13.328  13.422   5.625  1.00 97.06           C  
ATOM    863  CB  PHE A 110     -15.578  14.289   4.945  1.00 97.06           C  
ATOM    864  O   PHE A 110     -12.453  13.875   4.895  1.00 97.06           O  
ATOM    865  CG  PHE A 110     -16.859  14.977   5.340  1.00 97.06           C  
ATOM    866  CD1 PHE A 110     -17.906  14.250   5.898  1.00 97.06           C  
ATOM    867  CD2 PHE A 110     -17.016  16.344   5.152  1.00 97.06           C  
ATOM    868  CE1 PHE A 110     -19.094  14.891   6.266  1.00 97.06           C  
ATOM    869  CE2 PHE A 110     -18.188  16.984   5.520  1.00 97.06           C  
ATOM    870  CZ  PHE A 110     -19.234  16.250   6.074  1.00 97.06           C  
ATOM    871  N   LEU A 111     -13.328  12.211   6.059  1.00 97.44           N  
ATOM    872  CA  LEU A 111     -12.227  11.281   5.832  1.00 97.44           C  
ATOM    873  C   LEU A 111     -12.750   9.875   5.547  1.00 97.44           C  
ATOM    874  CB  LEU A 111     -11.289  11.258   7.039  1.00 97.44           C  
ATOM    875  O   LEU A 111     -13.586   9.359   6.293  1.00 97.44           O  
ATOM    876  CG  LEU A 111     -10.117  10.281   6.965  1.00 97.44           C  
ATOM    877  CD1 LEU A 111      -8.977  10.883   6.148  1.00 97.44           C  
ATOM    878  CD2 LEU A 111      -9.641   9.906   8.359  1.00 97.44           C  
ATOM    879  N   LEU A 112     -12.328   9.289   4.449  1.00 98.31           N  
ATOM    880  CA  LEU A 112     -12.609   7.891   4.137  1.00 98.31           C  
ATOM    881  C   LEU A 112     -11.516   6.977   4.672  1.00 98.31           C  
ATOM    882  CB  LEU A 112     -12.758   7.695   2.625  1.00 98.31           C  
ATOM    883  O   LEU A 112     -10.328   7.250   4.480  1.00 98.31           O  
ATOM    884  CG  LEU A 112     -14.117   8.047   2.023  1.00 98.31           C  
ATOM    885  CD1 LEU A 112     -14.039   8.086   0.502  1.00 98.31           C  
ATOM    886  CD2 LEU A 112     -15.180   7.051   2.482  1.00 98.31           C  
ATOM    887  N   SER A 113     -11.820   5.949   5.359  1.00 98.25           N  
ATOM    888  CA  SER A 113     -10.898   4.934   5.844  1.00 98.25           C  
ATOM    889  C   SER A 113     -11.383   3.531   5.500  1.00 98.25           C  
ATOM    890  CB  SER A 113     -10.703   5.059   7.355  1.00 98.25           C  
ATOM    891  O   SER A 113     -12.586   3.297   5.387  1.00 98.25           O  
ATOM    892  OG  SER A 113     -11.883   4.688   8.047  1.00 98.25           O  
ATOM    893  N   THR A 114     -10.484   2.652   5.285  1.00 98.00           N  
ATOM    894  CA  THR A 114     -10.836   1.273   4.969  1.00 98.00           C  
ATOM    895  C   THR A 114      -9.906   0.299   5.688  1.00 98.00           C  
ATOM    896  CB  THR A 114     -10.781   1.016   3.453  1.00 98.00           C  
ATOM    897  O   THR A 114      -8.711   0.557   5.820  1.00 98.00           O  
ATOM    898  CG2 THR A 114      -9.383   1.300   2.898  1.00 98.00           C  
ATOM    899  OG1 THR A 114     -11.117  -0.353   3.193  1.00 98.00           O  
ATOM    900  N   ASN A 115     -10.453  -0.741   6.180  1.00 95.44           N  
ATOM    901  CA  ASN A 115      -9.680  -1.929   6.516  1.00 95.44           C  
ATOM    902  C   ASN A 115      -9.758  -2.984   5.418  1.00 95.44           C  
ATOM    903  CB  ASN A 115     -10.148  -2.516   7.852  1.00 95.44           C  
ATOM    904  O   ASN A 115      -9.805  -2.650   4.230  1.00 95.44           O  
ATOM    905  CG  ASN A 115     -11.555  -3.078   7.777  1.00 95.44           C  
ATOM    906  ND2 ASN A 115     -12.078  -3.512   8.922  1.00 95.44           N  
ATOM    907  OD1 ASN A 115     -12.164  -3.127   6.707  1.00 95.44           O  
ATOM    908  N   ASP A 116      -9.656  -4.234   5.727  1.00 91.94           N  
ATOM    909  CA  ASP A 116      -9.602  -5.289   4.723  1.00 91.94           C  
ATOM    910  C   ASP A 116     -10.953  -5.461   4.031  1.00 91.94           C  
ATOM    911  CB  ASP A 116      -9.156  -6.609   5.355  1.00 91.94           C  
ATOM    912  O   ASP A 116     -11.016  -5.926   2.889  1.00 91.94           O  
ATOM    913  CG  ASP A 116      -7.691  -6.617   5.750  1.00 91.94           C  
ATOM    914  OD1 ASP A 116      -6.926  -5.762   5.262  1.00 91.94           O  
ATOM    915  OD2 ASP A 116      -7.301  -7.492   6.551  1.00 91.94           O  
ATOM    916  N   LYS A 117     -12.062  -5.000   4.656  1.00 92.19           N  
ATOM    917  CA  LYS A 117     -13.375  -5.359   4.117  1.00 92.19           C  
ATOM    918  C   LYS A 117     -14.344  -4.184   4.195  1.00 92.19           C  
ATOM    919  CB  LYS A 117     -13.953  -6.562   4.867  1.00 92.19           C  
ATOM    920  O   LYS A 117     -15.281  -4.094   3.400  1.00 92.19           O  
ATOM    921  CG  LYS A 117     -13.180  -7.855   4.648  1.00 92.19           C  
ATOM    922  CD  LYS A 117     -13.367  -8.391   3.236  1.00 92.19           C  
ATOM    923  CE  LYS A 117     -12.711  -9.750   3.057  1.00 92.19           C  
ATOM    924  NZ  LYS A 117     -12.945 -10.305   1.689  1.00 92.19           N  
ATOM    925  N   THR A 118     -14.109  -3.311   5.074  1.00 94.44           N  
ATOM    926  CA  THR A 118     -15.117  -2.299   5.375  1.00 94.44           C  
ATOM    927  C   THR A 118     -14.562  -0.896   5.133  1.00 94.44           C  
ATOM    928  CB  THR A 118     -15.609  -2.416   6.828  1.00 94.44           C  
ATOM    929  O   THR A 118     -13.492  -0.554   5.629  1.00 94.44           O  
ATOM    930  CG2 THR A 118     -16.781  -1.471   7.094  1.00 94.44           C  
ATOM    931  OG1 THR A 118     -16.031  -3.764   7.074  1.00 94.44           O  
ATOM    932  N   ILE A 119     -15.328  -0.124   4.484  1.00 97.50           N  
ATOM    933  CA  ILE A 119     -15.016   1.276   4.223  1.00 97.50           C  
ATOM    934  C   ILE A 119     -15.922   2.172   5.070  1.00 97.50           C  
ATOM    935  CB  ILE A 119     -15.172   1.620   2.727  1.00 97.50           C  
ATOM    936  O   ILE A 119     -17.141   1.961   5.129  1.00 97.50           O  
ATOM    937  CG1 ILE A 119     -14.289   0.702   1.874  1.00 97.50           C  
ATOM    938  CG2 ILE A 119     -14.836   3.094   2.473  1.00 97.50           C  
ATOM    939  CD1 ILE A 119     -14.672   0.666   0.401  1.00 97.50           C  
ATOM    940  N   LYS A 120     -15.383   3.146   5.668  1.00 97.75           N  
ATOM    941  CA  LYS A 120     -16.141   4.062   6.520  1.00 97.75           C  
ATOM    942  C   LYS A 120     -15.828   5.516   6.164  1.00 97.75           C  
ATOM    943  CB  LYS A 120     -15.820   3.807   7.992  1.00 97.75           C  
ATOM    944  O   LYS A 120     -14.688   5.859   5.855  1.00 97.75           O  
ATOM    945  CG  LYS A 120     -16.250   2.432   8.484  1.00 97.75           C  
ATOM    946  CD  LYS A 120     -15.961   2.260   9.977  1.00 97.75           C  
ATOM    947  CE  LYS A 120     -16.344   0.868  10.461  1.00 97.75           C  
ATOM    948  NZ  LYS A 120     -16.062   0.694  11.914  1.00 97.75           N  
ATOM    949  N   LEU A 121     -16.844   6.285   6.188  1.00 97.94           N  
ATOM    950  CA  LEU A 121     -16.734   7.734   6.051  1.00 97.94           C  
ATOM    951  C   LEU A 121     -16.859   8.422   7.410  1.00 97.94           C  
ATOM    952  CB  LEU A 121     -17.797   8.266   5.094  1.00 97.94           C  
ATOM    953  O   LEU A 121     -17.891   8.281   8.078  1.00 97.94           O  
ATOM    954  CG  LEU A 121     -17.797   9.773   4.848  1.00 97.94           C  
ATOM    955  CD1 LEU A 121     -16.516  10.203   4.141  1.00 97.94           C  
ATOM    956  CD2 LEU A 121     -19.031  10.188   4.039  1.00 97.94           C  
ATOM    957  N   TRP A 122     -15.945   9.156   7.762  1.00 97.75           N  
ATOM    958  CA  TRP A 122     -15.898   9.836   9.055  1.00 97.75           C  
ATOM    959  C   TRP A 122     -16.109  11.336   8.891  1.00 97.75           C  
ATOM    960  CB  TRP A 122     -14.570   9.562   9.758  1.00 97.75           C  
ATOM    961  O   TRP A 122     -15.570  11.945   7.957  1.00 97.75           O  
ATOM    962  CG  TRP A 122     -14.359   8.117  10.125  1.00 97.75           C  
ATOM    963  CD1 TRP A 122     -13.844   7.137   9.320  1.00 97.75           C  
ATOM    964  CD2 TRP A 122     -14.656   7.504  11.375  1.00 97.75           C  
ATOM    965  CE2 TRP A 122     -14.305   6.141  11.266  1.00 97.75           C  
ATOM    966  CE3 TRP A 122     -15.195   7.969  12.586  1.00 97.75           C  
ATOM    967  NE1 TRP A 122     -13.805   5.941  10.008  1.00 97.75           N  
ATOM    968  CH2 TRP A 122     -14.992   5.723  13.492  1.00 97.75           C  
ATOM    969  CZ2 TRP A 122     -14.461   5.238  12.320  1.00 97.75           C  
ATOM    970  CZ3 TRP A 122     -15.352   7.070  13.633  1.00 97.75           C  
ATOM    971  N   LYS A 123     -16.797  11.938   9.742  1.00 96.12           N  
ATOM    972  CA  LYS A 123     -16.953  13.383   9.883  1.00 96.12           C  
ATOM    973  C   LYS A 123     -16.188  13.898  11.086  1.00 96.12           C  
ATOM    974  CB  LYS A 123     -18.422  13.758  10.000  1.00 96.12           C  
ATOM    975  O   LYS A 123     -16.391  13.438  12.211  1.00 96.12           O  
ATOM    976  CG  LYS A 123     -18.672  15.258  10.070  1.00 96.12           C  
ATOM    977  CD  LYS A 123     -20.156  15.570  10.266  1.00 96.12           C  
ATOM    978  CE  LYS A 123     -20.406  17.062  10.398  1.00 96.12           C  
ATOM    979  NZ  LYS A 123     -21.844  17.375  10.641  1.00 96.12           N  
ATOM    980  N   ILE A 124     -15.383  14.742  10.891  1.00 93.94           N  
ATOM    981  CA  ILE A 124     -14.594  15.383  11.938  1.00 93.94           C  
ATOM    982  C   ILE A 124     -15.086  16.812  12.148  1.00 93.94           C  
ATOM    983  CB  ILE A 124     -13.086  15.383  11.594  1.00 93.94           C  
ATOM    984  O   ILE A 124     -14.969  17.656  11.258  1.00 93.94           O  
ATOM    985  CG1 ILE A 124     -12.602  13.953  11.320  1.00 93.94           C  
ATOM    986  CG2 ILE A 124     -12.273  16.031  12.719  1.00 93.94           C  
ATOM    987  CD1 ILE A 124     -11.898  13.781   9.977  1.00 93.94           C  
ATOM    988  N   SER A 125     -15.602  17.016  13.273  1.00 91.56           N  
ATOM    989  CA  SER A 125     -16.188  18.328  13.562  1.00 91.56           C  
ATOM    990  C   SER A 125     -15.727  18.844  14.914  1.00 91.56           C  
ATOM    991  CB  SER A 125     -17.719  18.250  13.523  1.00 91.56           C  
ATOM    992  O   SER A 125     -15.430  18.062  15.820  1.00 91.56           O  
ATOM    993  OG  SER A 125     -18.188  17.344  14.500  1.00 91.56           O  
ATOM    994  N   GLU A 126     -15.586  20.125  14.977  1.00 86.75           N  
ATOM    995  CA  GLU A 126     -15.258  20.812  16.219  1.00 86.75           C  
ATOM    996  C   GLU A 126     -16.516  21.203  16.984  1.00 86.75           C  
ATOM    997  CB  GLU A 126     -14.398  22.047  15.945  1.00 86.75           C  
ATOM    998  O   GLU A 126     -17.484  21.672  16.375  1.00 86.75           O  
ATOM    999  CG  GLU A 126     -13.039  21.719  15.336  1.00 86.75           C  
ATOM   1000  CD  GLU A 126     -12.203  22.953  15.062  1.00 86.75           C  
ATOM   1001  OE1 GLU A 126     -11.062  22.812  14.562  1.00 86.75           O  
ATOM   1002  OE2 GLU A 126     -12.688  24.078  15.344  1.00 86.75           O  
ATOM   1003  N   ARG A 127     -16.531  20.875  18.172  1.00 80.50           N  
ATOM   1004  CA  ARG A 127     -17.625  21.281  19.047  1.00 80.50           C  
ATOM   1005  C   ARG A 127     -17.141  22.234  20.125  1.00 80.50           C  
ATOM   1006  CB  ARG A 127     -18.297  20.062  19.672  1.00 80.50           C  
ATOM   1007  O   ARG A 127     -16.266  21.875  20.922  1.00 80.50           O  
ATOM   1008  CG  ARG A 127     -19.078  19.219  18.672  1.00 80.50           C  
ATOM   1009  CD  ARG A 127     -19.922  18.156  19.391  1.00 80.50           C  
ATOM   1010  NE  ARG A 127     -20.672  17.344  18.438  1.00 80.50           N  
ATOM   1011  NH1 ARG A 127     -21.641  15.992  20.031  1.00 80.50           N  
ATOM   1012  NH2 ARG A 127     -22.094  15.656  17.812  1.00 80.50           N  
ATOM   1013  CZ  ARG A 127     -21.469  16.328  18.766  1.00 80.50           C  
ATOM   1014  N   ASP A 128     -17.641  23.422  20.062  1.00 75.38           N  
ATOM   1015  CA  ASP A 128     -17.250  24.406  21.062  1.00 75.38           C  
ATOM   1016  C   ASP A 128     -18.422  24.797  21.953  1.00 75.38           C  
ATOM   1017  CB  ASP A 128     -16.688  25.656  20.359  1.00 75.38           C  
ATOM   1018  O   ASP A 128     -18.312  25.734  22.750  1.00 75.38           O  
ATOM   1019  CG  ASP A 128     -17.656  26.266  19.375  1.00 75.38           C  
ATOM   1020  OD1 ASP A 128     -18.672  25.641  19.047  1.00 75.38           O  
ATOM   1021  OD2 ASP A 128     -17.391  27.391  18.891  1.00 75.38           O  
ATOM   1022  N   LYS A 129     -19.500  24.266  21.734  1.00 73.69           N  
ATOM   1023  CA  LYS A 129     -20.672  24.609  22.531  1.00 73.69           C  
ATOM   1024  C   LYS A 129     -21.328  23.344  23.078  1.00 73.69           C  
ATOM   1025  CB  LYS A 129     -21.688  25.406  21.703  1.00 73.69           C  
ATOM   1026  O   LYS A 129     -21.297  22.281  22.453  1.00 73.69           O  
ATOM   1027  CG  LYS A 129     -21.156  26.750  21.219  1.00 73.69           C  
ATOM   1028  CD  LYS A 129     -22.219  27.500  20.422  1.00 73.69           C  
ATOM   1029  CE  LYS A 129     -21.672  28.812  19.875  1.00 73.69           C  
ATOM   1030  NZ  LYS A 129     -22.688  29.531  19.047  1.00 73.69           N  
ATOM   1031  N   ARG A 130     -21.672  23.359  24.219  1.00 74.31           N  
ATOM   1032  CA  ARG A 130     -22.422  22.281  24.844  1.00 74.31           C  
ATOM   1033  C   ARG A 130     -23.750  22.781  25.406  1.00 74.31           C  
ATOM   1034  CB  ARG A 130     -21.609  21.625  25.969  1.00 74.31           C  
ATOM   1035  O   ARG A 130     -23.828  23.891  25.922  1.00 74.31           O  
ATOM   1036  CG  ARG A 130     -22.375  20.625  26.797  1.00 74.31           C  
ATOM   1037  CD  ARG A 130     -21.531  20.016  27.906  1.00 74.31           C  
ATOM   1038  NE  ARG A 130     -22.266  19.031  28.672  1.00 74.31           N  
ATOM   1039  NH1 ARG A 130     -20.516  18.531  30.109  1.00 74.31           N  
ATOM   1040  NH2 ARG A 130     -22.531  17.469  30.344  1.00 74.31           N  
ATOM   1041  CZ  ARG A 130     -21.766  18.344  29.703  1.00 74.31           C  
ATOM   1042  N   PRO A 131     -24.859  21.984  25.109  1.00 74.50           N  
ATOM   1043  CA  PRO A 131     -26.141  22.375  25.703  1.00 74.50           C  
ATOM   1044  C   PRO A 131     -26.188  22.156  27.203  1.00 74.50           C  
ATOM   1045  CB  PRO A 131     -27.141  21.453  24.984  1.00 74.50           C  
ATOM   1046  O   PRO A 131     -25.812  21.094  27.703  1.00 74.50           O  
ATOM   1047  CG  PRO A 131     -26.312  20.328  24.438  1.00 74.50           C  
ATOM   1048  CD  PRO A 131     -24.875  20.781  24.391  1.00 74.50           C  
ATOM   1049  N   GLU A 132     -26.312  23.125  27.859  1.00 72.81           N  
ATOM   1050  CA  GLU A 132     -26.453  23.094  29.312  1.00 72.81           C  
ATOM   1051  C   GLU A 132     -27.812  23.656  29.734  1.00 72.81           C  
ATOM   1052  CB  GLU A 132     -25.328  23.891  29.969  1.00 72.81           C  
ATOM   1053  O   GLU A 132     -28.453  24.406  28.984  1.00 72.81           O  
ATOM   1054  CG  GLU A 132     -24.047  23.094  30.156  1.00 72.81           C  
ATOM   1055  CD  GLU A 132     -22.969  23.859  30.922  1.00 72.81           C  
ATOM   1056  OE1 GLU A 132     -21.859  23.328  31.078  1.00 72.81           O  
ATOM   1057  OE2 GLU A 132     -23.250  24.984  31.359  1.00 72.81           O  
ATOM   1058  N   GLY A 133     -28.328  23.062  30.812  1.00 68.81           N  
ATOM   1059  CA  GLY A 133     -29.531  23.609  31.438  1.00 68.81           C  
ATOM   1060  C   GLY A 133     -30.781  22.797  31.156  1.00 68.81           C  
ATOM   1061  O   GLY A 133     -31.875  23.344  31.078  1.00 68.81           O  
ATOM   1062  N   TYR A 134     -30.562  21.547  30.797  1.00 69.81           N  
ATOM   1063  CA  TYR A 134     -31.750  20.688  30.719  1.00 69.81           C  
ATOM   1064  C   TYR A 134     -32.406  20.547  32.094  1.00 69.81           C  
ATOM   1065  CB  TYR A 134     -31.375  19.312  30.172  1.00 69.81           C  
ATOM   1066  O   TYR A 134     -31.719  20.406  33.094  1.00 69.81           O  
ATOM   1067  CG  TYR A 134     -30.953  19.328  28.719  1.00 69.81           C  
ATOM   1068  CD1 TYR A 134     -31.906  19.266  27.703  1.00 69.81           C  
ATOM   1069  CD2 TYR A 134     -29.609  19.406  28.359  1.00 69.81           C  
ATOM   1070  CE1 TYR A 134     -31.531  19.281  26.359  1.00 69.81           C  
ATOM   1071  CE2 TYR A 134     -29.234  19.422  27.031  1.00 69.81           C  
ATOM   1072  OH  TYR A 134     -29.812  19.375  24.703  1.00 69.81           O  
ATOM   1073  CZ  TYR A 134     -30.188  19.359  26.031  1.00 69.81           C  
ATOM   1074  N   ASN A 135     -33.656  20.906  32.188  1.00 70.31           N  
ATOM   1075  CA  ASN A 135     -34.312  20.688  33.469  1.00 70.31           C  
ATOM   1076  C   ASN A 135     -35.031  19.328  33.469  1.00 70.31           C  
ATOM   1077  CB  ASN A 135     -35.344  21.797  33.719  1.00 70.31           C  
ATOM   1078  O   ASN A 135     -35.875  19.062  34.344  1.00 70.31           O  
ATOM   1079  CG  ASN A 135     -36.594  21.656  32.906  1.00 70.31           C  
ATOM   1080  ND2 ASN A 135     -37.625  22.438  33.250  1.00 70.31           N  
ATOM   1081  OD1 ASN A 135     -36.656  20.859  31.984  1.00 70.31           O  
ATOM   1082  N   LEU A 136     -34.750  18.656  32.312  1.00 72.19           N  
ATOM   1083  CA  LEU A 136     -35.406  17.359  32.250  1.00 72.19           C  
ATOM   1084  C   LEU A 136     -34.531  16.281  32.906  1.00 72.19           C  
ATOM   1085  CB  LEU A 136     -35.688  16.953  30.797  1.00 72.19           C  
ATOM   1086  O   LEU A 136     -35.031  15.180  33.188  1.00 72.19           O  
ATOM   1087  CG  LEU A 136     -36.719  17.812  30.062  1.00 72.19           C  
ATOM   1088  CD1 LEU A 136     -36.594  17.625  28.547  1.00 72.19           C  
ATOM   1089  CD2 LEU A 136     -38.125  17.469  30.516  1.00 72.19           C  
ATOM   1090  N   LYS A 137     -33.281  16.531  32.938  1.00 68.81           N  
ATOM   1091  CA  LYS A 137     -32.375  15.531  33.531  1.00 68.81           C  
ATOM   1092  C   LYS A 137     -31.750  16.047  34.812  1.00 68.81           C  
ATOM   1093  CB  LYS A 137     -31.297  15.117  32.562  1.00 68.81           C  
ATOM   1094  O   LYS A 137     -31.516  17.250  34.969  1.00 68.81           O  
ATOM   1095  CG  LYS A 137     -31.781  14.180  31.453  1.00 68.81           C  
ATOM   1096  CD  LYS A 137     -30.641  13.758  30.531  1.00 68.81           C  
ATOM   1097  CE  LYS A 137     -31.125  12.844  29.422  1.00 68.81           C  
ATOM   1098  NZ  LYS A 137     -30.031  12.477  28.484  1.00 68.81           N  
ATOM   1099  N   GLU A 138     -31.688  15.156  35.812  1.00 67.44           N  
ATOM   1100  CA  GLU A 138     -30.984  15.469  37.031  1.00 67.44           C  
ATOM   1101  C   GLU A 138     -29.484  15.586  36.812  1.00 67.44           C  
ATOM   1102  CB  GLU A 138     -31.266  14.406  38.125  1.00 67.44           C  
ATOM   1103  O   GLU A 138     -29.000  15.336  35.688  1.00 67.44           O  
ATOM   1104  CG  GLU A 138     -32.656  14.484  38.688  1.00 67.44           C  
ATOM   1105  CD  GLU A 138     -32.781  13.781  40.031  1.00 67.44           C  
ATOM   1106  OE1 GLU A 138     -33.875  13.805  40.656  1.00 67.44           O  
ATOM   1107  OE2 GLU A 138     -31.781  13.203  40.500  1.00 67.44           O  
ATOM   1108  N   GLU A 139     -28.703  16.219  37.844  1.00 65.44           N  
ATOM   1109  CA  GLU A 139     -27.250  16.422  37.750  1.00 65.44           C  
ATOM   1110  C   GLU A 139     -26.547  15.117  37.406  1.00 65.44           C  
ATOM   1111  CB  GLU A 139     -26.719  16.984  39.094  1.00 65.44           C  
ATOM   1112  O   GLU A 139     -25.500  15.133  36.750  1.00 65.44           O  
ATOM   1113  CG  GLU A 139     -26.750  18.500  39.156  1.00 65.44           C  
ATOM   1114  CD  GLU A 139     -26.047  19.047  40.406  1.00 65.44           C  
ATOM   1115  OE1 GLU A 139     -25.859  20.281  40.500  1.00 65.44           O  
ATOM   1116  OE2 GLU A 139     -25.672  18.234  41.281  1.00 65.44           O  
ATOM   1117  N   ASP A 140     -27.156  14.086  37.781  1.00 64.50           N  
ATOM   1118  CA  ASP A 140     -26.531  12.781  37.594  1.00 64.50           C  
ATOM   1119  C   ASP A 140     -26.969  12.164  36.250  1.00 64.50           C  
ATOM   1120  CB  ASP A 140     -26.875  11.836  38.750  1.00 64.50           C  
ATOM   1121  O   ASP A 140     -26.656  11.008  35.969  1.00 64.50           O  
ATOM   1122  CG  ASP A 140     -27.391  12.570  39.969  1.00 64.50           C  
ATOM   1123  OD1 ASP A 140     -27.266  13.805  40.062  1.00 64.50           O  
ATOM   1124  OD2 ASP A 140     -27.938  11.898  40.875  1.00 64.50           O  
ATOM   1125  N   GLY A 141     -27.641  12.836  35.312  1.00 66.94           N  
ATOM   1126  CA  GLY A 141     -28.031  12.344  34.000  1.00 66.94           C  
ATOM   1127  C   GLY A 141     -29.406  11.695  34.000  1.00 66.94           C  
ATOM   1128  O   GLY A 141     -29.906  11.320  32.938  1.00 66.94           O  
ATOM   1129  N   ARG A 142     -30.047  11.453  35.156  1.00 72.69           N  
ATOM   1130  CA  ARG A 142     -31.328  10.773  35.219  1.00 72.69           C  
ATOM   1131  C   ARG A 142     -32.469  11.727  34.875  1.00 72.69           C  
ATOM   1132  CB  ARG A 142     -31.547  10.164  36.625  1.00 72.69           C  
ATOM   1133  O   ARG A 142     -32.406  12.922  35.156  1.00 72.69           O  
ATOM   1134  CG  ARG A 142     -30.828   8.844  36.812  1.00 72.69           C  
ATOM   1135  CD  ARG A 142     -31.125   8.258  38.188  1.00 72.69           C  
ATOM   1136  NE  ARG A 142     -30.234   7.141  38.500  1.00 72.69           N  
ATOM   1137  NH1 ARG A 142     -30.984   6.891  40.688  1.00 72.69           N  
ATOM   1138  NH2 ARG A 142     -29.344   5.508  39.875  1.00 72.69           N  
ATOM   1139  CZ  ARG A 142     -30.188   6.516  39.688  1.00 72.69           C  
ATOM   1140  N   TYR A 143     -33.344  11.148  34.125  1.00 77.06           N  
ATOM   1141  CA  TYR A 143     -34.531  11.891  33.719  1.00 77.06           C  
ATOM   1142  C   TYR A 143     -35.344  12.273  34.938  1.00 77.06           C  
ATOM   1143  CB  TYR A 143     -35.375  11.078  32.750  1.00 77.06           C  
ATOM   1144  O   TYR A 143     -35.531  11.453  35.844  1.00 77.06           O  
ATOM   1145  CG  TYR A 143     -34.844  11.086  31.328  1.00 77.06           C  
ATOM   1146  CD1 TYR A 143     -35.094  12.148  30.469  1.00 77.06           C  
ATOM   1147  CD2 TYR A 143     -34.094  10.016  30.844  1.00 77.06           C  
ATOM   1148  CE1 TYR A 143     -34.594  12.156  29.172  1.00 77.06           C  
ATOM   1149  CE2 TYR A 143     -33.594  10.016  29.547  1.00 77.06           C  
ATOM   1150  OH  TYR A 143     -33.375  11.086  27.422  1.00 77.06           O  
ATOM   1151  CZ  TYR A 143     -33.875  11.086  28.719  1.00 77.06           C  
ATOM   1152  N   ARG A 144     -35.656  13.422  35.031  1.00 74.81           N  
ATOM   1153  CA  ARG A 144     -36.531  13.898  36.094  1.00 74.81           C  
ATOM   1154  C   ARG A 144     -38.000  13.500  35.812  1.00 74.81           C  
ATOM   1155  CB  ARG A 144     -36.438  15.414  36.250  1.00 74.81           C  
ATOM   1156  O   ARG A 144     -38.375  13.266  34.688  1.00 74.81           O  
ATOM   1157  CG  ARG A 144     -35.406  15.859  37.281  1.00 74.81           C  
ATOM   1158  CD  ARG A 144     -35.438  17.359  37.469  1.00 74.81           C  
ATOM   1159  NE  ARG A 144     -34.375  17.797  38.375  1.00 74.81           N  
ATOM   1160  NH1 ARG A 144     -34.812  20.062  38.156  1.00 74.81           N  
ATOM   1161  NH2 ARG A 144     -33.125  19.359  39.500  1.00 74.81           N  
ATOM   1162  CZ  ARG A 144     -34.094  19.078  38.688  1.00 74.81           C  
ATOM   1163  N   ASP A 145     -38.781  13.172  36.875  1.00 75.62           N  
ATOM   1164  CA  ASP A 145     -40.219  12.914  36.781  1.00 75.62           C  
ATOM   1165  C   ASP A 145     -40.938  14.062  36.094  1.00 75.62           C  
ATOM   1166  CB  ASP A 145     -40.781  12.688  38.188  1.00 75.62           C  
ATOM   1167  O   ASP A 145     -40.781  15.227  36.500  1.00 75.62           O  
ATOM   1168  CG  ASP A 145     -42.156  12.062  38.188  1.00 75.62           C  
ATOM   1169  OD1 ASP A 145     -42.812  12.039  37.094  1.00 75.62           O  
ATOM   1170  OD2 ASP A 145     -42.625  11.586  39.250  1.00 75.62           O  
ATOM   1171  N   PRO A 146     -41.562  13.719  34.938  1.00 76.31           N  
ATOM   1172  CA  PRO A 146     -42.281  14.727  34.156  1.00 76.31           C  
ATOM   1173  C   PRO A 146     -43.219  15.555  35.031  1.00 76.31           C  
ATOM   1174  CB  PRO A 146     -43.031  13.898  33.125  1.00 76.31           C  
ATOM   1175  O   PRO A 146     -43.531  16.703  34.688  1.00 76.31           O  
ATOM   1176  CG  PRO A 146     -42.625  12.484  33.375  1.00 76.31           C  
ATOM   1177  CD  PRO A 146     -41.750  12.461  34.625  1.00 76.31           C  
ATOM   1178  N   THR A 147     -43.875  15.008  36.031  1.00 79.62           N  
ATOM   1179  CA  THR A 147     -44.844  15.703  36.875  1.00 79.62           C  
ATOM   1180  C   THR A 147     -44.156  16.797  37.688  1.00 79.62           C  
ATOM   1181  CB  THR A 147     -45.562  14.734  37.812  1.00 79.62           C  
ATOM   1182  O   THR A 147     -44.812  17.734  38.156  1.00 79.62           O  
ATOM   1183  CG2 THR A 147     -46.438  13.750  37.000  1.00 79.62           C  
ATOM   1184  OG1 THR A 147     -44.594  14.000  38.562  1.00 79.62           O  
ATOM   1185  N   THR A 148     -42.938  16.547  37.781  1.00 74.81           N  
ATOM   1186  CA  THR A 148     -42.188  17.500  38.625  1.00 74.81           C  
ATOM   1187  C   THR A 148     -41.625  18.641  37.781  1.00 74.81           C  
ATOM   1188  CB  THR A 148     -41.062  16.812  39.406  1.00 74.81           C  
ATOM   1189  O   THR A 148     -41.125  19.625  38.312  1.00 74.81           O  
ATOM   1190  CG2 THR A 148     -41.625  15.844  40.438  1.00 74.81           C  
ATOM   1191  OG1 THR A 148     -40.250  16.094  38.469  1.00 74.81           O  
ATOM   1192  N   VAL A 149     -41.656  18.344  36.531  1.00 70.06           N  
ATOM   1193  CA  VAL A 149     -41.125  19.375  35.625  1.00 70.06           C  
ATOM   1194  C   VAL A 149     -42.219  20.438  35.375  1.00 70.06           C  
ATOM   1195  CB  VAL A 149     -40.688  18.766  34.281  1.00 70.06           C  
ATOM   1196  O   VAL A 149     -43.219  20.156  34.719  1.00 70.06           O  
ATOM   1197  CG1 VAL A 149     -40.094  19.844  33.344  1.00 70.06           C  
ATOM   1198  CG2 VAL A 149     -39.656  17.656  34.500  1.00 70.06           C  
ATOM   1199  N   THR A 150     -42.250  21.516  36.062  1.00 76.56           N  
ATOM   1200  CA  THR A 150     -43.250  22.578  36.000  1.00 76.56           C  
ATOM   1201  C   THR A 150     -42.938  23.531  34.844  1.00 76.56           C  
ATOM   1202  CB  THR A 150     -43.312  23.359  37.312  1.00 76.56           C  
ATOM   1203  O   THR A 150     -43.844  24.109  34.250  1.00 76.56           O  
ATOM   1204  CG2 THR A 150     -43.781  22.484  38.469  1.00 76.56           C  
ATOM   1205  OG1 THR A 150     -42.031  23.875  37.625  1.00 76.56           O  
ATOM   1206  N   THR A 151     -41.594  23.703  34.562  1.00 72.81           N  
ATOM   1207  CA  THR A 151     -41.219  24.578  33.469  1.00 72.81           C  
ATOM   1208  C   THR A 151     -40.156  23.891  32.562  1.00 72.81           C  
ATOM   1209  CB  THR A 151     -40.656  25.906  33.969  1.00 72.81           C  
ATOM   1210  O   THR A 151     -39.219  23.281  33.062  1.00 72.81           O  
ATOM   1211  CG2 THR A 151     -41.781  26.859  34.375  1.00 72.81           C  
ATOM   1212  OG1 THR A 151     -39.812  25.672  35.125  1.00 72.81           O  
ATOM   1213  N   LEU A 152     -40.469  23.781  31.266  1.00 71.38           N  
ATOM   1214  CA  LEU A 152     -39.500  23.250  30.312  1.00 71.38           C  
ATOM   1215  C   LEU A 152     -38.438  24.297  29.984  1.00 71.38           C  
ATOM   1216  CB  LEU A 152     -40.219  22.812  29.031  1.00 71.38           C  
ATOM   1217  O   LEU A 152     -38.781  25.438  29.609  1.00 71.38           O  
ATOM   1218  CG  LEU A 152     -40.312  21.297  28.797  1.00 71.38           C  
ATOM   1219  CD1 LEU A 152     -41.750  20.891  28.516  1.00 71.38           C  
ATOM   1220  CD2 LEU A 152     -39.406  20.875  27.641  1.00 71.38           C  
ATOM   1221  N   ARG A 153     -37.281  24.016  30.453  1.00 71.00           N  
ATOM   1222  CA  ARG A 153     -36.188  24.938  30.125  1.00 71.00           C  
ATOM   1223  C   ARG A 153     -35.469  24.516  28.859  1.00 71.00           C  
ATOM   1224  CB  ARG A 153     -35.219  25.016  31.297  1.00 71.00           C  
ATOM   1225  O   ARG A 153     -35.125  23.344  28.688  1.00 71.00           O  
ATOM   1226  CG  ARG A 153     -35.562  26.062  32.344  1.00 71.00           C  
ATOM   1227  CD  ARG A 153     -34.469  26.219  33.375  1.00 71.00           C  
ATOM   1228  NE  ARG A 153     -34.812  27.172  34.406  1.00 71.00           N  
ATOM   1229  NH1 ARG A 153     -32.844  26.953  35.594  1.00 71.00           N  
ATOM   1230  NH2 ARG A 153     -34.469  28.391  36.312  1.00 71.00           N  
ATOM   1231  CZ  ARG A 153     -34.062  27.500  35.438  1.00 71.00           C  
ATOM   1232  N   VAL A 154     -35.531  25.438  27.828  1.00 74.75           N  
ATOM   1233  CA  VAL A 154     -34.781  25.250  26.594  1.00 74.75           C  
ATOM   1234  C   VAL A 154     -33.281  25.312  26.891  1.00 74.75           C  
ATOM   1235  CB  VAL A 154     -35.156  26.297  25.516  1.00 74.75           C  
ATOM   1236  O   VAL A 154     -32.812  26.297  27.438  1.00 74.75           O  
ATOM   1237  CG1 VAL A 154     -34.375  26.062  24.234  1.00 74.75           C  
ATOM   1238  CG2 VAL A 154     -36.656  26.250  25.234  1.00 74.75           C  
ATOM   1239  N   PRO A 155     -32.594  24.250  26.672  1.00 71.69           N  
ATOM   1240  CA  PRO A 155     -31.156  24.281  26.953  1.00 71.69           C  
ATOM   1241  C   PRO A 155     -30.438  25.375  26.172  1.00 71.69           C  
ATOM   1242  CB  PRO A 155     -30.688  22.891  26.484  1.00 71.69           C  
ATOM   1243  O   PRO A 155     -30.891  25.797  25.109  1.00 71.69           O  
ATOM   1244  CG  PRO A 155     -31.844  22.344  25.719  1.00 71.69           C  
ATOM   1245  CD  PRO A 155     -33.031  23.219  25.938  1.00 71.69           C  
ATOM   1246  N   VAL A 156     -29.562  26.172  26.875  1.00 75.12           N  
ATOM   1247  CA  VAL A 156     -28.734  27.203  26.250  1.00 75.12           C  
ATOM   1248  C   VAL A 156     -27.359  26.641  25.938  1.00 75.12           C  
ATOM   1249  CB  VAL A 156     -28.609  28.453  27.156  1.00 75.12           C  
ATOM   1250  O   VAL A 156     -26.828  25.828  26.688  1.00 75.12           O  
ATOM   1251  CG1 VAL A 156     -28.109  29.656  26.359  1.00 75.12           C  
ATOM   1252  CG2 VAL A 156     -29.953  28.781  27.812  1.00 75.12           C  
ATOM   1253  N   PHE A 157     -26.859  26.922  24.797  1.00 76.62           N  
ATOM   1254  CA  PHE A 157     -25.531  26.484  24.375  1.00 76.62           C  
ATOM   1255  C   PHE A 157     -24.453  27.328  25.047  1.00 76.62           C  
ATOM   1256  CB  PHE A 157     -25.391  26.578  22.844  1.00 76.62           C  
ATOM   1257  O   PHE A 157     -24.469  28.562  24.969  1.00 76.62           O  
ATOM   1258  CG  PHE A 157     -25.984  25.406  22.125  1.00 76.62           C  
ATOM   1259  CD1 PHE A 157     -25.266  24.234  21.953  1.00 76.62           C  
ATOM   1260  CD2 PHE A 157     -27.266  25.484  21.594  1.00 76.62           C  
ATOM   1261  CE1 PHE A 157     -25.812  23.141  21.281  1.00 76.62           C  
ATOM   1262  CE2 PHE A 157     -27.828  24.391  20.906  1.00 76.62           C  
ATOM   1263  CZ  PHE A 157     -27.094  23.234  20.750  1.00 76.62           C  
ATOM   1264  N   ARG A 158     -23.625  26.688  25.844  1.00 75.75           N  
ATOM   1265  CA  ARG A 158     -22.484  27.359  26.484  1.00 75.75           C  
ATOM   1266  C   ARG A 158     -21.172  26.969  25.812  1.00 75.75           C  
ATOM   1267  CB  ARG A 158     -22.438  27.047  27.969  1.00 75.75           C  
ATOM   1268  O   ARG A 158     -21.031  25.844  25.344  1.00 75.75           O  
ATOM   1269  CG  ARG A 158     -23.500  27.734  28.797  1.00 75.75           C  
ATOM   1270  CD  ARG A 158     -23.047  27.969  30.234  1.00 75.75           C  
ATOM   1271  NE  ARG A 158     -24.094  28.609  31.031  1.00 75.75           N  
ATOM   1272  NH1 ARG A 158     -22.828  28.766  32.938  1.00 75.75           N  
ATOM   1273  NH2 ARG A 158     -24.984  29.547  32.938  1.00 75.75           N  
ATOM   1274  CZ  ARG A 158     -23.969  28.969  32.312  1.00 75.75           C  
ATOM   1275  N   PRO A 159     -20.438  28.047  25.625  1.00 76.12           N  
ATOM   1276  CA  PRO A 159     -19.125  27.766  25.062  1.00 76.12           C  
ATOM   1277  C   PRO A 159     -18.328  26.750  25.875  1.00 76.12           C  
ATOM   1278  CB  PRO A 159     -18.438  29.125  25.062  1.00 76.12           C  
ATOM   1279  O   PRO A 159     -18.406  26.750  27.109  1.00 76.12           O  
ATOM   1280  CG  PRO A 159     -19.484  30.094  25.531  1.00 76.12           C  
ATOM   1281  CD  PRO A 159     -20.688  29.297  25.969  1.00 76.12           C  
ATOM   1282  N   MET A 160     -17.828  25.688  25.312  1.00 70.75           N  
ATOM   1283  CA  MET A 160     -16.969  24.672  25.938  1.00 70.75           C  
ATOM   1284  C   MET A 160     -15.602  24.625  25.266  1.00 70.75           C  
ATOM   1285  CB  MET A 160     -17.625  23.297  25.859  1.00 70.75           C  
ATOM   1286  O   MET A 160     -15.375  25.297  24.250  1.00 70.75           O  
ATOM   1287  CG  MET A 160     -17.750  22.734  24.453  1.00 70.75           C  
ATOM   1288  SD  MET A 160     -18.422  21.031  24.422  1.00 70.75           S  
ATOM   1289  CE  MET A 160     -17.000  20.141  23.719  1.00 70.75           C  
ATOM   1290  N   ASP A 161     -14.656  24.062  26.047  1.00 75.75           N  
ATOM   1291  CA  ASP A 161     -13.344  23.828  25.453  1.00 75.75           C  
ATOM   1292  C   ASP A 161     -13.461  23.094  24.125  1.00 75.75           C  
ATOM   1293  CB  ASP A 161     -12.445  23.047  26.406  1.00 75.75           C  
ATOM   1294  O   ASP A 161     -14.328  22.234  23.953  1.00 75.75           O  
ATOM   1295  CG  ASP A 161     -12.086  23.844  27.656  1.00 75.75           C  
ATOM   1296  OD1 ASP A 161     -12.125  25.094  27.625  1.00 75.75           O  
ATOM   1297  OD2 ASP A 161     -11.758  23.203  28.688  1.00 75.75           O  
ATOM   1298  N   LEU A 162     -12.773  23.562  23.141  1.00 75.94           N  
ATOM   1299  CA  LEU A 162     -12.797  23.000  21.797  1.00 75.94           C  
ATOM   1300  C   LEU A 162     -12.555  21.500  21.844  1.00 75.94           C  
ATOM   1301  CB  LEU A 162     -11.734  23.672  20.922  1.00 75.94           C  
ATOM   1302  O   LEU A 162     -11.539  21.031  22.359  1.00 75.94           O  
ATOM   1303  CG  LEU A 162     -11.867  23.453  19.406  1.00 75.94           C  
ATOM   1304  CD1 LEU A 162     -12.375  24.719  18.734  1.00 75.94           C  
ATOM   1305  CD2 LEU A 162     -10.531  23.016  18.812  1.00 75.94           C  
ATOM   1306  N   MET A 163     -13.641  20.766  21.516  1.00 78.38           N  
ATOM   1307  CA  MET A 163     -13.547  19.312  21.406  1.00 78.38           C  
ATOM   1308  C   MET A 163     -13.703  18.875  19.953  1.00 78.38           C  
ATOM   1309  CB  MET A 163     -14.602  18.641  22.281  1.00 78.38           C  
ATOM   1310  O   MET A 163     -14.617  19.312  19.266  1.00 78.38           O  
ATOM   1311  CG  MET A 163     -14.344  17.156  22.516  1.00 78.38           C  
ATOM   1312  SD  MET A 163     -15.617  16.391  23.578  1.00 78.38           S  
ATOM   1313  CE  MET A 163     -16.516  15.406  22.344  1.00 78.38           C  
ATOM   1314  N   VAL A 164     -12.758  18.156  19.516  1.00 84.25           N  
ATOM   1315  CA  VAL A 164     -12.828  17.609  18.156  1.00 84.25           C  
ATOM   1316  C   VAL A 164     -13.391  16.203  18.203  1.00 84.25           C  
ATOM   1317  CB  VAL A 164     -11.438  17.625  17.484  1.00 84.25           C  
ATOM   1318  O   VAL A 164     -12.844  15.320  18.875  1.00 84.25           O  
ATOM   1319  CG1 VAL A 164     -11.539  17.109  16.047  1.00 84.25           C  
ATOM   1320  CG2 VAL A 164     -10.828  19.016  17.516  1.00 84.25           C  
ATOM   1321  N   GLU A 165     -14.484  16.078  17.562  1.00 85.81           N  
ATOM   1322  CA  GLU A 165     -15.164  14.797  17.562  1.00 85.81           C  
ATOM   1323  C   GLU A 165     -15.141  14.164  16.172  1.00 85.81           C  
ATOM   1324  CB  GLU A 165     -16.609  14.945  18.031  1.00 85.81           C  
ATOM   1325  O   GLU A 165     -15.422  14.828  15.172  1.00 85.81           O  
ATOM   1326  CG  GLU A 165     -17.359  13.625  18.172  1.00 85.81           C  
ATOM   1327  CD  GLU A 165     -18.797  13.797  18.609  1.00 85.81           C  
ATOM   1328  OE1 GLU A 165     -19.500  12.781  18.797  1.00 85.81           O  
ATOM   1329  OE2 GLU A 165     -19.234  14.961  18.781  1.00 85.81           O  
ATOM   1330  N   ALA A 166     -14.766  12.961  16.172  1.00 90.56           N  
ATOM   1331  CA  ALA A 166     -14.859  12.141  14.969  1.00 90.56           C  
ATOM   1332  C   ALA A 166     -16.047  11.180  15.039  1.00 90.56           C  
ATOM   1333  CB  ALA A 166     -13.562  11.375  14.742  1.00 90.56           C  
ATOM   1334  O   ALA A 166     -16.094  10.328  15.930  1.00 90.56           O  
ATOM   1335  N   SER A 167     -17.000  11.281  14.188  1.00 93.12           N  
ATOM   1336  CA  SER A 167     -18.172  10.422  14.148  1.00 93.12           C  
ATOM   1337  C   SER A 167     -18.312   9.727  12.789  1.00 93.12           C  
ATOM   1338  CB  SER A 167     -19.438  11.227  14.445  1.00 93.12           C  
ATOM   1339  O   SER A 167     -18.094  10.352  11.750  1.00 93.12           O  
ATOM   1340  OG  SER A 167     -19.625  12.250  13.484  1.00 93.12           O  
ATOM   1341  N   PRO A 168     -18.641   8.469  12.930  1.00 92.69           N  
ATOM   1342  CA  PRO A 168     -18.891   7.789  11.656  1.00 92.69           C  
ATOM   1343  C   PRO A 168     -20.156   8.281  10.969  1.00 92.69           C  
ATOM   1344  CB  PRO A 168     -19.031   6.320  12.062  1.00 92.69           C  
ATOM   1345  O   PRO A 168     -21.250   8.211  11.547  1.00 92.69           O  
ATOM   1346  CG  PRO A 168     -19.484   6.359  13.484  1.00 92.69           C  
ATOM   1347  CD  PRO A 168     -18.953   7.613  14.117  1.00 92.69           C  
ATOM   1348  N   ARG A 169     -20.031   8.750   9.883  1.00 90.25           N  
ATOM   1349  CA  ARG A 169     -21.172   9.250   9.109  1.00 90.25           C  
ATOM   1350  C   ARG A 169     -21.781   8.141   8.258  1.00 90.25           C  
ATOM   1351  CB  ARG A 169     -20.750  10.414   8.219  1.00 90.25           C  
ATOM   1352  O   ARG A 169     -23.016   8.039   8.156  1.00 90.25           O  
ATOM   1353  CG  ARG A 169     -21.906  11.102   7.504  1.00 90.25           C  
ATOM   1354  CD  ARG A 169     -21.453  12.359   6.773  1.00 90.25           C  
ATOM   1355  NE  ARG A 169     -22.531  12.953   6.008  1.00 90.25           N  
ATOM   1356  NH1 ARG A 169     -21.312  14.789   5.316  1.00 90.25           N  
ATOM   1357  NH2 ARG A 169     -23.500  14.555   4.668  1.00 90.25           N  
ATOM   1358  CZ  ARG A 169     -22.453  14.102   5.332  1.00 90.25           C  
ATOM   1359  N   ARG A 170     -20.953   7.363   7.602  1.00 93.06           N  
ATOM   1360  CA  ARG A 170     -21.406   6.273   6.738  1.00 93.06           C  
ATOM   1361  C   ARG A 170     -20.516   5.047   6.898  1.00 93.06           C  
ATOM   1362  CB  ARG A 170     -21.422   6.723   5.273  1.00 93.06           C  
ATOM   1363  O   ARG A 170     -19.297   5.172   7.020  1.00 93.06           O  
ATOM   1364  CG  ARG A 170     -22.344   7.895   4.996  1.00 93.06           C  
ATOM   1365  CD  ARG A 170     -23.812   7.496   5.113  1.00 93.06           C  
ATOM   1366  NE  ARG A 170     -24.703   8.609   4.797  1.00 93.06           N  
ATOM   1367  NH1 ARG A 170     -25.203   9.109   6.996  1.00 93.06           N  
ATOM   1368  NH2 ARG A 170     -26.125  10.336   5.297  1.00 93.06           N  
ATOM   1369  CZ  ARG A 170     -25.344   9.352   5.695  1.00 93.06           C  
ATOM   1370  N   ILE A 171     -21.172   3.912   6.930  1.00 95.00           N  
ATOM   1371  CA  ILE A 171     -20.516   2.607   6.871  1.00 95.00           C  
ATOM   1372  C   ILE A 171     -20.984   1.859   5.621  1.00 95.00           C  
ATOM   1373  CB  ILE A 171     -20.812   1.770   8.133  1.00 95.00           C  
ATOM   1374  O   ILE A 171     -22.156   1.492   5.504  1.00 95.00           O  
ATOM   1375  CG1 ILE A 171     -20.438   2.559   9.398  1.00 95.00           C  
ATOM   1376  CG2 ILE A 171     -20.062   0.434   8.086  1.00 95.00           C  
ATOM   1377  CD1 ILE A 171     -20.859   1.884  10.695  1.00 95.00           C  
ATOM   1378  N   PHE A 172     -20.141   1.609   4.785  1.00 95.56           N  
ATOM   1379  CA  PHE A 172     -20.469   1.011   3.498  1.00 95.56           C  
ATOM   1380  C   PHE A 172     -20.500  -0.510   3.600  1.00 95.56           C  
ATOM   1381  CB  PHE A 172     -19.484   1.448   2.422  1.00 95.56           C  
ATOM   1382  O   PHE A 172     -19.781  -1.096   4.410  1.00 95.56           O  
ATOM   1383  CG  PHE A 172     -19.516   2.924   2.125  1.00 95.56           C  
ATOM   1384  CD1 PHE A 172     -20.297   3.418   1.088  1.00 95.56           C  
ATOM   1385  CD2 PHE A 172     -18.766   3.816   2.881  1.00 95.56           C  
ATOM   1386  CE1 PHE A 172     -20.328   4.781   0.810  1.00 95.56           C  
ATOM   1387  CE2 PHE A 172     -18.797   5.180   2.607  1.00 95.56           C  
ATOM   1388  CZ  PHE A 172     -19.578   5.660   1.572  1.00 95.56           C  
ATOM   1389  N   ALA A 173     -21.297  -1.044   2.771  1.00 92.62           N  
ATOM   1390  CA  ALA A 173     -21.484  -2.492   2.760  1.00 92.62           C  
ATOM   1391  C   ALA A 173     -20.219  -3.201   2.291  1.00 92.62           C  
ATOM   1392  CB  ALA A 173     -22.672  -2.873   1.868  1.00 92.62           C  
ATOM   1393  O   ALA A 173     -19.422  -2.637   1.533  1.00 92.62           O  
ATOM   1394  N   ASN A 174     -20.062  -4.402   2.766  1.00 88.25           N  
ATOM   1395  CA  ASN A 174     -18.984  -5.262   2.303  1.00 88.25           C  
ATOM   1396  C   ASN A 174     -19.234  -5.758   0.882  1.00 88.25           C  
ATOM   1397  CB  ASN A 174     -18.781  -6.441   3.254  1.00 88.25           C  
ATOM   1398  O   ASN A 174     -20.172  -6.523   0.642  1.00 88.25           O  
ATOM   1399  CG  ASN A 174     -17.516  -7.223   2.967  1.00 88.25           C  
ATOM   1400  ND2 ASN A 174     -17.031  -7.949   3.965  1.00 88.25           N  
ATOM   1401  OD1 ASN A 174     -16.984  -7.172   1.857  1.00 88.25           O  
ATOM   1402  N   ALA A 175     -18.500  -5.309   0.055  1.00 91.06           N  
ATOM   1403  CA  ALA A 175     -18.703  -5.656  -1.349  1.00 91.06           C  
ATOM   1404  C   ALA A 175     -17.484  -6.371  -1.921  1.00 91.06           C  
ATOM   1405  CB  ALA A 175     -19.000  -4.402  -2.166  1.00 91.06           C  
ATOM   1406  O   ALA A 175     -17.438  -6.688  -3.113  1.00 91.06           O  
ATOM   1407  N   HIS A 176     -16.453  -6.586  -1.123  1.00 92.62           N  
ATOM   1408  CA  HIS A 176     -15.219  -7.199  -1.597  1.00 92.62           C  
ATOM   1409  C   HIS A 176     -15.016  -8.578  -0.970  1.00 92.62           C  
ATOM   1410  CB  HIS A 176     -14.023  -6.301  -1.291  1.00 92.62           C  
ATOM   1411  O   HIS A 176     -15.234  -8.758   0.229  1.00 92.62           O  
ATOM   1412  CG  HIS A 176     -13.945  -5.086  -2.160  1.00 92.62           C  
ATOM   1413  CD2 HIS A 176     -14.312  -3.803  -1.931  1.00 92.62           C  
ATOM   1414  ND1 HIS A 176     -13.438  -5.117  -3.441  1.00 92.62           N  
ATOM   1415  CE1 HIS A 176     -13.500  -3.904  -3.963  1.00 92.62           C  
ATOM   1416  NE2 HIS A 176     -14.031  -3.088  -3.066  1.00 92.62           N  
ATOM   1417  N   THR A 177     -14.688  -9.516  -1.777  1.00 86.88           N  
ATOM   1418  CA  THR A 177     -14.312 -10.852  -1.328  1.00 86.88           C  
ATOM   1419  C   THR A 177     -12.883 -10.867  -0.793  1.00 86.88           C  
ATOM   1420  CB  THR A 177     -14.453 -11.883  -2.465  1.00 86.88           C  
ATOM   1421  O   THR A 177     -12.602 -11.508   0.220  1.00 86.88           O  
ATOM   1422  CG2 THR A 177     -14.188 -13.297  -1.959  1.00 86.88           C  
ATOM   1423  OG1 THR A 177     -15.773 -11.820  -3.008  1.00 86.88           O  
ATOM   1424  N   TYR A 178     -12.094 -10.078  -1.465  1.00 88.69           N  
ATOM   1425  CA  TYR A 178     -10.688 -10.000  -1.099  1.00 88.69           C  
ATOM   1426  C   TYR A 178     -10.375  -8.672  -0.415  1.00 88.69           C  
ATOM   1427  CB  TYR A 178      -9.797 -10.172  -2.334  1.00 88.69           C  
ATOM   1428  O   TYR A 178     -11.250  -7.816  -0.279  1.00 88.69           O  
ATOM   1429  CG  TYR A 178     -10.023 -11.469  -3.068  1.00 88.69           C  
ATOM   1430  CD1 TYR A 178      -9.477 -12.664  -2.600  1.00 88.69           C  
ATOM   1431  CD2 TYR A 178     -10.781 -11.508  -4.234  1.00 88.69           C  
ATOM   1432  CE1 TYR A 178      -9.680 -13.859  -3.273  1.00 88.69           C  
ATOM   1433  CE2 TYR A 178     -10.992 -12.703  -4.918  1.00 88.69           C  
ATOM   1434  OH  TYR A 178     -10.648 -15.055  -5.102  1.00 88.69           O  
ATOM   1435  CZ  TYR A 178     -10.438 -13.867  -4.430  1.00 88.69           C  
ATOM   1436  N   HIS A 179      -9.180  -8.570   0.106  1.00 92.25           N  
ATOM   1437  CA  HIS A 179      -8.781  -7.402   0.890  1.00 92.25           C  
ATOM   1438  C   HIS A 179      -8.719  -6.152   0.022  1.00 92.25           C  
ATOM   1439  CB  HIS A 179      -7.434  -7.645   1.569  1.00 92.25           C  
ATOM   1440  O   HIS A 179      -8.086  -6.156  -1.035  1.00 92.25           O  
ATOM   1441  CG  HIS A 179      -7.473  -8.711   2.617  1.00 92.25           C  
ATOM   1442  CD2 HIS A 179      -8.500  -9.445   3.102  1.00 92.25           C  
ATOM   1443  ND1 HIS A 179      -6.348  -9.125   3.299  1.00 92.25           N  
ATOM   1444  CE1 HIS A 179      -6.684 -10.070   4.160  1.00 92.25           C  
ATOM   1445  NE2 HIS A 179      -7.984 -10.281   4.059  1.00 92.25           N  
ATOM   1446  N   ILE A 180      -9.273  -5.160   0.520  1.00 96.50           N  
ATOM   1447  CA  ILE A 180      -9.250  -3.883  -0.181  1.00 96.50           C  
ATOM   1448  C   ILE A 180      -7.832  -3.307  -0.153  1.00 96.50           C  
ATOM   1449  CB  ILE A 180     -10.242  -2.879   0.438  1.00 96.50           C  
ATOM   1450  O   ILE A 180      -7.254  -3.115   0.919  1.00 96.50           O  
ATOM   1451  CG1 ILE A 180     -11.680  -3.406   0.317  1.00 96.50           C  
ATOM   1452  CG2 ILE A 180     -10.109  -1.504  -0.225  1.00 96.50           C  
ATOM   1453  CD1 ILE A 180     -12.703  -2.609   1.113  1.00 96.50           C  
ATOM   1454  N   ASN A 181      -7.340  -2.996  -1.313  1.00 95.69           N  
ATOM   1455  CA  ASN A 181      -5.973  -2.496  -1.387  1.00 95.69           C  
ATOM   1456  C   ASN A 181      -5.930  -1.035  -1.828  1.00 95.69           C  
ATOM   1457  CB  ASN A 181      -5.133  -3.359  -2.332  1.00 95.69           C  
ATOM   1458  O   ASN A 181      -4.895  -0.377  -1.715  1.00 95.69           O  
ATOM   1459  CG  ASN A 181      -5.699  -3.404  -3.738  1.00 95.69           C  
ATOM   1460  ND2 ASN A 181      -5.578  -4.555  -4.391  1.00 95.69           N  
ATOM   1461  OD1 ASN A 181      -6.242  -2.412  -4.234  1.00 95.69           O  
ATOM   1462  N   SER A 182      -7.059  -0.524  -2.344  1.00 97.69           N  
ATOM   1463  CA  SER A 182      -7.062   0.857  -2.816  1.00 97.69           C  
ATOM   1464  C   SER A 182      -8.430   1.506  -2.621  1.00 97.69           C  
ATOM   1465  CB  SER A 182      -6.664   0.920  -4.293  1.00 97.69           C  
ATOM   1466  O   SER A 182      -9.461   0.847  -2.766  1.00 97.69           O  
ATOM   1467  OG  SER A 182      -5.363   0.396  -4.484  1.00 97.69           O  
ATOM   1468  N   ILE A 183      -8.414   2.719  -2.322  1.00 98.31           N  
ATOM   1469  CA  ILE A 183      -9.570   3.609  -2.369  1.00 98.31           C  
ATOM   1470  C   ILE A 183      -9.156   4.953  -2.967  1.00 98.31           C  
ATOM   1471  CB  ILE A 183     -10.188   3.812  -0.966  1.00 98.31           C  
ATOM   1472  O   ILE A 183      -8.047   5.434  -2.725  1.00 98.31           O  
ATOM   1473  CG1 ILE A 183      -9.133   4.363   0.003  1.00 98.31           C  
ATOM   1474  CG2 ILE A 183     -10.781   2.502  -0.441  1.00 98.31           C  
ATOM   1475  CD1 ILE A 183      -9.695   4.789   1.353  1.00 98.31           C  
ATOM   1476  N   SER A 184      -9.992   5.504  -3.750  1.00 98.44           N  
ATOM   1477  CA  SER A 184      -9.688   6.762  -4.426  1.00 98.44           C  
ATOM   1478  C   SER A 184     -10.945   7.602  -4.617  1.00 98.44           C  
ATOM   1479  CB  SER A 184      -9.031   6.496  -5.785  1.00 98.44           C  
ATOM   1480  O   SER A 184     -11.977   7.094  -5.062  1.00 98.44           O  
ATOM   1481  OG  SER A 184      -8.648   7.711  -6.402  1.00 98.44           O  
ATOM   1482  N   ILE A 185     -10.797   8.805  -4.309  1.00 98.12           N  
ATOM   1483  CA  ILE A 185     -11.906   9.734  -4.441  1.00 98.12           C  
ATOM   1484  C   ILE A 185     -11.930  10.320  -5.852  1.00 98.12           C  
ATOM   1485  CB  ILE A 185     -11.828  10.867  -3.391  1.00 98.12           C  
ATOM   1486  O   ILE A 185     -10.883  10.703  -6.383  1.00 98.12           O  
ATOM   1487  CG1 ILE A 185     -11.859  10.281  -1.973  1.00 98.12           C  
ATOM   1488  CG2 ILE A 185     -12.961  11.875  -3.592  1.00 98.12           C  
ATOM   1489  CD1 ILE A 185     -11.555  11.297  -0.879  1.00 98.12           C  
ATOM   1490  N   ASN A 186     -13.070  10.391  -6.402  1.00 98.00           N  
ATOM   1491  CA  ASN A 186     -13.250  10.930  -7.746  1.00 98.00           C  
ATOM   1492  C   ASN A 186     -13.164  12.453  -7.750  1.00 98.00           C  
ATOM   1493  CB  ASN A 186     -14.594  10.477  -8.328  1.00 98.00           C  
ATOM   1494  O   ASN A 186     -13.344  13.094  -6.715  1.00 98.00           O  
ATOM   1495  CG  ASN A 186     -14.633  10.586  -9.844  1.00 98.00           C  
ATOM   1496  ND2 ASN A 186     -15.508   9.812 -10.469  1.00 98.00           N  
ATOM   1497  OD1 ASN A 186     -13.891  11.367 -10.438  1.00 98.00           O  
ATOM   1498  N   SER A 187     -12.898  13.000  -8.844  1.00 96.75           N  
ATOM   1499  CA  SER A 187     -12.773  14.445  -9.008  1.00 96.75           C  
ATOM   1500  C   SER A 187     -14.117  15.141  -8.828  1.00 96.75           C  
ATOM   1501  CB  SER A 187     -12.188  14.789 -10.375  1.00 96.75           C  
ATOM   1502  O   SER A 187     -14.172  16.344  -8.578  1.00 96.75           O  
ATOM   1503  OG  SER A 187     -12.984  14.250 -11.414  1.00 96.75           O  
ATOM   1504  N   ASP A 188     -15.234  14.461  -8.945  1.00 95.50           N  
ATOM   1505  CA  ASP A 188     -16.578  15.016  -8.758  1.00 95.50           C  
ATOM   1506  C   ASP A 188     -16.906  15.133  -7.273  1.00 95.50           C  
ATOM   1507  CB  ASP A 188     -17.609  14.148  -9.469  1.00 95.50           C  
ATOM   1508  O   ASP A 188     -17.891  15.789  -6.906  1.00 95.50           O  
ATOM   1509  CG  ASP A 188     -17.641  12.719  -8.961  1.00 95.50           C  
ATOM   1510  OD1 ASP A 188     -17.062  12.438  -7.891  1.00 95.50           O  
ATOM   1511  OD2 ASP A 188     -18.266  11.867  -9.633  1.00 95.50           O  
ATOM   1512  N   TYR A 189     -16.156  14.438  -6.410  1.00 95.12           N  
ATOM   1513  CA  TYR A 189     -16.328  14.445  -4.965  1.00 95.12           C  
ATOM   1514  C   TYR A 189     -17.703  13.891  -4.574  1.00 95.12           C  
ATOM   1515  CB  TYR A 189     -16.156  15.859  -4.406  1.00 95.12           C  
ATOM   1516  O   TYR A 189     -18.266  14.289  -3.557  1.00 95.12           O  
ATOM   1517  CG  TYR A 189     -14.836  16.484  -4.738  1.00 95.12           C  
ATOM   1518  CD1 TYR A 189     -13.648  15.961  -4.238  1.00 95.12           C  
ATOM   1519  CD2 TYR A 189     -14.758  17.609  -5.547  1.00 95.12           C  
ATOM   1520  CE1 TYR A 189     -12.414  16.531  -4.535  1.00 95.12           C  
ATOM   1521  CE2 TYR A 189     -13.531  18.203  -5.855  1.00 95.12           C  
ATOM   1522  OH  TYR A 189     -11.156  18.234  -5.645  1.00 95.12           O  
ATOM   1523  CZ  TYR A 189     -12.367  17.656  -5.344  1.00 95.12           C  
ATOM   1524  N   GLU A 190     -18.266  13.086  -5.422  1.00 96.06           N  
ATOM   1525  CA  GLU A 190     -19.547  12.406  -5.172  1.00 96.06           C  
ATOM   1526  C   GLU A 190     -19.375  10.891  -5.191  1.00 96.06           C  
ATOM   1527  CB  GLU A 190     -20.594  12.828  -6.203  1.00 96.06           C  
ATOM   1528  O   GLU A 190     -20.125  10.164  -4.551  1.00 96.06           O  
ATOM   1529  CG  GLU A 190     -20.984  14.297  -6.109  1.00 96.06           C  
ATOM   1530  CD  GLU A 190     -22.141  14.664  -7.027  1.00 96.06           C  
ATOM   1531  OE1 GLU A 190     -22.641  15.812  -6.941  1.00 96.06           O  
ATOM   1532  OE2 GLU A 190     -22.547  13.805  -7.832  1.00 96.06           O  
ATOM   1533  N   THR A 191     -18.453  10.445  -5.973  1.00 97.75           N  
ATOM   1534  CA  THR A 191     -18.203   9.016  -6.129  1.00 97.75           C  
ATOM   1535  C   THR A 191     -16.766   8.672  -5.734  1.00 97.75           C  
ATOM   1536  CB  THR A 191     -18.469   8.562  -7.574  1.00 97.75           C  
ATOM   1537  O   THR A 191     -15.914   9.555  -5.652  1.00 97.75           O  
ATOM   1538  CG2 THR A 191     -19.922   8.773  -7.965  1.00 97.75           C  
ATOM   1539  OG1 THR A 191     -17.625   9.312  -8.469  1.00 97.75           O  
ATOM   1540  N   TYR A 192     -16.500   7.441  -5.406  1.00 98.25           N  
ATOM   1541  CA  TYR A 192     -15.172   6.910  -5.113  1.00 98.25           C  
ATOM   1542  C   TYR A 192     -15.055   5.457  -5.559  1.00 98.25           C  
ATOM   1543  CB  TYR A 192     -14.867   7.023  -3.617  1.00 98.25           C  
ATOM   1544  O   TYR A 192     -16.062   4.805  -5.840  1.00 98.25           O  
ATOM   1545  CG  TYR A 192     -15.633   6.043  -2.764  1.00 98.25           C  
ATOM   1546  CD1 TYR A 192     -16.938   6.320  -2.357  1.00 98.25           C  
ATOM   1547  CD2 TYR A 192     -15.062   4.844  -2.363  1.00 98.25           C  
ATOM   1548  CE1 TYR A 192     -17.656   5.422  -1.570  1.00 98.25           C  
ATOM   1549  CE2 TYR A 192     -15.766   3.938  -1.575  1.00 98.25           C  
ATOM   1550  OH  TYR A 192     -17.750   3.342  -0.405  1.00 98.25           O  
ATOM   1551  CZ  TYR A 192     -17.062   4.234  -1.185  1.00 98.25           C  
ATOM   1552  N   LEU A 193     -13.922   5.000  -5.738  1.00 97.94           N  
ATOM   1553  CA  LEU A 193     -13.719   3.609  -6.133  1.00 97.94           C  
ATOM   1554  C   LEU A 193     -12.984   2.832  -5.043  1.00 97.94           C  
ATOM   1555  CB  LEU A 193     -12.938   3.533  -7.445  1.00 97.94           C  
ATOM   1556  O   LEU A 193     -12.242   3.416  -4.254  1.00 97.94           O  
ATOM   1557  CG  LEU A 193     -11.492   4.043  -7.406  1.00 97.94           C  
ATOM   1558  CD1 LEU A 193     -10.570   2.969  -6.844  1.00 97.94           C  
ATOM   1559  CD2 LEU A 193     -11.039   4.477  -8.797  1.00 97.94           C  
ATOM   1560  N   SER A 194     -13.219   1.647  -4.902  1.00 98.31           N  
ATOM   1561  CA  SER A 194     -12.508   0.667  -4.090  1.00 98.31           C  
ATOM   1562  C   SER A 194     -12.062  -0.528  -4.930  1.00 98.31           C  
ATOM   1563  CB  SER A 194     -13.383   0.191  -2.932  1.00 98.31           C  
ATOM   1564  O   SER A 194     -12.789  -0.968  -5.824  1.00 98.31           O  
ATOM   1565  OG  SER A 194     -14.523  -0.503  -3.412  1.00 98.31           O  
ATOM   1566  N   ALA A 195     -10.891  -1.011  -4.672  1.00 98.12           N  
ATOM   1567  CA  ALA A 195     -10.328  -2.111  -5.453  1.00 98.12           C  
ATOM   1568  C   ALA A 195      -9.781  -3.205  -4.543  1.00 98.12           C  
ATOM   1569  CB  ALA A 195      -9.234  -1.601  -6.387  1.00 98.12           C  
ATOM   1570  O   ALA A 195      -9.258  -2.918  -3.461  1.00 98.12           O  
ATOM   1571  N   ASP A 196      -9.992  -4.383  -4.883  1.00 96.25           N  
ATOM   1572  CA  ASP A 196      -9.273  -5.527  -4.328  1.00 96.25           C  
ATOM   1573  C   ASP A 196      -8.461  -6.242  -5.406  1.00 96.25           C  
ATOM   1574  CB  ASP A 196     -10.250  -6.504  -3.672  1.00 96.25           C  
ATOM   1575  O   ASP A 196      -8.141  -5.656  -6.441  1.00 96.25           O  
ATOM   1576  CG  ASP A 196     -11.188  -7.168  -4.668  1.00 96.25           C  
ATOM   1577  OD1 ASP A 196     -10.891  -7.168  -5.879  1.00 96.25           O  
ATOM   1578  OD2 ASP A 196     -12.242  -7.691  -4.234  1.00 96.25           O  
ATOM   1579  N   ASP A 197      -8.016  -7.398  -5.258  1.00 94.25           N  
ATOM   1580  CA  ASP A 197      -7.121  -8.117  -6.160  1.00 94.25           C  
ATOM   1581  C   ASP A 197      -7.816  -8.438  -7.480  1.00 94.25           C  
ATOM   1582  CB  ASP A 197      -6.613  -9.398  -5.504  1.00 94.25           C  
ATOM   1583  O   ASP A 197      -7.156  -8.672  -8.492  1.00 94.25           O  
ATOM   1584  CG  ASP A 197      -5.594  -9.141  -4.406  1.00 94.25           C  
ATOM   1585  OD1 ASP A 197      -5.227  -7.973  -4.176  1.00 94.25           O  
ATOM   1586  OD2 ASP A 197      -5.148 -10.125  -3.771  1.00 94.25           O  
ATOM   1587  N   LEU A 198      -9.141  -8.414  -7.449  1.00 94.81           N  
ATOM   1588  CA  LEU A 198      -9.805  -8.969  -8.625  1.00 94.81           C  
ATOM   1589  C   LEU A 198     -10.867  -8.016  -9.156  1.00 94.81           C  
ATOM   1590  CB  LEU A 198     -10.445 -10.320  -8.281  1.00 94.81           C  
ATOM   1591  O   LEU A 198     -11.328  -8.164 -10.289  1.00 94.81           O  
ATOM   1592  CG  LEU A 198      -9.484 -11.438  -7.871  1.00 94.81           C  
ATOM   1593  CD1 LEU A 198     -10.258 -12.727  -7.602  1.00 94.81           C  
ATOM   1594  CD2 LEU A 198      -8.430 -11.664  -8.945  1.00 94.81           C  
ATOM   1595  N   ARG A 199     -11.250  -7.016  -8.414  1.00 95.56           N  
ATOM   1596  CA  ARG A 199     -12.344  -6.172  -8.875  1.00 95.56           C  
ATOM   1597  C   ARG A 199     -12.164  -4.734  -8.406  1.00 95.56           C  
ATOM   1598  CB  ARG A 199     -13.688  -6.719  -8.391  1.00 95.56           C  
ATOM   1599  O   ARG A 199     -11.453  -4.480  -7.430  1.00 95.56           O  
ATOM   1600  CG  ARG A 199     -13.844  -6.723  -6.879  1.00 95.56           C  
ATOM   1601  CD  ARG A 199     -15.133  -7.391  -6.441  1.00 95.56           C  
ATOM   1602  NE  ARG A 199     -15.070  -8.844  -6.578  1.00 95.56           N  
ATOM   1603  NH1 ARG A 199     -17.344  -9.188  -6.316  1.00 95.56           N  
ATOM   1604  NH2 ARG A 199     -15.938 -10.969  -6.652  1.00 95.56           N  
ATOM   1605  CZ  ARG A 199     -16.109  -9.664  -6.516  1.00 95.56           C  
ATOM   1606  N   ILE A 200     -12.844  -3.885  -9.125  1.00 97.06           N  
ATOM   1607  CA  ILE A 200     -12.961  -2.471  -8.781  1.00 97.06           C  
ATOM   1608  C   ILE A 200     -14.438  -2.080  -8.719  1.00 97.06           C  
ATOM   1609  CB  ILE A 200     -12.219  -1.581  -9.797  1.00 97.06           C  
ATOM   1610  O   ILE A 200     -15.188  -2.295  -9.680  1.00 97.06           O  
ATOM   1611  CG1 ILE A 200     -10.742  -1.999  -9.898  1.00 97.06           C  
ATOM   1612  CG2 ILE A 200     -12.344  -0.103  -9.422  1.00 97.06           C  
ATOM   1613  CD1 ILE A 200      -9.938  -1.206 -10.922  1.00 97.06           C  
ATOM   1614  N   ASN A 201     -14.805  -1.528  -7.652  1.00 96.81           N  
ATOM   1615  CA  ASN A 201     -16.172  -1.084  -7.438  1.00 96.81           C  
ATOM   1616  C   ASN A 201     -16.266   0.438  -7.383  1.00 96.81           C  
ATOM   1617  CB  ASN A 201     -16.750  -1.695  -6.152  1.00 96.81           C  
ATOM   1618  O   ASN A 201     -15.406   1.100  -6.812  1.00 96.81           O  
ATOM   1619  CG  ASN A 201     -16.891  -3.201  -6.238  1.00 96.81           C  
ATOM   1620  ND2 ASN A 201     -16.656  -3.883  -5.121  1.00 96.81           N  
ATOM   1621  OD1 ASN A 201     -17.203  -3.748  -7.297  1.00 96.81           O  
ATOM   1622  N   LEU A 202     -17.266   0.924  -7.980  1.00 97.06           N  
ATOM   1623  CA  LEU A 202     -17.625   2.338  -7.922  1.00 97.06           C  
ATOM   1624  C   LEU A 202     -18.734   2.580  -6.898  1.00 97.06           C  
ATOM   1625  CB  LEU A 202     -18.078   2.832  -9.305  1.00 97.06           C  
ATOM   1626  O   LEU A 202     -19.750   1.884  -6.902  1.00 97.06           O  
ATOM   1627  CG  LEU A 202     -18.406   4.320  -9.414  1.00 97.06           C  
ATOM   1628  CD1 LEU A 202     -17.141   5.160  -9.258  1.00 97.06           C  
ATOM   1629  CD2 LEU A 202     -19.094   4.617 -10.742  1.00 97.06           C  
ATOM   1630  N   TRP A 203     -18.562   3.541  -6.090  1.00 97.62           N  
ATOM   1631  CA  TRP A 203     -19.484   3.867  -5.016  1.00 97.62           C  
ATOM   1632  C   TRP A 203     -19.969   5.309  -5.137  1.00 97.62           C  
ATOM   1633  CB  TRP A 203     -18.828   3.652  -3.648  1.00 97.62           C  
ATOM   1634  O   TRP A 203     -19.266   6.164  -5.672  1.00 97.62           O  
ATOM   1635  CG  TRP A 203     -18.359   2.248  -3.414  1.00 97.62           C  
ATOM   1636  CD1 TRP A 203     -17.203   1.682  -3.871  1.00 97.62           C  
ATOM   1637  CD2 TRP A 203     -19.031   1.231  -2.670  1.00 97.62           C  
ATOM   1638  CE2 TRP A 203     -18.234   0.072  -2.717  1.00 97.62           C  
ATOM   1639  CE3 TRP A 203     -20.250   1.189  -1.968  1.00 97.62           C  
ATOM   1640  NE1 TRP A 203     -17.109   0.373  -3.453  1.00 97.62           N  
ATOM   1641  CH2 TRP A 203     -19.781  -1.133  -1.404  1.00 97.62           C  
ATOM   1642  CZ2 TRP A 203     -18.594  -1.118  -2.084  1.00 97.62           C  
ATOM   1643  CZ3 TRP A 203     -20.609   0.003  -1.340  1.00 97.62           C  
ATOM   1644  N   HIS A 204     -21.188   5.535  -4.707  1.00 96.75           N  
ATOM   1645  CA  HIS A 204     -21.656   6.879  -4.395  1.00 96.75           C  
ATOM   1646  C   HIS A 204     -21.516   7.180  -2.906  1.00 96.75           C  
ATOM   1647  CB  HIS A 204     -23.109   7.051  -4.832  1.00 96.75           C  
ATOM   1648  O   HIS A 204     -21.859   6.348  -2.064  1.00 96.75           O  
ATOM   1649  CG  HIS A 204     -23.531   8.484  -4.961  1.00 96.75           C  
ATOM   1650  CD2 HIS A 204     -23.594   9.297  -6.043  1.00 96.75           C  
ATOM   1651  ND1 HIS A 204     -23.938   9.234  -3.885  1.00 96.75           N  
ATOM   1652  CE1 HIS A 204     -24.250  10.453  -4.301  1.00 96.75           C  
ATOM   1653  NE2 HIS A 204     -24.047  10.516  -5.605  1.00 96.75           N  
ATOM   1654  N   LEU A 205     -21.078   8.289  -2.543  1.00 96.81           N  
ATOM   1655  CA  LEU A 205     -20.766   8.656  -1.167  1.00 96.81           C  
ATOM   1656  C   LEU A 205     -22.016   8.648  -0.299  1.00 96.81           C  
ATOM   1657  CB  LEU A 205     -20.109  10.039  -1.118  1.00 96.81           C  
ATOM   1658  O   LEU A 205     -21.938   8.516   0.923  1.00 96.81           O  
ATOM   1659  CG  LEU A 205     -18.625  10.086  -1.466  1.00 96.81           C  
ATOM   1660  CD1 LEU A 205     -18.188  11.531  -1.728  1.00 96.81           C  
ATOM   1661  CD2 LEU A 205     -17.781   9.469  -0.349  1.00 96.81           C  
ATOM   1662  N   GLU A 206     -23.172   8.805  -0.876  1.00 95.38           N  
ATOM   1663  CA  GLU A 206     -24.422   8.883  -0.125  1.00 95.38           C  
ATOM   1664  C   GLU A 206     -25.141   7.539  -0.113  1.00 95.38           C  
ATOM   1665  CB  GLU A 206     -25.328   9.969  -0.710  1.00 95.38           C  
ATOM   1666  O   GLU A 206     -26.156   7.379   0.573  1.00 95.38           O  
ATOM   1667  CG  GLU A 206     -24.781  11.375  -0.557  1.00 95.38           C  
ATOM   1668  CD  GLU A 206     -25.781  12.453  -0.963  1.00 95.38           C  
ATOM   1669  OE1 GLU A 206     -25.516  13.648  -0.712  1.00 95.38           O  
ATOM   1670  OE2 GLU A 206     -26.844  12.094  -1.537  1.00 95.38           O  
ATOM   1671  N   ILE A 207     -24.766   6.613  -0.885  1.00 95.81           N  
ATOM   1672  CA  ILE A 207     -25.391   5.297  -0.988  1.00 95.81           C  
ATOM   1673  C   ILE A 207     -24.453   4.238  -0.405  1.00 95.81           C  
ATOM   1674  CB  ILE A 207     -25.734   4.953  -2.451  1.00 95.81           C  
ATOM   1675  O   ILE A 207     -23.422   3.914  -1.004  1.00 95.81           O  
ATOM   1676  CG1 ILE A 207     -26.656   6.031  -3.051  1.00 95.81           C  
ATOM   1677  CG2 ILE A 207     -26.406   3.572  -2.537  1.00 95.81           C  
ATOM   1678  CD1 ILE A 207     -26.938   5.848  -4.535  1.00 95.81           C  
ATOM   1679  N   THR A 208     -24.844   3.613   0.693  1.00 95.88           N  
ATOM   1680  CA  THR A 208     -23.922   2.785   1.467  1.00 95.88           C  
ATOM   1681  C   THR A 208     -24.141   1.306   1.152  1.00 95.88           C  
ATOM   1682  CB  THR A 208     -24.109   3.020   2.979  1.00 95.88           C  
ATOM   1683  O   THR A 208     -23.297   0.470   1.479  1.00 95.88           O  
ATOM   1684  CG2 THR A 208     -23.719   4.445   3.361  1.00 95.88           C  
ATOM   1685  OG1 THR A 208     -25.469   2.791   3.338  1.00 95.88           O  
ATOM   1686  N   ASP A 209     -25.172   0.909   0.533  1.00 93.69           N  
ATOM   1687  CA  ASP A 209     -25.516  -0.503   0.389  1.00 93.69           C  
ATOM   1688  C   ASP A 209     -25.453  -0.938  -1.073  1.00 93.69           C  
ATOM   1689  CB  ASP A 209     -26.922  -0.777   0.958  1.00 93.69           C  
ATOM   1690  O   ASP A 209     -25.953  -2.012  -1.430  1.00 93.69           O  
ATOM   1691  CG  ASP A 209     -28.000   0.032   0.274  1.00 93.69           C  
ATOM   1692  OD1 ASP A 209     -27.688   1.045  -0.386  1.00 93.69           O  
ATOM   1693  OD2 ASP A 209     -29.188  -0.347   0.399  1.00 93.69           O  
ATOM   1694  N   ARG A 210     -24.953  -0.041  -1.962  1.00 93.12           N  
ATOM   1695  CA  ARG A 210     -24.906  -0.353  -3.387  1.00 93.12           C  
ATOM   1696  C   ARG A 210     -23.594   0.129  -4.000  1.00 93.12           C  
ATOM   1697  CB  ARG A 210     -26.094   0.276  -4.121  1.00 93.12           C  
ATOM   1698  O   ARG A 210     -23.172   1.267  -3.771  1.00 93.12           O  
ATOM   1699  CG  ARG A 210     -27.438  -0.318  -3.742  1.00 93.12           C  
ATOM   1700  CD  ARG A 210     -28.578   0.309  -4.535  1.00 93.12           C  
ATOM   1701  NE  ARG A 210     -29.875  -0.164  -4.074  1.00 93.12           N  
ATOM   1702  NH1 ARG A 210     -31.094   1.046  -5.621  1.00 93.12           N  
ATOM   1703  NH2 ARG A 210     -32.156  -0.295  -4.105  1.00 93.12           N  
ATOM   1704  CZ  ARG A 210     -31.047   0.196  -4.602  1.00 93.12           C  
ATOM   1705  N   SER A 211     -23.031  -0.719  -4.707  1.00 94.25           N  
ATOM   1706  CA  SER A 211     -21.844  -0.413  -5.488  1.00 94.25           C  
ATOM   1707  C   SER A 211     -21.953  -0.989  -6.898  1.00 94.25           C  
ATOM   1708  CB  SER A 211     -20.594  -0.955  -4.797  1.00 94.25           C  
ATOM   1709  O   SER A 211     -22.812  -1.819  -7.172  1.00 94.25           O  
ATOM   1710  OG  SER A 211     -20.578  -2.371  -4.812  1.00 94.25           O  
ATOM   1711  N   PHE A 212     -21.141  -0.502  -7.785  1.00 93.12           N  
ATOM   1712  CA  PHE A 212     -21.094  -0.972  -9.164  1.00 93.12           C  
ATOM   1713  C   PHE A 212     -19.734  -1.568  -9.484  1.00 93.12           C  
ATOM   1714  CB  PHE A 212     -21.406   0.172 -10.133  1.00 93.12           C  
ATOM   1715  O   PHE A 212     -18.703  -0.885  -9.391  1.00 93.12           O  
ATOM   1716  CG  PHE A 212     -22.766   0.775  -9.938  1.00 93.12           C  
ATOM   1717  CD1 PHE A 212     -23.891   0.198 -10.523  1.00 93.12           C  
ATOM   1718  CD2 PHE A 212     -22.938   1.919  -9.172  1.00 93.12           C  
ATOM   1719  CE1 PHE A 212     -25.156   0.753 -10.352  1.00 93.12           C  
ATOM   1720  CE2 PHE A 212     -24.203   2.480  -8.984  1.00 93.12           C  
ATOM   1721  CZ  PHE A 212     -25.312   1.896  -9.578  1.00 93.12           C  
ATOM   1722  N   ASN A 213     -19.781  -2.783  -9.773  1.00 93.19           N  
ATOM   1723  CA  ASN A 213     -18.562  -3.436 -10.242  1.00 93.19           C  
ATOM   1724  C   ASN A 213     -18.172  -2.957 -11.633  1.00 93.19           C  
ATOM   1725  CB  ASN A 213     -18.719  -4.957 -10.227  1.00 93.19           C  
ATOM   1726  O   ASN A 213     -18.859  -3.258 -12.609  1.00 93.19           O  
ATOM   1727  CG  ASN A 213     -17.438  -5.688 -10.547  1.00 93.19           C  
ATOM   1728  ND2 ASN A 213     -16.703  -6.082  -9.508  1.00 93.19           N  
ATOM   1729  OD1 ASN A 213     -17.094  -5.895 -11.711  1.00 93.19           O  
ATOM   1730  N   ILE A 214     -17.062  -2.320 -11.828  1.00 94.19           N  
ATOM   1731  CA  ILE A 214     -16.719  -1.709 -13.109  1.00 94.19           C  
ATOM   1732  C   ILE A 214     -15.531  -2.439 -13.727  1.00 94.19           C  
ATOM   1733  CB  ILE A 214     -16.406  -0.205 -12.945  1.00 94.19           C  
ATOM   1734  O   ILE A 214     -15.281  -2.330 -14.930  1.00 94.19           O  
ATOM   1735  CG1 ILE A 214     -15.312  -0.001 -11.891  1.00 94.19           C  
ATOM   1736  CG2 ILE A 214     -17.672   0.580 -12.586  1.00 94.19           C  
ATOM   1737  CD1 ILE A 214     -14.797   1.429 -11.797  1.00 94.19           C  
ATOM   1738  N   VAL A 215     -14.766  -3.107 -12.984  1.00 94.75           N  
ATOM   1739  CA  VAL A 215     -13.695  -3.979 -13.469  1.00 94.75           C  
ATOM   1740  C   VAL A 215     -13.773  -5.328 -12.758  1.00 94.75           C  
ATOM   1741  CB  VAL A 215     -12.305  -3.342 -13.258  1.00 94.75           C  
ATOM   1742  O   VAL A 215     -13.867  -5.387 -11.531  1.00 94.75           O  
ATOM   1743  CG1 VAL A 215     -11.195  -4.312 -13.672  1.00 94.75           C  
ATOM   1744  CG2 VAL A 215     -12.188  -2.035 -14.039  1.00 94.75           C  
ATOM   1745  N   ASP A 216     -13.766  -6.387 -13.414  1.00 91.94           N  
ATOM   1746  CA  ASP A 216     -13.742  -7.758 -12.914  1.00 91.94           C  
ATOM   1747  C   ASP A 216     -12.781  -8.625 -13.727  1.00 91.94           C  
ATOM   1748  CB  ASP A 216     -15.148  -8.359 -12.945  1.00 91.94           C  
ATOM   1749  O   ASP A 216     -13.062  -8.961 -14.875  1.00 91.94           O  
ATOM   1750  CG  ASP A 216     -15.250  -9.664 -12.180  1.00 91.94           C  
ATOM   1751  OD1 ASP A 216     -14.203 -10.297 -11.906  1.00 91.94           O  
ATOM   1752  OD2 ASP A 216     -16.391 -10.070 -11.844  1.00 91.94           O  
ATOM   1753  N   ILE A 217     -11.703  -8.984 -13.102  1.00 91.12           N  
ATOM   1754  CA  ILE A 217     -10.703  -9.750 -13.828  1.00 91.12           C  
ATOM   1755  C   ILE A 217     -10.680 -11.188 -13.305  1.00 91.12           C  
ATOM   1756  CB  ILE A 217      -9.297  -9.117 -13.711  1.00 91.12           C  
ATOM   1757  O   ILE A 217      -9.719 -11.930 -13.555  1.00 91.12           O  
ATOM   1758  CG1 ILE A 217      -8.852  -9.078 -12.250  1.00 91.12           C  
ATOM   1759  CG2 ILE A 217      -9.297  -7.711 -14.320  1.00 91.12           C  
ATOM   1760  CD1 ILE A 217      -7.383  -8.719 -12.062  1.00 91.12           C  
ATOM   1761  N   LYS A 218     -11.594 -11.570 -12.508  1.00 88.00           N  
ATOM   1762  CA  LYS A 218     -11.719 -12.945 -12.039  1.00 88.00           C  
ATOM   1763  C   LYS A 218     -11.922 -13.914 -13.203  1.00 88.00           C  
ATOM   1764  CB  LYS A 218     -12.891 -13.070 -11.055  1.00 88.00           C  
ATOM   1765  O   LYS A 218     -12.891 -13.797 -13.953  1.00 88.00           O  
ATOM   1766  CG  LYS A 218     -13.047 -14.453 -10.445  1.00 88.00           C  
ATOM   1767  CD  LYS A 218     -14.250 -14.523  -9.516  1.00 88.00           C  
ATOM   1768  CE  LYS A 218     -14.453 -15.930  -8.977  1.00 88.00           C  
ATOM   1769  NZ  LYS A 218     -15.664 -16.016  -8.109  1.00 88.00           N  
ATOM   1770  N   PRO A 219     -11.070 -14.898 -13.297  1.00 82.31           N  
ATOM   1771  CA  PRO A 219     -11.266 -15.906 -14.352  1.00 82.31           C  
ATOM   1772  C   PRO A 219     -12.352 -16.922 -14.000  1.00 82.31           C  
ATOM   1773  CB  PRO A 219      -9.898 -16.578 -14.453  1.00 82.31           C  
ATOM   1774  O   PRO A 219     -12.812 -16.969 -12.859  1.00 82.31           O  
ATOM   1775  CG  PRO A 219      -9.305 -16.453 -13.086  1.00 82.31           C  
ATOM   1776  CD  PRO A 219      -9.844 -15.203 -12.445  1.00 82.31           C  
ATOM   1777  N   ALA A 220     -12.812 -17.625 -15.016  1.00 77.12           N  
ATOM   1778  CA  ALA A 220     -13.805 -18.672 -14.805  1.00 77.12           C  
ATOM   1779  C   ALA A 220     -13.273 -19.734 -13.852  1.00 77.12           C  
ATOM   1780  CB  ALA A 220     -14.195 -19.312 -16.141  1.00 77.12           C  
ATOM   1781  O   ALA A 220     -14.000 -20.188 -12.961  1.00 77.12           O  
ATOM   1782  N   ASN A 221     -12.047 -19.953 -14.039  1.00 69.88           N  
ATOM   1783  CA  ASN A 221     -11.320 -20.875 -13.164  1.00 69.88           C  
ATOM   1784  C   ASN A 221     -10.125 -20.172 -12.508  1.00 69.88           C  
ATOM   1785  CB  ASN A 221     -10.859 -22.109 -13.930  1.00 69.88           C  
ATOM   1786  O   ASN A 221      -9.242 -19.672 -13.195  1.00 69.88           O  
ATOM   1787  CG  ASN A 221     -10.391 -23.219 -13.016  1.00 69.88           C  
ATOM   1788  ND2 ASN A 221     -10.266 -24.422 -13.562  1.00 69.88           N  
ATOM   1789  OD1 ASN A 221     -10.141 -23.000 -11.828  1.00 69.88           O  
ATOM   1790  N   MET A 222     -10.164 -20.016 -11.250  1.00 72.94           N  
ATOM   1791  CA  MET A 222      -9.141 -19.328 -10.469  1.00 72.94           C  
ATOM   1792  C   MET A 222      -7.754 -19.891 -10.773  1.00 72.94           C  
ATOM   1793  CB  MET A 222      -9.430 -19.453  -8.977  1.00 72.94           C  
ATOM   1794  O   MET A 222      -6.746 -19.219 -10.570  1.00 72.94           O  
ATOM   1795  CG  MET A 222     -10.516 -18.500  -8.484  1.00 72.94           C  
ATOM   1796  SD  MET A 222     -10.117 -16.750  -8.828  1.00 72.94           S  
ATOM   1797  CE  MET A 222      -8.766 -16.484  -7.652  1.00 72.94           C  
ATOM   1798  N   GLU A 223      -7.754 -21.141 -11.242  1.00 66.50           N  
ATOM   1799  CA  GLU A 223      -6.484 -21.734 -11.633  1.00 66.50           C  
ATOM   1800  C   GLU A 223      -5.883 -21.031 -12.844  1.00 66.50           C  
ATOM   1801  CB  GLU A 223      -6.676 -23.234 -11.938  1.00 66.50           C  
ATOM   1802  O   GLU A 223      -4.684 -21.156 -13.109  1.00 66.50           O  
ATOM   1803  CG  GLU A 223      -7.086 -24.062 -10.727  1.00 66.50           C  
ATOM   1804  CD  GLU A 223      -7.227 -25.547 -11.031  1.00 66.50           C  
ATOM   1805  OE1 GLU A 223      -7.500 -26.328 -10.102  1.00 66.50           O  
ATOM   1806  OE2 GLU A 223      -7.055 -25.922 -12.219  1.00 66.50           O  
ATOM   1807  N   GLU A 224      -6.707 -20.281 -13.469  1.00 71.44           N  
ATOM   1808  CA  GLU A 224      -6.273 -19.562 -14.664  1.00 71.44           C  
ATOM   1809  C   GLU A 224      -5.879 -18.125 -14.328  1.00 71.44           C  
ATOM   1810  CB  GLU A 224      -7.379 -19.578 -15.727  1.00 71.44           C  
ATOM   1811  O   GLU A 224      -5.664 -17.312 -15.227  1.00 71.44           O  
ATOM   1812  CG  GLU A 224      -7.719 -20.969 -16.250  1.00 71.44           C  
ATOM   1813  CD  GLU A 224      -8.891 -20.969 -17.219  1.00 71.44           C  
ATOM   1814  OE1 GLU A 224      -9.289 -22.062 -17.688  1.00 71.44           O  
ATOM   1815  OE2 GLU A 224      -9.422 -19.875 -17.500  1.00 71.44           O  
ATOM   1816  N   LEU A 225      -5.918 -17.828 -13.039  1.00 80.00           N  
ATOM   1817  CA  LEU A 225      -5.527 -16.500 -12.602  1.00 80.00           C  
ATOM   1818  C   LEU A 225      -4.070 -16.219 -12.945  1.00 80.00           C  
ATOM   1819  CB  LEU A 225      -5.742 -16.344 -11.094  1.00 80.00           C  
ATOM   1820  O   LEU A 225      -3.174 -16.953 -12.539  1.00 80.00           O  
ATOM   1821  CG  LEU A 225      -5.484 -14.953 -10.508  1.00 80.00           C  
ATOM   1822  CD1 LEU A 225      -6.523 -13.961 -11.008  1.00 80.00           C  
ATOM   1823  CD2 LEU A 225      -5.480 -15.008  -8.984  1.00 80.00           C  
ATOM   1824  N   THR A 226      -3.836 -15.156 -13.742  1.00 80.75           N  
ATOM   1825  CA  THR A 226      -2.492 -14.844 -14.219  1.00 80.75           C  
ATOM   1826  C   THR A 226      -1.996 -13.539 -13.602  1.00 80.75           C  
ATOM   1827  CB  THR A 226      -2.451 -14.742 -15.750  1.00 80.75           C  
ATOM   1828  O   THR A 226      -0.788 -13.320 -13.484  1.00 80.75           O  
ATOM   1829  CG2 THR A 226      -2.789 -16.078 -16.406  1.00 80.75           C  
ATOM   1830  OG1 THR A 226      -3.402 -13.758 -16.188  1.00 80.75           O  
ATOM   1831  N   GLU A 227      -2.877 -12.656 -13.250  1.00 87.75           N  
ATOM   1832  CA  GLU A 227      -2.516 -11.359 -12.680  1.00 87.75           C  
ATOM   1833  C   GLU A 227      -3.600 -10.844 -11.742  1.00 87.75           C  
ATOM   1834  CB  GLU A 227      -2.260 -10.336 -13.797  1.00 87.75           C  
ATOM   1835  O   GLU A 227      -4.742 -11.305 -11.789  1.00 87.75           O  
ATOM   1836  CG  GLU A 227      -3.486 -10.031 -14.641  1.00 87.75           C  
ATOM   1837  CD  GLU A 227      -3.223  -9.000 -15.727  1.00 87.75           C  
ATOM   1838  OE1 GLU A 227      -3.842  -9.094 -16.812  1.00 87.75           O  
ATOM   1839  OE2 GLU A 227      -2.391  -8.094 -15.492  1.00 87.75           O  
ATOM   1840  N   VAL A 228      -3.254 -10.016 -10.898  1.00 93.31           N  
ATOM   1841  CA  VAL A 228      -4.176  -9.414  -9.945  1.00 93.31           C  
ATOM   1842  C   VAL A 228      -4.016  -7.898  -9.953  1.00 93.31           C  
ATOM   1843  CB  VAL A 228      -3.951  -9.969  -8.516  1.00 93.31           C  
ATOM   1844  O   VAL A 228      -3.006  -7.375 -10.430  1.00 93.31           O  
ATOM   1845  CG1 VAL A 228      -4.180 -11.477  -8.477  1.00 93.31           C  
ATOM   1846  CG2 VAL A 228      -2.543  -9.625  -8.031  1.00 93.31           C  
ATOM   1847  N   ILE A 229      -5.023  -7.195  -9.500  1.00 95.75           N  
ATOM   1848  CA  ILE A 229      -5.008  -5.746  -9.359  1.00 95.75           C  
ATOM   1849  C   ILE A 229      -4.215  -5.355  -8.117  1.00 95.75           C  
ATOM   1850  CB  ILE A 229      -6.438  -5.164  -9.289  1.00 95.75           C  
ATOM   1851  O   ILE A 229      -4.504  -5.840  -7.016  1.00 95.75           O  
ATOM   1852  CG1 ILE A 229      -7.223  -5.520 -10.562  1.00 95.75           C  
ATOM   1853  CG2 ILE A 229      -6.398  -3.650  -9.070  1.00 95.75           C  
ATOM   1854  CD1 ILE A 229      -8.719  -5.250 -10.461  1.00 95.75           C  
ATOM   1855  N   THR A 230      -3.258  -4.488  -8.289  1.00 97.44           N  
ATOM   1856  CA  THR A 230      -2.375  -4.152  -7.180  1.00 97.44           C  
ATOM   1857  C   THR A 230      -2.652  -2.736  -6.680  1.00 97.44           C  
ATOM   1858  CB  THR A 230      -0.895  -4.277  -7.586  1.00 97.44           C  
ATOM   1859  O   THR A 230      -2.334  -2.404  -5.535  1.00 97.44           O  
ATOM   1860  CG2 THR A 230      -0.527  -5.727  -7.887  1.00 97.44           C  
ATOM   1861  OG1 THR A 230      -0.658  -3.484  -8.758  1.00 97.44           O  
ATOM   1862  N   ALA A 231      -3.178  -1.859  -7.516  1.00 98.00           N  
ATOM   1863  CA  ALA A 231      -3.518  -0.489  -7.141  1.00 98.00           C  
ATOM   1864  C   ALA A 231      -4.488   0.127  -8.148  1.00 98.00           C  
ATOM   1865  CB  ALA A 231      -2.254   0.363  -7.039  1.00 98.00           C  
ATOM   1866  O   ALA A 231      -4.555  -0.301  -9.297  1.00 98.00           O  
ATOM   1867  N   ALA A 232      -5.203   1.142  -7.727  1.00 98.19           N  
ATOM   1868  CA  ALA A 232      -6.156   1.866  -8.562  1.00 98.19           C  
ATOM   1869  C   ALA A 232      -6.297   3.314  -8.109  1.00 98.19           C  
ATOM   1870  CB  ALA A 232      -7.516   1.171  -8.547  1.00 98.19           C  
ATOM   1871  O   ALA A 232      -6.262   3.600  -6.906  1.00 98.19           O  
ATOM   1872  N   GLU A 233      -6.492   4.180  -9.047  1.00 98.19           N  
ATOM   1873  CA  GLU A 233      -6.559   5.609  -8.758  1.00 98.19           C  
ATOM   1874  C   GLU A 233      -7.398   6.348  -9.797  1.00 98.19           C  
ATOM   1875  CB  GLU A 233      -5.156   6.215  -8.695  1.00 98.19           C  
ATOM   1876  O   GLU A 233      -7.270   6.094 -11.000  1.00 98.19           O  
ATOM   1877  CG  GLU A 233      -5.117   7.629  -8.133  1.00 98.19           C  
ATOM   1878  CD  GLU A 233      -3.816   7.957  -7.422  1.00 98.19           C  
ATOM   1879  OE1 GLU A 233      -3.691   9.078  -6.871  1.00 98.19           O  
ATOM   1880  OE2 GLU A 233      -2.912   7.094  -7.418  1.00 98.19           O  
ATOM   1881  N   PHE A 234      -8.203   7.281  -9.383  1.00 98.19           N  
ATOM   1882  CA  PHE A 234      -8.945   8.156 -10.273  1.00 98.19           C  
ATOM   1883  C   PHE A 234      -8.047   9.258 -10.836  1.00 98.19           C  
ATOM   1884  CB  PHE A 234     -10.141   8.773  -9.547  1.00 98.19           C  
ATOM   1885  O   PHE A 234      -7.117   9.703 -10.164  1.00 98.19           O  
ATOM   1886  CG  PHE A 234     -11.406   7.969  -9.656  1.00 98.19           C  
ATOM   1887  CD1 PHE A 234     -11.984   7.719 -10.898  1.00 98.19           C  
ATOM   1888  CD2 PHE A 234     -12.023   7.461  -8.523  1.00 98.19           C  
ATOM   1889  CE1 PHE A 234     -13.148   6.969 -11.008  1.00 98.19           C  
ATOM   1890  CE2 PHE A 234     -13.195   6.711  -8.625  1.00 98.19           C  
ATOM   1891  CZ  PHE A 234     -13.758   6.469  -9.867  1.00 98.19           C  
ATOM   1892  N   HIS A 235      -8.375   9.625 -12.039  1.00 97.81           N  
ATOM   1893  CA  HIS A 235      -7.758  10.828 -12.586  1.00 97.81           C  
ATOM   1894  C   HIS A 235      -8.156  12.062 -11.781  1.00 97.81           C  
ATOM   1895  CB  HIS A 235      -8.141  11.008 -14.055  1.00 97.81           C  
ATOM   1896  O   HIS A 235      -9.320  12.203 -11.391  1.00 97.81           O  
ATOM   1897  CG  HIS A 235      -7.309  12.016 -14.773  1.00 97.81           C  
ATOM   1898  CD2 HIS A 235      -6.203  11.875 -15.539  1.00 97.81           C  
ATOM   1899  ND1 HIS A 235      -7.586  13.367 -14.742  1.00 97.81           N  
ATOM   1900  CE1 HIS A 235      -6.684  14.016 -15.461  1.00 97.81           C  
ATOM   1901  NE2 HIS A 235      -5.836  13.133 -15.953  1.00 97.81           N  
ATOM   1902  N   PRO A 236      -7.266  12.969 -11.570  1.00 96.94           N  
ATOM   1903  CA  PRO A 236      -7.547  14.102 -10.680  1.00 96.94           C  
ATOM   1904  C   PRO A 236      -8.484  15.125 -11.312  1.00 96.94           C  
ATOM   1905  CB  PRO A 236      -6.160  14.703 -10.430  1.00 96.94           C  
ATOM   1906  O   PRO A 236      -9.133  15.891 -10.602  1.00 96.94           O  
ATOM   1907  CG  PRO A 236      -5.340  14.266 -11.602  1.00 96.94           C  
ATOM   1908  CD  PRO A 236      -5.812  12.914 -12.039  1.00 96.94           C  
ATOM   1909  N   ASN A 237      -8.602  15.203 -12.648  1.00 95.94           N  
ATOM   1910  CA  ASN A 237      -9.391  16.234 -13.312  1.00 95.94           C  
ATOM   1911  C   ASN A 237     -10.523  15.633 -14.133  1.00 95.94           C  
ATOM   1912  CB  ASN A 237      -8.492  17.109 -14.203  1.00 95.94           C  
ATOM   1913  O   ASN A 237     -11.477  16.328 -14.492  1.00 95.94           O  
ATOM   1914  CG  ASN A 237      -7.383  17.781 -13.430  1.00 95.94           C  
ATOM   1915  ND2 ASN A 237      -6.234  17.969 -14.070  1.00 95.94           N  
ATOM   1916  OD1 ASN A 237      -7.559  18.156 -12.266  1.00 95.94           O  
ATOM   1917  N   SER A 238     -10.438  14.430 -14.461  1.00 95.56           N  
ATOM   1918  CA  SER A 238     -11.453  13.750 -15.258  1.00 95.56           C  
ATOM   1919  C   SER A 238     -12.195  12.695 -14.430  1.00 95.56           C  
ATOM   1920  CB  SER A 238     -10.812  13.086 -16.484  1.00 95.56           C  
ATOM   1921  O   SER A 238     -11.641  11.641 -14.133  1.00 95.56           O  
ATOM   1922  OG  SER A 238     -10.180  14.055 -17.297  1.00 95.56           O  
ATOM   1923  N   CYS A 239     -13.398  12.883 -14.234  1.00 95.06           N  
ATOM   1924  CA  CYS A 239     -14.180  12.070 -13.305  1.00 95.06           C  
ATOM   1925  C   CYS A 239     -14.578  10.742 -13.945  1.00 95.06           C  
ATOM   1926  CB  CYS A 239     -15.430  12.820 -12.852  1.00 95.06           C  
ATOM   1927  O   CYS A 239     -15.188   9.898 -13.305  1.00 95.06           O  
ATOM   1928  SG  CYS A 239     -16.516  13.312 -14.211  1.00 95.06           S  
ATOM   1929  N   ASN A 240     -14.289  10.531 -15.211  1.00 94.88           N  
ATOM   1930  CA  ASN A 240     -14.680   9.312 -15.914  1.00 94.88           C  
ATOM   1931  C   ASN A 240     -13.477   8.422 -16.203  1.00 94.88           C  
ATOM   1932  CB  ASN A 240     -15.406   9.656 -17.219  1.00 94.88           C  
ATOM   1933  O   ASN A 240     -13.602   7.391 -16.859  1.00 94.88           O  
ATOM   1934  CG  ASN A 240     -14.555  10.484 -18.156  1.00 94.88           C  
ATOM   1935  ND2 ASN A 240     -14.891  10.453 -19.453  1.00 94.88           N  
ATOM   1936  OD1 ASN A 240     -13.609  11.148 -17.734  1.00 94.88           O  
ATOM   1937  N   THR A 241     -12.367   8.875 -15.773  1.00 96.25           N  
ATOM   1938  CA  THR A 241     -11.133   8.172 -16.109  1.00 96.25           C  
ATOM   1939  C   THR A 241     -10.430   7.691 -14.836  1.00 96.25           C  
ATOM   1940  CB  THR A 241     -10.180   9.055 -16.922  1.00 96.25           C  
ATOM   1941  O   THR A 241     -10.312   8.445 -13.867  1.00 96.25           O  
ATOM   1942  CG2 THR A 241      -8.945   8.281 -17.359  1.00 96.25           C  
ATOM   1943  OG1 THR A 241     -10.867   9.539 -18.078  1.00 96.25           O  
ATOM   1944  N   PHE A 242      -9.984   6.492 -14.852  1.00 97.25           N  
ATOM   1945  CA  PHE A 242      -9.195   5.930 -13.758  1.00 97.25           C  
ATOM   1946  C   PHE A 242      -8.180   4.926 -14.281  1.00 97.25           C  
ATOM   1947  CB  PHE A 242     -10.109   5.258 -12.727  1.00 97.25           C  
ATOM   1948  O   PHE A 242      -8.242   4.523 -15.445  1.00 97.25           O  
ATOM   1949  CG  PHE A 242     -10.727   3.971 -13.211  1.00 97.25           C  
ATOM   1950  CD1 PHE A 242     -11.875   3.982 -13.984  1.00 97.25           C  
ATOM   1951  CD2 PHE A 242     -10.148   2.750 -12.883  1.00 97.25           C  
ATOM   1952  CE1 PHE A 242     -12.445   2.793 -14.430  1.00 97.25           C  
ATOM   1953  CE2 PHE A 242     -10.711   1.557 -13.328  1.00 97.25           C  
ATOM   1954  CZ  PHE A 242     -11.867   1.581 -14.102  1.00 97.25           C  
ATOM   1955  N   VAL A 243      -7.234   4.629 -13.516  1.00 97.62           N  
ATOM   1956  CA  VAL A 243      -6.180   3.689 -13.875  1.00 97.62           C  
ATOM   1957  C   VAL A 243      -6.090   2.580 -12.836  1.00 97.62           C  
ATOM   1958  CB  VAL A 243      -4.812   4.395 -14.023  1.00 97.62           C  
ATOM   1959  O   VAL A 243      -6.434   2.791 -11.664  1.00 97.62           O  
ATOM   1960  CG1 VAL A 243      -4.332   4.922 -12.672  1.00 97.62           C  
ATOM   1961  CG2 VAL A 243      -3.781   3.443 -14.625  1.00 97.62           C  
ATOM   1962  N   TYR A 244      -5.695   1.443 -13.219  1.00 97.38           N  
ATOM   1963  CA  TYR A 244      -5.328   0.391 -12.273  1.00 97.38           C  
ATOM   1964  C   TYR A 244      -4.105  -0.376 -12.766  1.00 97.38           C  
ATOM   1965  CB  TYR A 244      -6.500  -0.573 -12.062  1.00 97.38           C  
ATOM   1966  O   TYR A 244      -3.865  -0.469 -13.969  1.00 97.38           O  
ATOM   1967  CG  TYR A 244      -6.832  -1.402 -13.281  1.00 97.38           C  
ATOM   1968  CD1 TYR A 244      -7.742  -0.947 -14.227  1.00 97.38           C  
ATOM   1969  CD2 TYR A 244      -6.234  -2.643 -13.477  1.00 97.38           C  
ATOM   1970  CE1 TYR A 244      -8.055  -1.709 -15.352  1.00 97.38           C  
ATOM   1971  CE2 TYR A 244      -6.539  -3.412 -14.602  1.00 97.38           C  
ATOM   1972  OH  TYR A 244      -7.750  -3.697 -16.641  1.00 97.38           O  
ATOM   1973  CZ  TYR A 244      -7.445  -2.938 -15.523  1.00 97.38           C  
ATOM   1974  N   SER A 245      -3.277  -0.805 -11.820  1.00 97.44           N  
ATOM   1975  CA  SER A 245      -2.051  -1.543 -12.094  1.00 97.44           C  
ATOM   1976  C   SER A 245      -2.211  -3.025 -11.773  1.00 97.44           C  
ATOM   1977  CB  SER A 245      -0.884  -0.964 -11.297  1.00 97.44           C  
ATOM   1978  O   SER A 245      -3.188  -3.426 -11.141  1.00 97.44           O  
ATOM   1979  OG  SER A 245      -1.145  -1.037  -9.906  1.00 97.44           O  
ATOM   1980  N   SER A 246      -1.260  -3.826 -12.242  1.00 94.56           N  
ATOM   1981  CA  SER A 246      -1.326  -5.273 -12.086  1.00 94.56           C  
ATOM   1982  C   SER A 246      -0.036  -5.828 -11.492  1.00 94.56           C  
ATOM   1983  CB  SER A 246      -1.603  -5.945 -13.430  1.00 94.56           C  
ATOM   1984  O   SER A 246       0.979  -5.129 -11.438  1.00 94.56           O  
ATOM   1985  OG  SER A 246      -0.405  -6.098 -14.172  1.00 94.56           O  
ATOM   1986  N   SER A 247      -0.087  -7.020 -11.070  1.00 92.38           N  
ATOM   1987  CA  SER A 247       1.052  -7.750 -10.523  1.00 92.38           C  
ATOM   1988  C   SER A 247       2.062  -8.094 -11.617  1.00 92.38           C  
ATOM   1989  CB  SER A 247       0.583  -9.031  -9.828  1.00 92.38           C  
ATOM   1990  O   SER A 247       3.199  -8.469 -11.320  1.00 92.38           O  
ATOM   1991  OG  SER A 247      -0.124  -9.859 -10.734  1.00 92.38           O  
ATOM   1992  N   LYS A 248       1.729  -7.941 -12.852  1.00 90.50           N  
ATOM   1993  CA  LYS A 248       2.629  -8.227 -13.969  1.00 90.50           C  
ATOM   1994  C   LYS A 248       3.375  -6.965 -14.406  1.00 90.50           C  
ATOM   1995  CB  LYS A 248       1.854  -8.812 -15.148  1.00 90.50           C  
ATOM   1996  O   LYS A 248       4.152  -7.000 -15.359  1.00 90.50           O  
ATOM   1997  CG  LYS A 248       1.437 -10.266 -14.953  1.00 90.50           C  
ATOM   1998  CD  LYS A 248       0.888 -10.859 -16.250  1.00 90.50           C  
ATOM   1999  CE  LYS A 248       0.568 -12.344 -16.078  1.00 90.50           C  
ATOM   2000  NZ  LYS A 248       0.026 -12.938 -17.344  1.00 90.50           N  
ATOM   2001  N   GLY A 249       3.020  -5.832 -13.812  1.00 93.88           N  
ATOM   2002  CA  GLY A 249       3.725  -4.602 -14.133  1.00 93.88           C  
ATOM   2003  C   GLY A 249       3.035  -3.779 -15.203  1.00 93.88           C  
ATOM   2004  O   GLY A 249       3.633  -2.865 -15.773  1.00 93.88           O  
ATOM   2005  N   THR A 250       1.831  -4.102 -15.484  1.00 94.38           N  
ATOM   2006  CA  THR A 250       1.069  -3.373 -16.500  1.00 94.38           C  
ATOM   2007  C   THR A 250       0.117  -2.379 -15.836  1.00 94.38           C  
ATOM   2008  CB  THR A 250       0.271  -4.332 -17.391  1.00 94.38           C  
ATOM   2009  O   THR A 250      -0.242  -2.535 -14.664  1.00 94.38           O  
ATOM   2010  CG2 THR A 250       1.192  -5.336 -18.078  1.00 94.38           C  
ATOM   2011  OG1 THR A 250      -0.680  -5.051 -16.594  1.00 94.38           O  
ATOM   2012  N   ILE A 251      -0.235  -1.358 -16.609  1.00 96.50           N  
ATOM   2013  CA  ILE A 251      -1.169  -0.321 -16.188  1.00 96.50           C  
ATOM   2014  C   ILE A 251      -2.270  -0.159 -17.234  1.00 96.50           C  
ATOM   2015  CB  ILE A 251      -0.449   1.026 -15.953  1.00 96.50           C  
ATOM   2016  O   ILE A 251      -1.987  -0.024 -18.422  1.00 96.50           O  
ATOM   2017  CG1 ILE A 251       0.759   0.833 -15.031  1.00 96.50           C  
ATOM   2018  CG2 ILE A 251      -1.418   2.064 -15.383  1.00 96.50           C  
ATOM   2019  CD1 ILE A 251       1.956   1.704 -15.391  1.00 96.50           C  
ATOM   2020  N   ARG A 252      -3.402  -0.134 -16.812  1.00 96.06           N  
ATOM   2021  CA  ARG A 252      -4.547   0.019 -17.703  1.00 96.06           C  
ATOM   2022  C   ARG A 252      -5.332   1.283 -17.375  1.00 96.06           C  
ATOM   2023  CB  ARG A 252      -5.461  -1.204 -17.625  1.00 96.06           C  
ATOM   2024  O   ARG A 252      -5.754   1.477 -16.234  1.00 96.06           O  
ATOM   2025  CG  ARG A 252      -4.848  -2.473 -18.203  1.00 96.06           C  
ATOM   2026  CD  ARG A 252      -5.746  -3.682 -17.984  1.00 96.06           C  
ATOM   2027  NE  ARG A 252      -5.141  -4.902 -18.516  1.00 96.06           N  
ATOM   2028  NH1 ARG A 252      -4.285  -5.598 -16.484  1.00 96.06           N  
ATOM   2029  NH2 ARG A 252      -3.955  -6.863 -18.359  1.00 96.06           N  
ATOM   2030  CZ  ARG A 252      -4.461  -5.785 -17.781  1.00 96.06           C  
ATOM   2031  N   LEU A 253      -5.480   2.086 -18.312  1.00 95.81           N  
ATOM   2032  CA  LEU A 253      -6.320   3.275 -18.234  1.00 95.81           C  
ATOM   2033  C   LEU A 253      -7.730   2.984 -18.750  1.00 95.81           C  
ATOM   2034  CB  LEU A 253      -5.703   4.426 -19.031  1.00 95.81           C  
ATOM   2035  O   LEU A 253      -7.898   2.477 -19.859  1.00 95.81           O  
ATOM   2036  CG  LEU A 253      -6.387   5.785 -18.906  1.00 95.81           C  
ATOM   2037  CD1 LEU A 253      -6.102   6.395 -17.531  1.00 95.81           C  
ATOM   2038  CD2 LEU A 253      -5.926   6.723 -20.016  1.00 95.81           C  
ATOM   2039  N   CYS A 254      -8.664   3.365 -17.953  1.00 95.00           N  
ATOM   2040  CA  CYS A 254     -10.055   3.061 -18.281  1.00 95.00           C  
ATOM   2041  C   CYS A 254     -10.883   4.336 -18.375  1.00 95.00           C  
ATOM   2042  CB  CYS A 254     -10.656   2.115 -17.250  1.00 95.00           C  
ATOM   2043  O   CYS A 254     -10.641   5.293 -17.641  1.00 95.00           O  
ATOM   2044  SG  CYS A 254      -9.805   0.527 -17.125  1.00 95.00           S  
ATOM   2045  N   ASP A 255     -11.789   4.367 -19.281  1.00 92.62           N  
ATOM   2046  CA  ASP A 255     -12.812   5.395 -19.469  1.00 92.62           C  
ATOM   2047  C   ASP A 255     -14.211   4.824 -19.219  1.00 92.62           C  
ATOM   2048  CB  ASP A 255     -12.734   5.996 -20.859  1.00 92.62           C  
ATOM   2049  O   ASP A 255     -14.703   4.012 -20.000  1.00 92.62           O  
ATOM   2050  CG  ASP A 255     -13.609   7.230 -21.031  1.00 92.62           C  
ATOM   2051  OD1 ASP A 255     -14.547   7.426 -20.234  1.00 92.62           O  
ATOM   2052  OD2 ASP A 255     -13.352   8.016 -21.969  1.00 92.62           O  
ATOM   2053  N   MET A 256     -14.812   5.199 -18.219  1.00 90.12           N  
ATOM   2054  CA  MET A 256     -16.078   4.652 -17.750  1.00 90.12           C  
ATOM   2055  C   MET A 256     -17.203   4.953 -18.750  1.00 90.12           C  
ATOM   2056  CB  MET A 256     -16.453   5.215 -16.375  1.00 90.12           C  
ATOM   2057  O   MET A 256     -18.266   4.355 -18.688  1.00 90.12           O  
ATOM   2058  CG  MET A 256     -15.547   4.719 -15.258  1.00 90.12           C  
ATOM   2059  SD  MET A 256     -16.125   5.273 -13.602  1.00 90.12           S  
ATOM   2060  CE  MET A 256     -15.820   7.059 -13.742  1.00 90.12           C  
ATOM   2061  N   ARG A 257     -16.984   5.898 -19.609  1.00 86.25           N  
ATOM   2062  CA  ARG A 257     -17.984   6.242 -20.609  1.00 86.25           C  
ATOM   2063  C   ARG A 257     -17.984   5.219 -21.750  1.00 86.25           C  
ATOM   2064  CB  ARG A 257     -17.719   7.641 -21.172  1.00 86.25           C  
ATOM   2065  O   ARG A 257     -18.969   5.109 -22.484  1.00 86.25           O  
ATOM   2066  CG  ARG A 257     -17.750   8.742 -20.125  1.00 86.25           C  
ATOM   2067  CD  ARG A 257     -17.250  10.062 -20.672  1.00 86.25           C  
ATOM   2068  NE  ARG A 257     -15.828  10.008 -21.016  1.00 86.25           N  
ATOM   2069  NH1 ARG A 257     -15.703  12.195 -21.750  1.00 86.25           N  
ATOM   2070  NH2 ARG A 257     -13.844  10.852 -21.797  1.00 86.25           N  
ATOM   2071  CZ  ARG A 257     -15.125  11.016 -21.531  1.00 86.25           C  
ATOM   2072  N   ALA A 258     -16.938   4.578 -21.938  1.00 81.50           N  
ATOM   2073  CA  ALA A 258     -16.797   3.635 -23.047  1.00 81.50           C  
ATOM   2074  C   ALA A 258     -17.656   2.395 -22.828  1.00 81.50           C  
ATOM   2075  CB  ALA A 258     -15.328   3.240 -23.219  1.00 81.50           C  
ATOM   2076  O   ALA A 258     -18.234   1.860 -23.766  1.00 81.50           O  
ATOM   2077  N   SER A 259     -17.766   1.899 -21.578  1.00 75.44           N  
ATOM   2078  CA  SER A 259     -18.531   0.712 -21.250  1.00 75.44           C  
ATOM   2079  C   SER A 259     -18.891   0.688 -19.766  1.00 75.44           C  
ATOM   2080  CB  SER A 259     -17.766  -0.557 -21.609  1.00 75.44           C  
ATOM   2081  O   SER A 259     -18.219   1.338 -18.953  1.00 75.44           O  
ATOM   2082  OG  SER A 259     -17.938  -1.556 -20.625  1.00 75.44           O  
ATOM   2083  N   ALA A 260     -20.016   0.060 -19.531  1.00 71.06           N  
ATOM   2084  CA  ALA A 260     -20.438  -0.089 -18.141  1.00 71.06           C  
ATOM   2085  C   ALA A 260     -19.406  -0.887 -17.344  1.00 71.06           C  
ATOM   2086  CB  ALA A 260     -21.797  -0.762 -18.062  1.00 71.06           C  
ATOM   2087  O   ALA A 260     -19.078  -0.537 -16.203  1.00 71.06           O  
ATOM   2088  N   LEU A 261     -19.047  -1.975 -17.969  1.00 76.81           N  
ATOM   2089  CA  LEU A 261     -17.938  -2.760 -17.422  1.00 76.81           C  
ATOM   2090  C   LEU A 261     -16.656  -2.482 -18.188  1.00 76.81           C  
ATOM   2091  CB  LEU A 261     -18.266  -4.254 -17.484  1.00 76.81           C  
ATOM   2092  O   LEU A 261     -16.609  -2.652 -19.406  1.00 76.81           O  
ATOM   2093  CG  LEU A 261     -18.703  -4.902 -16.156  1.00 76.81           C  
ATOM   2094  CD1 LEU A 261     -19.953  -5.738 -16.359  1.00 76.81           C  
ATOM   2095  CD2 LEU A 261     -17.562  -5.758 -15.594  1.00 76.81           C  
ATOM   2096  N   CYS A 262     -15.781  -1.917 -17.469  1.00 79.12           N  
ATOM   2097  CA  CYS A 262     -14.508  -1.582 -18.094  1.00 79.12           C  
ATOM   2098  C   CYS A 262     -13.672  -2.834 -18.328  1.00 79.12           C  
ATOM   2099  CB  CYS A 262     -13.734  -0.594 -17.219  1.00 79.12           C  
ATOM   2100  O   CYS A 262     -12.562  -2.951 -17.812  1.00 79.12           O  
ATOM   2101  SG  CYS A 262     -14.539   1.009 -17.047  1.00 79.12           S  
ATOM   2102  N   ASP A 263     -14.297  -3.760 -19.062  1.00 72.19           N  
ATOM   2103  CA  ASP A 263     -13.617  -5.004 -19.422  1.00 72.19           C  
ATOM   2104  C   ASP A 263     -12.453  -4.738 -20.375  1.00 72.19           C  
ATOM   2105  CB  ASP A 263     -14.609  -5.984 -20.062  1.00 72.19           C  
ATOM   2106  O   ASP A 263     -11.500  -5.516 -20.422  1.00 72.19           O  
ATOM   2107  CG  ASP A 263     -15.531  -5.320 -21.062  1.00 72.19           C  
ATOM   2108  OD1 ASP A 263     -15.562  -4.074 -21.141  1.00 72.19           O  
ATOM   2109  OD2 ASP A 263     -16.234  -6.055 -21.797  1.00 72.19           O  
ATOM   2110  N   ARG A 264     -12.648  -3.666 -21.062  1.00 76.62           N  
ATOM   2111  CA  ARG A 264     -11.578  -3.246 -21.969  1.00 76.62           C  
ATOM   2112  C   ARG A 264     -10.961  -1.931 -21.516  1.00 76.62           C  
ATOM   2113  CB  ARG A 264     -12.109  -3.107 -23.391  1.00 76.62           C  
ATOM   2114  O   ARG A 264     -11.664  -1.042 -21.031  1.00 76.62           O  
ATOM   2115  CG  ARG A 264     -12.578  -4.418 -24.016  1.00 76.62           C  
ATOM   2116  CD  ARG A 264     -13.031  -4.234 -25.453  1.00 76.62           C  
ATOM   2117  NE  ARG A 264     -13.570  -5.473 -26.016  1.00 76.62           N  
ATOM   2118  NH1 ARG A 264     -14.148  -4.547 -28.047  1.00 76.62           N  
ATOM   2119  NH2 ARG A 264     -14.547  -6.770 -27.641  1.00 76.62           N  
ATOM   2120  CZ  ARG A 264     -14.086  -5.594 -27.234  1.00 76.62           C  
ATOM   2121  N   HIS A 265      -9.758  -1.961 -21.578  1.00 80.88           N  
ATOM   2122  CA  HIS A 265      -9.039  -0.741 -21.234  1.00 80.88           C  
ATOM   2123  C   HIS A 265      -9.016   0.234 -22.406  1.00 80.88           C  
ATOM   2124  CB  HIS A 265      -7.609  -1.067 -20.781  1.00 80.88           C  
ATOM   2125  O   HIS A 265      -9.141  -0.175 -23.562  1.00 80.88           O  
ATOM   2126  CG  HIS A 265      -6.840  -1.855 -21.797  1.00 80.88           C  
ATOM   2127  CD2 HIS A 265      -6.016  -1.457 -22.797  1.00 80.88           C  
ATOM   2128  ND1 HIS A 265      -6.867  -3.232 -21.844  1.00 80.88           N  
ATOM   2129  CE1 HIS A 265      -6.094  -3.646 -22.828  1.00 80.88           C  
ATOM   2130  NE2 HIS A 265      -5.566  -2.590 -23.422  1.00 80.88           N  
ATOM   2131  N   SER A 266      -9.023   1.490 -22.016  1.00 79.75           N  
ATOM   2132  CA  SER A 266      -8.852   2.520 -23.047  1.00 79.75           C  
ATOM   2133  C   SER A 266      -7.410   2.584 -23.531  1.00 79.75           C  
ATOM   2134  CB  SER A 266      -9.281   3.885 -22.500  1.00 79.75           C  
ATOM   2135  O   SER A 266      -7.160   2.719 -24.719  1.00 79.75           O  
ATOM   2136  OG  SER A 266     -10.617   3.840 -22.016  1.00 79.75           O  
ATOM   2137  N   LYS A 267      -6.523   2.480 -22.594  1.00 81.56           N  
ATOM   2138  CA  LYS A 267      -5.090   2.451 -22.875  1.00 81.56           C  
ATOM   2139  C   LYS A 267      -4.375   1.435 -21.984  1.00 81.56           C  
ATOM   2140  CB  LYS A 267      -4.477   3.838 -22.672  1.00 81.56           C  
ATOM   2141  O   LYS A 267      -4.801   1.185 -20.844  1.00 81.56           O  
ATOM   2142  CG  LYS A 267      -4.992   4.883 -23.656  1.00 81.56           C  
ATOM   2143  CD  LYS A 267      -4.262   6.211 -23.484  1.00 81.56           C  
ATOM   2144  CE  LYS A 267      -4.770   7.254 -24.469  1.00 81.56           C  
ATOM   2145  NZ  LYS A 267      -4.031   8.547 -24.344  1.00 81.56           N  
ATOM   2146  N   LEU A 268      -3.371   0.863 -22.609  1.00 83.44           N  
ATOM   2147  CA  LEU A 268      -2.521  -0.095 -21.906  1.00 83.44           C  
ATOM   2148  C   LEU A 268      -1.075   0.385 -21.875  1.00 83.44           C  
ATOM   2149  CB  LEU A 268      -2.600  -1.470 -22.578  1.00 83.44           C  
ATOM   2150  O   LEU A 268      -0.491   0.688 -22.922  1.00 83.44           O  
ATOM   2151  CG  LEU A 268      -1.725  -2.568 -21.969  1.00 83.44           C  
ATOM   2152  CD1 LEU A 268      -2.229  -2.945 -20.594  1.00 83.44           C  
ATOM   2153  CD2 LEU A 268      -1.694  -3.791 -22.891  1.00 83.44           C  
ATOM   2154  N   PHE A 269      -0.533   0.557 -20.750  1.00 87.81           N  
ATOM   2155  CA  PHE A 269       0.854   0.957 -20.547  1.00 87.81           C  
ATOM   2156  C   PHE A 269       1.705  -0.235 -20.125  1.00 87.81           C  
ATOM   2157  CB  PHE A 269       0.946   2.066 -19.484  1.00 87.81           C  
ATOM   2158  O   PHE A 269       1.517  -0.785 -19.031  1.00 87.81           O  
ATOM   2159  CG  PHE A 269       0.189   3.314 -19.859  1.00 87.81           C  
ATOM   2160  CD1 PHE A 269       0.851   4.414 -20.391  1.00 87.81           C  
ATOM   2161  CD2 PHE A 269      -1.185   3.389 -19.672  1.00 87.81           C  
ATOM   2162  CE1 PHE A 269       0.152   5.570 -20.734  1.00 87.81           C  
ATOM   2163  CE2 PHE A 269      -1.889   4.539 -20.000  1.00 87.81           C  
ATOM   2164  CZ  PHE A 269      -1.219   5.629 -20.531  1.00 87.81           C  
ATOM   2165  N   GLU A 270       2.611  -0.652 -20.891  1.00 83.00           N  
ATOM   2166  CA  GLU A 270       3.473  -1.805 -20.656  1.00 83.00           C  
ATOM   2167  C   GLU A 270       4.828  -1.634 -21.328  1.00 83.00           C  
ATOM   2168  CB  GLU A 270       2.799  -3.092 -21.141  1.00 83.00           C  
ATOM   2169  O   GLU A 270       4.898  -1.209 -22.484  1.00 83.00           O  
ATOM   2170  CG  GLU A 270       3.600  -4.352 -20.844  1.00 83.00           C  
ATOM   2171  CD  GLU A 270       2.883  -5.625 -21.266  1.00 83.00           C  
ATOM   2172  OE1 GLU A 270       3.359  -6.730 -20.906  1.00 83.00           O  
ATOM   2173  OE2 GLU A 270       1.838  -5.520 -21.938  1.00 83.00           O  
ATOM   2174  N   GLU A 271       5.793  -1.810 -20.531  1.00 80.50           N  
ATOM   2175  CA  GLU A 271       7.145  -1.838 -21.094  1.00 80.50           C  
ATOM   2176  C   GLU A 271       7.488  -3.221 -21.641  1.00 80.50           C  
ATOM   2177  CB  GLU A 271       8.164  -1.420 -20.031  1.00 80.50           C  
ATOM   2178  O   GLU A 271       7.434  -4.211 -20.906  1.00 80.50           O  
ATOM   2179  CG  GLU A 271       9.555  -1.150 -20.594  1.00 80.50           C  
ATOM   2180  CD  GLU A 271      10.539  -0.651 -19.547  1.00 80.50           C  
ATOM   2181  OE1 GLU A 271      11.672  -0.266 -19.906  1.00 80.50           O  
ATOM   2182  OE2 GLU A 271      10.172  -0.646 -18.344  1.00 80.50           O  
ATOM   2183  N   PRO A 272       7.754  -3.244 -22.844  1.00 78.44           N  
ATOM   2184  CA  PRO A 272       8.133  -4.543 -23.422  1.00 78.44           C  
ATOM   2185  C   PRO A 272       9.352  -5.148 -22.734  1.00 78.44           C  
ATOM   2186  CB  PRO A 272       8.430  -4.215 -24.875  1.00 78.44           C  
ATOM   2187  O   PRO A 272      10.328  -4.445 -22.469  1.00 78.44           O  
ATOM   2188  CG  PRO A 272       8.125  -2.758 -25.016  1.00 78.44           C  
ATOM   2189  CD  PRO A 272       7.832  -2.201 -23.656  1.00 78.44           C  
ATOM   2190  N   GLU A 273       9.195  -6.297 -22.250  1.00 76.62           N  
ATOM   2191  CA  GLU A 273      10.297  -6.984 -21.594  1.00 76.62           C  
ATOM   2192  C   GLU A 273      11.023  -7.922 -22.547  1.00 76.62           C  
ATOM   2193  CB  GLU A 273       9.781  -7.766 -20.375  1.00 76.62           C  
ATOM   2194  O   GLU A 273      10.391  -8.586 -23.375  1.00 76.62           O  
ATOM   2195  CG  GLU A 273      10.828  -7.957 -19.281  1.00 76.62           C  
ATOM   2196  CD  GLU A 273      10.312  -8.750 -18.094  1.00 76.62           C  
ATOM   2197  OE1 GLU A 273      11.102  -9.031 -17.172  1.00 76.62           O  
ATOM   2198  OE2 GLU A 273       9.109  -9.086 -18.094  1.00 76.62           O  
ATOM   2199  N   ASP A 274      12.320  -7.809 -22.422  1.00 76.56           N  
ATOM   2200  CA  ASP A 274      13.141  -8.773 -23.141  1.00 76.56           C  
ATOM   2201  C   ASP A 274      13.039 -10.164 -22.516  1.00 76.56           C  
ATOM   2202  CB  ASP A 274      14.594  -8.320 -23.188  1.00 76.56           C  
ATOM   2203  O   ASP A 274      13.367 -10.336 -21.344  1.00 76.56           O  
ATOM   2204  CG  ASP A 274      15.438  -9.117 -24.172  1.00 76.56           C  
ATOM   2205  OD1 ASP A 274      15.023 -10.219 -24.562  1.00 76.56           O  
ATOM   2206  OD2 ASP A 274      16.531  -8.625 -24.547  1.00 76.56           O  
ATOM   2207  N   PRO A 275      12.500 -11.125 -23.234  1.00 76.81           N  
ATOM   2208  CA  PRO A 275      12.367 -12.484 -22.703  1.00 76.81           C  
ATOM   2209  C   PRO A 275      13.695 -13.055 -22.203  1.00 76.81           C  
ATOM   2210  CB  PRO A 275      11.844 -13.281 -23.891  1.00 76.81           C  
ATOM   2211  O   PRO A 275      13.711 -13.922 -21.328  1.00 76.81           O  
ATOM   2212  CG  PRO A 275      11.383 -12.250 -24.875  1.00 76.81           C  
ATOM   2213  CD  PRO A 275      12.016 -10.938 -24.516  1.00 76.81           C  
ATOM   2214  N   SER A 276      14.820 -12.562 -22.719  1.00 75.69           N  
ATOM   2215  CA  SER A 276      16.141 -13.039 -22.312  1.00 75.69           C  
ATOM   2216  C   SER A 276      16.500 -12.562 -20.906  1.00 75.69           C  
ATOM   2217  CB  SER A 276      17.203 -12.562 -23.297  1.00 75.69           C  
ATOM   2218  O   SER A 276      17.344 -13.156 -20.234  1.00 75.69           O  
ATOM   2219  OG  SER A 276      17.266 -11.141 -23.328  1.00 75.69           O  
ATOM   2220  N   ASN A 277      15.789 -11.602 -20.453  1.00 74.62           N  
ATOM   2221  CA  ASN A 277      16.078 -11.023 -19.156  1.00 74.62           C  
ATOM   2222  C   ASN A 277      15.133 -11.555 -18.078  1.00 74.62           C  
ATOM   2223  CB  ASN A 277      16.000  -9.492 -19.219  1.00 74.62           C  
ATOM   2224  O   ASN A 277      15.133 -11.070 -16.953  1.00 74.62           O  
ATOM   2225  CG  ASN A 277      17.172  -8.883 -19.953  1.00 74.62           C  
ATOM   2226  ND2 ASN A 277      17.047  -7.621 -20.344  1.00 74.62           N  
ATOM   2227  OD1 ASN A 277      18.203  -9.531 -20.156  1.00 74.62           O  
ATOM   2228  N   ARG A 278      14.352 -12.523 -18.516  1.00 77.75           N  
ATOM   2229  CA  ARG A 278      13.383 -13.070 -17.578  1.00 77.75           C  
ATOM   2230  C   ARG A 278      14.055 -14.016 -16.578  1.00 77.75           C  
ATOM   2231  CB  ARG A 278      12.266 -13.805 -18.312  1.00 77.75           C  
ATOM   2232  O   ARG A 278      14.820 -14.898 -16.984  1.00 77.75           O  
ATOM   2233  CG  ARG A 278      11.109 -12.898 -18.734  1.00 77.75           C  
ATOM   2234  CD  ARG A 278       9.969 -13.695 -19.359  1.00 77.75           C  
ATOM   2235  NE  ARG A 278       8.914 -12.820 -19.844  1.00 77.75           N  
ATOM   2236  NH1 ARG A 278       7.711 -14.508 -20.875  1.00 77.75           N  
ATOM   2237  NH2 ARG A 278       6.957 -12.344 -20.953  1.00 77.75           N  
ATOM   2238  CZ  ARG A 278       7.863 -13.227 -20.562  1.00 77.75           C  
ATOM   2239  N   SER A 279      13.898 -13.648 -15.336  1.00 76.25           N  
ATOM   2240  CA  SER A 279      14.453 -14.438 -14.242  1.00 76.25           C  
ATOM   2241  C   SER A 279      13.359 -14.906 -13.289  1.00 76.25           C  
ATOM   2242  CB  SER A 279      15.508 -13.633 -13.477  1.00 76.25           C  
ATOM   2243  O   SER A 279      12.188 -14.547 -13.453  1.00 76.25           O  
ATOM   2244  OG  SER A 279      14.891 -12.695 -12.617  1.00 76.25           O  
ATOM   2245  N   PHE A 280      13.734 -15.664 -12.383  1.00 76.31           N  
ATOM   2246  CA  PHE A 280      12.852 -16.203 -11.359  1.00 76.31           C  
ATOM   2247  C   PHE A 280      12.094 -15.078 -10.656  1.00 76.31           C  
ATOM   2248  CB  PHE A 280      13.641 -17.016 -10.328  1.00 76.31           C  
ATOM   2249  O   PHE A 280      10.922 -15.234 -10.297  1.00 76.31           O  
ATOM   2250  CG  PHE A 280      12.805 -17.516  -9.180  1.00 76.31           C  
ATOM   2251  CD1 PHE A 280      12.828 -16.859  -7.957  1.00 76.31           C  
ATOM   2252  CD2 PHE A 280      12.008 -18.641  -9.328  1.00 76.31           C  
ATOM   2253  CE1 PHE A 280      12.055 -17.328  -6.891  1.00 76.31           C  
ATOM   2254  CE2 PHE A 280      11.234 -19.109  -8.266  1.00 76.31           C  
ATOM   2255  CZ  PHE A 280      11.266 -18.453  -7.051  1.00 76.31           C  
ATOM   2256  N   PHE A 281      12.734 -13.891 -10.539  1.00 86.62           N  
ATOM   2257  CA  PHE A 281      12.164 -12.812  -9.742  1.00 86.62           C  
ATOM   2258  C   PHE A 281      11.477 -11.789 -10.633  1.00 86.62           C  
ATOM   2259  CB  PHE A 281      13.250 -12.133  -8.898  1.00 86.62           C  
ATOM   2260  O   PHE A 281      10.922 -10.805 -10.141  1.00 86.62           O  
ATOM   2261  CG  PHE A 281      13.914 -13.055  -7.906  1.00 86.62           C  
ATOM   2262  CD1 PHE A 281      13.203 -13.555  -6.820  1.00 86.62           C  
ATOM   2263  CD2 PHE A 281      15.242 -13.414  -8.062  1.00 86.62           C  
ATOM   2264  CE1 PHE A 281      13.820 -14.406  -5.902  1.00 86.62           C  
ATOM   2265  CE2 PHE A 281      15.859 -14.266  -7.148  1.00 86.62           C  
ATOM   2266  CZ  PHE A 281      15.148 -14.758  -6.066  1.00 86.62           C  
ATOM   2267  N   SER A 282      11.531 -11.922 -11.891  1.00 86.31           N  
ATOM   2268  CA  SER A 282      11.070 -10.906 -12.836  1.00 86.31           C  
ATOM   2269  C   SER A 282       9.633 -10.500 -12.555  1.00 86.31           C  
ATOM   2270  CB  SER A 282      11.195 -11.414 -14.273  1.00 86.31           C  
ATOM   2271  O   SER A 282       9.312  -9.312 -12.516  1.00 86.31           O  
ATOM   2272  OG  SER A 282      12.562 -11.578 -14.633  1.00 86.31           O  
ATOM   2273  N   GLU A 283       8.773 -11.391 -12.344  1.00 82.94           N  
ATOM   2274  CA  GLU A 283       7.367 -11.094 -12.102  1.00 82.94           C  
ATOM   2275  C   GLU A 283       7.176 -10.414 -10.750  1.00 82.94           C  
ATOM   2276  CB  GLU A 283       6.531 -12.375 -12.172  1.00 82.94           C  
ATOM   2277  O   GLU A 283       6.359  -9.500 -10.617  1.00 82.94           O  
ATOM   2278  CG  GLU A 283       6.230 -12.836 -13.594  1.00 82.94           C  
ATOM   2279  CD  GLU A 283       5.285 -14.023 -13.648  1.00 82.94           C  
ATOM   2280  OE1 GLU A 283       4.992 -14.516 -14.766  1.00 82.94           O  
ATOM   2281  OE2 GLU A 283       4.828 -14.469 -12.570  1.00 82.94           O  
ATOM   2282  N   ILE A 284       7.895 -10.820  -9.805  1.00 89.00           N  
ATOM   2283  CA  ILE A 284       7.770 -10.273  -8.461  1.00 89.00           C  
ATOM   2284  C   ILE A 284       8.250  -8.820  -8.445  1.00 89.00           C  
ATOM   2285  CB  ILE A 284       8.570 -11.109  -7.434  1.00 89.00           C  
ATOM   2286  O   ILE A 284       7.578  -7.945  -7.898  1.00 89.00           O  
ATOM   2287  CG1 ILE A 284       8.031 -12.547  -7.379  1.00 89.00           C  
ATOM   2288  CG2 ILE A 284       8.523 -10.453  -6.051  1.00 89.00           C  
ATOM   2289  CD1 ILE A 284       8.805 -13.461  -6.441  1.00 89.00           C  
ATOM   2290  N   ILE A 285       9.406  -8.562  -9.047  1.00 93.00           N  
ATOM   2291  CA  ILE A 285      10.008  -7.238  -8.992  1.00 93.00           C  
ATOM   2292  C   ILE A 285       9.266  -6.285  -9.922  1.00 93.00           C  
ATOM   2293  CB  ILE A 285      11.508  -7.285  -9.352  1.00 93.00           C  
ATOM   2294  O   ILE A 285       9.352  -5.066  -9.773  1.00 93.00           O  
ATOM   2295  CG1 ILE A 285      11.695  -7.840 -10.773  1.00 93.00           C  
ATOM   2296  CG2 ILE A 285      12.289  -8.117  -8.336  1.00 93.00           C  
ATOM   2297  CD1 ILE A 285      13.133  -7.785 -11.273  1.00 93.00           C  
ATOM   2298  N   SER A 286       8.531  -6.852 -10.875  1.00 92.38           N  
ATOM   2299  CA  SER A 286       7.801  -6.016 -11.820  1.00 92.38           C  
ATOM   2300  C   SER A 286       6.438  -5.613 -11.266  1.00 92.38           C  
ATOM   2301  CB  SER A 286       7.617  -6.750 -13.148  1.00 92.38           C  
ATOM   2302  O   SER A 286       5.781  -4.723 -11.805  1.00 92.38           O  
ATOM   2303  OG  SER A 286       6.875  -7.945 -12.969  1.00 92.38           O  
ATOM   2304  N   SER A 287       5.980  -6.301 -10.227  1.00 94.62           N  
ATOM   2305  CA  SER A 287       4.695  -5.977  -9.617  1.00 94.62           C  
ATOM   2306  C   SER A 287       4.648  -4.520  -9.164  1.00 94.62           C  
ATOM   2307  CB  SER A 287       4.418  -6.898  -8.430  1.00 94.62           C  
ATOM   2308  O   SER A 287       5.555  -4.051  -8.477  1.00 94.62           O  
ATOM   2309  OG  SER A 287       3.199  -6.551  -7.797  1.00 94.62           O  
ATOM   2310  N   ILE A 288       3.631  -3.838  -9.555  1.00 97.50           N  
ATOM   2311  CA  ILE A 288       3.473  -2.428  -9.219  1.00 97.50           C  
ATOM   2312  C   ILE A 288       2.842  -2.297  -7.832  1.00 97.50           C  
ATOM   2313  CB  ILE A 288       2.619  -1.685 -10.266  1.00 97.50           C  
ATOM   2314  O   ILE A 288       1.753  -2.822  -7.586  1.00 97.50           O  
ATOM   2315  CG1 ILE A 288       3.316  -1.706 -11.633  1.00 97.50           C  
ATOM   2316  CG2 ILE A 288       2.338  -0.248  -9.820  1.00 97.50           C  
ATOM   2317  CD1 ILE A 288       2.457  -1.181 -12.773  1.00 97.50           C  
ATOM   2318  N   SER A 289       3.549  -1.587  -7.000  1.00 97.00           N  
ATOM   2319  CA  SER A 289       3.086  -1.426  -5.625  1.00 97.00           C  
ATOM   2320  C   SER A 289       2.189  -0.201  -5.484  1.00 97.00           C  
ATOM   2321  CB  SER A 289       4.273  -1.312  -4.668  1.00 97.00           C  
ATOM   2322  O   SER A 289       1.341  -0.146  -4.590  1.00 97.00           O  
ATOM   2323  OG  SER A 289       5.055  -0.169  -4.973  1.00 97.00           O  
ATOM   2324  N   ASP A 290       2.371   0.822  -6.320  1.00 98.06           N  
ATOM   2325  CA  ASP A 290       1.608   2.062  -6.219  1.00 98.06           C  
ATOM   2326  C   ASP A 290       1.548   2.781  -7.566  1.00 98.06           C  
ATOM   2327  CB  ASP A 290       2.217   2.980  -5.156  1.00 98.06           C  
ATOM   2328  O   ASP A 290       2.484   2.697  -8.359  1.00 98.06           O  
ATOM   2329  CG  ASP A 290       1.233   4.012  -4.633  1.00 98.06           C  
ATOM   2330  OD1 ASP A 290       0.018   3.885  -4.895  1.00 98.06           O  
ATOM   2331  OD2 ASP A 290       1.678   4.961  -3.951  1.00 98.06           O  
ATOM   2332  N   VAL A 291       0.509   3.434  -7.766  1.00 98.38           N  
ATOM   2333  CA  VAL A 291       0.272   4.262  -8.945  1.00 98.38           C  
ATOM   2334  C   VAL A 291      -0.348   5.594  -8.523  1.00 98.38           C  
ATOM   2335  CB  VAL A 291      -0.640   3.547  -9.969  1.00 98.38           C  
ATOM   2336  O   VAL A 291      -1.306   5.621  -7.750  1.00 98.38           O  
ATOM   2337  CG1 VAL A 291      -2.020   3.281  -9.367  1.00 98.38           C  
ATOM   2338  CG2 VAL A 291      -0.761   4.375 -11.242  1.00 98.38           C  
ATOM   2339  N   LYS A 292       0.201   6.703  -9.016  1.00 98.19           N  
ATOM   2340  CA  LYS A 292      -0.255   8.047  -8.680  1.00 98.19           C  
ATOM   2341  C   LYS A 292      -0.249   8.961  -9.898  1.00 98.19           C  
ATOM   2342  CB  LYS A 292       0.619   8.648  -7.574  1.00 98.19           C  
ATOM   2343  O   LYS A 292       0.749   9.031 -10.625  1.00 98.19           O  
ATOM   2344  CG  LYS A 292       0.509   7.926  -6.238  1.00 98.19           C  
ATOM   2345  CD  LYS A 292      -0.818   8.219  -5.551  1.00 98.19           C  
ATOM   2346  CE  LYS A 292      -0.887   7.586  -4.168  1.00 98.19           C  
ATOM   2347  NZ  LYS A 292      -2.195   7.855  -3.500  1.00 98.19           N  
ATOM   2348  N   PHE A 293      -1.311   9.633 -10.094  1.00 98.38           N  
ATOM   2349  CA  PHE A 293      -1.341  10.680 -11.109  1.00 98.38           C  
ATOM   2350  C   PHE A 293      -0.648  11.938 -10.609  1.00 98.38           C  
ATOM   2351  CB  PHE A 293      -2.783  10.992 -11.516  1.00 98.38           C  
ATOM   2352  O   PHE A 293      -0.646  12.219  -9.406  1.00 98.38           O  
ATOM   2353  CG  PHE A 293      -3.410   9.953 -12.398  1.00 98.38           C  
ATOM   2354  CD1 PHE A 293      -3.084   9.883 -13.750  1.00 98.38           C  
ATOM   2355  CD2 PHE A 293      -4.324   9.047 -11.883  1.00 98.38           C  
ATOM   2356  CE1 PHE A 293      -3.662   8.914 -14.570  1.00 98.38           C  
ATOM   2357  CE2 PHE A 293      -4.906   8.078 -12.703  1.00 98.38           C  
ATOM   2358  CZ  PHE A 293      -4.574   8.016 -14.047  1.00 98.38           C  
ATOM   2359  N   SER A 294      -0.059  12.625 -11.539  1.00 98.06           N  
ATOM   2360  CA  SER A 294       0.402  13.969 -11.211  1.00 98.06           C  
ATOM   2361  C   SER A 294      -0.771  14.906 -10.938  1.00 98.06           C  
ATOM   2362  CB  SER A 294       1.262  14.531 -12.344  1.00 98.06           C  
ATOM   2363  O   SER A 294      -1.907  14.609 -11.312  1.00 98.06           O  
ATOM   2364  OG  SER A 294       0.484  14.742 -13.508  1.00 98.06           O  
ATOM   2365  N   HIS A 295      -0.492  16.000 -10.258  1.00 96.56           N  
ATOM   2366  CA  HIS A 295      -1.543  16.969  -9.961  1.00 96.56           C  
ATOM   2367  C   HIS A 295      -2.107  17.578 -11.234  1.00 96.56           C  
ATOM   2368  CB  HIS A 295      -1.012  18.062  -9.039  1.00 96.56           C  
ATOM   2369  O   HIS A 295      -3.303  17.875 -11.312  1.00 96.56           O  
ATOM   2370  CG  HIS A 295      -0.537  17.562  -7.711  1.00 96.56           C  
ATOM   2371  CD2 HIS A 295      -1.192  17.391  -6.539  1.00 96.56           C  
ATOM   2372  ND1 HIS A 295       0.764  17.172  -7.488  1.00 96.56           N  
ATOM   2373  CE1 HIS A 295       0.888  16.766  -6.234  1.00 96.56           C  
ATOM   2374  NE2 HIS A 295      -0.284  16.906  -5.637  1.00 96.56           N  
ATOM   2375  N   SER A 296      -1.356  17.750 -12.242  1.00 95.00           N  
ATOM   2376  CA  SER A 296      -1.790  18.297 -13.523  1.00 95.00           C  
ATOM   2377  C   SER A 296      -2.666  17.297 -14.273  1.00 95.00           C  
ATOM   2378  CB  SER A 296      -0.583  18.672 -14.383  1.00 95.00           C  
ATOM   2379  O   SER A 296      -3.424  17.688 -15.172  1.00 95.00           O  
ATOM   2380  OG  SER A 296       0.129  17.516 -14.789  1.00 95.00           O  
ATOM   2381  N   GLY A 297      -2.467  16.031 -14.008  1.00 96.94           N  
ATOM   2382  CA  GLY A 297      -3.219  14.992 -14.711  1.00 96.94           C  
ATOM   2383  C   GLY A 297      -2.561  14.547 -16.000  1.00 96.94           C  
ATOM   2384  O   GLY A 297      -3.084  13.680 -16.703  1.00 96.94           O  
ATOM   2385  N   ARG A 298      -1.457  15.102 -16.281  1.00 96.81           N  
ATOM   2386  CA  ARG A 298      -0.770  14.789 -17.531  1.00 96.81           C  
ATOM   2387  C   ARG A 298       0.087  13.539 -17.391  1.00 96.81           C  
ATOM   2388  CB  ARG A 298       0.097  15.969 -17.984  1.00 96.81           C  
ATOM   2389  O   ARG A 298       0.196  12.742 -18.328  1.00 96.81           O  
ATOM   2390  CG  ARG A 298       0.915  15.695 -19.234  1.00 96.81           C  
ATOM   2391  CD  ARG A 298       1.674  16.938 -19.688  1.00 96.81           C  
ATOM   2392  NE  ARG A 298       2.484  16.656 -20.875  1.00 96.81           N  
ATOM   2393  NH1 ARG A 298       3.344  18.797 -21.031  1.00 96.81           N  
ATOM   2394  NH2 ARG A 298       3.955  17.188 -22.562  1.00 96.81           N  
ATOM   2395  CZ  ARG A 298       3.260  17.547 -21.484  1.00 96.81           C  
ATOM   2396  N   TYR A 299       0.689  13.383 -16.219  1.00 97.88           N  
ATOM   2397  CA  TYR A 299       1.642  12.297 -16.016  1.00 97.88           C  
ATOM   2398  C   TYR A 299       1.128  11.320 -14.961  1.00 97.88           C  
ATOM   2399  CB  TYR A 299       3.004  12.852 -15.578  1.00 97.88           C  
ATOM   2400  O   TYR A 299       0.210  11.633 -14.203  1.00 97.88           O  
ATOM   2401  CG  TYR A 299       3.611  13.805 -16.578  1.00 97.88           C  
ATOM   2402  CD1 TYR A 299       4.234  13.336 -17.734  1.00 97.88           C  
ATOM   2403  CD2 TYR A 299       3.564  15.180 -16.375  1.00 97.88           C  
ATOM   2404  CE1 TYR A 299       4.797  14.211 -18.656  1.00 97.88           C  
ATOM   2405  CE2 TYR A 299       4.125  16.062 -17.297  1.00 97.88           C  
ATOM   2406  OH  TYR A 299       5.293  16.438 -19.344  1.00 97.88           O  
ATOM   2407  CZ  TYR A 299       4.738  15.570 -18.422  1.00 97.88           C  
ATOM   2408  N   MET A 300       1.688  10.180 -14.992  1.00 97.81           N  
ATOM   2409  CA  MET A 300       1.432   9.125 -14.008  1.00 97.81           C  
ATOM   2410  C   MET A 300       2.734   8.477 -13.555  1.00 97.81           C  
ATOM   2411  CB  MET A 300       0.494   8.062 -14.594  1.00 97.81           C  
ATOM   2412  O   MET A 300       3.650   8.289 -14.359  1.00 97.81           O  
ATOM   2413  CG  MET A 300       0.237   6.898 -13.656  1.00 97.81           C  
ATOM   2414  SD  MET A 300      -0.862   5.629 -14.398  1.00 97.81           S  
ATOM   2415  CE  MET A 300       0.218   5.000 -15.711  1.00 97.81           C  
ATOM   2416  N   MET A 301       2.795   8.203 -12.320  1.00 98.31           N  
ATOM   2417  CA  MET A 301       3.971   7.586 -11.711  1.00 98.31           C  
ATOM   2418  C   MET A 301       3.645   6.188 -11.195  1.00 98.31           C  
ATOM   2419  CB  MET A 301       4.504   8.453 -10.578  1.00 98.31           C  
ATOM   2420  O   MET A 301       2.580   5.969 -10.617  1.00 98.31           O  
ATOM   2421  CG  MET A 301       5.637   7.812  -9.789  1.00 98.31           C  
ATOM   2422  SD  MET A 301       6.332   8.930  -8.516  1.00 98.31           S  
ATOM   2423  CE  MET A 301       4.918   9.047  -7.383  1.00 98.31           C  
ATOM   2424  N   THR A 302       4.477   5.250 -11.414  1.00 98.38           N  
ATOM   2425  CA  THR A 302       4.352   3.893 -10.898  1.00 98.38           C  
ATOM   2426  C   THR A 302       5.586   3.506 -10.094  1.00 98.38           C  
ATOM   2427  CB  THR A 302       4.145   2.877 -12.039  1.00 98.38           C  
ATOM   2428  O   THR A 302       6.703   3.924 -10.406  1.00 98.38           O  
ATOM   2429  CG2 THR A 302       2.883   3.193 -12.836  1.00 98.38           C  
ATOM   2430  OG1 THR A 302       5.273   2.920 -12.922  1.00 98.38           O  
ATOM   2431  N   ARG A 303       5.355   2.760  -9.008  1.00 98.50           N  
ATOM   2432  CA  ARG A 303       6.426   2.232  -8.156  1.00 98.50           C  
ATOM   2433  C   ARG A 303       6.449   0.708  -8.195  1.00 98.50           C  
ATOM   2434  CB  ARG A 303       6.262   2.719  -6.719  1.00 98.50           C  
ATOM   2435  O   ARG A 303       5.492   0.056  -7.770  1.00 98.50           O  
ATOM   2436  CG  ARG A 303       7.188   2.035  -5.727  1.00 98.50           C  
ATOM   2437  CD  ARG A 303       8.648   2.371  -5.996  1.00 98.50           C  
ATOM   2438  NE  ARG A 303       9.531   1.761  -5.008  1.00 98.50           N  
ATOM   2439  NH1 ARG A 303       9.672   3.637  -3.668  1.00 98.50           N  
ATOM   2440  NH2 ARG A 303      10.797   1.726  -3.092  1.00 98.50           N  
ATOM   2441  CZ  ARG A 303      10.000   2.375  -3.926  1.00 98.50           C  
ATOM   2442  N   ASP A 304       7.434   0.157  -8.820  1.00 97.62           N  
ATOM   2443  CA  ASP A 304       7.715  -1.270  -8.688  1.00 97.62           C  
ATOM   2444  C   ASP A 304       8.828  -1.519  -7.668  1.00 97.62           C  
ATOM   2445  CB  ASP A 304       8.094  -1.870 -10.039  1.00 97.62           C  
ATOM   2446  O   ASP A 304       9.234  -0.604  -6.949  1.00 97.62           O  
ATOM   2447  CG  ASP A 304       9.305  -1.193 -10.672  1.00 97.62           C  
ATOM   2448  OD1 ASP A 304      10.281  -0.904  -9.953  1.00 97.62           O  
ATOM   2449  OD2 ASP A 304       9.273  -0.946 -11.891  1.00 97.62           O  
ATOM   2450  N   TYR A 305       9.273  -2.713  -7.512  1.00 97.50           N  
ATOM   2451  CA  TYR A 305      10.211  -3.033  -6.441  1.00 97.50           C  
ATOM   2452  C   TYR A 305      11.539  -2.322  -6.652  1.00 97.50           C  
ATOM   2453  CB  TYR A 305      10.438  -4.547  -6.359  1.00 97.50           C  
ATOM   2454  O   TYR A 305      12.156  -1.845  -5.691  1.00 97.50           O  
ATOM   2455  CG  TYR A 305      11.227  -4.977  -5.148  1.00 97.50           C  
ATOM   2456  CD1 TYR A 305      12.578  -5.289  -5.246  1.00 97.50           C  
ATOM   2457  CD2 TYR A 305      10.617  -5.078  -3.900  1.00 97.50           C  
ATOM   2458  CE1 TYR A 305      13.305  -5.688  -4.129  1.00 97.50           C  
ATOM   2459  CE2 TYR A 305      11.336  -5.477  -2.777  1.00 97.50           C  
ATOM   2460  OH  TYR A 305      13.398  -6.172  -1.796  1.00 97.50           O  
ATOM   2461  CZ  TYR A 305      12.680  -5.777  -2.902  1.00 97.50           C  
ATOM   2462  N   LEU A 306      11.961  -2.166  -7.922  1.00 97.38           N  
ATOM   2463  CA  LEU A 306      13.312  -1.684  -8.195  1.00 97.38           C  
ATOM   2464  C   LEU A 306      13.289  -0.207  -8.578  1.00 97.38           C  
ATOM   2465  CB  LEU A 306      13.953  -2.504  -9.320  1.00 97.38           C  
ATOM   2466  O   LEU A 306      14.281   0.501  -8.383  1.00 97.38           O  
ATOM   2467  CG  LEU A 306      14.297  -3.957  -8.984  1.00 97.38           C  
ATOM   2468  CD1 LEU A 306      14.938  -4.645 -10.188  1.00 97.38           C  
ATOM   2469  CD2 LEU A 306      15.227  -4.023  -7.773  1.00 97.38           C  
ATOM   2470  N   SER A 307      12.133   0.290  -9.086  1.00 97.88           N  
ATOM   2471  CA  SER A 307      12.219   1.605  -9.711  1.00 97.88           C  
ATOM   2472  C   SER A 307      10.898   2.355  -9.594  1.00 97.88           C  
ATOM   2473  CB  SER A 307      12.609   1.477 -11.180  1.00 97.88           C  
ATOM   2474  O   SER A 307       9.883   1.777  -9.203  1.00 97.88           O  
ATOM   2475  OG  SER A 307      11.625   0.756 -11.906  1.00 97.88           O  
ATOM   2476  N   VAL A 308      11.008   3.654  -9.844  1.00 98.38           N  
ATOM   2477  CA  VAL A 308       9.883   4.555 -10.078  1.00 98.38           C  
ATOM   2478  C   VAL A 308       9.875   4.988 -11.539  1.00 98.38           C  
ATOM   2479  CB  VAL A 308       9.938   5.789  -9.156  1.00 98.38           C  
ATOM   2480  O   VAL A 308      10.891   5.445 -12.070  1.00 98.38           O  
ATOM   2481  CG1 VAL A 308       8.883   6.816  -9.562  1.00 98.38           C  
ATOM   2482  CG2 VAL A 308       9.750   5.375  -7.695  1.00 98.38           C  
ATOM   2483  N   LYS A 309       8.773   4.863 -12.180  1.00 98.00           N  
ATOM   2484  CA  LYS A 309       8.617   5.215 -13.594  1.00 98.00           C  
ATOM   2485  C   LYS A 309       7.555   6.289 -13.781  1.00 98.00           C  
ATOM   2486  CB  LYS A 309       8.266   3.979 -14.422  1.00 98.00           C  
ATOM   2487  O   LYS A 309       6.492   6.234 -13.156  1.00 98.00           O  
ATOM   2488  CG  LYS A 309       9.359   2.918 -14.445  1.00 98.00           C  
ATOM   2489  CD  LYS A 309       8.906   1.665 -15.180  1.00 98.00           C  
ATOM   2490  CE  LYS A 309       9.961   0.567 -15.125  1.00 98.00           C  
ATOM   2491  NZ  LYS A 309       9.477  -0.695 -15.758  1.00 98.00           N  
ATOM   2492  N   ILE A 310       7.836   7.246 -14.609  1.00 98.38           N  
ATOM   2493  CA  ILE A 310       6.895   8.305 -14.953  1.00 98.38           C  
ATOM   2494  C   ILE A 310       6.395   8.102 -16.391  1.00 98.38           C  
ATOM   2495  CB  ILE A 310       7.543   9.703 -14.812  1.00 98.38           C  
ATOM   2496  O   ILE A 310       7.191   7.961 -17.312  1.00 98.38           O  
ATOM   2497  CG1 ILE A 310       8.055   9.906 -13.383  1.00 98.38           C  
ATOM   2498  CG2 ILE A 310       6.547  10.797 -15.203  1.00 98.38           C  
ATOM   2499  CD1 ILE A 310       8.688  11.273 -13.141  1.00 98.38           C  
ATOM   2500  N   TRP A 311       5.168   8.078 -16.500  1.00 97.94           N  
ATOM   2501  CA  TRP A 311       4.504   7.875 -17.781  1.00 97.94           C  
ATOM   2502  C   TRP A 311       3.785   9.148 -18.219  1.00 97.94           C  
ATOM   2503  CB  TRP A 311       3.510   6.715 -17.688  1.00 97.94           C  
ATOM   2504  O   TRP A 311       3.219   9.867 -17.391  1.00 97.94           O  
ATOM   2505  CG  TRP A 311       4.117   5.426 -17.219  1.00 97.94           C  
ATOM   2506  CD1 TRP A 311       4.426   5.082 -15.938  1.00 97.94           C  
ATOM   2507  CD2 TRP A 311       4.492   4.312 -18.031  1.00 97.94           C  
ATOM   2508  CE2 TRP A 311       5.023   3.326 -17.172  1.00 97.94           C  
ATOM   2509  CE3 TRP A 311       4.434   4.055 -19.406  1.00 97.94           C  
ATOM   2510  NE1 TRP A 311       4.969   3.818 -15.898  1.00 97.94           N  
ATOM   2511  CH2 TRP A 311       5.418   1.868 -19.000  1.00 97.94           C  
ATOM   2512  CZ2 TRP A 311       5.488   2.098 -17.656  1.00 97.94           C  
ATOM   2513  CZ3 TRP A 311       4.898   2.830 -19.875  1.00 97.94           C  
ATOM   2514  N   ASP A 312       3.822   9.414 -19.422  1.00 97.12           N  
ATOM   2515  CA  ASP A 312       2.959  10.391 -20.078  1.00 97.12           C  
ATOM   2516  C   ASP A 312       1.681   9.734 -20.594  1.00 97.12           C  
ATOM   2517  CB  ASP A 312       3.701  11.078 -21.219  1.00 97.12           C  
ATOM   2518  O   ASP A 312       1.737   8.750 -21.328  1.00 97.12           O  
ATOM   2519  CG  ASP A 312       2.957  12.289 -21.766  1.00 97.12           C  
ATOM   2520  OD1 ASP A 312       1.707  12.297 -21.734  1.00 97.12           O  
ATOM   2521  OD2 ASP A 312       3.625  13.234 -22.234  1.00 97.12           O  
ATOM   2522  N   LEU A 313       0.587  10.250 -20.297  1.00 95.69           N  
ATOM   2523  CA  LEU A 313      -0.695   9.656 -20.672  1.00 95.69           C  
ATOM   2524  C   LEU A 313      -0.857   9.633 -22.188  1.00 95.69           C  
ATOM   2525  CB  LEU A 313      -1.849  10.438 -20.047  1.00 95.69           C  
ATOM   2526  O   LEU A 313      -1.684   8.883 -22.719  1.00 95.69           O  
ATOM   2527  CG  LEU A 313      -1.992  10.320 -18.516  1.00 95.69           C  
ATOM   2528  CD1 LEU A 313      -3.203  11.109 -18.047  1.00 95.69           C  
ATOM   2529  CD2 LEU A 313      -2.102   8.859 -18.109  1.00 95.69           C  
ATOM   2530  N   ASN A 314      -0.128  10.398 -22.828  1.00 93.50           N  
ATOM   2531  CA  ASN A 314      -0.206  10.461 -24.281  1.00 93.50           C  
ATOM   2532  C   ASN A 314       0.844   9.562 -24.938  1.00 93.50           C  
ATOM   2533  CB  ASN A 314      -0.053  11.898 -24.766  1.00 93.50           C  
ATOM   2534  O   ASN A 314       0.891   9.445 -26.156  1.00 93.50           O  
ATOM   2535  CG  ASN A 314      -1.188  12.797 -24.312  1.00 93.50           C  
ATOM   2536  ND2 ASN A 314      -0.873  14.055 -24.031  1.00 93.50           N  
ATOM   2537  OD1 ASN A 314      -2.338  12.359 -24.219  1.00 93.50           O  
ATOM   2538  N   MET A 315       1.743   8.938 -24.172  1.00 91.12           N  
ATOM   2539  CA  MET A 315       2.781   8.023 -24.656  1.00 91.12           C  
ATOM   2540  C   MET A 315       2.760   6.715 -23.875  1.00 91.12           C  
ATOM   2541  CB  MET A 315       4.160   8.680 -24.547  1.00 91.12           C  
ATOM   2542  O   MET A 315       3.516   6.547 -22.906  1.00 91.12           O  
ATOM   2543  CG  MET A 315       5.250   7.938 -25.297  1.00 91.12           C  
ATOM   2544  SD  MET A 315       6.891   8.742 -25.141  1.00 91.12           S  
ATOM   2545  CE  MET A 315       6.574  10.289 -26.047  1.00 91.12           C  
ATOM   2546  N   GLU A 316       2.078   5.680 -24.344  1.00 87.75           N  
ATOM   2547  CA  GLU A 316       1.778   4.465 -23.594  1.00 87.75           C  
ATOM   2548  C   GLU A 316       2.859   3.406 -23.812  1.00 87.75           C  
ATOM   2549  CB  GLU A 316       0.411   3.908 -24.000  1.00 87.75           C  
ATOM   2550  O   GLU A 316       2.938   2.436 -23.047  1.00 87.75           O  
ATOM   2551  CG  GLU A 316      -0.568   4.969 -24.484  1.00 87.75           C  
ATOM   2552  CD  GLU A 316      -1.863   4.387 -25.031  1.00 87.75           C  
ATOM   2553  OE1 GLU A 316      -2.607   5.117 -25.719  1.00 87.75           O  
ATOM   2554  OE2 GLU A 316      -2.135   3.197 -24.750  1.00 87.75           O  
ATOM   2555  N   ASN A 317       3.736   3.531 -24.656  1.00 90.25           N  
ATOM   2556  CA  ASN A 317       4.629   2.455 -25.078  1.00 90.25           C  
ATOM   2557  C   ASN A 317       5.848   2.352 -24.172  1.00 90.25           C  
ATOM   2558  CB  ASN A 317       5.062   2.654 -26.531  1.00 90.25           C  
ATOM   2559  O   ASN A 317       6.477   1.295 -24.094  1.00 90.25           O  
ATOM   2560  CG  ASN A 317       3.916   2.500 -27.516  1.00 90.25           C  
ATOM   2561  ND2 ASN A 317       4.109   2.986 -28.734  1.00 90.25           N  
ATOM   2562  OD1 ASN A 317       2.865   1.947 -27.172  1.00 90.25           O  
ATOM   2563  N   ARG A 318       6.164   3.559 -23.609  1.00 93.12           N  
ATOM   2564  CA  ARG A 318       7.320   3.541 -22.719  1.00 93.12           C  
ATOM   2565  C   ARG A 318       7.223   4.652 -21.688  1.00 93.12           C  
ATOM   2566  CB  ARG A 318       8.617   3.684 -23.516  1.00 93.12           C  
ATOM   2567  O   ARG A 318       6.625   5.699 -21.938  1.00 93.12           O  
ATOM   2568  CG  ARG A 318       8.727   4.984 -24.297  1.00 93.12           C  
ATOM   2569  CD  ARG A 318      10.023   5.066 -25.078  1.00 93.12           C  
ATOM   2570  NE  ARG A 318      10.141   6.332 -25.797  1.00 93.12           N  
ATOM   2571  NH1 ARG A 318      12.297   5.953 -26.547  1.00 93.12           N  
ATOM   2572  NH2 ARG A 318      11.219   7.895 -27.094  1.00 93.12           N  
ATOM   2573  CZ  ARG A 318      11.219   6.723 -26.484  1.00 93.12           C  
ATOM   2574  N   PRO A 319       7.840   4.449 -20.609  1.00 96.31           N  
ATOM   2575  CA  PRO A 319       7.914   5.543 -19.641  1.00 96.31           C  
ATOM   2576  C   PRO A 319       8.805   6.691 -20.125  1.00 96.31           C  
ATOM   2577  CB  PRO A 319       8.508   4.875 -18.406  1.00 96.31           C  
ATOM   2578  O   PRO A 319       9.812   6.457 -20.781  1.00 96.31           O  
ATOM   2579  CG  PRO A 319       9.289   3.715 -18.922  1.00 96.31           C  
ATOM   2580  CD  PRO A 319       8.641   3.240 -20.188  1.00 96.31           C  
ATOM   2581  N   VAL A 320       8.453   7.875 -19.766  1.00 96.75           N  
ATOM   2582  CA  VAL A 320       9.219   9.047 -20.188  1.00 96.75           C  
ATOM   2583  C   VAL A 320      10.422   9.234 -19.250  1.00 96.75           C  
ATOM   2584  CB  VAL A 320       8.344  10.320 -20.188  1.00 96.75           C  
ATOM   2585  O   VAL A 320      11.430   9.812 -19.656  1.00 96.75           O  
ATOM   2586  CG1 VAL A 320       7.336  10.289 -21.328  1.00 96.75           C  
ATOM   2587  CG2 VAL A 320       7.625  10.477 -18.844  1.00 96.75           C  
ATOM   2588  N   GLU A 321      10.312   8.773 -18.000  1.00 97.25           N  
ATOM   2589  CA  GLU A 321      11.391   8.805 -17.000  1.00 97.25           C  
ATOM   2590  C   GLU A 321      11.422   7.523 -16.172  1.00 97.25           C  
ATOM   2591  CB  GLU A 321      11.234  10.023 -16.094  1.00 97.25           C  
ATOM   2592  O   GLU A 321      10.375   6.988 -15.812  1.00 97.25           O  
ATOM   2593  CG  GLU A 321      11.102  11.344 -16.828  1.00 97.25           C  
ATOM   2594  CD  GLU A 321      10.578  12.469 -15.961  1.00 97.25           C  
ATOM   2595  OE1 GLU A 321      10.039  13.461 -16.516  1.00 97.25           O  
ATOM   2596  OE2 GLU A 321      10.703  12.367 -14.727  1.00 97.25           O  
ATOM   2597  N   THR A 322      12.602   7.004 -15.867  1.00 97.25           N  
ATOM   2598  CA  THR A 322      12.805   5.848 -14.992  1.00 97.25           C  
ATOM   2599  C   THR A 322      13.875   6.141 -13.945  1.00 97.25           C  
ATOM   2600  CB  THR A 322      13.195   4.602 -15.805  1.00 97.25           C  
ATOM   2601  O   THR A 322      15.016   6.473 -14.297  1.00 97.25           O  
ATOM   2602  CG2 THR A 322      13.352   3.383 -14.898  1.00 97.25           C  
ATOM   2603  OG1 THR A 322      12.188   4.332 -16.781  1.00 97.25           O  
ATOM   2604  N   TYR A 323      13.539   6.047 -12.703  1.00 97.94           N  
ATOM   2605  CA  TYR A 323      14.438   6.277 -11.578  1.00 97.94           C  
ATOM   2606  C   TYR A 323      14.711   4.980 -10.820  1.00 97.94           C  
ATOM   2607  CB  TYR A 323      13.859   7.328 -10.625  1.00 97.94           C  
ATOM   2608  O   TYR A 323      13.789   4.363 -10.289  1.00 97.94           O  
ATOM   2609  CG  TYR A 323      13.547   8.648 -11.297  1.00 97.94           C  
ATOM   2610  CD1 TYR A 323      14.570   9.516 -11.672  1.00 97.94           C  
ATOM   2611  CD2 TYR A 323      12.234   9.023 -11.555  1.00 97.94           C  
ATOM   2612  CE1 TYR A 323      14.289  10.734 -12.281  1.00 97.94           C  
ATOM   2613  CE2 TYR A 323      11.945  10.234 -12.172  1.00 97.94           C  
ATOM   2614  OH  TYR A 323      12.688  12.281 -13.141  1.00 97.94           O  
ATOM   2615  CZ  TYR A 323      12.977  11.086 -12.531  1.00 97.94           C  
ATOM   2616  N   GLN A 324      15.938   4.613 -10.656  1.00 97.31           N  
ATOM   2617  CA  GLN A 324      16.328   3.404  -9.938  1.00 97.31           C  
ATOM   2618  C   GLN A 324      16.328   3.641  -8.430  1.00 97.31           C  
ATOM   2619  CB  GLN A 324      17.703   2.920 -10.391  1.00 97.31           C  
ATOM   2620  O   GLN A 324      17.000   4.551  -7.938  1.00 97.31           O  
ATOM   2621  CG  GLN A 324      17.766   2.561 -11.867  1.00 97.31           C  
ATOM   2622  CD  GLN A 324      16.797   1.448 -12.250  1.00 97.31           C  
ATOM   2623  NE2 GLN A 324      16.266   1.511 -13.461  1.00 97.31           N  
ATOM   2624  OE1 GLN A 324      16.547   0.540 -11.453  1.00 97.31           O  
ATOM   2625  N   VAL A 325      15.664   2.816  -7.688  1.00 97.81           N  
ATOM   2626  CA  VAL A 325      15.539   2.971  -6.242  1.00 97.81           C  
ATOM   2627  C   VAL A 325      16.312   1.861  -5.535  1.00 97.81           C  
ATOM   2628  CB  VAL A 325      14.062   2.951  -5.793  1.00 97.81           C  
ATOM   2629  O   VAL A 325      17.125   2.133  -4.645  1.00 97.81           O  
ATOM   2630  CG1 VAL A 325      13.953   3.100  -4.277  1.00 97.81           C  
ATOM   2631  CG2 VAL A 325      13.281   4.059  -6.496  1.00 97.81           C  
ATOM   2632  N   HIS A 326      16.125   0.579  -5.941  1.00 97.31           N  
ATOM   2633  CA  HIS A 326      16.703  -0.589  -5.285  1.00 97.31           C  
ATOM   2634  C   HIS A 326      17.656  -1.321  -6.215  1.00 97.31           C  
ATOM   2635  CB  HIS A 326      15.594  -1.540  -4.820  1.00 97.31           C  
ATOM   2636  O   HIS A 326      17.766  -2.549  -6.160  1.00 97.31           O  
ATOM   2637  CG  HIS A 326      14.867  -1.066  -3.600  1.00 97.31           C  
ATOM   2638  CD2 HIS A 326      15.188  -0.111  -2.693  1.00 97.31           C  
ATOM   2639  ND1 HIS A 326      13.664  -1.600  -3.195  1.00 97.31           N  
ATOM   2640  CE1 HIS A 326      13.266  -0.989  -2.090  1.00 97.31           C  
ATOM   2641  NE2 HIS A 326      14.172  -0.082  -1.766  1.00 97.31           N  
ATOM   2642  N   GLU A 327      18.328  -0.644  -7.094  1.00 95.06           N  
ATOM   2643  CA  GLU A 327      19.266  -1.292  -8.000  1.00 95.06           C  
ATOM   2644  C   GLU A 327      20.359  -2.023  -7.234  1.00 95.06           C  
ATOM   2645  CB  GLU A 327      19.891  -0.267  -8.961  1.00 95.06           C  
ATOM   2646  O   GLU A 327      20.766  -3.129  -7.609  1.00 95.06           O  
ATOM   2647  CG  GLU A 327      20.797  -0.879 -10.008  1.00 95.06           C  
ATOM   2648  CD  GLU A 327      20.078  -1.846 -10.938  1.00 95.06           C  
ATOM   2649  OE1 GLU A 327      20.734  -2.730 -11.523  1.00 95.06           O  
ATOM   2650  OE2 GLU A 327      18.844  -1.715 -11.086  1.00 95.06           O  
ATOM   2651  N   TYR A 328      20.797  -1.451  -6.121  1.00 94.00           N  
ATOM   2652  CA  TYR A 328      21.859  -2.021  -5.316  1.00 94.00           C  
ATOM   2653  C   TYR A 328      21.406  -3.297  -4.617  1.00 94.00           C  
ATOM   2654  CB  TYR A 328      22.359  -1.008  -4.277  1.00 94.00           C  
ATOM   2655  O   TYR A 328      22.219  -4.043  -4.074  1.00 94.00           O  
ATOM   2656  CG  TYR A 328      21.250  -0.390  -3.461  1.00 94.00           C  
ATOM   2657  CD1 TYR A 328      20.734   0.867  -3.781  1.00 94.00           C  
ATOM   2658  CD2 TYR A 328      20.719  -1.060  -2.369  1.00 94.00           C  
ATOM   2659  CE1 TYR A 328      19.719   1.442  -3.029  1.00 94.00           C  
ATOM   2660  CE2 TYR A 328      19.688  -0.494  -1.609  1.00 94.00           C  
ATOM   2661  OH  TYR A 328      18.188   1.319  -1.200  1.00 94.00           O  
ATOM   2662  CZ  TYR A 328      19.203   0.755  -1.948  1.00 94.00           C  
ATOM   2663  N   LEU A 329      20.141  -3.576  -4.648  1.00 95.81           N  
ATOM   2664  CA  LEU A 329      19.609  -4.758  -3.980  1.00 95.81           C  
ATOM   2665  C   LEU A 329      19.500  -5.926  -4.953  1.00 95.81           C  
ATOM   2666  CB  LEU A 329      18.234  -4.449  -3.375  1.00 95.81           C  
ATOM   2667  O   LEU A 329      19.078  -7.023  -4.566  1.00 95.81           O  
ATOM   2668  CG  LEU A 329      18.219  -3.459  -2.211  1.00 95.81           C  
ATOM   2669  CD1 LEU A 329      16.781  -3.248  -1.719  1.00 95.81           C  
ATOM   2670  CD2 LEU A 329      19.109  -3.947  -1.076  1.00 95.81           C  
ATOM   2671  N   ARG A 330      19.797  -5.766  -6.199  1.00 92.81           N  
ATOM   2672  CA  ARG A 330      19.672  -6.812  -7.211  1.00 92.81           C  
ATOM   2673  C   ARG A 330      20.453  -8.055  -6.812  1.00 92.81           C  
ATOM   2674  CB  ARG A 330      20.141  -6.305  -8.570  1.00 92.81           C  
ATOM   2675  O   ARG A 330      20.016  -9.180  -7.047  1.00 92.81           O  
ATOM   2676  CG  ARG A 330      19.094  -5.508  -9.328  1.00 92.81           C  
ATOM   2677  CD  ARG A 330      19.516  -5.262 -10.773  1.00 92.81           C  
ATOM   2678  NE  ARG A 330      18.500  -4.504 -11.508  1.00 92.81           N  
ATOM   2679  NH1 ARG A 330      18.250  -6.062 -13.188  1.00 92.81           N  
ATOM   2680  NH2 ARG A 330      17.016  -4.129 -13.219  1.00 92.81           N  
ATOM   2681  CZ  ARG A 330      17.922  -4.898 -12.633  1.00 92.81           C  
ATOM   2682  N   SER A 331      21.578  -7.871  -6.191  1.00 90.62           N  
ATOM   2683  CA  SER A 331      22.422  -8.984  -5.785  1.00 90.62           C  
ATOM   2684  C   SER A 331      21.891  -9.656  -4.523  1.00 90.62           C  
ATOM   2685  CB  SER A 331      23.859  -8.500  -5.547  1.00 90.62           C  
ATOM   2686  O   SER A 331      22.359 -10.734  -4.145  1.00 90.62           O  
ATOM   2687  OG  SER A 331      23.906  -7.520  -4.527  1.00 90.62           O  
ATOM   2688  N   LYS A 332      20.984  -9.023  -3.900  1.00 92.00           N  
ATOM   2689  CA  LYS A 332      20.469  -9.531  -2.635  1.00 92.00           C  
ATOM   2690  C   LYS A 332      19.031 -10.047  -2.793  1.00 92.00           C  
ATOM   2691  CB  LYS A 332      20.516  -8.438  -1.562  1.00 92.00           C  
ATOM   2692  O   LYS A 332      18.344 -10.266  -1.803  1.00 92.00           O  
ATOM   2693  CG  LYS A 332      21.906  -7.965  -1.221  1.00 92.00           C  
ATOM   2694  CD  LYS A 332      22.703  -9.039  -0.490  1.00 92.00           C  
ATOM   2695  CE  LYS A 332      24.078  -8.539  -0.073  1.00 92.00           C  
ATOM   2696  NZ  LYS A 332      24.891  -9.617   0.582  1.00 92.00           N  
ATOM   2697  N   LEU A 333      18.562 -10.180  -4.004  1.00 91.31           N  
ATOM   2698  CA  LEU A 333      17.188 -10.555  -4.273  1.00 91.31           C  
ATOM   2699  C   LEU A 333      16.859 -11.906  -3.662  1.00 91.31           C  
ATOM   2700  CB  LEU A 333      16.922 -10.578  -5.781  1.00 91.31           C  
ATOM   2701  O   LEU A 333      15.758 -12.109  -3.137  1.00 91.31           O  
ATOM   2702  CG  LEU A 333      16.828  -9.227  -6.480  1.00 91.31           C  
ATOM   2703  CD1 LEU A 333      16.609  -9.414  -7.977  1.00 91.31           C  
ATOM   2704  CD2 LEU A 333      15.711  -8.383  -5.867  1.00 91.31           C  
ATOM   2705  N   CYS A 334      17.750 -12.797  -3.678  1.00 85.75           N  
ATOM   2706  CA  CYS A 334      17.547 -14.125  -3.105  1.00 85.75           C  
ATOM   2707  C   CYS A 334      17.312 -14.039  -1.603  1.00 85.75           C  
ATOM   2708  CB  CYS A 334      18.734 -15.031  -3.396  1.00 85.75           C  
ATOM   2709  O   CYS A 334      16.375 -14.641  -1.078  1.00 85.75           O  
ATOM   2710  SG  CYS A 334      18.844 -15.562  -5.117  1.00 85.75           S  
ATOM   2711  N   SER A 335      18.188 -13.328  -1.010  1.00 86.19           N  
ATOM   2712  CA  SER A 335      18.047 -13.133   0.430  1.00 86.19           C  
ATOM   2713  C   SER A 335      16.750 -12.414   0.771  1.00 86.19           C  
ATOM   2714  CB  SER A 335      19.234 -12.336   0.978  1.00 86.19           C  
ATOM   2715  O   SER A 335      16.078 -12.781   1.735  1.00 86.19           O  
ATOM   2716  OG  SER A 335      19.172 -12.250   2.391  1.00 86.19           O  
ATOM   2717  N   LEU A 336      16.375 -11.461   0.028  1.00 92.00           N  
ATOM   2718  CA  LEU A 336      15.141 -10.703   0.228  1.00 92.00           C  
ATOM   2719  C   LEU A 336      13.922 -11.594   0.034  1.00 92.00           C  
ATOM   2720  CB  LEU A 336      15.086  -9.516  -0.735  1.00 92.00           C  
ATOM   2721  O   LEU A 336      12.906 -11.422   0.718  1.00 92.00           O  
ATOM   2722  CG  LEU A 336      16.047  -8.367  -0.456  1.00 92.00           C  
ATOM   2723  CD1 LEU A 336      16.188  -7.473  -1.687  1.00 92.00           C  
ATOM   2724  CD2 LEU A 336      15.586  -7.551   0.748  1.00 92.00           C  
ATOM   2725  N   TYR A 337      14.055 -12.523  -0.867  1.00 87.00           N  
ATOM   2726  CA  TYR A 337      12.977 -13.477  -1.103  1.00 87.00           C  
ATOM   2727  C   TYR A 337      12.836 -14.430   0.076  1.00 87.00           C  
ATOM   2728  CB  TYR A 337      13.234 -14.266  -2.387  1.00 87.00           C  
ATOM   2729  O   TYR A 337      11.719 -14.688   0.540  1.00 87.00           O  
ATOM   2730  CG  TYR A 337      12.148 -15.258  -2.717  1.00 87.00           C  
ATOM   2731  CD1 TYR A 337      12.297 -16.609  -2.420  1.00 87.00           C  
ATOM   2732  CD2 TYR A 337      10.969 -14.852  -3.324  1.00 87.00           C  
ATOM   2733  CE1 TYR A 337      11.297 -17.531  -2.723  1.00 87.00           C  
ATOM   2734  CE2 TYR A 337       9.961 -15.758  -3.633  1.00 87.00           C  
ATOM   2735  OH  TYR A 337       9.141 -18.000  -3.629  1.00 87.00           O  
ATOM   2736  CZ  TYR A 337      10.133 -17.094  -3.328  1.00 87.00           C  
ATOM   2737  N   GLU A 338      13.891 -14.828   0.671  1.00 80.75           N  
ATOM   2738  CA  GLU A 338      13.891 -15.773   1.786  1.00 80.75           C  
ATOM   2739  C   GLU A 338      13.297 -15.133   3.043  1.00 80.75           C  
ATOM   2740  CB  GLU A 338      15.305 -16.281   2.070  1.00 80.75           C  
ATOM   2741  O   GLU A 338      12.680 -15.820   3.859  1.00 80.75           O  
ATOM   2742  CG  GLU A 338      15.812 -17.281   1.046  1.00 80.75           C  
ATOM   2743  CD  GLU A 338      17.266 -17.672   1.267  1.00 80.75           C  
ATOM   2744  OE1 GLU A 338      17.781 -18.516   0.502  1.00 80.75           O  
ATOM   2745  OE2 GLU A 338      17.891 -17.141   2.213  1.00 80.75           O  
ATOM   2746  N   ASN A 339      13.391 -13.852   3.080  1.00 82.31           N  
ATOM   2747  CA  ASN A 339      12.875 -13.148   4.250  1.00 82.31           C  
ATOM   2748  C   ASN A 339      11.539 -12.469   3.951  1.00 82.31           C  
ATOM   2749  CB  ASN A 339      13.891 -12.117   4.750  1.00 82.31           C  
ATOM   2750  O   ASN A 339      11.062 -11.664   4.746  1.00 82.31           O  
ATOM   2751  CG  ASN A 339      15.188 -12.750   5.211  1.00 82.31           C  
ATOM   2752  ND2 ASN A 339      16.297 -12.047   5.016  1.00 82.31           N  
ATOM   2753  OD1 ASN A 339      15.195 -13.867   5.734  1.00 82.31           O  
ATOM   2754  N   ASP A 340      11.023 -12.664   2.789  1.00 87.06           N  
ATOM   2755  CA  ASP A 340       9.711 -12.180   2.375  1.00 87.06           C  
ATOM   2756  C   ASP A 340       9.711 -10.656   2.227  1.00 87.06           C  
ATOM   2757  CB  ASP A 340       8.641 -12.609   3.377  1.00 87.06           C  
ATOM   2758  O   ASP A 340       8.641 -10.039   2.168  1.00 87.06           O  
ATOM   2759  CG  ASP A 340       8.570 -14.117   3.553  1.00 87.06           C  
ATOM   2760  OD1 ASP A 340       8.484 -14.844   2.539  1.00 87.06           O  
ATOM   2761  OD2 ASP A 340       8.594 -14.586   4.711  1.00 87.06           O  
ATOM   2762  N   CYS A 341      10.867 -10.016   2.219  1.00 91.81           N  
ATOM   2763  CA  CYS A 341      10.969  -8.562   2.115  1.00 91.81           C  
ATOM   2764  C   CYS A 341      10.703  -8.094   0.688  1.00 91.81           C  
ATOM   2765  CB  CYS A 341      12.352  -8.094   2.561  1.00 91.81           C  
ATOM   2766  O   CYS A 341      10.273  -6.961   0.471  1.00 91.81           O  
ATOM   2767  SG  CYS A 341      12.641  -8.258   4.336  1.00 91.81           S  
ATOM   2768  N   ILE A 342      10.906  -8.969  -0.254  1.00 93.12           N  
ATOM   2769  CA  ILE A 342      10.758  -8.617  -1.663  1.00 93.12           C  
ATOM   2770  C   ILE A 342       9.289  -8.312  -1.961  1.00 93.12           C  
ATOM   2771  CB  ILE A 342      11.266  -9.758  -2.582  1.00 93.12           C  
ATOM   2772  O   ILE A 342       8.969  -7.738  -3.004  1.00 93.12           O  
ATOM   2773  CG1 ILE A 342      11.555  -9.211  -3.984  1.00 93.12           C  
ATOM   2774  CG2 ILE A 342      10.242 -10.898  -2.639  1.00 93.12           C  
ATOM   2775  CD1 ILE A 342      12.344 -10.172  -4.867  1.00 93.12           C  
ATOM   2776  N   PHE A 343       8.352  -8.664  -1.065  1.00 92.12           N  
ATOM   2777  CA  PHE A 343       6.922  -8.445  -1.261  1.00 92.12           C  
ATOM   2778  C   PHE A 343       6.469  -7.164  -0.576  1.00 92.12           C  
ATOM   2779  CB  PHE A 343       6.121  -9.641  -0.727  1.00 92.12           C  
ATOM   2780  O   PHE A 343       5.281  -6.836  -0.584  1.00 92.12           O  
ATOM   2781  CG  PHE A 343       6.430 -10.938  -1.419  1.00 92.12           C  
ATOM   2782  CD1 PHE A 343       6.004 -11.164  -2.723  1.00 92.12           C  
ATOM   2783  CD2 PHE A 343       7.145 -11.938  -0.767  1.00 92.12           C  
ATOM   2784  CE1 PHE A 343       6.289 -12.367  -3.367  1.00 92.12           C  
ATOM   2785  CE2 PHE A 343       7.434 -13.141  -1.403  1.00 92.12           C  
ATOM   2786  CZ  PHE A 343       7.004 -13.352  -2.703  1.00 92.12           C  
ATOM   2787  N   ASP A 344       7.398  -6.453   0.075  1.00 93.62           N  
ATOM   2788  CA  ASP A 344       7.074  -5.164   0.679  1.00 93.62           C  
ATOM   2789  C   ASP A 344       6.535  -4.191  -0.366  1.00 93.62           C  
ATOM   2790  CB  ASP A 344       8.305  -4.570   1.371  1.00 93.62           C  
ATOM   2791  O   ASP A 344       7.090  -4.078  -1.462  1.00 93.62           O  
ATOM   2792  CG  ASP A 344       8.633  -5.258   2.688  1.00 93.62           C  
ATOM   2793  OD1 ASP A 344       7.715  -5.812   3.330  1.00 93.62           O  
ATOM   2794  OD2 ASP A 344       9.812  -5.234   3.086  1.00 93.62           O  
ATOM   2795  N   LYS A 345       5.496  -3.479  -0.095  1.00 95.62           N  
ATOM   2796  CA  LYS A 345       4.844  -2.543  -1.005  1.00 95.62           C  
ATOM   2797  C   LYS A 345       5.219  -1.101  -0.672  1.00 95.62           C  
ATOM   2798  CB  LYS A 345       3.324  -2.713  -0.955  1.00 95.62           C  
ATOM   2799  O   LYS A 345       4.605  -0.481   0.201  1.00 95.62           O  
ATOM   2800  CG  LYS A 345       2.838  -4.062  -1.459  1.00 95.62           C  
ATOM   2801  CD  LYS A 345       1.316  -4.148  -1.454  1.00 95.62           C  
ATOM   2802  CE  LYS A 345       0.828  -5.508  -1.936  1.00 95.62           C  
ATOM   2803  NZ  LYS A 345      -0.663  -5.586  -1.953  1.00 95.62           N  
ATOM   2804  N   PHE A 346       6.090  -0.534  -1.406  1.00 97.88           N  
ATOM   2805  CA  PHE A 346       6.547   0.837  -1.209  1.00 97.88           C  
ATOM   2806  C   PHE A 346       5.656   1.817  -1.965  1.00 97.88           C  
ATOM   2807  CB  PHE A 346       8.000   0.992  -1.663  1.00 97.88           C  
ATOM   2808  O   PHE A 346       5.449   1.674  -3.172  1.00 97.88           O  
ATOM   2809  CG  PHE A 346       8.977   0.172  -0.864  1.00 97.88           C  
ATOM   2810  CD1 PHE A 346       9.547   0.680   0.298  1.00 97.88           C  
ATOM   2811  CD2 PHE A 346       9.328  -1.107  -1.274  1.00 97.88           C  
ATOM   2812  CE1 PHE A 346      10.453  -0.077   1.040  1.00 97.88           C  
ATOM   2813  CE2 PHE A 346      10.227  -1.870  -0.538  1.00 97.88           C  
ATOM   2814  CZ  PHE A 346      10.789  -1.353   0.618  1.00 97.88           C  
ATOM   2815  N   GLU A 347       5.207   2.787  -1.288  1.00 98.12           N  
ATOM   2816  CA  GLU A 347       4.406   3.836  -1.912  1.00 98.12           C  
ATOM   2817  C   GLU A 347       5.289   4.961  -2.445  1.00 98.12           C  
ATOM   2818  CB  GLU A 347       3.383   4.395  -0.919  1.00 98.12           C  
ATOM   2819  O   GLU A 347       6.492   4.996  -2.178  1.00 98.12           O  
ATOM   2820  CG  GLU A 347       2.277   3.412  -0.561  1.00 98.12           C  
ATOM   2821  CD  GLU A 347       1.204   4.016   0.332  1.00 98.12           C  
ATOM   2822  OE1 GLU A 347       0.212   3.320   0.646  1.00 98.12           O  
ATOM   2823  OE2 GLU A 347       1.357   5.195   0.719  1.00 98.12           O  
ATOM   2824  N   CYS A 348       4.723   5.754  -3.273  1.00 98.38           N  
ATOM   2825  CA  CYS A 348       5.391   6.926  -3.832  1.00 98.38           C  
ATOM   2826  C   CYS A 348       4.461   8.133  -3.836  1.00 98.38           C  
ATOM   2827  CB  CYS A 348       5.875   6.641  -5.254  1.00 98.38           C  
ATOM   2828  O   CYS A 348       3.244   7.988  -3.695  1.00 98.38           O  
ATOM   2829  SG  CYS A 348       4.559   6.121  -6.379  1.00 98.38           S  
ATOM   2830  N   CYS A 349       5.074   9.344  -3.930  1.00 98.12           N  
ATOM   2831  CA  CYS A 349       4.254  10.555  -3.906  1.00 98.12           C  
ATOM   2832  C   CYS A 349       4.918  11.680  -4.688  1.00 98.12           C  
ATOM   2833  CB  CYS A 349       4.000  11.000  -2.467  1.00 98.12           C  
ATOM   2834  O   CYS A 349       6.133  11.656  -4.906  1.00 98.12           O  
ATOM   2835  SG  CYS A 349       5.508  11.383  -1.547  1.00 98.12           S  
ATOM   2836  N   TRP A 350       4.121  12.594  -5.227  1.00 98.31           N  
ATOM   2837  CA  TRP A 350       4.527  13.812  -5.926  1.00 98.31           C  
ATOM   2838  C   TRP A 350       4.684  14.977  -4.949  1.00 98.31           C  
ATOM   2839  CB  TRP A 350       3.508  14.172  -7.012  1.00 98.31           C  
ATOM   2840  O   TRP A 350       3.967  15.055  -3.951  1.00 98.31           O  
ATOM   2841  CG  TRP A 350       3.309  13.102  -8.039  1.00 98.31           C  
ATOM   2842  CD1 TRP A 350       2.402  12.078  -8.000  1.00 98.31           C  
ATOM   2843  CD2 TRP A 350       4.035  12.953  -9.266  1.00 98.31           C  
ATOM   2844  CE2 TRP A 350       3.518  11.812  -9.914  1.00 98.31           C  
ATOM   2845  CE3 TRP A 350       5.074  13.664  -9.867  1.00 98.31           C  
ATOM   2846  NE1 TRP A 350       2.523  11.297  -9.125  1.00 98.31           N  
ATOM   2847  CH2 TRP A 350       5.023  12.086 -11.719  1.00 98.31           C  
ATOM   2848  CZ2 TRP A 350       4.004  11.367 -11.148  1.00 98.31           C  
ATOM   2849  CZ3 TRP A 350       5.559  13.227 -11.102  1.00 98.31           C  
ATOM   2850  N   ASN A 351       5.570  15.820  -5.277  1.00 97.31           N  
ATOM   2851  CA  ASN A 351       5.516  17.109  -4.582  1.00 97.31           C  
ATOM   2852  C   ASN A 351       4.395  17.984  -5.121  1.00 97.31           C  
ATOM   2853  CB  ASN A 351       6.859  17.828  -4.688  1.00 97.31           C  
ATOM   2854  O   ASN A 351       3.705  17.609  -6.070  1.00 97.31           O  
ATOM   2855  CG  ASN A 351       7.078  18.469  -6.047  1.00 97.31           C  
ATOM   2856  ND2 ASN A 351       7.895  19.516  -6.086  1.00 97.31           N  
ATOM   2857  OD1 ASN A 351       6.520  18.016  -7.051  1.00 97.31           O  
ATOM   2858  N   GLY A 352       4.227  19.109  -4.527  1.00 95.62           N  
ATOM   2859  CA  GLY A 352       3.125  20.000  -4.875  1.00 95.62           C  
ATOM   2860  C   GLY A 352       3.174  20.469  -6.312  1.00 95.62           C  
ATOM   2861  O   GLY A 352       2.133  20.641  -6.949  1.00 95.62           O  
ATOM   2862  N   SER A 353       4.340  20.578  -6.941  1.00 95.69           N  
ATOM   2863  CA  SER A 353       4.512  21.141  -8.281  1.00 95.69           C  
ATOM   2864  C   SER A 353       4.750  20.031  -9.305  1.00 95.69           C  
ATOM   2865  CB  SER A 353       5.676  22.125  -8.297  1.00 95.69           C  
ATOM   2866  O   SER A 353       5.078  20.328 -10.461  1.00 95.69           O  
ATOM   2867  OG  SER A 353       6.891  21.484  -7.949  1.00 95.69           O  
ATOM   2868  N   ASP A 354       4.758  18.766  -8.961  1.00 97.31           N  
ATOM   2869  CA  ASP A 354       4.992  17.625  -9.836  1.00 97.31           C  
ATOM   2870  C   ASP A 354       6.438  17.609 -10.336  1.00 97.31           C  
ATOM   2871  CB  ASP A 354       4.027  17.656 -11.023  1.00 97.31           C  
ATOM   2872  O   ASP A 354       6.734  17.000 -11.367  1.00 97.31           O  
ATOM   2873  CG  ASP A 354       2.576  17.484 -10.609  1.00 97.31           C  
ATOM   2874  OD1 ASP A 354       2.312  16.891  -9.539  1.00 97.31           O  
ATOM   2875  OD2 ASP A 354       1.687  17.938 -11.367  1.00 97.31           O  
ATOM   2876  N   SER A 355       7.332  18.328  -9.688  1.00 97.00           N  
ATOM   2877  CA  SER A 355       8.711  18.438 -10.156  1.00 97.00           C  
ATOM   2878  C   SER A 355       9.617  17.438  -9.445  1.00 97.00           C  
ATOM   2879  CB  SER A 355       9.234  19.859  -9.938  1.00 97.00           C  
ATOM   2880  O   SER A 355      10.734  17.172  -9.906  1.00 97.00           O  
ATOM   2881  OG  SER A 355       9.273  20.172  -8.555  1.00 97.00           O  
ATOM   2882  N   VAL A 356       9.195  16.922  -8.312  1.00 97.81           N  
ATOM   2883  CA  VAL A 356       9.992  15.984  -7.531  1.00 97.81           C  
ATOM   2884  C   VAL A 356       9.133  14.781  -7.145  1.00 97.81           C  
ATOM   2885  CB  VAL A 356      10.578  16.641  -6.266  1.00 97.81           C  
ATOM   2886  O   VAL A 356       7.953  14.930  -6.809  1.00 97.81           O  
ATOM   2887  CG1 VAL A 356      11.438  15.648  -5.484  1.00 97.81           C  
ATOM   2888  CG2 VAL A 356      11.398  17.875  -6.641  1.00 97.81           C  
ATOM   2889  N   VAL A 357       9.680  13.641  -7.207  1.00 98.25           N  
ATOM   2890  CA  VAL A 357       9.031  12.406  -6.766  1.00 98.25           C  
ATOM   2891  C   VAL A 357       9.789  11.820  -5.582  1.00 98.25           C  
ATOM   2892  CB  VAL A 357       8.938  11.375  -7.910  1.00 98.25           C  
ATOM   2893  O   VAL A 357      11.016  11.906  -5.516  1.00 98.25           O  
ATOM   2894  CG1 VAL A 357       8.094  11.922  -9.062  1.00 98.25           C  
ATOM   2895  CG2 VAL A 357      10.328  10.992  -8.398  1.00 98.25           C  
ATOM   2896  N   MET A 358       9.094  11.227  -4.688  1.00 98.56           N  
ATOM   2897  CA  MET A 358       9.680  10.664  -3.479  1.00 98.56           C  
ATOM   2898  C   MET A 358       9.156   9.258  -3.219  1.00 98.56           C  
ATOM   2899  CB  MET A 358       9.398  11.562  -2.273  1.00 98.56           C  
ATOM   2900  O   MET A 358       8.000   8.953  -3.531  1.00 98.56           O  
ATOM   2901  CG  MET A 358       9.977  11.039  -0.969  1.00 98.56           C  
ATOM   2902  SD  MET A 358       9.609  12.133   0.455  1.00 98.56           S  
ATOM   2903  CE  MET A 358       7.824  11.844   0.625  1.00 98.56           C  
ATOM   2904  N   THR A 359       9.906   8.375  -2.631  1.00 98.75           N  
ATOM   2905  CA  THR A 359       9.531   7.016  -2.268  1.00 98.75           C  
ATOM   2906  C   THR A 359      10.383   6.512  -1.104  1.00 98.75           C  
ATOM   2907  CB  THR A 359       9.680   6.059  -3.465  1.00 98.75           C  
ATOM   2908  O   THR A 359      11.461   7.051  -0.835  1.00 98.75           O  
ATOM   2909  CG2 THR A 359      11.133   5.957  -3.914  1.00 98.75           C  
ATOM   2910  OG1 THR A 359       9.219   4.754  -3.086  1.00 98.75           O  
ATOM   2911  N   GLY A 360       9.906   5.551  -0.445  1.00 98.50           N  
ATOM   2912  CA  GLY A 360      10.617   4.961   0.674  1.00 98.50           C  
ATOM   2913  C   GLY A 360      11.484   3.777   0.274  1.00 98.50           C  
ATOM   2914  O   GLY A 360      11.422   3.318  -0.868  1.00 98.50           O  
ATOM   2915  N   SER A 361      12.281   3.303   1.243  1.00 98.19           N  
ATOM   2916  CA  SER A 361      13.172   2.166   1.061  1.00 98.19           C  
ATOM   2917  C   SER A 361      13.531   1.524   2.396  1.00 98.19           C  
ATOM   2918  CB  SER A 361      14.445   2.598   0.334  1.00 98.19           C  
ATOM   2919  O   SER A 361      12.875   1.776   3.408  1.00 98.19           O  
ATOM   2920  OG  SER A 361      15.242   1.473  -0.009  1.00 98.19           O  
ATOM   2921  N   TYR A 362      14.508   0.584   2.383  1.00 97.44           N  
ATOM   2922  CA  TYR A 362      14.961  -0.109   3.582  1.00 97.44           C  
ATOM   2923  C   TYR A 362      15.969   0.740   4.352  1.00 97.44           C  
ATOM   2924  CB  TYR A 362      15.594  -1.456   3.215  1.00 97.44           C  
ATOM   2925  O   TYR A 362      16.469   1.739   3.836  1.00 97.44           O  
ATOM   2926  CG  TYR A 362      14.633  -2.420   2.564  1.00 97.44           C  
ATOM   2927  CD1 TYR A 362      13.617  -3.021   3.299  1.00 97.44           C  
ATOM   2928  CD2 TYR A 362      14.742  -2.732   1.213  1.00 97.44           C  
ATOM   2929  CE1 TYR A 362      12.727  -3.912   2.705  1.00 97.44           C  
ATOM   2930  CE2 TYR A 362      13.859  -3.621   0.607  1.00 97.44           C  
ATOM   2931  OH  TYR A 362      11.977  -5.086   0.767  1.00 97.44           O  
ATOM   2932  CZ  TYR A 362      12.852  -4.203   1.360  1.00 97.44           C  
ATOM   2933  N   ASN A 363      16.172   0.389   5.602  1.00 96.19           N  
ATOM   2934  CA  ASN A 363      17.094   1.101   6.484  1.00 96.19           C  
ATOM   2935  C   ASN A 363      16.578   2.498   6.816  1.00 96.19           C  
ATOM   2936  CB  ASN A 363      18.484   1.180   5.863  1.00 96.19           C  
ATOM   2937  O   ASN A 363      17.359   3.432   6.980  1.00 96.19           O  
ATOM   2938  CG  ASN A 363      19.594   1.162   6.898  1.00 96.19           C  
ATOM   2939  ND2 ASN A 363      20.656   1.910   6.641  1.00 96.19           N  
ATOM   2940  OD1 ASN A 363      19.484   0.480   7.922  1.00 96.19           O  
ATOM   2941  N   ASN A 364      15.227   2.689   6.676  1.00 96.62           N  
ATOM   2942  CA  ASN A 364      14.570   3.967   6.926  1.00 96.62           C  
ATOM   2943  C   ASN A 364      15.055   5.043   5.961  1.00 96.62           C  
ATOM   2944  CB  ASN A 364      14.789   4.410   8.375  1.00 96.62           C  
ATOM   2945  O   ASN A 364      15.203   6.207   6.344  1.00 96.62           O  
ATOM   2946  CG  ASN A 364      13.938   3.629   9.359  1.00 96.62           C  
ATOM   2947  ND2 ASN A 364      14.211   3.809  10.641  1.00 96.62           N  
ATOM   2948  OD1 ASN A 364      13.047   2.869   8.961  1.00 96.62           O  
ATOM   2949  N   PHE A 365      15.367   4.609   4.809  1.00 97.69           N  
ATOM   2950  CA  PHE A 365      15.742   5.531   3.744  1.00 97.69           C  
ATOM   2951  C   PHE A 365      14.516   6.016   2.984  1.00 97.69           C  
ATOM   2952  CB  PHE A 365      16.734   4.867   2.779  1.00 97.69           C  
ATOM   2953  O   PHE A 365      13.547   5.273   2.822  1.00 97.69           O  
ATOM   2954  CG  PHE A 365      18.094   4.656   3.363  1.00 97.69           C  
ATOM   2955  CD1 PHE A 365      18.531   5.391   4.465  1.00 97.69           C  
ATOM   2956  CD2 PHE A 365      18.969   3.723   2.809  1.00 97.69           C  
ATOM   2957  CE1 PHE A 365      19.797   5.195   5.004  1.00 97.69           C  
ATOM   2958  CE2 PHE A 365      20.234   3.523   3.346  1.00 97.69           C  
ATOM   2959  CZ  PHE A 365      20.641   4.262   4.441  1.00 97.69           C  
ATOM   2960  N   PHE A 366      14.562   7.172   2.580  1.00 98.12           N  
ATOM   2961  CA  PHE A 366      13.633   7.695   1.582  1.00 98.12           C  
ATOM   2962  C   PHE A 366      14.383   8.492   0.515  1.00 98.12           C  
ATOM   2963  CB  PHE A 366      12.570   8.570   2.242  1.00 98.12           C  
ATOM   2964  O   PHE A 366      15.367   9.164   0.813  1.00 98.12           O  
ATOM   2965  CG  PHE A 366      13.133   9.766   2.971  1.00 98.12           C  
ATOM   2966  CD1 PHE A 366      13.617   9.641   4.266  1.00 98.12           C  
ATOM   2967  CD2 PHE A 366      13.172  11.008   2.359  1.00 98.12           C  
ATOM   2968  CE1 PHE A 366      14.141  10.742   4.941  1.00 98.12           C  
ATOM   2969  CE2 PHE A 366      13.688  12.117   3.027  1.00 98.12           C  
ATOM   2970  CZ  PHE A 366      14.172  11.977   4.320  1.00 98.12           C  
ATOM   2971  N   ARG A 367      13.953   8.344  -0.636  1.00 98.19           N  
ATOM   2972  CA  ARG A 367      14.656   8.883  -1.796  1.00 98.19           C  
ATOM   2973  C   ARG A 367      13.789   9.891  -2.541  1.00 98.19           C  
ATOM   2974  CB  ARG A 367      15.078   7.758  -2.742  1.00 98.19           C  
ATOM   2975  O   ARG A 367      12.578   9.719  -2.646  1.00 98.19           O  
ATOM   2976  CG  ARG A 367      16.016   6.738  -2.107  1.00 98.19           C  
ATOM   2977  CD  ARG A 367      16.609   5.797  -3.145  1.00 98.19           C  
ATOM   2978  NE  ARG A 367      17.562   6.488  -4.016  1.00 98.19           N  
ATOM   2979  NH1 ARG A 367      18.078   4.621  -5.273  1.00 98.19           N  
ATOM   2980  NH2 ARG A 367      19.062   6.637  -5.738  1.00 98.19           N  
ATOM   2981  CZ  ARG A 367      18.234   5.914  -5.008  1.00 98.19           C  
ATOM   2982  N   MET A 368      14.430  10.852  -3.074  1.00 97.94           N  
ATOM   2983  CA  MET A 368      13.789  11.906  -3.854  1.00 97.94           C  
ATOM   2984  C   MET A 368      14.484  12.094  -5.195  1.00 97.94           C  
ATOM   2985  CB  MET A 368      13.789  13.227  -3.076  1.00 97.94           C  
ATOM   2986  O   MET A 368      15.719  12.031  -5.277  1.00 97.94           O  
ATOM   2987  CG  MET A 368      13.094  13.141  -1.726  1.00 97.94           C  
ATOM   2988  SD  MET A 368      13.188  14.719  -0.789  1.00 97.94           S  
ATOM   2989  CE  MET A 368      12.531  14.172   0.815  1.00 97.94           C  
ATOM   2990  N   PHE A 369      13.711  12.305  -6.176  1.00 97.75           N  
ATOM   2991  CA  PHE A 369      14.203  12.477  -7.535  1.00 97.75           C  
ATOM   2992  C   PHE A 369      13.648  13.750  -8.156  1.00 97.75           C  
ATOM   2993  CB  PHE A 369      13.828  11.266  -8.398  1.00 97.75           C  
ATOM   2994  O   PHE A 369      12.430  13.922  -8.258  1.00 97.75           O  
ATOM   2995  CG  PHE A 369      14.211   9.945  -7.793  1.00 97.75           C  
ATOM   2996  CD1 PHE A 369      15.461   9.383  -8.023  1.00 97.75           C  
ATOM   2997  CD2 PHE A 369      13.305   9.258  -6.988  1.00 97.75           C  
ATOM   2998  CE1 PHE A 369      15.812   8.164  -7.457  1.00 97.75           C  
ATOM   2999  CE2 PHE A 369      13.648   8.031  -6.422  1.00 97.75           C  
ATOM   3000  CZ  PHE A 369      14.898   7.484  -6.656  1.00 97.75           C  
ATOM   3001  N   ASP A 370      14.492  14.602  -8.531  1.00 96.88           N  
ATOM   3002  CA  ASP A 370      14.109  15.805  -9.258  1.00 96.88           C  
ATOM   3003  C   ASP A 370      13.922  15.523 -10.742  1.00 96.88           C  
ATOM   3004  CB  ASP A 370      15.156  16.906  -9.055  1.00 96.88           C  
ATOM   3005  O   ASP A 370      14.859  15.086 -11.414  1.00 96.88           O  
ATOM   3006  CG  ASP A 370      14.711  18.250  -9.594  1.00 96.88           C  
ATOM   3007  OD1 ASP A 370      14.367  18.344 -10.797  1.00 96.88           O  
ATOM   3008  OD2 ASP A 370      14.695  19.234  -8.812  1.00 96.88           O  
ATOM   3009  N   ARG A 371      12.883  15.789 -11.320  1.00 96.31           N  
ATOM   3010  CA  ARG A 371      12.523  15.445 -12.688  1.00 96.31           C  
ATOM   3011  C   ARG A 371      13.266  16.328 -13.688  1.00 96.31           C  
ATOM   3012  CB  ARG A 371      11.016  15.562 -12.906  1.00 96.31           C  
ATOM   3013  O   ARG A 371      13.547  15.914 -14.812  1.00 96.31           O  
ATOM   3014  CG  ARG A 371      10.203  14.578 -12.078  1.00 96.31           C  
ATOM   3015  CD  ARG A 371       8.711  14.734 -12.328  1.00 96.31           C  
ATOM   3016  NE  ARG A 371       8.352  14.352 -13.688  1.00 96.31           N  
ATOM   3017  NH1 ARG A 371       6.418  15.617 -13.758  1.00 96.31           N  
ATOM   3018  NH2 ARG A 371       7.039  14.367 -15.578  1.00 96.31           N  
ATOM   3019  CZ  ARG A 371       7.270  14.781 -14.336  1.00 96.31           C  
ATOM   3020  N   ASN A 372      13.516  17.531 -13.320  1.00 93.38           N  
ATOM   3021  CA  ASN A 372      14.164  18.484 -14.203  1.00 93.38           C  
ATOM   3022  C   ASN A 372      15.672  18.266 -14.258  1.00 93.38           C  
ATOM   3023  CB  ASN A 372      13.859  19.922 -13.781  1.00 93.38           C  
ATOM   3024  O   ASN A 372      16.250  18.156 -15.336  1.00 93.38           O  
ATOM   3025  CG  ASN A 372      12.391  20.266 -13.914  1.00 93.38           C  
ATOM   3026  ND2 ASN A 372      11.906  21.156 -13.055  1.00 93.38           N  
ATOM   3027  OD1 ASN A 372      11.688  19.734 -14.781  1.00 93.38           O  
ATOM   3028  N   THR A 373      16.312  18.094 -13.109  1.00 92.75           N  
ATOM   3029  CA  THR A 373      17.766  17.969 -13.031  1.00 92.75           C  
ATOM   3030  C   THR A 373      18.188  16.500 -13.062  1.00 92.75           C  
ATOM   3031  CB  THR A 373      18.297  18.625 -11.750  1.00 92.75           C  
ATOM   3032  O   THR A 373      19.359  16.203 -13.273  1.00 92.75           O  
ATOM   3033  CG2 THR A 373      17.891  20.094 -11.672  1.00 92.75           C  
ATOM   3034  OG1 THR A 373      17.781  17.938 -10.602  1.00 92.75           O  
ATOM   3035  N   LYS A 374      17.266  15.555 -12.797  1.00 91.38           N  
ATOM   3036  CA  LYS A 374      17.516  14.117 -12.750  1.00 91.38           C  
ATOM   3037  C   LYS A 374      18.469  13.766 -11.602  1.00 91.38           C  
ATOM   3038  CB  LYS A 374      18.094  13.625 -14.078  1.00 91.38           C  
ATOM   3039  O   LYS A 374      19.109  12.711 -11.625  1.00 91.38           O  
ATOM   3040  CG  LYS A 374      17.172  13.836 -15.273  1.00 91.38           C  
ATOM   3041  CD  LYS A 374      15.945  12.938 -15.188  1.00 91.38           C  
ATOM   3042  CE  LYS A 374      15.070  13.078 -16.422  1.00 91.38           C  
ATOM   3043  NZ  LYS A 374      13.789  12.328 -16.281  1.00 91.38           N  
ATOM   3044  N   ARG A 375      18.578  14.688 -10.742  1.00 93.44           N  
ATOM   3045  CA  ARG A 375      19.359  14.422  -9.539  1.00 93.44           C  
ATOM   3046  C   ARG A 375      18.531  13.695  -8.484  1.00 93.44           C  
ATOM   3047  CB  ARG A 375      19.906  15.734  -8.953  1.00 93.44           C  
ATOM   3048  O   ARG A 375      17.312  13.914  -8.383  1.00 93.44           O  
ATOM   3049  CG  ARG A 375      20.969  16.391  -9.812  1.00 93.44           C  
ATOM   3050  CD  ARG A 375      21.516  17.656  -9.164  1.00 93.44           C  
ATOM   3051  NE  ARG A 375      22.484  18.328 -10.023  1.00 93.44           N  
ATOM   3052  NH1 ARG A 375      22.875  20.078  -8.562  1.00 93.44           N  
ATOM   3053  NH2 ARG A 375      23.969  19.984 -10.578  1.00 93.44           N  
ATOM   3054  CZ  ARG A 375      23.109  19.469  -9.719  1.00 93.44           C  
ATOM   3055  N   ASP A 376      19.203  12.867  -7.793  1.00 95.06           N  
ATOM   3056  CA  ASP A 376      18.531  12.117  -6.734  1.00 95.06           C  
ATOM   3057  C   ASP A 376      19.250  12.289  -5.398  1.00 95.06           C  
ATOM   3058  CB  ASP A 376      18.453  10.633  -7.102  1.00 95.06           C  
ATOM   3059  O   ASP A 376      20.438  12.602  -5.363  1.00 95.06           O  
ATOM   3060  CG  ASP A 376      19.797   9.945  -7.109  1.00 95.06           C  
ATOM   3061  OD1 ASP A 376      20.750  10.477  -7.719  1.00 95.06           O  
ATOM   3062  OD2 ASP A 376      19.922   8.859  -6.504  1.00 95.06           O  
ATOM   3063  N   ILE A 377      18.531  12.164  -4.355  1.00 96.25           N  
ATOM   3064  CA  ILE A 377      19.062  12.266  -3.004  1.00 96.25           C  
ATOM   3065  C   ILE A 377      18.453  11.180  -2.119  1.00 96.25           C  
ATOM   3066  CB  ILE A 377      18.812  13.664  -2.395  1.00 96.25           C  
ATOM   3067  O   ILE A 377      17.266  10.875  -2.236  1.00 96.25           O  
ATOM   3068  CG1 ILE A 377      19.547  13.805  -1.059  1.00 96.25           C  
ATOM   3069  CG2 ILE A 377      17.312  13.906  -2.219  1.00 96.25           C  
ATOM   3070  CD1 ILE A 377      19.609  15.227  -0.529  1.00 96.25           C  
ATOM   3071  N   THR A 378      19.234  10.578  -1.293  1.00 97.19           N  
ATOM   3072  CA  THR A 378      18.828   9.586  -0.308  1.00 97.19           C  
ATOM   3073  C   THR A 378      19.016  10.117   1.110  1.00 97.19           C  
ATOM   3074  CB  THR A 378      19.594   8.266  -0.481  1.00 97.19           C  
ATOM   3075  O   THR A 378      20.125  10.523   1.476  1.00 97.19           O  
ATOM   3076  CG2 THR A 378      19.062   7.191   0.459  1.00 97.19           C  
ATOM   3077  OG1 THR A 378      19.453   7.812  -1.833  1.00 97.19           O  
ATOM   3078  N   LEU A 379      18.000  10.070   1.814  1.00 96.62           N  
ATOM   3079  CA  LEU A 379      18.031  10.531   3.197  1.00 96.62           C  
ATOM   3080  C   LEU A 379      17.562   9.438   4.148  1.00 96.62           C  
ATOM   3081  CB  LEU A 379      17.156  11.773   3.365  1.00 96.62           C  
ATOM   3082  O   LEU A 379      17.000   8.438   3.713  1.00 96.62           O  
ATOM   3083  CG  LEU A 379      17.500  12.977   2.484  1.00 96.62           C  
ATOM   3084  CD1 LEU A 379      16.406  14.039   2.572  1.00 96.62           C  
ATOM   3085  CD2 LEU A 379      18.844  13.562   2.889  1.00 96.62           C  
ATOM   3086  N   GLU A 380      17.859   9.641   5.453  1.00 95.81           N  
ATOM   3087  CA  GLU A 380      17.531   8.648   6.469  1.00 95.81           C  
ATOM   3088  C   GLU A 380      16.703   9.258   7.594  1.00 95.81           C  
ATOM   3089  CB  GLU A 380      18.797   8.016   7.039  1.00 95.81           C  
ATOM   3090  O   GLU A 380      17.031  10.320   8.117  1.00 95.81           O  
ATOM   3091  CG  GLU A 380      18.547   6.914   8.055  1.00 95.81           C  
ATOM   3092  CD  GLU A 380      19.812   6.324   8.633  1.00 95.81           C  
ATOM   3093  OE1 GLU A 380      19.734   5.500   9.578  1.00 95.81           O  
ATOM   3094  OE2 GLU A 380      20.906   6.684   8.148  1.00 95.81           O  
ATOM   3095  N   ALA A 381      15.633   8.617   7.887  1.00 94.75           N  
ATOM   3096  CA  ALA A 381      14.836   8.984   9.055  1.00 94.75           C  
ATOM   3097  C   ALA A 381      15.312   8.258  10.305  1.00 94.75           C  
ATOM   3098  CB  ALA A 381      13.359   8.688   8.805  1.00 94.75           C  
ATOM   3099  O   ALA A 381      14.984   7.082  10.508  1.00 94.75           O  
ATOM   3100  N   SER A 382      16.094   8.930  11.047  1.00 87.56           N  
ATOM   3101  CA  SER A 382      16.641   8.352  12.273  1.00 87.56           C  
ATOM   3102  C   SER A 382      16.562   9.336  13.438  1.00 87.56           C  
ATOM   3103  CB  SER A 382      18.094   7.914  12.055  1.00 87.56           C  
ATOM   3104  O   SER A 382      16.500  10.547  13.227  1.00 87.56           O  
ATOM   3105  OG  SER A 382      18.969   9.031  12.102  1.00 87.56           O  
ATOM   3106  N   ARG A 383      16.609   8.828  14.578  1.00 79.75           N  
ATOM   3107  CA  ARG A 383      16.500   9.648  15.781  1.00 79.75           C  
ATOM   3108  C   ARG A 383      17.844  10.289  16.125  1.00 79.75           C  
ATOM   3109  CB  ARG A 383      16.000   8.812  16.969  1.00 79.75           C  
ATOM   3110  O   ARG A 383      17.891  11.242  16.906  1.00 79.75           O  
ATOM   3111  CG  ARG A 383      14.516   8.484  16.891  1.00 79.75           C  
ATOM   3112  CD  ARG A 383      14.031   7.816  18.172  1.00 79.75           C  
ATOM   3113  NE  ARG A 383      12.602   7.520  18.125  1.00 79.75           N  
ATOM   3114  NH1 ARG A 383      12.414   7.000  20.375  1.00 79.75           N  
ATOM   3115  NH2 ARG A 383      10.578   6.898  19.000  1.00 79.75           N  
ATOM   3116  CZ  ARG A 383      11.867   7.141  19.172  1.00 79.75           C  
ATOM   3117  N   GLU A 384      18.891   9.820  15.664  1.00 75.12           N  
ATOM   3118  CA  GLU A 384      20.203  10.422  15.938  1.00 75.12           C  
ATOM   3119  C   GLU A 384      20.234  11.883  15.523  1.00 75.12           C  
ATOM   3120  CB  GLU A 384      21.312   9.641  15.227  1.00 75.12           C  
ATOM   3121  O   GLU A 384      20.891  12.703  16.156  1.00 75.12           O  
ATOM   3122  CG  GLU A 384      21.531   8.242  15.781  1.00 75.12           C  
ATOM   3123  CD  GLU A 384      22.672   7.500  15.102  1.00 75.12           C  
ATOM   3124  OE1 GLU A 384      22.984   6.359  15.508  1.00 75.12           O  
ATOM   3125  OE2 GLU A 384      23.250   8.070  14.148  1.00 75.12           O  
ATOM   3126  N   ASN A 385      19.484  12.273  14.547  1.00 66.88           N  
ATOM   3127  CA  ASN A 385      19.422  13.641  14.031  1.00 66.88           C  
ATOM   3128  C   ASN A 385      18.078  14.281  14.320  1.00 66.88           C  
ATOM   3129  CB  ASN A 385      19.719  13.664  12.531  1.00 66.88           C  
ATOM   3130  O   ASN A 385      17.469  14.883  13.430  1.00 66.88           O  
ATOM   3131  CG  ASN A 385      21.172  13.383  12.211  1.00 66.88           C  
ATOM   3132  ND2 ASN A 385      21.438  13.000  10.969  1.00 66.88           N  
ATOM   3133  OD1 ASN A 385      22.047  13.516  13.070  1.00 66.88           O  
ATOM   3134  N   ASN A 386      17.688  14.188  15.656  1.00 74.00           N  
ATOM   3135  CA  ASN A 386      16.328  14.609  15.977  1.00 74.00           C  
ATOM   3136  C   ASN A 386      16.297  16.031  16.516  1.00 74.00           C  
ATOM   3137  CB  ASN A 386      15.680  13.641  16.969  1.00 74.00           C  
ATOM   3138  O   ASN A 386      15.273  16.469  17.047  1.00 74.00           O  
ATOM   3139  CG  ASN A 386      15.344  12.305  16.344  1.00 74.00           C  
ATOM   3140  ND2 ASN A 386      14.953  11.344  17.188  1.00 74.00           N  
ATOM   3141  OD1 ASN A 386      15.445  12.125  15.133  1.00 74.00           O  
ATOM   3142  N   LYS A 387      17.359  16.719  16.391  1.00 82.50           N  
ATOM   3143  CA  LYS A 387      17.281  18.125  16.781  1.00 82.50           C  
ATOM   3144  C   LYS A 387      16.578  18.953  15.711  1.00 82.50           C  
ATOM   3145  CB  LYS A 387      18.688  18.688  17.031  1.00 82.50           C  
ATOM   3146  O   LYS A 387      16.859  18.812  14.523  1.00 82.50           O  
ATOM   3147  CG  LYS A 387      19.391  18.078  18.219  1.00 82.50           C  
ATOM   3148  CD  LYS A 387      20.766  18.703  18.438  1.00 82.50           C  
ATOM   3149  CE  LYS A 387      21.516  18.031  19.594  1.00 82.50           C  
ATOM   3150  NZ  LYS A 387      22.891  18.578  19.750  1.00 82.50           N  
ATOM   3151  N   PRO A 388      15.695  19.672  16.234  1.00 83.00           N  
ATOM   3152  CA  PRO A 388      14.953  20.500  15.281  1.00 83.00           C  
ATOM   3153  C   PRO A 388      15.859  21.375  14.438  1.00 83.00           C  
ATOM   3154  CB  PRO A 388      14.047  21.344  16.172  1.00 83.00           C  
ATOM   3155  O   PRO A 388      16.859  21.906  14.938  1.00 83.00           O  
ATOM   3156  CG  PRO A 388      13.977  20.594  17.469  1.00 83.00           C  
ATOM   3157  CD  PRO A 388      15.227  19.781  17.609  1.00 83.00           C  
ATOM   3158  N   ARG A 389      15.688  21.391  13.148  1.00 84.12           N  
ATOM   3159  CA  ARG A 389      16.344  22.266  12.172  1.00 84.12           C  
ATOM   3160  C   ARG A 389      17.703  21.719  11.789  1.00 84.12           C  
ATOM   3161  CB  ARG A 389      16.469  23.688  12.727  1.00 84.12           C  
ATOM   3162  O   ARG A 389      18.500  22.422  11.156  1.00 84.12           O  
ATOM   3163  CG  ARG A 389      15.141  24.375  12.992  1.00 84.12           C  
ATOM   3164  CD  ARG A 389      15.328  25.812  13.453  1.00 84.12           C  
ATOM   3165  NE  ARG A 389      14.047  26.453  13.734  1.00 84.12           N  
ATOM   3166  NH1 ARG A 389      14.984  28.438  14.469  1.00 84.12           N  
ATOM   3167  NH2 ARG A 389      12.703  28.188  14.430  1.00 84.12           N  
ATOM   3168  CZ  ARG A 389      13.914  27.688  14.211  1.00 84.12           C  
ATOM   3169  N   THR A 390      17.969  20.578  12.273  1.00 88.56           N  
ATOM   3170  CA  THR A 390      19.188  19.922  11.820  1.00 88.56           C  
ATOM   3171  C   THR A 390      19.062  19.453  10.375  1.00 88.56           C  
ATOM   3172  CB  THR A 390      19.531  18.719  12.719  1.00 88.56           C  
ATOM   3173  O   THR A 390      18.078  18.797  10.016  1.00 88.56           O  
ATOM   3174  CG2 THR A 390      20.875  18.109  12.328  1.00 88.56           C  
ATOM   3175  OG1 THR A 390      19.594  19.141  14.086  1.00 88.56           O  
ATOM   3176  N   VAL A 391      20.000  19.828   9.633  1.00 92.38           N  
ATOM   3177  CA  VAL A 391      20.000  19.484   8.219  1.00 92.38           C  
ATOM   3178  C   VAL A 391      20.344  18.000   8.055  1.00 92.38           C  
ATOM   3179  CB  VAL A 391      20.984  20.359   7.418  1.00 92.38           C  
ATOM   3180  O   VAL A 391      21.281  17.516   8.680  1.00 92.38           O  
ATOM   3181  CG1 VAL A 391      21.031  19.906   5.957  1.00 92.38           C  
ATOM   3182  CG2 VAL A 391      20.578  21.828   7.508  1.00 92.38           C  
ATOM   3183  N   LEU A 392      19.641  17.344   7.266  1.00 93.19           N  
ATOM   3184  CA  LEU A 392      19.875  15.922   7.000  1.00 93.19           C  
ATOM   3185  C   LEU A 392      21.047  15.734   6.043  1.00 93.19           C  
ATOM   3186  CB  LEU A 392      18.609  15.273   6.422  1.00 93.19           C  
ATOM   3187  O   LEU A 392      21.141  16.438   5.031  1.00 93.19           O  
ATOM   3188  CG  LEU A 392      17.375  15.266   7.324  1.00 93.19           C  
ATOM   3189  CD1 LEU A 392      16.188  14.680   6.578  1.00 93.19           C  
ATOM   3190  CD2 LEU A 392      17.656  14.477   8.602  1.00 93.19           C  
ATOM   3191  N   LYS A 393      21.797  14.805   6.352  1.00 92.00           N  
ATOM   3192  CA  LYS A 393      22.922  14.469   5.492  1.00 92.00           C  
ATOM   3193  C   LYS A 393      22.547  13.391   4.484  1.00 92.00           C  
ATOM   3194  CB  LYS A 393      24.125  14.008   6.328  1.00 92.00           C  
ATOM   3195  O   LYS A 393      21.984  12.352   4.855  1.00 92.00           O  
ATOM   3196  CG  LYS A 393      24.688  15.094   7.234  1.00 92.00           C  
ATOM   3197  CD  LYS A 393      25.891  14.586   8.016  1.00 92.00           C  
ATOM   3198  CE  LYS A 393      26.422  15.641   8.984  1.00 92.00           C  
ATOM   3199  NZ  LYS A 393      27.547  15.117   9.820  1.00 92.00           N  
ATOM   3200  N   PRO A 394      22.859  13.617   3.246  1.00 93.69           N  
ATOM   3201  CA  PRO A 394      22.594  12.594   2.230  1.00 93.69           C  
ATOM   3202  C   PRO A 394      23.375  11.305   2.465  1.00 93.69           C  
ATOM   3203  CB  PRO A 394      23.031  13.273   0.928  1.00 93.69           C  
ATOM   3204  O   PRO A 394      24.516  11.352   2.949  1.00 93.69           O  
ATOM   3205  CG  PRO A 394      23.000  14.734   1.229  1.00 93.69           C  
ATOM   3206  CD  PRO A 394      23.312  14.930   2.686  1.00 93.69           C  
ATOM   3207  N   ARG A 395      22.766  10.227   2.141  1.00 93.56           N  
ATOM   3208  CA  ARG A 395      23.359   8.898   2.260  1.00 93.56           C  
ATOM   3209  C   ARG A 395      23.594   8.273   0.888  1.00 93.56           C  
ATOM   3210  CB  ARG A 395      22.484   7.980   3.107  1.00 93.56           C  
ATOM   3211  O   ARG A 395      22.922   8.633  -0.083  1.00 93.56           O  
ATOM   3212  CG  ARG A 395      22.156   8.531   4.488  1.00 93.56           C  
ATOM   3213  CD  ARG A 395      23.375   8.508   5.398  1.00 93.56           C  
ATOM   3214  NE  ARG A 395      23.047   8.914   6.758  1.00 93.56           N  
ATOM   3215  NH1 ARG A 395      25.172   8.586   7.602  1.00 93.56           N  
ATOM   3216  NH2 ARG A 395      23.500   9.336   8.969  1.00 93.56           N  
ATOM   3217  CZ  ARG A 395      23.906   8.945   7.773  1.00 93.56           C  
ATOM   3218  N   LYS A 396      24.594   7.402   0.848  1.00 92.81           N  
ATOM   3219  CA  LYS A 396      24.906   6.656  -0.369  1.00 92.81           C  
ATOM   3220  C   LYS A 396      25.188   5.188  -0.060  1.00 92.81           C  
ATOM   3221  CB  LYS A 396      26.109   7.277  -1.085  1.00 92.81           C  
ATOM   3222  O   LYS A 396      25.922   4.875   0.872  1.00 92.81           O  
ATOM   3223  CG  LYS A 396      26.312   6.766  -2.504  1.00 92.81           C  
ATOM   3224  CD  LYS A 396      27.469   7.492  -3.199  1.00 92.81           C  
ATOM   3225  CE  LYS A 396      27.688   6.953  -4.605  1.00 92.81           C  
ATOM   3226  NZ  LYS A 396      28.812   7.664  -5.293  1.00 92.81           N  
ATOM   3227  N   VAL A 397      24.531   4.383  -0.848  1.00 91.88           N  
ATOM   3228  CA  VAL A 397      24.703   2.947  -0.672  1.00 91.88           C  
ATOM   3229  C   VAL A 397      25.656   2.406  -1.743  1.00 91.88           C  
ATOM   3230  CB  VAL A 397      23.359   2.199  -0.729  1.00 91.88           C  
ATOM   3231  O   VAL A 397      25.453   2.648  -2.936  1.00 91.88           O  
ATOM   3232  CG1 VAL A 397      23.562   0.701  -0.511  1.00 91.88           C  
ATOM   3233  CG2 VAL A 397      22.391   2.768   0.309  1.00 91.88           C  
ATOM   3234  N   CYS A 398      26.625   1.670  -1.288  1.00 87.50           N  
ATOM   3235  CA  CYS A 398      27.594   1.069  -2.195  1.00 87.50           C  
ATOM   3236  C   CYS A 398      27.328  -0.420  -2.375  1.00 87.50           C  
ATOM   3237  CB  CYS A 398      29.016   1.280  -1.676  1.00 87.50           C  
ATOM   3238  O   CYS A 398      27.141  -1.145  -1.395  1.00 87.50           O  
ATOM   3239  SG  CYS A 398      30.297   0.761  -2.834  1.00 87.50           S  
ATOM   3240  N   ALA A 399      27.125  -0.845  -3.627  1.00 80.06           N  
ATOM   3241  CA  ALA A 399      26.875  -2.254  -3.910  1.00 80.06           C  
ATOM   3242  C   ALA A 399      28.125  -3.094  -3.705  1.00 80.06           C  
ATOM   3243  CB  ALA A 399      26.344  -2.424  -5.336  1.00 80.06           C  
ATOM   3244  O   ALA A 399      28.078  -4.160  -3.082  1.00 80.06           O  
ATOM   3245  N   SER A 400      29.203  -2.887  -4.473  1.00 72.81           N  
ATOM   3246  CA  SER A 400      30.438  -3.674  -4.469  1.00 72.81           C  
ATOM   3247  C   SER A 400      31.672  -2.777  -4.535  1.00 72.81           C  
ATOM   3248  CB  SER A 400      30.453  -4.660  -5.637  1.00 72.81           C  
ATOM   3249  O   SER A 400      31.609  -1.657  -5.047  1.00 72.81           O  
ATOM   3250  OG  SER A 400      31.703  -5.328  -5.719  1.00 72.81           O  
ATOM   3251  N   GLY A 401      32.719  -3.062  -3.699  1.00 66.31           N  
ATOM   3252  CA  GLY A 401      34.000  -2.457  -3.934  1.00 66.31           C  
ATOM   3253  C   GLY A 401      34.531  -1.695  -2.732  1.00 66.31           C  
ATOM   3254  O   GLY A 401      34.031  -1.857  -1.617  1.00 66.31           O  
ATOM   3255  N   LYS A 402      35.469  -0.800  -3.039  1.00 68.56           N  
ATOM   3256  CA  LYS A 402      36.125   0.043  -2.047  1.00 68.56           C  
ATOM   3257  C   LYS A 402      35.188   1.127  -1.530  1.00 68.56           C  
ATOM   3258  CB  LYS A 402      37.406   0.681  -2.637  1.00 68.56           C  
ATOM   3259  O   LYS A 402      34.719   1.965  -2.301  1.00 68.56           O  
ATOM   3260  CG  LYS A 402      38.625  -0.210  -2.576  1.00 68.56           C  
ATOM   3261  CD  LYS A 402      39.875   0.517  -3.078  1.00 68.56           C  
ATOM   3262  CE  LYS A 402      41.094  -0.395  -3.082  1.00 68.56           C  
ATOM   3263  NZ  LYS A 402      42.281   0.286  -3.658  1.00 68.56           N  
ATOM   3264  N   ARG A 403      34.625   0.956  -0.382  1.00 72.75           N  
ATOM   3265  CA  ARG A 403      33.688   1.820   0.327  1.00 72.75           C  
ATOM   3266  C   ARG A 403      34.375   3.080   0.833  1.00 72.75           C  
ATOM   3267  CB  ARG A 403      33.031   1.071   1.495  1.00 72.75           C  
ATOM   3268  O   ARG A 403      35.469   3.008   1.407  1.00 72.75           O  
ATOM   3269  CG  ARG A 403      31.969   1.875   2.232  1.00 72.75           C  
ATOM   3270  CD  ARG A 403      31.438   1.128   3.449  1.00 72.75           C  
ATOM   3271  NE  ARG A 403      30.484   1.932   4.199  1.00 72.75           N  
ATOM   3272  NH1 ARG A 403      30.047   0.307   5.781  1.00 72.75           N  
ATOM   3273  NH2 ARG A 403      28.984   2.336   5.895  1.00 72.75           N  
ATOM   3274  CZ  ARG A 403      29.844   1.523   5.289  1.00 72.75           C  
ATOM   3275  N   LYS A 404      33.750   4.102   0.332  1.00 76.62           N  
ATOM   3276  CA  LYS A 404      34.188   5.340   0.968  1.00 76.62           C  
ATOM   3277  C   LYS A 404      33.688   5.441   2.398  1.00 76.62           C  
ATOM   3278  CB  LYS A 404      33.750   6.555   0.157  1.00 76.62           C  
ATOM   3279  O   LYS A 404      32.750   4.711   2.781  1.00 76.62           O  
ATOM   3280  CG  LYS A 404      34.375   6.648  -1.225  1.00 76.62           C  
ATOM   3281  CD  LYS A 404      33.906   7.898  -1.963  1.00 76.62           C  
ATOM   3282  CE  LYS A 404      34.500   7.965  -3.369  1.00 76.62           C  
ATOM   3283  NZ  LYS A 404      33.969   9.141  -4.129  1.00 76.62           N  
ATOM   3284  N   LYS A 405      34.344   6.145   3.252  1.00 74.06           N  
ATOM   3285  CA  LYS A 405      34.094   6.234   4.688  1.00 74.06           C  
ATOM   3286  C   LYS A 405      32.625   6.527   4.969  1.00 74.06           C  
ATOM   3287  CB  LYS A 405      34.969   7.312   5.320  1.00 74.06           C  
ATOM   3288  O   LYS A 405      32.031   5.934   5.871  1.00 74.06           O  
ATOM   3289  CG  LYS A 405      35.250   7.098   6.805  1.00 74.06           C  
ATOM   3290  CD  LYS A 405      36.156   8.172   7.363  1.00 74.06           C  
ATOM   3291  CE  LYS A 405      36.375   8.008   8.867  1.00 74.06           C  
ATOM   3292  NZ  LYS A 405      37.250   9.070   9.422  1.00 74.06           N  
ATOM   3293  N   ASP A 406      31.906   7.293   4.094  1.00 80.31           N  
ATOM   3294  CA  ASP A 406      30.547   7.746   4.418  1.00 80.31           C  
ATOM   3295  C   ASP A 406      29.500   6.934   3.658  1.00 80.31           C  
ATOM   3296  CB  ASP A 406      30.391   9.234   4.098  1.00 80.31           C  
ATOM   3297  O   ASP A 406      28.312   7.223   3.742  1.00 80.31           O  
ATOM   3298  CG  ASP A 406      31.266  10.125   4.969  1.00 80.31           C  
ATOM   3299  OD1 ASP A 406      31.609   9.719   6.102  1.00 80.31           O  
ATOM   3300  OD2 ASP A 406      31.609  11.234   4.520  1.00 80.31           O  
ATOM   3301  N   GLU A 407      29.953   5.875   3.029  1.00 88.00           N  
ATOM   3302  CA  GLU A 407      29.031   5.055   2.256  1.00 88.00           C  
ATOM   3303  C   GLU A 407      28.578   3.832   3.053  1.00 88.00           C  
ATOM   3304  CB  GLU A 407      29.672   4.617   0.937  1.00 88.00           C  
ATOM   3305  O   GLU A 407      29.312   3.346   3.920  1.00 88.00           O  
ATOM   3306  CG  GLU A 407      29.844   5.742  -0.071  1.00 88.00           C  
ATOM   3307  CD  GLU A 407      30.438   5.285  -1.392  1.00 88.00           C  
ATOM   3308  OE1 GLU A 407      30.531   6.109  -2.330  1.00 88.00           O  
ATOM   3309  OE2 GLU A 407      30.812   4.098  -1.487  1.00 88.00           O  
ATOM   3310  N   ILE A 408      27.422   3.471   2.830  1.00 90.81           N  
ATOM   3311  CA  ILE A 408      26.828   2.332   3.525  1.00 90.81           C  
ATOM   3312  C   ILE A 408      26.859   1.103   2.619  1.00 90.81           C  
ATOM   3313  CB  ILE A 408      25.375   2.631   3.977  1.00 90.81           C  
ATOM   3314  O   ILE A 408      26.453   1.175   1.452  1.00 90.81           O  
ATOM   3315  CG1 ILE A 408      25.344   3.871   4.879  1.00 90.81           C  
ATOM   3316  CG2 ILE A 408      24.781   1.419   4.688  1.00 90.81           C  
ATOM   3317  CD1 ILE A 408      23.953   4.418   5.129  1.00 90.81           C  
ATOM   3318  N   SER A 409      27.359   0.077   3.133  1.00 92.06           N  
ATOM   3319  CA  SER A 409      27.406  -1.174   2.383  1.00 92.06           C  
ATOM   3320  C   SER A 409      26.016  -1.807   2.283  1.00 92.06           C  
ATOM   3321  CB  SER A 409      28.375  -2.156   3.035  1.00 92.06           C  
ATOM   3322  O   SER A 409      25.250  -1.787   3.246  1.00 92.06           O  
ATOM   3323  OG  SER A 409      28.312  -3.420   2.395  1.00 92.06           O  
ATOM   3324  N   VAL A 410      25.734  -2.418   1.229  1.00 93.12           N  
ATOM   3325  CA  VAL A 410      24.453  -3.076   0.990  1.00 93.12           C  
ATOM   3326  C   VAL A 410      24.250  -4.199   2.004  1.00 93.12           C  
ATOM   3327  CB  VAL A 410      24.359  -3.633  -0.448  1.00 93.12           C  
ATOM   3328  O   VAL A 410      23.125  -4.465   2.432  1.00 93.12           O  
ATOM   3329  CG1 VAL A 410      23.062  -4.422  -0.642  1.00 93.12           C  
ATOM   3330  CG2 VAL A 410      24.453  -2.498  -1.467  1.00 93.12           C  
ATOM   3331  N   ASP A 411      25.328  -4.789   2.477  1.00 91.00           N  
ATOM   3332  CA  ASP A 411      25.266  -5.910   3.408  1.00 91.00           C  
ATOM   3333  C   ASP A 411      24.922  -5.434   4.820  1.00 91.00           C  
ATOM   3334  CB  ASP A 411      26.594  -6.664   3.420  1.00 91.00           C  
ATOM   3335  O   ASP A 411      24.516  -6.230   5.664  1.00 91.00           O  
ATOM   3336  CG  ASP A 411      26.922  -7.316   2.088  1.00 91.00           C  
ATOM   3337  OD1 ASP A 411      26.016  -7.910   1.464  1.00 91.00           O  
ATOM   3338  OD2 ASP A 411      28.094  -7.242   1.658  1.00 91.00           O  
ATOM   3339  N   SER A 412      25.078  -4.211   5.051  1.00 91.69           N  
ATOM   3340  CA  SER A 412      24.844  -3.666   6.383  1.00 91.69           C  
ATOM   3341  C   SER A 412      23.438  -3.113   6.512  1.00 91.69           C  
ATOM   3342  CB  SER A 412      25.859  -2.570   6.703  1.00 91.69           C  
ATOM   3343  O   SER A 412      23.062  -2.572   7.555  1.00 91.69           O  
ATOM   3344  OG  SER A 412      25.688  -1.453   5.848  1.00 91.69           O  
ATOM   3345  N   LEU A 413      22.656  -3.182   5.492  1.00 94.38           N  
ATOM   3346  CA  LEU A 413      21.312  -2.635   5.500  1.00 94.38           C  
ATOM   3347  C   LEU A 413      20.391  -3.459   6.398  1.00 94.38           C  
ATOM   3348  CB  LEU A 413      20.750  -2.590   4.078  1.00 94.38           C  
ATOM   3349  O   LEU A 413      20.484  -4.688   6.418  1.00 94.38           O  
ATOM   3350  CG  LEU A 413      21.438  -1.643   3.098  1.00 94.38           C  
ATOM   3351  CD1 LEU A 413      20.797  -1.735   1.720  1.00 94.38           C  
ATOM   3352  CD2 LEU A 413      21.406  -0.210   3.619  1.00 94.38           C  
ATOM   3353  N   ASP A 414      19.609  -2.781   7.145  1.00 93.62           N  
ATOM   3354  CA  ASP A 414      18.578  -3.398   7.977  1.00 93.62           C  
ATOM   3355  C   ASP A 414      17.234  -3.428   7.254  1.00 93.62           C  
ATOM   3356  CB  ASP A 414      18.453  -2.656   9.305  1.00 93.62           C  
ATOM   3357  O   ASP A 414      16.578  -2.396   7.125  1.00 93.62           O  
ATOM   3358  CG  ASP A 414      17.562  -3.381  10.305  1.00 93.62           C  
ATOM   3359  OD1 ASP A 414      16.828  -4.309   9.906  1.00 93.62           O  
ATOM   3360  OD2 ASP A 414      17.594  -3.016  11.500  1.00 93.62           O  
ATOM   3361  N   PHE A 415      16.734  -4.605   6.875  1.00 93.19           N  
ATOM   3362  CA  PHE A 415      15.523  -4.770   6.090  1.00 93.19           C  
ATOM   3363  C   PHE A 415      14.289  -4.719   6.984  1.00 93.19           C  
ATOM   3364  CB  PHE A 415      15.555  -6.086   5.312  1.00 93.19           C  
ATOM   3365  O   PHE A 415      13.164  -4.648   6.488  1.00 93.19           O  
ATOM   3366  CG  PHE A 415      16.688  -6.180   4.320  1.00 93.19           C  
ATOM   3367  CD1 PHE A 415      16.891  -5.176   3.381  1.00 93.19           C  
ATOM   3368  CD2 PHE A 415      17.547  -7.273   4.324  1.00 93.19           C  
ATOM   3369  CE1 PHE A 415      17.922  -5.262   2.463  1.00 93.19           C  
ATOM   3370  CE2 PHE A 415      18.578  -7.363   3.410  1.00 93.19           C  
ATOM   3371  CZ  PHE A 415      18.781  -6.355   2.479  1.00 93.19           C  
ATOM   3372  N   ASN A 416      14.469  -4.734   8.289  1.00 87.62           N  
ATOM   3373  CA  ASN A 416      13.352  -4.586   9.211  1.00 87.62           C  
ATOM   3374  C   ASN A 416      12.961  -3.123   9.391  1.00 87.62           C  
ATOM   3375  CB  ASN A 416      13.688  -5.215  10.562  1.00 87.62           C  
ATOM   3376  O   ASN A 416      11.844  -2.822   9.812  1.00 87.62           O  
ATOM   3377  CG  ASN A 416      13.859  -6.719  10.484  1.00 87.62           C  
ATOM   3378  ND2 ASN A 416      14.852  -7.242  11.188  1.00 87.62           N  
ATOM   3379  OD1 ASN A 416      13.094  -7.406   9.797  1.00 87.62           O  
ATOM   3380  N   LYS A 417      13.891  -2.260   9.156  1.00 93.44           N  
ATOM   3381  CA  LYS A 417      13.625  -0.825   9.125  1.00 93.44           C  
ATOM   3382  C   LYS A 417      13.289  -0.361   7.711  1.00 93.44           C  
ATOM   3383  CB  LYS A 417      14.820  -0.040   9.664  1.00 93.44           C  
ATOM   3384  O   LYS A 417      14.156  -0.346   6.836  1.00 93.44           O  
ATOM   3385  CG  LYS A 417      15.117  -0.301  11.133  1.00 93.44           C  
ATOM   3386  CD  LYS A 417      16.266   0.561  11.633  1.00 93.44           C  
ATOM   3387  CE  LYS A 417      16.594   0.283  13.094  1.00 93.44           C  
ATOM   3388  NZ  LYS A 417      17.750   1.091  13.578  1.00 93.44           N  
ATOM   3389  N   LYS A 418      12.141   0.000   7.582  1.00 96.50           N  
ATOM   3390  CA  LYS A 418      11.695   0.323   6.230  1.00 96.50           C  
ATOM   3391  C   LYS A 418      10.680   1.462   6.242  1.00 96.50           C  
ATOM   3392  CB  LYS A 418      11.094  -0.910   5.555  1.00 96.50           C  
ATOM   3393  O   LYS A 418      10.008   1.688   7.250  1.00 96.50           O  
ATOM   3394  CG  LYS A 418       9.953  -1.546   6.336  1.00 96.50           C  
ATOM   3395  CD  LYS A 418       9.508  -2.861   5.711  1.00 96.50           C  
ATOM   3396  CE  LYS A 418       8.367  -3.494   6.484  1.00 96.50           C  
ATOM   3397  NZ  LYS A 418       7.965  -4.812   5.906  1.00 96.50           N  
ATOM   3398  N   ILE A 419      10.594   2.199   5.219  1.00 97.94           N  
ATOM   3399  CA  ILE A 419       9.617   3.250   4.965  1.00 97.94           C  
ATOM   3400  C   ILE A 419       8.719   2.846   3.797  1.00 97.94           C  
ATOM   3401  CB  ILE A 419      10.305   4.602   4.672  1.00 97.94           C  
ATOM   3402  O   ILE A 419       9.125   2.930   2.635  1.00 97.94           O  
ATOM   3403  CG1 ILE A 419      11.109   5.066   5.887  1.00 97.94           C  
ATOM   3404  CG2 ILE A 419       9.266   5.656   4.266  1.00 97.94           C  
ATOM   3405  CD1 ILE A 419      11.953   6.309   5.633  1.00 97.94           C  
ATOM   3406  N   LEU A 420       7.578   2.436   4.188  1.00 98.00           N  
ATOM   3407  CA  LEU A 420       6.617   1.996   3.182  1.00 98.00           C  
ATOM   3408  C   LEU A 420       5.676   3.133   2.799  1.00 98.00           C  
ATOM   3409  CB  LEU A 420       5.809   0.802   3.699  1.00 98.00           C  
ATOM   3410  O   LEU A 420       5.215   3.203   1.657  1.00 98.00           O  
ATOM   3411  CG  LEU A 420       6.609  -0.450   4.062  1.00 98.00           C  
ATOM   3412  CD1 LEU A 420       5.680  -1.539   4.586  1.00 98.00           C  
ATOM   3413  CD2 LEU A 420       7.402  -0.949   2.861  1.00 98.00           C  
ATOM   3414  N   HIS A 421       5.398   4.062   3.697  1.00 98.06           N  
ATOM   3415  CA  HIS A 421       4.379   5.094   3.539  1.00 98.06           C  
ATOM   3416  C   HIS A 421       4.980   6.488   3.670  1.00 98.06           C  
ATOM   3417  CB  HIS A 421       3.262   4.906   4.570  1.00 98.06           C  
ATOM   3418  O   HIS A 421       5.594   6.812   4.691  1.00 98.06           O  
ATOM   3419  CG  HIS A 421       2.762   3.498   4.660  1.00 98.06           C  
ATOM   3420  CD2 HIS A 421       2.895   2.570   5.637  1.00 98.06           C  
ATOM   3421  ND1 HIS A 421       2.031   2.900   3.658  1.00 98.06           N  
ATOM   3422  CE1 HIS A 421       1.732   1.663   4.016  1.00 98.06           C  
ATOM   3423  NE2 HIS A 421       2.244   1.438   5.215  1.00 98.06           N  
ATOM   3424  N   THR A 422       4.746   7.266   2.680  1.00 98.31           N  
ATOM   3425  CA  THR A 422       5.238   8.641   2.609  1.00 98.31           C  
ATOM   3426  C   THR A 422       4.164   9.570   2.061  1.00 98.31           C  
ATOM   3427  CB  THR A 422       6.500   8.734   1.735  1.00 98.31           C  
ATOM   3428  O   THR A 422       3.281   9.141   1.314  1.00 98.31           O  
ATOM   3429  CG2 THR A 422       7.613   7.844   2.277  1.00 98.31           C  
ATOM   3430  OG1 THR A 422       6.184   8.328   0.400  1.00 98.31           O  
ATOM   3431  N   ALA A 423       4.246  10.758   2.406  1.00 98.44           N  
ATOM   3432  CA  ALA A 423       3.326  11.789   1.925  1.00 98.44           C  
ATOM   3433  C   ALA A 423       4.027  13.133   1.795  1.00 98.44           C  
ATOM   3434  CB  ALA A 423       2.123  11.906   2.857  1.00 98.44           C  
ATOM   3435  O   ALA A 423       4.910  13.461   2.592  1.00 98.44           O  
ATOM   3436  N   TRP A 424       3.672  13.859   0.807  1.00 98.50           N  
ATOM   3437  CA  TRP A 424       4.188  15.203   0.553  1.00 98.50           C  
ATOM   3438  C   TRP A 424       3.082  16.250   0.684  1.00 98.50           C  
ATOM   3439  CB  TRP A 424       4.816  15.281  -0.841  1.00 98.50           C  
ATOM   3440  O   TRP A 424       2.004  16.094   0.107  1.00 98.50           O  
ATOM   3441  CG  TRP A 424       5.809  16.391  -1.000  1.00 98.50           C  
ATOM   3442  CD1 TRP A 424       5.582  17.734  -0.809  1.00 98.50           C  
ATOM   3443  CD2 TRP A 424       7.180  16.266  -1.389  1.00 98.50           C  
ATOM   3444  CE2 TRP A 424       7.727  17.578  -1.411  1.00 98.50           C  
ATOM   3445  CE3 TRP A 424       8.000  15.188  -1.719  1.00 98.50           C  
ATOM   3446  NE1 TRP A 424       6.730  18.438  -1.055  1.00 98.50           N  
ATOM   3447  CH2 TRP A 424       9.836  16.734  -2.072  1.00 98.50           C  
ATOM   3448  CZ2 TRP A 424       9.055  17.812  -1.753  1.00 98.50           C  
ATOM   3449  CZ3 TRP A 424       9.328  15.430  -2.059  1.00 98.50           C  
ATOM   3450  N   HIS A 425       3.354  17.266   1.413  1.00 97.50           N  
ATOM   3451  CA  HIS A 425       2.424  18.391   1.536  1.00 97.50           C  
ATOM   3452  C   HIS A 425       2.068  18.969   0.169  1.00 97.50           C  
ATOM   3453  CB  HIS A 425       3.018  19.484   2.426  1.00 97.50           C  
ATOM   3454  O   HIS A 425       2.945  19.156  -0.677  1.00 97.50           O  
ATOM   3455  CG  HIS A 425       2.031  20.531   2.824  1.00 97.50           C  
ATOM   3456  CD2 HIS A 425       1.440  20.797   4.016  1.00 97.50           C  
ATOM   3457  ND1 HIS A 425       1.540  21.469   1.938  1.00 97.50           N  
ATOM   3458  CE1 HIS A 425       0.689  22.266   2.568  1.00 97.50           C  
ATOM   3459  NE2 HIS A 425       0.611  21.875   3.830  1.00 97.50           N  
ATOM   3460  N   PRO A 426       0.845  19.344  -0.053  1.00 95.56           N  
ATOM   3461  CA  PRO A 426       0.390  19.734  -1.389  1.00 95.56           C  
ATOM   3462  C   PRO A 426       0.943  21.094  -1.822  1.00 95.56           C  
ATOM   3463  CB  PRO A 426      -1.133  19.781  -1.241  1.00 95.56           C  
ATOM   3464  O   PRO A 426       1.084  21.344  -3.021  1.00 95.56           O  
ATOM   3465  CG  PRO A 426      -1.370  19.875   0.232  1.00 95.56           C  
ATOM   3466  CD  PRO A 426      -0.222  19.219   0.942  1.00 95.56           C  
ATOM   3467  N   LYS A 427       1.337  21.969  -0.907  1.00 93.31           N  
ATOM   3468  CA  LYS A 427       1.694  23.344  -1.279  1.00 93.31           C  
ATOM   3469  C   LYS A 427       3.121  23.672  -0.854  1.00 93.31           C  
ATOM   3470  CB  LYS A 427       0.717  24.344  -0.659  1.00 93.31           C  
ATOM   3471  O   LYS A 427       3.777  24.516  -1.464  1.00 93.31           O  
ATOM   3472  CG  LYS A 427      -0.711  24.203  -1.167  1.00 93.31           C  
ATOM   3473  CD  LYS A 427      -1.635  25.234  -0.514  1.00 93.31           C  
ATOM   3474  CE  LYS A 427      -3.072  25.062  -0.984  1.00 93.31           C  
ATOM   3475  NZ  LYS A 427      -4.000  26.000  -0.270  1.00 93.31           N  
ATOM   3476  N   GLU A 428       3.559  22.969   0.168  1.00 93.56           N  
ATOM   3477  CA  GLU A 428       4.852  23.312   0.757  1.00 93.56           C  
ATOM   3478  C   GLU A 428       5.797  22.109   0.733  1.00 93.56           C  
ATOM   3479  CB  GLU A 428       4.676  23.812   2.191  1.00 93.56           C  
ATOM   3480  O   GLU A 428       5.367  20.984   0.491  1.00 93.56           O  
ATOM   3481  CG  GLU A 428       3.826  25.078   2.303  1.00 93.56           C  
ATOM   3482  CD  GLU A 428       3.725  25.609   3.725  1.00 93.56           C  
ATOM   3483  OE1 GLU A 428       3.051  26.641   3.939  1.00 93.56           O  
ATOM   3484  OE2 GLU A 428       4.328  24.984   4.629  1.00 93.56           O  
ATOM   3485  N   ASN A 429       7.020  22.453   0.940  1.00 94.62           N  
ATOM   3486  CA  ASN A 429       8.023  21.406   1.041  1.00 94.62           C  
ATOM   3487  C   ASN A 429       8.109  20.844   2.457  1.00 94.62           C  
ATOM   3488  CB  ASN A 429       9.391  21.922   0.592  1.00 94.62           C  
ATOM   3489  O   ASN A 429       9.133  21.000   3.131  1.00 94.62           O  
ATOM   3490  CG  ASN A 429       9.484  22.094  -0.911  1.00 94.62           C  
ATOM   3491  ND2 ASN A 429      10.344  23.016  -1.347  1.00 94.62           N  
ATOM   3492  OD1 ASN A 429       8.789  21.422  -1.674  1.00 94.62           O  
ATOM   3493  N   ILE A 430       7.105  20.203   2.848  1.00 96.50           N  
ATOM   3494  CA  ILE A 430       6.973  19.438   4.082  1.00 96.50           C  
ATOM   3495  C   ILE A 430       6.637  17.984   3.752  1.00 96.50           C  
ATOM   3496  CB  ILE A 430       5.891  20.031   5.004  1.00 96.50           C  
ATOM   3497  O   ILE A 430       5.730  17.719   2.957  1.00 96.50           O  
ATOM   3498  CG1 ILE A 430       6.188  21.516   5.285  1.00 96.50           C  
ATOM   3499  CG2 ILE A 430       5.789  19.250   6.309  1.00 96.50           C  
ATOM   3500  CD1 ILE A 430       5.023  22.281   5.906  1.00 96.50           C  
ATOM   3501  N   ILE A 431       7.336  17.125   4.332  1.00 97.94           N  
ATOM   3502  CA  ILE A 431       7.109  15.703   4.043  1.00 97.94           C  
ATOM   3503  C   ILE A 431       6.891  14.938   5.344  1.00 97.94           C  
ATOM   3504  CB  ILE A 431       8.289  15.094   3.254  1.00 97.94           C  
ATOM   3505  O   ILE A 431       7.434  15.312   6.387  1.00 97.94           O  
ATOM   3506  CG1 ILE A 431       9.594  15.234   4.051  1.00 97.94           C  
ATOM   3507  CG2 ILE A 431       8.422  15.750   1.877  1.00 97.94           C  
ATOM   3508  CD1 ILE A 431      10.773  14.492   3.439  1.00 97.94           C  
ATOM   3509  N   ALA A 432       6.062  13.961   5.246  1.00 98.38           N  
ATOM   3510  CA  ALA A 432       5.797  13.023   6.336  1.00 98.38           C  
ATOM   3511  C   ALA A 432       6.199  11.602   5.957  1.00 98.38           C  
ATOM   3512  CB  ALA A 432       4.320  13.070   6.723  1.00 98.38           C  
ATOM   3513  O   ALA A 432       5.793  11.094   4.906  1.00 98.38           O  
ATOM   3514  N   VAL A 433       6.941  10.930   6.801  1.00 97.88           N  
ATOM   3515  CA  VAL A 433       7.430   9.570   6.562  1.00 97.88           C  
ATOM   3516  C   VAL A 433       7.141   8.695   7.777  1.00 97.88           C  
ATOM   3517  CB  VAL A 433       8.945   9.562   6.250  1.00 97.88           C  
ATOM   3518  O   VAL A 433       7.523   9.031   8.898  1.00 97.88           O  
ATOM   3519  CG1 VAL A 433       9.422   8.148   5.922  1.00 97.88           C  
ATOM   3520  CG2 VAL A 433       9.250  10.516   5.094  1.00 97.88           C  
ATOM   3521  N   ALA A 434       6.527   7.605   7.535  1.00 97.31           N  
ATOM   3522  CA  ALA A 434       6.188   6.672   8.602  1.00 97.31           C  
ATOM   3523  C   ALA A 434       7.262   5.598   8.750  1.00 97.31           C  
ATOM   3524  CB  ALA A 434       4.828   6.027   8.336  1.00 97.31           C  
ATOM   3525  O   ALA A 434       7.652   4.961   7.773  1.00 97.31           O  
ATOM   3526  N   THR A 435       7.770   5.441   9.930  1.00 93.25           N  
ATOM   3527  CA  THR A 435       8.703   4.375  10.289  1.00 93.25           C  
ATOM   3528  C   THR A 435       8.156   3.559  11.461  1.00 93.25           C  
ATOM   3529  CB  THR A 435      10.086   4.941  10.648  1.00 93.25           C  
ATOM   3530  O   THR A 435       8.195   4.008  12.609  1.00 93.25           O  
ATOM   3531  CG2 THR A 435      10.625   5.828   9.539  1.00 93.25           C  
ATOM   3532  OG1 THR A 435       9.984   5.715  11.852  1.00 93.25           O  
ATOM   3533  N   THR A 436       7.727   2.369  11.125  1.00 90.12           N  
ATOM   3534  CA  THR A 436       7.133   1.511  12.148  1.00 90.12           C  
ATOM   3535  C   THR A 436       6.027   2.248  12.898  1.00 90.12           C  
ATOM   3536  CB  THR A 436       8.195   1.010  13.141  1.00 90.12           C  
ATOM   3537  O   THR A 436       4.969   2.533  12.336  1.00 90.12           O  
ATOM   3538  CG2 THR A 436       7.656  -0.145  13.984  1.00 90.12           C  
ATOM   3539  OG1 THR A 436       9.344   0.566  12.422  1.00 90.12           O  
ATOM   3540  N   ASN A 437       6.391   2.775  14.164  1.00 90.81           N  
ATOM   3541  CA  ASN A 437       5.375   3.463  14.953  1.00 90.81           C  
ATOM   3542  C   ASN A 437       5.684   4.953  15.086  1.00 90.81           C  
ATOM   3543  CB  ASN A 437       5.250   2.822  16.344  1.00 90.81           C  
ATOM   3544  O   ASN A 437       5.102   5.637  15.930  1.00 90.81           O  
ATOM   3545  CG  ASN A 437       6.523   2.938  17.156  1.00 90.81           C  
ATOM   3546  ND2 ASN A 437       6.379   3.061  18.469  1.00 90.81           N  
ATOM   3547  OD1 ASN A 437       7.629   2.918  16.609  1.00 90.81           O  
ATOM   3548  N   ASN A 438       6.613   5.379  14.312  1.00 94.19           N  
ATOM   3549  CA  ASN A 438       6.992   6.785  14.367  1.00 94.19           C  
ATOM   3550  C   ASN A 438       6.633   7.512  13.070  1.00 94.19           C  
ATOM   3551  CB  ASN A 438       8.484   6.930  14.656  1.00 94.19           C  
ATOM   3552  O   ASN A 438       6.738   6.941  11.984  1.00 94.19           O  
ATOM   3553  CG  ASN A 438       8.867   6.422  16.031  1.00 94.19           C  
ATOM   3554  ND2 ASN A 438       9.977   5.695  16.109  1.00 94.19           N  
ATOM   3555  OD1 ASN A 438       8.164   6.680  17.016  1.00 94.19           O  
ATOM   3556  N   LEU A 439       6.262   8.727  13.227  1.00 96.62           N  
ATOM   3557  CA  LEU A 439       5.992   9.633  12.109  1.00 96.62           C  
ATOM   3558  C   LEU A 439       6.988  10.789  12.094  1.00 96.62           C  
ATOM   3559  CB  LEU A 439       4.562  10.180  12.195  1.00 96.62           C  
ATOM   3560  O   LEU A 439       6.949  11.656  12.969  1.00 96.62           O  
ATOM   3561  CG  LEU A 439       4.125  11.102  11.055  1.00 96.62           C  
ATOM   3562  CD1 LEU A 439       3.959  10.312   9.766  1.00 96.62           C  
ATOM   3563  CD2 LEU A 439       2.832  11.820  11.422  1.00 96.62           C  
ATOM   3564  N   TYR A 440       7.797  10.797  11.180  1.00 96.19           N  
ATOM   3565  CA  TYR A 440       8.773  11.867  11.016  1.00 96.19           C  
ATOM   3566  C   TYR A 440       8.250  12.930  10.055  1.00 96.19           C  
ATOM   3567  CB  TYR A 440      10.102  11.305  10.492  1.00 96.19           C  
ATOM   3568  O   TYR A 440       7.695  12.617   9.000  1.00 96.19           O  
ATOM   3569  CG  TYR A 440      10.836  10.453  11.500  1.00 96.19           C  
ATOM   3570  CD1 TYR A 440      11.828  11.000  12.305  1.00 96.19           C  
ATOM   3571  CD2 TYR A 440      10.531   9.102  11.641  1.00 96.19           C  
ATOM   3572  CE1 TYR A 440      12.516  10.219  13.234  1.00 96.19           C  
ATOM   3573  CE2 TYR A 440      11.211   8.312  12.570  1.00 96.19           C  
ATOM   3574  OH  TYR A 440      12.867   8.094  14.273  1.00 96.19           O  
ATOM   3575  CZ  TYR A 440      12.195   8.875  13.359  1.00 96.19           C  
ATOM   3576  N   ILE A 441       8.484  14.109  10.406  1.00 96.50           N  
ATOM   3577  CA  ILE A 441       8.156  15.250   9.562  1.00 96.50           C  
ATOM   3578  C   ILE A 441       9.422  16.062   9.266  1.00 96.50           C  
ATOM   3579  CB  ILE A 441       7.086  16.156  10.219  1.00 96.50           C  
ATOM   3580  O   ILE A 441      10.188  16.375  10.172  1.00 96.50           O  
ATOM   3581  CG1 ILE A 441       5.809  15.352  10.484  1.00 96.50           C  
ATOM   3582  CG2 ILE A 441       6.797  17.375   9.344  1.00 96.50           C  
ATOM   3583  CD1 ILE A 441       4.742  16.125  11.250  1.00 96.50           C  
ATOM   3584  N   PHE A 442       9.625  16.328   8.039  1.00 95.81           N  
ATOM   3585  CA  PHE A 442      10.758  17.109   7.570  1.00 95.81           C  
ATOM   3586  C   PHE A 442      10.297  18.328   6.773  1.00 95.81           C  
ATOM   3587  CB  PHE A 442      11.695  16.250   6.719  1.00 95.81           C  
ATOM   3588  O   PHE A 442       9.227  18.297   6.160  1.00 95.81           O  
ATOM   3589  CG  PHE A 442      12.164  15.000   7.410  1.00 95.81           C  
ATOM   3590  CD1 PHE A 442      13.250  15.031   8.273  1.00 95.81           C  
ATOM   3591  CD2 PHE A 442      11.523  13.789   7.191  1.00 95.81           C  
ATOM   3592  CE1 PHE A 442      13.695  13.875   8.914  1.00 95.81           C  
ATOM   3593  CE2 PHE A 442      11.953  12.625   7.832  1.00 95.81           C  
ATOM   3594  CZ  PHE A 442      13.039  12.672   8.688  1.00 95.81           C  
ATOM   3595  N   GLN A 443      11.109  19.297   6.781  1.00 94.44           N  
ATOM   3596  CA  GLN A 443      10.828  20.531   6.047  1.00 94.44           C  
ATOM   3597  C   GLN A 443      12.078  21.062   5.363  1.00 94.44           C  
ATOM   3598  CB  GLN A 443      10.242  21.594   6.980  1.00 94.44           C  
ATOM   3599  O   GLN A 443      13.195  20.844   5.844  1.00 94.44           O  
ATOM   3600  CG  GLN A 443       9.953  22.922   6.297  1.00 94.44           C  
ATOM   3601  CD  GLN A 443       9.305  23.922   7.227  1.00 94.44           C  
ATOM   3602  NE2 GLN A 443       9.148  25.156   6.746  1.00 94.44           N  
ATOM   3603  OE1 GLN A 443       8.953  23.609   8.367  1.00 94.44           O  
ATOM   3604  N   ASP A 444      11.859  21.766   4.258  1.00 92.12           N  
ATOM   3605  CA  ASP A 444      12.992  22.375   3.572  1.00 92.12           C  
ATOM   3606  C   ASP A 444      13.562  23.531   4.383  1.00 92.12           C  
ATOM   3607  CB  ASP A 444      12.578  22.859   2.180  1.00 92.12           C  
ATOM   3608  O   ASP A 444      12.844  24.172   5.156  1.00 92.12           O  
ATOM   3609  CG  ASP A 444      11.594  24.000   2.219  1.00 92.12           C  
ATOM   3610  OD1 ASP A 444      10.789  24.094   3.170  1.00 92.12           O  
ATOM   3611  OD2 ASP A 444      11.617  24.844   1.287  1.00 92.12           O  
ATOM   3612  N   LYS A 445      14.867  23.688   4.246  1.00 82.69           N  
ATOM   3613  CA  LYS A 445      15.531  24.781   4.934  1.00 82.69           C  
ATOM   3614  C   LYS A 445      15.211  26.125   4.266  1.00 82.69           C  
ATOM   3615  CB  LYS A 445      17.047  24.562   4.973  1.00 82.69           C  
ATOM   3616  O   LYS A 445      15.477  26.297   3.074  1.00 82.69           O  
ATOM   3617  CG  LYS A 445      17.797  25.562   5.855  1.00 82.69           C  
ATOM   3618  CD  LYS A 445      19.281  25.266   5.871  1.00 82.69           C  
ATOM   3619  CE  LYS A 445      20.047  26.281   6.719  1.00 82.69           C  
ATOM   3620  NZ  LYS A 445      21.516  26.016   6.734  1.00 82.69           N  
ATOM   3621  N   VAL A 446      14.266  26.891   4.809  1.00 68.19           N  
ATOM   3622  CA  VAL A 446      13.992  28.219   4.270  1.00 68.19           C  
ATOM   3623  C   VAL A 446      15.117  29.172   4.668  1.00 68.19           C  
ATOM   3624  CB  VAL A 446      12.633  28.766   4.762  1.00 68.19           C  
ATOM   3625  O   VAL A 446      15.578  29.156   5.809  1.00 68.19           O  
ATOM   3626  CG1 VAL A 446      12.219  29.984   3.951  1.00 68.19           C  
ATOM   3627  CG2 VAL A 446      11.562  27.672   4.672  1.00 68.19           C  
ATOM   3628  N   ASN A 447      15.977  29.625   3.742  1.00 53.50           N  
ATOM   3629  CA  ASN A 447      16.891  30.719   4.055  1.00 53.50           C  
ATOM   3630  C   ASN A 447      16.156  31.969   4.512  1.00 53.50           C  
ATOM   3631  CB  ASN A 447      17.781  31.031   2.850  1.00 53.50           C  
ATOM   3632  O   ASN A 447      15.016  32.219   4.086  1.00 53.50           O  
ATOM   3633  CG  ASN A 447      18.922  30.047   2.682  1.00 53.50           C  
ATOM   3634  ND2 ASN A 447      19.578  30.094   1.523  1.00 53.50           N  
ATOM   3635  OD1 ASN A 447      19.219  29.266   3.584  1.00 53.50           O  
TER    3636      ASN A 447                                                      
ATOM   3637  N   MET B   1     -51.188 -20.953  11.484  1.00 19.91           N  
ATOM   3638  CA  MET B   1     -50.344 -19.812  11.875  1.00 19.91           C  
ATOM   3639  C   MET B   1     -49.312 -19.516  10.812  1.00 19.91           C  
ATOM   3640  CB  MET B   1     -49.656 -20.078  13.219  1.00 19.91           C  
ATOM   3641  O   MET B   1     -48.125 -19.797  11.000  1.00 19.91           O  
ATOM   3642  CG  MET B   1     -50.531 -19.750  14.422  1.00 19.91           C  
ATOM   3643  SD  MET B   1     -49.625 -19.953  16.016  1.00 19.91           S  
ATOM   3644  CE  MET B   1     -50.938 -19.547  17.188  1.00 19.91           C  
ATOM   3645  N   THR B   2     -49.719 -19.344   9.492  1.00 15.80           N  
ATOM   3646  CA  THR B   2     -49.656 -19.641   8.070  1.00 15.80           C  
ATOM   3647  C   THR B   2     -48.812 -18.609   7.344  1.00 15.80           C  
ATOM   3648  CB  THR B   2     -51.062 -19.703   7.441  1.00 15.80           C  
ATOM   3649  O   THR B   2     -48.906 -17.406   7.625  1.00 15.80           O  
ATOM   3650  CG2 THR B   2     -51.656 -21.109   7.520  1.00 15.80           C  
ATOM   3651  OG1 THR B   2     -51.906 -18.797   8.133  1.00 15.80           O  
ATOM   3652  N   LEU B   3     -47.781 -19.125   6.613  1.00 17.77           N  
ATOM   3653  CA  LEU B   3     -46.688 -18.859   5.699  1.00 17.77           C  
ATOM   3654  C   LEU B   3     -47.125 -17.984   4.535  1.00 17.77           C  
ATOM   3655  CB  LEU B   3     -46.094 -20.172   5.168  1.00 17.77           C  
ATOM   3656  O   LEU B   3     -47.469 -18.500   3.465  1.00 17.77           O  
ATOM   3657  CG  LEU B   3     -44.938 -20.766   5.977  1.00 17.77           C  
ATOM   3658  CD1 LEU B   3     -44.938 -22.281   5.840  1.00 17.77           C  
ATOM   3659  CD2 LEU B   3     -43.594 -20.172   5.527  1.00 17.77           C  
ATOM   3660  N   GLY B   4     -48.125 -17.000   4.859  1.00 16.39           N  
ATOM   3661  CA  GLY B   4     -49.031 -16.672   3.746  1.00 16.39           C  
ATOM   3662  C   GLY B   4     -48.281 -16.156   2.529  1.00 16.39           C  
ATOM   3663  O   GLY B   4     -47.094 -15.789   2.623  1.00 16.39           O  
ATOM   3664  N   SER B   5     -49.031 -15.734   1.460  1.00 15.70           N  
ATOM   3665  CA  SER B   5     -49.188 -15.695   0.011  1.00 15.70           C  
ATOM   3666  C   SER B   5     -48.312 -14.617  -0.617  1.00 15.70           C  
ATOM   3667  CB  SER B   5     -50.656 -15.445  -0.353  1.00 15.70           C  
ATOM   3668  O   SER B   5     -48.219 -13.500  -0.104  1.00 15.70           O  
ATOM   3669  OG  SER B   5     -50.781 -15.203  -1.743  1.00 15.70           O  
ATOM   3670  N   CYS B   6     -47.406 -14.953  -1.590  1.00 16.83           N  
ATOM   3671  CA  CYS B   6     -46.344 -14.555  -2.488  1.00 16.83           C  
ATOM   3672  C   CYS B   6     -46.750 -13.391  -3.369  1.00 16.83           C  
ATOM   3673  CB  CYS B   6     -45.906 -15.734  -3.361  1.00 16.83           C  
ATOM   3674  O   CYS B   6     -45.938 -12.836  -4.117  1.00 16.83           O  
ATOM   3675  SG  CYS B   6     -44.219 -16.328  -3.002  1.00 16.83           S  
ATOM   3676  N   CYS B   7     -48.094 -13.117  -3.668  1.00 15.38           N  
ATOM   3677  CA  CYS B   7     -48.531 -12.750  -5.016  1.00 15.38           C  
ATOM   3678  C   CYS B   7     -48.188 -11.289  -5.312  1.00 15.38           C  
ATOM   3679  CB  CYS B   7     -50.031 -12.984  -5.199  1.00 15.38           C  
ATOM   3680  O   CYS B   7     -48.875 -10.383  -4.832  1.00 15.38           O  
ATOM   3681  SG  CYS B   7     -50.469 -14.727  -5.352  1.00 15.38           S  
ATOM   3682  N   CYS B   8     -46.938 -10.844  -5.262  1.00 16.89           N  
ATOM   3683  CA  CYS B   8     -46.875  -9.414  -5.531  1.00 16.89           C  
ATOM   3684  C   CYS B   8     -47.562  -9.062  -6.840  1.00 16.89           C  
ATOM   3685  CB  CYS B   8     -45.406  -8.961  -5.590  1.00 16.89           C  
ATOM   3686  O   CYS B   8     -47.312  -9.688  -7.871  1.00 16.89           O  
ATOM   3687  SG  CYS B   8     -44.594  -8.914  -3.979  1.00 16.89           S  
ATOM   3688  N   GLU B   9     -48.562  -8.234  -6.871  1.00 14.60           N  
ATOM   3689  CA  GLU B   9     -49.562  -7.711  -7.805  1.00 14.60           C  
ATOM   3690  C   GLU B   9     -48.875  -7.070  -9.016  1.00 14.60           C  
ATOM   3691  CB  GLU B   9     -50.469  -6.695  -7.109  1.00 14.60           C  
ATOM   3692  O   GLU B   9     -47.969  -6.254  -8.875  1.00 14.60           O  
ATOM   3693  CG  GLU B   9     -51.750  -7.297  -6.559  1.00 14.60           C  
ATOM   3694  CD  GLU B   9     -52.656  -6.262  -5.934  1.00 14.60           C  
ATOM   3695  OE1 GLU B   9     -53.812  -6.613  -5.582  1.00 14.60           O  
ATOM   3696  OE2 GLU B   9     -52.250  -5.098  -5.793  1.00 14.60           O  
ATOM   3697  N   ILE B  10     -49.312  -7.355 -10.305  1.00 15.53           N  
ATOM   3698  CA  ILE B  10     -49.188  -7.488 -11.750  1.00 15.53           C  
ATOM   3699  C   ILE B  10     -49.125  -6.105 -12.398  1.00 15.53           C  
ATOM   3700  CB  ILE B  10     -50.312  -8.328 -12.359  1.00 15.53           C  
ATOM   3701  O   ILE B  10     -48.250  -5.812 -13.195  1.00 15.53           O  
ATOM   3702  CG1 ILE B  10     -50.281  -9.750 -11.797  1.00 15.53           C  
ATOM   3703  CG2 ILE B  10     -50.250  -8.336 -13.891  1.00 15.53           C  
ATOM   3704  CD1 ILE B  10     -51.531 -10.578 -12.148  1.00 15.53           C  
ATOM   3705  N   MET B  11     -50.344  -5.438 -12.836  1.00 14.68           N  
ATOM   3706  CA  MET B  11     -50.812  -5.305 -14.203  1.00 14.68           C  
ATOM   3707  C   MET B  11     -50.594  -3.893 -14.734  1.00 14.68           C  
ATOM   3708  CB  MET B  11     -52.312  -5.645 -14.281  1.00 14.68           C  
ATOM   3709  O   MET B  11     -50.156  -3.717 -15.875  1.00 14.68           O  
ATOM   3710  CG  MET B  11     -52.594  -7.137 -14.219  1.00 14.68           C  
ATOM   3711  SD  MET B  11     -53.969  -7.629 -15.352  1.00 14.68           S  
ATOM   3712  CE  MET B  11     -53.031  -7.855 -16.891  1.00 14.68           C  
ATOM   3713  N   SER B  12     -51.156  -2.715 -14.258  1.00 15.06           N  
ATOM   3714  CA  SER B  12     -52.156  -2.135 -15.133  1.00 15.06           C  
ATOM   3715  C   SER B  12     -51.531  -1.196 -16.156  1.00 15.06           C  
ATOM   3716  CB  SER B  12     -53.219  -1.380 -14.312  1.00 15.06           C  
ATOM   3717  O   SER B  12     -50.406  -0.711 -15.961  1.00 15.06           O  
ATOM   3718  OG  SER B  12     -53.938  -2.273 -13.500  1.00 15.06           O  
ATOM   3719  N   SER B  13     -52.281  -0.016 -16.641  1.00 14.80           N  
ATOM   3720  CA  SER B  13     -53.000   0.377 -17.844  1.00 14.80           C  
ATOM   3721  C   SER B  13     -52.250   1.433 -18.641  1.00 14.80           C  
ATOM   3722  CB  SER B  13     -54.406   0.906 -17.484  1.00 14.80           C  
ATOM   3723  O   SER B  13     -52.000   1.270 -19.828  1.00 14.80           O  
ATOM   3724  OG  SER B  13     -54.438   1.330 -16.125  1.00 14.80           O  
ATOM   3725  N   GLU B  14     -52.625   2.789 -18.656  1.00 14.95           N  
ATOM   3726  CA  GLU B  14     -53.344   3.441 -19.750  1.00 14.95           C  
ATOM   3727  C   GLU B  14     -52.406   4.277 -20.609  1.00 14.95           C  
ATOM   3728  CB  GLU B  14     -54.469   4.316 -19.188  1.00 14.95           C  
ATOM   3729  O   GLU B  14     -52.438   4.156 -21.844  1.00 14.95           O  
ATOM   3730  CG  GLU B  14     -55.781   3.566 -18.953  1.00 14.95           C  
ATOM   3731  CD  GLU B  14     -56.938   4.480 -18.594  1.00 14.95           C  
ATOM   3732  OE1 GLU B  14     -58.125   4.043 -18.688  1.00 14.95           O  
ATOM   3733  OE2 GLU B  14     -56.688   5.641 -18.203  1.00 14.95           O  
ATOM   3734  N   SER B  15     -52.562   5.715 -20.703  1.00 15.47           N  
ATOM   3735  CA  SER B  15     -53.188   6.453 -21.812  1.00 15.47           C  
ATOM   3736  C   SER B  15     -52.125   7.039 -22.734  1.00 15.47           C  
ATOM   3737  CB  SER B  15     -54.062   7.570 -21.281  1.00 15.47           C  
ATOM   3738  O   SER B  15     -50.938   7.180 -22.344  1.00 15.47           O  
ATOM   3739  OG  SER B  15     -54.344   7.383 -19.891  1.00 15.47           O  
ATOM   3740  N   SER B  16     -52.312   8.367 -23.250  1.00 15.54           N  
ATOM   3741  CA  SER B  16     -52.656   8.812 -24.594  1.00 15.54           C  
ATOM   3742  C   SER B  16     -51.469   9.398 -25.328  1.00 15.54           C  
ATOM   3743  CB  SER B  16     -53.781   9.852 -24.531  1.00 15.54           C  
ATOM   3744  O   SER B  16     -50.500   9.812 -24.688  1.00 15.54           O  
ATOM   3745  OG  SER B  16     -55.000   9.250 -24.172  1.00 15.54           O  
ATOM   3746  N   PRO B  17     -51.719  10.516 -26.188  1.00 15.46           N  
ATOM   3747  CA  PRO B  17     -51.562  10.656 -27.641  1.00 15.46           C  
ATOM   3748  C   PRO B  17     -50.281  11.422 -28.016  1.00 15.46           C  
ATOM   3749  CB  PRO B  17     -52.812  11.430 -28.062  1.00 15.46           C  
ATOM   3750  O   PRO B  17     -49.500  10.945 -28.828  1.00 15.46           O  
ATOM   3751  CG  PRO B  17     -53.406  11.938 -26.797  1.00 15.46           C  
ATOM   3752  CD  PRO B  17     -52.625  11.352 -25.641  1.00 15.46           C  
ATOM   3753  N   ALA B  18     -50.469  12.852 -28.344  1.00 15.65           N  
ATOM   3754  CA  ALA B  18     -50.438  13.375 -29.703  1.00 15.65           C  
ATOM   3755  C   ALA B  18     -49.094  13.969 -30.047  1.00 15.65           C  
ATOM   3756  CB  ALA B  18     -51.531  14.430 -29.875  1.00 15.65           C  
ATOM   3757  O   ALA B  18     -48.281  14.266 -29.141  1.00 15.65           O  
ATOM   3758  N   ALA B  19     -49.062  15.297 -30.641  1.00 14.21           N  
ATOM   3759  CA  ALA B  19     -48.781  15.727 -32.000  1.00 14.21           C  
ATOM   3760  C   ALA B  19     -47.438  16.438 -32.094  1.00 14.21           C  
ATOM   3761  CB  ALA B  19     -49.906  16.625 -32.531  1.00 14.21           C  
ATOM   3762  O   ALA B  19     -46.688  16.234 -33.031  1.00 14.21           O  
ATOM   3763  N   LEU B  20     -47.062  17.391 -31.219  1.00 14.37           N  
ATOM   3764  CA  LEU B  20     -46.938  18.656 -31.906  1.00 14.37           C  
ATOM   3765  C   LEU B  20     -45.656  18.703 -32.719  1.00 14.37           C  
ATOM   3766  CB  LEU B  20     -46.938  19.812 -30.906  1.00 14.37           C  
ATOM   3767  O   LEU B  20     -44.594  18.297 -32.250  1.00 14.37           O  
ATOM   3768  CG  LEU B  20     -48.312  20.266 -30.406  1.00 14.37           C  
ATOM   3769  CD1 LEU B  20     -48.188  20.938 -29.047  1.00 14.37           C  
ATOM   3770  CD2 LEU B  20     -48.969  21.203 -31.406  1.00 14.37           C  
ATOM   3771  N   SER B  21     -45.625  19.562 -33.688  1.00 14.34           N  
ATOM   3772  CA  SER B  21     -45.188  19.672 -35.094  1.00 14.34           C  
ATOM   3773  C   SER B  21     -43.719  20.125 -35.156  1.00 14.34           C  
ATOM   3774  CB  SER B  21     -46.062  20.641 -35.875  1.00 14.34           C  
ATOM   3775  O   SER B  21     -42.906  19.516 -35.844  1.00 14.34           O  
ATOM   3776  OG  SER B  21     -46.625  21.609 -35.000  1.00 14.34           O  
ATOM   3777  N   GLU B  22     -43.469  21.500 -35.031  1.00 15.10           N  
ATOM   3778  CA  GLU B  22     -43.188  22.203 -36.281  1.00 15.10           C  
ATOM   3779  C   GLU B  22     -41.688  22.109 -36.625  1.00 15.10           C  
ATOM   3780  CB  GLU B  22     -43.594  23.672 -36.156  1.00 15.10           C  
ATOM   3781  O   GLU B  22     -40.844  21.891 -35.781  1.00 15.10           O  
ATOM   3782  CG  GLU B  22     -44.750  24.047 -37.125  1.00 15.10           C  
ATOM   3783  CD  GLU B  22     -45.156  25.516 -37.031  1.00 15.10           C  
ATOM   3784  OE1 GLU B  22     -45.969  25.969 -37.844  1.00 15.10           O  
ATOM   3785  OE2 GLU B  22     -44.625  26.203 -36.125  1.00 15.10           O  
ATOM   3786  N   ALA B  23     -41.094  23.375 -37.125  1.00 14.68           N  
ATOM   3787  CA  ALA B  23     -40.562  23.688 -38.469  1.00 14.68           C  
ATOM   3788  C   ALA B  23     -39.062  23.516 -38.531  1.00 14.68           C  
ATOM   3789  CB  ALA B  23     -40.969  25.125 -38.844  1.00 14.68           C  
ATOM   3790  O   ALA B  23     -38.375  23.578 -37.531  1.00 14.68           O  
ATOM   3791  N   ASP B  24     -38.469  24.016 -39.625  1.00 14.84           N  
ATOM   3792  CA  ASP B  24     -37.594  23.625 -40.750  1.00 14.84           C  
ATOM   3793  C   ASP B  24     -36.156  24.125 -40.531  1.00 14.84           C  
ATOM   3794  CB  ASP B  24     -38.125  24.172 -42.062  1.00 14.84           C  
ATOM   3795  O   ASP B  24     -35.219  23.359 -40.688  1.00 14.84           O  
ATOM   3796  CG  ASP B  24     -38.844  23.109 -42.906  1.00 14.84           C  
ATOM   3797  OD1 ASP B  24     -38.688  21.906 -42.594  1.00 14.84           O  
ATOM   3798  OD2 ASP B  24     -39.531  23.484 -43.875  1.00 14.84           O  
ATOM   3799  N   ALA B  25     -35.844  25.531 -40.562  1.00 14.88           N  
ATOM   3800  CA  ALA B  25     -35.156  25.984 -41.750  1.00 14.88           C  
ATOM   3801  C   ALA B  25     -33.656  25.703 -41.688  1.00 14.88           C  
ATOM   3802  CB  ALA B  25     -35.406  27.469 -42.000  1.00 14.88           C  
ATOM   3803  O   ALA B  25     -33.125  25.531 -40.594  1.00 14.88           O  
ATOM   3804  N   ASP B  26     -32.781  26.688 -42.469  1.00 14.59           N  
ATOM   3805  CA  ASP B  26     -31.891  26.594 -43.625  1.00 14.59           C  
ATOM   3806  C   ASP B  26     -30.438  26.484 -43.156  1.00 14.59           C  
ATOM   3807  CB  ASP B  26     -32.062  27.797 -44.531  1.00 14.59           C  
ATOM   3808  O   ASP B  26     -30.047  27.062 -42.156  1.00 14.59           O  
ATOM   3809  CG  ASP B  26     -33.000  27.516 -45.719  1.00 14.59           C  
ATOM   3810  OD1 ASP B  26     -33.281  26.344 -46.000  1.00 14.59           O  
ATOM   3811  OD2 ASP B  26     -33.469  28.500 -46.344  1.00 14.59           O  
ATOM   3812  N   ILE B  27     -29.547  25.953 -43.969  1.00 15.55           N  
ATOM   3813  CA  ILE B  27     -28.266  25.266 -44.062  1.00 15.55           C  
ATOM   3814  C   ILE B  27     -27.141  26.281 -44.250  1.00 15.55           C  
ATOM   3815  CB  ILE B  27     -28.266  24.234 -45.219  1.00 15.55           C  
ATOM   3816  O   ILE B  27     -25.984  25.984 -43.969  1.00 15.55           O  
ATOM   3817  CG1 ILE B  27     -29.203  23.062 -44.906  1.00 15.55           C  
ATOM   3818  CG2 ILE B  27     -26.844  23.734 -45.469  1.00 15.55           C  
ATOM   3819  CD1 ILE B  27     -29.500  22.172 -46.094  1.00 15.55           C  
ATOM   3820  N   ASP B  28     -27.359  27.469 -44.812  1.00 14.88           N  
ATOM   3821  CA  ASP B  28     -26.484  27.734 -45.938  1.00 14.88           C  
ATOM   3822  C   ASP B  28     -25.016  27.766 -45.500  1.00 14.88           C  
ATOM   3823  CB  ASP B  28     -26.859  29.062 -46.625  1.00 14.88           C  
ATOM   3824  O   ASP B  28     -24.688  28.250 -44.438  1.00 14.88           O  
ATOM   3825  CG  ASP B  28     -27.625  28.859 -47.906  1.00 14.88           C  
ATOM   3826  OD1 ASP B  28     -27.625  27.734 -48.469  1.00 14.88           O  
ATOM   3827  OD2 ASP B  28     -28.234  29.844 -48.406  1.00 14.88           O  
ATOM   3828  N   VAL B  29     -24.031  27.469 -46.469  1.00 15.61           N  
ATOM   3829  CA  VAL B  29     -22.719  26.922 -46.781  1.00 15.61           C  
ATOM   3830  C   VAL B  29     -21.672  28.016 -46.688  1.00 15.61           C  
ATOM   3831  CB  VAL B  29     -22.719  26.297 -48.188  1.00 15.61           C  
ATOM   3832  O   VAL B  29     -20.594  27.812 -46.125  1.00 15.61           O  
ATOM   3833  CG1 VAL B  29     -21.328  25.719 -48.531  1.00 15.61           C  
ATOM   3834  CG2 VAL B  29     -23.781  25.203 -48.312  1.00 15.61           C  
ATOM   3835  N   VAL B  30     -21.828  29.219 -47.406  1.00 14.89           N  
ATOM   3836  CA  VAL B  30     -20.922  29.547 -48.500  1.00 14.89           C  
ATOM   3837  C   VAL B  30     -19.562  29.969 -47.938  1.00 14.89           C  
ATOM   3838  CB  VAL B  30     -21.500  30.672 -49.406  1.00 14.89           C  
ATOM   3839  O   VAL B  30     -19.469  30.406 -46.812  1.00 14.89           O  
ATOM   3840  CG1 VAL B  30     -20.562  30.969 -50.562  1.00 14.89           C  
ATOM   3841  CG2 VAL B  30     -22.875  30.281 -49.906  1.00 14.89           C  
ATOM   3842  N   GLY B  31     -18.734  30.766 -48.844  1.00 14.92           N  
ATOM   3843  CA  GLY B  31     -17.500  30.750 -49.594  1.00 14.92           C  
ATOM   3844  C   GLY B  31     -16.391  31.594 -49.000  1.00 14.92           C  
ATOM   3845  O   GLY B  31     -15.273  31.109 -48.781  1.00 14.92           O  
ATOM   3846  N   GLY B  32     -16.422  33.000 -49.156  1.00 15.34           N  
ATOM   3847  CA  GLY B  32     -15.531  33.688 -50.062  1.00 15.34           C  
ATOM   3848  C   GLY B  32     -14.180  34.031 -49.438  1.00 15.34           C  
ATOM   3849  O   GLY B  32     -13.977  33.812 -48.250  1.00 15.34           O  
ATOM   3850  N   GLY B  33     -13.578  35.344 -49.750  1.00 15.52           N  
ATOM   3851  CA  GLY B  33     -12.508  35.844 -50.562  1.00 15.52           C  
ATOM   3852  C   GLY B  33     -11.258  36.188 -49.781  1.00 15.52           C  
ATOM   3853  O   GLY B  33     -11.250  36.094 -48.562  1.00 15.52           O  
ATOM   3854  N   SER B  34     -10.719  37.469 -50.000  1.00 15.60           N  
ATOM   3855  CA  SER B  34      -9.547  38.000 -50.688  1.00 15.60           C  
ATOM   3856  C   SER B  34      -8.406  38.281 -49.719  1.00 15.60           C  
ATOM   3857  CB  SER B  34      -9.898  39.281 -51.469  1.00 15.60           C  
ATOM   3858  O   SER B  34      -8.617  38.344 -48.500  1.00 15.60           O  
ATOM   3859  OG  SER B  34      -8.953  39.531 -52.500  1.00 15.60           O  
ATOM   3860  N   GLY B  35      -7.742  39.500 -49.875  1.00 15.21           N  
ATOM   3861  CA  GLY B  35      -6.449  39.906 -50.375  1.00 15.21           C  
ATOM   3862  C   GLY B  35      -5.441  40.219 -49.281  1.00 15.21           C  
ATOM   3863  O   GLY B  35      -4.500  39.438 -49.094  1.00 15.21           O  
ATOM   3864  N   GLY B  36      -5.180  41.562 -49.000  1.00 15.63           N  
ATOM   3865  CA  GLY B  36      -3.969  42.250 -49.438  1.00 15.63           C  
ATOM   3866  C   GLY B  36      -2.869  42.219 -48.375  1.00 15.63           C  
ATOM   3867  O   GLY B  36      -2.027  41.312 -48.406  1.00 15.63           O  
ATOM   3868  N   GLY B  37      -2.381  43.406 -47.938  1.00 14.14           N  
ATOM   3869  CA  GLY B  37      -1.119  44.031 -48.312  1.00 14.14           C  
ATOM   3870  C   GLY B  37      -0.035  43.844 -47.250  1.00 14.14           C  
ATOM   3871  O   GLY B  37       1.082  43.438 -47.562  1.00 14.14           O  
ATOM   3872  N   GLU B  38      -0.185  44.469 -46.094  1.00 15.46           N  
ATOM   3873  CA  GLU B  38       0.881  45.469 -45.969  1.00 15.46           C  
ATOM   3874  C   GLU B  38       2.182  44.812 -45.500  1.00 15.46           C  
ATOM   3875  CB  GLU B  38       0.470  46.562 -44.969  1.00 15.46           C  
ATOM   3876  O   GLU B  38       2.162  43.812 -44.750  1.00 15.46           O  
ATOM   3877  CG  GLU B  38       0.745  47.969 -45.469  1.00 15.46           C  
ATOM   3878  CD  GLU B  38       0.154  49.031 -44.562  1.00 15.46           C  
ATOM   3879  OE1 GLU B  38       0.358  50.250 -44.844  1.00 15.46           O  
ATOM   3880  OE2 GLU B  38      -0.516  48.688 -43.562  1.00 15.46           O  
ATOM   3881  N   LEU B  39       3.295  45.625 -45.406  1.00 15.33           N  
ATOM   3882  CA  LEU B  39       4.668  45.812 -45.844  1.00 15.33           C  
ATOM   3883  C   LEU B  39       5.656  45.188 -44.875  1.00 15.33           C  
ATOM   3884  CB  LEU B  39       4.973  47.312 -46.031  1.00 15.33           C  
ATOM   3885  O   LEU B  39       6.535  44.438 -45.281  1.00 15.33           O  
ATOM   3886  CG  LEU B  39       4.531  47.938 -47.344  1.00 15.33           C  
ATOM   3887  CD1 LEU B  39       4.238  49.438 -47.156  1.00 15.33           C  
ATOM   3888  CD2 LEU B  39       5.598  47.750 -48.406  1.00 15.33           C  
ATOM   3889  N   PRO B  40       6.516  46.125 -44.250  1.00 14.71           N  
ATOM   3890  CA  PRO B  40       7.918  46.250 -44.656  1.00 14.71           C  
ATOM   3891  C   PRO B  40       8.875  45.469 -43.750  1.00 14.71           C  
ATOM   3892  CB  PRO B  40       8.180  47.750 -44.562  1.00 14.71           C  
ATOM   3893  O   PRO B  40       9.703  44.719 -44.250  1.00 14.71           O  
ATOM   3894  CG  PRO B  40       7.031  48.281 -43.781  1.00 14.71           C  
ATOM   3895  CD  PRO B  40       6.047  47.188 -43.562  1.00 14.71           C  
ATOM   3896  N   ALA B  41       9.211  46.094 -42.531  1.00 14.49           N  
ATOM   3897  CA  ALA B  41      10.531  46.719 -42.562  1.00 14.49           C  
ATOM   3898  C   ALA B  41      11.594  45.750 -42.031  1.00 14.49           C  
ATOM   3899  CB  ALA B  41      10.539  48.000 -41.750  1.00 14.49           C  
ATOM   3900  O   ALA B  41      12.625  45.531 -42.688  1.00 14.49           O  
ATOM   3901  N   ARG B  42      12.047  45.875 -40.750  1.00 14.79           N  
ATOM   3902  CA  ARG B  42      13.391  46.406 -40.531  1.00 14.79           C  
ATOM   3903  C   ARG B  42      14.422  45.281 -40.438  1.00 14.79           C  
ATOM   3904  CB  ARG B  42      13.445  47.281 -39.281  1.00 14.79           C  
ATOM   3905  O   ARG B  42      14.086  44.156 -40.062  1.00 14.79           O  
ATOM   3906  CG  ARG B  42      13.000  48.719 -39.531  1.00 14.79           C  
ATOM   3907  CD  ARG B  42      13.164  49.562 -38.281  1.00 14.79           C  
ATOM   3908  NE  ARG B  42      13.047  51.000 -38.562  1.00 14.79           N  
ATOM   3909  NH1 ARG B  42      13.578  51.688 -36.438  1.00 14.79           N  
ATOM   3910  NH2 ARG B  42      13.109  53.250 -38.062  1.00 14.79           N  
ATOM   3911  CZ  ARG B  42      13.242  51.969 -37.688  1.00 14.79           C  
ATOM   3912  N   SER B  43      15.672  45.688 -40.219  1.00 14.18           N  
ATOM   3913  CA  SER B  43      17.062  45.625 -40.656  1.00 14.18           C  
ATOM   3914  C   SER B  43      17.828  44.562 -39.906  1.00 14.18           C  
ATOM   3915  CB  SER B  43      17.750  46.969 -40.500  1.00 14.18           C  
ATOM   3916  O   SER B  43      18.547  43.750 -40.531  1.00 14.18           O  
ATOM   3917  OG  SER B  43      17.016  48.000 -41.156  1.00 14.18           O  
ATOM   3918  N   GLY B  44      18.031  44.719 -38.562  1.00 14.35           N  
ATOM   3919  CA  GLY B  44      19.422  45.031 -38.312  1.00 14.35           C  
ATOM   3920  C   GLY B  44      20.344  43.812 -38.344  1.00 14.35           C  
ATOM   3921  O   GLY B  44      19.891  42.688 -38.062  1.00 14.35           O  
ATOM   3922  N   PRO B  45      21.609  44.094 -38.625  1.00 14.46           N  
ATOM   3923  CA  PRO B  45      22.750  43.344 -39.156  1.00 14.46           C  
ATOM   3924  C   PRO B  45      23.438  42.500 -38.062  1.00 14.46           C  
ATOM   3925  CB  PRO B  45      23.688  44.438 -39.656  1.00 14.46           C  
ATOM   3926  O   PRO B  45      24.297  41.656 -38.375  1.00 14.46           O  
ATOM   3927  CG  PRO B  45      23.172  45.688 -39.062  1.00 14.46           C  
ATOM   3928  CD  PRO B  45      21.828  45.406 -38.438  1.00 14.46           C  
ATOM   3929  N   ARG B  46      23.250  42.656 -36.844  1.00 14.71           N  
ATOM   3930  CA  ARG B  46      24.500  42.938 -36.156  1.00 14.71           C  
ATOM   3931  C   ARG B  46      25.500  41.781 -36.375  1.00 14.71           C  
ATOM   3932  CB  ARG B  46      24.266  43.156 -34.656  1.00 14.71           C  
ATOM   3933  O   ARG B  46      25.109  40.625 -36.406  1.00 14.71           O  
ATOM   3934  CG  ARG B  46      24.906  44.438 -34.125  1.00 14.71           C  
ATOM   3935  CD  ARG B  46      24.609  44.625 -32.656  1.00 14.71           C  
ATOM   3936  NE  ARG B  46      25.141  45.906 -32.156  1.00 14.71           N  
ATOM   3937  NH1 ARG B  46      24.891  45.375 -29.922  1.00 14.71           N  
ATOM   3938  NH2 ARG B  46      25.750  47.438 -30.547  1.00 14.71           N  
ATOM   3939  CZ  ARG B  46      25.266  46.250 -30.875  1.00 14.71           C  
ATOM   3940  N   ALA B  47      26.719  42.062 -35.781  1.00 15.16           N  
ATOM   3941  CA  ALA B  47      28.141  42.031 -36.094  1.00 15.16           C  
ATOM   3942  C   ALA B  47      28.734  40.656 -35.812  1.00 15.16           C  
ATOM   3943  CB  ALA B  47      28.891  43.094 -35.281  1.00 15.16           C  
ATOM   3944  O   ALA B  47      28.109  39.812 -35.156  1.00 15.16           O  
ATOM   3945  N   PRO B  48      29.875  40.656 -34.906  1.00 14.34           N  
ATOM   3946  CA  PRO B  48      31.266  40.469 -35.344  1.00 14.34           C  
ATOM   3947  C   PRO B  48      31.750  39.031 -35.094  1.00 14.34           C  
ATOM   3948  CB  PRO B  48      32.031  41.469 -34.500  1.00 14.34           C  
ATOM   3949  O   PRO B  48      32.312  38.406 -35.969  1.00 14.34           O  
ATOM   3950  CG  PRO B  48      31.062  41.969 -33.469  1.00 14.34           C  
ATOM   3951  CD  PRO B  48      29.734  41.344 -33.781  1.00 14.34           C  
ATOM   3952  N   ARG B  49      32.062  38.719 -33.719  1.00 15.27           N  
ATOM   3953  CA  ARG B  49      33.469  38.719 -33.375  1.00 15.27           C  
ATOM   3954  C   ARG B  49      34.156  37.406 -33.719  1.00 15.27           C  
ATOM   3955  CB  ARG B  49      33.656  39.062 -31.906  1.00 15.27           C  
ATOM   3956  O   ARG B  49      33.500  36.344 -33.625  1.00 15.27           O  
ATOM   3957  CG  ARG B  49      33.719  40.562 -31.609  1.00 15.27           C  
ATOM   3958  CD  ARG B  49      33.969  40.812 -30.125  1.00 15.27           C  
ATOM   3959  NE  ARG B  49      34.281  42.219 -29.891  1.00 15.27           N  
ATOM   3960  NH1 ARG B  49      34.281  42.062 -27.578  1.00 15.27           N  
ATOM   3961  NH2 ARG B  49      34.719  44.062 -28.578  1.00 15.27           N  
ATOM   3962  CZ  ARG B  49      34.438  42.781 -28.688  1.00 15.27           C  
ATOM   3963  N   ASP B  50      35.500  37.281 -33.312  1.00 14.59           N  
ATOM   3964  CA  ASP B  50      36.812  36.938 -33.844  1.00 14.59           C  
ATOM   3965  C   ASP B  50      37.156  35.469 -33.500  1.00 14.59           C  
ATOM   3966  CB  ASP B  50      37.875  37.875 -33.281  1.00 14.59           C  
ATOM   3967  O   ASP B  50      37.625  34.750 -34.375  1.00 14.59           O  
ATOM   3968  CG  ASP B  50      38.062  39.125 -34.156  1.00 14.59           C  
ATOM   3969  OD1 ASP B  50      37.625  39.125 -35.312  1.00 14.59           O  
ATOM   3970  OD2 ASP B  50      38.656  40.094 -33.656  1.00 14.59           O  
ATOM   3971  N   VAL B  51      37.406  35.062 -32.188  1.00 14.91           N  
ATOM   3972  CA  VAL B  51      38.812  34.812 -31.844  1.00 14.91           C  
ATOM   3973  C   VAL B  51      39.219  33.406 -32.312  1.00 14.91           C  
ATOM   3974  CB  VAL B  51      39.062  34.969 -30.328  1.00 14.91           C  
ATOM   3975  O   VAL B  51      38.500  32.438 -32.094  1.00 14.91           O  
ATOM   3976  CG1 VAL B  51      40.531  35.281 -30.047  1.00 14.91           C  
ATOM   3977  CG2 VAL B  51      38.156  36.062 -29.750  1.00 14.91           C  
ATOM   3978  N   LEU B  52      40.500  33.250 -32.656  1.00 15.05           N  
ATOM   3979  CA  LEU B  52      41.312  32.406 -33.500  1.00 15.05           C  
ATOM   3980  C   LEU B  52      41.719  31.109 -32.781  1.00 15.05           C  
ATOM   3981  CB  LEU B  52      42.562  33.125 -34.000  1.00 15.05           C  
ATOM   3982  O   LEU B  52      41.906  30.078 -33.406  1.00 15.05           O  
ATOM   3983  CG  LEU B  52      42.375  34.031 -35.219  1.00 15.05           C  
ATOM   3984  CD1 LEU B  52      43.438  35.125 -35.219  1.00 15.05           C  
ATOM   3985  CD2 LEU B  52      42.438  33.219 -36.500  1.00 15.05           C  
ATOM   3986  N   PRO B  53      42.125  31.094 -31.500  1.00 14.83           N  
ATOM   3987  CA  PRO B  53      43.562  30.781 -31.531  1.00 14.83           C  
ATOM   3988  C   PRO B  53      43.812  29.359 -31.984  1.00 14.83           C  
ATOM   3989  CB  PRO B  53      44.000  30.984 -30.078  1.00 14.83           C  
ATOM   3990  O   PRO B  53      42.906  28.531 -32.031  1.00 14.83           O  
ATOM   3991  CG  PRO B  53      42.719  31.062 -29.297  1.00 14.83           C  
ATOM   3992  CD  PRO B  53      41.562  31.062 -30.266  1.00 14.83           C  
ATOM   3993  N   HIS B  54      44.656  28.609 -31.000  1.00 14.70           N  
ATOM   3994  CA  HIS B  54      46.062  28.156 -31.031  1.00 14.70           C  
ATOM   3995  C   HIS B  54      46.125  26.688 -31.453  1.00 14.70           C  
ATOM   3996  CB  HIS B  54      46.719  28.344 -29.672  1.00 14.70           C  
ATOM   3997  O   HIS B  54      45.219  25.906 -31.172  1.00 14.70           O  
ATOM   3998  CG  HIS B  54      47.188  29.750 -29.422  1.00 14.70           C  
ATOM   3999  CD2 HIS B  54      46.875  30.625 -28.438  1.00 14.70           C  
ATOM   4000  ND1 HIS B  54      48.062  30.391 -30.266  1.00 14.70           N  
ATOM   4001  CE1 HIS B  54      48.281  31.609 -29.797  1.00 14.70           C  
ATOM   4002  NE2 HIS B  54      47.594  31.781 -28.688  1.00 14.70           N  
ATOM   4003  N   GLY B  55      47.375  26.312 -31.609  1.00 16.06           N  
ATOM   4004  CA  GLY B  55      48.125  25.453 -32.500  1.00 16.06           C  
ATOM   4005  C   GLY B  55      48.062  23.984 -32.125  1.00 16.06           C  
ATOM   4006  O   GLY B  55      47.469  23.625 -31.125  1.00 16.06           O  
ATOM   4007  N   HIS B  56      49.406  23.484 -31.953  1.00 15.69           N  
ATOM   4008  CA  HIS B  56      50.062  22.438 -32.750  1.00 15.69           C  
ATOM   4009  C   HIS B  56      49.938  21.078 -32.062  1.00 15.69           C  
ATOM   4010  CB  HIS B  56      51.531  22.781 -32.969  1.00 15.69           C  
ATOM   4011  O   HIS B  56      49.500  20.109 -32.688  1.00 15.69           O  
ATOM   4012  CG  HIS B  56      51.844  23.203 -34.375  1.00 15.69           C  
ATOM   4013  CD2 HIS B  56      52.062  24.422 -34.906  1.00 15.69           C  
ATOM   4014  ND1 HIS B  56      51.969  22.297 -35.406  1.00 15.69           N  
ATOM   4015  CE1 HIS B  56      52.250  22.953 -36.531  1.00 15.69           C  
ATOM   4016  NE2 HIS B  56      52.312  24.234 -36.250  1.00 15.69           N  
ATOM   4017  N   GLU B  57      50.938  20.766 -31.094  1.00 16.34           N  
ATOM   4018  CA  GLU B  57      52.031  19.859 -31.469  1.00 16.34           C  
ATOM   4019  C   GLU B  57      51.688  18.406 -31.141  1.00 16.34           C  
ATOM   4020  CB  GLU B  57      53.344  20.250 -30.766  1.00 16.34           C  
ATOM   4021  O   GLU B  57      50.844  18.156 -30.266  1.00 16.34           O  
ATOM   4022  CG  GLU B  57      54.375  20.875 -31.703  1.00 16.34           C  
ATOM   4023  CD  GLU B  57      55.719  21.125 -31.031  1.00 16.34           C  
ATOM   4024  OE1 GLU B  57      56.688  21.422 -31.734  1.00 16.34           O  
ATOM   4025  OE2 GLU B  57      55.781  21.016 -29.781  1.00 16.34           O  
ATOM   4026  N   PRO B  58      52.875  17.438 -30.969  1.00 15.91           N  
ATOM   4027  CA  PRO B  58      53.219  16.172 -31.594  1.00 15.91           C  
ATOM   4028  C   PRO B  58      52.906  14.969 -30.703  1.00 15.91           C  
ATOM   4029  CB  PRO B  58      54.719  16.297 -31.844  1.00 15.91           C  
ATOM   4030  O   PRO B  58      52.438  13.945 -31.188  1.00 15.91           O  
ATOM   4031  CG  PRO B  58      55.156  17.469 -31.016  1.00 15.91           C  
ATOM   4032  CD  PRO B  58      53.938  18.172 -30.516  1.00 15.91           C  
ATOM   4033  N   PRO B  59      53.156  15.000 -29.297  1.00 15.13           N  
ATOM   4034  CA  PRO B  59      54.250  14.125 -28.938  1.00 15.13           C  
ATOM   4035  C   PRO B  59      53.906  12.641 -29.062  1.00 15.13           C  
ATOM   4036  CB  PRO B  59      54.531  14.492 -27.484  1.00 15.13           C  
ATOM   4037  O   PRO B  59      52.750  12.289 -29.188  1.00 15.13           O  
ATOM   4038  CG  PRO B  59      53.344  15.281 -27.047  1.00 15.13           C  
ATOM   4039  CD  PRO B  59      52.500  15.539 -28.250  1.00 15.13           C  
ATOM   4040  N   ALA B  60      54.406  11.766 -27.875  1.00 15.26           N  
ATOM   4041  CA  ALA B  60      55.375  10.719 -27.578  1.00 15.26           C  
ATOM   4042  C   ALA B  60      54.719   9.344 -27.562  1.00 15.26           C  
ATOM   4043  CB  ALA B  60      56.031  11.000 -26.234  1.00 15.26           C  
ATOM   4044  O   ALA B  60      53.562   9.203 -27.172  1.00 15.26           O  
ATOM   4045  N   GLU B  61      55.531   8.281 -27.859  1.00 15.78           N  
ATOM   4046  CA  GLU B  61      55.594   6.918 -28.375  1.00 15.78           C  
ATOM   4047  C   GLU B  61      55.219   5.895 -27.312  1.00 15.78           C  
ATOM   4048  CB  GLU B  61      57.000   6.625 -28.891  1.00 15.78           C  
ATOM   4049  O   GLU B  61      54.625   4.863 -27.641  1.00 15.78           O  
ATOM   4050  CG  GLU B  61      57.062   6.301 -30.375  1.00 15.78           C  
ATOM   4051  CD  GLU B  61      58.500   6.074 -30.875  1.00 15.78           C  
ATOM   4052  OE1 GLU B  61      58.656   5.652 -32.062  1.00 15.78           O  
ATOM   4053  OE2 GLU B  61      59.438   6.316 -30.109  1.00 15.78           O  
ATOM   4054  N   GLU B  62      55.469   6.020 -25.953  1.00 14.64           N  
ATOM   4055  CA  GLU B  62      56.188   4.953 -25.281  1.00 14.64           C  
ATOM   4056  C   GLU B  62      55.344   3.703 -25.141  1.00 14.64           C  
ATOM   4057  CB  GLU B  62      56.688   5.422 -23.906  1.00 14.64           C  
ATOM   4058  O   GLU B  62      54.250   3.754 -24.547  1.00 14.64           O  
ATOM   4059  CG  GLU B  62      58.125   5.895 -23.891  1.00 14.64           C  
ATOM   4060  CD  GLU B  62      58.594   6.367 -22.516  1.00 14.64           C  
ATOM   4061  OE1 GLU B  62      59.781   6.660 -22.359  1.00 14.64           O  
ATOM   4062  OE2 GLU B  62      57.719   6.441 -21.609  1.00 14.64           O  
ATOM   4063  N   ALA B  63      55.594   2.607 -25.922  1.00 16.78           N  
ATOM   4064  CA  ALA B  63      55.062   1.266 -26.109  1.00 16.78           C  
ATOM   4065  C   ALA B  63      55.312   0.403 -24.875  1.00 16.78           C  
ATOM   4066  CB  ALA B  63      55.656   0.604 -27.344  1.00 16.78           C  
ATOM   4067  O   ALA B  63      55.000  -0.792 -24.875  1.00 16.78           O  
ATOM   4068  N   GLU B  64      55.312   0.763 -23.641  1.00 14.83           N  
ATOM   4069  CA  GLU B  64      56.000  -0.099 -22.688  1.00 14.83           C  
ATOM   4070  C   GLU B  64      55.406  -1.504 -22.688  1.00 14.83           C  
ATOM   4071  CB  GLU B  64      55.938   0.502 -21.281  1.00 14.83           C  
ATOM   4072  O   GLU B  64      54.188  -1.680 -22.406  1.00 14.83           O  
ATOM   4073  CG  GLU B  64      57.031   1.512 -21.000  1.00 14.83           C  
ATOM   4074  CD  GLU B  64      57.094   1.938 -19.531  1.00 14.83           C  
ATOM   4075  OE1 GLU B  64      58.062   2.611 -19.141  1.00 14.83           O  
ATOM   4076  OE2 GLU B  64      56.156   1.597 -18.781  1.00 14.83           O  
ATOM   4077  N   ALA B  65      56.094  -2.600 -23.297  1.00 16.89           N  
ATOM   4078  CA  ALA B  65      55.969  -4.039 -23.500  1.00 16.89           C  
ATOM   4079  C   ALA B  65      56.000  -4.789 -22.172  1.00 16.89           C  
ATOM   4080  CB  ALA B  65      57.062  -4.551 -24.438  1.00 16.89           C  
ATOM   4081  O   ALA B  65      57.031  -4.863 -21.531  1.00 16.89           O  
ATOM   4082  N   ASP B  66      55.219  -4.781 -21.188  1.00 15.23           N  
ATOM   4083  CA  ASP B  66      55.531  -5.414 -19.906  1.00 15.23           C  
ATOM   4084  C   ASP B  66      55.656  -6.930 -20.062  1.00 15.23           C  
ATOM   4085  CB  ASP B  66      54.469  -5.066 -18.875  1.00 15.23           C  
ATOM   4086  O   ASP B  66      54.656  -7.613 -20.281  1.00 15.23           O  
ATOM   4087  CG  ASP B  66      55.031  -4.684 -17.531  1.00 15.23           C  
ATOM   4088  OD1 ASP B  66      56.281  -4.656 -17.375  1.00 15.23           O  
ATOM   4089  OD2 ASP B  66      54.250  -4.406 -16.609  1.00 15.23           O  
ATOM   4090  N   LEU B  67      56.812  -7.629 -20.484  1.00 14.57           N  
ATOM   4091  CA  LEU B  67      57.125  -9.016 -20.797  1.00 14.57           C  
ATOM   4092  C   LEU B  67      57.156  -9.875 -19.547  1.00 14.57           C  
ATOM   4093  CB  LEU B  67      58.469  -9.094 -21.516  1.00 14.57           C  
ATOM   4094  O   LEU B  67      57.094 -11.102 -19.625  1.00 14.57           O  
ATOM   4095  CG  LEU B  67      58.438  -8.891 -23.031  1.00 14.57           C  
ATOM   4096  CD1 LEU B  67      59.844  -8.492 -23.547  1.00 14.57           C  
ATOM   4097  CD2 LEU B  67      57.969 -10.156 -23.734  1.00 14.57           C  
ATOM   4098  N   ALA B  68      57.469  -9.578 -18.250  1.00 14.49           N  
ATOM   4099  CA  ALA B  68      58.562 -10.391 -17.672  1.00 14.49           C  
ATOM   4100  C   ALA B  68      58.094 -11.844 -17.500  1.00 14.49           C  
ATOM   4101  CB  ALA B  68      58.969  -9.812 -16.328  1.00 14.49           C  
ATOM   4102  O   ALA B  68      56.906 -12.148 -17.594  1.00 14.49           O  
ATOM   4103  N   GLU B  69      58.438 -12.648 -16.047  1.00 13.60           N  
ATOM   4104  CA  GLU B  69      59.375 -13.680 -15.570  1.00 13.60           C  
ATOM   4105  C   GLU B  69      58.656 -15.023 -15.414  1.00 13.60           C  
ATOM   4106  CB  GLU B  69      60.000 -13.258 -14.234  1.00 13.60           C  
ATOM   4107  O   GLU B  69      57.719 -15.148 -14.625  1.00 13.60           O  
ATOM   4108  CG  GLU B  69      61.281 -12.453 -14.383  1.00 13.60           C  
ATOM   4109  CD  GLU B  69      61.969 -12.164 -13.062  1.00 13.60           C  
ATOM   4110  OE1 GLU B  69      63.094 -11.617 -13.062  1.00 13.60           O  
ATOM   4111  OE2 GLU B  69      61.375 -12.492 -12.008  1.00 13.60           O  
ATOM   4112  N   ASP B  70      58.750 -15.984 -16.234  1.00 16.11           N  
ATOM   4113  CA  ASP B  70      58.250 -17.359 -16.281  1.00 16.11           C  
ATOM   4114  C   ASP B  70      59.062 -18.266 -15.344  1.00 16.11           C  
ATOM   4115  CB  ASP B  70      58.312 -17.906 -17.703  1.00 16.11           C  
ATOM   4116  O   ASP B  70      59.062 -19.484 -15.492  1.00 16.11           O  
ATOM   4117  CG  ASP B  70      56.969 -17.734 -18.438  1.00 16.11           C  
ATOM   4118  OD1 ASP B  70      55.938 -17.453 -17.797  1.00 16.11           O  
ATOM   4119  OD2 ASP B  70      56.969 -17.875 -19.688  1.00 16.11           O  
ATOM   4120  N   GLU B  71      59.594 -17.984 -14.172  1.00 14.09           N  
ATOM   4121  CA  GLU B  71      60.688 -18.812 -13.727  1.00 14.09           C  
ATOM   4122  C   GLU B  71      60.312 -20.281 -13.719  1.00 14.09           C  
ATOM   4123  CB  GLU B  71      61.156 -18.375 -12.336  1.00 14.09           C  
ATOM   4124  O   GLU B  71      59.188 -20.641 -13.461  1.00 14.09           O  
ATOM   4125  CG  GLU B  71      62.250 -17.312 -12.359  1.00 14.09           C  
ATOM   4126  CD  GLU B  71      62.875 -17.078 -10.992  1.00 14.09           C  
ATOM   4127  OE1 GLU B  71      63.875 -16.312 -10.906  1.00 14.09           O  
ATOM   4128  OE2 GLU B  71      62.375 -17.641 -10.000  1.00 14.09           O  
ATOM   4129  N   GLU B  72      61.469 -21.312 -13.453  1.00 15.17           N  
ATOM   4130  CA  GLU B  72      62.094 -22.578 -13.820  1.00 15.17           C  
ATOM   4131  C   GLU B  72      61.594 -23.719 -12.969  1.00 15.17           C  
ATOM   4132  CB  GLU B  72      63.625 -22.453 -13.688  1.00 15.17           C  
ATOM   4133  O   GLU B  72      61.156 -24.750 -13.500  1.00 15.17           O  
ATOM   4134  CG  GLU B  72      64.312 -22.016 -14.961  1.00 15.17           C  
ATOM   4135  CD  GLU B  72      65.812 -22.203 -14.922  1.00 15.17           C  
ATOM   4136  OE1 GLU B  72      66.500 -22.047 -15.969  1.00 15.17           O  
ATOM   4137  OE2 GLU B  72      66.375 -22.500 -13.820  1.00 15.17           O  
ATOM   4138  N   GLU B  73      62.562 -24.422 -12.102  1.00 15.23           N  
ATOM   4139  CA  GLU B  73      63.219 -25.719 -12.266  1.00 15.23           C  
ATOM   4140  C   GLU B  73      62.531 -26.781 -11.430  1.00 15.23           C  
ATOM   4141  CB  GLU B  73      64.688 -25.625 -11.891  1.00 15.23           C  
ATOM   4142  O   GLU B  73      62.125 -27.828 -11.953  1.00 15.23           O  
ATOM   4143  CG  GLU B  73      65.625 -25.641 -13.086  1.00 15.23           C  
ATOM   4144  CD  GLU B  73      67.125 -25.734 -12.695  1.00 15.23           C  
ATOM   4145  OE1 GLU B  73      67.938 -25.938 -13.586  1.00 15.23           O  
ATOM   4146  OE2 GLU B  73      67.375 -25.594 -11.484  1.00 15.23           O  
ATOM   4147  N   SER B  74      63.344 -27.469 -10.383  1.00 15.15           N  
ATOM   4148  CA  SER B  74      64.000 -28.766 -10.320  1.00 15.15           C  
ATOM   4149  C   SER B  74      63.281 -29.734  -9.398  1.00 15.15           C  
ATOM   4150  CB  SER B  74      65.438 -28.594  -9.844  1.00 15.15           C  
ATOM   4151  O   SER B  74      62.781 -30.766  -9.852  1.00 15.15           O  
ATOM   4152  OG  SER B  74      65.875 -29.734  -9.102  1.00 15.15           O  
ATOM   4153  N   GLY B  75      63.938 -30.078  -8.117  1.00 15.57           N  
ATOM   4154  CA  GLY B  75      64.625 -31.312  -7.727  1.00 15.57           C  
ATOM   4155  C   GLY B  75      63.688 -32.312  -7.047  1.00 15.57           C  
ATOM   4156  O   GLY B  75      62.500 -32.000  -6.801  1.00 15.57           O  
ATOM   4157  N   GLY B  76      64.375 -33.156  -5.949  1.00 14.98           N  
ATOM   4158  CA  GLY B  76      64.688 -34.500  -5.527  1.00 14.98           C  
ATOM   4159  C   GLY B  76      63.812 -35.000  -4.398  1.00 14.98           C  
ATOM   4160  O   GLY B  76      63.844 -34.469  -3.285  1.00 14.98           O  
ATOM   4161  N   CYS B  77      62.781 -35.281  -4.496  1.00 15.05           N  
ATOM   4162  CA  CYS B  77      62.094 -35.656  -3.270  1.00 15.05           C  
ATOM   4163  C   CYS B  77      62.688 -36.875  -2.627  1.00 15.05           C  
ATOM   4164  CB  CYS B  77      60.594 -35.906  -3.561  1.00 15.05           C  
ATOM   4165  O   CYS B  77      62.594 -38.000  -3.164  1.00 15.05           O  
ATOM   4166  SG  CYS B  77      59.625 -34.406  -3.709  1.00 15.05           S  
ATOM   4167  N   SER B  78      63.594 -36.594  -1.735  1.00 14.41           N  
ATOM   4168  CA  SER B  78      64.438 -37.594  -1.029  1.00 14.41           C  
ATOM   4169  C   SER B  78      63.531 -38.625  -0.306  1.00 14.41           C  
ATOM   4170  CB  SER B  78      65.312 -36.906  -0.028  1.00 14.41           C  
ATOM   4171  O   SER B  78      62.312 -38.438  -0.239  1.00 14.41           O  
ATOM   4172  OG  SER B  78      65.688 -35.594  -0.452  1.00 14.41           O  
ATOM   4173  N   ASP B  79      63.844 -38.625   1.206  1.00 14.38           N  
ATOM   4174  CA  ASP B  79      64.500 -39.531   2.166  1.00 14.38           C  
ATOM   4175  C   ASP B  79      63.469 -40.406   2.879  1.00 14.38           C  
ATOM   4176  CB  ASP B  79      65.312 -38.719   3.188  1.00 14.38           C  
ATOM   4177  O   ASP B  79      62.281 -40.062   2.920  1.00 14.38           O  
ATOM   4178  CG  ASP B  79      66.688 -38.406   2.717  1.00 14.38           C  
ATOM   4179  OD1 ASP B  79      67.188 -39.094   1.797  1.00 14.38           O  
ATOM   4180  OD2 ASP B  79      67.312 -37.469   3.273  1.00 14.38           O  
ATOM   4181  N   GLY B  80      63.844 -40.938   4.188  1.00 14.90           N  
ATOM   4182  CA  GLY B  80      64.062 -42.250   4.805  1.00 14.90           C  
ATOM   4183  C   GLY B  80      62.938 -42.688   5.711  1.00 14.90           C  
ATOM   4184  O   GLY B  80      62.062 -43.438   5.289  1.00 14.90           O  
ATOM   4185  N   GLU B  81      63.094 -42.562   7.188  1.00 14.96           N  
ATOM   4186  CA  GLU B  81      63.312 -43.688   8.094  1.00 14.96           C  
ATOM   4187  C   GLU B  81      62.031 -44.188   8.711  1.00 14.96           C  
ATOM   4188  CB  GLU B  81      64.312 -43.281   9.195  1.00 14.96           C  
ATOM   4189  O   GLU B  81      61.094 -43.406   8.906  1.00 14.96           O  
ATOM   4190  CG  GLU B  81      65.750 -43.656   8.883  1.00 14.96           C  
ATOM   4191  CD  GLU B  81      66.625 -43.688  10.109  1.00 14.96           C  
ATOM   4192  OE1 GLU B  81      67.750 -44.250  10.039  1.00 14.96           O  
ATOM   4193  OE2 GLU B  81      66.250 -43.156  11.156  1.00 14.96           O  
ATOM   4194  N   PRO B  82      62.031 -45.469   9.484  1.00 15.45           N  
ATOM   4195  CA  PRO B  82      61.281 -46.688   9.805  1.00 15.45           C  
ATOM   4196  C   PRO B  82      60.500 -46.562  11.109  1.00 15.45           C  
ATOM   4197  CB  PRO B  82      62.375 -47.750   9.906  1.00 15.45           C  
ATOM   4198  O   PRO B  82      59.719 -47.469  11.438  1.00 15.45           O  
ATOM   4199  CG  PRO B  82      63.656 -47.000   9.984  1.00 15.45           C  
ATOM   4200  CD  PRO B  82      63.344 -45.531   9.781  1.00 15.45           C  
ATOM   4201  N   ARG B  83      60.688 -45.625  12.039  1.00 14.44           N  
ATOM   4202  CA  ARG B  83      60.969 -46.125  13.383  1.00 14.44           C  
ATOM   4203  C   ARG B  83      59.781 -46.906  13.930  1.00 14.44           C  
ATOM   4204  CB  ARG B  83      61.312 -44.969  14.328  1.00 14.44           C  
ATOM   4205  O   ARG B  83      58.625 -46.625  13.609  1.00 14.44           O  
ATOM   4206  CG  ARG B  83      62.750 -44.906  14.742  1.00 14.44           C  
ATOM   4207  CD  ARG B  83      63.062 -43.719  15.641  1.00 14.44           C  
ATOM   4208  NE  ARG B  83      64.438 -43.719  16.078  1.00 14.44           N  
ATOM   4209  NH1 ARG B  83      64.250 -41.688  17.203  1.00 14.44           N  
ATOM   4210  NH2 ARG B  83      66.250 -42.844  17.156  1.00 14.44           N  
ATOM   4211  CZ  ARG B  83      65.000 -42.750  16.812  1.00 14.44           C  
ATOM   4212  N   ALA B  84      59.812 -47.156  15.461  1.00 14.35           N  
ATOM   4213  CA  ALA B  84      59.875 -48.312  16.375  1.00 14.35           C  
ATOM   4214  C   ALA B  84      58.469 -48.656  16.891  1.00 14.35           C  
ATOM   4215  CB  ALA B  84      60.812 -48.031  17.547  1.00 14.35           C  
ATOM   4216  O   ALA B  84      57.594 -47.781  16.984  1.00 14.35           O  
ATOM   4217  N   LEU B  85      58.375 -49.844  17.547  1.00 14.70           N  
ATOM   4218  CA  LEU B  85      57.594 -51.062  17.859  1.00 14.70           C  
ATOM   4219  C   LEU B  85      56.781 -50.844  19.141  1.00 14.70           C  
ATOM   4220  CB  LEU B  85      58.531 -52.250  18.031  1.00 14.70           C  
ATOM   4221  O   LEU B  85      55.750 -51.469  19.312  1.00 14.70           O  
ATOM   4222  CG  LEU B  85      58.906 -53.000  16.734  1.00 14.70           C  
ATOM   4223  CD1 LEU B  85      60.219 -53.750  16.938  1.00 14.70           C  
ATOM   4224  CD2 LEU B  85      57.812 -53.938  16.297  1.00 14.70           C  
ATOM   4225  N   ALA B  86      57.281 -50.188  20.234  1.00 14.45           N  
ATOM   4226  CA  ALA B  86      57.344 -51.031  21.406  1.00 14.45           C  
ATOM   4227  C   ALA B  86      55.938 -51.312  21.922  1.00 14.45           C  
ATOM   4228  CB  ALA B  86      58.188 -50.406  22.500  1.00 14.45           C  
ATOM   4229  O   ALA B  86      55.031 -50.469  21.812  1.00 14.45           O  
ATOM   4230  N   SER B  87      55.844 -52.375  22.891  1.00 14.88           N  
ATOM   4231  CA  SER B  87      55.094 -53.562  23.375  1.00 14.88           C  
ATOM   4232  C   SER B  87      54.125 -53.156  24.500  1.00 14.88           C  
ATOM   4233  CB  SER B  87      56.062 -54.625  23.875  1.00 14.88           C  
ATOM   4234  O   SER B  87      52.969 -53.562  24.484  1.00 14.88           O  
ATOM   4235  OG  SER B  87      55.969 -54.781  25.266  1.00 14.88           O  
ATOM   4236  N   ARG B  88      54.688 -52.688  25.672  1.00 15.02           N  
ATOM   4237  CA  ARG B  88      54.562 -53.594  26.828  1.00 15.02           C  
ATOM   4238  C   ARG B  88      53.156 -53.562  27.391  1.00 15.02           C  
ATOM   4239  CB  ARG B  88      55.562 -53.188  27.922  1.00 15.02           C  
ATOM   4240  O   ARG B  88      52.438 -52.562  27.250  1.00 15.02           O  
ATOM   4241  CG  ARG B  88      56.812 -54.094  27.953  1.00 15.02           C  
ATOM   4242  CD  ARG B  88      57.781 -53.625  29.031  1.00 15.02           C  
ATOM   4243  NE  ARG B  88      58.938 -54.531  29.109  1.00 15.02           N  
ATOM   4244  NH1 ARG B  88      59.969 -53.375  30.828  1.00 15.02           N  
ATOM   4245  NH2 ARG B  88      60.969 -55.250  29.938  1.00 15.02           N  
ATOM   4246  CZ  ARG B  88      59.938 -54.375  29.953  1.00 15.02           C  
ATOM   4247  N   GLY B  89      53.000 -54.125  28.719  1.00 15.07           N  
ATOM   4248  CA  GLY B  89      52.312 -55.188  29.453  1.00 15.07           C  
ATOM   4249  C   GLY B  89      51.188 -54.656  30.297  1.00 15.07           C  
ATOM   4250  O   GLY B  89      50.062 -55.188  30.234  1.00 15.07           O  
ATOM   4251  N   ALA B  90      51.469 -53.938  31.469  1.00 15.06           N  
ATOM   4252  CA  ALA B  90      51.188 -54.625  32.719  1.00 15.06           C  
ATOM   4253  C   ALA B  90      49.719 -54.562  33.094  1.00 15.06           C  
ATOM   4254  CB  ALA B  90      52.031 -54.031  33.844  1.00 15.06           C  
ATOM   4255  O   ALA B  90      49.000 -53.656  32.656  1.00 15.06           O  
ATOM   4256  N   ALA B  91      49.406 -54.906  34.438  1.00 14.85           N  
ATOM   4257  CA  ALA B  91      48.656 -55.906  35.188  1.00 14.85           C  
ATOM   4258  C   ALA B  91      47.344 -55.312  35.688  1.00 14.85           C  
ATOM   4259  CB  ALA B  91      49.469 -56.438  36.375  1.00 14.85           C  
ATOM   4260  O   ALA B  91      46.281 -55.875  35.469  1.00 14.85           O  
ATOM   4261  N   ALA B  92      47.250 -55.000  37.156  1.00 15.38           N  
ATOM   4262  CA  ALA B  92      46.531 -55.844  38.125  1.00 15.38           C  
ATOM   4263  C   ALA B  92      45.156 -55.312  38.375  1.00 15.38           C  
ATOM   4264  CB  ALA B  92      47.344 -55.969  39.406  1.00 15.38           C  
ATOM   4265  O   ALA B  92      44.844 -54.156  38.062  1.00 15.38           O  
ATOM   4266  N   ALA B  93      44.812 -55.000  39.812  1.00 15.37           N  
ATOM   4267  CA  ALA B  93      44.000 -55.781  40.750  1.00 15.37           C  
ATOM   4268  C   ALA B  93      42.594 -55.188  40.906  1.00 15.37           C  
ATOM   4269  CB  ALA B  93      44.688 -55.875  42.094  1.00 15.37           C  
ATOM   4270  O   ALA B  93      42.406 -54.000  40.562  1.00 15.37           O  
ATOM   4271  N   ALA B  94      41.969 -55.312  42.219  1.00 15.05           N  
ATOM   4272  CA  ALA B  94      40.812 -56.062  42.719  1.00 15.05           C  
ATOM   4273  C   ALA B  94      39.688 -55.125  43.031  1.00 15.05           C  
ATOM   4274  CB  ALA B  94      41.219 -56.844  43.969  1.00 15.05           C  
ATOM   4275  O   ALA B  94      38.531 -55.312  42.594  1.00 15.05           O  
ATOM   4276  N   GLY B  95      39.625 -54.469  44.344  1.00 16.02           N  
ATOM   4277  CA  GLY B  95      38.688 -54.938  45.344  1.00 16.02           C  
ATOM   4278  C   GLY B  95      37.344 -54.250  45.312  1.00 16.02           C  
ATOM   4279  O   GLY B  95      37.188 -53.250  44.594  1.00 16.02           O  
ATOM   4280  N   SER B  96      36.625 -54.156  46.562  1.00 16.23           N  
ATOM   4281  CA  SER B  96      35.375 -54.656  47.125  1.00 16.23           C  
ATOM   4282  C   SER B  96      34.281 -53.594  47.094  1.00 16.23           C  
ATOM   4283  CB  SER B  96      35.562 -55.188  48.531  1.00 16.23           C  
ATOM   4284  O   SER B  96      34.594 -52.406  46.969  1.00 16.23           O  
ATOM   4285  OG  SER B  96      36.188 -56.438  48.531  1.00 16.23           O  
ATOM   4286  N   PRO B  97      33.312 -53.719  48.094  1.00 16.34           N  
ATOM   4287  CA  PRO B  97      31.844 -53.844  48.094  1.00 16.34           C  
ATOM   4288  C   PRO B  97      31.141 -52.531  48.438  1.00 16.34           C  
ATOM   4289  CB  PRO B  97      31.578 -54.906  49.156  1.00 16.34           C  
ATOM   4290  O   PRO B  97      30.172 -52.156  47.781  1.00 16.34           O  
ATOM   4291  CG  PRO B  97      32.844 -55.000  49.938  1.00 16.34           C  
ATOM   4292  CD  PRO B  97      33.906 -54.250  49.188  1.00 16.34           C  
ATOM   4293  N   GLY B  98      31.609 -51.688  49.469  1.00 16.47           N  
ATOM   4294  CA  GLY B  98      30.734 -51.625  50.656  1.00 16.47           C  
ATOM   4295  C   GLY B  98      29.547 -50.688  50.438  1.00 16.47           C  
ATOM   4296  O   GLY B  98      29.594 -49.812  49.594  1.00 16.47           O  
ATOM   4297  N   PRO B  99      28.406 -50.875  51.281  1.00 16.77           N  
ATOM   4298  CA  PRO B  99      26.938 -50.781  51.250  1.00 16.77           C  
ATOM   4299  C   PRO B  99      26.438 -49.375  51.500  1.00 16.77           C  
ATOM   4300  CB  PRO B  99      26.500 -51.750  52.344  1.00 16.77           C  
ATOM   4301  O   PRO B  99      25.438 -48.938  50.938  1.00 16.77           O  
ATOM   4302  CG  PRO B  99      27.734 -51.969  53.156  1.00 16.77           C  
ATOM   4303  CD  PRO B  99      28.922 -51.438  52.406  1.00 16.77           C  
ATOM   4304  N   GLY B 100      27.109 -48.531  52.312  1.00 16.80           N  
ATOM   4305  CA  GLY B 100      26.375 -48.031  53.469  1.00 16.80           C  
ATOM   4306  C   GLY B 100      25.250 -47.094  53.094  1.00 16.80           C  
ATOM   4307  O   GLY B 100      25.266 -46.469  52.000  1.00 16.80           O  
ATOM   4308  N   ALA B 101      24.172 -46.812  54.031  1.00 17.38           N  
ATOM   4309  CA  ALA B 101      22.750 -46.625  54.344  1.00 17.38           C  
ATOM   4310  C   ALA B 101      22.359 -45.156  54.281  1.00 17.38           C  
ATOM   4311  CB  ALA B 101      22.438 -47.219  55.719  1.00 17.38           C  
ATOM   4312  O   ALA B 101      21.219 -44.844  53.969  1.00 17.38           O  
ATOM   4313  N   ALA B 102      23.234 -44.125  54.500  1.00 16.31           N  
ATOM   4314  CA  ALA B 102      22.750 -43.188  55.500  1.00 16.31           C  
ATOM   4315  C   ALA B 102      21.562 -42.375  54.938  1.00 16.31           C  
ATOM   4316  CB  ALA B 102      23.875 -42.250  55.906  1.00 16.31           C  
ATOM   4317  O   ALA B 102      21.500 -42.094  53.750  1.00 16.31           O  
ATOM   4318  N   ALA B 103      20.594 -41.812  55.875  1.00 18.08           N  
ATOM   4319  CA  ALA B 103      19.219 -41.469  56.250  1.00 18.08           C  
ATOM   4320  C   ALA B 103      18.875 -40.062  55.781  1.00 18.08           C  
ATOM   4321  CB  ALA B 103      19.031 -41.594  57.750  1.00 18.08           C  
ATOM   4322  O   ALA B 103      17.703 -39.656  55.812  1.00 18.08           O  
ATOM   4323  N   ALA B 104      19.750 -39.188  55.250  1.00 16.61           N  
ATOM   4324  CA  ALA B 104      19.578 -37.812  55.750  1.00 16.61           C  
ATOM   4325  C   ALA B 104      18.234 -37.250  55.312  1.00 16.61           C  
ATOM   4326  CB  ALA B 104      20.719 -36.938  55.281  1.00 16.61           C  
ATOM   4327  O   ALA B 104      17.781 -37.531  54.188  1.00 16.61           O  
ATOM   4328  N   ARG B 105      17.484 -36.469  56.219  1.00 18.42           N  
ATOM   4329  CA  ARG B 105      16.219 -35.906  56.625  1.00 18.42           C  
ATOM   4330  C   ARG B 105      15.805 -34.750  55.719  1.00 18.42           C  
ATOM   4331  CB  ARG B 105      16.281 -35.406  58.094  1.00 18.42           C  
ATOM   4332  O   ARG B 105      15.961 -33.594  56.062  1.00 18.42           O  
ATOM   4333  CG  ARG B 105      16.000 -36.469  59.125  1.00 18.42           C  
ATOM   4334  CD  ARG B 105      15.977 -35.906  60.531  1.00 18.42           C  
ATOM   4335  NE  ARG B 105      15.836 -36.938  61.531  1.00 18.42           N  
ATOM   4336  NH1 ARG B 105      15.188 -35.531  63.219  1.00 18.42           N  
ATOM   4337  NH2 ARG B 105      15.367 -37.781  63.625  1.00 18.42           N  
ATOM   4338  CZ  ARG B 105      15.469 -36.750  62.781  1.00 18.42           C  
ATOM   4339  N   GLY B 106      15.625 -34.781  54.438  1.00 17.27           N  
ATOM   4340  CA  GLY B 106      15.609 -33.594  53.594  1.00 17.27           C  
ATOM   4341  C   GLY B 106      14.422 -32.688  53.875  1.00 17.27           C  
ATOM   4342  O   GLY B 106      13.297 -33.188  54.062  1.00 17.27           O  
ATOM   4343  N   ALA B 107      14.711 -31.438  54.281  1.00 18.25           N  
ATOM   4344  CA  ALA B 107      13.977 -30.250  54.719  1.00 18.25           C  
ATOM   4345  C   ALA B 107      12.945 -29.828  53.688  1.00 18.25           C  
ATOM   4346  CB  ALA B 107      14.945 -29.094  55.000  1.00 18.25           C  
ATOM   4347  O   ALA B 107      13.242 -29.797  52.500  1.00 18.25           O  
ATOM   4348  N   ALA B 108      11.633 -29.922  54.000  1.00 19.59           N  
ATOM   4349  CA  ALA B 108      10.438 -29.781  53.188  1.00 19.59           C  
ATOM   4350  C   ALA B 108      10.305 -28.359  52.625  1.00 19.59           C  
ATOM   4351  CB  ALA B 108       9.195 -30.156  53.969  1.00 19.59           C  
ATOM   4352  O   ALA B 108      10.031 -27.422  53.375  1.00 19.59           O  
ATOM   4353  N   GLY B 109      11.359 -27.766  52.031  1.00 19.06           N  
ATOM   4354  CA  GLY B 109      11.297 -26.328  51.812  1.00 19.06           C  
ATOM   4355  C   GLY B 109       9.992 -25.859  51.219  1.00 19.06           C  
ATOM   4356  O   GLY B 109       9.258 -26.656  50.625  1.00 19.06           O  
ATOM   4357  N   PRO B 110       9.586 -24.562  51.594  1.00 20.72           N  
ATOM   4358  CA  PRO B 110       8.312 -23.859  51.438  1.00 20.72           C  
ATOM   4359  C   PRO B 110       7.848 -23.797  49.969  1.00 20.72           C  
ATOM   4360  CB  PRO B 110       8.633 -22.453  51.969  1.00 20.72           C  
ATOM   4361  O   PRO B 110       8.656 -23.938  49.062  1.00 20.72           O  
ATOM   4362  CG  PRO B 110      10.125 -22.375  51.969  1.00 20.72           C  
ATOM   4363  CD  PRO B 110      10.672 -23.750  51.750  1.00 20.72           C  
ATOM   4364  N   GLY B 111       6.508 -23.922  49.781  1.00 20.77           N  
ATOM   4365  CA  GLY B 111       5.766 -24.078  48.531  1.00 20.77           C  
ATOM   4366  C   GLY B 111       6.055 -22.984  47.531  1.00 20.77           C  
ATOM   4367  O   GLY B 111       6.312 -21.844  47.906  1.00 20.77           O  
ATOM   4368  N   PRO B 112       6.730 -23.281  46.469  1.00 21.58           N  
ATOM   4369  CA  PRO B 112       7.203 -22.250  45.531  1.00 21.58           C  
ATOM   4370  C   PRO B 112       6.105 -21.266  45.125  1.00 21.58           C  
ATOM   4371  CB  PRO B 112       7.684 -23.062  44.344  1.00 21.58           C  
ATOM   4372  O   PRO B 112       4.926 -21.625  45.125  1.00 21.58           O  
ATOM   4373  CG  PRO B 112       7.012 -24.391  44.469  1.00 21.58           C  
ATOM   4374  CD  PRO B 112       6.480 -24.516  45.875  1.00 21.58           C  
ATOM   4375  N   GLY B 113       6.203 -19.938  45.469  1.00 23.58           N  
ATOM   4376  CA  GLY B 113       5.391 -18.797  45.094  1.00 23.58           C  
ATOM   4377  C   GLY B 113       4.922 -18.828  43.656  1.00 23.58           C  
ATOM   4378  O   GLY B 113       5.461 -19.594  42.844  1.00 23.58           O  
ATOM   4379  N   PRO B 114       3.619 -18.453  43.406  1.00 25.34           N  
ATOM   4380  CA  PRO B 114       3.029 -18.641  42.094  1.00 25.34           C  
ATOM   4381  C   PRO B 114       3.939 -18.141  40.969  1.00 25.34           C  
ATOM   4382  CB  PRO B 114       1.746 -17.797  42.156  1.00 25.34           C  
ATOM   4383  O   PRO B 114       4.738 -17.219  41.188  1.00 25.34           O  
ATOM   4384  CG  PRO B 114       1.937 -16.906  43.344  1.00 25.34           C  
ATOM   4385  CD  PRO B 114       3.088 -17.422  44.156  1.00 25.34           C  
ATOM   4386  N   PRO B 115       4.375 -18.969  40.062  1.00 24.41           N  
ATOM   4387  CA  PRO B 115       5.332 -18.516  39.031  1.00 24.41           C  
ATOM   4388  C   PRO B 115       4.945 -17.156  38.438  1.00 24.41           C  
ATOM   4389  CB  PRO B 115       5.285 -19.609  37.969  1.00 24.41           C  
ATOM   4390  O   PRO B 115       3.760 -16.859  38.281  1.00 24.41           O  
ATOM   4391  CG  PRO B 115       4.027 -20.375  38.281  1.00 24.41           C  
ATOM   4392  CD  PRO B 115       3.541 -19.984  39.625  1.00 24.41           C  
ATOM   4393  N   SER B 116       5.562 -16.078  38.906  1.00 26.22           N  
ATOM   4394  CA  SER B 116       5.398 -14.812  38.188  1.00 26.22           C  
ATOM   4395  C   SER B 116       5.336 -15.031  36.656  1.00 26.22           C  
ATOM   4396  CB  SER B 116       6.539 -13.852  38.531  1.00 26.22           C  
ATOM   4397  O   SER B 116       6.176 -15.734  36.094  1.00 26.22           O  
ATOM   4398  OG  SER B 116       7.578 -13.953  37.562  1.00 26.22           O  
ATOM   4399  N   GLY B 117       4.121 -15.195  36.125  1.00 25.72           N  
ATOM   4400  CA  GLY B 117       3.955 -15.352  34.688  1.00 25.72           C  
ATOM   4401  C   GLY B 117       4.922 -14.508  33.875  1.00 25.72           C  
ATOM   4402  O   GLY B 117       4.828 -13.273  33.844  1.00 25.72           O  
ATOM   4403  N   GLY B 118       6.223 -14.719  34.031  1.00 28.03           N  
ATOM   4404  CA  GLY B 118       7.152 -13.945  33.219  1.00 28.03           C  
ATOM   4405  C   GLY B 118       6.652 -13.680  31.812  1.00 28.03           C  
ATOM   4406  O   GLY B 118       6.062 -14.555  31.172  1.00 28.03           O  
ATOM   4407  N   ALA B 119       6.184 -12.539  31.547  1.00 31.02           N  
ATOM   4408  CA  ALA B 119       5.871 -12.148  30.172  1.00 31.02           C  
ATOM   4409  C   ALA B 119       6.867 -12.766  29.188  1.00 31.02           C  
ATOM   4410  CB  ALA B 119       5.867 -10.633  30.031  1.00 31.02           C  
ATOM   4411  O   ALA B 119       8.070 -12.500  29.266  1.00 31.02           O  
ATOM   4412  N   ALA B 120       6.859 -14.109  28.969  1.00 32.22           N  
ATOM   4413  CA  ALA B 120       7.758 -14.742  28.016  1.00 32.22           C  
ATOM   4414  C   ALA B 120       8.172 -13.750  26.922  1.00 32.22           C  
ATOM   4415  CB  ALA B 120       7.094 -15.961  27.391  1.00 32.22           C  
ATOM   4416  O   ALA B 120       7.320 -13.133  26.281  1.00 32.22           O  
ATOM   4417  N   THR B 121       9.086 -12.984  27.141  1.00 36.59           N  
ATOM   4418  CA  THR B 121       9.680 -12.250  26.016  1.00 36.59           C  
ATOM   4419  C   THR B 121       9.594 -13.062  24.734  1.00 36.59           C  
ATOM   4420  CB  THR B 121      11.148 -11.891  26.312  1.00 36.59           C  
ATOM   4421  O   THR B 121      10.070 -14.195  24.672  1.00 36.59           O  
ATOM   4422  CG2 THR B 121      11.250 -10.656  27.203  1.00 36.59           C  
ATOM   4423  OG1 THR B 121      11.781 -12.992  26.984  1.00 36.59           O  
ATOM   4424  N   ARG B 122       8.422 -13.305  24.125  1.00 41.03           N  
ATOM   4425  CA  ARG B 122       8.336 -14.047  22.875  1.00 41.03           C  
ATOM   4426  C   ARG B 122       9.664 -14.016  22.125  1.00 41.03           C  
ATOM   4427  CB  ARG B 122       7.227 -13.477  22.000  1.00 41.03           C  
ATOM   4428  O   ARG B 122      10.172 -12.945  21.797  1.00 41.03           O  
ATOM   4429  CG  ARG B 122       5.840 -14.016  22.312  1.00 41.03           C  
ATOM   4430  CD  ARG B 122       4.789 -13.477  21.359  1.00 41.03           C  
ATOM   4431  NE  ARG B 122       3.445 -13.898  21.750  1.00 41.03           N  
ATOM   4432  NH1 ARG B 122       2.367 -12.664  20.109  1.00 41.03           N  
ATOM   4433  NH2 ARG B 122       1.154 -13.945  21.578  1.00 41.03           N  
ATOM   4434  CZ  ARG B 122       2.326 -13.500  21.141  1.00 41.03           C  
ATOM   4435  N   SER B 123      10.648 -14.805  22.578  1.00 45.22           N  
ATOM   4436  CA  SER B 123      11.836 -14.953  21.734  1.00 45.22           C  
ATOM   4437  C   SER B 123      11.516 -14.672  20.266  1.00 45.22           C  
ATOM   4438  CB  SER B 123      12.422 -16.359  21.875  1.00 45.22           C  
ATOM   4439  O   SER B 123      10.461 -15.078  19.766  1.00 45.22           O  
ATOM   4440  OG  SER B 123      13.805 -16.359  21.562  1.00 45.22           O  
ATOM   4441  N   PRO B 124      12.094 -13.656  19.688  1.00 54.97           N  
ATOM   4442  CA  PRO B 124      11.805 -13.414  18.266  1.00 54.97           C  
ATOM   4443  C   PRO B 124      11.727 -14.711  17.453  1.00 54.97           C  
ATOM   4444  CB  PRO B 124      12.984 -12.555  17.812  1.00 54.97           C  
ATOM   4445  O   PRO B 124      12.539 -15.617  17.656  1.00 54.97           O  
ATOM   4446  CG  PRO B 124      13.977 -12.648  18.922  1.00 54.97           C  
ATOM   4447  CD  PRO B 124      13.320 -13.305  20.094  1.00 54.97           C  
ATOM   4448  N   LEU B 125      10.570 -15.391  17.266  1.00 66.31           N  
ATOM   4449  CA  LEU B 125      10.367 -16.578  16.438  1.00 66.31           C  
ATOM   4450  C   LEU B 125      11.352 -16.609  15.273  1.00 66.31           C  
ATOM   4451  CB  LEU B 125       8.930 -16.641  15.922  1.00 66.31           C  
ATOM   4452  O   LEU B 125      11.414 -15.656  14.492  1.00 66.31           O  
ATOM   4453  CG  LEU B 125       7.875 -17.156  16.891  1.00 66.31           C  
ATOM   4454  CD1 LEU B 125       6.504 -16.594  16.547  1.00 66.31           C  
ATOM   4455  CD2 LEU B 125       7.844 -18.688  16.875  1.00 66.31           C  
ATOM   4456  N   VAL B 126      12.430 -17.406  15.414  1.00 76.88           N  
ATOM   4457  CA  VAL B 126      13.445 -17.578  14.375  1.00 76.88           C  
ATOM   4458  C   VAL B 126      12.844 -18.328  13.188  1.00 76.88           C  
ATOM   4459  CB  VAL B 126      14.680 -18.344  14.914  1.00 76.88           C  
ATOM   4460  O   VAL B 126      12.109 -19.312  13.359  1.00 76.88           O  
ATOM   4461  CG1 VAL B 126      15.703 -18.562  13.805  1.00 76.88           C  
ATOM   4462  CG2 VAL B 126      15.312 -17.578  16.078  1.00 76.88           C  
ATOM   4463  N   LYS B 127      13.031 -17.922  12.070  1.00 81.56           N  
ATOM   4464  CA  LYS B 127      12.594 -18.547  10.828  1.00 81.56           C  
ATOM   4465  C   LYS B 127      13.242 -19.922  10.641  1.00 81.56           C  
ATOM   4466  CB  LYS B 127      12.906 -17.656   9.625  1.00 81.56           C  
ATOM   4467  O   LYS B 127      14.469 -20.047  10.742  1.00 81.56           O  
ATOM   4468  CG  LYS B 127      12.336 -18.156   8.312  1.00 81.56           C  
ATOM   4469  CD  LYS B 127      12.633 -17.203   7.168  1.00 81.56           C  
ATOM   4470  CE  LYS B 127      12.070 -17.703   5.848  1.00 81.56           C  
ATOM   4471  NZ  LYS B 127      12.320 -16.750   4.730  1.00 81.56           N  
ATOM   4472  N   PRO B 128      12.539 -20.906  10.461  1.00 81.38           N  
ATOM   4473  CA  PRO B 128      13.109 -22.219  10.188  1.00 81.38           C  
ATOM   4474  C   PRO B 128      14.078 -22.219   9.008  1.00 81.38           C  
ATOM   4475  CB  PRO B 128      11.883 -23.078   9.875  1.00 81.38           C  
ATOM   4476  O   PRO B 128      13.906 -21.453   8.062  1.00 81.38           O  
ATOM   4477  CG  PRO B 128      10.719 -22.234  10.289  1.00 81.38           C  
ATOM   4478  CD  PRO B 128      11.164 -20.812  10.367  1.00 81.38           C  
ATOM   4479  N   PRO B 129      15.172 -23.031   9.141  1.00 79.50           N  
ATOM   4480  CA  PRO B 129      16.203 -23.062   8.109  1.00 79.50           C  
ATOM   4481  C   PRO B 129      15.789 -23.859   6.875  1.00 79.50           C  
ATOM   4482  CB  PRO B 129      17.391 -23.734   8.812  1.00 79.50           C  
ATOM   4483  O   PRO B 129      16.547 -24.703   6.395  1.00 79.50           O  
ATOM   4484  CG  PRO B 129      16.766 -24.672   9.789  1.00 79.50           C  
ATOM   4485  CD  PRO B 129      15.477 -24.078  10.266  1.00 79.50           C  
ATOM   4486  N   TYR B 130      14.586 -23.828   6.359  1.00 82.19           N  
ATOM   4487  CA  TYR B 130      14.070 -24.516   5.184  1.00 82.19           C  
ATOM   4488  C   TYR B 130      13.609 -23.516   4.125  1.00 82.19           C  
ATOM   4489  CB  TYR B 130      12.914 -25.438   5.562  1.00 82.19           C  
ATOM   4490  O   TYR B 130      13.023 -22.484   4.453  1.00 82.19           O  
ATOM   4491  CG  TYR B 130      13.273 -26.453   6.629  1.00 82.19           C  
ATOM   4492  CD1 TYR B 130      14.250 -27.422   6.402  1.00 82.19           C  
ATOM   4493  CD2 TYR B 130      12.633 -26.438   7.867  1.00 82.19           C  
ATOM   4494  CE1 TYR B 130      14.578 -28.344   7.383  1.00 82.19           C  
ATOM   4495  CE2 TYR B 130      12.953 -27.359   8.852  1.00 82.19           C  
ATOM   4496  OH  TYR B 130      14.250 -29.234   9.570  1.00 82.19           O  
ATOM   4497  CZ  TYR B 130      13.930 -28.312   8.602  1.00 82.19           C  
ATOM   4498  N   SER B 131      14.078 -23.828   3.006  1.00 82.56           N  
ATOM   4499  CA  SER B 131      13.547 -23.047   1.903  1.00 82.56           C  
ATOM   4500  C   SER B 131      12.055 -23.297   1.713  1.00 82.56           C  
ATOM   4501  CB  SER B 131      14.297 -23.359   0.606  1.00 82.56           C  
ATOM   4502  O   SER B 131      11.516 -24.266   2.225  1.00 82.56           O  
ATOM   4503  OG  SER B 131      13.969 -24.656   0.140  1.00 82.56           O  
ATOM   4504  N   TYR B 132      11.422 -22.453   1.053  1.00 86.19           N  
ATOM   4505  CA  TYR B 132       9.992 -22.594   0.807  1.00 86.19           C  
ATOM   4506  C   TYR B 132       9.711 -23.828  -0.034  1.00 86.19           C  
ATOM   4507  CB  TYR B 132       9.430 -21.359   0.108  1.00 86.19           C  
ATOM   4508  O   TYR B 132       8.695 -24.516   0.170  1.00 86.19           O  
ATOM   4509  CG  TYR B 132       9.234 -20.172   1.029  1.00 86.19           C  
ATOM   4510  CD1 TYR B 132       8.320 -20.234   2.078  1.00 86.19           C  
ATOM   4511  CD2 TYR B 132       9.969 -19.000   0.853  1.00 86.19           C  
ATOM   4512  CE1 TYR B 132       8.141 -19.141   2.930  1.00 86.19           C  
ATOM   4513  CE2 TYR B 132       9.789 -17.906   1.698  1.00 86.19           C  
ATOM   4514  OH  TYR B 132       8.695 -16.906   3.572  1.00 86.19           O  
ATOM   4515  CZ  TYR B 132       8.875 -17.984   2.732  1.00 86.19           C  
ATOM   4516  N   ILE B 133      10.570 -24.156  -0.981  1.00 83.62           N  
ATOM   4517  CA  ILE B 133      10.422 -25.359  -1.777  1.00 83.62           C  
ATOM   4518  C   ILE B 133      10.492 -26.594  -0.869  1.00 83.62           C  
ATOM   4519  CB  ILE B 133      11.508 -25.453  -2.879  1.00 83.62           C  
ATOM   4520  O   ILE B 133       9.711 -27.531  -1.025  1.00 83.62           O  
ATOM   4521  CG1 ILE B 133      11.336 -24.297  -3.881  1.00 83.62           C  
ATOM   4522  CG2 ILE B 133      11.445 -26.812  -3.586  1.00 83.62           C  
ATOM   4523  CD1 ILE B 133      12.430 -24.250  -4.941  1.00 83.62           C  
ATOM   4524  N   ALA B 134      11.383 -26.469   0.063  1.00 85.06           N  
ATOM   4525  CA  ALA B 134      11.531 -27.578   1.014  1.00 85.06           C  
ATOM   4526  C   ALA B 134      10.297 -27.703   1.898  1.00 85.06           C  
ATOM   4527  CB  ALA B 134      12.781 -27.359   1.872  1.00 85.06           C  
ATOM   4528  O   ALA B 134       9.836 -28.812   2.160  1.00 85.06           O  
ATOM   4529  N   LEU B 135       9.805 -26.625   2.361  1.00 88.69           N  
ATOM   4530  CA  LEU B 135       8.609 -26.625   3.199  1.00 88.69           C  
ATOM   4531  C   LEU B 135       7.418 -27.219   2.449  1.00 88.69           C  
ATOM   4532  CB  LEU B 135       8.281 -25.203   3.668  1.00 88.69           C  
ATOM   4533  O   LEU B 135       6.668 -28.016   3.002  1.00 88.69           O  
ATOM   4534  CG  LEU B 135       9.242 -24.594   4.688  1.00 88.69           C  
ATOM   4535  CD1 LEU B 135       8.875 -23.125   4.941  1.00 88.69           C  
ATOM   4536  CD2 LEU B 135       9.219 -25.391   5.988  1.00 88.69           C  
ATOM   4537  N   ILE B 136       7.301 -26.828   1.229  1.00 89.00           N  
ATOM   4538  CA  ILE B 136       6.215 -27.328   0.393  1.00 89.00           C  
ATOM   4539  C   ILE B 136       6.391 -28.828   0.164  1.00 89.00           C  
ATOM   4540  CB  ILE B 136       6.148 -26.578  -0.959  1.00 89.00           C  
ATOM   4541  O   ILE B 136       5.441 -29.594   0.296  1.00 89.00           O  
ATOM   4542  CG1 ILE B 136       5.812 -25.109  -0.739  1.00 89.00           C  
ATOM   4543  CG2 ILE B 136       5.129 -27.250  -1.892  1.00 89.00           C  
ATOM   4544  CD1 ILE B 136       6.059 -24.219  -1.958  1.00 89.00           C  
ATOM   4545  N   THR B 137       7.590 -29.188  -0.156  1.00 88.31           N  
ATOM   4546  CA  THR B 137       7.898 -30.594  -0.373  1.00 88.31           C  
ATOM   4547  C   THR B 137       7.629 -31.406   0.891  1.00 88.31           C  
ATOM   4548  CB  THR B 137       9.359 -30.781  -0.807  1.00 88.31           C  
ATOM   4549  O   THR B 137       7.039 -32.469   0.827  1.00 88.31           O  
ATOM   4550  CG2 THR B 137       9.672 -32.250  -1.062  1.00 88.31           C  
ATOM   4551  OG1 THR B 137       9.602 -30.047  -2.010  1.00 88.31           O  
ATOM   4552  N   MET B 138       8.055 -30.875   2.004  1.00 89.31           N  
ATOM   4553  CA  MET B 138       7.824 -31.531   3.289  1.00 89.31           C  
ATOM   4554  C   MET B 138       6.332 -31.719   3.545  1.00 89.31           C  
ATOM   4555  CB  MET B 138       8.453 -30.719   4.422  1.00 89.31           C  
ATOM   4556  O   MET B 138       5.902 -32.781   3.975  1.00 89.31           O  
ATOM   4557  CG  MET B 138       8.484 -31.453   5.754  1.00 89.31           C  
ATOM   4558  SD  MET B 138       9.188 -30.422   7.105  1.00 89.31           S  
ATOM   4559  CE  MET B 138      10.867 -30.172   6.473  1.00 89.31           C  
ATOM   4560  N   ALA B 139       5.559 -30.703   3.285  1.00 91.62           N  
ATOM   4561  CA  ALA B 139       4.113 -30.766   3.492  1.00 91.62           C  
ATOM   4562  C   ALA B 139       3.467 -31.812   2.596  1.00 91.62           C  
ATOM   4563  CB  ALA B 139       3.490 -29.391   3.234  1.00 91.62           C  
ATOM   4564  O   ALA B 139       2.641 -32.594   3.055  1.00 91.62           O  
ATOM   4565  N   ILE B 140       3.879 -31.875   1.342  1.00 90.94           N  
ATOM   4566  CA  ILE B 140       3.291 -32.781   0.361  1.00 90.94           C  
ATOM   4567  C   ILE B 140       3.703 -34.219   0.673  1.00 90.94           C  
ATOM   4568  CB  ILE B 140       3.711 -32.406  -1.078  1.00 90.94           C  
ATOM   4569  O   ILE B 140       2.863 -35.125   0.688  1.00 90.94           O  
ATOM   4570  CG1 ILE B 140       3.084 -31.062  -1.483  1.00 90.94           C  
ATOM   4571  CG2 ILE B 140       3.322 -33.500  -2.062  1.00 90.94           C  
ATOM   4572  CD1 ILE B 140       3.574 -30.531  -2.822  1.00 90.94           C  
ATOM   4573  N   LEU B 141       4.922 -34.438   1.041  1.00 88.12           N  
ATOM   4574  CA  LEU B 141       5.441 -35.781   1.272  1.00 88.12           C  
ATOM   4575  C   LEU B 141       4.906 -36.344   2.582  1.00 88.12           C  
ATOM   4576  CB  LEU B 141       6.973 -35.750   1.297  1.00 88.12           C  
ATOM   4577  O   LEU B 141       4.730 -37.562   2.707  1.00 88.12           O  
ATOM   4578  CG  LEU B 141       7.668 -35.531  -0.046  1.00 88.12           C  
ATOM   4579  CD1 LEU B 141       9.180 -35.562   0.131  1.00 88.12           C  
ATOM   4580  CD2 LEU B 141       7.223 -36.562  -1.062  1.00 88.12           C  
ATOM   4581  N   GLN B 142       4.598 -35.500   3.473  1.00 90.00           N  
ATOM   4582  CA  GLN B 142       4.129 -35.969   4.773  1.00 90.00           C  
ATOM   4583  C   GLN B 142       2.609 -36.156   4.781  1.00 90.00           C  
ATOM   4584  CB  GLN B 142       4.559 -35.031   5.879  1.00 90.00           C  
ATOM   4585  O   GLN B 142       2.039 -36.656   5.746  1.00 90.00           O  
ATOM   4586  CG  GLN B 142       6.051 -35.031   6.172  1.00 90.00           C  
ATOM   4587  CD  GLN B 142       6.449 -34.094   7.289  1.00 90.00           C  
ATOM   4588  NE2 GLN B 142       7.754 -33.938   7.496  1.00 90.00           N  
ATOM   4589  OE1 GLN B 142       5.594 -33.500   7.957  1.00 90.00           O  
ATOM   4590  N   SER B 143       2.025 -35.750   3.754  1.00 90.56           N  
ATOM   4591  CA  SER B 143       0.591 -36.000   3.629  1.00 90.56           C  
ATOM   4592  C   SER B 143       0.302 -37.406   3.168  1.00 90.56           C  
ATOM   4593  CB  SER B 143      -0.031 -35.000   2.648  1.00 90.56           C  
ATOM   4594  O   SER B 143       1.056 -37.969   2.373  1.00 90.56           O  
ATOM   4595  OG  SER B 143       0.234 -35.375   1.310  1.00 90.56           O  
ATOM   4596  N   PRO B 144      -0.681 -37.938   3.650  1.00 89.25           N  
ATOM   4597  CA  PRO B 144      -1.021 -39.312   3.320  1.00 89.25           C  
ATOM   4598  C   PRO B 144      -1.226 -39.531   1.823  1.00 89.25           C  
ATOM   4599  CB  PRO B 144      -2.322 -39.562   4.090  1.00 89.25           C  
ATOM   4600  O   PRO B 144      -0.792 -40.562   1.278  1.00 89.25           O  
ATOM   4601  CG  PRO B 144      -2.355 -38.469   5.125  1.00 89.25           C  
ATOM   4602  CD  PRO B 144      -1.484 -37.344   4.664  1.00 89.25           C  
ATOM   4603  N   LYS B 145      -1.780 -38.562   1.140  1.00 88.19           N  
ATOM   4604  CA  LYS B 145      -2.094 -38.719  -0.278  1.00 88.19           C  
ATOM   4605  C   LYS B 145      -1.010 -38.094  -1.154  1.00 88.19           C  
ATOM   4606  CB  LYS B 145      -3.451 -38.094  -0.601  1.00 88.19           C  
ATOM   4607  O   LYS B 145      -1.112 -38.125  -2.383  1.00 88.19           O  
ATOM   4608  CG  LYS B 145      -4.629 -38.781   0.077  1.00 88.19           C  
ATOM   4609  CD  LYS B 145      -5.953 -38.156  -0.329  1.00 88.19           C  
ATOM   4610  CE  LYS B 145      -7.129 -38.812   0.376  1.00 88.19           C  
ATOM   4611  NZ  LYS B 145      -8.430 -38.188   0.022  1.00 88.19           N  
ATOM   4612  N   LYS B 146       0.017 -37.531  -0.536  1.00 89.44           N  
ATOM   4613  CA  LYS B 146       1.113 -36.906  -1.249  1.00 89.44           C  
ATOM   4614  C   LYS B 146       0.592 -35.812  -2.201  1.00 89.44           C  
ATOM   4615  CB  LYS B 146       1.937 -37.938  -2.021  1.00 89.44           C  
ATOM   4616  O   LYS B 146       1.083 -35.688  -3.324  1.00 89.44           O  
ATOM   4617  CG  LYS B 146       2.588 -38.969  -1.143  1.00 89.44           C  
ATOM   4618  CD  LYS B 146       3.691 -38.375  -0.277  1.00 89.44           C  
ATOM   4619  CE  LYS B 146       4.402 -39.469   0.538  1.00 89.44           C  
ATOM   4620  NZ  LYS B 146       5.367 -38.875   1.514  1.00 89.44           N  
ATOM   4621  N   ARG B 147      -0.472 -35.312  -1.862  1.00 88.94           N  
ATOM   4622  CA  ARG B 147      -1.058 -34.188  -2.561  1.00 88.94           C  
ATOM   4623  C   ARG B 147      -1.797 -33.281  -1.590  1.00 88.94           C  
ATOM   4624  CB  ARG B 147      -2.008 -34.656  -3.662  1.00 88.94           C  
ATOM   4625  O   ARG B 147      -2.477 -33.750  -0.677  1.00 88.94           O  
ATOM   4626  CG  ARG B 147      -3.223 -35.406  -3.145  1.00 88.94           C  
ATOM   4627  CD  ARG B 147      -4.113 -35.906  -4.281  1.00 88.94           C  
ATOM   4628  NE  ARG B 147      -5.336 -36.500  -3.783  1.00 88.94           N  
ATOM   4629  NH1 ARG B 147      -6.234 -36.906  -5.875  1.00 88.94           N  
ATOM   4630  NH2 ARG B 147      -7.383 -37.531  -3.990  1.00 88.94           N  
ATOM   4631  CZ  ARG B 147      -6.316 -37.000  -4.551  1.00 88.94           C  
ATOM   4632  N   LEU B 148      -1.653 -32.000  -1.689  1.00 89.62           N  
ATOM   4633  CA  LEU B 148      -2.260 -31.016  -0.804  1.00 89.62           C  
ATOM   4634  C   LEU B 148      -2.713 -29.781  -1.589  1.00 89.62           C  
ATOM   4635  CB  LEU B 148      -1.272 -30.594   0.290  1.00 89.62           C  
ATOM   4636  O   LEU B 148      -2.150 -29.469  -2.641  1.00 89.62           O  
ATOM   4637  CG  LEU B 148      -0.998 -31.625   1.384  1.00 89.62           C  
ATOM   4638  CD1 LEU B 148       0.105 -31.141   2.314  1.00 89.62           C  
ATOM   4639  CD2 LEU B 148      -2.271 -31.922   2.168  1.00 89.62           C  
ATOM   4640  N   THR B 149      -3.762 -29.203  -1.149  1.00 85.06           N  
ATOM   4641  CA  THR B 149      -4.152 -27.906  -1.663  1.00 85.06           C  
ATOM   4642  C   THR B 149      -3.279 -26.797  -1.068  1.00 85.06           C  
ATOM   4643  CB  THR B 149      -5.633 -27.594  -1.360  1.00 85.06           C  
ATOM   4644  O   THR B 149      -2.502 -27.047  -0.145  1.00 85.06           O  
ATOM   4645  CG2 THR B 149      -6.539 -28.703  -1.895  1.00 85.06           C  
ATOM   4646  OG1 THR B 149      -5.812 -27.500   0.057  1.00 85.06           O  
ATOM   4647  N   LEU B 150      -3.328 -25.656  -1.629  1.00 83.31           N  
ATOM   4648  CA  LEU B 150      -2.580 -24.516  -1.121  1.00 83.31           C  
ATOM   4649  C   LEU B 150      -2.906 -24.266   0.347  1.00 83.31           C  
ATOM   4650  CB  LEU B 150      -2.889 -23.266  -1.948  1.00 83.31           C  
ATOM   4651  O   LEU B 150      -2.004 -24.016   1.154  1.00 83.31           O  
ATOM   4652  CG  LEU B 150      -2.271 -21.953  -1.453  1.00 83.31           C  
ATOM   4653  CD1 LEU B 150      -0.750 -22.016  -1.526  1.00 83.31           C  
ATOM   4654  CD2 LEU B 150      -2.799 -20.781  -2.264  1.00 83.31           C  
ATOM   4655  N   SER B 151      -4.156 -24.297   0.688  1.00 83.25           N  
ATOM   4656  CA  SER B 151      -4.594 -24.047   2.059  1.00 83.25           C  
ATOM   4657  C   SER B 151      -4.031 -25.094   3.016  1.00 83.25           C  
ATOM   4658  CB  SER B 151      -6.117 -24.031   2.141  1.00 83.25           C  
ATOM   4659  O   SER B 151      -3.627 -24.766   4.133  1.00 83.25           O  
ATOM   4660  OG  SER B 151      -6.660 -23.078   1.246  1.00 83.25           O  
ATOM   4661  N   GLU B 152      -4.035 -26.234   2.602  1.00 87.31           N  
ATOM   4662  CA  GLU B 152      -3.518 -27.328   3.426  1.00 87.31           C  
ATOM   4663  C   GLU B 152      -2.008 -27.203   3.621  1.00 87.31           C  
ATOM   4664  CB  GLU B 152      -3.859 -28.688   2.805  1.00 87.31           C  
ATOM   4665  O   GLU B 152      -1.489 -27.500   4.695  1.00 87.31           O  
ATOM   4666  CG  GLU B 152      -5.336 -29.047   2.879  1.00 87.31           C  
ATOM   4667  CD  GLU B 152      -5.695 -30.281   2.082  1.00 87.31           C  
ATOM   4668  OE1 GLU B 152      -6.707 -30.938   2.410  1.00 87.31           O  
ATOM   4669  OE2 GLU B 152      -4.957 -30.609   1.122  1.00 87.31           O  
ATOM   4670  N   ILE B 153      -1.338 -26.859   2.580  1.00 90.44           N  
ATOM   4671  CA  ILE B 153       0.098 -26.625   2.672  1.00 90.44           C  
ATOM   4672  C   ILE B 153       0.372 -25.516   3.697  1.00 90.44           C  
ATOM   4673  CB  ILE B 153       0.694 -26.234   1.300  1.00 90.44           C  
ATOM   4674  O   ILE B 153       1.237 -25.672   4.562  1.00 90.44           O  
ATOM   4675  CG1 ILE B 153       0.653 -27.422   0.342  1.00 90.44           C  
ATOM   4676  CG2 ILE B 153       2.125 -25.703   1.461  1.00 90.44           C  
ATOM   4677  CD1 ILE B 153       0.983 -27.078  -1.103  1.00 90.44           C  
ATOM   4678  N   CYS B 154      -0.380 -24.453   3.596  1.00 89.00           N  
ATOM   4679  CA  CYS B 154      -0.212 -23.328   4.516  1.00 89.00           C  
ATOM   4680  C   CYS B 154      -0.556 -23.734   5.941  1.00 89.00           C  
ATOM   4681  CB  CYS B 154      -1.087 -22.156   4.090  1.00 89.00           C  
ATOM   4682  O   CYS B 154       0.120 -23.328   6.891  1.00 89.00           O  
ATOM   4683  SG  CYS B 154      -0.527 -21.344   2.574  1.00 89.00           S  
ATOM   4684  N   GLU B 155      -1.566 -24.516   6.137  1.00 89.12           N  
ATOM   4685  CA  GLU B 155      -1.943 -25.031   7.449  1.00 89.12           C  
ATOM   4686  C   GLU B 155      -0.842 -25.906   8.031  1.00 89.12           C  
ATOM   4687  CB  GLU B 155      -3.254 -25.812   7.359  1.00 89.12           C  
ATOM   4688  O   GLU B 155      -0.524 -25.812   9.219  1.00 89.12           O  
ATOM   4689  CG  GLU B 155      -3.854 -26.172   8.711  1.00 89.12           C  
ATOM   4690  CD  GLU B 155      -5.195 -26.875   8.609  1.00 89.12           C  
ATOM   4691  OE1 GLU B 155      -5.793 -27.203   9.664  1.00 89.12           O  
ATOM   4692  OE2 GLU B 155      -5.648 -27.109   7.469  1.00 89.12           O  
ATOM   4693  N   PHE B 156      -0.341 -26.797   7.195  1.00 91.00           N  
ATOM   4694  CA  PHE B 156       0.763 -27.656   7.609  1.00 91.00           C  
ATOM   4695  C   PHE B 156       1.945 -26.812   8.094  1.00 91.00           C  
ATOM   4696  CB  PHE B 156       1.197 -28.562   6.457  1.00 91.00           C  
ATOM   4697  O   PHE B 156       2.504 -27.078   9.156  1.00 91.00           O  
ATOM   4698  CG  PHE B 156       2.412 -29.391   6.766  1.00 91.00           C  
ATOM   4699  CD1 PHE B 156       3.688 -28.922   6.477  1.00 91.00           C  
ATOM   4700  CD2 PHE B 156       2.279 -30.656   7.340  1.00 91.00           C  
ATOM   4701  CE1 PHE B 156       4.812 -29.688   6.762  1.00 91.00           C  
ATOM   4702  CE2 PHE B 156       3.400 -31.422   7.629  1.00 91.00           C  
ATOM   4703  CZ  PHE B 156       4.664 -30.938   7.336  1.00 91.00           C  
ATOM   4704  N   ILE B 157       2.336 -25.875   7.387  1.00 90.56           N  
ATOM   4705  CA  ILE B 157       3.498 -25.047   7.684  1.00 90.56           C  
ATOM   4706  C   ILE B 157       3.250 -24.250   8.961  1.00 90.56           C  
ATOM   4707  CB  ILE B 157       3.828 -24.094   6.508  1.00 90.56           C  
ATOM   4708  O   ILE B 157       4.109 -24.188   9.844  1.00 90.56           O  
ATOM   4709  CG1 ILE B 157       4.332 -24.891   5.301  1.00 90.56           C  
ATOM   4710  CG2 ILE B 157       4.855 -23.047   6.938  1.00 90.56           C  
ATOM   4711  CD1 ILE B 157       4.500 -24.062   4.039  1.00 90.56           C  
ATOM   4712  N   SER B 158       2.117 -23.609   9.055  1.00 89.00           N  
ATOM   4713  CA  SER B 158       1.781 -22.812  10.227  1.00 89.00           C  
ATOM   4714  C   SER B 158       1.665 -23.672  11.469  1.00 89.00           C  
ATOM   4715  CB  SER B 158       0.474 -22.047  10.000  1.00 89.00           C  
ATOM   4716  O   SER B 158       1.990 -23.234  12.578  1.00 89.00           O  
ATOM   4717  OG  SER B 158       0.571 -21.203   8.859  1.00 89.00           O  
ATOM   4718  N   GLY B 159       1.211 -24.844  11.312  1.00 89.12           N  
ATOM   4719  CA  GLY B 159       1.069 -25.781  12.422  1.00 89.12           C  
ATOM   4720  C   GLY B 159       2.396 -26.328  12.914  1.00 89.12           C  
ATOM   4721  O   GLY B 159       2.609 -26.453  14.117  1.00 89.12           O  
ATOM   4722  N   ARG B 160       3.223 -26.578  12.016  1.00 89.69           N  
ATOM   4723  CA  ARG B 160       4.500 -27.219  12.352  1.00 89.69           C  
ATOM   4724  C   ARG B 160       5.516 -26.172  12.805  1.00 89.69           C  
ATOM   4725  CB  ARG B 160       5.047 -27.984  11.148  1.00 89.69           C  
ATOM   4726  O   ARG B 160       6.367 -26.453  13.648  1.00 89.69           O  
ATOM   4727  CG  ARG B 160       6.332 -28.750  11.445  1.00 89.69           C  
ATOM   4728  CD  ARG B 160       6.652 -29.766  10.352  1.00 89.69           C  
ATOM   4729  NE  ARG B 160       7.922 -30.438  10.602  1.00 89.69           N  
ATOM   4730  NH1 ARG B 160       6.969 -32.344  11.508  1.00 89.69           N  
ATOM   4731  NH2 ARG B 160       9.250 -32.156  11.328  1.00 89.69           N  
ATOM   4732  CZ  ARG B 160       8.039 -31.641  11.141  1.00 89.69           C  
ATOM   4733  N   PHE B 161       5.480 -25.031  12.188  1.00 88.12           N  
ATOM   4734  CA  PHE B 161       6.488 -24.000  12.469  1.00 88.12           C  
ATOM   4735  C   PHE B 161       5.848 -22.750  13.055  1.00 88.12           C  
ATOM   4736  CB  PHE B 161       7.254 -23.641  11.188  1.00 88.12           C  
ATOM   4737  O   PHE B 161       5.258 -21.953  12.336  1.00 88.12           O  
ATOM   4738  CG  PHE B 161       7.922 -24.828  10.531  1.00 88.12           C  
ATOM   4739  CD1 PHE B 161       9.133 -25.312  11.008  1.00 88.12           C  
ATOM   4740  CD2 PHE B 161       7.340 -25.453   9.438  1.00 88.12           C  
ATOM   4741  CE1 PHE B 161       9.758 -26.391  10.398  1.00 88.12           C  
ATOM   4742  CE2 PHE B 161       7.953 -26.531   8.820  1.00 88.12           C  
ATOM   4743  CZ  PHE B 161       9.164 -27.000   9.305  1.00 88.12           C  
ATOM   4744  N   PRO B 162       6.000 -22.438  14.281  1.00 85.38           N  
ATOM   4745  CA  PRO B 162       5.406 -21.281  14.969  1.00 85.38           C  
ATOM   4746  C   PRO B 162       5.770 -19.953  14.312  1.00 85.38           C  
ATOM   4747  CB  PRO B 162       5.992 -21.375  16.375  1.00 85.38           C  
ATOM   4748  O   PRO B 162       4.996 -19.000  14.375  1.00 85.38           O  
ATOM   4749  CG  PRO B 162       6.359 -22.812  16.547  1.00 85.38           C  
ATOM   4750  CD  PRO B 162       6.719 -23.375  15.211  1.00 85.38           C  
ATOM   4751  N   TYR B 163       6.902 -20.000  13.711  1.00 84.06           N  
ATOM   4752  CA  TYR B 163       7.332 -18.781  13.039  1.00 84.06           C  
ATOM   4753  C   TYR B 163       6.297 -18.328  12.008  1.00 84.06           C  
ATOM   4754  CB  TYR B 163       8.688 -18.984  12.352  1.00 84.06           C  
ATOM   4755  O   TYR B 163       5.941 -17.141  11.953  1.00 84.06           O  
ATOM   4756  CG  TYR B 163       9.125 -17.828  11.500  1.00 84.06           C  
ATOM   4757  CD1 TYR B 163       8.891 -17.812  10.125  1.00 84.06           C  
ATOM   4758  CD2 TYR B 163       9.773 -16.734  12.062  1.00 84.06           C  
ATOM   4759  CE1 TYR B 163       9.289 -16.734   9.336  1.00 84.06           C  
ATOM   4760  CE2 TYR B 163      10.180 -15.648  11.281  1.00 84.06           C  
ATOM   4761  OH  TYR B 163      10.336 -14.609   9.141  1.00 84.06           O  
ATOM   4762  CZ  TYR B 163       9.938 -15.664   9.922  1.00 84.06           C  
ATOM   4763  N   TYR B 164       5.809 -19.219  11.234  1.00 84.56           N  
ATOM   4764  CA  TYR B 164       4.895 -18.891  10.148  1.00 84.56           C  
ATOM   4765  C   TYR B 164       3.480 -18.672  10.664  1.00 84.56           C  
ATOM   4766  CB  TYR B 164       4.902 -20.000   9.094  1.00 84.56           C  
ATOM   4767  O   TYR B 164       2.643 -18.078   9.977  1.00 84.56           O  
ATOM   4768  CG  TYR B 164       6.195 -20.094   8.320  1.00 84.56           C  
ATOM   4769  CD1 TYR B 164       6.578 -19.094   7.430  1.00 84.56           C  
ATOM   4770  CD2 TYR B 164       7.039 -21.188   8.484  1.00 84.56           C  
ATOM   4771  CE1 TYR B 164       7.770 -19.188   6.715  1.00 84.56           C  
ATOM   4772  CE2 TYR B 164       8.234 -21.281   7.773  1.00 84.56           C  
ATOM   4773  OH  TYR B 164       9.766 -20.375   6.191  1.00 84.56           O  
ATOM   4774  CZ  TYR B 164       8.586 -20.281   6.895  1.00 84.56           C  
ATOM   4775  N   ARG B 165       3.225 -19.031  11.805  1.00 78.81           N  
ATOM   4776  CA  ARG B 165       1.931 -18.781  12.430  1.00 78.81           C  
ATOM   4777  C   ARG B 165       1.803 -17.312  12.867  1.00 78.81           C  
ATOM   4778  CB  ARG B 165       1.728 -19.703  13.633  1.00 78.81           C  
ATOM   4779  O   ARG B 165       0.742 -16.719  12.711  1.00 78.81           O  
ATOM   4780  CG  ARG B 165       0.307 -19.703  14.172  1.00 78.81           C  
ATOM   4781  CD  ARG B 165       0.109 -20.781  15.234  1.00 78.81           C  
ATOM   4782  NE  ARG B 165       1.044 -20.625  16.344  1.00 78.81           N  
ATOM   4783  NH1 ARG B 165       0.205 -22.391  17.562  1.00 78.81           N  
ATOM   4784  NH2 ARG B 165       1.963 -21.172  18.375  1.00 78.81           N  
ATOM   4785  CZ  ARG B 165       1.068 -21.391  17.422  1.00 78.81           C  
ATOM   4786  N   GLU B 166       2.951 -16.797  13.258  1.00 74.25           N  
ATOM   4787  CA  GLU B 166       2.945 -15.453  13.812  1.00 74.25           C  
ATOM   4788  C   GLU B 166       3.133 -14.406  12.719  1.00 74.25           C  
ATOM   4789  CB  GLU B 166       4.035 -15.305  14.875  1.00 74.25           C  
ATOM   4790  O   GLU B 166       2.695 -13.258  12.867  1.00 74.25           O  
ATOM   4791  CG  GLU B 166       3.777 -16.109  16.141  1.00 74.25           C  
ATOM   4792  CD  GLU B 166       4.793 -15.852  17.234  1.00 74.25           C  
ATOM   4793  OE1 GLU B 166       4.703 -16.500  18.312  1.00 74.25           O  
ATOM   4794  OE2 GLU B 166       5.680 -15.000  17.031  1.00 74.25           O  
ATOM   4795  N   LYS B 167       3.865 -14.750  11.664  1.00 70.00           N  
ATOM   4796  CA  LYS B 167       4.188 -13.766  10.625  1.00 70.00           C  
ATOM   4797  C   LYS B 167       3.234 -13.883   9.445  1.00 70.00           C  
ATOM   4798  CB  LYS B 167       5.633 -13.945  10.156  1.00 70.00           C  
ATOM   4799  O   LYS B 167       3.672 -14.070   8.305  1.00 70.00           O  
ATOM   4800  CG  LYS B 167       6.672 -13.586  11.211  1.00 70.00           C  
ATOM   4801  CD  LYS B 167       6.891 -12.078  11.289  1.00 70.00           C  
ATOM   4802  CE  LYS B 167       7.980 -11.719  12.297  1.00 70.00           C  
ATOM   4803  NZ  LYS B 167       8.156 -10.242  12.422  1.00 70.00           N  
ATOM   4804  N   PHE B 168       1.966 -13.867   9.734  1.00 67.12           N  
ATOM   4805  CA  PHE B 168       0.926 -13.906   8.711  1.00 67.12           C  
ATOM   4806  C   PHE B 168       0.742 -12.539   8.070  1.00 67.12           C  
ATOM   4807  CB  PHE B 168      -0.399 -14.391   9.312  1.00 67.12           C  
ATOM   4808  O   PHE B 168       0.931 -11.516   8.727  1.00 67.12           O  
ATOM   4809  CG  PHE B 168      -1.473 -14.641   8.289  1.00 67.12           C  
ATOM   4810  CD1 PHE B 168      -2.393 -13.648   7.965  1.00 67.12           C  
ATOM   4811  CD2 PHE B 168      -1.563 -15.867   7.645  1.00 67.12           C  
ATOM   4812  CE1 PHE B 168      -3.387 -13.883   7.016  1.00 67.12           C  
ATOM   4813  CE2 PHE B 168      -2.555 -16.109   6.695  1.00 67.12           C  
ATOM   4814  CZ  PHE B 168      -3.467 -15.109   6.387  1.00 67.12           C  
ATOM   4815  N   PRO B 169       0.521 -12.555   6.609  1.00 64.75           N  
ATOM   4816  CA  PRO B 169       0.295 -13.531   5.539  1.00 64.75           C  
ATOM   4817  C   PRO B 169       1.330 -13.430   4.422  1.00 64.75           C  
ATOM   4818  CB  PRO B 169      -1.102 -13.172   5.023  1.00 64.75           C  
ATOM   4819  O   PRO B 169       1.198 -14.094   3.393  1.00 64.75           O  
ATOM   4820  CG  PRO B 169      -1.257 -11.711   5.320  1.00 64.75           C  
ATOM   4821  CD  PRO B 169      -0.410 -11.375   6.516  1.00 64.75           C  
ATOM   4822  N   ALA B 170       2.439 -12.703   4.664  1.00 73.81           N  
ATOM   4823  CA  ALA B 170       3.326 -12.375   3.551  1.00 73.81           C  
ATOM   4824  C   ALA B 170       4.020 -13.625   3.014  1.00 73.81           C  
ATOM   4825  CB  ALA B 170       4.363 -11.344   3.984  1.00 73.81           C  
ATOM   4826  O   ALA B 170       4.199 -13.773   1.802  1.00 73.81           O  
ATOM   4827  N   TRP B 171       4.301 -14.609   3.936  1.00 79.00           N  
ATOM   4828  CA  TRP B 171       5.012 -15.812   3.518  1.00 79.00           C  
ATOM   4829  C   TRP B 171       4.129 -16.688   2.627  1.00 79.00           C  
ATOM   4830  CB  TRP B 171       5.473 -16.609   4.738  1.00 79.00           C  
ATOM   4831  O   TRP B 171       4.633 -17.500   1.851  1.00 79.00           O  
ATOM   4832  CG  TRP B 171       4.355 -17.109   5.602  1.00 79.00           C  
ATOM   4833  CD1 TRP B 171       3.836 -16.500   6.711  1.00 79.00           C  
ATOM   4834  CD2 TRP B 171       3.617 -18.328   5.434  1.00 79.00           C  
ATOM   4835  CE2 TRP B 171       2.666 -18.391   6.473  1.00 79.00           C  
ATOM   4836  CE3 TRP B 171       3.668 -19.359   4.500  1.00 79.00           C  
ATOM   4837  NE1 TRP B 171       2.820 -17.266   7.238  1.00 79.00           N  
ATOM   4838  CH2 TRP B 171       1.843 -20.453   5.684  1.00 79.00           C  
ATOM   4839  CZ2 TRP B 171       1.771 -19.453   6.609  1.00 79.00           C  
ATOM   4840  CZ3 TRP B 171       2.779 -20.422   4.633  1.00 79.00           C  
ATOM   4841  N   GLN B 172       2.814 -16.500   2.646  1.00 79.69           N  
ATOM   4842  CA  GLN B 172       1.909 -17.250   1.782  1.00 79.69           C  
ATOM   4843  C   GLN B 172       2.082 -16.844   0.321  1.00 79.69           C  
ATOM   4844  CB  GLN B 172       0.457 -17.047   2.215  1.00 79.69           C  
ATOM   4845  O   GLN B 172       1.881 -17.672  -0.581  1.00 79.69           O  
ATOM   4846  CG  GLN B 172       0.125 -17.656   3.568  1.00 79.69           C  
ATOM   4847  CD  GLN B 172      -1.334 -17.484   3.949  1.00 79.69           C  
ATOM   4848  NE2 GLN B 172      -1.751 -18.156   5.020  1.00 79.69           N  
ATOM   4849  OE1 GLN B 172      -2.080 -16.750   3.287  1.00 79.69           O  
ATOM   4850  N   ASN B 173       2.426 -15.672   0.179  1.00 79.62           N  
ATOM   4851  CA  ASN B 173       2.744 -15.234  -1.175  1.00 79.62           C  
ATOM   4852  C   ASN B 173       3.965 -15.961  -1.729  1.00 79.62           C  
ATOM   4853  CB  ASN B 173       2.967 -13.719  -1.208  1.00 79.62           C  
ATOM   4854  O   ASN B 173       4.004 -16.312  -2.910  1.00 79.62           O  
ATOM   4855  CG  ASN B 173       1.682 -12.938  -1.035  1.00 79.62           C  
ATOM   4856  ND2 ASN B 173       1.807 -11.664  -0.677  1.00 79.62           N  
ATOM   4857  OD1 ASN B 173       0.585 -13.469  -1.221  1.00 79.62           O  
ATOM   4858  N   SER B 174       4.906 -16.203  -0.853  1.00 81.56           N  
ATOM   4859  CA  SER B 174       6.086 -16.969  -1.255  1.00 81.56           C  
ATOM   4860  C   SER B 174       5.723 -18.406  -1.600  1.00 81.56           C  
ATOM   4861  CB  SER B 174       7.141 -16.953  -0.146  1.00 81.56           C  
ATOM   4862  O   SER B 174       6.270 -18.984  -2.545  1.00 81.56           O  
ATOM   4863  OG  SER B 174       7.574 -15.633   0.112  1.00 81.56           O  
ATOM   4864  N   ILE B 175       4.789 -18.906  -0.858  1.00 84.25           N  
ATOM   4865  CA  ILE B 175       4.340 -20.281  -1.116  1.00 84.25           C  
ATOM   4866  C   ILE B 175       3.648 -20.344  -2.475  1.00 84.25           C  
ATOM   4867  CB  ILE B 175       3.391 -20.781  -0.005  1.00 84.25           C  
ATOM   4868  O   ILE B 175       3.971 -21.203  -3.303  1.00 84.25           O  
ATOM   4869  CG1 ILE B 175       4.137 -20.875   1.332  1.00 84.25           C  
ATOM   4870  CG2 ILE B 175       2.781 -22.125  -0.387  1.00 84.25           C  
ATOM   4871  CD1 ILE B 175       5.281 -21.875   1.335  1.00 84.25           C  
ATOM   4872  N   ARG B 176       2.783 -19.438  -2.711  1.00 79.62           N  
ATOM   4873  CA  ARG B 176       2.074 -19.391  -3.986  1.00 79.62           C  
ATOM   4874  C   ARG B 176       3.049 -19.203  -5.148  1.00 79.62           C  
ATOM   4875  CB  ARG B 176       1.047 -18.250  -3.986  1.00 79.62           C  
ATOM   4876  O   ARG B 176       2.902 -19.844  -6.191  1.00 79.62           O  
ATOM   4877  CG  ARG B 176      -0.359 -18.703  -4.359  1.00 79.62           C  
ATOM   4878  CD  ARG B 176      -1.297 -17.516  -4.535  1.00 79.62           C  
ATOM   4879  NE  ARG B 176      -1.728 -16.969  -3.250  1.00 79.62           N  
ATOM   4880  NH1 ARG B 176      -3.732 -18.125  -3.207  1.00 79.62           N  
ATOM   4881  NH2 ARG B 176      -3.168 -16.719  -1.479  1.00 79.62           N  
ATOM   4882  CZ  ARG B 176      -2.875 -17.266  -2.648  1.00 79.62           C  
ATOM   4883  N   HIS B 177       3.949 -18.422  -4.953  1.00 80.25           N  
ATOM   4884  CA  HIS B 177       4.938 -18.141  -5.992  1.00 80.25           C  
ATOM   4885  C   HIS B 177       5.781 -19.375  -6.289  1.00 80.25           C  
ATOM   4886  CB  HIS B 177       5.840 -16.984  -5.578  1.00 80.25           C  
ATOM   4887  O   HIS B 177       6.004 -19.719  -7.453  1.00 80.25           O  
ATOM   4888  CG  HIS B 177       6.832 -16.578  -6.629  1.00 80.25           C  
ATOM   4889  CD2 HIS B 177       6.676 -15.891  -7.781  1.00 80.25           C  
ATOM   4890  ND1 HIS B 177       8.164 -16.922  -6.551  1.00 80.25           N  
ATOM   4891  CE1 HIS B 177       8.797 -16.438  -7.613  1.00 80.25           C  
ATOM   4892  NE2 HIS B 177       7.914 -15.812  -8.375  1.00 80.25           N  
ATOM   4893  N   ASN B 178       6.203 -20.047  -5.301  1.00 81.50           N  
ATOM   4894  CA  ASN B 178       7.012 -21.250  -5.484  1.00 81.50           C  
ATOM   4895  C   ASN B 178       6.215 -22.359  -6.172  1.00 81.50           C  
ATOM   4896  CB  ASN B 178       7.559 -21.734  -4.145  1.00 81.50           C  
ATOM   4897  O   ASN B 178       6.758 -23.094  -6.992  1.00 81.50           O  
ATOM   4898  CG  ASN B 178       8.836 -21.031  -3.742  1.00 81.50           C  
ATOM   4899  ND2 ASN B 178       8.711 -20.016  -2.906  1.00 81.50           N  
ATOM   4900  OD1 ASN B 178       9.930 -21.406  -4.180  1.00 81.50           O  
ATOM   4901  N   LEU B 179       5.000 -22.500  -5.855  1.00 82.75           N  
ATOM   4902  CA  LEU B 179       4.137 -23.500  -6.461  1.00 82.75           C  
ATOM   4903  C   LEU B 179       3.947 -23.234  -7.949  1.00 82.75           C  
ATOM   4904  CB  LEU B 179       2.777 -23.547  -5.758  1.00 82.75           C  
ATOM   4905  O   LEU B 179       3.975 -24.156  -8.766  1.00 82.75           O  
ATOM   4906  CG  LEU B 179       2.748 -24.172  -4.367  1.00 82.75           C  
ATOM   4907  CD1 LEU B 179       1.381 -23.984  -3.725  1.00 82.75           C  
ATOM   4908  CD2 LEU B 179       3.098 -25.656  -4.453  1.00 82.75           C  
ATOM   4909  N   SER B 180       3.842 -22.047  -8.312  1.00 77.75           N  
ATOM   4910  CA  SER B 180       3.572 -21.672  -9.695  1.00 77.75           C  
ATOM   4911  C   SER B 180       4.848 -21.703 -10.531  1.00 77.75           C  
ATOM   4912  CB  SER B 180       2.934 -20.281  -9.758  1.00 77.75           C  
ATOM   4913  O   SER B 180       4.801 -21.953 -11.734  1.00 77.75           O  
ATOM   4914  OG  SER B 180       1.729 -20.250  -9.016  1.00 77.75           O  
ATOM   4915  N   LEU B 181       5.949 -21.594  -9.945  1.00 74.94           N  
ATOM   4916  CA  LEU B 181       7.184 -21.375 -10.695  1.00 74.94           C  
ATOM   4917  C   LEU B 181       7.984 -22.672 -10.805  1.00 74.94           C  
ATOM   4918  CB  LEU B 181       8.031 -20.281 -10.023  1.00 74.94           C  
ATOM   4919  O   LEU B 181       8.648 -22.906 -11.812  1.00 74.94           O  
ATOM   4920  CG  LEU B 181       7.781 -18.844 -10.484  1.00 74.94           C  
ATOM   4921  CD1 LEU B 181       7.980 -17.875  -9.320  1.00 74.94           C  
ATOM   4922  CD2 LEU B 181       8.703 -18.500 -11.648  1.00 74.94           C  
ATOM   4923  N   ASN B 182       8.039 -23.344  -9.734  1.00 75.19           N  
ATOM   4924  CA  ASN B 182       8.875 -24.547  -9.727  1.00 75.19           C  
ATOM   4925  C   ASN B 182       8.172 -25.734 -10.359  1.00 75.19           C  
ATOM   4926  CB  ASN B 182       9.312 -24.875  -8.297  1.00 75.19           C  
ATOM   4927  O   ASN B 182       7.145 -26.188  -9.859  1.00 75.19           O  
ATOM   4928  CG  ASN B 182      10.234 -23.828  -7.703  1.00 75.19           C  
ATOM   4929  ND2 ASN B 182       9.797 -23.203  -6.621  1.00 75.19           N  
ATOM   4930  OD1 ASN B 182      11.336 -23.594  -8.211  1.00 75.19           O  
ATOM   4931  N   ASP B 183       8.805 -26.281 -11.320  1.00 78.00           N  
ATOM   4932  CA  ASP B 183       8.242 -27.359 -12.117  1.00 78.00           C  
ATOM   4933  C   ASP B 183       8.148 -28.656 -11.312  1.00 78.00           C  
ATOM   4934  CB  ASP B 183       9.086 -27.594 -13.375  1.00 78.00           C  
ATOM   4935  O   ASP B 183       7.453 -29.594 -11.703  1.00 78.00           O  
ATOM   4936  CG  ASP B 183       8.961 -26.453 -14.383  1.00 78.00           C  
ATOM   4937  OD1 ASP B 183       7.969 -25.703 -14.336  1.00 78.00           O
[truncated: 173,341 more chars]
