# Supplementary material for: Substrate recognition principles for the PP2A-B55 protein phosphatase
Source: Sci Adv. 2024 Oct 2;10(40):eadp5491. doi: 10.1126/sciadv.adp5491 (PMC11446282; doi:10.1126/sciadv.adp5491)
Supplement: Supplementary file 3 — Data S1 [file sciadv.adp5491_data_s1.zip › Dataset 1/b55_Q9Y580-RBM7_HUMAN_relaxed_rank_002_v3_model_1_only_pep.pdb]

ATOM      1  N   MET A   1     -23.728 -43.687 -17.249  1.00 23.61           N  
ATOM      2  H   MET A   1     -23.912 -44.201 -16.400  1.00 23.61           H  
ATOM      3  H2  MET A   1     -22.775 -43.867 -17.531  1.00 23.61           H  
ATOM      4  H3  MET A   1     -24.360 -44.006 -17.970  1.00 23.61           H  
ATOM      5  CA  MET A   1     -23.927 -42.246 -16.986  1.00 23.61           C  
ATOM      6  HA  MET A   1     -23.746 -41.659 -17.887  1.00 23.61           H  
ATOM      7  C   MET A   1     -22.906 -41.847 -15.935  1.00 23.61           C  
ATOM      8  CB  MET A   1     -25.358 -41.974 -16.489  1.00 23.61           C  
ATOM      9  HB2 MET A   1     -25.573 -42.607 -15.628  1.00 23.61           H  
ATOM     10  HB3 MET A   1     -25.427 -40.933 -16.173  1.00 23.61           H  
ATOM     11  O   MET A   1     -23.089 -42.198 -14.780  1.00 23.61           O  
ATOM     12  CG  MET A   1     -26.425 -42.223 -17.560  1.00 23.61           C  
ATOM     13  HG2 MET A   1     -26.263 -41.546 -18.398  1.00 23.61           H  
ATOM     14  HG3 MET A   1     -26.348 -43.250 -17.917  1.00 23.61           H  
ATOM     15  SD  MET A   1     -28.098 -41.974 -16.922  1.00 23.61           S  
ATOM     16  CE  MET A   1     -29.093 -42.512 -18.339  1.00 23.61           C  
ATOM     17  HE1 MET A   1     -28.871 -43.552 -18.577  1.00 23.61           H  
ATOM     18  HE2 MET A   1     -28.877 -41.882 -19.202  1.00 23.61           H  
ATOM     19  HE3 MET A   1     -30.151 -42.421 -18.090  1.00 23.61           H  
ATOM     20  N   ALA A   2     -21.757 -41.304 -16.342  1.00 28.69           N  
ATOM     21  H   ALA A   2     -21.655 -40.939 -17.278  1.00 28.69           H  
ATOM     22  CA  ALA A   2     -20.657 -41.051 -15.410  1.00 28.69           C  
ATOM     23  HA  ALA A   2     -20.479 -41.954 -14.826  1.00 28.69           H  
ATOM     24  C   ALA A   2     -21.021 -39.928 -14.426  1.00 28.69           C  
ATOM     25  CB  ALA A   2     -19.384 -40.749 -16.205  1.00 28.69           C  
ATOM     26  HB1 ALA A   2     -18.555 -40.576 -15.518  1.00 28.69           H  
ATOM     27  HB2 ALA A   2     -19.133 -41.590 -16.851  1.00 28.69           H  
ATOM     28  HB3 ALA A   2     -19.525 -39.853 -16.810  1.00 28.69           H  
ATOM     29  O   ALA A   2     -21.724 -38.988 -14.799  1.00 28.69           O  
ATOM     30  N   GLY A   3     -20.565 -40.054 -13.178  1.00 27.41           N  
ATOM     31  H   GLY A   3     -19.969 -40.837 -12.950  1.00 27.41           H  
ATOM     32  CA  GLY A   3     -20.848 -39.092 -12.119  1.00 27.41           C  
ATOM     33  HA2 GLY A   3     -20.368 -39.409 -11.193  1.00 27.41           H  
ATOM     34  HA3 GLY A   3     -21.924 -39.045 -11.952  1.00 27.41           H  
ATOM     35  C   GLY A   3     -20.325 -37.704 -12.476  1.00 27.41           C  
ATOM     36  O   GLY A   3     -19.132 -37.528 -12.723  1.00 27.41           O  
ATOM     37  N   ALA A   4     -21.227 -36.725 -12.482  1.00 32.50           N  
ATOM     38  H   ALA A   4     -22.196 -36.964 -12.326  1.00 32.50           H  
ATOM     39  CA  ALA A   4     -20.893 -35.310 -12.482  1.00 32.50           C  
ATOM     40  HA  ALA A   4     -20.177 -35.100 -13.277  1.00 32.50           H  
ATOM     41  C   ALA A   4     -20.244 -34.981 -11.131  1.00 32.50           C  
ATOM     42  CB  ALA A   4     -22.179 -34.512 -12.743  1.00 32.50           C  
ATOM     43  HB1 ALA A   4     -21.953 -33.445 -12.727  1.00 32.50           H  
ATOM     44  HB2 ALA A   4     -22.586 -34.772 -13.720  1.00 32.50           H  
ATOM     45  HB3 ALA A   4     -22.922 -34.724 -11.974  1.00 32.50           H  
ATOM     46  O   ALA A   4     -20.925 -34.599 -10.184  1.00 32.50           O  
ATOM     47  N   GLY A   5     -18.940 -35.230 -11.002  1.00 34.00           N  
ATOM     48  H   GLY A   5     -18.461 -35.673 -11.773  1.00 34.00           H  
ATOM     49  CA  GLY A   5     -18.174 -34.870  -9.813  1.00 34.00           C  
ATOM     50  HA2 GLY A   5     -17.147 -35.222  -9.910  1.00 34.00           H  
ATOM     51  HA3 GLY A   5     -18.622 -35.320  -8.927  1.00 34.00           H  
ATOM     52  C   GLY A   5     -18.159 -33.352  -9.665  1.00 34.00           C  
ATOM     53  O   GLY A   5     -17.294 -32.692 -10.236  1.00 34.00           O  
ATOM     54  N   GLY A   6     -19.155 -32.813  -8.958  1.00 38.66           N  
ATOM     55  H   GLY A   6     -19.888 -33.435  -8.650  1.00 38.66           H  
ATOM     56  CA  GLY A   6     -19.343 -31.389  -8.697  1.00 38.66           C  
ATOM     57  HA2 GLY A   6     -20.325 -31.221  -8.255  1.00 38.66           H  
ATOM     58  HA3 GLY A   6     -19.275 -30.826  -9.627  1.00 38.66           H  
ATOM     59  C   GLY A   6     -18.285 -30.874  -7.734  1.00 38.66           C  
ATOM     60  O   GLY A   6     -18.565 -30.661  -6.560  1.00 38.66           O  
ATOM     61  N   GLY A   7     -17.047 -30.737  -8.208  1.00 41.94           N  
ATOM     62  H   GLY A   7     -16.881 -30.992  -9.171  1.00 41.94           H  
ATOM     63  CA  GLY A   7     -16.022 -29.999  -7.481  1.00 41.94           C  
ATOM     64  HA2 GLY A   7     -15.786 -30.519  -6.552  1.00 41.94           H  
ATOM     65  HA3 GLY A   7     -15.118 -29.904  -8.083  1.00 41.94           H  
ATOM     66  C   GLY A   7     -16.546 -28.599  -7.166  1.00 41.94           C  
ATOM     67  O   GLY A   7     -17.216 -27.997  -8.004  1.00 41.94           O  
ATOM     68  N   ASN A   8     -16.282 -28.128  -5.949  1.00 52.19           N  
ATOM     69  H   ASN A   8     -15.708 -28.695  -5.341  1.00 52.19           H  
ATOM     70  CA  ASN A   8     -16.763 -26.863  -5.391  1.00 52.19           C  
ATOM     71  HA  ASN A   8     -17.815 -26.763  -5.656  1.00 52.19           H  
ATOM     72  C   ASN A   8     -16.023 -25.666  -6.036  1.00 52.19           C  
ATOM     73  CB  ASN A   8     -16.626 -26.965  -3.848  1.00 52.19           C  
ATOM     74  HB2 ASN A   8     -16.548 -28.011  -3.552  1.00 52.19           H  
ATOM     75  HB3 ASN A   8     -15.712 -26.472  -3.517  1.00 52.19           H  
ATOM     76  O   ASN A   8     -15.389 -24.867  -5.354  1.00 52.19           O  
ATOM     77  CG  ASN A   8     -17.803 -26.415  -3.061  1.00 52.19           C  
ATOM     78  ND2 ASN A   8     -17.633 -26.228  -1.773  1.00 52.19           N  
ATOM     79 HD21 ASN A   8     -18.421 -25.826  -1.286  1.00 52.19           H  
ATOM     80 HD22 ASN A   8     -16.714 -26.313  -1.362  1.00 52.19           H  
ATOM     81  OD1 ASN A   8     -18.902 -26.225  -3.549  1.00 52.19           O  
ATOM     82  N   ASP A   9     -16.020 -25.601  -7.369  1.00 69.75           N  
ATOM     83  H   ASP A   9     -16.559 -26.289  -7.875  1.00 69.75           H  
ATOM     84  CA  ASP A   9     -15.348 -24.564  -8.144  1.00 69.75           C  
ATOM     85  HA  ASP A   9     -14.341 -24.424  -7.751  1.00 69.75           H  
ATOM     86  C   ASP A   9     -16.127 -23.253  -7.969  1.00 69.75           C  
ATOM     87  CB  ASP A   9     -15.226 -24.970  -9.631  1.00 69.75           C  
ATOM     88  HB2 ASP A   9     -16.203 -25.289  -9.993  1.00 69.75           H  
ATOM     89  HB3 ASP A   9     -14.939 -24.085 -10.199  1.00 69.75           H  
ATOM     90  O   ASP A   9     -17.277 -23.125  -8.404  1.00 69.75           O  
ATOM     91  CG  ASP A   9     -14.186 -26.069  -9.937  1.00 69.75           C  
ATOM     92  OD1 ASP A   9     -13.158 -26.181  -9.238  1.00 69.75           O  
ATOM     93  OD2 ASP A   9     -14.382 -26.837 -10.910  1.00 69.75           O  
ATOM     94  N   ILE A  10     -15.499 -22.273  -7.315  1.00 80.00           N  
ATOM     95  H   ILE A  10     -14.589 -22.473  -6.926  1.00 80.00           H  
ATOM     96  CA  ILE A  10     -16.080 -20.949  -7.086  1.00 80.00           C  
ATOM     97  HA  ILE A  10     -17.024 -21.078  -6.555  1.00 80.00           H  
ATOM     98  C   ILE A  10     -16.370 -20.293  -8.442  1.00 80.00           C  
ATOM     99  CB  ILE A  10     -15.151 -20.080  -6.203  1.00 80.00           C  
ATOM    100  HB  ILE A  10     -14.188 -19.977  -6.703  1.00 80.00           H  
ATOM    101  O   ILE A  10     -15.460 -20.000  -9.222  1.00 80.00           O  
ATOM    102  CG1 ILE A  10     -14.926 -20.739  -4.819  1.00 80.00           C  
ATOM    103 HG12 ILE A  10     -15.873 -20.789  -4.282  1.00 80.00           H  
ATOM    104 HG13 ILE A  10     -14.567 -21.759  -4.955  1.00 80.00           H  
ATOM    105  CG2 ILE A  10     -15.762 -18.679  -6.023  1.00 80.00           C  
ATOM    106 HG21 ILE A  10     -16.717 -18.769  -5.504  1.00 80.00           H  
ATOM    107 HG22 ILE A  10     -15.914 -18.184  -6.982  1.00 80.00           H  
ATOM    108 HG23 ILE A  10     -15.102 -18.040  -5.437  1.00 80.00           H  
ATOM    109  CD1 ILE A  10     -13.894 -20.019  -3.939  1.00 80.00           C  
ATOM    110 HD11 ILE A  10     -13.714 -20.609  -3.040  1.00 80.00           H  
ATOM    111 HD12 ILE A  10     -12.956 -19.906  -4.481  1.00 80.00           H  
ATOM    112 HD13 ILE A  10     -14.261 -19.038  -3.636  1.00 80.00           H  
ATOM    113  N   GLN A  11     -17.650 -20.045  -8.728  1.00 87.94           N  
ATOM    114  H   GLN A  11     -18.352 -20.339  -8.064  1.00 87.94           H  
ATOM    115  CA  GLN A  11     -18.063 -19.285  -9.905  1.00 87.94           C  
ATOM    116  HA  GLN A  11     -17.362 -19.471 -10.718  1.00 87.94           H  
ATOM    117  C   GLN A  11     -18.032 -17.797  -9.585  1.00 87.94           C  
ATOM    118  CB  GLN A  11     -19.461 -19.700 -10.380  1.00 87.94           C  
ATOM    119  HB2 GLN A  11     -19.790 -18.993 -11.141  1.00 87.94           H  
ATOM    120  HB3 GLN A  11     -20.161 -19.666  -9.545  1.00 87.94           H  
ATOM    121  O   GLN A  11     -18.866 -17.306  -8.832  1.00 87.94           O  
ATOM    122  CG  GLN A  11     -19.461 -21.106 -10.983  1.00 87.94           C  
ATOM    123  HG2 GLN A  11     -18.679 -21.170 -11.740  1.00 87.94           H  
ATOM    124  HG3 GLN A  11     -19.236 -21.832 -10.203  1.00 87.94           H  
ATOM    125  CD  GLN A  11     -20.786 -21.485 -11.638  1.00 87.94           C  
ATOM    126  NE2 GLN A  11     -20.873 -22.692 -12.150  1.00 87.94           N  
ATOM    127 HE21 GLN A  11     -21.769 -22.967 -12.525  1.00 87.94           H  
ATOM    128 HE22 GLN A  11     -20.108 -23.338 -12.011  1.00 87.94           H  
ATOM    129  OE1 GLN A  11     -21.752 -20.735 -11.738  1.00 87.94           O  
ATOM    130  N   TRP A  12     -17.102 -17.069 -10.188  1.00 91.75           N  
ATOM    131  H   TRP A  12     -16.402 -17.538 -10.746  1.00 91.75           H  
ATOM    132  CA  TRP A  12     -16.975 -15.629  -9.988  1.00 91.75           C  
ATOM    133  HA  TRP A  12     -17.211 -15.394  -8.950  1.00 91.75           H  
ATOM    134  C   TRP A  12     -17.938 -14.846 -10.869  1.00 91.75           C  
ATOM    135  CB  TRP A  12     -15.526 -15.223 -10.226  1.00 91.75           C  
ATOM    136  HB2 TRP A  12     -15.457 -14.135 -10.231  1.00 91.75           H  
ATOM    137  HB3 TRP A  12     -15.195 -15.592 -11.197  1.00 91.75           H  
ATOM    138  O   TRP A  12     -18.052 -15.109 -12.067  1.00 91.75           O  
ATOM    139  CG  TRP A  12     -14.633 -15.738  -9.151  1.00 91.75           C  
ATOM    140  CD1 TRP A  12     -13.967 -16.916  -9.152  1.00 91.75           C  
ATOM    141  HD1 TRP A  12     -13.967 -17.639  -9.954  1.00 91.75           H  
ATOM    142  CD2 TRP A  12     -14.421 -15.150  -7.835  1.00 91.75           C  
ATOM    143  CE2 TRP A  12     -13.581 -16.024  -7.092  1.00 91.75           C  
ATOM    144  CE3 TRP A  12     -14.895 -13.994  -7.180  1.00 91.75           C  
ATOM    145  HE3 TRP A  12     -15.558 -13.319  -7.700  1.00 91.75           H  
ATOM    146  NE1 TRP A  12     -13.326 -17.076  -7.942  1.00 91.75           N  
ATOM    147  HE1 TRP A  12     -12.754 -17.874  -7.706  1.00 91.75           H  
ATOM    148  CH2 TRP A  12     -13.689 -14.600  -5.145  1.00 91.75           C  
ATOM    149  HH2 TRP A  12     -13.423 -14.393  -4.119  1.00 91.75           H  
ATOM    150  CZ2 TRP A  12     -13.218 -15.762  -5.771  1.00 91.75           C  
ATOM    151  HZ2 TRP A  12     -12.607 -16.472  -5.234  1.00 91.75           H  
ATOM    152  CZ3 TRP A  12     -14.532 -13.722  -5.847  1.00 91.75           C  
ATOM    153  HZ3 TRP A  12     -14.911 -12.840  -5.354  1.00 91.75           H  
ATOM    154  N   CYS A  13     -18.605 -13.859 -10.282  1.00 91.12           N  
ATOM    155  H   CYS A  13     -18.462 -13.715  -9.293  1.00 91.12           H  
ATOM    156  CA  CYS A  13     -19.496 -12.927 -10.954  1.00 91.12           C  
ATOM    157  HA  CYS A  13     -19.563 -13.181 -12.011  1.00 91.12           H  
ATOM    158  C   CYS A  13     -18.970 -11.501 -10.845  1.00 91.12           C  
ATOM    159  CB  CYS A  13     -20.896 -13.010 -10.340  1.00 91.12           C  
ATOM    160  HB2 CYS A  13     -20.827 -12.886  -9.259  1.00 91.12           H  
ATOM    161  HB3 CYS A  13     -21.515 -12.210 -10.747  1.00 91.12           H  
ATOM    162  O   CYS A  13     -18.434 -11.094  -9.814  1.00 91.12           O  
ATOM    163  SG  CYS A  13     -21.643 -14.609 -10.733  1.00 91.12           S  
ATOM    164  HG  CYS A  13     -20.764 -15.326 -10.028  1.00 91.12           H  
ATOM    165  N   PHE A  14     -19.201 -10.715 -11.894  1.00 90.69           N  
ATOM    166  H   PHE A  14     -19.644 -11.104 -12.714  1.00 90.69           H  
ATOM    167  CA  PHE A  14     -19.019  -9.272 -11.817  1.00 90.69           C  
ATOM    168  HA  PHE A  14     -18.026  -9.045 -11.429  1.00 90.69           H  
ATOM    169  C   PHE A  14     -20.025  -8.649 -10.844  1.00 90.69           C  
ATOM    170  CB  PHE A  14     -19.116  -8.670 -13.216  1.00 90.69           C  
ATOM    171  HB2 PHE A  14     -20.066  -8.957 -13.667  1.00 90.69           H  
ATOM    172  HB3 PHE A  14     -18.316  -9.076 -13.836  1.00 90.69           H  
ATOM    173  O   PHE A  14     -21.235  -8.860 -10.985  1.00 90.69           O  
ATOM    174  CG  PHE A  14     -19.002  -7.163 -13.198  1.00 90.69           C  
ATOM    175  CD1 PHE A  14     -20.140  -6.373 -13.424  1.00 90.69           C  
ATOM    176  HD1 PHE A  14     -21.092  -6.844 -13.618  1.00 90.69           H  
ATOM    177  CD2 PHE A  14     -17.769  -6.547 -12.922  1.00 90.69           C  
ATOM    178  HD2 PHE A  14     -16.898  -7.143 -12.694  1.00 90.69           H  
ATOM    179  CE1 PHE A  14     -20.044  -4.973 -13.425  1.00 90.69           C  
ATOM    180  HE1 PHE A  14     -20.920  -4.370 -13.612  1.00 90.69           H  
ATOM    181  CE2 PHE A  14     -17.669  -5.146 -12.933  1.00 90.69           C  
ATOM    182  HE2 PHE A  14     -16.730  -4.670 -12.692  1.00 90.69           H  
ATOM    183  CZ  PHE A  14     -18.802  -4.361 -13.200  1.00 90.69           C  
ATOM    184  HZ  PHE A  14     -18.728  -3.283 -13.209  1.00 90.69           H  
ATOM    185  N   SER A  15     -19.507  -7.885  -9.880  1.00 89.00           N  
ATOM    186  H   SER A  15     -18.505  -7.774  -9.824  1.00 89.00           H  
ATOM    187  CA  SER A  15     -20.310  -7.075  -8.966  1.00 89.00           C  
ATOM    188  HA  SER A  15     -21.342  -7.426  -8.963  1.00 89.00           H  
ATOM    189  C   SER A  15     -20.324  -5.626  -9.440  1.00 89.00           C  
ATOM    190  CB  SER A  15     -19.787  -7.191  -7.530  1.00 89.00           C  
ATOM    191  HB2 SER A  15     -18.783  -6.775  -7.448  1.00 89.00           H  
ATOM    192  HB3 SER A  15     -19.771  -8.236  -7.222  1.00 89.00           H  
ATOM    193  O   SER A  15     -21.356  -5.116  -9.876  1.00 89.00           O  
ATOM    194  OG  SER A  15     -20.657  -6.471  -6.697  1.00 89.00           O  
ATOM    195  HG  SER A  15     -20.161  -6.029  -6.004  1.00 89.00           H  
ATOM    196  N   GLN A  16     -19.158  -4.975  -9.423  1.00 90.25           N  
ATOM    197  H   GLN A  16     -18.321  -5.468  -9.144  1.00 90.25           H  
ATOM    198  CA  GLN A  16     -19.064  -3.541  -9.653  1.00 90.25           C  
ATOM    199  HA  GLN A  16     -19.848  -3.256 -10.355  1.00 90.25           H  
ATOM    200  C   GLN A  16     -17.722  -3.145 -10.264  1.00 90.25           C  
ATOM    201  CB  GLN A  16     -19.310  -2.825  -8.316  1.00 90.25           C  
ATOM    202  HB2 GLN A  16     -18.406  -2.856  -7.708  1.00 90.25           H  
ATOM    203  HB3 GLN A  16     -20.096  -3.353  -7.774  1.00 90.25           H  
ATOM    204  O   GLN A  16     -16.714  -3.830 -10.104  1.00 90.25           O  
ATOM    205  CG  GLN A  16     -19.774  -1.375  -8.496  1.00 90.25           C  
ATOM    206  HG2 GLN A  16     -20.588  -1.348  -9.221  1.00 90.25           H  
ATOM    207  HG3 GLN A  16     -18.954  -0.756  -8.859  1.00 90.25           H  
ATOM    208  CD  GLN A  16     -20.273  -0.795  -7.182  1.00 90.25           C  
ATOM    209  NE2 GLN A  16     -21.225   0.116  -7.205  1.00 90.25           N  
ATOM    210 HE21 GLN A  16     -21.698   0.196  -6.316  1.00 90.25           H  
ATOM    211 HE22 GLN A  16     -21.780   0.207  -8.044  1.00 90.25           H  
ATOM    212  OE1 GLN A  16     -19.790  -1.103  -6.110  1.00 90.25           O  
ATOM    213  N   VAL A  17     -17.706  -2.006 -10.952  1.00 90.81           N  
ATOM    214  H   VAL A  17     -18.566  -1.483 -11.035  1.00 90.81           H  
ATOM    215  CA  VAL A  17     -16.485  -1.316 -11.366  1.00 90.81           C  
ATOM    216  HA  VAL A  17     -15.636  -1.796 -10.879  1.00 90.81           H  
ATOM    217  C   VAL A  17     -16.549   0.120 -10.864  1.00 90.81           C  
ATOM    218  CB  VAL A  17     -16.247  -1.424 -12.885  1.00 90.81           C  
ATOM    219  HB  VAL A  17     -16.263  -2.482 -13.148  1.00 90.81           H  
ATOM    220  O   VAL A  17     -17.590   0.773 -10.970  1.00 90.81           O  
ATOM    221  CG1 VAL A  17     -17.313  -0.720 -13.737  1.00 90.81           C  
ATOM    222 HG11 VAL A  17     -18.313  -1.039 -13.444  1.00 90.81           H  
ATOM    223 HG12 VAL A  17     -17.158  -0.962 -14.788  1.00 90.81           H  
ATOM    224 HG13 VAL A  17     -17.239   0.360 -13.613  1.00 90.81           H  
ATOM    225  CG2 VAL A  17     -14.867  -0.888 -13.275  1.00 90.81           C  
ATOM    226 HG21 VAL A  17     -14.683  -1.070 -14.334  1.00 90.81           H  
ATOM    227 HG22 VAL A  17     -14.097  -1.401 -12.698  1.00 90.81           H  
ATOM    228 HG23 VAL A  17     -14.798   0.182 -13.082  1.00 90.81           H  
ATOM    229  N   LYS A  18     -15.452   0.599 -10.286  1.00 90.56           N  
ATOM    230  H   LYS A  18     -14.659  -0.020 -10.200  1.00 90.56           H  
ATOM    231  CA  LYS A  18     -15.253   1.991  -9.877  1.00 90.56           C  
ATOM    232  HA  LYS A  18     -16.145   2.577 -10.099  1.00 90.56           H  
ATOM    233  C   LYS A  18     -14.095   2.568 -10.679  1.00 90.56           C  
ATOM    234  CB  LYS A  18     -14.941   2.075  -8.374  1.00 90.56           C  
ATOM    235  HB2 LYS A  18     -14.848   3.124  -8.092  1.00 90.56           H  
ATOM    236  HB3 LYS A  18     -13.972   1.611  -8.191  1.00 90.56           H  
ATOM    237  O   LYS A  18     -13.116   1.864 -10.895  1.00 90.56           O  
ATOM    238  CG  LYS A  18     -15.960   1.404  -7.448  1.00 90.56           C  
ATOM    239  HG2 LYS A  18     -16.055   0.345  -7.691  1.00 90.56           H  
ATOM    240  HG3 LYS A  18     -15.571   1.474  -6.433  1.00 90.56           H  
ATOM    241  CD  LYS A  18     -17.338   2.074  -7.505  1.00 90.56           C  
ATOM    242  HD2 LYS A  18     -17.227   3.157  -7.449  1.00 90.56           H  
ATOM    243  HD3 LYS A  18     -17.851   1.798  -8.426  1.00 90.56           H  
ATOM    244  CE  LYS A  18     -18.111   1.578  -6.290  1.00 90.56           C  
ATOM    245  HE2 LYS A  18     -18.151   0.489  -6.308  1.00 90.56           H  
ATOM    246  HE3 LYS A  18     -17.554   1.845  -5.392  1.00 90.56           H  
ATOM    247  NZ  LYS A  18     -19.484   2.122  -6.187  1.00 90.56           N  
ATOM    248  HZ1 LYS A  18     -20.085   1.725  -6.895  1.00 90.56           H  
ATOM    249  HZ2 LYS A  18     -19.516   3.132  -6.192  1.00 90.56           H  
ATOM    250  HZ3 LYS A  18     -19.858   1.776  -5.316  1.00 90.56           H  
ATOM    251  N   GLY A  19     -14.197   3.828 -11.082  1.00 83.88           N  
ATOM    252  H   GLY A  19     -15.062   4.326 -10.924  1.00 83.88           H  
ATOM    253  CA  GLY A  19     -13.176   4.501 -11.887  1.00 83.88           C  
ATOM    254  HA2 GLY A  19     -12.650   5.231 -11.273  1.00 83.88           H  
ATOM    255  HA3 GLY A  19     -12.440   3.785 -12.253  1.00 83.88           H  
ATOM    256  C   GLY A  19     -13.763   5.212 -13.102  1.00 83.88           C  
ATOM    257  O   GLY A  19     -14.957   5.082 -13.403  1.00 83.88           O  
ATOM    258  N   ALA A  20     -12.922   5.986 -13.787  1.00 72.19           N  
ATOM    259  H   ALA A  20     -11.947   5.997 -13.525  1.00 72.19           H  
ATOM    260  CA  ALA A  20     -13.316   6.733 -14.975  1.00 72.19           C  
ATOM    261  HA  ALA A  20     -14.192   7.330 -14.722  1.00 72.19           H  
ATOM    262  C   ALA A  20     -13.704   5.788 -16.121  1.00 72.19           C  
ATOM    263  CB  ALA A  20     -12.196   7.699 -15.373  1.00 72.19           C  
ATOM    264  HB1 ALA A  20     -12.502   8.295 -16.232  1.00 72.19           H  
ATOM    265  HB2 ALA A  20     -11.298   7.141 -15.640  1.00 72.19           H  
ATOM    266  HB3 ALA A  20     -11.964   8.369 -14.545  1.00 72.19           H  
ATOM    267  O   ALA A  20     -13.219   4.659 -16.228  1.00 72.19           O  
ATOM    268  N   VAL A  21     -14.648   6.234 -16.952  1.00 66.94           N  
ATOM    269  H   VAL A  21     -14.982   7.180 -16.834  1.00 66.94           H  
ATOM    270  CA  VAL A  21     -15.065   5.487 -18.146  1.00 66.94           C  
ATOM    271  HA  VAL A  21     -14.962   4.423 -17.935  1.00 66.94           H  
ATOM    272  C   VAL A  21     -14.121   5.714 -19.313  1.00 66.94           C  
ATOM    273  CB  VAL A  21     -16.520   5.811 -18.546  1.00 66.94           C  
ATOM    274  HB  VAL A  21     -16.565   6.861 -18.836  1.00 66.94           H  
ATOM    275  O   VAL A  21     -13.980   4.804 -20.123  1.00 66.94           O  
ATOM    276  CG1 VAL A  21     -17.011   4.986 -19.750  1.00 66.94           C  
ATOM    277 HG11 VAL A  21     -18.092   5.069 -19.859  1.00 66.94           H  
ATOM    278 HG12 VAL A  21     -16.716   3.939 -19.688  1.00 66.94           H  
ATOM    279 HG13 VAL A  21     -16.560   5.394 -20.655  1.00 66.94           H  
ATOM    280  CG2 VAL A  21     -17.502   5.643 -17.369  1.00 66.94           C  
ATOM    281 HG21 VAL A  21     -17.275   6.382 -16.600  1.00 66.94           H  
ATOM    282 HG22 VAL A  21     -18.517   5.843 -17.712  1.00 66.94           H  
ATOM    283 HG23 VAL A  21     -17.471   4.654 -16.913  1.00 66.94           H  
ATOM    284  N   ASP A  22     -13.492   6.885 -19.370  1.00 62.19           N  
ATOM    285  H   ASP A  22     -13.626   7.583 -18.652  1.00 62.19           H  
ATOM    286  CA  ASP A  22     -12.574   7.219 -20.445  1.00 62.19           C  
ATOM    287  HA  ASP A  22     -13.047   6.925 -21.383  1.00 62.19           H  
ATOM    288  C   ASP A  22     -11.277   6.416 -20.362  1.00 62.19           C  
ATOM    289  CB  ASP A  22     -12.308   8.734 -20.498  1.00 62.19           C  
ATOM    290  HB2 ASP A  22     -12.245   9.133 -19.486  1.00 62.19           H  
ATOM    291  HB3 ASP A  22     -11.349   8.908 -20.986  1.00 62.19           H  
ATOM    292  O   ASP A  22     -10.728   6.163 -19.283  1.00 62.19           O  
ATOM    293  CG  ASP A  22     -13.375   9.479 -21.308  1.00 62.19           C  
ATOM    294  OD1 ASP A  22     -13.811   8.929 -22.345  1.00 62.19           O  
ATOM    295  OD2 ASP A  22     -13.796  10.566 -20.855  1.00 62.19           O  
ATOM    296  N   ASP A  23     -10.812   6.036 -21.550  1.00 61.78           N  
ATOM    297  H   ASP A  23     -11.362   6.258 -22.368  1.00 61.78           H  
ATOM    298  CA  ASP A  23      -9.525   5.383 -21.774  1.00 61.78           C  
ATOM    299  HA  ASP A  23      -9.364   4.628 -21.004  1.00 61.78           H  
ATOM    300  C   ASP A  23      -8.353   6.377 -21.684  1.00 61.78           C  
ATOM    301  CB  ASP A  23      -9.536   4.690 -23.149  1.00 61.78           C  
ATOM    302  HB2 ASP A  23      -9.890   5.395 -23.901  1.00 61.78           H  
ATOM    303  HB3 ASP A  23      -8.512   4.423 -23.410  1.00 61.78           H  
ATOM    304  O   ASP A  23      -7.215   5.953 -21.480  1.00 61.78           O  
ATOM    305  CG  ASP A  23     -10.368   3.398 -23.217  1.00 61.78           C  
ATOM    306  OD1 ASP A  23     -10.462   2.673 -22.198  1.00 61.78           O  
ATOM    307  OD2 ASP A  23     -10.859   3.086 -24.328  1.00 61.78           O  
ATOM    308  N   ASP A  24      -8.611   7.688 -21.789  1.00 69.38           N  
ATOM    309  H   ASP A  24      -9.563   7.976 -21.962  1.00 69.38           H  
ATOM    310  CA  ASP A  24      -7.610   8.742 -21.579  1.00 69.38           C  
ATOM    311  HA  ASP A  24      -6.665   8.412 -22.010  1.00 69.38           H  
ATOM    312  C   ASP A  24      -7.347   8.926 -20.080  1.00 69.38           C  
ATOM    313  CB  ASP A  24      -8.004  10.051 -22.287  1.00 69.38           C  
ATOM    314  HB2 ASP A  24      -7.455  10.873 -21.828  1.00 69.38           H  
ATOM    315  HB3 ASP A  24      -9.068  10.237 -22.141  1.00 69.38           H  
ATOM    316  O   ASP A  24      -7.816   9.849 -19.412  1.00 69.38           O  
ATOM    317  CG  ASP A  24      -7.666  10.075 -23.785  1.00 69.38           C  
ATOM    318  OD1 ASP A  24      -6.803   9.283 -24.229  1.00 69.38           O  
ATOM    319  OD2 ASP A  24      -8.245  10.936 -24.486  1.00 69.38           O  
ATOM    320  N   VAL A  25      -6.601   7.970 -19.538  1.00 76.50           N  
ATOM    321  H   VAL A  25      -6.341   7.206 -20.145  1.00 76.50           H  
ATOM    322  CA  VAL A  25      -6.231   7.911 -18.130  1.00 76.50           C  
ATOM    323  HA  VAL A  25      -7.094   8.199 -17.531  1.00 76.50           H  
ATOM    324  C   VAL A  25      -5.090   8.874 -17.836  1.00 76.50           C  
ATOM    325  CB  VAL A  25      -5.823   6.482 -17.749  1.00 76.50           C  
ATOM    326  HB  VAL A  25      -4.941   6.185 -18.317  1.00 76.50           H  
ATOM    327  O   VAL A  25      -3.983   8.707 -18.351  1.00 76.50           O  
ATOM    328  CG1 VAL A  25      -5.458   6.419 -16.266  1.00 76.50           C  
ATOM    329 HG11 VAL A  25      -5.266   5.388 -15.971  1.00 76.50           H  
ATOM    330 HG12 VAL A  25      -4.518   6.949 -16.109  1.00 76.50           H  
ATOM    331 HG13 VAL A  25      -6.232   6.880 -15.652  1.00 76.50           H  
ATOM    332  CG2 VAL A  25      -6.937   5.489 -18.088  1.00 76.50           C  
ATOM    333 HG21 VAL A  25      -6.862   5.217 -19.141  1.00 76.50           H  
ATOM    334 HG22 VAL A  25      -7.906   5.966 -17.940  1.00 76.50           H  
ATOM    335 HG23 VAL A  25      -6.832   4.573 -17.507  1.00 76.50           H  
ATOM    336  N   ALA A  26      -5.320   9.825 -16.931  1.00 82.75           N  
ATOM    337  H   ALA A  26      -6.245   9.929 -16.540  1.00 82.75           H  
ATOM    338  CA  ALA A  26      -4.227  10.572 -16.326  1.00 82.75           C  
ATOM    339  HA  ALA A  26      -3.596  10.969 -17.120  1.00 82.75           H  
ATOM    340  C   ALA A  26      -3.382   9.637 -15.449  1.00 82.75           C  
ATOM    341  CB  ALA A  26      -4.793  11.747 -15.523  1.00 82.75           C  
ATOM    342  HB1 ALA A  26      -5.394  12.383 -16.171  1.00 82.75           H  
ATOM    343  HB2 ALA A  26      -3.977  12.334 -15.102  1.00 82.75           H  
ATOM    344  HB3 ALA A  26      -5.417  11.376 -14.710  1.00 82.75           H  
ATOM    345  O   ALA A  26      -3.918   8.847 -14.675  1.00 82.75           O  
ATOM    346  N   GLU A  27      -2.055   9.751 -15.525  1.00 85.69           N  
ATOM    347  H   GLU A  27      -1.653  10.381 -16.204  1.00 85.69           H  
ATOM    348  CA  GLU A  27      -1.149   8.903 -14.741  1.00 85.69           C  
ATOM    349  HA  GLU A  27      -1.305   7.867 -15.043  1.00 85.69           H  
ATOM    350  C   GLU A  27      -1.430   8.973 -13.231  1.00 85.69           C  
ATOM    351  CB  GLU A  27       0.301   9.280 -15.070  1.00 85.69           C  
ATOM    352  HB2 GLU A  27       0.469   9.079 -16.128  1.00 85.69           H  
ATOM    353  HB3 GLU A  27       0.467  10.340 -14.877  1.00 85.69           H  
ATOM    354  O   GLU A  27      -1.347   7.955 -12.547  1.00 85.69           O  
ATOM    355  CG  GLU A  27       1.277   8.449 -14.228  1.00 85.69           C  
ATOM    356  HG2 GLU A  27       1.303   8.842 -13.212  1.00 85.69           H  
ATOM    357  HG3 GLU A  27       0.897   7.428 -14.182  1.00 85.69           H  
ATOM    358  CD  GLU A  27       2.698   8.385 -14.779  1.00 85.69           C  
ATOM    359  OE1 GLU A  27       3.358   7.389 -14.381  1.00 85.69           O  
ATOM    360  OE2 GLU A  27       3.065   9.228 -15.623  1.00 85.69           O  
ATOM    361  N   ALA A  28      -1.848  10.139 -12.735  1.00 88.50           N  
ATOM    362  H   ALA A  28      -1.892  10.930 -13.361  1.00 88.50           H  
ATOM    363  CA  ALA A  28      -2.249  10.353 -11.347  1.00 88.50           C  
ATOM    364  HA  ALA A  28      -1.404  10.122 -10.698  1.00 88.50           H  
ATOM    365  C   ALA A  28      -3.436   9.472 -10.905  1.00 88.50           C  
ATOM    366  CB  ALA A  28      -2.585  11.841 -11.201  1.00 88.50           C  
ATOM    367  HB1 ALA A  28      -3.403  12.109 -11.870  1.00 88.50           H  
ATOM    368  HB2 ALA A  28      -2.890  12.051 -10.176  1.00 88.50           H  
ATOM    369  HB3 ALA A  28      -1.708  12.445 -11.432  1.00 88.50           H  
ATOM    370  O   ALA A  28      -3.516   9.084  -9.744  1.00 88.50           O  
ATOM    371  N   ASP A  29      -4.336   9.097 -11.816  1.00 90.12           N  
ATOM    372  H   ASP A  29      -4.195   9.356 -12.782  1.00 90.12           H  
ATOM    373  CA  ASP A  29      -5.490   8.248 -11.500  1.00 90.12           C  
ATOM    374  HA  ASP A  29      -5.830   8.485 -10.492  1.00 90.12           H  
ATOM    375  C   ASP A  29      -5.147   6.750 -11.491  1.00 90.12           C  
ATOM    376  CB  ASP A  29      -6.646   8.553 -12.464  1.00 90.12           C  
ATOM    377  HB2 ASP A  29      -7.432   7.809 -12.329  1.00 90.12           H  
ATOM    378  HB3 ASP A  29      -6.294   8.473 -13.492  1.00 90.12           H  
ATOM    379  O   ASP A  29      -6.028   5.911 -11.270  1.00 90.12           O  
ATOM    380  CG  ASP A  29      -7.278   9.926 -12.227  1.00 90.12           C  
ATOM    381  OD1 ASP A  29      -7.646  10.220 -11.058  1.00 90.12           O  
ATOM    382  OD2 ASP A  29      -7.494  10.637 -13.231  1.00 90.12           O  
ATOM    383  N   ILE A  30      -3.879   6.386 -11.729  1.00 92.94           N  
ATOM    384  H   ILE A  30      -3.188   7.103 -11.896  1.00 92.94           H  
ATOM    385  CA  ILE A  30      -3.470   4.987 -11.709  1.00 92.94           C  
ATOM    386  HA  ILE A  30      -4.237   4.472 -12.288  1.00 92.94           H  
ATOM    387  C   ILE A  30      -3.498   4.451 -10.281  1.00 92.94           C  
ATOM    388  CB  ILE A  30      -2.123   4.731 -12.415  1.00 92.94           C  
ATOM    389  HB  ILE A  30      -1.364   5.364 -11.956  1.00 92.94           H  
ATOM    390  O   ILE A  30      -2.761   4.935  -9.422  1.00 92.94           O  
ATOM    391  CG1 ILE A  30      -2.249   5.102 -13.908  1.00 92.94           C  
ATOM    392 HG12 ILE A  30      -2.554   6.145 -13.996  1.00 92.94           H  
ATOM    393 HG13 ILE A  30      -3.037   4.497 -14.358  1.00 92.94           H  
ATOM    394  CG2 ILE A  30      -1.690   3.255 -12.256  1.00 92.94           C  
ATOM    395 HG21 ILE A  30      -0.740   3.075 -12.759  1.00 92.94           H  
ATOM    396 HG22 ILE A  30      -1.548   3.010 -11.204  1.00 92.94           H  
ATOM    397 HG23 ILE A  30      -2.452   2.596 -12.671  1.00 92.94           H  
ATOM    398  CD1 ILE A  30      -0.959   4.924 -14.719  1.00 92.94           C  
ATOM    399 HD11 ILE A  30      -0.752   3.866 -14.878  1.00 92.94           H  
ATOM    400 HD12 ILE A  30      -1.079   5.401 -15.691  1.00 92.94           H  
ATOM    401 HD13 ILE A  30      -0.124   5.387 -14.193  1.00 92.94           H  
ATOM    402  N   ILE A  31      -4.295   3.409 -10.034  1.00 96.06           N  
ATOM    403  H   ILE A  31      -4.833   3.037 -10.803  1.00 96.06           H  
ATOM    404  CA  ILE A  31      -4.377   2.773  -8.715  1.00 96.06           C  
ATOM    405  HA  ILE A  31      -4.512   3.560  -7.972  1.00 96.06           H  
ATOM    406  C   ILE A  31      -3.057   2.055  -8.419  1.00 96.06           C  
ATOM    407  CB  ILE A  31      -5.584   1.818  -8.610  1.00 96.06           C  
ATOM    408  HB  ILE A  31      -5.467   1.045  -9.370  1.00 96.06           H  
ATOM    409  O   ILE A  31      -2.638   1.165  -9.159  1.00 96.06           O  
ATOM    410  CG1 ILE A  31      -6.912   2.563  -8.883  1.00 96.06           C  
ATOM    411 HG12 ILE A  31      -7.075   3.313  -8.110  1.00 96.06           H  
ATOM    412 HG13 ILE A  31      -6.847   3.077  -9.841  1.00 96.06           H  
ATOM    413  CG2 ILE A  31      -5.603   1.156  -7.215  1.00 96.06           C  
ATOM    414 HG21 ILE A  31      -4.720   0.531  -7.078  1.00 96.06           H  
ATOM    415 HG22 ILE A  31      -6.478   0.517  -7.097  1.00 96.06           H  
ATOM    416 HG23 ILE A  31      -5.619   1.924  -6.441  1.00 96.06           H  
ATOM    417  CD1 ILE A  31      -8.134   1.638  -8.955  1.00 96.06           C  
ATOM    418 HD11 ILE A  31      -8.367   1.240  -7.968  1.00 96.06           H  
ATOM    419 HD12 ILE A  31      -8.992   2.207  -9.311  1.00 96.06           H  
ATOM    420 HD13 ILE A  31      -7.940   0.819  -9.648  1.00 96.06           H  
ATOM    421  N   SER A  32      -2.423   2.421  -7.309  1.00 96.88           N  
ATOM    422  H   SER A  32      -2.826   3.165  -6.758  1.00 96.88           H  
ATOM    423  CA  SER A  32      -1.092   1.963  -6.900  1.00 96.88           C  
ATOM    424  HA  SER A  32      -0.657   1.358  -7.695  1.00 96.88           H  
ATOM    425  C   SER A  32      -1.094   1.092  -5.640  1.00 96.88           C  
ATOM    426  CB  SER A  32      -0.200   3.188  -6.706  1.00 96.88           C  
ATOM    427  HB2 SER A  32       0.795   2.878  -6.387  1.00 96.88           H  
ATOM    428  HB3 SER A  32      -0.118   3.722  -7.653  1.00 96.88           H  
ATOM    429  O   SER A  32      -0.047   0.598  -5.232  1.00 96.88           O  
ATOM    430  OG  SER A  32      -0.767   4.048  -5.743  1.00 96.88           O  
ATOM    431  HG  SER A  32      -0.208   4.020  -4.963  1.00 96.88           H  
ATOM    432  N   THR A  33      -2.250   0.909  -4.994  1.00 97.56           N  
ATOM    433  H   THR A  33      -3.051   1.430  -5.319  1.00 97.56           H  
ATOM    434  CA  THR A  33      -2.434  -0.027  -3.872  1.00 97.56           C  
ATOM    435  HA  THR A  33      -1.984  -0.982  -4.145  1.00 97.56           H  
ATOM    436  C   THR A  33      -3.922  -0.250  -3.598  1.00 97.56           C  
ATOM    437  CB  THR A  33      -1.711   0.476  -2.604  1.00 97.56           C  
ATOM    438  HB  THR A  33      -0.639   0.513  -2.801  1.00 97.56           H  
ATOM    439  O   THR A  33      -4.738   0.652  -3.797  1.00 97.56           O  
ATOM    440  CG2 THR A  33      -2.149   1.864  -2.151  1.00 97.56           C  
ATOM    441 HG21 THR A  33      -1.554   2.141  -1.281  1.00 97.56           H  
ATOM    442 HG22 THR A  33      -3.208   1.873  -1.895  1.00 97.56           H  
ATOM    443 HG23 THR A  33      -1.953   2.590  -2.941  1.00 97.56           H  
ATOM    444  OG1 THR A  33      -1.903  -0.388  -1.501  1.00 97.56           O  
ATOM    445  HG1 THR A  33      -2.841  -0.414  -1.298  1.00 97.56           H  
ATOM    446  N   VAL A  34      -4.284  -1.432  -3.089  1.00 97.94           N  
ATOM    447  H   VAL A  34      -3.568  -2.128  -2.938  1.00 97.94           H  
ATOM    448  CA  VAL A  34      -5.658  -1.807  -2.710  1.00 97.94           C  
ATOM    449  HA  VAL A  34      -6.249  -0.908  -2.533  1.00 97.94           H  
ATOM    450  C   VAL A  34      -5.627  -2.637  -1.428  1.00 97.94           C  
ATOM    451  CB  VAL A  34      -6.336  -2.630  -3.824  1.00 97.94           C  
ATOM    452  HB  VAL A  34      -5.787  -3.561  -3.964  1.00 97.94           H  
ATOM    453  O   VAL A  34      -4.836  -3.570  -1.331  1.00 97.94           O  
ATOM    454  CG1 VAL A  34      -7.786  -2.982  -3.474  1.00 97.94           C  
ATOM    455 HG11 VAL A  34      -7.813  -3.616  -2.588  1.00 97.94           H  
ATOM    456 HG12 VAL A  34      -8.360  -2.074  -3.290  1.00 97.94           H  
ATOM    457 HG13 VAL A  34      -8.238  -3.540  -4.295  1.00 97.94           H  
ATOM    458  CG2 VAL A  34      -6.358  -1.898  -5.167  1.00 97.94           C  
ATOM    459 HG21 VAL A  34      -6.800  -0.907  -5.064  1.00 97.94           H  
ATOM    460 HG22 VAL A  34      -5.343  -1.790  -5.549  1.00 97.94           H  
ATOM    461 HG23 VAL A  34      -6.933  -2.485  -5.884  1.00 97.94           H  
ATOM    462  N   GLU A  35      -6.491  -2.341  -0.453  1.00 97.62           N  
ATOM    463  H   GLU A  35      -7.079  -1.526  -0.550  1.00 97.62           H  
ATOM    464  CA  GLU A  35      -6.551  -3.111   0.795  1.00 97.62           C  
ATOM    465  HA  GLU A  35      -6.307  -4.148   0.565  1.00 97.62           H  
ATOM    466  C   GLU A  35      -7.925  -3.093   1.478  1.00 97.62           C  
ATOM    467  CB  GLU A  35      -5.485  -2.588   1.762  1.00 97.62           C  
ATOM    468  HB2 GLU A  35      -5.770  -1.606   2.140  1.00 97.62           H  
ATOM    469  HB3 GLU A  35      -4.545  -2.493   1.219  1.00 97.62           H  
ATOM    470  O   GLU A  35      -8.485  -2.030   1.762  1.00 97.62           O  
ATOM    471  CG  GLU A  35      -5.300  -3.568   2.927  1.00 97.62           C  
ATOM    472  HG2 GLU A  35      -6.227  -3.621   3.497  1.00 97.62           H  
ATOM    473  HG3 GLU A  35      -5.082  -4.560   2.531  1.00 97.62           H  
ATOM    474  CD  GLU A  35      -4.164  -3.137   3.839  1.00 97.62           C  
ATOM    475  OE1 GLU A  35      -4.268  -3.219   5.082  1.00 97.62           O  
ATOM    476  OE2 GLU A  35      -3.140  -2.723   3.277  1.00 97.62           O  
ATOM    477  N   PHE A  36      -8.431  -4.280   1.825  1.00 97.69           N  
ATOM    478  H   PHE A  36      -7.889  -5.109   1.630  1.00 97.69           H  
ATOM    479  CA  PHE A  36      -9.577  -4.433   2.721  1.00 97.69           C  
ATOM    480  HA  PHE A  36     -10.324  -3.678   2.476  1.00 97.69           H  
ATOM    481  C   PHE A  36      -9.171  -4.239   4.183  1.00 97.69           C  
ATOM    482  CB  PHE A  36     -10.218  -5.815   2.546  1.00 97.69           C  
ATOM    483  HB2 PHE A  36     -10.895  -5.993   3.381  1.00 97.69           H  
ATOM    484  HB3 PHE A  36      -9.445  -6.582   2.595  1.00 97.69           H  
ATOM    485  O   PHE A  36      -8.116  -4.699   4.613  1.00 97.69           O  
ATOM    486  CG  PHE A  36     -11.016  -5.968   1.271  1.00 97.69           C  
ATOM    487  CD1 PHE A  36     -12.291  -5.381   1.168  1.00 97.69           C  
ATOM    488  HD1 PHE A  36     -12.702  -4.821   1.995  1.00 97.69           H  
ATOM    489  CD2 PHE A  36     -10.494  -6.701   0.190  1.00 97.69           C  
ATOM    490  HD2 PHE A  36      -9.531  -7.180   0.281  1.00 97.69           H  
ATOM    491  CE1 PHE A  36     -13.033  -5.520  -0.017  1.00 97.69           C  
ATOM    492  HE1 PHE A  36     -14.010  -5.067  -0.098  1.00 97.69           H  
ATOM    493  CE2 PHE A  36     -11.236  -6.835  -0.997  1.00 97.69           C  
ATOM    494  HE2 PHE A  36     -10.839  -7.405  -1.824  1.00 97.69           H  
ATOM    495  CZ  PHE A  36     -12.507  -6.244  -1.100  1.00 97.69           C  
ATOM    496  HZ  PHE A  36     -13.085  -6.355  -2.005  1.00 97.69           H  
ATOM    497  N   ASN A  37     -10.041  -3.626   4.981  1.00 96.69           N  
ATOM    498  H   ASN A  37     -10.913  -3.300   4.590  1.00 96.69           H  
ATOM    499  CA  ASN A  37      -9.869  -3.628   6.428  1.00 96.69           C  
ATOM    500  HA  ASN A  37      -8.823  -3.395   6.632  1.00 96.69           H  
ATOM    501  C   ASN A  37     -10.136  -5.028   7.018  1.00 96.69           C  
ATOM    502  CB  ASN A  37     -10.728  -2.513   7.059  1.00 96.69           C  
ATOM    503  HB2 ASN A  37     -10.657  -1.610   6.452  1.00 96.69           H  
ATOM    504  HB3 ASN A  37     -10.321  -2.278   8.042  1.00 96.69           H  
ATOM    505  O   ASN A  37     -10.666  -5.921   6.363  1.00 96.69           O  
ATOM    506  CG  ASN A  37     -12.194  -2.877   7.219  1.00 96.69           C  
ATOM    507  ND2 ASN A  37     -12.873  -2.318   8.189  1.00 96.69           N  
ATOM    508 HD21 ASN A  37     -13.814  -2.663   8.316  1.00 96.69           H  
ATOM    509 HD22 ASN A  37     -12.470  -1.591   8.762  1.00 96.69           H  
ATOM    510  OD1 ASN A  37     -12.752  -3.700   6.523  1.00 96.69           O  
ATOM    511  N   HIS A  38      -9.832  -5.206   8.304  1.00 93.44           N  
ATOM    512  H   HIS A  38      -9.289  -4.486   8.759  1.00 93.44           H  
ATOM    513  CA  HIS A  38      -9.974  -6.487   9.007  1.00 93.44           C  
ATOM    514  HA  HIS A  38      -9.301  -7.213   8.551  1.00 93.44           H  
ATOM    515  C   HIS A  38     -11.393  -7.089   8.983  1.00 93.44           C  
ATOM    516  CB  HIS A  38      -9.565  -6.277  10.470  1.00 93.44           C  
ATOM    517  HB2 HIS A  38     -10.263  -5.587  10.944  1.00 93.44           H  
ATOM    518  HB3 HIS A  38      -9.637  -7.231  10.992  1.00 93.44           H  
ATOM    519  O   HIS A  38     -11.550  -8.310   9.038  1.00 93.44           O  
ATOM    520  CG  HIS A  38      -8.169  -5.746  10.652  1.00 93.44           C  
ATOM    521  CD2 HIS A  38      -7.044  -6.498  10.864  1.00 93.44           C  
ATOM    522  HD2 HIS A  38      -6.991  -7.576  10.906  1.00 93.44           H  
ATOM    523  ND1 HIS A  38      -7.788  -4.419  10.697  1.00 93.44           N  
ATOM    524  HD1 HIS A  38      -8.380  -3.603  10.636  1.00 93.44           H  
ATOM    525  CE1 HIS A  38      -6.466  -4.384  10.925  1.00 93.44           C  
ATOM    526  HE1 HIS A  38      -5.877  -3.488  11.055  1.00 93.44           H  
ATOM    527  NE2 HIS A  38      -5.977  -5.621  11.053  1.00 93.44           N  
ATOM    528  N   SER A  39     -12.446  -6.259   8.949  1.00 92.31           N  
ATOM    529  H   SER A  39     -12.291  -5.265   8.860  1.00 92.31           H  
ATOM    530  CA  SER A  39     -13.823  -6.756   8.813  1.00 92.31           C  
ATOM    531  HA  SER A  39     -13.894  -7.707   9.342  1.00 92.31           H  
ATOM    532  C   SER A  39     -14.199  -7.053   7.362  1.00 92.31           C  
ATOM    533  CB  SER A  39     -14.846  -5.812   9.470  1.00 92.31           C  
ATOM    534  HB2 SER A  39     -14.606  -5.711  10.529  1.00 92.31           H  
ATOM    535  HB3 SER A  39     -15.835  -6.263   9.388  1.00 92.31           H  
ATOM    536  O   SER A  39     -15.105  -7.857   7.146  1.00 92.31           O  
ATOM    537  OG  SER A  39     -14.895  -4.522   8.892  1.00 92.31           O  
ATOM    538  HG  SER A  39     -15.723  -4.115   9.155  1.00 92.31           H  
ATOM    539  N   GLY A  40     -13.492  -6.432   6.416  1.00 95.12           N  
ATOM    540  H   GLY A  40     -12.730  -5.837   6.708  1.00 95.12           H  
ATOM    541  CA  GLY A  40     -13.770  -6.385   4.988  1.00 95.12           C  
ATOM    542  HA2 GLY A  40     -14.012  -7.397   4.665  1.00 95.12           H  
ATOM    543  HA3 GLY A  40     -12.864  -6.068   4.472  1.00 95.12           H  
ATOM    544  C   GLY A  40     -14.886  -5.408   4.595  1.00 95.12           C  
ATOM    545  O   GLY A  40     -15.156  -5.202   3.413  1.00 95.12           O  
ATOM    546  N   GLU A  41     -15.490  -4.730   5.571  1.00 93.62           N  
ATOM    547  H   GLU A  41     -15.171  -4.884   6.517  1.00 93.62           H  
ATOM    548  CA  GLU A  41     -16.533  -3.729   5.338  1.00 93.62           C  
ATOM    549  HA  GLU A  41     -17.296  -4.146   4.680  1.00 93.62           H  
ATOM    550  C   GLU A  41     -15.997  -2.456   4.689  1.00 93.62           C  
ATOM    551  CB  GLU A  41     -17.173  -3.329   6.667  1.00 93.62           C  
ATOM    552  HB2 GLU A  41     -17.906  -2.542   6.492  1.00 93.62           H  
ATOM    553  HB3 GLU A  41     -16.395  -2.932   7.319  1.00 93.62           H  
ATOM    554  O   GLU A  41     -16.769  -1.723   4.080  1.00 93.62           O  
ATOM    555  CG  GLU A  41     -17.884  -4.507   7.336  1.00 93.62           C  
ATOM    556  HG2 GLU A  41     -17.199  -5.347   7.453  1.00 93.62           H  
ATOM    557  HG3 GLU A  41     -18.709  -4.826   6.699  1.00 93.62           H  
ATOM    558  CD  GLU A  41     -18.408  -4.120   8.713  1.00 93.62           C  
ATOM    559  OE1 GLU A  41     -19.565  -4.510   8.999  1.00 93.62           O  
ATOM    560  OE2 GLU A  41     -17.634  -3.491   9.469  1.00 93.62           O  
ATOM    561  N   LEU A  42     -14.699  -2.180   4.831  1.00 96.25           N  
ATOM    562  H   LEU A  42     -14.117  -2.864   5.292  1.00 96.25           H  
ATOM    563  CA  LEU A  42     -14.036  -1.053   4.190  1.00 96.25           C  
ATOM    564  HA  LEU A  42     -14.770  -0.514   3.592  1.00 96.25           H  
ATOM    565  C   LEU A  42     -12.959  -1.554   3.236  1.00 96.25           C  
ATOM    566  CB  LEU A  42     -13.456  -0.073   5.223  1.00 96.25           C  
ATOM    567  HB2 LEU A  42     -12.701  -0.596   5.809  1.00 96.25           H  
ATOM    568  HB3 LEU A  42     -12.953   0.733   4.689  1.00 96.25           H  
ATOM    569  O   LEU A  42     -12.214  -2.481   3.547  1.00 96.25           O  
ATOM    570  CG  LEU A  42     -14.491   0.543   6.178  1.00 96.25           C  
ATOM    571  HG  LEU A  42     -15.052  -0.245   6.679  1.00 96.25           H  
ATOM    572  CD1 LEU A  42     -13.778   1.365   7.247  1.00 96.25           C  
ATOM    573 HD11 LEU A  42     -14.530   1.755   7.934  1.00 96.25           H  
ATOM    574 HD12 LEU A  42     -13.239   2.191   6.784  1.00 96.25           H  
ATOM    575 HD13 LEU A  42     -13.079   0.733   7.794  1.00 96.25           H  
ATOM    576  CD2 LEU A  42     -15.466   1.472   5.457  1.00 96.25           C  
ATOM    577 HD21 LEU A  42     -14.926   2.241   4.904  1.00 96.25           H  
ATOM    578 HD22 LEU A  42     -16.139   1.947   6.170  1.00 96.25           H  
ATOM    579 HD23 LEU A  42     -16.063   0.885   4.759  1.00 96.25           H  
ATOM    580  N   LEU A  43     -12.854  -0.887   2.096  1.00 97.38           N  
ATOM    581  H   LEU A  43     -13.521  -0.147   1.931  1.00 97.38           H  
ATOM    582  CA  LEU A  43     -11.847  -1.113   1.070  1.00 97.38           C  
ATOM    583  HA  LEU A  43     -11.098  -1.822   1.422  1.00 97.38           H  
ATOM    584  C   LEU A  43     -11.169   0.223   0.782  1.00 97.38           C  
ATOM    585  CB  LEU A  43     -12.564  -1.701  -0.156  1.00 97.38           C  
ATOM    586  HB2 LEU A  43     -13.382  -1.035  -0.431  1.00 97.38           H  
ATOM    587  HB3 LEU A  43     -13.006  -2.655   0.133  1.00 97.38           H  
ATOM    588  O   LEU A  43     -11.846   1.173   0.409  1.00 97.38           O  
ATOM    589  CG  LEU A  43     -11.684  -1.914  -1.397  1.00 97.38           C  
ATOM    590  HG  LEU A  43     -11.275  -0.961  -1.733  1.00 97.38           H  
ATOM    591  CD1 LEU A  43     -10.533  -2.877  -1.122  1.00 97.38           C  
ATOM    592 HD11 LEU A  43      -9.770  -2.376  -0.525  1.00 97.38           H  
ATOM    593 HD12 LEU A  43     -10.893  -3.759  -0.593  1.00 97.38           H  
ATOM    594 HD13 LEU A  43     -10.087  -3.196  -2.064  1.00 97.38           H  
ATOM    595  CD2 LEU A  43     -12.553  -2.484  -2.516  1.00 97.38           C  
ATOM    596 HD21 LEU A  43     -13.328  -1.766  -2.783  1.00 97.38           H  
ATOM    597 HD22 LEU A  43     -13.023  -3.412  -2.187  1.00 97.38           H  
ATOM    598 HD23 LEU A  43     -11.940  -2.692  -3.393  1.00 97.38           H  
ATOM    599  N   ALA A  44      -9.858   0.323   0.967  1.00 98.25           N  
ATOM    600  H   ALA A  44      -9.343  -0.504   1.234  1.00 98.25           H  
ATOM    601  CA  ALA A  44      -9.089   1.507   0.599  1.00 98.25           C  
ATOM    602  HA  ALA A  44      -9.764   2.343   0.417  1.00 98.25           H  
ATOM    603  C   ALA A  44      -8.311   1.258  -0.689  1.00 98.25           C  
ATOM    604  CB  ALA A  44      -8.153   1.927   1.738  1.00 98.25           C  
ATOM    605  HB1 ALA A  44      -8.725   2.354   2.561  1.00 98.25           H  
ATOM    606  HB2 ALA A  44      -7.573   1.071   2.083  1.00 98.25           H  
ATOM    607  HB3 ALA A  44      -7.470   2.697   1.379  1.00 98.25           H  
ATOM    608  O   ALA A  44      -7.740   0.185  -0.883  1.00 98.25           O  
ATOM    609  N   THR A  45      -8.231   2.279  -1.530  1.00 97.50           N  
ATOM    610  H   THR A  45      -8.791   3.101  -1.351  1.00 97.50           H  
ATOM    611  CA  THR A  45      -7.307   2.344  -2.658  1.00 97.50           C  
ATOM    612  HA  THR A  45      -6.630   1.490  -2.611  1.00 97.50           H  
ATOM    613  C   THR A  45      -6.468   3.602  -2.558  1.00 97.50           C  
ATOM    614  CB  THR A  45      -8.027   2.291  -4.009  1.00 97.50           C  
ATOM    615  HB  THR A  45      -7.282   2.316  -4.805  1.00 97.50           H  
ATOM    616  O   THR A  45      -6.978   4.647  -2.158  1.00 97.50           O  
ATOM    617  CG2 THR A  45      -8.851   1.015  -4.145  1.00 97.50           C  
ATOM    618 HG21 THR A  45      -9.138   0.897  -5.190  1.00 97.50           H  
ATOM    619 HG22 THR A  45      -9.739   1.063  -3.514  1.00 97.50           H  
ATOM    620 HG23 THR A  45      -8.252   0.159  -3.833  1.00 97.50           H  
ATOM    621  OG1 THR A  45      -8.915   3.371  -4.170  1.00 97.50           O  
ATOM    622  HG1 THR A  45      -8.406   4.183  -4.117  1.00 97.50           H  
ATOM    623  N   GLY A  46      -5.199   3.502  -2.932  1.00 97.69           N  
ATOM    624  H   GLY A  46      -4.886   2.620  -3.311  1.00 97.69           H  
ATOM    625  CA  GLY A  46      -4.325   4.648  -3.165  1.00 97.69           C  
ATOM    626  HA2 GLY A  46      -3.394   4.531  -2.611  1.00 97.69           H  
ATOM    627  HA3 GLY A  46      -4.803   5.573  -2.842  1.00 97.69           H  
ATOM    628  C   GLY A  46      -3.997   4.744  -4.648  1.00 97.69           C  
ATOM    629  O   GLY A  46      -3.969   3.713  -5.325  1.00 97.69           O  
ATOM    630  N   ASP A  47      -3.772   5.953  -5.143  1.00 95.56           N  
ATOM    631  H   ASP A  47      -3.873   6.768  -4.555  1.00 95.56           H  
ATOM    632  CA  ASP A  47      -3.354   6.193  -6.522  1.00 95.56           C  
ATOM    633  HA  ASP A  47      -3.189   5.228  -7.003  1.00 95.56           H  
ATOM    634  C   ASP A  47      -1.993   6.901  -6.618  1.00 95.56           C  
ATOM    635  CB  ASP A  47      -4.494   6.864  -7.316  1.00 95.56           C  
ATOM    636  HB2 ASP A  47      -5.352   6.193  -7.300  1.00 95.56           H  
ATOM    637  HB3 ASP A  47      -4.193   6.963  -8.359  1.00 95.56           H  
ATOM    638  O   ASP A  47      -1.386   7.323  -5.622  1.00 95.56           O  
ATOM    639  CG  ASP A  47      -4.938   8.238  -6.803  1.00 95.56           C  
ATOM    640  OD1 ASP A  47      -4.083   8.981  -6.271  1.00 95.56           O  
ATOM    641  OD2 ASP A  47      -6.162   8.527  -6.920  1.00 95.56           O  
ATOM    642  N   LYS A  48      -1.477   6.975  -7.848  1.00 94.50           N  
ATOM    643  H   LYS A  48      -2.008   6.560  -8.601  1.00 94.50           H  
ATOM    644  CA  LYS A  48      -0.234   7.680  -8.167  1.00 94.50           C  
ATOM    645  HA  LYS A  48       0.567   7.323  -7.519  1.00 94.50           H  
ATOM    646  C   LYS A  48      -0.316   9.183  -7.923  1.00 94.50           C  
ATOM    647  CB  LYS A  48       0.153   7.443  -9.622  1.00 94.50           C  
ATOM    648  HB2 LYS A  48       0.901   8.189  -9.889  1.00 94.50           H  
ATOM    649  HB3 LYS A  48      -0.728   7.614 -10.241  1.00 94.50           H  
ATOM    650  O   LYS A  48       0.720   9.791  -7.713  1.00 94.50           O  
ATOM    651  CG  LYS A  48       0.724   6.048  -9.915  1.00 94.50           C  
ATOM    652  HG2 LYS A  48       1.442   5.765  -9.145  1.00 94.50           H  
ATOM    653  HG3 LYS A  48      -0.078   5.310  -9.958  1.00 94.50           H  
ATOM    654  CD  LYS A  48       1.446   6.152 -11.263  1.00 94.50           C  
ATOM    655  HD2 LYS A  48       2.244   6.887 -11.159  1.00 94.50           H  
ATOM    656  HD3 LYS A  48       0.747   6.528 -12.010  1.00 94.50           H  
ATOM    657  CE  LYS A  48       2.052   4.853 -11.784  1.00 94.50           C  
ATOM    658  HE2 LYS A  48       1.243   4.210 -12.131  1.00 94.50           H  
ATOM    659  HE3 LYS A  48       2.585   4.356 -10.973  1.00 94.50           H  
ATOM    660  NZ  LYS A  48       2.987   5.180 -12.893  1.00 94.50           N  
ATOM    661  HZ1 LYS A  48       3.775   5.724 -12.572  1.00 94.50           H  
ATOM    662  HZ2 LYS A  48       2.611   5.853 -13.545  1.00 94.50           H  
ATOM    663  HZ3 LYS A  48       3.325   4.385 -13.417  1.00 94.50           H  
ATOM    664  N   GLY A  49      -1.516   9.751  -7.914  1.00 93.19           N  
ATOM    665  H   GLY A  49      -2.320   9.178  -8.123  1.00 93.19           H  
ATOM    666  CA  GLY A  49      -1.779  11.146  -7.593  1.00 93.19           C  
ATOM    667  HA2 GLY A  49      -2.733  11.431  -8.037  1.00 93.19           H  
ATOM    668  HA3 GLY A  49      -0.991  11.775  -8.008  1.00 93.19           H  
ATOM    669  C   GLY A  49      -1.869  11.423  -6.099  1.00 93.19           C  
ATOM    670  O   GLY A  49      -2.304  12.506  -5.733  1.00 93.19           O  
ATOM    671  N   GLY A  50      -1.518  10.475  -5.224  1.00 96.19           N  
ATOM    672  H   GLY A  50      -1.269   9.566  -5.588  1.00 96.19           H  
ATOM    673  CA  GLY A  50      -1.472  10.687  -3.775  1.00 96.19           C  
ATOM    674  HA2 GLY A  50      -0.885   9.885  -3.329  1.00 96.19           H  
ATOM    675  HA3 GLY A  50      -0.975  11.634  -3.569  1.00 96.19           H  
ATOM    676  C   GLY A  50      -2.831  10.706  -3.079  1.00 96.19           C  
ATOM    677  O   GLY A  50      -2.912  10.975  -1.873  1.00 96.19           O  
ATOM    678  N   ARG A  51      -3.908  10.395  -3.798  1.00 94.62           N  
ATOM    679  H   ARG A  51      -3.774  10.105  -4.757  1.00 94.62           H  
ATOM    680  CA  ARG A  51      -5.264  10.348  -3.262  1.00 94.62           C  
ATOM    681  HA  ARG A  51      -5.334  11.056  -2.436  1.00 94.62           H  
ATOM    682  C   ARG A  51      -5.561   8.959  -2.715  1.00 94.62           C  
ATOM    683  CB  ARG A  51      -6.226  10.830  -4.352  1.00 94.62           C  
ATOM    684  HB2 ARG A  51      -6.028  10.253  -5.255  1.00 94.62           H  
ATOM    685  HB3 ARG A  51      -5.987  11.868  -4.583  1.00 94.62           H  
ATOM    686  O   ARG A  51      -5.154   7.929  -3.250  1.00 94.62           O  
ATOM    687  CG  ARG A  51      -7.719  10.737  -4.004  1.00 94.62           C  
ATOM    688  HG2 ARG A  51      -7.981   9.717  -3.725  1.00 94.62           H  
ATOM    689  HG3 ARG A  51      -7.936  11.404  -3.170  1.00 94.62           H  
ATOM    690  CD  ARG A  51      -8.568  11.146  -5.215  1.00 94.62           C  
ATOM    691  HD2 ARG A  51      -8.270  12.148  -5.526  1.00 94.62           H  
ATOM    692  HD3 ARG A  51      -9.620  11.162  -4.932  1.00 94.62           H  
ATOM    693  NE  ARG A  51      -8.384  10.205  -6.332  1.00 94.62           N  
ATOM    694  HE  ARG A  51      -7.637   9.531  -6.243  1.00 94.62           H  
ATOM    695  NH1 ARG A  51      -9.568  11.302  -7.979  1.00 94.62           N  
ATOM    696 HH11 ARG A  51      -9.786  12.049  -7.335  1.00 94.62           H  
ATOM    697 HH12 ARG A  51      -9.646  11.412  -8.980  1.00 94.62           H  
ATOM    698  NH2 ARG A  51      -8.317   9.516  -8.457  1.00 94.62           N  
ATOM    699 HH21 ARG A  51      -8.247   9.790  -9.426  1.00 94.62           H  
ATOM    700 HH22 ARG A  51      -7.548   8.947  -8.133  1.00 94.62           H  
ATOM    701  CZ  ARG A  51      -8.780  10.345  -7.578  1.00 94.62           C  
ATOM    702  N   VAL A  52      -6.307   8.943  -1.617  1.00 97.31           N  
ATOM    703  H   VAL A  52      -6.595   9.833  -1.235  1.00 97.31           H  
ATOM    704  CA  VAL A  52      -6.873   7.734  -1.028  1.00 97.31           C  
ATOM    705  HA  VAL A  52      -6.519   6.873  -1.596  1.00 97.31           H  
ATOM    706  C   VAL A  52      -8.385   7.792  -1.158  1.00 97.31           C  
ATOM    707  CB  VAL A  52      -6.410   7.537   0.423  1.00 97.31           C  
ATOM    708  HB  VAL A  52      -6.630   8.441   0.992  1.00 97.31           H  
ATOM    709  O   VAL A  52      -9.027   8.764  -0.750  1.00 97.31           O  
ATOM    710  CG1 VAL A  52      -7.105   6.344   1.095  1.00 97.31           C  
ATOM    711 HG11 VAL A  52      -6.695   6.197   2.094  1.00 97.31           H  
ATOM    712 HG12 VAL A  52      -6.953   5.441   0.503  1.00 97.31           H  
ATOM    713 HG13 VAL A  52      -8.173   6.540   1.190  1.00 97.31           H  
ATOM    714  CG2 VAL A  52      -4.898   7.279   0.470  1.00 97.31           C  
ATOM    715 HG21 VAL A  52      -4.363   8.111   0.011  1.00 97.31           H  
ATOM    716 HG22 VAL A  52      -4.660   6.376  -0.092  1.00 97.31           H  
ATOM    717 HG23 VAL A  52      -4.566   7.171   1.502  1.00 97.31           H  
ATOM    718  N   VAL A  53      -8.959   6.728  -1.708  1.00 96.12           N  
ATOM    719  H   VAL A  53      -8.357   5.968  -1.992  1.00 96.12           H  
ATOM    720  CA  VAL A  53     -10.405   6.524  -1.793  1.00 96.12           C  
ATOM    721  HA  VAL A  53     -10.919   7.407  -1.414  1.00 96.12           H  
ATOM    722  C   VAL A  53     -10.760   5.345  -0.903  1.00 96.12           C  
ATOM    723  CB  VAL A  53     -10.883   6.302  -3.239  1.00 96.12           C  
ATOM    724  HB  VAL A  53     -10.481   5.361  -3.613  1.00 96.12           H  
ATOM    725  O   VAL A  53     -10.201   4.260  -1.036  1.00 96.12           O  
ATOM    726  CG1 VAL A  53     -12.415   6.235  -3.293  1.00 96.12           C  
ATOM    727 HG11 VAL A  53     -12.741   6.127  -4.327  1.00 96.12           H  
ATOM    728 HG12 VAL A  53     -12.776   5.376  -2.726  1.00 96.12           H  
ATOM    729 HG13 VAL A  53     -12.850   7.145  -2.879  1.00 96.12           H  
ATOM    730  CG2 VAL A  53     -10.427   7.424  -4.180  1.00 96.12           C  
ATOM    731 HG21 VAL A  53     -10.850   8.376  -3.859  1.00 96.12           H  
ATOM    732 HG22 VAL A  53      -9.339   7.493  -4.198  1.00 96.12           H  
ATOM    733 HG23 VAL A  53     -10.764   7.213  -5.195  1.00 96.12           H  
ATOM    734  N   ILE A  54     -11.685   5.562   0.023  1.00 96.81           N  
ATOM    735  H   ILE A  54     -12.127   6.470   0.044  1.00 96.81           H  
ATOM    736  CA  ILE A  54     -12.240   4.522   0.881  1.00 96.81           C  
ATOM    737  HA  ILE A  54     -11.646   3.614   0.778  1.00 96.81           H  
ATOM    738  C   ILE A  54     -13.646   4.228   0.391  1.00 96.81           C  
ATOM    739  CB  ILE A  54     -12.216   4.922   2.369  1.00 96.81           C  
ATOM    740  HB  ILE A  54     -12.821   5.819   2.498  1.00 96.81           H  
ATOM    741  O   ILE A  54     -14.461   5.137   0.225  1.00 96.81           O  
ATOM    742  CG1 ILE A  54     -10.768   5.225   2.814  1.00 96.81           C  
ATOM    743 HG12 ILE A  54     -10.313   5.944   2.133  1.00 96.81           H  
ATOM    744 HG13 ILE A  54     -10.177   4.309   2.780  1.00 96.81           H  
ATOM    745  CG2 ILE A  54     -12.816   3.787   3.226  1.00 96.81           C  
ATOM    746 HG21 ILE A  54     -13.847   3.584   2.936  1.00 96.81           H  
ATOM    747 HG22 ILE A  54     -12.235   2.875   3.096  1.00 96.81           H  
ATOM    748 HG23 ILE A  54     -12.832   4.061   4.281  1.00 96.81           H  
ATOM    749  CD1 ILE A  54     -10.673   5.831   4.214  1.00 96.81           C  
ATOM    750 HD11 ILE A  54      -9.627   6.042   4.434  1.00 96.81           H  
ATOM    751 HD12 ILE A  54     -11.052   5.139   4.966  1.00 96.81           H  
ATOM    752 HD13 ILE A  54     -11.244   6.759   4.253  1.00 96.81           H  
ATOM    753  N   PHE A  55     -13.939   2.951   0.218  1.00 95.38           N  
ATOM    754  H   PHE A  55     -13.201   2.277   0.361  1.00 95.38           H  
ATOM    755  CA  PHE A  55     -15.252   2.428  -0.085  1.00 95.38           C  
ATOM    756  HA  PHE A  55     -15.919   3.268  -0.276  1.00 95.38           H  
ATOM    757  C   PHE A  55     -15.786   1.644   1.113  1.00 95.38           C  
ATOM    758  CB  PHE A  55     -15.202   1.560  -1.345  1.00 95.38           C  
ATOM    759  HB2 PHE A  55     -14.724   0.609  -1.113  1.00 95.38           H  
ATOM    760  HB3 PHE A  55     -16.235   1.364  -1.631  1.00 95.38           H  
ATOM    761  O   PHE A  55     -15.017   0.995   1.819  1.00 95.38           O  
ATOM    762  CG  PHE A  55     -14.506   2.176  -2.541  1.00 95.38           C  
ATOM    763  CD1 PHE A  55     -15.260   2.870  -3.505  1.00 95.38           C  
ATOM    764  HD1 PHE A  55     -16.328   2.971  -3.381  1.00 95.38           H  
ATOM    765  CD2 PHE A  55     -13.112   2.056  -2.698  1.00 95.38           C  
ATOM    766  HD2 PHE A  55     -12.521   1.529  -1.963  1.00 95.38           H  
ATOM    767  CE1 PHE A  55     -14.622   3.435  -4.624  1.00 95.38           C  
ATOM    768  HE1 PHE A  55     -15.193   3.973  -5.366  1.00 95.38           H  
ATOM    769  CE2 PHE A  55     -12.475   2.643  -3.803  1.00 95.38           C  
ATOM    770  HE2 PHE A  55     -11.401   2.584  -3.903  1.00 95.38           H  
ATOM    771  CZ  PHE A  55     -13.229   3.322  -4.772  1.00 95.38           C  
ATOM    772  HZ  PHE A  55     -12.729   3.772  -5.616  1.00 95.38           H  
ATOM    773  N   GLN A  56     -17.097   1.680   1.322  1.00 93.81           N  
ATOM    774  H   GLN A  56     -17.666   2.220   0.685  1.00 93.81           H  
ATOM    775  CA  GLN A  56     -17.796   0.931   2.358  1.00 93.81           C  
ATOM    776  HA  GLN A  56     -17.072   0.330   2.908  1.00 93.81           H  
ATOM    777  C   GLN A  56     -18.807  -0.019   1.729  1.00 93.81           C  
ATOM    778  CB  GLN A  56     -18.456   1.901   3.345  1.00 93.81           C  
ATOM    779  HB2 GLN A  56     -17.682   2.540   3.771  1.00 93.81           H  
ATOM    780  HB3 GLN A  56     -19.172   2.524   2.809  1.00 93.81           H  
ATOM    781  O   GLN A  56     -19.533   0.358   0.811  1.00 93.81           O  
ATOM    782  CG  GLN A  56     -19.169   1.196   4.507  1.00 93.81           C  
ATOM    783  HG2 GLN A  56     -19.981   0.576   4.128  1.00 93.81           H  
ATOM    784  HG3 GLN A  56     -18.460   0.555   5.032  1.00 93.81           H  
ATOM    785  CD  GLN A  56     -19.774   2.197   5.483  1.00 93.81           C  
ATOM    786  NE2 GLN A  56     -19.632   1.998   6.775  1.00 93.81           N  
ATOM    787 HE21 GLN A  56     -19.976   2.746   7.360  1.00 93.81           H  
ATOM    788 HE22 GLN A  56     -19.062   1.241   7.125  1.00 93.81           H  
ATOM    789  OE1 GLN A  56     -20.394   3.174   5.105  1.00 93.81           O  
ATOM    790  N   GLN A  57     -18.856  -1.242   2.242  1.00 92.50           N  
ATOM    791  H   GLN A  57     -18.201  -1.480   2.973  1.00 92.50           H  
ATOM    792  CA  GLN A  57     -19.816  -2.256   1.835  1.00 92.50           C  
ATOM    793  HA  GLN A  57     -19.722  -2.415   0.761  1.00 92.50           H  
ATOM    794  C   GLN A  57     -21.241  -1.802   2.160  1.00 92.50           C  
ATOM    795  CB  GLN A  57     -19.484  -3.563   2.559  1.00 92.50           C  
ATOM    796  HB2 GLN A  57     -18.411  -3.746   2.507  1.00 92.50           H  
ATOM    797  HB3 GLN A  57     -19.760  -3.467   3.609  1.00 92.50           H  
ATOM    798  O   GLN A  57     -21.529  -1.353   3.274  1.00 92.50           O  
ATOM    799  CG  GLN A  57     -20.201  -4.767   1.936  1.00 92.50           C  
ATOM    800  HG2 GLN A  57     -19.860  -4.886   0.907  1.00 92.50           H  
ATOM    801  HG3 GLN A  57     -21.279  -4.605   1.924  1.00 92.50           H  
ATOM    802  CD  GLN A  57     -19.920  -6.048   2.714  1.00 92.50           C  
ATOM    803  NE2 GLN A  57     -19.944  -7.191   2.074  1.00 92.50           N  
ATOM    804 HE21 GLN A  57     -20.064  -7.186   1.071  1.00 92.50           H  
ATOM    805 HE22 GLN A  57     -19.678  -8.030   2.569  1.00 92.50           H  
ATOM    806  OE1 GLN A  57     -19.719  -6.040   3.921  1.00 92.50           O  
ATOM    807  N   GLU A  58     -22.147  -1.948   1.204  1.00 86.50           N  
ATOM    808  H   GLU A  58     -21.873  -2.349   0.318  1.00 86.50           H  
ATOM    809  CA  GLU A  58     -23.531  -1.530   1.371  1.00 86.50           C  
ATOM    810  HA  GLU A  58     -23.528  -0.518   1.774  1.00 86.50           H  
ATOM    811  C   GLU A  58     -24.273  -2.443   2.361  1.00 86.50           C  
ATOM    812  CB  GLU A  58     -24.179  -1.473  -0.008  1.00 86.50           C  
ATOM    813  HB2 GLU A  58     -23.512  -0.913  -0.663  1.00 86.50           H  
ATOM    814  HB3 GLU A  58     -24.288  -2.481  -0.408  1.00 86.50           H  
ATOM    815  O   GLU A  58     -24.375  -3.656   2.173  1.00 86.50           O  
ATOM    816  CG  GLU A  58     -25.534  -0.760   0.017  1.00 86.50           C  
ATOM    817  HG2 GLU A  58     -26.287  -1.415   0.456  1.00 86.50           H  
ATOM    818  HG3 GLU A  58     -25.454   0.133   0.636  1.00 86.50           H  
ATOM    819  CD  GLU A  58     -25.925  -0.367  -1.409  1.00 86.50           C  
ATOM    820  OE1 GLU A  58     -26.346   0.794  -1.601  1.00 86.50           O  
ATOM    821  OE2 GLU A  58     -25.693  -1.196  -2.310  1.00 86.50           O  
ATOM    822  N   GLN A  59     -24.776  -1.870   3.460  1.00 72.56           N  
ATOM    823  H   GLN A  59     -24.644  -0.877   3.589  1.00 72.56           H  
ATOM    824  CA  GLN A  59     -25.330  -2.665   4.561  1.00 72.56           C  
ATOM    825  HA  GLN A  59     -24.672  -3.518   4.727  1.00 72.56           H  
ATOM    826  C   GLN A  59     -26.715  -3.243   4.275  1.00 72.56           C  
ATOM    827  CB  GLN A  59     -25.392  -1.862   5.862  1.00 72.56           C  
ATOM    828  HB2 GLN A  59     -25.931  -2.471   6.588  1.00 72.56           H  
ATOM    829  HB3 GLN A  59     -25.949  -0.938   5.710  1.00 72.56           H  
ATOM    830  O   GLN A  59     -26.961  -4.395   4.634  1.00 72.56           O  
ATOM    831  CG  GLN A  59     -24.004  -1.542   6.431  1.00 72.56           C  
ATOM    832  HG2 GLN A  59     -23.555  -0.730   5.859  1.00 72.56           H  
ATOM    833  HG3 GLN A  59     -23.362  -2.418   6.340  1.00 72.56           H  
ATOM    834  CD  GLN A  59     -24.057  -1.150   7.907  1.00 72.56           C  
ATOM    835  NE2 GLN A  59     -22.933  -0.817   8.499  1.00 72.56           N  
ATOM    836 HE21 GLN A  59     -22.095  -0.659   7.958  1.00 72.56           H  
ATOM    837 HE22 GLN A  59     -23.026  -0.500   9.454  1.00 72.56           H  
ATOM    838  OE1 GLN A  59     -25.076  -1.182   8.574  1.00 72.56           O  
ATOM    839  N   GLU A  60     -27.606  -2.481   3.632  1.00 64.69           N  
ATOM    840  H   GLU A  60     -27.353  -1.542   3.361  1.00 64.69           H  
ATOM    841  CA  GLU A  60     -28.955  -2.961   3.276  1.00 64.69           C  
ATOM    842  HA  GLU A  60     -29.523  -3.181   4.180  1.00 64.69           H  
ATOM    843  C   GLU A  60     -28.877  -4.252   2.448  1.00 64.69           C  
ATOM    844  CB  GLU A  60     -29.701  -1.885   2.468  1.00 64.69           C  
ATOM    845  HB2 GLU A  60     -29.129  -1.641   1.573  1.00 64.69           H  
ATOM    846  HB3 GLU A  60     -30.662  -2.302   2.167  1.00 64.69           H  
ATOM    847  O   GLU A  60     -29.649  -5.198   2.619  1.00 64.69           O  
ATOM    848  CG  GLU A  60     -29.954  -0.603   3.277  1.00 64.69           C  
ATOM    849  HG2 GLU A  60     -30.383  -0.886   4.239  1.00 64.69           H  
ATOM    850  HG3 GLU A  60     -29.000  -0.112   3.469  1.00 64.69           H  
ATOM    851  CD  GLU A  60     -30.905   0.385   2.577  1.00 64.69           C  
ATOM    852  OE1 GLU A  60     -31.375   1.306   3.281  1.00 64.69           O  
ATOM    853  OE2 GLU A  60     -31.188   0.199   1.373  1.00 64.69           O  
ATOM    854  N   ASN A  61     -27.842  -4.309   1.620  1.00 58.56           N  
ATOM    855  H   ASN A  61     -27.258  -3.486   1.571  1.00 58.56           H  
ATOM    856  CA  ASN A  61     -27.564  -5.348   0.658  1.00 58.56           C  
ATOM    857  HA  ASN A  61     -28.509  -5.772   0.319  1.00 58.56           H  
ATOM    858  C   ASN A  61     -26.777  -6.543   1.223  1.00 58.56           C  
ATOM    859  CB  ASN A  61     -26.890  -4.620  -0.519  1.00 58.56           C  
ATOM    860  HB2 ASN A  61     -26.174  -5.276  -1.015  1.00 58.56           H  
ATOM    861  HB3 ASN A  61     -26.294  -3.779  -0.165  1.00 58.56           H  
ATOM    862  O   ASN A  61     -26.648  -7.547   0.527  1.00 58.56           O  
ATOM    863  CG  ASN A  61     -27.903  -4.093  -1.534  1.00 58.56           C  
ATOM    864  ND2 ASN A  61     -27.473  -3.350  -2.520  1.00 58.56           N  
ATOM    865 HD21 ASN A  61     -26.548  -2.947  -2.569  1.00 58.56           H  
ATOM    866 HD22 ASN A  61     -28.142  -2.985  -3.183  1.00 58.56           H  
ATOM    867  OD1 ASN A  61     -29.097  -4.349  -1.457  1.00 58.56           O  
ATOM    868  N   LYS A  62     -26.322  -6.523   2.487  1.00 58.06           N  
ATOM    869  H   LYS A  62     -26.442  -5.671   3.015  1.00 58.06           H  
ATOM    870  CA  LYS A  62     -25.636  -7.678   3.115  1.00 58.06           C  
ATOM    871  HA  LYS A  62     -24.794  -7.969   2.487  1.00 58.06           H  
ATOM    872  C   LYS A  62     -26.532  -8.914   3.232  1.00 58.06           C  
ATOM    873  CB  LYS A  62     -25.116  -7.298   4.511  1.00 58.06           C  
ATOM    874  HB2 LYS A  62     -24.874  -8.214   5.051  1.00 58.06           H  
ATOM    875  HB3 LYS A  62     -25.897  -6.778   5.064  1.00 58.06           H  
ATOM    876  O   LYS A  62     -26.056 -10.050   3.147  1.00 58.06           O  
ATOM    877  CG  LYS A  62     -23.844  -6.441   4.463  1.00 58.06           C  
ATOM    878  HG2 LYS A  62     -24.035  -5.529   3.897  1.00 58.06           H  
ATOM    879  HG3 LYS A  62     -23.055  -7.003   3.964  1.00 58.06           H  
ATOM    880  CD  LYS A  62     -23.387  -6.075   5.883  1.00 58.06           C  
ATOM    881  HD2 LYS A  62     -24.141  -5.438   6.345  1.00 58.06           H  
ATOM    882  HD3 LYS A  62     -23.282  -6.988   6.468  1.00 58.06           H  
ATOM    883  CE  LYS A  62     -22.039  -5.344   5.850  1.00 58.06           C  
ATOM    884  HE2 LYS A  62     -21.312  -6.005   5.376  1.00 58.06           H  
ATOM    885  HE3 LYS A  62     -22.125  -4.455   5.225  1.00 58.06           H  
ATOM    886  NZ  LYS A  62     -21.562  -4.986   7.211  1.00 58.06           N  
ATOM    887  HZ1 LYS A  62     -21.437  -5.798   7.799  1.00 58.06           H  
ATOM    888  HZ2 LYS A  62     -20.641  -4.572   7.205  1.00 58.06           H  
ATOM    889  HZ3 LYS A  62     -22.170  -4.332   7.683  1.00 58.06           H  
ATOM    890  N   ILE A  63     -27.833  -8.698   3.448  1.00 59.28           N  
ATOM    891  H   ILE A  63     -28.138  -7.737   3.501  1.00 59.28           H  
ATOM    892  CA  ILE A  63     -28.820  -9.778   3.599  1.00 59.28           C  
ATOM    893  HA  ILE A  63     -28.434 -10.511   4.307  1.00 59.28           H  
ATOM    894  C   ILE A  63     -29.022 -10.489   2.259  1.00 59.28           C  
ATOM    895  CB  ILE A  63     -30.165  -9.234   4.139  1.00 59.28           C  
ATOM    896  HB  ILE A  63     -30.583  -8.555   3.397  1.00 59.28           H  
ATOM    897  O   ILE A  63     -29.106 -11.718   2.206  1.00 59.28           O  
ATOM    898  CG1 ILE A  63     -29.962  -8.446   5.456  1.00 59.28           C  
ATOM    899 HG12 ILE A  63     -29.574  -9.112   6.226  1.00 59.28           H  
ATOM    900 HG13 ILE A  63     -29.232  -7.652   5.297  1.00 59.28           H  
ATOM    901  CG2 ILE A  63     -31.159 -10.396   4.354  1.00 59.28           C  
ATOM    902 HG21 ILE A  63     -31.314 -10.954   3.431  1.00 59.28           H  
ATOM    903 HG22 ILE A  63     -32.132 -10.011   4.659  1.00 59.28           H  
ATOM    904 HG23 ILE A  63     -30.783 -11.074   5.121  1.00 59.28           H  
ATOM    905  CD1 ILE A  63     -31.232  -7.759   5.978  1.00 59.28           C  
ATOM    906 HD11 ILE A  63     -30.976  -7.143   6.840  1.00 59.28           H  
ATOM    907 HD12 ILE A  63     -31.652  -7.119   5.202  1.00 59.28           H  
ATOM    908 HD13 ILE A  63     -31.972  -8.496   6.290  1.00 59.28           H  
ATOM    909  N   GLN A  64     -29.072  -9.725   1.169  1.00 62.88           N  
ATOM    910  H   GLN A  64     -28.876  -8.737   1.251  1.00 62.88           H  
ATOM    911  CA  GLN A  64     -29.172 -10.286  -0.166  1.00 62.88           C  
ATOM    912  HA  GLN A  64     -29.867 -11.126  -0.147  1.00 62.88           H  
ATOM    913  C   GLN A  64     -27.802 -10.817  -0.585  1.00 62.88           C  
ATOM    914  CB  GLN A  64     -29.730  -9.249  -1.145  1.00 62.88           C  
ATOM    915  HB2 GLN A  64     -29.149  -8.330  -1.070  1.00 62.88           H  
ATOM    916  HB3 GLN A  64     -29.640  -9.648  -2.156  1.00 62.88           H  
ATOM    917  O   GLN A  64     -26.870 -10.072  -0.866  1.00 62.88           O  
ATOM    918  CG  GLN A  64     -31.199  -8.910  -0.858  1.00 62.88           C  
ATOM    919  HG2 GLN A  64     -31.263  -8.377   0.091  1.00 62.88           H  
ATOM    920  HG3 GLN A  64     -31.780  -9.829  -0.777  1.00 62.88           H  
ATOM    921  CD  GLN A  64     -31.831  -8.048  -1.950  1.00 62.88           C  
ATOM    922  NE2 GLN A  64     -32.913  -7.365  -1.655  1.00 62.88           N  
ATOM    923 HE21 GLN A  64     -33.186  -6.698  -2.363  1.00 62.88           H  
ATOM    924 HE22 GLN A  64     -33.186  -7.250  -0.689  1.00 62.88           H  
ATOM    925  OE1 GLN A  64     -31.421  -8.020  -3.099  1.00 62.88           O  
ATOM    926  N   SER A  65     -27.686 -12.141  -0.670  1.00 63.19           N  
ATOM    927  H   SER A  65     -28.486 -12.713  -0.438  1.00 63.19           H  
ATOM    928  CA  SER A  65     -26.457 -12.825  -1.090  1.00 63.19           C  
ATOM    929  HA  SER A  65     -25.693 -12.685  -0.325  1.00 63.19           H  
ATOM    930  C   SER A  65     -25.878 -12.299  -2.409  1.00 63.19           C  
ATOM    931  CB  SER A  65     -26.745 -14.318  -1.235  1.00 63.19           C  
ATOM    932  HB2 SER A  65     -26.990 -14.738  -0.259  1.00 63.19           H  
ATOM    933  HB3 SER A  65     -25.849 -14.808  -1.616  1.00 63.19           H  
ATOM    934  O   SER A  65     -24.677 -12.398  -2.634  1.00 63.19           O  
ATOM    935  OG  SER A  65     -27.829 -14.526  -2.123  1.00 63.19           O  
ATOM    936  HG  SER A  65     -27.874 -15.454  -2.367  1.00 63.19           H  
ATOM    937  N   HIS A  66     -26.719 -11.717  -3.265  1.00 63.97           N  
ATOM    938  H   HIS A  66     -27.695 -11.693  -3.004  1.00 63.97           H  
ATOM    939  CA  HIS A  66     -26.343 -11.193  -4.572  1.00 63.97           C  
ATOM    940  HA  HIS A  66     -25.606 -11.868  -5.008  1.00 63.97           H  
ATOM    941  C   HIS A  66     -25.698  -9.803  -4.567  1.00 63.97           C  
ATOM    942  CB  HIS A  66     -27.584 -11.179  -5.469  1.00 63.97           C  
ATOM    943  HB2 HIS A  66     -28.316 -10.487  -5.054  1.00 63.97           H  
ATOM    944  HB3 HIS A  66     -27.302 -10.820  -6.459  1.00 63.97           H  
ATOM    945  O   HIS A  66     -25.211  -9.406  -5.622  1.00 63.97           O  
ATOM    946  CG  HIS A  66     -28.215 -12.534  -5.633  1.00 63.97           C  
ATOM    947  CD2 HIS A  66     -29.536 -12.838  -5.455  1.00 63.97           C  
ATOM    948  HD2 HIS A  66     -30.317 -12.146  -5.176  1.00 63.97           H  
ATOM    949  ND1 HIS A  66     -27.564 -13.706  -5.948  1.00 63.97           N  
ATOM    950  HD1 HIS A  66     -26.565 -13.849  -5.974  1.00 63.97           H  
ATOM    951  CE1 HIS A  66     -28.473 -14.695  -5.958  1.00 63.97           C  
ATOM    952  HE1 HIS A  66     -28.251 -15.743  -6.093  1.00 63.97           H  
ATOM    953  NE2 HIS A  66     -29.695 -14.204  -5.693  1.00 63.97           N  
ATOM    954  N   SER A  67     -25.700  -9.075  -3.453  1.00 69.75           N  
ATOM    955  H   SER A  67     -26.169  -9.429  -2.631  1.00 69.75           H  
ATOM    956  CA  SER A  67     -25.234  -7.679  -3.388  1.00 69.75           C  
ATOM    957  HA  SER A  67     -24.747  -7.408  -4.325  1.00 69.75           H  
ATOM    958  C   SER A  67     -24.182  -7.452  -2.301  1.00 69.75           C  
ATOM    959  CB  SER A  67     -26.433  -6.747  -3.235  1.00 69.75           C  
ATOM    960  HB2 SER A  67     -27.011  -6.763  -4.159  1.00 69.75           H  
ATOM    961  HB3 SER A  67     -26.099  -5.722  -3.077  1.00 69.75           H  
ATOM    962  O   SER A  67     -23.900  -6.323  -1.913  1.00 69.75           O  
ATOM    963  OG  SER A  67     -27.254  -7.211  -2.178  1.00 69.75           O  
ATOM    964  HG  SER A  67     -26.773  -7.209  -1.347  1.00 69.75           H  
ATOM    965  N   ARG A  68     -23.564  -8.527  -1.803  1.00 78.38           N  
ATOM    966  H   ARG A  68     -23.813  -9.433  -2.172  1.00 78.38           H  
ATOM    967  CA  ARG A  68     -22.496  -8.429  -0.798  1.00 78.38           C  
ATOM    968  HA  ARG A  68     -22.839  -7.805   0.028  1.00 78.38           H  
ATOM    969  C   ARG A  68     -21.248  -7.744  -1.350  1.00 78.38           C  
ATOM    970  CB  ARG A  68     -22.142  -9.818  -0.264  1.00 78.38           C  
ATOM    971  HB2 ARG A  68     -21.791 -10.448  -1.081  1.00 78.38           H  
ATOM    972  HB3 ARG A  68     -21.336  -9.709   0.462  1.00 78.38           H  
ATOM    973  O   ARG A  68     -20.563  -7.042  -0.620  1.00 78.38           O  
ATOM    974  CG  ARG A  68     -23.330 -10.485   0.431  1.00 78.38           C  
ATOM    975  HG2 ARG A  68     -23.692  -9.845   1.236  1.00 78.38           H  
ATOM    976  HG3 ARG A  68     -24.133 -10.658  -0.285  1.00 78.38           H  
ATOM    977  CD  ARG A  68     -22.865 -11.818   1.005  1.00 78.38           C  
ATOM    978  HD2 ARG A  68     -22.088 -11.628   1.745  1.00 78.38           H  
ATOM    979  HD3 ARG A  68     -22.444 -12.413   0.195  1.00 78.38           H  
ATOM    980  NE  ARG A  68     -23.976 -12.534   1.649  1.00 78.38           N  
ATOM    981  HE  ARG A  68     -24.747 -11.964   1.965  1.00 78.38           H  
ATOM    982  NH1 ARG A  68     -22.937 -14.574   1.692  1.00 78.38           N  
ATOM    983 HH11 ARG A  68     -22.112 -14.114   1.335  1.00 78.38           H  
ATOM    984 HH12 ARG A  68     -22.918 -15.562   1.898  1.00 78.38           H  
ATOM    985  NH2 ARG A  68     -25.026 -14.361   2.483  1.00 78.38           N  
ATOM    986 HH21 ARG A  68     -25.009 -15.334   2.753  1.00 78.38           H  
ATOM    987 HH22 ARG A  68     -25.808 -13.764   2.711  1.00 78.38           H  
ATOM    988  CZ  ARG A  68     -23.972 -13.818   1.940  1.00 78.38           C  
ATOM    989  N   GLY A  69     -20.963  -7.914  -2.636  1.00 83.38           N  
ATOM    990  H   GLY A  69     -21.535  -8.551  -3.172  1.00 83.38           H  
ATOM    991  CA  GLY A  69     -19.852  -7.268  -3.327  1.00 83.38           C  
ATOM    992  HA2 GLY A  69     -19.614  -7.845  -4.221  1.00 83.38           H  
ATOM    993  HA3 GLY A  69     -18.977  -7.269  -2.677  1.00 83.38           H  
ATOM    994  C   GLY A  69     -20.122  -5.823  -3.749  1.00 83.38           C  
ATOM    995  O   GLY A  69     -19.383  -5.317  -4.595  1.00 83.38           O  
ATOM    996  N   GLU A  70     -21.182  -5.174  -3.265  1.00 89.12           N  
ATOM    997  H   GLU A  70     -21.773  -5.617  -2.577  1.00 89.12           H  
ATOM    998  CA  GLU A  70     -21.484  -3.776  -3.588  1.00 89.12           C  
ATOM    999  HA  GLU A  70     -21.034  -3.531  -4.550  1.00 89.12           H  
ATOM   1000  C   GLU A  70     -20.846  -2.849  -2.548  1.00 89.12           C  
ATOM   1001  CB  GLU A  70     -22.998  -3.548  -3.760  1.00 89.12           C  
ATOM   1002  HB2 GLU A  70     -23.531  -3.868  -2.864  1.00 89.12           H  
ATOM   1003  HB3 GLU A  70     -23.166  -2.481  -3.908  1.00 89.12           H  
ATOM   1004  O   GLU A  70     -21.083  -2.960  -1.343  1.00 89.12           O  
ATOM   1005  CG  GLU A  70     -23.517  -4.314  -4.994  1.00 89.12           C  
ATOM   1006  HG2 GLU A  70     -22.934  -4.002  -5.861  1.00 89.12           H  
ATOM   1007  HG3 GLU A  70     -23.338  -5.379  -4.847  1.00 89.12           H  
ATOM   1008  CD  GLU A  70     -25.008  -4.110  -5.315  1.00 89.12           C  
ATOM   1009  OE1 GLU A  70     -25.572  -4.983  -6.023  1.00 89.12           O  
ATOM   1010  OE2 GLU A  70     -25.581  -3.080  -4.917  1.00 89.12           O  
ATOM   1011  N   TYR A  71     -19.992  -1.942  -3.026  1.00 93.12           N  
ATOM   1012  H   TYR A  71     -19.872  -1.869  -4.026  1.00 93.12           H  
ATOM   1013  CA  TYR A  71     -19.256  -0.997  -2.191  1.00 93.12           C  
ATOM   1014  HA  TYR A  71     -19.613  -1.061  -1.164  1.00 93.12           H  
ATOM   1015  C   TYR A  71     -19.507   0.422  -2.688  1.00 93.12           C  
ATOM   1016  CB  TYR A  71     -17.755  -1.319  -2.194  1.00 93.12           C  
ATOM   1017  HB2 TYR A  71     -17.230  -0.441  -1.816  1.00 93.12           H  
ATOM   1018  HB3 TYR A  71     -17.420  -1.481  -3.219  1.00 93.12           H  
ATOM   1019  O   TYR A  71     -19.343   0.720  -3.868  1.00 93.12           O  
ATOM   1020  CG  TYR A  71     -17.339  -2.491  -1.331  1.00 93.12           C  
ATOM   1021  CD1 TYR A  71     -16.688  -2.274  -0.098  1.00 93.12           C  
ATOM   1022  HD1 TYR A  71     -16.466  -1.271   0.234  1.00 93.12           H  
ATOM   1023  CD2 TYR A  71     -17.612  -3.801  -1.760  1.00 93.12           C  
ATOM   1024  HD2 TYR A  71     -18.112  -3.969  -2.703  1.00 93.12           H  
ATOM   1025  CE1 TYR A  71     -16.341  -3.367   0.720  1.00 93.12           C  
ATOM   1026  HE1 TYR A  71     -15.857  -3.209   1.672  1.00 93.12           H  
ATOM   1027  CE2 TYR A  71     -17.281  -4.892  -0.940  1.00 93.12           C  
ATOM   1028  HE2 TYR A  71     -17.544  -5.898  -1.232  1.00 93.12           H  
ATOM   1029  OH  TYR A  71     -16.366  -5.745   1.082  1.00 93.12           O  
ATOM   1030  HH  TYR A  71     -15.987  -5.505   1.930  1.00 93.12           H  
ATOM   1031  CZ  TYR A  71     -16.656  -4.677   0.302  1.00 93.12           C  
ATOM   1032  N   ASN A  72     -19.849   1.341  -1.797  1.00 90.81           N  
ATOM   1033  H   ASN A  72     -19.925   1.057  -0.830  1.00 90.81           H  
ATOM   1034  CA  ASN A  72     -20.073   2.747  -2.119  1.00 90.81           C  
ATOM   1035  HA  ASN A  72     -20.113   2.872  -3.201  1.00 90.81           H  
ATOM   1036  C   ASN A  72     -18.902   3.605  -1.652  1.00 90.81           C  
ATOM   1037  CB  ASN A  72     -21.444   3.162  -1.568  1.00 90.81           C  
ATOM   1038  HB2 ASN A  72     -21.567   4.242  -1.637  1.00 90.81           H  
ATOM   1039  HB3 ASN A  72     -21.521   2.872  -0.520  1.00 90.81           H  
ATOM   1040  O   ASN A  72     -18.192   3.232  -0.724  1.00 90.81           O  
ATOM   1041  CG  ASN A  72     -22.563   2.511  -2.372  1.00 90.81           C  
ATOM   1042  ND2 ASN A  72     -23.656   2.163  -1.733  1.00 90.81           N  
ATOM   1043 HD21 ASN A  72     -24.407   1.700  -2.226  1.00 90.81           H  
ATOM   1044 HD22 ASN A  72     -23.771   2.316  -0.742  1.00 90.81           H  
ATOM   1045  OD1 ASN A  72     -22.435   2.340  -3.580  1.00 90.81           O  
ATOM   1046  N   VAL A  73     -18.661   4.739  -2.317  1.00 91.88           N  
ATOM   1047  H   VAL A  73     -19.340   5.066  -2.988  1.00 91.88           H  
ATOM   1048  CA  VAL A  73     -17.610   5.670  -1.881  1.00 91.88           C  
ATOM   1049  HA  VAL A  73     -16.668   5.128  -1.797  1.00 91.88           H  
ATOM   1050  C   VAL A  73     -17.992   6.195  -0.502  1.00 91.88           C  
ATOM   1051  CB  VAL A  73     -17.400   6.835  -2.865  1.00 91.88           C  
ATOM   1052  HB  VAL A  73     -18.336   7.381  -2.989  1.00 91.88           H  
ATOM   1053  O   VAL A  73     -19.073   6.744  -0.323  1.00 91.88           O  
ATOM   1054  CG1 VAL A  73     -16.319   7.801  -2.361  1.00 91.88           C  
ATOM   1055 HG11 VAL A  73     -16.649   8.301  -1.450  1.00 91.88           H  
ATOM   1056 HG12 VAL A  73     -16.125   8.569  -3.110  1.00 91.88           H  
ATOM   1057 HG13 VAL A  73     -15.392   7.264  -2.161  1.00 91.88           H  
ATOM   1058  CG2 VAL A  73     -16.953   6.316  -4.237  1.00 91.88           C  
ATOM   1059 HG21 VAL A  73     -17.690   5.624  -4.646  1.00 91.88           H  
ATOM   1060 HG22 VAL A  73     -16.844   7.155  -4.924  1.00 91.88           H  
ATOM   1061 HG23 VAL A  73     -15.988   5.818  -4.138  1.00 91.88           H  
ATOM   1062  N   TYR A  74     -17.099   5.999   0.458  1.00 92.62           N  
ATOM   1063  H   TYR A  74     -16.235   5.539   0.211  1.00 92.62           H  
ATOM   1064  CA  TYR A  74     -17.283   6.362   1.857  1.00 92.62           C  
ATOM   1065  HA  TYR A  74     -18.334   6.569   2.059  1.00 92.62           H  
ATOM   1066  C   TYR A  74     -16.482   7.611   2.216  1.00 92.62           C  
ATOM   1067  CB  TYR A  74     -16.857   5.156   2.690  1.00 92.62           C  
ATOM   1068  HB2 TYR A  74     -17.491   4.318   2.400  1.00 92.62           H  
ATOM   1069  HB3 TYR A  74     -15.828   4.891   2.446  1.00 92.62           H  
ATOM   1070  O   TYR A  74     -16.971   8.495   2.910  1.00 92.62           O  
ATOM   1071  CG  TYR A  74     -16.976   5.351   4.182  1.00 92.62           C  
ATOM   1072  CD1 TYR A  74     -15.813   5.443   4.969  1.00 92.62           C  
ATOM   1073  HD1 TYR A  74     -14.839   5.405   4.503  1.00 92.62           H  
ATOM   1074  CD2 TYR A  74     -18.247   5.408   4.784  1.00 92.62           C  
ATOM   1075  HD2 TYR A  74     -19.141   5.326   4.184  1.00 92.62           H  
ATOM   1076  CE1 TYR A  74     -15.924   5.576   6.362  1.00 92.62           C  
ATOM   1077  HE1 TYR A  74     -15.044   5.634   6.985  1.00 92.62           H  
ATOM   1078  CE2 TYR A  74     -18.361   5.540   6.182  1.00 92.62           C  
ATOM   1079  HE2 TYR A  74     -19.332   5.561   6.653  1.00 92.62           H  
ATOM   1080  OH  TYR A  74     -17.241   5.720   8.312  1.00 92.62           O  
ATOM   1081  HH  TYR A  74     -18.134   5.630   8.653  1.00 92.62           H  
ATOM   1082  CZ  TYR A  74     -17.194   5.626   6.966  1.00 92.62           C  
ATOM   1083  N   SER A  75     -15.251   7.716   1.711  1.00 90.50           N  
ATOM   1084  H   SER A  75     -14.906   6.973   1.121  1.00 90.50           H  
ATOM   1085  CA  SER A  75     -14.429   8.916   1.856  1.00 90.50           C  
ATOM   1086  HA  SER A  75     -15.080   9.790   1.830  1.00 90.50           H  
ATOM   1087  C   SER A  75     -13.428   9.026   0.715  1.00 90.50           C  
ATOM   1088  CB  SER A  75     -13.695   8.896   3.198  1.00 90.50           C  
ATOM   1089  HB2 SER A  75     -14.388   8.602   3.986  1.00 90.50           H  
ATOM   1090  HB3 SER A  75     -12.884   8.169   3.157  1.00 90.50           H  
ATOM   1091  O   SER A  75     -13.027   8.029   0.117  1.00 90.50           O  
ATOM   1092  OG  SER A  75     -13.171  10.174   3.501  1.00 90.50           O  
ATOM   1093  HG  SER A  75     -13.888  10.729   3.815  1.00 90.50           H  
ATOM   1094  N   THR A  76     -13.010  10.241   0.395  1.00 92.19           N  
ATOM   1095  H   THR A  76     -13.342  11.029   0.933  1.00 92.19           H  
ATOM   1096  CA  THR A  76     -11.930  10.504  -0.554  1.00 92.19           C  
ATOM   1097  HA  THR A  76     -11.265   9.642  -0.606  1.00 92.19           H  
ATOM   1098  C   THR A  76     -11.138  11.692  -0.047  1.00 92.19           C  
ATOM   1099  CB  THR A  76     -12.475  10.781  -1.958  1.00 92.19           C  
ATOM   1100  HB  THR A  76     -13.148  11.638  -1.930  1.00 92.19           H  
ATOM   1101  O   THR A  76     -11.727  12.709   0.316  1.00 92.19           O  
ATOM   1102  CG2 THR A  76     -11.360  11.050  -2.963  1.00 92.19           C  
ATOM   1103 HG21 THR A  76     -10.962  12.054  -2.813  1.00 92.19           H  
ATOM   1104 HG22 THR A  76     -11.759  10.981  -3.975  1.00 92.19           H  
ATOM   1105 HG23 THR A  76     -10.555  10.327  -2.833  1.00 92.19           H  
ATOM   1106  OG1 THR A  76     -13.194   9.657  -2.405  1.00 92.19           O  
ATOM   1107  HG1 THR A  76     -13.215   9.027  -1.680  1.00 92.19           H  
ATOM   1108  N   PHE A  77      -9.819  11.559   0.012  1.00 92.00           N  
ATOM   1109  H   PHE A  77      -9.387  10.692  -0.276  1.00 92.00           H  
ATOM   1110  CA  PHE A  77      -8.947  12.615   0.509  1.00 92.00           C  
ATOM   1111  HA  PHE A  77      -9.369  13.580   0.229  1.00 92.00           H  
ATOM   1112  C   PHE A  77      -7.558  12.526  -0.113  1.00 92.00           C  
ATOM   1113  CB  PHE A  77      -8.867  12.556   2.044  1.00 92.00           C  
ATOM   1114  HB2 PHE A  77      -9.867  12.693   2.454  1.00 92.00           H  
ATOM   1115  HB3 PHE A  77      -8.265  13.394   2.394  1.00 92.00           H  
ATOM   1116  O   PHE A  77      -7.099  11.452  -0.503  1.00 92.00           O  
ATOM   1117  CG  PHE A  77      -8.285  11.271   2.604  1.00 92.00           C  
ATOM   1118  CD1 PHE A  77      -9.111  10.148   2.797  1.00 92.00           C  
ATOM   1119  HD1 PHE A  77     -10.159  10.197   2.540  1.00 92.00           H  
ATOM   1120  CD2 PHE A  77      -6.919  11.195   2.932  1.00 92.00           C  
ATOM   1121  HD2 PHE A  77      -6.273  12.048   2.779  1.00 92.00           H  
ATOM   1122  CE1 PHE A  77      -8.577   8.962   3.327  1.00 92.00           C  
ATOM   1123  HE1 PHE A  77      -9.215   8.100   3.458  1.00 92.00           H  
ATOM   1124  CE2 PHE A  77      -6.385  10.004   3.451  1.00 92.00           C  
ATOM   1125  HE2 PHE A  77      -5.330   9.942   3.676  1.00 92.00           H  
ATOM   1126  CZ  PHE A  77      -7.215   8.891   3.664  1.00 92.00           C  
ATOM   1127  HZ  PHE A  77      -6.798   7.976   4.057  1.00 92.00           H  
ATOM   1128  N   GLN A  78      -6.881  13.668  -0.164  1.00 92.88           N  
ATOM   1129  H   GLN A  78      -7.310  14.518   0.171  1.00 92.88           H  
ATOM   1130  CA  GLN A  78      -5.481  13.739  -0.546  1.00 92.88           C  
ATOM   1131  HA  GLN A  78      -5.314  13.065  -1.387  1.00 92.88           H  
ATOM   1132  C   GLN A  78      -4.620  13.284   0.634  1.00 92.88           C  
ATOM   1133  CB  GLN A  78      -5.162  15.176  -0.987  1.00 92.88           C  
ATOM   1134  HB2 GLN A  78      -5.961  15.552  -1.625  1.00 92.88           H  
ATOM   1135  HB3 GLN A  78      -5.097  15.826  -0.115  1.00 92.88           H  
ATOM   1136  O   GLN A  78      -4.642  13.902   1.700  1.00 92.88           O  
ATOM   1137  CG  GLN A  78      -3.844  15.240  -1.764  1.00 92.88           C  
ATOM   1138  HG2 GLN A  78      -3.034  14.843  -1.151  1.00 92.88           H  
ATOM   1139  HG3 GLN A  78      -3.618  16.282  -1.989  1.00 92.88           H  
ATOM   1140  CD  GLN A  78      -3.907  14.485  -3.086  1.00 92.88           C  
ATOM   1141  NE2 GLN A  78      -2.779  14.101  -3.611  1.00 92.88           N  
ATOM   1142 HE21 GLN A  78      -1.895  14.249  -3.145  1.00 92.88           H  
ATOM   1143 HE22 GLN A  78      -2.797  13.628  -4.503  1.00 92.88           H  
ATOM   1144  OE1 GLN A  78      -4.967  14.196  -3.624  1.00 92.88           O  
ATOM   1145  N   SER A  79      -3.899  12.176   0.477  1.00 95.38           N  
ATOM   1146  H   SER A  79      -3.864  11.743  -0.435  1.00 95.38           H  
ATOM   1147  CA  SER A  79      -3.032  11.647   1.531  1.00 95.38           C  
ATOM   1148  HA  SER A  79      -3.473  11.905   2.494  1.00 95.38           H  
ATOM   1149  C   SER A  79      -1.638  12.265   1.459  1.00 95.38           C  
ATOM   1150  CB  SER A  79      -2.984  10.121   1.459  1.00 95.38           C  
ATOM   1151  HB2 SER A  79      -2.718   9.809   0.449  1.00 95.38           H  
ATOM   1152  HB3 SER A  79      -3.976   9.732   1.691  1.00 95.38           H  
ATOM   1153  O   SER A  79      -1.068  12.698   2.468  1.00 95.38           O  
ATOM   1154  OG  SER A  79      -2.045   9.588   2.377  1.00 95.38           O  
ATOM   1155  HG  SER A  79      -1.183   9.717   1.974  1.00 95.38           H  
ATOM   1156  N   HIS A  80      -1.078  12.329   0.260  1.00 94.00           N  
ATOM   1157  H   HIS A  80      -1.603  12.019  -0.546  1.00 94.00           H  
ATOM   1158  CA  HIS A  80       0.270  12.818   0.008  1.00 94.00           C  
ATOM   1159  HA  HIS A  80       0.660  13.341   0.881  1.00 94.00           H  
ATOM   1160  C   HIS A  80       0.232  13.836  -1.116  1.00 94.00           C  
ATOM   1161  CB  HIS A  80       1.187  11.630  -0.279  1.00 94.00           C  
ATOM   1162  HB2 HIS A  80       0.727  11.010  -1.048  1.00 94.00           H  
ATOM   1163  HB3 HIS A  80       2.143  11.990  -0.658  1.00 94.00           H  
ATOM   1164  O   HIS A  80      -0.601  13.742  -2.004  1.00 94.00           O  
ATOM   1165  CG  HIS A  80       1.431  10.780   0.944  1.00 94.00           C  
ATOM   1166  CD2 HIS A  80       2.574  10.775   1.683  1.00 94.00           C  
ATOM   1167  HD2 HIS A  80       3.462  11.352   1.471  1.00 94.00           H  
ATOM   1168  ND1 HIS A  80       0.544   9.848   1.497  1.00 94.00           N  
ATOM   1169  CE1 HIS A  80       1.199   9.264   2.507  1.00 94.00           C  
ATOM   1170  HE1 HIS A  80       0.826   8.442   3.100  1.00 94.00           H  
ATOM   1171  NE2 HIS A  80       2.412   9.812   2.649  1.00 94.00           N  
ATOM   1172  HE2 HIS A  80       3.149   9.448   3.236  1.00 94.00           H  
ATOM   1173  N   GLU A  81       1.097  14.832  -1.032  1.00 88.38           N  
ATOM   1174  H   GLU A  81       1.864  14.781  -0.378  1.00 88.38           H  
ATOM   1175  CA  GLU A  81       1.291  15.826  -2.084  1.00 88.38           C  
ATOM   1176  HA  GLU A  81       0.686  15.579  -2.955  1.00 88.38           H  
ATOM   1177  C   GLU A  81       2.761  15.771  -2.499  1.00 88.38           C  
ATOM   1178  CB  GLU A  81       0.888  17.227  -1.595  1.00 88.38           C  
ATOM   1179  HB2 GLU A  81       1.450  17.476  -0.695  1.00 88.38           H  
ATOM   1180  HB3 GLU A  81       1.167  17.944  -2.366  1.00 88.38           H  
ATOM   1181  O   GLU A  81       3.579  15.304  -1.691  1.00 88.38           O  
ATOM   1182  CG  GLU A  81      -0.623  17.306  -1.288  1.00 88.38           C  
ATOM   1183  HG2 GLU A  81      -1.119  16.425  -1.696  1.00 88.38           H  
ATOM   1184  HG3 GLU A  81      -0.748  17.263  -0.206  1.00 88.38           H  
ATOM   1185  CD  GLU A  81      -1.363  18.541  -1.834  1.00 88.38           C  
ATOM   1186  OE1 GLU A  81      -2.582  18.621  -1.552  1.00 88.38           O  
ATOM   1187  OE2 GLU A  81      -0.741  19.410  -2.483  1.00 88.38           O  
ATOM   1188  N   PRO A  82       3.099  16.205  -3.724  1.00 85.19           N  
ATOM   1189  CA  PRO A  82       4.485  16.255  -4.136  1.00 85.19           C  
ATOM   1190  HA  PRO A  82       4.909  15.255  -4.048  1.00 85.19           H  
ATOM   1191  C   PRO A  82       5.240  17.221  -3.220  1.00 85.19           C  
ATOM   1192  CB  PRO A  82       4.511  16.665  -5.609  1.00 85.19           C  
ATOM   1193  HB2 PRO A  82       4.926  15.856  -6.211  1.00 85.19           H  
ATOM   1194  HB3 PRO A  82       5.106  17.567  -5.754  1.00 85.19           H  
ATOM   1195  O   PRO A  82       4.822  18.358  -2.987  1.00 85.19           O  
ATOM   1196  CG  PRO A  82       3.058  16.920  -6.013  1.00 85.19           C  
ATOM   1197  HG2 PRO A  82       2.759  16.250  -6.820  1.00 85.19           H  
ATOM   1198  HG3 PRO A  82       2.939  17.951  -6.346  1.00 85.19           H  
ATOM   1199  CD  PRO A  82       2.204  16.678  -4.771  1.00 85.19           C  
ATOM   1200  HD2 PRO A  82       1.434  15.942  -4.999  1.00 85.19           H  
ATOM   1201  HD3 PRO A  82       1.740  17.618  -4.472  1.00 85.19           H  
ATOM   1202  N   GLU A  83       6.357  16.759  -2.671  1.00 78.12           N  
ATOM   1203  H   GLU A  83       6.655  15.832  -2.938  1.00 78.12           H  
ATOM   1204  CA  GLU A  83       7.205  17.540  -1.770  1.00 78.12           C  
ATOM   1205  HA  GLU A  83       6.827  18.560  -1.706  1.00 78.12           H  
ATOM   1206  C   GLU A  83       8.620  17.620  -2.352  1.00 78.12           C  
ATOM   1207  CB  GLU A  83       7.191  16.945  -0.343  1.00 78.12           C  
ATOM   1208  HB2 GLU A  83       8.005  17.397   0.224  1.00 78.12           H  
ATOM   1209  HB3 GLU A  83       7.376  15.873  -0.402  1.00 78.12           H  
ATOM   1210  O   GLU A  83       9.104  16.673  -2.963  1.00 78.12           O  
ATOM   1211  CG  GLU A  83       5.876  17.189   0.432  1.00 78.12           C  
ATOM   1212  HG2 GLU A  83       5.036  16.854  -0.177  1.00 78.12           H  
ATOM   1213  HG3 GLU A  83       5.763  18.261   0.587  1.00 78.12           H  
ATOM   1214  CD  GLU A  83       5.807  16.474   1.804  1.00 78.12           C  
ATOM   1215  OE1 GLU A  83       4.690  16.355   2.375  1.00 78.12           O  
ATOM   1216  OE2 GLU A  83       6.865  16.046   2.327  1.00 78.12           O  
ATOM   1217  N   PHE A  84       9.324  18.735  -2.152  1.00 69.19           N  
ATOM   1218  H   PHE A  84       8.901  19.497  -1.642  1.00 69.19           H  
ATOM   1219  CA  PHE A  84      10.726  18.859  -2.560  1.00 69.19           C  
ATOM   1220  HA  PHE A  84      11.010  17.990  -3.154  1.00 69.19           H  
ATOM   1221  C   PHE A  84      11.633  18.873  -1.326  1.00 69.19           C  
ATOM   1222  CB  PHE A  84      10.910  20.076  -3.475  1.00 69.19           C  
ATOM   1223  HB2 PHE A  84      10.851  20.991  -2.887  1.00 69.19           H  
ATOM   1224  HB3 PHE A  84      10.095  20.095  -4.198  1.00 69.19           H  
ATOM   1225  O   PHE A  84      11.595  19.803  -0.516  1.00 69.19           O  
ATOM   1226  CG  PHE A  84      12.215  20.045  -4.250  1.00 69.19           C  
ATOM   1227  CD1 PHE A  84      13.342  20.741  -3.777  1.00 69.19           C  
ATOM   1228  HD1 PHE A  84      13.274  21.298  -2.854  1.00 69.19           H  
ATOM   1229  CD2 PHE A  84      12.305  19.299  -5.441  1.00 69.19           C  
ATOM   1230  HD2 PHE A  84      11.446  18.755  -5.807  1.00 69.19           H  
ATOM   1231  CE1 PHE A  84      14.550  20.706  -4.499  1.00 69.19           C  
ATOM   1232  HE1 PHE A  84      15.413  21.242  -4.134  1.00 69.19           H  
ATOM   1233  CE2 PHE A  84      13.513  19.255  -6.157  1.00 69.19           C  
ATOM   1234  HE2 PHE A  84      13.570  18.675  -7.066  1.00 69.19           H  
ATOM   1235  CZ  PHE A  84      14.634  19.962  -5.691  1.00 69.19           C  
ATOM   1236  HZ  PHE A  84      15.559  19.926  -6.247  1.00 69.19           H  
ATOM   1237  N   ASP A  85      12.469  17.846  -1.173  1.00 62.22           N  
ATOM   1238  H   ASP A  85      12.466  17.126  -1.882  1.00 62.22           H  
ATOM   1239  CA  ASP A  85      13.526  17.803  -0.163  1.00 62.22           C  
ATOM   1240  HA  ASP A  85      13.139  18.222   0.766  1.00 62.22           H  
ATOM   1241  C   ASP A  85      14.691  18.678  -0.633  1.00 62.22           C  
ATOM   1242  CB  ASP A  85      13.952  16.350   0.137  1.00 62.22           C  
ATOM   1243  HB2 ASP A  85      13.063  15.784   0.416  1.00 62.22           H  
ATOM   1244  HB3 ASP A  85      14.366  15.899  -0.765  1.00 62.22           H  
ATOM   1245  O   ASP A  85      15.605  18.220  -1.318  1.00 62.22           O  
ATOM   1246  CG  ASP A  85      14.984  16.218   1.277  1.00 62.22           C  
ATOM   1247  OD1 ASP A  85      15.651  17.227   1.615  1.00 62.22           O  
ATOM   1248  OD2 ASP A  85      15.149  15.085   1.808  1.00 62.22           O  
ATOM   1249  N   TYR A  86      14.669  19.953  -0.245  1.00 60.81           N  
ATOM   1250  H   TYR A  86      13.812  20.286   0.174  1.00 60.81           H  
ATOM   1251  CA  TYR A  86      15.706  20.928  -0.592  1.00 60.81           C  
ATOM   1252  HA  TYR A  86      15.749  21.023  -1.677  1.00 60.81           H  
ATOM   1253  C   TYR A  86      17.111  20.547  -0.109  1.00 60.81           C  
ATOM   1254  CB  TYR A  86      15.345  22.289   0.015  1.00 60.81           C  
ATOM   1255  HB2 TYR A  86      16.162  22.985  -0.176  1.00 60.81           H  
ATOM   1256  HB3 TYR A  86      15.257  22.185   1.097  1.00 60.81           H  
ATOM   1257  O   TYR A  86      18.091  20.969  -0.717  1.00 60.81           O  
ATOM   1258  CG  TYR A  86      14.075  22.899  -0.531  1.00 60.81           C  
ATOM   1259  CD1 TYR A  86      14.117  23.646  -1.723  1.00 60.81           C  
ATOM   1260  HD1 TYR A  86      15.052  23.779  -2.247  1.00 60.81           H  
ATOM   1261  CD2 TYR A  86      12.852  22.705   0.139  1.00 60.81           C  
ATOM   1262  HD2 TYR A  86      12.808  22.106   1.037  1.00 60.81           H  
ATOM   1263  CE1 TYR A  86      12.935  24.202  -2.246  1.00 60.81           C  
ATOM   1264  HE1 TYR A  86      12.947  24.763  -3.168  1.00 60.81           H  
ATOM   1265  CE2 TYR A  86      11.666  23.250  -0.387  1.00 60.81           C  
ATOM   1266  HE2 TYR A  86      10.724  23.067   0.108  1.00 60.81           H  
ATOM   1267  OH  TYR A  86      10.570  24.536  -2.092  1.00 60.81           O  
ATOM   1268  HH  TYR A  86       9.789  24.217  -1.633  1.00 60.81           H  
ATOM   1269  CZ  TYR A  86      11.708  24.002  -1.580  1.00 60.81           C  
ATOM   1270  N   LEU A  87      17.238  19.775   0.978  1.00 56.31           N  
ATOM   1271  H   LEU A  87      16.414  19.324   1.350  1.00 56.31           H  
ATOM   1272  CA  LEU A  87      18.550  19.361   1.486  1.00 56.31           C  
ATOM   1273  HA  LEU A  87      19.232  20.212   1.467  1.00 56.31           H  
ATOM   1274  C   LEU A  87      19.174  18.292   0.595  1.00 56.31           C  
ATOM   1275  CB  LEU A  87      18.423  18.827   2.922  1.00 56.31           C  
ATOM   1276  HB2 LEU A  87      17.661  18.049   2.939  1.00 56.31           H  
ATOM   1277  HB3 LEU A  87      19.368  18.363   3.204  1.00 56.31           H  
ATOM   1278  O   LEU A  87      20.396  18.229   0.468  1.00 56.31           O  
ATOM   1279  CG  LEU A  87      18.077  19.892   3.971  1.00 56.31           C  
ATOM   1280  HG  LEU A  87      17.176  20.428   3.675  1.00 56.31           H  
ATOM   1281  CD1 LEU A  87      17.815  19.207   5.313  1.00 56.31           C  
ATOM   1282 HD11 LEU A  87      16.986  18.508   5.203  1.00 56.31           H  
ATOM   1283 HD12 LEU A  87      18.704  18.668   5.641  1.00 56.31           H  
ATOM   1284 HD13 LEU A  87      17.543  19.954   6.060  1.00 56.31           H  
ATOM   1285  CD2 LEU A  87      19.219  20.895   4.166  1.00 56.31           C  
ATOM   1286 HD21 LEU A  87      18.966  21.586   4.970  1.00 56.31           H  
ATOM   1287 HD22 LEU A  87      20.143  20.371   4.412  1.00 56.31           H  
ATOM   1288 HD23 LEU A  87      19.363  21.474   3.254  1.00 56.31           H  
ATOM   1289  N   LYS A  88      18.337  17.445  -0.006  1.00 56.38           N  
ATOM   1290  H   LYS A  88      17.351  17.537   0.196  1.00 56.38           H  
ATOM   1291  CA  LYS A  88      18.779  16.372  -0.900  1.00 56.38           C  
ATOM   1292  HA  LYS A  88      19.855  16.237  -0.791  1.00 56.38           H  
ATOM   1293  C   LYS A  88      18.578  16.697  -2.379  1.00 56.38           C  
ATOM   1294  CB  LYS A  88      18.100  15.061  -0.501  1.00 56.38           C  
ATOM   1295  HB2 LYS A  88      18.454  14.275  -1.168  1.00 56.38           H  
ATOM   1296  HB3 LYS A  88      17.022  15.165  -0.621  1.00 56.38           H  
ATOM   1297  O   LYS A  88      19.018  15.912  -3.213  1.00 56.38           O  
ATOM   1298  CG  LYS A  88      18.428  14.661   0.945  1.00 56.38           C  
ATOM   1299  HG2 LYS A  88      18.029  15.413   1.626  1.00 56.38           H  
ATOM   1300  HG3 LYS A  88      19.508  14.597   1.079  1.00 56.38           H  
ATOM   1301  CD  LYS A  88      17.791  13.310   1.268  1.00 56.38           C  
ATOM   1302  HD2 LYS A  88      18.312  12.511   0.740  1.00 56.38           H  
ATOM   1303  HD3 LYS A  88      16.757  13.335   0.925  1.00 56.38           H  
ATOM   1304  CE  LYS A  88      17.829  13.068   2.778  1.00 56.38           C  
ATOM   1305  HE2 LYS A  88      17.818  14.042   3.268  1.00 56.38           H  
ATOM   1306  HE3 LYS A  88      18.749  12.551   3.049  1.00 56.38           H  
ATOM   1307  NZ  LYS A  88      16.624  12.322   3.199  1.00 56.38           N  
ATOM   1308  HZ1 LYS A  88      15.825  12.880   2.931  1.00 56.38           H  
ATOM   1309  HZ2 LYS A  88      16.581  12.204   4.201  1.00 56.38           H  
ATOM   1310  HZ3 LYS A  88      16.549  11.425   2.740  1.00 56.38           H  
ATOM   1311  N   SER A  89      17.938  17.822  -2.696  1.00 59.88           N  
ATOM   1312  H   SER A  89      17.577  18.376  -1.932  1.00 59.88           H  
ATOM   1313  CA  SER A  89      17.467  18.179  -4.039  1.00 59.88           C  
ATOM   1314  HA  SER A  89      16.778  19.017  -3.928  1.00 59.88           H  
ATOM   1315  C   SER A  89      16.667  17.044  -4.685  1.00 59.88           C  
ATOM   1316  CB  SER A  89      18.627  18.649  -4.919  1.00 59.88           C  
ATOM   1317  HB2 SER A  89      18.240  18.959  -5.890  1.00 59.88           H  
ATOM   1318  HB3 SER A  89      19.328  17.828  -5.065  1.00 59.88           H  
ATOM   1319  O   SER A  89      16.878  16.715  -5.851  1.00 59.88           O  
ATOM   1320  OG  SER A  89      19.296  19.742  -4.316  1.00 59.88           O  
ATOM   1321  HG  SER A  89      20.079  19.940  -4.835  1.00 59.88           H  
ATOM   1322  N   LEU A  90      15.807  16.399  -3.892  1.00 65.50           N  
ATOM   1323  H   LEU A  90      15.623  16.793  -2.980  1.00 65.50           H  
ATOM   1324  CA  LEU A  90      14.988  15.268  -4.321  1.00 65.50           C  
ATOM   1325  HA  LEU A  90      15.235  15.004  -5.349  1.00 65.50           H  
ATOM   1326  C   LEU A  90      13.521  15.664  -4.308  1.00 65.50           C  
ATOM   1327  CB  LEU A  90      15.230  14.041  -3.422  1.00 65.50           C  
ATOM   1328  HB2 LEU A  90      15.233  14.372  -2.383  1.00 65.50           H  
ATOM   1329  HB3 LEU A  90      14.393  13.353  -3.542  1.00 65.50           H  
ATOM   1330  O   LEU A  90      13.001  16.102  -3.285  1.00 65.50           O  
ATOM   1331  CG  LEU A  90      16.529  13.278  -3.726  1.00 65.50           C  
ATOM   1332  HG  LEU A  90      17.369  13.973  -3.747  1.00 65.50           H  
ATOM   1333  CD1 LEU A  90      16.789  12.243  -2.626  1.00 65.50           C  
ATOM   1334 HD11 LEU A  90      17.763  11.780  -2.787  1.00 65.50           H  
ATOM   1335 HD12 LEU A  90      16.008  11.484  -2.651  1.00 65.50           H  
ATOM   1336 HD13 LEU A  90      16.776  12.734  -1.653  1.00 65.50           H  
ATOM   1337  CD2 LEU A  90      16.465  12.520  -5.055  1.00 65.50           C  
ATOM   1338 HD21 LEU A  90      15.592  11.868  -5.076  1.00 65.50           H  
ATOM   1339 HD22 LEU A  90      16.389  13.231  -5.878  1.00 65.50           H  
ATOM   1340 HD23 LEU A  90      17.374  11.935  -5.194  1.00 65.50           H  
ATOM   1341  N   GLU A  91      12.860  15.450  -5.434  1.00 72.12           N  
ATOM   1342  H   GLU A  91      13.341  15.066  -6.235  1.00 72.12           H  
ATOM   1343  CA  GLU A  91      11.408  15.423  -5.483  1.00 72.12           C  
ATOM   1344  HA  GLU A  91      11.015  16.265  -4.913  1.00 72.12           H  
ATOM   1345  C   GLU A  91      10.916  14.128  -4.827  1.00 72.12           C  
ATOM   1346  CB  GLU A  91      10.971  15.599  -6.938  1.00 72.12           C  
ATOM   1347  HB2 GLU A  91      11.520  16.455  -7.331  1.00 72.12           H  
ATOM   1348  HB3 GLU A  91      11.246  14.717  -7.515  1.00 72.12           H  
ATOM   1349  O   GLU A  91      11.498  13.053  -4.996  1.00 72.12           O  
ATOM   1350  CG  GLU A  91       9.471  15.880  -7.096  1.00 72.12           C  
ATOM   1351  HG2 GLU A  91       9.174  16.601  -6.335  1.00 72.12           H  
ATOM   1352  HG3 GLU A  91       8.915  14.957  -6.928  1.00 72.12           H  
ATOM   1353  CD  GLU A  91       9.141  16.457  -8.486  1.00 72.12           C  
ATOM   1354  OE1 GLU A  91       8.058  17.069  -8.607  1.00 72.12           O  
ATOM   1355  OE2 GLU A  91      10.010  16.386  -9.388  1.00 72.12           O  
ATOM   1356  N   ILE A  92       9.896  14.261  -3.992  1.00 73.88           N  
ATOM   1357  H   ILE A  92       9.487  15.178  -3.885  1.00 73.88           H  
ATOM   1358  CA  ILE A  92       9.199  13.173  -3.328  1.00 73.88           C  
ATOM   1359  HA  ILE A  92       9.724  12.232  -3.493  1.00 73.88           H  
ATOM   1360  C   ILE A  92       7.835  13.104  -3.993  1.00 73.88           C  
ATOM   1361  CB  ILE A  92       9.076  13.429  -1.809  1.00 73.88           C  
ATOM   1362  HB  ILE A  92       8.465  14.318  -1.656  1.00 73.88           H  
ATOM   1363  O   ILE A  92       6.994  13.970  -3.751  1.00 73.88           O  
ATOM   1364  CG1 ILE A  92      10.451  13.687  -1.151  1.00 73.88           C  
ATOM   1365 HG12 ILE A  92      11.100  12.828  -1.322  1.00 73.88           H  
ATOM   1366 HG13 ILE A  92      10.916  14.549  -1.629  1.00 73.88           H  
ATOM   1367  CG2 ILE A  92       8.352  12.233  -1.165  1.00 73.88           C  
ATOM   1368 HG21 ILE A  92       8.961  11.333  -1.249  1.00 73.88           H  
ATOM   1369 HG22 ILE A  92       8.113  12.450  -0.124  1.00 73.88           H  
ATOM   1370 HG23 ILE A  92       7.414  12.057  -1.692  1.00 73.88           H  
ATOM   1371  CD1 ILE A  92      10.379  14.000   0.351  1.00 73.88           C  
ATOM   1372 HD11 ILE A  92       9.749  14.875   0.513  1.00 73.88           H  
ATOM   1373 HD12 ILE A  92       9.975  13.157   0.911  1.00 73.88           H  
ATOM   1374 HD13 ILE A  92      11.381  14.210   0.723  1.00 73.88           H  
ATOM   1375  N   GLU A  93       7.625  12.072  -4.804  1.00 83.25           N  
ATOM   1376  H   GLU A  93       8.374  11.428  -5.014  1.00 83.25           H  
ATOM   1377  CA  GLU A  93       6.348  11.858  -5.477  1.00 83.25           C  
ATOM   1378  HA  GLU A  93       6.115  12.738  -6.077  1.00 83.25           H  
ATOM   1379  C   GLU A  93       5.208  11.669  -4.469  1.00 83.25           C  
ATOM   1380  CB  GLU A  93       6.419  10.647  -6.421  1.00 83.25           C  
ATOM   1381  HB2 GLU A  93       6.661   9.755  -5.843  1.00 83.25           H  
ATOM   1382  HB3 GLU A  93       5.430  10.512  -6.860  1.00 83.25           H  
ATOM   1383  O   GLU A  93       5.372  11.138  -3.361  1.00 83.25           O  
ATOM   1384  CG  GLU A  93       7.441  10.815  -7.557  1.00 83.25           C  
ATOM   1385  HG2 GLU A  93       8.445  10.815  -7.133  1.00 83.25           H  
ATOM   1386  HG3 GLU A  93       7.274  11.784  -8.029  1.00 83.25           H  
ATOM   1387  CD  GLU A  93       7.340   9.712  -8.631  1.00 83.25           C  
ATOM   1388  OE1 GLU A  93       8.022   9.864  -9.668  1.00 83.25           O  
ATOM   1389  OE2 GLU A  93       6.575   8.730  -8.438  1.00 83.25           O  
ATOM   1390  N   GLU A  94       4.011  12.083  -4.867  1.00 86.94           N  
ATOM   1391  H   GLU A  94       3.937  12.604  -5.729  1.00 86.94           H  
ATOM   1392  CA  GLU A  94       2.795  11.915  -4.085  1.00 86.94           C  
ATOM   1393  HA  GLU A  94       3.031  12.149  -3.047  1.00 86.94           H  
ATOM   1394  C   GLU A  94       2.256  10.483  -4.101  1.00 86.94           C  
ATOM   1395  CB  GLU A  94       1.727  12.919  -4.531  1.00 86.94           C  
ATOM   1396  HB2 GLU A  94       2.118  13.927  -4.393  1.00 86.94           H  
ATOM   1397  HB3 GLU A  94       0.888  12.810  -3.845  1.00 86.94           H  
ATOM   1398  O   GLU A  94       1.473  10.123  -3.221  1.00 86.94           O  
ATOM   1399  CG  GLU A  94       1.173  12.789  -5.958  1.00 86.94           C  
ATOM   1400  HG2 GLU A  94       0.163  13.197  -5.928  1.00 86.94           H  
ATOM   1401  HG3 GLU A  94       1.099  11.735  -6.224  1.00 86.94           H  
ATOM   1402  CD  GLU A  94       1.939  13.565  -7.036  1.00 86.94           C  
ATOM   1403  OE1 GLU A  94       1.271  14.010  -7.995  1.00 86.94           O  
ATOM   1404  OE2 GLU A  94       3.168  13.734  -6.875  1.00 86.94           O  
ATOM   1405  N   LYS A  95       2.692   9.655  -5.056  1.00 93.56           N  
ATOM   1406  H   LYS A  95       3.327  10.047  -5.737  1.00 93.56           H  
ATOM   1407  CA  LYS A  95       2.217   8.284  -5.261  1.00 93.56           C  
ATOM   1408  HA  LYS A  95       1.217   8.341  -5.691  1.00 93.56           H  
ATOM   1409  C   LYS A  95       2.115   7.499  -3.958  1.00 93.56           C  
ATOM   1410  CB  LYS A  95       3.158   7.588  -6.253  1.00 93.56           C  
ATOM   1411  HB2 LYS A  95       4.183   7.737  -5.913  1.00 93.56           H  
ATOM   1412  HB3 LYS A  95       3.056   8.056  -7.232  1.00 93.56           H  
ATOM   1413  O   LYS A  95       3.091   7.332  -3.228  1.00 93.56           O  
ATOM   1414  CG  LYS A  95       2.891   6.079  -6.368  1.00 93.56           C  
ATOM   1415  HG2 LYS A  95       1.890   5.878  -6.748  1.00 93.56           H  
ATOM   1416  HG3 LYS A  95       2.991   5.611  -5.389  1.00 93.56           H  
ATOM   1417  CD  LYS A  95       3.934   5.451  -7.280  1.00 93.56           C  
ATOM   1418  HD2 LYS A  95       3.778   5.766  -8.312  1.00 93.56           H  
ATOM   1419  HD3 LYS A  95       4.914   5.805  -6.960  1.00 93.56           H  
ATOM   1420  CE  LYS A  95       3.852   3.930  -7.152  1.00 93.56           C  
ATOM   1421  HE2 LYS A  95       3.284   3.523  -7.988  1.00 93.56           H  
ATOM   1422  HE3 LYS A  95       3.335   3.686  -6.224  1.00 93.56           H  
ATOM   1423  NZ  LYS A  95       5.222   3.386  -7.090  1.00 93.56           N  
ATOM   1424  HZ1 LYS A  95       5.230   2.376  -7.084  1.00 93.56           H  
ATOM   1425  HZ2 LYS A  95       5.789   3.763  -7.836  1.00 93.56           H  
ATOM   1426  HZ3 LYS A  95       5.629   3.715  -6.226  1.00 93.56           H  
ATOM   1427  N   ILE A  96       0.949   6.902  -3.715  1.00 97.12           N  
ATOM   1428  H   ILE A  96       0.180   7.070  -4.348  1.00 97.12           H  
ATOM   1429  CA  ILE A  96       0.759   6.016  -2.566  1.00 97.12           C  
ATOM   1430  HA  ILE A  96       1.309   6.432  -1.721  1.00 97.12           H  
ATOM   1431  C   ILE A  96       1.354   4.643  -2.879  1.00 97.12           C  
ATOM   1432  CB  ILE A  96      -0.727   5.928  -2.165  1.00 97.12           C  
ATOM   1433  HB  ILE A  96      -1.265   5.396  -2.951  1.00 97.12           H  
ATOM   1434  O   ILE A  96       0.822   3.899  -3.697  1.00 97.12           O  
ATOM   1435  CG1 ILE A  96      -1.406   7.303  -1.998  1.00 97.12           C  
ATOM   1436 HG12 ILE A  96      -2.448   7.154  -1.715  1.00 97.12           H  
ATOM   1437 HG13 ILE A  96      -1.417   7.809  -2.963  1.00 97.12           H  
ATOM   1438  CG2 ILE A  96      -0.854   5.126  -0.859  1.00 97.12           C  
ATOM   1439 HG21 ILE A  96      -1.897   5.112  -0.542  1.00 97.12           H  
ATOM   1440 HG22 ILE A  96      -0.513   4.103  -1.017  1.00 97.12           H  
ATOM   1441 HG23 ILE A  96      -0.242   5.574  -0.076  1.00 97.12           H  
ATOM   1442  CD1 ILE A  96      -0.744   8.219  -0.960  1.00 97.12           C  
ATOM   1443 HD11 ILE A  96       0.317   8.348  -1.176  1.00 97.12           H  
ATOM   1444 HD12 ILE A  96      -1.211   9.203  -1.001  1.00 97.12           H  
ATOM   1445 HD13 ILE A  96      -0.871   7.811   0.043  1.00 97.12           H  
ATOM   1446  N   ASN A  97       2.440   4.268  -2.210  1.00 96.81           N  
ATOM   1447  H   ASN A  97       2.843   4.922  -1.554  1.00 96.81           H  
ATOM   1448  CA  ASN A  97       3.087   2.972  -2.426  1.00 96.81           C  
ATOM   1449  HA  ASN A  97       3.060   2.725  -3.487  1.00 96.81           H  
ATOM   1450  C   ASN A  97       2.368   1.839  -1.704  1.00 96.81           C  
ATOM   1451  CB  ASN A  97       4.548   3.057  -1.966  1.00 96.81           C  
ATOM   1452  HB2 ASN A  97       4.967   2.054  -1.888  1.00 96.81           H  
ATOM   1453  HB3 ASN A  97       4.605   3.529  -0.986  1.00 96.81           H  
ATOM   1454  O   ASN A  97       2.256   0.733  -2.228  1.00 96.81           O  
ATOM   1455  CG  ASN A  97       5.416   3.827  -2.937  1.00 96.81           C  
ATOM   1456  ND2 ASN A  97       6.572   4.224  -2.483  1.00 96.81           N  
ATOM   1457 HD21 ASN A  97       6.920   3.908  -1.589  1.00 96.81           H  
ATOM   1458 HD22 ASN A  97       7.131   4.815  -3.083  1.00 96.81           H  
ATOM   1459  OD1 ASN A  97       5.094   4.001  -4.107  1.00 96.81           O  
ATOM   1460  N   LYS A  98       1.915   2.103  -0.477  1.00 97.75           N  
ATOM   1461  H   LYS A  98       2.036   3.044  -0.130  1.00 97.75           H  
ATOM   1462  CA  LYS A  98       1.215   1.131   0.358  1.00 97.75           C  
ATOM   1463  HA  LYS A  98       0.622   0.481  -0.285  1.00 97.75           H  
ATOM   1464  C   LYS A  98       0.249   1.833   1.296  1.00 97.75           C  
ATOM   1465  CB  LYS A  98       2.214   0.288   1.172  1.00 97.75           C  
ATOM   1466  HB2 LYS A  98       2.891   0.985   1.667  1.00 97.75           H  
ATOM   1467  HB3 LYS A  98       1.669  -0.266   1.936  1.00 97.75           H  
ATOM   1468  O   LYS A  98       0.486   2.945   1.772  1.00 97.75           O  
ATOM   1469  CG  LYS A  98       3.087  -0.714   0.399  1.00 97.75           C  
ATOM   1470  HG2 LYS A  98       3.698  -0.177  -0.326  1.00 97.75           H  
ATOM   1471  HG3 LYS A  98       3.772  -1.175   1.111  1.00 97.75           H  
ATOM   1472  CD  LYS A  98       2.304  -1.838  -0.302  1.00 97.75           C  
ATOM   1473  HD2 LYS A  98       1.530  -1.420  -0.946  1.00 97.75           H  
ATOM   1474  HD3 LYS A  98       1.839  -2.480   0.446  1.00 97.75           H  
ATOM   1475  CE  LYS A  98       3.285  -2.639  -1.166  1.00 97.75           C  
ATOM   1476  HE2 LYS A  98       3.694  -1.959  -1.914  1.00 97.75           H  
ATOM   1477  HE3 LYS A  98       4.121  -2.973  -0.551  1.00 97.75           H  
ATOM   1478  NZ  LYS A  98       2.653  -3.794  -1.850  1.00 97.75           N  
ATOM   1479  HZ1 LYS A  98       3.305  -4.258  -2.466  1.00 97.75           H  
ATOM   1480  HZ2 LYS A  98       2.279  -4.491  -1.221  1.00 97.75           H  
ATOM   1481  HZ3 LYS A  98       1.898  -3.525  -2.464  1.00 97.75           H  
ATOM   1482  N   ILE A  99      -0.817   1.114   1.595  1.00 97.94           N  
ATOM   1483  H   ILE A  99      -0.899   0.203   1.166  1.00 97.94           H  
ATOM   1484  CA  ILE A  99      -1.771   1.400   2.656  1.00 97.94           C  
ATOM   1485  HA  ILE A  99      -1.463   2.295   3.198  1.00 97.94           H  
ATOM   1486  C   ILE A  99      -1.719   0.217   3.632  1.00 97.94           C  
ATOM   1487  CB  ILE A  99      -3.141   1.669   2.001  1.00 97.94           C  
ATOM   1488  HB  ILE A  99      -3.342   0.888   1.267  1.00 97.94           H  
ATOM   1489  O   ILE A  99      -1.281  -0.855   3.226  1.00 97.94           O  
ATOM   1490  CG1 ILE A  99      -3.101   3.039   1.285  1.00 97.94           C  
ATOM   1491 HG12 ILE A  99      -2.245   3.063   0.610  1.00 97.94           H  
ATOM   1492 HG13 ILE A  99      -2.960   3.834   2.017  1.00 97.94           H  
ATOM   1493  CG2 ILE A  99      -4.266   1.651   3.027  1.00 97.94           C  
ATOM   1494 HG21 ILE A  99      -5.213   1.889   2.542  1.00 97.94           H  
ATOM   1495 HG22 ILE A  99      -4.367   0.656   3.459  1.00 97.94           H  
ATOM   1496 HG23 ILE A  99      -4.042   2.379   3.807  1.00 97.94           H  
ATOM   1497  CD1 ILE A  99      -4.347   3.347   0.449  1.00 97.94           C  
ATOM   1498 HD11 ILE A  99      -4.125   4.164  -0.237  1.00 97.94           H  
ATOM   1499 HD12 ILE A  99      -5.171   3.650   1.096  1.00 97.94           H  
ATOM   1500 HD13 ILE A  99      -4.643   2.471  -0.127  1.00 97.94           H  
ATOM   1501  N   ARG A 100      -2.069   0.427   4.909  1.00 98.12           N  
ATOM   1502  H   ARG A 100      -2.266   1.381   5.176  1.00 98.12           H  
ATOM   1503  CA  ARG A 100      -2.355  -0.627   5.897  1.00 98.12           C  
ATOM   1504  HA  ARG A 100      -2.754  -1.488   5.361  1.00 98.12           H  
ATOM   1505  C   ARG A 100      -3.433  -0.188   6.882  1.00 98.12           C  
ATOM   1506  CB  ARG A 100      -1.095  -1.058   6.670  1.00 98.12           C  
ATOM   1507  HB2 ARG A 100      -0.626  -0.176   7.107  1.00 98.12           H  
ATOM   1508  HB3 ARG A 100      -1.415  -1.709   7.484  1.00 98.12           H  
ATOM   1509  O   ARG A 100      -3.332   0.894   7.462  1.00 98.12           O  
ATOM   1510  CG  ARG A 100      -0.040  -1.842   5.882  1.00 98.12           C  
ATOM   1511  HG2 ARG A 100       0.819  -2.008   6.533  1.00 98.12           H  
ATOM   1512  HG3 ARG A 100       0.302  -1.249   5.034  1.00 98.12           H  
ATOM   1513  CD  ARG A 100      -0.558  -3.206   5.408  1.00 98.12           C  
ATOM   1514  HD2 ARG A 100      -1.520  -3.072   4.912  1.00 98.12           H  
ATOM   1515  HD3 ARG A 100      -0.729  -3.846   6.274  1.00 98.12           H  
ATOM   1516  NE  ARG A 100       0.402  -3.855   4.499  1.00 98.12           N  
ATOM   1517  HE  ARG A 100       1.368  -3.849   4.795  1.00 98.12           H  
ATOM   1518  NH1 ARG A 100      -1.025  -4.259   2.719  1.00 98.12           N  
ATOM   1519 HH11 ARG A 100      -1.719  -3.654   3.133  1.00 98.12           H  
ATOM   1520 HH12 ARG A 100      -1.210  -4.540   1.767  1.00 98.12           H  
ATOM   1521  NH2 ARG A 100       1.096  -4.884   2.601  1.00 98.12           N  
ATOM   1522 HH21 ARG A 100       0.927  -5.052   1.619  1.00 98.12           H  
ATOM   1523 HH22 ARG A 100       2.022  -4.891   3.002  1.00 98.12           H  
ATOM   1524  CZ  ARG A 100       0.139  -4.330   3.293  1.00 98.12           C  
ATOM   1525  N   TRP A 101      -4.443  -1.017   7.125  1.00 97.75           N  
ATOM   1526  H   TRP A 101      -4.482  -1.884   6.610  1.00 97.75           H  
ATOM   1527  CA  TRP A 101      -5.474  -0.721   8.129  1.00 97.75           C  
ATOM   1528  HA  TRP A 101      -5.693   0.346   8.108  1.00 97.75           H  
ATOM   1529  C   TRP A 101      -5.028  -1.073   9.544  1.00 97.75           C  
ATOM   1530  CB  TRP A 101      -6.769  -1.456   7.803  1.00 97.75           C  
ATOM   1531  HB2 TRP A 101      -7.453  -1.355   8.646  1.00 97.75           H  
ATOM   1532  HB3 TRP A 101      -6.556  -2.517   7.675  1.00 97.75           H  
ATOM   1533  O   TRP A 101      -4.491  -2.145   9.787  1.00 97.75           O  
ATOM   1534  CG  TRP A 101      -7.465  -0.942   6.591  1.00 97.75           C  
ATOM   1535  CD1 TRP A 101      -7.336  -1.449   5.348  1.00 97.75           C  
ATOM   1536  HD1 TRP A 101      -6.711  -2.295   5.102  1.00 97.75           H  
ATOM   1537  CD2 TRP A 101      -8.398   0.170   6.481  1.00 97.75           C  
ATOM   1538  CE2 TRP A 101      -8.840   0.245   5.125  1.00 97.75           C  
ATOM   1539  CE3 TRP A 101      -8.921   1.114   7.394  1.00 97.75           C  
ATOM   1540  HE3 TRP A 101      -8.592   1.088   8.422  1.00 97.75           H  
ATOM   1541  NE1 TRP A 101      -8.156  -0.763   4.476  1.00 97.75           N  
ATOM   1542  HE1 TRP A 101      -8.255  -1.021   3.504  1.00 97.75           H  
ATOM   1543  CH2 TRP A 101     -10.276   2.126   5.633  1.00 97.75           C  
ATOM   1544  HH2 TRP A 101     -11.004   2.861   5.321  1.00 97.75           H  
ATOM   1545  CZ2 TRP A 101      -9.793   1.185   4.710  1.00 97.75           C  
ATOM   1546  HZ2 TRP A 101     -10.159   1.173   3.694  1.00 97.75           H  
ATOM   1547  CZ3 TRP A 101      -9.837   2.095   6.968  1.00 97.75           C  
ATOM   1548  HZ3 TRP A 101     -10.217   2.822   7.671  1.00 97.75           H  
ATOM   1549  N   LEU A 102      -5.345  -0.213  10.507  1.00 96.69           N  
ATOM   1550  H   LEU A 102      -5.847   0.623  10.244  1.00 96.69           H  
ATOM   1551  CA  LEU A 102      -5.236  -0.516  11.935  1.00 96.69           C  
ATOM   1552  HA  LEU A 102      -4.536  -1.340  12.072  1.00 96.69           H  
ATOM   1553  C   LEU A 102      -6.599  -0.944  12.500  1.00 96.69           C  
ATOM   1554  CB  LEU A 102      -4.687   0.723  12.652  1.00 96.69           C  
ATOM   1555  HB2 LEU A 102      -4.961   0.711  13.706  1.00 96.69           H  
ATOM   1556  HB3 LEU A 102      -5.152   1.588  12.180  1.00 96.69           H  
ATOM   1557  O   LEU A 102      -7.639  -0.616  11.920  1.00 96.69           O  
ATOM   1558  CG  LEU A 102      -3.167   0.871  12.521  1.00 96.69           C  
ATOM   1559  HG  LEU A 102      -2.856   0.588  11.515  1.00 96.69           H  
ATOM   1560  CD1 LEU A 102      -2.783   2.328  12.712  1.00 96.69           C  
ATOM   1561 HD11 LEU A 102      -3.126   2.693  13.680  1.00 96.69           H  
ATOM   1562 HD12 LEU A 102      -1.699   2.424  12.638  1.00 96.69           H  
ATOM   1563 HD13 LEU A 102      -3.237   2.893  11.898  1.00 96.69           H  
ATOM   1564  CD2 LEU A 102      -2.427   0.027  13.556  1.00 96.69           C  
ATOM   1565 HD21 LEU A 102      -1.356   0.072  13.356  1.00 96.69           H  
ATOM   1566 HD22 LEU A 102      -2.742  -1.014  13.481  1.00 96.69           H  
ATOM   1567 HD23 LEU A 102      -2.628   0.385  14.565  1.00 96.69           H  
ATOM   1568  N   PRO A 103      -6.631  -1.644  13.647  1.00 92.88           N  
ATOM   1569  CA  PRO A 103      -7.883  -1.944  14.327  1.00 92.88           C  
ATOM   1570  HA  PRO A 103      -8.484  -2.576  13.674  1.00 92.88           H  
ATOM   1571  C   PRO A 103      -8.661  -0.674  14.682  1.00 92.88           C  
ATOM   1572  CB  PRO A 103      -7.510  -2.735  15.582  1.00 92.88           C  
ATOM   1573  HB2 PRO A 103      -7.388  -2.063  16.431  1.00 92.88           H  
ATOM   1574  HB3 PRO A 103      -8.247  -3.506  15.808  1.00 92.88           H  
ATOM   1575  O   PRO A 103      -8.089   0.340  15.098  1.00 92.88           O  
ATOM   1576  CG  PRO A 103      -6.157  -3.338  15.226  1.00 92.88           C  
ATOM   1577  HG2 PRO A 103      -6.302  -4.256  14.655  1.00 92.88           H  
ATOM   1578  HG3 PRO A 103      -5.570  -3.529  16.124  1.00 92.88           H  
ATOM   1579  CD  PRO A 103      -5.516  -2.275  14.335  1.00 92.88           C  
ATOM   1580  HD2 PRO A 103      -4.827  -2.752  13.638  1.00 92.88           H  
ATOM   1581  HD3 PRO A 103      -4.995  -1.540  14.948  1.00 92.88           H  
ATOM   1582  N   GLN A 104      -9.985  -0.752  14.561  1.00 91.69           N  
ATOM   1583  H   GLN A 104     -10.390  -1.608  14.209  1.00 91.69           H  
ATOM   1584  CA  GLN A 104     -10.887   0.328  14.943  1.00 91.69           C  
ATOM   1585  HA  GLN A 104     -10.620   1.215  14.367  1.00 91.69           H  
ATOM   1586  C   GLN A 104     -10.749   0.640  16.444  1.00 91.69           C  
ATOM   1587  CB  GLN A 104     -12.321  -0.085  14.576  1.00 91.69           C  
ATOM   1588  HB2 GLN A 104     -12.326  -0.491  13.565  1.00 91.69           H  
ATOM   1589  HB3 GLN A 104     -12.652  -0.866  15.261  1.00 91.69           H  
ATOM   1590  O   GLN A 104     -10.728  -0.271  17.274  1.00 91.69           O  
ATOM   1591  CG  GLN A 104     -13.310   1.091  14.622  1.00 91.69           C  
ATOM   1592  HG2 GLN A 104     -13.005   1.830  13.881  1.00 91.69           H  
ATOM   1593  HG3 GLN A 104     -13.297   1.555  15.608  1.00 91.69           H  
ATOM   1594  CD  GLN A 104     -14.743   0.680  14.303  1.00 91.69           C  
ATOM   1595  NE2 GLN A 104     -15.652   1.621  14.148  1.00 91.69           N  
ATOM   1596 HE21 GLN A 104     -15.407   2.597  14.069  1.00 91.69           H  
ATOM   1597 HE22 GLN A 104     -16.573   1.295  13.892  1.00 91.69           H  
ATOM   1598  OE1 GLN A 104     -15.079  -0.484  14.184  1.00 91.69           O  
ATOM   1599  N   LYS A 105     -10.693   1.928  16.816  1.00 85.50           N  
ATOM   1600  H   LYS A 105     -10.766   2.623  16.087  1.00 85.50           H  
ATOM   1601  CA  LYS A 105     -10.697   2.378  18.225  1.00 85.50           C  
ATOM   1602  HA  LYS A 105     -10.995   1.540  18.854  1.00 85.50           H  
ATOM   1603  C   LYS A 105     -11.735   3.486  18.417  1.00 85.50           C  
ATOM   1604  CB  LYS A 105      -9.297   2.841  18.699  1.00 85.50           C  
ATOM   1605  HB2 LYS A 105      -9.389   3.175  19.733  1.00 85.50           H  
ATOM   1606  HB3 LYS A 105      -8.975   3.700  18.111  1.00 85.50           H  
ATOM   1607  O   LYS A 105     -11.703   4.480  17.697  1.00 85.50           O  
ATOM   1608  CG  LYS A 105      -8.192   1.767  18.646  1.00 85.50           C  
ATOM   1609  HG2 LYS A 105      -8.088   1.414  17.620  1.00 85.50           H  
ATOM   1610  HG3 LYS A 105      -8.494   0.926  19.270  1.00 85.50           H  
ATOM   1611  CD  LYS A 105      -6.816   2.286  19.126  1.00 85.50           C  
ATOM   1612  HD2 LYS A 105      -6.908   2.665  20.144  1.00 85.50           H  
ATOM   1613  HD3 LYS A 105      -6.489   3.088  18.465  1.00 85.50           H  
ATOM   1614  CE  LYS A 105      -5.787   1.136  19.095  1.00 85.50           C  
ATOM   1615  HE2 LYS A 105      -5.752   0.738  18.080  1.00 85.50           H  
ATOM   1616  HE3 LYS A 105      -6.157   0.332  19.730  1.00 85.50           H  
ATOM   1617  NZ  LYS A 105      -4.406   1.506  19.529  1.00 85.50           N  
ATOM   1618  HZ1 LYS A 105      -3.981   2.193  18.923  1.00 85.50           H  
ATOM   1619  HZ2 LYS A 105      -4.373   1.817  20.490  1.00 85.50           H  
ATOM   1620  HZ3 LYS A 105      -3.805   0.696  19.481  1.00 85.50           H  
ATOM   1621  N   ASN A 106     -12.613   3.356  19.418  1.00 76.50           N  
ATOM   1622  H   ASN A 106     -12.540   2.537  20.005  1.00 76.50           H  
ATOM   1623  CA  ASN A 106     -13.640   4.353  19.779  1.00 76.50           C  
ATOM   1624  HA  ASN A 106     -14.377   3.856  20.409  1.00 76.50           H  
ATOM   1625  C   ASN A 106     -14.420   4.915  18.563  1.00 76.50           C  
ATOM   1626  CB  ASN A 106     -12.999   5.483  20.618  1.00 76.50           C  
ATOM   1627  HB2 ASN A 106     -12.248   5.990  20.013  1.00 76.50           H  
ATOM   1628  HB3 ASN A 106     -13.769   6.211  20.875  1.00 76.50           H  
ATOM   1629  O   ASN A 106     -14.406   6.122  18.335  1.00 76.50           O  
ATOM   1630  CG  ASN A 106     -12.360   5.032  21.914  1.00 76.50           C  
ATOM   1631  ND2 ASN A 106     -11.518   5.852  22.497  1.00 76.50           N  
ATOM   1632 HD21 ASN A 106     -11.353   6.775  22.123  1.00 76.50           H  
ATOM   1633 HD22 ASN A 106     -11.140   5.531  23.377  1.00 76.50           H  
ATOM   1634  OD1 ASN A 106     -12.595   3.952  22.421  1.00 76.50           O  
ATOM   1635  N   ALA A 107     -15.051   4.055  17.757  1.00 81.88           N  
ATOM   1636  H   ALA A 107     -15.025   3.078  18.011  1.00 81.88           H  
ATOM   1637  CA  ALA A 107     -15.763   4.378  16.504  1.00 81.88           C  
ATOM   1638  HA  ALA A 107     -16.185   3.437  16.149  1.00 81.88           H  
ATOM   1639  C   ALA A 107     -14.908   4.895  15.327  1.00 81.88           C  
ATOM   1640  CB  ALA A 107     -16.969   5.287  16.790  1.00 81.88           C  
ATOM   1641  HB1 ALA A 107     -17.576   4.867  17.592  1.00 81.88           H  
ATOM   1642  HB2 ALA A 107     -16.641   6.288  17.067  1.00 81.88           H  
ATOM   1643  HB3 ALA A 107     -17.585   5.364  15.893  1.00 81.88           H  
ATOM   1644  O   ALA A 107     -15.347   4.804  14.185  1.00 81.88           O  
ATOM   1645  N   ALA A 108     -13.675   5.349  15.550  1.00 89.88           N  
ATOM   1646  H   ALA A 108     -13.323   5.366  16.496  1.00 89.88           H  
ATOM   1647  CA  ALA A 108     -12.795   5.796  14.476  1.00 89.88           C  
ATOM   1648  HA  ALA A 108     -13.406   6.240  13.690  1.00 89.88           H  
ATOM   1649  C   ALA A 108     -12.010   4.637  13.852  1.00 89.88           C  
ATOM   1650  CB  ALA A 108     -11.874   6.896  15.004  1.00 89.88           C  
ATOM   1651  HB1 ALA A 108     -11.266   7.267  14.179  1.00 89.88           H  
ATOM   1652  HB2 ALA A 108     -11.227   6.491  15.782  1.00 89.88           H  
ATOM   1653  HB3 ALA A 108     -12.478   7.707  15.409  1.00 89.88           H  
ATOM   1654  O   ALA A 108     -11.497   3.756  14.551  1.00 89.88           O  
ATOM   1655  N   GLN A 109     -11.878   4.688  12.532  1.00 92.94           N  
ATOM   1656  H   GLN A 109     -12.273   5.480  12.047  1.00 92.94           H  
ATOM   1657  CA  GLN A 109     -10.994   3.825  11.760  1.00 92.94           C  
ATOM   1658  HA  GLN A 109     -10.857   2.878  12.283  1.00 92.94           H  
ATOM   1659  C   GLN A 109      -9.626   4.495  11.623  1.00 92.94           C  
ATOM   1660  CB  GLN A 109     -11.616   3.529  10.390  1.00 92.94           C  
ATOM   1661  HB2 GLN A 109     -10.950   2.875   9.827  1.00 92.94           H  
ATOM   1662  HB3 GLN A 109     -11.710   4.465   9.840  1.00 92.94           H  
ATOM   1663  O   GLN A 109      -9.511   5.725  11.645  1.00 92.94           O  
ATOM   1664  CG  GLN A 109     -13.012   2.892  10.457  1.00 92.94           C  
ATOM   1665  HG2 GLN A 109     -13.670   3.482  11.094  1.00 92.94           H  
ATOM   1666  HG3 GLN A 109     -13.441   2.924   9.455  1.00 92.94           H  
ATOM   1667  CD  GLN A 109     -13.013   1.445  10.939  1.00 92.94           C  
ATOM   1668  NE2 GLN A 109     -14.174   0.876  11.172  1.00 92.94           N  
ATOM   1669 HE21 GLN A 109     -14.173  -0.076  11.510  1.00 92.94           H  
ATOM   1670 HE22 GLN A 109     -15.036   1.366  10.982  1.00 92.94           H  
ATOM   1671  OE1 GLN A 109     -11.990   0.809  11.132  1.00 92.94           O  
ATOM   1672  N   PHE A 110      -8.580   3.690  11.481  1.00 95.81           N  
ATOM   1673  H   PHE A 110      -8.726   2.693  11.410  1.00 95.81           H  
ATOM   1674  CA  PHE A 110      -7.211   4.176  11.354  1.00 95.81           C  
ATOM   1675  HA  PHE A 110      -7.228   5.249  11.164  1.00 95.81           H  
ATOM   1676  C   PHE A 110      -6.528   3.519  10.161  1.00 95.81           C  
ATOM   1677  CB  PHE A 110      -6.452   3.942  12.664  1.00 95.81           C  
ATOM   1678  HB2 PHE A 110      -6.575   2.898  12.950  1.00 95.81           H  
ATOM   1679  HB3 PHE A 110      -5.392   4.139  12.504  1.00 95.81           H  
ATOM   1680  O   PHE A 110      -6.674   2.318   9.941  1.00 95.81           O  
ATOM   1681  CG  PHE A 110      -6.941   4.785  13.816  1.00 95.81           C  
ATOM   1682  CD1 PHE A 110      -6.500   6.112  13.967  1.00 95.81           C  
ATOM   1683  HD1 PHE A 110      -5.803   6.525  13.253  1.00 95.81           H  
ATOM   1684  CD2 PHE A 110      -7.912   4.263  14.688  1.00 95.81           C  
ATOM   1685  HD2 PHE A 110      -8.284   3.259  14.545  1.00 95.81           H  
ATOM   1686  CE1 PHE A 110      -7.039   6.911  14.990  1.00 95.81           C  
ATOM   1687  HE1 PHE A 110      -6.778   7.957  15.042  1.00 95.81           H  
ATOM   1688  CE2 PHE A 110      -8.458   5.071  15.696  1.00 95.81           C  
ATOM   1689  HE2 PHE A 110      -9.283   4.697  16.285  1.00 95.81           H  
ATOM   1690  CZ  PHE A 110      -8.009   6.390  15.863  1.00 95.81           C  
ATOM   1691  HZ  PHE A 110      -8.469   7.017  16.612  1.00 95.81           H  
ATOM   1692  N   LEU A 111      -5.780   4.318   9.407  1.00 96.50           N  
ATOM   1693  H   LEU A 111      -5.701   5.292   9.663  1.00 96.50           H  
ATOM   1694  CA  LEU A 111      -5.141   3.903   8.165  1.00 96.50           C  
ATOM   1695  HA  LEU A 111      -5.113   2.816   8.104  1.00 96.50           H  
ATOM   1696  C   LEU A 111      -3.712   4.438   8.128  1.00 96.50           C  
ATOM   1697  CB  LEU A 111      -5.972   4.458   6.997  1.00 96.50           C  
ATOM   1698  HB2 LEU A 111      -7.030   4.273   7.185  1.00 96.50           H  
ATOM   1699  HB3 LEU A 111      -5.839   5.539   6.955  1.00 96.50           H  
ATOM   1700  O   LEU A 111      -3.505   5.643   8.240  1.00 96.50           O  
ATOM   1701  CG  LEU A 111      -5.592   3.863   5.633  1.00 96.50           C  
ATOM   1702  HG  LEU A 111      -4.507   3.804   5.536  1.00 96.50           H  
ATOM   1703  CD1 LEU A 111      -6.213   2.475   5.523  1.00 96.50           C  
ATOM   1704 HD11 LEU A 111      -7.240   2.511   5.887  1.00 96.50           H  
ATOM   1705 HD12 LEU A 111      -5.640   1.750   6.100  1.00 96.50           H  
ATOM   1706 HD13 LEU A 111      -6.280   2.143   4.486  1.00 96.50           H  
ATOM   1707  CD2 LEU A 111      -6.133   4.741   4.507  1.00 96.50           C  
ATOM   1708 HD21 LEU A 111      -5.699   5.739   4.575  1.00 96.50           H  
ATOM   1709 HD22 LEU A 111      -7.219   4.804   4.570  1.00 96.50           H  
ATOM   1710 HD23 LEU A 111      -5.856   4.309   3.545  1.00 96.50           H  
ATOM   1711  N   LEU A 112      -2.729   3.561   7.973  1.00 98.00           N  
ATOM   1712  H   LEU A 112      -2.969   2.588   7.854  1.00 98.00           H  
ATOM   1713  CA  LEU A 112      -1.365   3.946   7.644  1.00 98.00           C  
ATOM   1714  HA  LEU A 112      -1.154   4.919   8.088  1.00 98.00           H  
ATOM   1715  C   LEU A 112      -1.254   4.063   6.119  1.00 98.00           C  
ATOM   1716  CB  LEU A 112      -0.387   2.906   8.225  1.00 98.00           C  
ATOM   1717  HB2 LEU A 112      -0.816   2.443   9.114  1.00 98.00           H  
ATOM   1718  HB3 LEU A 112      -0.248   2.117   7.486  1.00 98.00           H  
ATOM   1719  O   LEU A 112      -1.695   3.167   5.405  1.00 98.00           O  
ATOM   1720  CG  LEU A 112       0.979   3.509   8.595  1.00 98.00           C  
ATOM   1721  HG  LEU A 112       1.277   4.231   7.834  1.00 98.00           H  
ATOM   1722  CD1 LEU A 112       0.919   4.202   9.960  1.00 98.00           C  
ATOM   1723 HD11 LEU A 112       0.641   3.485  10.732  1.00 98.00           H  
ATOM   1724 HD12 LEU A 112       0.192   5.013   9.929  1.00 98.00           H  
ATOM   1725 HD13 LEU A 112       1.900   4.614  10.197  1.00 98.00           H  
ATOM   1726  CD2 LEU A 112       2.047   2.421   8.677  1.00 98.00           C  
ATOM   1727 HD21 LEU A 112       1.753   1.653   9.393  1.00 98.00           H  
ATOM   1728 HD22 LEU A 112       2.995   2.856   8.993  1.00 98.00           H  
ATOM   1729 HD23 LEU A 112       2.193   1.968   7.697  1.00 98.00           H  
ATOM   1730  N   SER A 113      -0.666   5.138   5.613  1.00 97.75           N  
ATOM   1731  H   SER A 113      -0.373   5.877   6.237  1.00 97.75           H  
ATOM   1732  CA  SER A 113      -0.326   5.293   4.198  1.00 97.75           C  
ATOM   1733  HA  SER A 113      -0.379   4.321   3.707  1.00 97.75           H  
ATOM   1734  C   SER A 113       1.106   5.787   4.059  1.00 97.75           C  
ATOM   1735  CB  SER A 113      -1.307   6.224   3.474  1.00 97.75           C  
ATOM   1736  HB2 SER A 113      -1.038   6.270   2.419  1.00 97.75           H  
ATOM   1737  HB3 SER A 113      -2.315   5.816   3.555  1.00 97.75           H  
ATOM   1738  O   SER A 113       1.625   6.484   4.933  1.00 97.75           O  
ATOM   1739  OG  SER A 113      -1.288   7.531   4.015  1.00 97.75           O  
ATOM   1740  HG  SER A 113      -1.717   8.115   3.385  1.00 97.75           H  
ATOM   1741  N   THR A 114       1.762   5.434   2.961  1.00 97.75           N  
ATOM   1742  H   THR A 114       1.319   4.818   2.293  1.00 97.75           H  
ATOM   1743  CA  THR A 114       3.110   5.915   2.654  1.00 97.75           C  
ATOM   1744  HA  THR A 114       3.286   6.846   3.194  1.00 97.75           H  
ATOM   1745  C   THR A 114       3.240   6.221   1.176  1.00 97.75           C  
ATOM   1746  CB  THR A 114       4.178   4.916   3.123  1.00 97.75           C  
ATOM   1747  HB  THR A 114       3.977   4.694   4.171  1.00 97.75           H  
ATOM   1748  O   THR A 114       2.744   5.462   0.342  1.00 97.75           O  
ATOM   1749  CG2 THR A 114       4.198   3.590   2.368  1.00 97.75           C  
ATOM   1750 HG21 THR A 114       4.531   3.745   1.341  1.00 97.75           H  
ATOM   1751 HG22 THR A 114       3.199   3.153   2.369  1.00 97.75           H  
ATOM   1752 HG23 THR A 114       4.888   2.905   2.859  1.00 97.75           H  
ATOM   1753  OG1 THR A 114       5.461   5.488   3.046  1.00 97.75           O  
ATOM   1754  HG1 THR A 114       5.729   5.574   2.129  1.00 97.75           H  
ATOM   1755  N   ASN A 115       3.944   7.305   0.870  1.00 95.69           N  
ATOM   1756  H   ASN A 115       4.313   7.871   1.621  1.00 95.69           H  
ATOM   1757  CA  ASN A 115       4.584   7.477  -0.426  1.00 95.69           C  
ATOM   1758  HA  ASN A 115       4.084   6.855  -1.168  1.00 95.69           H  
ATOM   1759  C   ASN A 115       6.026   6.956  -0.340  1.00 95.69           C  
ATOM   1760  CB  ASN A 115       4.445   8.945  -0.876  1.00 95.69           C  
ATOM   1761  HB2 ASN A 115       3.397   9.240  -0.834  1.00 95.69           H  
ATOM   1762  HB3 ASN A 115       4.737   9.018  -1.924  1.00 95.69           H  
ATOM   1763  O   ASN A 115       6.342   6.116   0.510  1.00 95.69           O  
ATOM   1764  CG  ASN A 115       5.269   9.946  -0.087  1.00 95.69           C  
ATOM   1765  ND2 ASN A 115       5.289  11.178  -0.522  1.00 95.69           N  
ATOM   1766 HD21 ASN A 115       5.901  11.851  -0.083  1.00 95.69           H  
ATOM   1767 HD22 ASN A 115       5.017  11.339  -1.481  1.00 95.69           H  
ATOM   1768  OD1 ASN A 115       5.888   9.645   0.925  1.00 95.69           O  
ATOM   1769  N   ASP A 116       6.910   7.477  -1.179  1.00 91.69           N  
ATOM   1770  H   ASP A 116       6.575   8.087  -1.912  1.00 91.69           H  
ATOM   1771  CA  ASP A 116       8.314   7.091  -1.212  1.00 91.69           C  
ATOM   1772  HA  ASP A 116       8.385   6.013  -1.358  1.00 91.69           H  
ATOM   1773  C   ASP A 116       9.108   7.413   0.058  1.00 91.69           C  
ATOM   1774  CB  ASP A 116       8.956   7.800  -2.402  1.00 91.69           C  
ATOM   1775  HB2 ASP A 116      10.039   7.693  -2.336  1.00 91.69           H  
ATOM   1776  HB3 ASP A 116       8.722   8.864  -2.365  1.00 91.69           H  
ATOM   1777  O   ASP A 116      10.152   6.797   0.282  1.00 91.69           O  
ATOM   1778  CG  ASP A 116       8.505   7.211  -3.733  1.00 91.69           C  
ATOM   1779  OD1 ASP A 116       8.177   6.004  -3.765  1.00 91.69           O  
ATOM   1780  OD2 ASP A 116       8.700   7.898  -4.743  1.00 91.69           O  
ATOM   1781  N   LYS A 117       8.663   8.369   0.884  1.00 90.50           N  
ATOM   1782  H   LYS A 117       7.783   8.805   0.650  1.00 90.50           H  
ATOM   1783  CA  LYS A 117       9.470   8.905   1.999  1.00 90.50           C  
ATOM   1784  HA  LYS A 117      10.273   8.211   2.246  1.00 90.50           H  
ATOM   1785  C   LYS A 117       8.728   9.105   3.306  1.00 90.50           C  
ATOM   1786  CB  LYS A 117      10.047  10.267   1.586  1.00 90.50           C  
ATOM   1787  HB2 LYS A 117       9.221  10.927   1.321  1.00 90.50           H  
ATOM   1788  HB3 LYS A 117      10.551  10.709   2.445  1.00 90.50           H  
ATOM   1789  O   LYS A 117       9.333   8.994   4.373  1.00 90.50           O  
ATOM   1790  CG  LYS A 117      11.031  10.220   0.416  1.00 90.50           C  
ATOM   1791  HG2 LYS A 117      10.532   9.822  -0.467  1.00 90.50           H  
ATOM   1792  HG3 LYS A 117      11.360  11.237   0.201  1.00 90.50           H  
ATOM   1793  CD  LYS A 117      12.265   9.382   0.729  1.00 90.50           C  
ATOM   1794  HD2 LYS A 117      11.975   8.378   1.037  1.00 90.50           H  
ATOM   1795  HD3 LYS A 117      12.849   9.842   1.527  1.00 90.50           H  
ATOM   1796  CE  LYS A 117      13.079   9.283  -0.550  1.00 90.50           C  
ATOM   1797  HE2 LYS A 117      13.555  10.238  -0.769  1.00 90.50           H  
ATOM   1798  HE3 LYS A 117      12.405   9.042  -1.372  1.00 90.50           H  
ATOM   1799  NZ  LYS A 117      14.056   8.206  -0.387  1.00 90.50           N  
ATOM   1800  HZ1 LYS A 117      14.707   8.407   0.359  1.00 90.50           H  
ATOM   1801  HZ2 LYS A 117      13.569   7.359  -0.133  1.00 90.50           H  
ATOM   1802  HZ3 LYS A 117      14.576   8.055  -1.240  1.00 90.50           H  
ATOM   1803  N   THR A 118       7.450   9.434   3.227  1.00 93.69           N  
ATOM   1804  H   THR A 118       7.026   9.488   2.312  1.00 93.69           H  
ATOM   1805  CA  THR A 118       6.684   9.961   4.347  1.00 93.69           C  
ATOM   1806  HA  THR A 118       7.327  10.049   5.222  1.00 93.69           H  
ATOM   1807  C   THR A 118       5.555   9.005   4.670  1.00 93.69           C  
ATOM   1808  CB  THR A 118       6.166  11.372   4.031  1.00 93.69           C  
ATOM   1809  HB  THR A 118       5.489  11.339   3.177  1.00 93.69           H  
ATOM   1810  O   THR A 118       4.658   8.772   3.860  1.00 93.69           O  
ATOM   1811  CG2 THR A 118       5.451  11.988   5.235  1.00 93.69           C  
ATOM   1812 HG21 THR A 118       5.161  13.011   4.996  1.00 93.69           H  
ATOM   1813 HG22 THR A 118       4.557  11.413   5.477  1.00 93.69           H  
ATOM   1814 HG23 THR A 118       6.119  11.999   6.096  1.00 93.69           H  
ATOM   1815  OG1 THR A 118       7.260  12.210   3.730  1.00 93.69           O  
ATOM   1816  HG1 THR A 118       6.938  13.038   3.366  1.00 93.69           H  
ATOM   1817  N   ILE A 119       5.559   8.493   5.894  1.00 96.94           N  
ATOM   1818  H   ILE A 119       6.319   8.736   6.514  1.00 96.94           H  
ATOM   1819  CA  ILE A 119       4.484   7.651   6.413  1.00 96.94           C  
ATOM   1820  HA  ILE A 119       3.960   7.194   5.573  1.00 96.94           H  
ATOM   1821  C   ILE A 119       3.503   8.553   7.163  1.00 96.94           C  
ATOM   1822  CB  ILE A 119       5.045   6.498   7.272  1.00 96.94           C  
ATOM   1823  HB  ILE A 119       5.509   6.922   8.163  1.00 96.94           H  
ATOM   1824  O   ILE A 119       3.906   9.411   7.954  1.00 96.94           O  
ATOM   1825  CG1 ILE A 119       6.132   5.714   6.500  1.00 96.94           C  
ATOM   1826 HG12 ILE A 119       6.909   6.398   6.158  1.00 96.94           H  
ATOM   1827 HG13 ILE A 119       5.689   5.237   5.626  1.00 96.94           H  
ATOM   1828  CG2 ILE A 119       3.908   5.565   7.724  1.00 96.94           C  
ATOM   1829 HG21 ILE A 119       3.444   5.098   6.856  1.00 96.94           H  
ATOM   1830 HG22 ILE A 119       3.155   6.115   8.288  1.00 96.94           H  
ATOM   1831 HG23 ILE A 119       4.306   4.791   8.381  1.00 96.94           H  
ATOM   1832  CD1 ILE A 119       6.840   4.646   7.330  1.00 96.94           C  
ATOM   1833 HD11 ILE A 119       6.183   3.783   7.443  1.00 96.94           H  
ATOM   1834 HD12 ILE A 119       7.744   4.331   6.809  1.00 96.94           H  
ATOM   1835 HD13 ILE A 119       7.116   5.042   8.307  1.00 96.94           H  
ATOM   1836  N   LYS A 120       2.204   8.372   6.933  1.00 96.81           N  
ATOM   1837  H   LYS A 120       1.941   7.659   6.268  1.00 96.81           H  
ATOM   1838  CA  LYS A 120       1.131   9.115   7.599  1.00 96.81           C  
ATOM   1839  HA  LYS A 120       1.553   9.712   8.408  1.00 96.81           H  
ATOM   1840  C   LYS A 120       0.143   8.140   8.227  1.00 96.81           C  
ATOM   1841  CB  LYS A 120       0.448  10.082   6.613  1.00 96.81           C  
ATOM   1842  HB2 LYS A 120      -0.375  10.581   7.125  1.00 96.81           H  
ATOM   1843  HB3 LYS A 120       0.040   9.512   5.778  1.00 96.81           H  
ATOM   1844  O   LYS A 120      -0.247   7.150   7.619  1.00 96.81           O  
ATOM   1845  CG  LYS A 120       1.415  11.150   6.069  1.00 96.81           C  
ATOM   1846  HG2 LYS A 120       1.885  11.668   6.905  1.00 96.81           H  
ATOM   1847  HG3 LYS A 120       2.194  10.661   5.483  1.00 96.81           H  
ATOM   1848  CD  LYS A 120       0.704  12.176   5.172  1.00 96.81           C  
ATOM   1849  HD2 LYS A 120       0.176  11.632   4.389  1.00 96.81           H  
ATOM   1850  HD3 LYS A 120      -0.019  12.740   5.762  1.00 96.81           H  
ATOM   1851  CE  LYS A 120       1.719  13.133   4.522  1.00 96.81           C  
ATOM   1852  HE2 LYS A 120       2.432  12.530   3.959  1.00 96.81           H  
ATOM   1853  HE3 LYS A 120       2.275  13.662   5.296  1.00 96.81           H  
ATOM   1854  NZ  LYS A 120       1.079  14.104   3.596  1.00 96.81           N  
ATOM   1855  HZ1 LYS A 120       1.774  14.595   3.052  1.00 96.81           H  
ATOM   1856  HZ2 LYS A 120       0.457  13.619   2.965  1.00 96.81           H  
ATOM   1857  HZ3 LYS A 120       0.523  14.791   4.085  1.00 96.81           H  
ATOM   1858  N   LEU A 121      -0.274   8.433   9.455  1.00 97.12           N  
ATOM   1859  H   LEU A 121       0.078   9.287   9.863  1.00 97.12           H  
ATOM   1860  CA  LEU A 121      -1.385   7.763  10.121  1.00 97.12           C  
ATOM   1861  HA  LEU A 121      -1.589   6.815   9.623  1.00 97.12           H  
ATOM   1862  C   LEU A 121      -2.617   8.651  10.021  1.00 97.12           C  
ATOM   1863  CB  LEU A 121      -1.032   7.484  11.587  1.00 97.12           C  
ATOM   1864  HB2 LEU A 121      -0.157   6.836  11.633  1.00 97.12           H  
ATOM   1865  HB3 LEU A 121      -0.802   8.443  12.050  1.00 97.12           H  
ATOM   1866  O   LEU A 121      -2.686   9.704  10.658  1.00 97.12           O  
ATOM   1867  CG  LEU A 121      -2.162   6.846  12.404  1.00 97.12           C  
ATOM   1868  HG  LEU A 121      -3.046   7.483  12.384  1.00 97.12           H  
ATOM   1869  CD1 LEU A 121      -2.536   5.475  11.871  1.00 97.12           C  
ATOM   1870 HD11 LEU A 121      -3.288   5.039  12.530  1.00 97.12           H  
ATOM   1871 HD12 LEU A 121      -2.967   5.556  10.873  1.00 97.12           H  
ATOM   1872 HD13 LEU A 121      -1.656   4.833  11.831  1.00 97.12           H  
ATOM   1873  CD2 LEU A 121      -1.728   6.701  13.864  1.00 97.12           C  
ATOM   1874 HD21 LEU A 121      -0.847   6.063  13.925  1.00 97.12           H  
ATOM   1875 HD22 LEU A 121      -1.483   7.680  14.276  1.00 97.12           H  
ATOM   1876 HD23 LEU A 121      -2.531   6.250  14.447  1.00 97.12           H  
ATOM   1877  N   TRP A 122      -3.610   8.186   9.288  1.00 96.44           N  
ATOM   1878  H   TRP A 122      -3.468   7.316   8.795  1.00 96.44           H  
ATOM   1879  CA  TRP A 122      -4.906   8.817   9.137  1.00 96.44           C  
ATOM   1880  HA  TRP A 122      -4.802   9.890   9.300  1.00 96.44           H  
ATOM   1881  C   TRP A 122      -5.898   8.274  10.155  1.00 96.44           C  
ATOM   1882  CB  TRP A 122      -5.379   8.625   7.699  1.00 96.44           C  
ATOM   1883  HB2 TRP A 122      -5.367   7.564   7.447  1.00 96.44           H  
ATOM   1884  HB3 TRP A 122      -6.405   8.983   7.606  1.00 96.44           H  
ATOM   1885  O   TRP A 122      -5.910   7.087  10.484  1.00 96.44           O  
ATOM   1886  CG  TRP A 122      -4.529   9.368   6.727  1.00 96.44           C  
ATOM   1887  CD1 TRP A 122      -3.399   8.919   6.133  1.00 96.44           C  
ATOM   1888  HD1 TRP A 122      -2.979   7.930   6.247  1.00 96.44           H  
ATOM   1889  CD2 TRP A 122      -4.711  10.736   6.267  1.00 96.44           C  
ATOM   1890  CE2 TRP A 122      -3.596  11.087   5.455  1.00 96.44           C  
ATOM   1891  CE3 TRP A 122      -5.721  11.705   6.442  1.00 96.44           C  
ATOM   1892  HE3 TRP A 122      -6.607  11.448   7.004  1.00 96.44           H  
ATOM   1893  NE1 TRP A 122      -2.858   9.928   5.362  1.00 96.44           N  
ATOM   1894  HE1 TRP A 122      -2.094   9.781   4.717  1.00 96.44           H  
ATOM   1895  CH2 TRP A 122      -4.493  13.299   5.063  1.00 96.44           C  
ATOM   1896  HH2 TRP A 122      -4.433  14.257   4.567  1.00 96.44           H  
ATOM   1897  CZ2 TRP A 122      -3.457  12.366   4.909  1.00 96.44           C  
ATOM   1898  HZ2 TRP A 122      -2.586  12.619   4.323  1.00 96.44           H  
ATOM   1899  CZ3 TRP A 122      -5.630  12.963   5.817  1.00 96.44           C  
ATOM   1900  HZ3 TRP A 122      -6.447  13.665   5.893  1.00 96.44           H  
ATOM   1901  N   LYS A 123      -6.745   9.167  10.654  1.00 94.25           N  
ATOM   1902  H   LYS A 123      -6.646  10.121  10.337  1.00 94.25           H  
ATOM   1903  CA  LYS A 123      -7.949   8.856  11.412  1.00 94.25           C  
ATOM   1904  HA  LYS A 123      -7.972   7.798  11.671  1.00 94.25           H  
ATOM   1905  C   LYS A 123      -9.139   9.166  10.519  1.00 94.25           C  
ATOM   1906  CB  LYS A 123      -7.967   9.698  12.691  1.00 94.25           C  
ATOM   1907  HB2 LYS A 123      -7.080   9.471  13.282  1.00 94.25           H  
ATOM   1908  HB3 LYS A 123      -7.941  10.754  12.423  1.00 94.25           H  
ATOM   1909  O   LYS A 123      -9.318  10.318  10.130  1.00 94.25           O  
ATOM   1910  CG  LYS A 123      -9.223   9.411  13.524  1.00 94.25           C  
ATOM   1911  HG2 LYS A 123     -10.113   9.546  12.908  1.00 94.25           H  
ATOM   1912  HG3 LYS A 123      -9.195   8.380  13.875  1.00 94.25           H  
ATOM   1913  CD  LYS A 123      -9.326  10.365  14.716  1.00 94.25           C  
ATOM   1914  HD2 LYS A 123      -8.484  10.211  15.391  1.00 94.25           H  
ATOM   1915  HD3 LYS A 123      -9.316  11.389  14.343  1.00 94.25           H  
ATOM   1916  CE  LYS A 123     -10.650  10.089  15.432  1.00 94.25           C  
ATOM   1917  HE2 LYS A 123     -10.607   9.104  15.898  1.00 94.25           H  
ATOM   1918  HE3 LYS A 123     -11.435  10.061  14.677  1.00 94.25           H  
ATOM   1919  NZ  LYS A 123     -10.971  11.137  16.427  1.00 94.25           N  
ATOM   1920  HZ1 LYS A 123     -11.051  12.026  15.954  1.00 94.25           H  
ATOM   1921  HZ2 LYS A 123     -10.262  11.200  17.143  1.00 94.25           H  
ATOM   1922  HZ3 LYS A 123     -11.868  10.944  16.851  1.00 94.25           H  
ATOM   1923  N   ILE A 124      -9.956   8.160  10.249  1.00 93.12           N  
ATOM   1924  H   ILE A 124      -9.749   7.253  10.644  1.00 93.12           H  
ATOM   1925  CA  ILE A 124     -11.229   8.313   9.554  1.00 93.12           C  
ATOM   1926  HA  ILE A 124     -11.276   9.296   9.086  1.00 93.12           H  
ATOM   1927  C   ILE A 124     -12.328   8.221  10.607  1.00 93.12           C  
ATOM   1928  CB  ILE A 124     -11.375   7.271   8.434  1.00 93.12           C  
ATOM   1929  HB  ILE A 124     -11.406   6.286   8.900  1.00 93.12           H  
ATOM   1930  O   ILE A 124     -12.432   7.227  11.329  1.00 93.12           O  
ATOM   1931  CG1 ILE A 124     -10.189   7.314   7.440  1.00 93.12           C  
ATOM   1932 HG12 ILE A 124     -10.547   7.549   6.437  1.00 93.12           H  
ATOM   1933 HG13 ILE A 124      -9.479   8.099   7.702  1.00 93.12           H  
ATOM   1934  CG2 ILE A 124     -12.697   7.469   7.679  1.00 93.12           C  
ATOM   1935 HG21 ILE A 124     -12.780   6.733   6.879  1.00 93.12           H  
ATOM   1936 HG22 ILE A 124     -13.548   7.339   8.348  1.00 93.12           H  
ATOM   1937 HG23 ILE A 124     -12.733   8.468   7.244  1.00 93.12           H  
ATOM   1938  CD1 ILE A 124      -9.446   5.974   7.396  1.00 93.12           C  
ATOM   1939 HD11 ILE A 124     -10.133   5.175   7.119  1.00 93.12           H  
ATOM   1940 HD12 ILE A 124      -9.017   5.757   8.375  1.00 93.12           H  
ATOM   1941 HD13 ILE A 124      -8.643   6.032   6.662  1.00 93.12           H  
ATOM   1942  N   SER A 125     -13.110   9.282  10.746  1.00 89.19           N  
ATOM   1943  H   SER A 125     -12.986  10.060  10.114  1.00 89.19           H  
ATOM   1944  CA  SER A 125     -14.192   9.353  11.722  1.00 89.19           C  
ATOM   1945  HA  SER A 125     -14.422   8.347  12.074  1.00 89.19           H  
ATOM   1946  C   SER A 125     -15.460   9.896  11.103  1.00 89.19           C  
ATOM   1947  CB  SER A 125     -13.804  10.185  12.948  1.00 89.19           C  
ATOM   1948  HB2 SER A 125     -13.087   9.612  13.536  1.00 89.19           H  
ATOM   1949  HB3 SER A 125     -14.692  10.349  13.559  1.00 89.19           H  
ATOM   1950  O   SER A 125     -15.427  10.872  10.357  1.00 89.19           O  
ATOM   1951  OG  SER A 125     -13.223  11.435  12.621  1.00 89.19           O  
ATOM   1952  HG  SER A 125     -13.619  11.742  11.802  1.00 89.19           H  
ATOM   1953  N   GLU A 126     -16.575   9.290  11.484  1.00 85.00           N  
ATOM   1954  H   GLU A 126     -16.529   8.464  12.063  1.00 85.00           H  
ATOM   1955  CA  GLU A 126     -17.903   9.805  11.193  1.00 85.00           C  
ATOM   1956  HA  GLU A 126     -17.927  10.187  10.172  1.00 85.00           H  
ATOM   1957  C   GLU A 126     -18.232  10.952  12.149  1.00 85.00           C  
ATOM   1958  CB  GLU A 126     -18.942   8.683  11.300  1.00 85.00           C  
ATOM   1959  HB2 GLU A 126     -19.934   9.102  11.126  1.00 85.00           H  
ATOM   1960  HB3 GLU A 126     -18.906   8.259  12.303  1.00 85.00           H  
ATOM   1961  O   GLU A 126     -17.959  10.890  13.353  1.00 85.00           O  
ATOM   1962  CG  GLU A 126     -18.671   7.587  10.262  1.00 85.00           C  
ATOM   1963  HG2 GLU A 126     -18.731   8.031   9.269  1.00 85.00           H  
ATOM   1964  HG3 GLU A 126     -17.659   7.211  10.410  1.00 85.00           H  
ATOM   1965  CD  GLU A 126     -19.634   6.395  10.339  1.00 85.00           C  
ATOM   1966  OE1 GLU A 126     -19.496   5.505   9.467  1.00 85.00           O  
ATOM   1967  OE2 GLU A 126     -20.456   6.344  11.276  1.00 85.00           O  
ATOM   1968  N   ARG A 127     -18.819  12.010  11.599  1.00 77.38           N  
ATOM   1969  H   ARG A 127     -18.928  12.016  10.595  1.00 77.38           H  
ATOM   1970  CA  ARG A 127     -19.434  13.103  12.338  1.00 77.38           C  
ATOM   1971  HA  ARG A 127     -19.387  12.894  13.406  1.00 77.38           H  
ATOM   1972  C   ARG A 127     -20.902  13.159  11.946  1.00 77.38           C  
ATOM   1973  CB  ARG A 127     -18.701  14.423  12.063  1.00 77.38           C  
ATOM   1974  HB2 ARG A 127     -19.261  15.227  12.540  1.00 77.38           H  
ATOM   1975  HB3 ARG A 127     -18.678  14.613  10.989  1.00 77.38           H  
ATOM   1976  O   ARG A 127     -21.249  13.533  10.833  1.00 77.38           O  
ATOM   1977  CG  ARG A 127     -17.265  14.417  12.612  1.00 77.38           C  
ATOM   1978  HG2 ARG A 127     -16.648  13.739  12.022  1.00 77.38           H  
ATOM   1979  HG3 ARG A 127     -17.273  14.084  13.650  1.00 77.38           H  
ATOM   1980  CD  ARG A 127     -16.687  15.834  12.543  1.00 77.38           C  
ATOM   1981  HD2 ARG A 127     -17.306  16.488  13.158  1.00 77.38           H  
ATOM   1982  HD3 ARG A 127     -16.735  16.175  11.509  1.00 77.38           H  
ATOM   1983  NE  ARG A 127     -15.289  15.890  13.005  1.00 77.38           N  
ATOM   1984  HE  ARG A 127     -14.756  15.036  12.932  1.00 77.38           H  
ATOM   1985  NH1 ARG A 127     -15.030  18.170  12.908  1.00 77.38           N  
ATOM   1986 HH11 ARG A 127     -15.985  18.214  12.583  1.00 77.38           H  
ATOM   1987 HH12 ARG A 127     -14.389  18.925  12.710  1.00 77.38           H  
ATOM   1988  NH2 ARG A 127     -13.272  16.878  13.336  1.00 77.38           N  
ATOM   1989 HH21 ARG A 127     -12.716  17.710  13.199  1.00 77.38           H  
ATOM   1990 HH22 ARG A 127     -12.918  16.101  12.797  1.00 77.38           H  
ATOM   1991  CZ  ARG A 127     -14.545  16.977  13.103  1.00 77.38           C  
ATOM   1992  N   ASP A 128     -21.748  12.788  12.894  1.00 74.25           N  
ATOM   1993  H   ASP A 128     -21.381  12.425  13.762  1.00 74.25           H  
ATOM   1994  CA  ASP A 128     -23.207  12.915  12.849  1.00 74.25           C  
ATOM   1995  HA  ASP A 128     -23.554  12.875  11.817  1.00 74.25           H  
ATOM   1996  C   ASP A 128     -23.680  14.239  13.460  1.00 74.25           C  
ATOM   1997  CB  ASP A 128     -23.817  11.736  13.627  1.00 74.25           C  
ATOM   1998  HB2 ASP A 128     -23.410  10.801  13.241  1.00 74.25           H  
ATOM   1999  HB3 ASP A 128     -24.893  11.725  13.453  1.00 74.25           H  
ATOM   2000  O   ASP A 128     -24.872  14.536  13.493  1.00 74.25           O  
ATOM   2001  CG  ASP A 128     -23.555  11.813  15.145  1.00 74.25           C  
ATOM   2002  OD1 ASP A 128     -22.481  12.322  15.552  1.00 74.25           O  
ATOM   2003  OD2 ASP A 128     -24.443  11.420  15.938  1.00 74.25           O  
ATOM   2004  N   LYS A 129     -22.757  15.034  14.008  1.00 74.94           N  
ATOM   2005  H   LYS A 129     -21.805  14.694  14.012  1.00 74.94           H  
ATOM   2006  CA  LYS A 129     -23.059  16.311  14.638  1.00 74.94           C  
ATOM   2007  HA  LYS A 129     -24.062  16.604  14.327  1.00 74.94           H  
ATOM   2008  C   LYS A 129     -22.102  17.376  14.161  1.00 74.94           C  
ATOM   2009  CB  LYS A 129     -23.038  16.191  16.164  1.00 74.94           C  
ATOM   2010  HB2 LYS A 129     -23.197  17.186  16.579  1.00 74.94           H  
ATOM   2011  HB3 LYS A 129     -22.066  15.814  16.480  1.00 74.94           H  
ATOM   2012  O   LYS A 129     -20.883  17.236  14.292  1.00 74.94           O  
ATOM   2013  CG  LYS A 129     -24.150  15.274  16.680  1.00 74.94           C  
ATOM   2014  HG2 LYS A 129     -25.120  15.729  16.481  1.00 74.94           H  
ATOM   2015  HG3 LYS A 129     -24.104  14.321  16.153  1.00 74.94           H  
ATOM   2016  CD  LYS A 129     -24.008  14.993  18.175  1.00 74.94           C  
ATOM   2017  HD2 LYS A 129     -22.982  14.694  18.387  1.00 74.94           H  
ATOM   2018  HD3 LYS A 129     -24.274  15.880  18.751  1.00 74.94           H  
ATOM   2019  CE  LYS A 129     -24.953  13.834  18.487  1.00 74.94           C  
ATOM   2020  HE2 LYS A 129     -24.719  13.021  17.801  1.00 74.94           H  
ATOM   2021  HE3 LYS A 129     -25.979  14.141  18.280  1.00 74.94           H  
ATOM   2022  NZ  LYS A 129     -24.804  13.369  19.882  1.00 74.94           N  
ATOM   2023  HZ1 LYS A 129     -25.403  12.568  20.019  1.00 74.94           H  
ATOM   2024  HZ2 LYS A 129     -23.850  13.063  20.014  1.00 74.94           H  
ATOM   2025  HZ3 LYS A 129     -25.038  14.102  20.536  1.00 74.94           H  
ATOM   2026  N   ARG A 130     -22.665  18.494  13.711  1.00 71.69           N  
ATOM   2027  H   ARG A 130     -23.674  18.537  13.704  1.00 71.69           H  
ATOM   2028  CA  ARG A 130     -21.904  19.722  13.507  1.00 71.69           C  
ATOM   2029  HA  ARG A 130     -20.852  19.439  13.480  1.00 71.69           H  
ATOM   2030  C   ARG A 130     -22.141  20.679  14.668  1.00 71.69           C  
ATOM   2031  CB  ARG A 130     -22.176  20.383  12.153  1.00 71.69           C  
ATOM   2032  HB2 ARG A 130     -21.550  21.272  12.074  1.00 71.69           H  
ATOM   2033  HB3 ARG A 130     -21.863  19.715  11.350  1.00 71.69           H  
ATOM   2034  O   ARG A 130     -23.277  20.842  15.112  1.00 71.69           O  
ATOM   2035  CG  ARG A 130     -23.630  20.801  11.940  1.00 71.69           C  
ATOM   2036  HG2 ARG A 130     -24.316  19.993  12.196  1.00 71.69           H  
ATOM   2037  HG3 ARG A 130     -23.832  21.650  12.594  1.00 71.69           H  
ATOM   2038  CD  ARG A 130     -23.849  21.228  10.488  1.00 71.69           C  
ATOM   2039  HD2 ARG A 130     -23.783  20.350   9.846  1.00 71.69           H  
ATOM   2040  HD3 ARG A 130     -23.066  21.932  10.206  1.00 71.69           H  
ATOM   2041  NE  ARG A 130     -25.157  21.877  10.319  1.00 71.69           N  
ATOM   2042  HE  ARG A 130     -25.763  21.965  11.121  1.00 71.69           H  
ATOM   2043  NH1 ARG A 130     -24.949  22.560   8.135  1.00 71.69           N  
ATOM   2044 HH11 ARG A 130     -25.307  23.115   7.371  1.00 71.69           H  
ATOM   2045 HH12 ARG A 130     -24.097  22.026   8.039  1.00 71.69           H  
ATOM   2046  NH2 ARG A 130     -26.723  23.173   9.353  1.00 71.69           N  
ATOM   2047 HH21 ARG A 130     -27.134  23.221  10.274  1.00 71.69           H  
ATOM   2048 HH22 ARG A 130     -27.064  23.800   8.638  1.00 71.69           H  
ATOM   2049  CZ  ARG A 130     -25.604  22.523   9.261  1.00 71.69           C  
ATOM   2050  N   PRO A 131     -21.093  21.334  15.170  1.00 67.50           N  
ATOM   2051  CA  PRO A 131     -21.269  22.519  15.991  1.00 67.50           C  
ATOM   2052  HA  PRO A 131     -21.905  22.299  16.848  1.00 67.50           H  
ATOM   2053  C   PRO A 131     -21.923  23.620  15.142  1.00 67.50           C  
ATOM   2054  CB  PRO A 131     -19.865  22.873  16.483  1.00 67.50           C  
ATOM   2055  HB2 PRO A 131     -19.678  22.368  17.431  1.00 67.50           H  
ATOM   2056  HB3 PRO A 131     -19.725  23.948  16.590  1.00 67.50           H  
ATOM   2057  O   PRO A 131     -21.364  24.071  14.145  1.00 67.50           O  
ATOM   2058  CG  PRO A 131     -18.958  22.281  15.404  1.00 67.50           C  
ATOM   2059  HG2 PRO A 131     -17.971  22.023  15.788  1.00 67.50           H  
ATOM   2060  HG3 PRO A 131     -18.894  22.973  14.564  1.00 67.50           H  
ATOM   2061  CD  PRO A 131     -19.695  21.068  14.889  1.00 67.50           C  
ATOM   2062  HD2 PRO A 131     -19.373  20.174  15.423  1.00 67.50           H  
ATOM   2063  HD3 PRO A 131     -19.504  20.965  13.821  1.00 67.50           H  
ATOM   2064  N   GLU A 132     -23.118  24.044  15.535  1.00 70.31           N  
ATOM   2065  H   GLU A 132     -23.552  23.594  16.328  1.00 70.31           H  
ATOM   2066  CA  GLU A 132     -23.792  25.228  15.001  1.00 70.31           C  
ATOM   2067  HA  GLU A 132     -23.270  25.594  14.117  1.00 70.31           H  
ATOM   2068  C   GLU A 132     -23.806  26.342  16.038  1.00 70.31           C  
ATOM   2069  CB  GLU A 132     -25.240  24.930  14.609  1.00 70.31           C  
ATOM   2070  HB2 GLU A 132     -25.731  24.447  15.454  1.00 70.31           H  
ATOM   2071  HB3 GLU A 132     -25.754  25.869  14.404  1.00 70.31           H  
ATOM   2072  O   GLU A 132     -23.523  26.140  17.221  1.00 70.31           O  
ATOM   2073  CG  GLU A 132     -25.353  24.068  13.359  1.00 70.31           C  
ATOM   2074  HG2 GLU A 132     -24.827  24.550  12.535  1.00 70.31           H  
ATOM   2075  HG3 GLU A 132     -24.877  23.114  13.586  1.00 70.31           H  
ATOM   2076  CD  GLU A 132     -26.810  23.805  12.966  1.00 70.31           C  
ATOM   2077  OE1 GLU A 132     -26.999  22.998  12.028  1.00 70.31           O  
ATOM   2078  OE2 GLU A 132     -27.730  24.298  13.655  1.00 70.31           O  
ATOM   2079  N   GLY A 133     -24.178  27.543  15.600  1.00 66.06           N  
ATOM   2080  H   GLY A 133     -24.492  27.638  14.645  1.00 66.06           H  
ATOM   2081  CA  GLY A 133     -24.211  28.702  16.483  1.00 66.06           C  
ATOM   2082  HA2 GLY A 133     -24.725  29.519  15.976  1.00 66.06           H  
ATOM   2083  HA3 GLY A 133     -24.747  28.455  17.400  1.00 66.06           H  
ATOM   2084  C   GLY A 133     -22.810  29.174  16.849  1.00 66.06           C  
ATOM   2085  O   GLY A 133     -22.593  29.668  17.955  1.00 66.06           O  
ATOM   2086  N   TYR A 134     -21.859  29.028  15.924  1.00 67.62           N  
ATOM   2087  H   TYR A 134     -22.102  28.607  15.039  1.00 67.62           H  
ATOM   2088  CA  TYR A 134     -20.593  29.730  16.031  1.00 67.62           C  
ATOM   2089  HA  TYR A 134     -20.102  29.415  16.951  1.00 67.62           H  
ATOM   2090  C   TYR A 134     -20.842  31.234  16.109  1.00 67.62           C  
ATOM   2091  CB  TYR A 134     -19.687  29.402  14.844  1.00 67.62           C  
ATOM   2092  HB2 TYR A 134     -20.257  29.481  13.918  1.00 67.62           H  
ATOM   2093  HB3 TYR A 134     -18.886  30.140  14.796  1.00 67.62           H  
ATOM   2094  O   TYR A 134     -21.661  31.797  15.387  1.00 67.62           O  
ATOM   2095  CG  TYR A 134     -19.044  28.040  14.938  1.00 67.62           C  
ATOM   2096  CD1 TYR A 134     -18.031  27.821  15.891  1.00 67.62           C  
ATOM   2097  HD1 TYR A 134     -17.742  28.612  16.567  1.00 67.62           H  
ATOM   2098  CD2 TYR A 134     -19.429  27.009  14.061  1.00 67.62           C  
ATOM   2099  HD2 TYR A 134     -20.216  27.164  13.338  1.00 67.62           H  
ATOM   2100  CE1 TYR A 134     -17.372  26.582  15.947  1.00 67.62           C  
ATOM   2101  HE1 TYR A 134     -16.578  26.421  16.661  1.00 67.62           H  
ATOM   2102  CE2 TYR A 134     -18.760  25.773  14.105  1.00 67.62           C  
ATOM   2103  HE2 TYR A 134     -19.030  24.986  13.417  1.00 67.62           H  
ATOM   2104  OH  TYR A 134     -16.992  24.422  15.029  1.00 67.62           O  
ATOM   2105  HH  TYR A 134     -16.298  24.431  15.692  1.00 67.62           H  
ATOM   2106  CZ  TYR A 134     -17.718  25.567  15.034  1.00 67.62           C  
ATOM   2107  N   ASN A 135     -20.084  31.898  16.974  1.00 63.97           N  
ATOM   2108  H   ASN A 135     -19.516  31.376  17.625  1.00 63.97           H  
ATOM   2109  CA  ASN A 135     -20.203  33.344  17.130  1.00 63.97           C  
ATOM   2110  HA  ASN A 135     -21.258  33.605  17.203  1.00 63.97           H  
ATOM   2111  C   ASN A 135     -19.659  34.100  15.906  1.00 63.97           C  
ATOM   2112  CB  ASN A 135     -19.523  33.737  18.450  1.00 63.97           C  
ATOM   2113  HB2 ASN A 135     -18.473  33.444  18.440  1.00 63.97           H  
ATOM   2114  HB3 ASN A 135     -19.577  34.819  18.574  1.00 63.97           H  
ATOM   2115  O   ASN A 135     -20.145  35.178  15.594  1.00 63.97           O  
ATOM   2116  CG  ASN A 135     -20.247  33.094  19.617  1.00 63.97           C  
ATOM   2117  ND2 ASN A 135     -19.582  32.289  20.412  1.00 63.97           N  
ATOM   2118 HD21 ASN A 135     -20.146  31.719  21.026  1.00 63.97           H  
ATOM   2119 HD22 ASN A 135     -18.586  32.156  20.319  1.00 63.97           H  
ATOM   2120  OD1 ASN A 135     -21.438  33.263  19.793  1.00 63.97           O  
ATOM   2121  N   LEU A 136     -18.685  33.517  15.194  1.00 63.84           N  
ATOM   2122  H   LEU A 136     -18.360  32.612  15.502  1.00 63.84           H  
ATOM   2123  CA  LEU A 136     -17.972  34.162  14.082  1.00 63.84           C  
ATOM   2124  HA  LEU A 136     -18.277  35.206  14.016  1.00 63.84           H  
ATOM   2125  C   LEU A 136     -18.282  33.570  12.695  1.00 63.84           C  
ATOM   2126  CB  LEU A 136     -16.459  34.124  14.378  1.00 63.84           C  
ATOM   2127  HB2 LEU A 136     -15.925  34.532  13.521  1.00 63.84           H  
ATOM   2128  HB3 LEU A 136     -16.156  33.083  14.489  1.00 63.84           H  
ATOM   2129  O   LEU A 136     -17.796  34.097  11.698  1.00 63.84           O  
ATOM   2130  CG  LEU A 136     -16.023  34.912  15.629  1.00 63.84           C  
ATOM   2131  HG  LEU A 136     -16.584  34.567  16.498  1.00 63.84           H  
ATOM   2132  CD1 LEU A 136     -14.540  34.656  15.898  1.00 63.84           C  
ATOM   2133 HD11 LEU A 136     -13.944  35.001  15.053  1.00 63.84           H  
ATOM   2134 HD12 LEU A 136     -14.366  33.591  16.053  1.00 63.84           H  
ATOM   2135 HD13 LEU A 136     -14.230  35.196  16.793  1.00 63.84           H  
ATOM   2136  CD2 LEU A 136     -16.234  36.417  15.467  1.00 63.84           C  
ATOM   2137 HD21 LEU A 136     -17.297  36.644  15.381  1.00 63.84           H  
ATOM   2138 HD22 LEU A 136     -15.723  36.771  14.571  1.00 63.84           H  
ATOM   2139 HD23 LEU A 136     -15.844  36.946  16.336  1.00 63.84           H  
ATOM   2140  N   LYS A 137     -19.075  32.496  12.604  1.00 66.88           N  
ATOM   2141  H   LYS A 137     -19.557  32.188  13.436  1.00 66.88           H  
ATOM   2142  CA  LYS A 137     -19.478  31.865  11.336  1.00 66.88           C  
ATOM   2143  HA  LYS A 137     -19.255  32.534  10.505  1.00 66.88           H  
ATOM   2144  C   LYS A 137     -20.984  31.638  11.300  1.00 66.88           C  
ATOM   2145  CB  LYS A 137     -18.740  30.533  11.095  1.00 66.88           C  
ATOM   2146  HB2 LYS A 137     -18.534  30.038  12.044  1.00 66.88           H  
ATOM   2147  HB3 LYS A 137     -19.394  29.882  10.515  1.00 66.88           H  
ATOM   2148  O   LYS A 137     -21.556  31.133  12.263  1.00 66.88           O  
ATOM   2149  CG  LYS A 137     -17.442  30.710  10.296  1.00 66.88           C  
ATOM   2150  HG2 LYS A 137     -17.658  31.277   9.390  1.00 66.88           H  
ATOM   2151  HG3 LYS A 137     -16.717  31.261  10.895  1.00 66.88           H  
ATOM   2152  CD  LYS A 137     -16.865  29.342   9.900  1.00 66.88           C  
ATOM   2153  HD2 LYS A 137     -17.625  28.781   9.356  1.00 66.88           H  
ATOM   2154  HD3 LYS A 137     -16.580  28.790  10.796  1.00 66.88           H  
ATOM   2155  CE  LYS A 137     -15.652  29.557   8.996  1.00 66.88           C  
ATOM   2156  HE2 LYS A 137     -15.956  30.192   8.164  1.00 66.88           H  
ATOM   2157  HE3 LYS A 137     -14.898  30.100   9.567  1.00 66.88           H  
ATOM   2158  NZ  LYS A 137     -15.081  28.292   8.476  1.00 66.88           N  
ATOM   2159  HZ1 LYS A 137     -15.759  27.828   7.890  1.00 66.88           H  
ATOM   2160  HZ2 LYS A 137     -14.273  28.497   7.906  1.00 66.88           H  
ATOM   2161  HZ3 LYS A 137     -14.811  27.672   9.226  1.00 66.88           H  
ATOM   2162  N   GLU A 138     -21.596  31.992  10.180  1.00 65.62           N  
ATOM   2163  H   GLU A 138     -21.035  32.378   9.434  1.00 65.62           H  
ATOM   2164  CA  GLU A 138     -22.936  31.560   9.798  1.00 65.62           C  
ATOM   2165  HA  GLU A 138     -23.600  31.662  10.656  1.00 65.62           H  
ATOM   2166  C   GLU A 138     -22.943  30.077   9.399  1.00 65.62           C  
ATOM   2167  CB  GLU A 138     -23.483  32.443   8.660  1.00 65.62           C  
ATOM   2168  HB2 GLU A 138     -24.463  32.056   8.379  1.00 65.62           H  
ATOM   2169  HB3 GLU A 138     -22.815  32.379   7.801  1.00 65.62           H  
ATOM   2170  O   GLU A 138     -21.896  29.470   9.156  1.00 65.62           O  
ATOM   2171  CG  GLU A 138     -23.607  33.913   9.084  1.00 65.62           C  
ATOM   2172  HG2 GLU A 138     -22.754  34.476   8.704  1.00 65.62           H  
ATOM   2173  HG3 GLU A 138     -23.563  33.934  10.173  1.00 65.62           H  
ATOM   2174  CD  GLU A 138     -24.918  34.598   8.676  1.00 65.62           C  
ATOM   2175  OE1 GLU A 138     -25.390  35.405   9.517  1.00 65.62           O  
ATOM   2176  OE2 GLU A 138     -25.498  34.273   7.626  1.00 65.62           O  
ATOM   2177  N   GLU A 139     -24.137  29.479   9.356  1.00 66.38           N  
ATOM   2178  H   GLU A 139     -24.968  30.033   9.505  1.00 66.38           H  
ATOM   2179  CA  GLU A 139     -24.322  28.056   9.032  1.00 66.38           C  
ATOM   2180  HA  GLU A 139     -23.673  27.452   9.667  1.00 66.38           H  
ATOM   2181  C   GLU A 139     -23.957  27.707   7.583  1.00 66.38           C  
ATOM   2182  CB  GLU A 139     -25.780  27.641   9.283  1.00 66.38           C  
ATOM   2183  HB2 GLU A 139     -25.933  26.658   8.839  1.00 66.38           H  
ATOM   2184  HB3 GLU A 139     -26.448  28.350   8.795  1.00 66.38           H  
ATOM   2185  O   GLU A 139     -23.563  26.576   7.311  1.00 66.38           O  
ATOM   2186  CG  GLU A 139     -26.125  27.547  10.776  1.00 66.38           C  
ATOM   2187  HG2 GLU A 139     -25.438  26.848  11.253  1.00 66.38           H  
ATOM   2188  HG3 GLU A 139     -25.976  28.526  11.233  1.00 66.38           H  
ATOM   2189  CD  GLU A 139     -27.570  27.082  11.027  1.00 66.38           C  
ATOM   2190  OE1 GLU A 139     -28.039  27.320  12.165  1.00 66.38           O  
ATOM   2191  OE2 GLU A 139     -28.198  26.534  10.093  1.00 66.38           O  
ATOM   2192  N   ASP A 140     -24.044  28.670   6.664  1.00 60.97           N  
ATOM   2193  H   ASP A 140     -24.299  29.603   6.957  1.00 60.97           H  
ATOM   2194  CA  ASP A 140     -23.627  28.528   5.263  1.00 60.97           C  
ATOM   2195  HA  ASP A 140     -23.902  27.529   4.926  1.00 60.97           H  
ATOM   2196  C   ASP A 140     -22.100  28.655   5.073  1.00 60.97           C  
ATOM   2197  CB  ASP A 140     -24.405  29.541   4.401  1.00 60.97           C  
ATOM   2198  HB2 ASP A 140     -25.470  29.447   4.614  1.00 60.97           H  
ATOM   2199  HB3 ASP A 140     -24.256  29.283   3.352  1.00 60.97           H  
ATOM   2200  O   ASP A 140     -21.588  28.566   3.957  1.00 60.97           O  
ATOM   2201  CG  ASP A 140     -23.979  31.003   4.606  1.00 60.97           C  
ATOM   2202  OD1 ASP A 140     -23.237  31.276   5.579  1.00 60.97           O  
ATOM   2203  OD2 ASP A 140     -24.357  31.844   3.759  1.00 60.97           O  
ATOM   2204  N   GLY A 141     -21.359  28.864   6.165  1.00 63.59           N  
ATOM   2205  H   GLY A 141     -21.853  28.959   7.041  1.00 63.59           H  
ATOM   2206  CA  GLY A 141     -19.908  29.008   6.179  1.00 63.59           C  
ATOM   2207  HA2 GLY A 141     -19.536  28.601   7.119  1.00 63.59           H  
ATOM   2208  HA3 GLY A 141     -19.483  28.430   5.358  1.00 63.59           H  
ATOM   2209  C   GLY A 141     -19.404  30.446   6.056  1.00 63.59           C  
ATOM   2210  O   GLY A 141     -18.195  30.655   6.205  1.00 63.59           O  
ATOM   2211  N   ARG A 142     -20.275  31.444   5.836  1.00 66.94           N  
ATOM   2212  H   ARG A 142     -21.260  31.227   5.767  1.00 66.94           H  
ATOM   2213  CA  ARG A 142     -19.865  32.855   5.771  1.00 66.94           C  
ATOM   2214  HA  ARG A 142     -18.991  32.924   5.124  1.00 66.94           H  
ATOM   2215  C   ARG A 142     -19.450  33.369   7.141  1.00 66.94           C  
ATOM   2216  CB  ARG A 142     -20.982  33.727   5.184  1.00 66.94           C  
ATOM   2217  HB2 ARG A 142     -20.720  34.777   5.317  1.00 66.94           H  
ATOM   2218  HB3 ARG A 142     -21.916  33.539   5.713  1.00 66.94           H  
ATOM   2219  O   ARG A 142     -20.056  33.053   8.159  1.00 66.94           O  
ATOM   2220  CG  ARG A 142     -21.157  33.452   3.688  1.00 66.94           C  
ATOM   2221  HG2 ARG A 142     -21.431  32.409   3.531  1.00 66.94           H  
ATOM   2222  HG3 ARG A 142     -20.219  33.658   3.172  1.00 66.94           H  
ATOM   2223  CD  ARG A 142     -22.255  34.347   3.120  1.00 66.94           C  
ATOM   2224  HD2 ARG A 142     -23.200  34.060   3.580  1.00 66.94           H  
ATOM   2225  HD3 ARG A 142     -22.039  35.384   3.377  1.00 66.94           H  
ATOM   2226  NE  ARG A 142     -22.340  34.210   1.656  1.00 66.94           N  
ATOM   2227  HE  ARG A 142     -21.720  33.533   1.233  1.00 66.94           H  
ATOM   2228  NH1 ARG A 142     -24.199  35.512   1.392  1.00 66.94           N  
ATOM   2229 HH11 ARG A 142     -24.295  35.486   2.397  1.00 66.94           H  
ATOM   2230 HH12 ARG A 142     -24.950  35.870   0.819  1.00 66.94           H  
ATOM   2231  NH2 ARG A 142     -23.223  34.600  -0.405  1.00 66.94           N  
ATOM   2232 HH21 ARG A 142     -23.947  35.003  -0.982  1.00 66.94           H  
ATOM   2233 HH22 ARG A 142     -22.530  33.983  -0.805  1.00 66.94           H  
ATOM   2234  CZ  ARG A 142     -23.251  34.773   0.888  1.00 66.94           C  
ATOM   2235  N   TYR A 143     -18.409  34.189   7.185  1.00 66.88           N  
ATOM   2236  H   TYR A 143     -17.971  34.476   6.322  1.00 66.88           H  
ATOM   2237  CA  TYR A 143     -18.000  34.826   8.432  1.00 66.88           C  
ATOM   2238  HA  TYR A 143     -18.063  34.091   9.235  1.00 66.88           H  
ATOM   2239  C   TYR A 143     -18.955  35.973   8.776  1.00 66.88           C  
ATOM   2240  CB  TYR A 143     -16.539  35.269   8.343  1.00 66.88           C  
ATOM   2241  HB2 TYR A 143     -16.387  35.853   7.435  1.00 66.88           H  
ATOM   2242  HB3 TYR A 143     -16.323  35.920   9.190  1.00 66.88           H  
ATOM   2243  O   TYR A 143     -19.274  36.792   7.915  1.00 66.88           O  
ATOM   2244  CG  TYR A 143     -15.566  34.103   8.375  1.00 66.88           C  
ATOM   2245  CD1 TYR A 143     -15.081  33.641   9.613  1.00 66.88           C  
ATOM   2246  HD1 TYR A 143     -15.410  34.118  10.524  1.00 66.88           H  
ATOM   2247  CD2 TYR A 143     -15.151  33.479   7.182  1.00 66.88           C  
ATOM   2248  HD2 TYR A 143     -15.525  33.828   6.231  1.00 66.88           H  
ATOM   2249  CE1 TYR A 143     -14.150  32.586   9.661  1.00 66.88           C  
ATOM   2250  HE1 TYR A 143     -13.762  32.258  10.614  1.00 66.88           H  
ATOM   2251  CE2 TYR A 143     -14.244  32.403   7.225  1.00 66.88           C  
ATOM   2252  HE2 TYR A 143     -13.918  31.927   6.312  1.00 66.88           H  
ATOM   2253  OH  TYR A 143     -12.851  30.931   8.511  1.00 66.88           O  
ATOM   2254  HH  TYR A 143     -12.355  30.929   9.333  1.00 66.88           H  
ATOM   2255  CZ  TYR A 143     -13.724  31.973   8.463  1.00 66.88           C  
ATOM   2256  N   ARG A 144     -19.401  36.035  10.035  1.00 66.50           N  
ATOM   2257  H   ARG A 144     -19.021  35.371  10.695  1.00 66.50           H  
ATOM   2258  CA  ARG A 144     -20.137  37.196  10.554  1.00 66.50           C  
ATOM   2259  HA  ARG A 144     -20.799  37.570   9.773  1.00 66.50           H  
ATOM   2260  C   ARG A 144     -19.172  38.316  10.883  1.00 66.50           C  
ATOM   2261  CB  ARG A 144     -20.969  36.855  11.799  1.00 66.50           C  
ATOM   2262  HB2 ARG A 144     -20.383  36.254  12.494  1.00 66.50           H  
ATOM   2263  HB3 ARG A 144     -21.252  37.781  12.299  1.00 66.50           H  
ATOM   2264  O   ARG A 144     -18.057  38.062  11.335  1.00 66.50           O  
ATOM   2265  CG  ARG A 144     -22.241  36.118  11.400  1.00 66.50           C  
ATOM   2266  HG2 ARG A 144     -22.748  36.675  10.613  1.00 66.50           H  
ATOM   2267  HG3 ARG A 144     -21.959  35.134  11.026  1.00 66.50           H  
ATOM   2268  CD  ARG A 144     -23.189  35.962  12.589  1.00 66.50           C  
ATOM   2269  HD2 ARG A 144     -22.750  35.261  13.300  1.00 66.50           H  
ATOM   2270  HD3 ARG A 144     -23.322  36.930  13.072  1.00 66.50           H  
ATOM   2271  NE  ARG A 144     -24.487  35.485  12.106  1.00 66.50           N  
ATOM   2272  HE  ARG A 144     -24.694  35.663  11.133  1.00 66.50           H  
ATOM   2273  NH1 ARG A 144     -25.287  34.441  13.977  1.00 66.50           N  
ATOM   2274 HH11 ARG A 144     -25.941  33.786  14.382  1.00 66.50           H  
ATOM   2275 HH12 ARG A 144     -24.446  34.730  14.455  1.00 66.50           H  
ATOM   2276  NH2 ARG A 144     -26.401  34.351  12.010  1.00 66.50           N  
ATOM   2277 HH21 ARG A 144     -26.381  34.623  11.038  1.00 66.50           H  
ATOM   2278 HH22 ARG A 144     -27.115  33.727  12.356  1.00 66.50           H  
ATOM   2279  CZ  ARG A 144     -25.390  34.762  12.716  1.00 66.50           C  
ATOM   2280  N   ASP A 145     -19.639  39.548  10.730  1.00 64.19           N  
ATOM   2281  H   ASP A 145     -20.571  39.683  10.365  1.00 64.19           H  
ATOM   2282  CA  ASP A 145     -18.926  40.707  11.249  1.00 64.19           C  
ATOM   2283  HA  ASP A 145     -17.935  40.735  10.797  1.00 64.19           H  
ATOM   2284  C   ASP A 145     -18.823  40.592  12.788  1.00 64.19           C  
ATOM   2285  CB  ASP A 145     -19.646  41.980  10.796  1.00 64.19           C  
ATOM   2286  HB2 ASP A 145     -20.656  41.988  11.206  1.00 64.19           H  
ATOM   2287  HB3 ASP A 145     -19.731  41.960   9.710  1.00 64.19           H  
ATOM   2288  O   ASP A 145     -19.859  40.575  13.463  1.00 64.19           O  
ATOM   2289  CG  ASP A 145     -18.911  43.263  11.202  1.00 64.19           C  
ATOM   2290  OD1 ASP A 145     -18.118  43.234  12.176  1.00 64.19           O  
ATOM   2291  OD2 ASP A 145     -19.169  44.293  10.554  1.00 64.19           O  
ATOM   2292  N   PRO A 146     -17.612  40.511  13.375  1.00 65.38           N  
ATOM   2293  CA  PRO A 146     -17.433  40.352  14.817  1.00 65.38           C  
ATOM   2294  HA  PRO A 146     -17.858  39.395  15.121  1.00 65.38           H  
ATOM   2295  C   PRO A 146     -18.076  41.474  15.638  1.00 65.38           C  
ATOM   2296  CB  PRO A 146     -15.917  40.338  15.047  1.00 65.38           C  
ATOM   2297  HB2 PRO A 146     -15.637  39.620  15.817  1.00 65.38           H  
ATOM   2298  HB3 PRO A 146     -15.569  41.334  15.318  1.00 65.38           H  
ATOM   2299  O   PRO A 146     -18.484  41.242  16.774  1.00 65.38           O  
ATOM   2300  CG  PRO A 146     -15.328  39.966  13.690  1.00 65.38           C  
ATOM   2301  HG2 PRO A 146     -15.301  38.881  13.585  1.00 65.38           H  
ATOM   2302  HG3 PRO A 146     -14.333  40.389  13.549  1.00 65.38           H  
ATOM   2303  CD  PRO A 146     -16.327  40.539  12.697  1.00 65.38           C  
ATOM   2304  HD2 PRO A 146     -16.322  39.926  11.796  1.00 65.38           H  
ATOM   2305  HD3 PRO A 146     -16.066  41.569  12.457  1.00 65.38           H  
ATOM   2306  N   THR A 147     -18.199  42.680  15.073  1.00 65.62           N  
ATOM   2307  H   THR A 147     -17.932  42.793  14.105  1.00 65.62           H  
ATOM   2308  CA  THR A 147     -18.810  43.835  15.752  1.00 65.62           C  
ATOM   2309  HA  THR A 147     -18.365  43.937  16.742  1.00 65.62           H  
ATOM   2310  C   THR A 147     -20.315  43.672  15.956  1.00 65.62           C  
ATOM   2311  CB  THR A 147     -18.557  45.137  14.981  1.00 65.62           C  
ATOM   2312  HB  THR A 147     -18.972  45.957  15.566  1.00 65.62           H  
ATOM   2313  O   THR A 147     -20.897  44.288  16.847  1.00 65.62           O  
ATOM   2314  CG2 THR A 147     -17.073  45.421  14.760  1.00 65.62           C  
ATOM   2315 HG21 THR A 147     -16.549  45.417  15.716  1.00 65.62           H  
ATOM   2316 HG22 THR A 147     -16.964  46.401  14.296  1.00 65.62           H  
ATOM   2317 HG23 THR A 147     -16.637  44.671  14.099  1.00 65.62           H  
ATOM   2318  OG1 THR A 147     -19.203  45.124  13.733  1.00 65.62           O  
ATOM   2319  HG1 THR A 147     -18.716  44.580  13.110  1.00 65.62           H  
ATOM   2320  N   THR A 148     -20.946  42.796  15.172  1.00 63.56           N  
ATOM   2321  H   THR A 148     -20.404  42.330  14.459  1.00 63.56           H  
ATOM   2322  CA  THR A 148     -22.382  42.501  15.267  1.00 63.56           C  
ATOM   2323  HA  THR A 148     -22.897  43.415  15.562  1.00 63.56           H  
ATOM   2324  C   THR A 148     -22.705  41.461  16.342  1.00 63.56           C  
ATOM   2325  CB  THR A 148     -22.958  42.080  13.908  1.00 63.56           C  
ATOM   2326  HB  THR A 148     -24.039  41.987  14.017  1.00 63.56           H  
ATOM   2327  O   THR A 148     -23.874  41.231  16.662  1.00 63.56           O  
ATOM   2328  CG2 THR A 148     -22.698  43.125  12.820  1.00 63.56           C  
ATOM   2329 HG21 THR A 148     -23.090  42.766  11.868  1.00 63.56           H  
ATOM   2330 HG22 THR A 148     -23.204  44.054  13.081  1.00 63.56           H  
ATOM   2331 HG23 THR A 148     -21.633  43.331  12.714  1.00 63.56           H  
ATOM   2332  OG1 THR A 148     -22.469  40.828  13.479  1.00 63.56           O  
ATOM   2333  HG1 THR A 148     -21.510  40.851  13.442  1.00 63.56           H  
ATOM   2334  N   VAL A 149     -21.685  40.836  16.940  1.00 62.38           N  
ATOM   2335  H   VAL A 149     -20.744  41.104  16.688  1.00 62.38           H  
ATOM   2336  CA  VAL A 149     -21.852  39.796  17.957  1.00 62.38           C  
ATOM   2337  HA  VAL A 149     -22.742  39.217  17.712  1.00 62.38           H  
ATOM   2338  C   VAL A 149     -22.066  40.440  19.328  1.00 62.38           C  
ATOM   2339  CB  VAL A 149     -20.663  38.816  17.958  1.00 62.38           C  
ATOM   2340  HB  VAL A 149     -19.756  39.336  18.267  1.00 62.38           H  
ATOM   2341  O   VAL A 149     -21.125  40.766  20.043  1.00 62.38           O  
ATOM   2342  CG1 VAL A 149     -20.921  37.655  18.931  1.00 62.38           C  
ATOM   2343 HG11 VAL A 149     -21.060  38.030  19.945  1.00 62.38           H  
ATOM   2344 HG12 VAL A 149     -21.802  37.090  18.628  1.00 62.38           H  
ATOM   2345 HG13 VAL A 149     -20.051  36.998  18.936  1.00 62.38           H  
ATOM   2346  CG2 VAL A 149     -20.425  38.213  16.567  1.00 62.38           C  
ATOM   2347 HG21 VAL A 149     -21.309  37.674  16.228  1.00 62.38           H  
ATOM   2348 HG22 VAL A 149     -20.188  38.996  15.847  1.00 62.38           H  
ATOM   2349 HG23 VAL A 149     -19.576  37.530  16.606  1.00 62.38           H  
ATOM   2350  N   THR A 150     -23.328  40.599  19.724  1.00 61.00           N  
ATOM   2351  H   THR A 150     -24.057  40.449  19.042  1.00 61.00           H  
ATOM   2352  CA  THR A 150     -23.710  41.176  21.030  1.00 61.00           C  
ATOM   2353  HA  THR A 150     -22.956  41.901  21.338  1.00 61.00           H  
ATOM   2354  C   THR A 150     -23.823  40.147  22.153  1.00 61.00           C  
ATOM   2355  CB  THR A 150     -25.051  41.906  20.915  1.00 61.00           C  
ATOM   2356  HB  THR A 150     -25.358  42.259  21.900  1.00 61.00           H  
ATOM   2357  O   THR A 150     -23.764  40.498  23.329  1.00 61.00           O  
ATOM   2358  CG2 THR A 150     -24.972  43.106  19.973  1.00 61.00           C  
ATOM   2359 HG21 THR A 150     -25.916  43.651  19.988  1.00 61.00           H  
ATOM   2360 HG22 THR A 150     -24.179  43.777  20.302  1.00 61.00           H  
ATOM   2361 HG23 THR A 150     -24.758  42.784  18.954  1.00 61.00           H  
ATOM   2362  OG1 THR A 150     -26.034  41.029  20.404  1.00 61.00           O  
ATOM   2363  HG1 THR A 150     -26.706  41.583  19.999  1.00 61.00           H  
ATOM   2364  N   THR A 151     -24.002  38.870  21.812  1.00 58.94           N  
ATOM   2365  H   THR A 151     -23.971  38.639  20.829  1.00 58.94           H  
ATOM   2366  CA  THR A 151     -24.132  37.766  22.771  1.00 58.94           C  
ATOM   2367  HA  THR A 151     -23.755  38.091  23.741  1.00 58.94           H  
ATOM   2368  C   THR A 151     -23.274  36.595  22.318  1.00 58.94           C  
ATOM   2369  CB  THR A 151     -25.596  37.325  22.968  1.00 58.94           C  
ATOM   2370  HB  THR A 151     -25.612  36.419  23.574  1.00 58.94           H  
ATOM   2371  O   THR A 151     -23.355  36.173  21.165  1.00 58.94           O  
ATOM   2372  CG2 THR A 151     -26.424  38.395  23.678  1.00 58.94           C  
ATOM   2373 HG21 THR A 151     -27.430  38.018  23.860  1.00 58.94           H  
ATOM   2374 HG22 THR A 151     -25.962  38.642  24.634  1.00 58.94           H  
ATOM   2375 HG23 THR A 151     -26.484  39.299  23.071  1.00 58.94           H  
ATOM   2376  OG1 THR A 151     -26.249  37.068  21.741  1.00 58.94           O  
ATOM   2377  HG1 THR A 151     -26.180  37.885  21.241  1.00 58.94           H  
ATOM   2378  N   LEU A 152     -22.453  36.061  23.226  1.00 56.44           N  
ATOM   2379  H   LEU A 152     -22.427  36.452  24.157  1.00 56.44           H  
ATOM   2380  CA  LEU A 152     -21.730  34.818  22.982  1.00 56.44           C  
ATOM   2381  HA  LEU A 152     -21.416  34.790  21.939  1.00 56.44           H  
ATOM   2382  C   LEU A 152     -22.675  33.642  23.209  1.00 56.44           C  
ATOM   2383  CB  LEU A 152     -20.480  34.716  23.874  1.00 56.44           C  
ATOM   2384  HB2 LEU A 152     -20.126  33.685  23.867  1.00 56.44           H  
ATOM   2385  HB3 LEU A 152     -20.766  34.957  24.898  1.00 56.44           H  
ATOM   2386  O   LEU A 152     -23.272  33.494  24.275  1.00 56.44           O  
ATOM   2387  CG  LEU A 152     -19.318  35.627  23.438  1.00 56.44           C  
ATOM   2388  HG  LEU A 152     -19.680  36.648  23.314  1.00 56.44           H  
ATOM   2389  CD1 LEU A 152     -18.239  35.627  24.520  1.00 56.44           C  
ATOM   2390 HD11 LEU A 152     -17.426  36.292  24.228  1.00 56.44           H  
ATOM   2391 HD12 LEU A 152     -17.847  34.620  24.665  1.00 56.44           H  
ATOM   2392 HD13 LEU A 152     -18.658  35.990  25.459  1.00 56.44           H  
ATOM   2393  CD2 LEU A 152     -18.672  35.159  22.131  1.00 56.44           C  
ATOM   2394 HD21 LEU A 152     -19.384  35.254  21.311  1.00 56.44           H  
ATOM   2395 HD22 LEU A 152     -17.815  35.793  21.903  1.00 56.44           H  
ATOM   2396 HD23 LEU A 152     -18.340  34.125  22.225  1.00 56.44           H  
ATOM   2397  N   ARG A 153     -22.788  32.790  22.198  1.00 61.03           N  
ATOM   2398  H   ARG A 153     -22.305  33.015  21.340  1.00 61.03           H  
ATOM   2399  CA  ARG A 153     -23.468  31.503  22.269  1.00 61.03           C  
ATOM   2400  HA  ARG A 153     -24.082  31.468  23.169  1.00 61.03           H  
ATOM   2401  C   ARG A 153     -22.410  30.414  22.388  1.00 61.03           C  
ATOM   2402  CB  ARG A 153     -24.387  31.335  21.048  1.00 61.03           C  
ATOM   2403  HB2 ARG A 153     -24.885  30.368  21.108  1.00 61.03           H  
ATOM   2404  HB3 ARG A 153     -23.788  31.362  20.137  1.00 61.03           H  
ATOM   2405  O   ARG A 153     -21.380  30.461  21.713  1.00 61.03           O  
ATOM   2406  CG  ARG A 153     -25.443  32.454  21.003  1.00 61.03           C  
ATOM   2407  HG2 ARG A 153     -26.015  32.447  21.931  1.00 61.03           H  
ATOM   2408  HG3 ARG A 153     -24.952  33.422  20.902  1.00 61.03           H  
ATOM   2409  CD  ARG A 153     -26.399  32.281  19.822  1.00 61.03           C  
ATOM   2410  HD2 ARG A 153     -25.815  32.259  18.902  1.00 61.03           H  
ATOM   2411  HD3 ARG A 153     -26.924  31.332  19.934  1.00 61.03           H  
ATOM   2412  NE  ARG A 153     -27.367  33.393  19.769  1.00 61.03           N  
ATOM   2413  HE  ARG A 153     -27.186  34.170  20.389  1.00 61.03           H  
ATOM   2414  NH1 ARG A 153     -28.681  32.576  18.073  1.00 61.03           N  
ATOM   2415 HH11 ARG A 153     -29.484  32.663  17.467  1.00 61.03           H  
ATOM   2416 HH12 ARG A 153     -28.078  31.768  18.015  1.00 61.03           H  
ATOM   2417  NH2 ARG A 153     -29.184  34.537  19.019  1.00 61.03           N  
ATOM   2418 HH21 ARG A 153     -29.968  34.630  18.390  1.00 61.03           H  
ATOM   2419 HH22 ARG A 153     -28.978  35.274  19.679  1.00 61.03           H  
ATOM   2420  CZ  ARG A 153     -28.403  33.495  18.957  1.00 61.03           C  
ATOM   2421  N   VAL A 154     -22.649  29.446  23.268  1.00 60.41           N  
ATOM   2422  H   VAL A 154     -23.515  29.467  23.787  1.00 60.41           H  
ATOM   2423  CA  VAL A 154     -21.888  28.194  23.251  1.00 60.41           C  
ATOM   2424  HA  VAL A 154     -20.825  28.423  23.176  1.00 60.41           H  
ATOM   2425  C   VAL A 154     -22.361  27.431  22.015  1.00 60.41           C  
ATOM   2426  CB  VAL A 154     -22.096  27.367  24.532  1.00 60.41           C  
ATOM   2427  HB  VAL A 154     -23.156  27.141  24.655  1.00 60.41           H  
ATOM   2428  O   VAL A 154     -23.571  27.212  21.904  1.00 60.41           O  
ATOM   2429  CG1 VAL A 154     -21.310  26.050  24.483  1.00 60.41           C  
ATOM   2430 HG11 VAL A 154     -21.683  25.417  23.678  1.00 60.41           H  
ATOM   2431 HG12 VAL A 154     -20.250  26.247  24.324  1.00 60.41           H  
ATOM   2432 HG13 VAL A 154     -21.437  25.509  25.420  1.00 60.41           H  
ATOM   2433  CG2 VAL A 154     -21.618  28.151  25.761  1.00 60.41           C  
ATOM   2434 HG21 VAL A 154     -22.184  29.077  25.867  1.00 60.41           H  
ATOM   2435 HG22 VAL A 154     -20.558  28.388  25.669  1.00 60.41           H  
ATOM   2436 HG23 VAL A 154     -21.773  27.555  26.660  1.00 60.41           H  
ATOM   2437  N   PRO A 155     -21.464  27.062  21.080  1.00 63.59           N  
ATOM   2438  CA  PRO A 155     -21.859  26.288  19.918  1.00 63.59           C  
ATOM   2439  HA  PRO A 155     -22.529  26.902  19.316  1.00 63.59           H  
ATOM   2440  C   PRO A 155     -22.564  25.014  20.366  1.00 63.59           C  
ATOM   2441  CB  PRO A 155     -20.583  25.993  19.126  1.00 63.59           C  
ATOM   2442  HB2 PRO A 155     -20.763  26.018  18.051  1.00 63.59           H  
ATOM   2443  HB3 PRO A 155     -20.164  25.031  19.421  1.00 63.59           H  
ATOM   2444  O   PRO A 155     -22.079  24.297  21.245  1.00 63.59           O  
ATOM   2445  CG  PRO A 155     -19.642  27.110  19.568  1.00 63.59           C  
ATOM   2446  HG2 PRO A 155     -19.838  28.003  18.974  1.00 63.59           H  
ATOM   2447  HG3 PRO A 155     -18.596  26.815  19.484  1.00 63.59           H  
ATOM   2448  CD  PRO A 155     -20.046  27.367  21.018  1.00 63.59           C  
ATOM   2449  HD2 PRO A 155     -19.502  26.694  21.680  1.00 63.59           H  
ATOM   2450  HD3 PRO A 155     -19.841  28.407  21.274  1.00 63.59           H  
ATOM   2451  N   VAL A 156     -23.725  24.754  19.781  1.00 69.88           N  
ATOM   2452  H   VAL A 156     -23.991  25.320  18.988  1.00 69.88           H  
ATOM   2453  CA  VAL A 156     -24.534  23.588  20.119  1.00 69.88           C  
ATOM   2454  HA  VAL A 156     -24.170  23.170  21.058  1.00 69.88           H  
ATOM   2455  C   VAL A 156     -24.323  22.563  19.023  1.00 69.88           C  
ATOM   2456  CB  VAL A 156     -26.025  23.921  20.315  1.00 69.88           C  
ATOM   2457  HB  VAL A 156     -26.519  23.972  19.344  1.00 69.88           H  
ATOM   2458  O   VAL A 156     -24.420  22.886  17.841  1.00 69.88           O  
ATOM   2459  CG1 VAL A 156     -26.689  22.822  21.156  1.00 69.88           C  
ATOM   2460 HG11 VAL A 156     -27.750  23.040  21.277  1.00 69.88           H  
ATOM   2461 HG12 VAL A 156     -26.223  22.765  22.140  1.00 69.88           H  
ATOM   2462 HG13 VAL A 156     -26.596  21.859  20.653  1.00 69.88           H  
ATOM   2463  CG2 VAL A 156     -26.258  25.258  21.033  1.00 69.88           C  
ATOM   2464 HG21 VAL A 156     -25.718  25.271  21.980  1.00 69.88           H  
ATOM   2465 HG22 VAL A 156     -25.903  26.083  20.414  1.00 69.88           H  
ATOM   2466 HG23 VAL A 156     -27.322  25.403  21.220  1.00 69.88           H  
ATOM   2467  N   PHE A 157     -24.030  21.325  19.401  1.00 74.94           N  
ATOM   2468  H   PHE A 157     -23.946  21.111  20.385  1.00 74.94           H  
ATOM   2469  CA  PHE A 157     -23.969  20.238  18.437  1.00 74.94           C  
ATOM   2470  HA  PHE A 157     -23.363  20.546  17.585  1.00 74.94           H  
ATOM   2471  C   PHE A 157     -25.374  19.940  17.932  1.00 74.94           C  
ATOM   2472  CB  PHE A 157     -23.309  19.013  19.065  1.00 74.94           C  
ATOM   2473  HB2 PHE A 157     -23.565  18.133  18.475  1.00 74.94           H  
ATOM   2474  HB3 PHE A 157     -23.705  18.852  20.068  1.00 74.94           H  
ATOM   2475  O   PHE A 157     -26.225  19.467  18.689  1.00 74.94           O  
ATOM   2476  CG  PHE A 157     -21.803  19.135  19.118  1.00 74.94           C  
ATOM   2477  CD1 PHE A 157     -21.028  18.837  17.980  1.00 74.94           C  
ATOM   2478  HD1 PHE A 157     -21.497  18.519  17.061  1.00 74.94           H  
ATOM   2479  CD2 PHE A 157     -21.176  19.576  20.296  1.00 74.94           C  
ATOM   2480  HD2 PHE A 157     -21.764  19.824  21.167  1.00 74.94           H  
ATOM   2481  CE1 PHE A 157     -19.629  18.950  18.033  1.00 74.94           C  
ATOM   2482  HE1 PHE A 157     -19.036  18.696  17.166  1.00 74.94           H  
ATOM   2483  CE2 PHE A 157     -19.777  19.703  20.343  1.00 74.94           C  
ATOM   2484  HE2 PHE A 157     -19.296  20.044  21.248  1.00 74.94           H  
ATOM   2485  CZ  PHE A 157     -19.003  19.384  19.214  1.00 74.94           C  
ATOM   2486  HZ  PHE A 157     -17.928  19.472  19.253  1.00 74.94           H  
ATOM   2487  N   ARG A 158     -25.606  20.224  16.655  1.00 75.75           N  
ATOM   2488  H   ARG A 158     -24.856  20.607  16.098  1.00 75.75           H  
ATOM   2489  CA  ARG A 158     -26.813  19.806  15.958  1.00 75.75           C  
ATOM   2490  HA  ARG A 158     -27.581  19.588  16.701  1.00 75.75           H  
ATOM   2491  C   ARG A 158     -26.540  18.543  15.162  1.00 75.75           C  
ATOM   2492  CB  ARG A 158     -27.337  20.919  15.057  1.00 75.75           C  
ATOM   2493  HB2 ARG A 158     -26.543  21.282  14.406  1.00 75.75           H  
ATOM   2494  HB3 ARG A 158     -28.126  20.510  14.426  1.00 75.75           H  
ATOM   2495  O   ARG A 158     -25.440  18.418  14.621  1.00 75.75           O  
ATOM   2496  CG  ARG A 158     -27.886  22.067  15.913  1.00 75.75           C  
ATOM   2497  HG2 ARG A 158     -27.985  21.771  16.958  1.00 75.75           H  
ATOM   2498  HG3 ARG A 158     -27.193  22.907  15.866  1.00 75.75           H  
ATOM   2499  CD  ARG A 158     -29.260  22.484  15.402  1.00 75.75           C  
ATOM   2500  HD2 ARG A 158     -29.978  21.695  15.625  1.00 75.75           H  
ATOM   2501  HD3 ARG A 158     -29.210  22.593  14.319  1.00 75.75           H  
ATOM   2502  NE  ARG A 158     -29.692  23.741  16.034  1.00 75.75           N  
ATOM   2503  HE  ARG A 158     -29.141  24.065  16.816  1.00 75.75           H  
ATOM   2504  NH1 ARG A 158     -31.151  24.337  14.377  1.00 75.75           N  
ATOM   2505 HH11 ARG A 158     -30.655  23.672  13.800  1.00 75.75           H  
ATOM   2506 HH12 ARG A 158     -31.652  25.067  13.891  1.00 75.75           H  
ATOM   2507  NH2 ARG A 158     -30.898  25.664  16.155  1.00 75.75           N  
ATOM   2508 HH21 ARG A 158     -31.496  26.324  15.680  1.00 75.75           H  
ATOM   2509 HH22 ARG A 158     -30.380  25.917  16.984  1.00 75.75           H  
ATOM   2510  CZ  ARG A 158     -30.575  24.572  15.519  1.00 75.75           C  
ATOM   2511  N   PRO A 159     -27.514  17.622  15.089  1.00 76.50           N  
ATOM   2512  CA  PRO A 159     -27.438  16.506  14.164  1.00 76.50           C  
ATOM   2513  HA  PRO A 159     -26.612  15.857  14.455  1.00 76.50           H  
ATOM   2514  C   PRO A 159     -27.232  17.040  12.747  1.00 76.50           C  
ATOM   2515  CB  PRO A 159     -28.758  15.739  14.293  1.00 76.50           C  
ATOM   2516  HB2 PRO A 159     -28.590  14.662  14.302  1.00 76.50           H  
ATOM   2517  HB3 PRO A 159     -29.434  16.004  13.480  1.00 76.50           H  
ATOM   2518  O   PRO A 159     -27.893  17.996  12.344  1.00 76.50           O  
ATOM   2519  CG  PRO A 159     -29.346  16.227  15.614  1.00 76.50           C  
ATOM   2520  HG2 PRO A 159     -28.950  15.623  16.431  1.00 76.50           H  
ATOM   2521  HG3 PRO A 159     -30.436  16.201  15.609  1.00 76.50           H  
ATOM   2522  CD  PRO A 159     -28.816  17.649  15.733  1.00 76.50           C  
ATOM   2523  HD2 PRO A 159     -28.754  17.922  16.787  1.00 76.50           H  
ATOM   2524  HD3 PRO A 159     -29.470  18.334  15.194  1.00 76.50           H  
ATOM   2525  N   MET A 160     -26.305  16.444  12.019  1.00 72.69           N  
ATOM   2526  H   MET A 160     -25.857  15.625  12.403  1.00 72.69           H  
ATOM   2527  CA  MET A 160     -26.112  16.662  10.592  1.00 72.69           C  
ATOM   2528  HA  MET A 160     -26.928  17.268  10.200  1.00 72.69           H  
ATOM   2529  C   MET A 160     -26.162  15.321   9.876  1.00 72.69           C  
ATOM   2530  CB  MET A 160     -24.793  17.399  10.312  1.00 72.69           C  
ATOM   2531  HB2 MET A 160     -24.810  18.355  10.836  1.00 72.69           H  
ATOM   2532  HB3 MET A 160     -24.743  17.607   9.244  1.00 72.69           H  
ATOM   2533  O   MET A 160     -26.035  14.271  10.509  1.00 72.69           O  
ATOM   2534  CG  MET A 160     -23.540  16.611  10.728  1.00 72.69           C  
ATOM   2535  HG2 MET A 160     -23.572  15.615  10.285  1.00 72.69           H  
ATOM   2536  HG3 MET A 160     -23.565  16.479  11.810  1.00 72.69           H  
ATOM   2537  SD  MET A 160     -21.945  17.363  10.296  1.00 72.69           S  
ATOM   2538  CE  MET A 160     -22.060  17.415   8.488  1.00 72.69           C  
ATOM   2539  HE1 MET A 160     -21.092  17.684   8.065  1.00 72.69           H  
ATOM   2540  HE2 MET A 160     -22.350  16.431   8.118  1.00 72.69           H  
ATOM   2541  HE3 MET A 160     -22.806  18.146   8.176  1.00 72.69           H  
ATOM   2542  N   ASP A 161     -26.298  15.372   8.555  1.00 75.06           N  
ATOM   2543  H   ASP A 161     -26.466  16.249   8.084  1.00 75.06           H  
ATOM   2544  CA  ASP A 161     -26.086  14.192   7.730  1.00 75.06           C  
ATOM   2545  HA  ASP A 161     -26.818  13.435   8.013  1.00 75.06           H  
ATOM   2546  C   ASP A 161     -24.690  13.632   7.983  1.00 75.06           C  
ATOM   2547  CB  ASP A 161     -26.280  14.517   6.247  1.00 75.06           C  
ATOM   2548  HB2 ASP A 161     -26.071  13.624   5.659  1.00 75.06           H  
ATOM   2549  HB3 ASP A 161     -25.574  15.294   5.955  1.00 75.06           H  
ATOM   2550  O   ASP A 161     -23.725  14.382   8.158  1.00 75.06           O  
ATOM   2551  CG  ASP A 161     -27.708  14.975   5.946  1.00 75.06           C  
ATOM   2552  OD1 ASP A 161     -28.642  14.449   6.592  1.00 75.06           O  
ATOM   2553  OD2 ASP A 161     -27.846  15.884   5.099  1.00 75.06           O  
ATOM   2554  N   LEU A 162     -24.607  12.306   8.031  1.00 73.44           N  
ATOM   2555  H   LEU A 162     -25.440  11.766   7.845  1.00 73.44           H  
ATOM   2556  CA  LEU A 162     -23.385  11.596   8.365  1.00 73.44           C  
ATOM   2557  HA  LEU A 162     -23.115  11.842   9.392  1.00 73.44           H  
ATOM   2558  C   LEU A 162     -22.256  12.036   7.429  1.00 73.44           C  
ATOM   2559  CB  LEU A 162     -23.654  10.089   8.258  1.00 73.44           C  
ATOM   2560  HB2 LEU A 162     -23.780   9.831   7.206  1.00 73.44           H  
ATOM   2561  HB3 LEU A 162     -24.594   9.851   8.757  1.00 73.44           H  
ATOM   2562  O   LEU A 162     -22.267  11.739   6.235  1.00 73.44           O  
ATOM   2563  CG  LEU A 162     -22.514   9.256   8.875  1.00 73.44           C  
ATOM   2564  HG  LEU A 162     -21.635   9.879   9.040  1.00 73.44           H  
ATOM   2565  CD1 LEU A 162     -22.967   8.691  10.220  1.00 73.44           C  
ATOM   2566 HD11 LEU A 162     -23.238   9.505  10.893  1.00 73.44           H  
ATOM   2567 HD12 LEU A 162     -22.155   8.120  10.671  1.00 73.44           H  
ATOM   2568 HD13 LEU A 162     -23.820   8.027  10.083  1.00 73.44           H  
ATOM   2569  CD2 LEU A 162     -22.112   8.115   7.944  1.00 73.44           C  
ATOM   2570 HD21 LEU A 162     -21.740   8.521   7.003  1.00 73.44           H  
ATOM   2571 HD22 LEU A 162     -22.968   7.470   7.748  1.00 73.44           H  
ATOM   2572 HD23 LEU A 162     -21.323   7.520   8.405  1.00 73.44           H  
ATOM   2573  N   MET A 163     -21.274  12.741   7.982  1.00 81.19           N  
ATOM   2574  H   MET A 163     -21.371  13.030   8.945  1.00 81.19           H  
ATOM   2575  CA  MET A 163     -20.108  13.184   7.237  1.00 81.19           C  
ATOM   2576  HA  MET A 163     -20.271  13.008   6.174  1.00 81.19           H  
ATOM   2577  C   MET A 163     -18.895  12.373   7.666  1.00 81.19           C  
ATOM   2578  CB  MET A 163     -19.920  14.692   7.410  1.00 81.19           C  
ATOM   2579  HB2 MET A 163     -20.823  15.194   7.063  1.00 81.19           H  
ATOM   2580  HB3 MET A 163     -19.764  14.926   8.463  1.00 81.19           H  
ATOM   2581  O   MET A 163     -18.560  12.302   8.848  1.00 81.19           O  
ATOM   2582  CG  MET A 163     -18.736  15.206   6.589  1.00 81.19           C  
ATOM   2583  HG2 MET A 163     -17.834  14.698   6.931  1.00 81.19           H  
ATOM   2584  HG3 MET A 163     -18.888  14.961   5.538  1.00 81.19           H  
ATOM   2585  SD  MET A 163     -18.471  16.991   6.741  1.00 81.19           S  
ATOM   2586  CE  MET A 163     -16.693  17.032   6.396  1.00 81.19           C  
ATOM   2587  HE1 MET A 163     -16.158  16.456   7.151  1.00 81.19           H  
ATOM   2588  HE2 MET A 163     -16.502  16.601   5.414  1.00 81.19           H  
ATOM   2589  HE3 MET A 163     -16.342  18.064   6.411  1.00 81.19           H  
ATOM   2590  N   VAL A 164     -18.210  11.783   6.694  1.00 86.75           N  
ATOM   2591  H   VAL A 164     -18.551  11.849   5.745  1.00 86.75           H  
ATOM   2592  CA  VAL A 164     -16.975  11.040   6.929  1.00 86.75           C  
ATOM   2593  HA  VAL A 164     -16.965  10.670   7.954  1.00 86.75           H  
ATOM   2594  C   VAL A 164     -15.793  11.978   6.738  1.00 86.75           C  
ATOM   2595  CB  VAL A 164     -16.872   9.821   6.005  1.00 86.75           C  
ATOM   2596  HB  VAL A 164     -16.759  10.160   4.975  1.00 86.75           H  
ATOM   2597  O   VAL A 164     -15.574  12.512   5.652  1.00 86.75           O  
ATOM   2598  CG1 VAL A 164     -15.650   8.984   6.395  1.00 86.75           C  
ATOM   2599 HG11 VAL A 164     -15.598   8.119   5.733  1.00 86.75           H  
ATOM   2600 HG12 VAL A 164     -15.742   8.638   7.424  1.00 86.75           H  
ATOM   2601 HG13 VAL A 164     -14.734   9.564   6.276  1.00 86.75           H  
ATOM   2602  CG2 VAL A 164     -18.119   8.937   6.096  1.00 86.75           C  
ATOM   2603 HG21 VAL A 164     -19.012   9.484   5.793  1.00 86.75           H  
ATOM   2604 HG22 VAL A 164     -18.006   8.099   5.408  1.00 86.75           H  
ATOM   2605 HG23 VAL A 164     -18.251   8.559   7.110  1.00 86.75           H  
ATOM   2606  N   GLU A 165     -15.011  12.169   7.793  1.00 86.38           N  
ATOM   2607  H   GLU A 165     -15.246  11.708   8.660  1.00 86.38           H  
ATOM   2608  CA  GLU A 165     -13.816  13.005   7.769  1.00 86.38           C  
ATOM   2609  HA  GLU A 165     -13.749  13.531   6.817  1.00 86.38           H  
ATOM   2610  C   GLU A 165     -12.567  12.140   7.934  1.00 86.38           C  
ATOM   2611  CB  GLU A 165     -13.920  14.061   8.872  1.00 86.38           C  
ATOM   2612  HB2 GLU A 165     -14.853  14.612   8.755  1.00 86.38           H  
ATOM   2613  HB3 GLU A 165     -13.953  13.532   9.824  1.00 86.38           H  
ATOM   2614  O   GLU A 165     -12.426  11.406   8.917  1.00 86.38           O  
ATOM   2615  CG  GLU A 165     -12.754  15.071   8.863  1.00 86.38           C  
ATOM   2616  HG2 GLU A 165     -11.805  14.537   8.814  1.00 86.38           H  
ATOM   2617  HG3 GLU A 165     -12.838  15.704   7.979  1.00 86.38           H  
ATOM   2618  CD  GLU A 165     -12.755  15.922  10.139  1.00 86.38           C  
ATOM   2619  OE1 GLU A 165     -12.349  17.104  10.134  1.00 86.38           O  
ATOM   2620  OE2 GLU A 165     -13.139  15.376  11.199  1.00 86.38           O  
ATOM   2621  N   ALA A 166     -11.635  12.272   6.992  1.00 91.31           N  
ATOM   2622  H   ALA A 166     -11.817  12.883   6.209  1.00 91.31           H  
ATOM   2623  CA  ALA A 166     -10.279  11.766   7.123  1.00 91.31           C  
ATOM   2624  HA  ALA A 166     -10.256  10.971   7.869  1.00 91.31           H  
ATOM   2625  C   ALA A 166      -9.355  12.900   7.586  1.00 91.31           C  
ATOM   2626  CB  ALA A 166      -9.848  11.155   5.791  1.00 91.31           C  
ATOM   2627  HB1 ALA A 166      -8.837  10.755   5.873  1.00 91.31           H  
ATOM   2628  HB2 ALA A 166      -9.863  11.917   5.012  1.00 91.31           H  
ATOM   2629  HB3 ALA A 166     -10.526  10.348   5.513  1.00 91.31           H  
ATOM   2630  O   ALA A 166      -9.291  13.958   6.965  1.00 91.31           O  
ATOM   2631  N   SER A 167      -8.633  12.681   8.684  1.00 90.44           N  
ATOM   2632  H   SER A 167      -8.733  11.787   9.143  1.00 90.44           H  
ATOM   2633  CA  SER A 167      -7.686  13.647   9.249  1.00 90.44           C  
ATOM   2634  HA  SER A 167      -7.526  14.440   8.518  1.00 90.44           H  
ATOM   2635  C   SER A 167      -6.339  12.980   9.543  1.00 90.44           C  
ATOM   2636  CB  SER A 167      -8.268  14.306  10.507  1.00 90.44           C  
ATOM   2637  HB2 SER A 167      -7.539  15.001  10.923  1.00 90.44           H  
ATOM   2638  HB3 SER A 167      -9.162  14.864  10.230  1.00 90.44           H  
ATOM   2639  O   SER A 167      -6.317  11.862  10.069  1.00 90.44           O  
ATOM   2640  OG  SER A 167      -8.615  13.340  11.487  1.00 90.44           O  
ATOM   2641  HG  SER A 167      -9.210  12.722  11.057  1.00 90.44           H  
ATOM   2642  N   PRO A 168      -5.199  13.625   9.243  1.00 90.69           N  
ATOM   2643  CA  PRO A 168      -3.901  13.071   9.591  1.00 90.69           C  
ATOM   2644  HA  PRO A 168      -3.836  12.028   9.282  1.00 90.69           H  
ATOM   2645  C   PRO A 168      -3.717  13.177  11.108  1.00 90.69           C  
ATOM   2646  CB  PRO A 168      -2.884  13.884   8.790  1.00 90.69           C  
ATOM   2647  HB2 PRO A 168      -1.920  13.952   9.294  1.00 90.69           H  
ATOM   2648  HB3 PRO A 168      -2.763  13.438   7.803  1.00 90.69           H  
ATOM   2649  O   PRO A 168      -3.689  14.261  11.687  1.00 90.69           O  
ATOM   2650  CG  PRO A 168      -3.553  15.252   8.648  1.00 90.69           C  
ATOM   2651  HG2 PRO A 168      -3.231  15.761   7.739  1.00 90.69           H  
ATOM   2652  HG3 PRO A 168      -3.329  15.863   9.522  1.00 90.69           H  
ATOM   2653  CD  PRO A 168      -5.048  14.933   8.614  1.00 90.69           C  
ATOM   2654  HD2 PRO A 168      -5.604  15.697   9.158  1.00 90.69           H  
ATOM   2655  HD3 PRO A 168      -5.388  14.893   7.579  1.00 90.69           H  
ATOM   2656  N   ARG A 169      -3.595  12.034  11.781  1.00 89.88           N  
ATOM   2657  H   ARG A 169      -3.605  11.180  11.242  1.00 89.88           H  
ATOM   2658  CA  ARG A 169      -3.343  11.958  13.226  1.00 89.88           C  
ATOM   2659  HA  ARG A 169      -3.810  12.820  13.703  1.00 89.88           H  
ATOM   2660  C   ARG A 169      -1.854  12.041  13.544  1.00 89.88           C  
ATOM   2661  CB  ARG A 169      -3.976  10.673  13.773  1.00 89.88           C  
ATOM   2662  HB2 ARG A 169      -3.523   9.807  13.290  1.00 89.88           H  
ATOM   2663  HB3 ARG A 169      -5.040  10.685  13.535  1.00 89.88           H  
ATOM   2664  O   ARG A 169      -1.484  12.604  14.579  1.00 89.88           O  
ATOM   2665  CG  ARG A 169      -3.799  10.557  15.294  1.00 89.88           C  
ATOM   2666  HG2 ARG A 169      -4.195  11.452  15.775  1.00 89.88           H  
ATOM   2667  HG3 ARG A 169      -2.742  10.460  15.538  1.00 89.88           H  
ATOM   2668  CD  ARG A 169      -4.530   9.329  15.830  1.00 89.88           C  
ATOM   2669  HD2 ARG A 169      -5.597   9.500  15.690  1.00 89.88           H  
ATOM   2670  HD3 ARG A 169      -4.217   8.454  15.261  1.00 89.88           H  
ATOM   2671  NE  ARG A 169      -4.259   9.121  17.265  1.00 89.88           N  
ATOM   2672  HE  ARG A 169      -3.765   9.859  17.747  1.00 89.88           H  
ATOM   2673  NH1 ARG A 169      -5.140   7.000  17.461  1.00 89.88           N  
ATOM   2674 HH11 ARG A 169      -5.369   6.977  16.478  1.00 89.88           H  
ATOM   2675 HH12 ARG A 169      -5.299   6.174  18.020  1.00 89.88           H  
ATOM   2676  NH2 ARG A 169      -4.209   7.978  19.235  1.00 89.88           N  
ATOM   2677 HH21 ARG A 169      -4.310   7.115  19.749  1.00 89.88           H  
ATOM   2678 HH22 ARG A 169      -3.658   8.706  19.665  1.00 89.88           H  
ATOM   2679  CZ  ARG A 169      -4.538   8.039  17.974  1.00 89.88           C  
ATOM   2680  N   ARG A 170      -1.014  11.432  12.704  1.00 92.50           N  
ATOM   2681  H   ARG A 170      -1.410  10.996  11.885  1.00 92.50           H  
ATOM   2682  CA  ARG A 170       0.451  11.454  12.817  1.00 92.50           C  
ATOM   2683  HA  ARG A 170       0.756  12.357  13.347  1.00 92.50           H  
ATOM   2684  C   ARG A 170       1.083  11.523  11.434  1.00 92.50           C  
ATOM   2685  CB  ARG A 170       0.993  10.217  13.566  1.00 92.50           C  
ATOM   2686  HB2 ARG A 170       0.786   9.314  12.992  1.00 92.50           H  
ATOM   2687  HB3 ARG A 170       2.081  10.287  13.588  1.00 92.50           H  
ATOM   2688  O   ARG A 170       0.586  10.905  10.498  1.00 92.50           O  
ATOM   2689  CG  ARG A 170       0.495  10.009  15.004  1.00 92.50           C  
ATOM   2690  HG2 ARG A 170       0.870   9.050  15.362  1.00 92.50           H  
ATOM   2691  HG3 ARG A 170      -0.595   9.975  15.022  1.00 92.50           H  
ATOM   2692  CD  ARG A 170       1.011  11.111  15.934  1.00 92.50           C  
ATOM   2693  HD2 ARG A 170       2.099  11.063  15.957  1.00 92.50           H  
ATOM   2694  HD3 ARG A 170       0.747  12.091  15.538  1.00 92.50           H  
ATOM   2695  NE  ARG A 170       0.541  10.948  17.318  1.00 92.50           N  
ATOM   2696  HE  ARG A 170       1.007  10.228  17.851  1.00 92.50           H  
ATOM   2697  NH1 ARG A 170      -0.845  12.783  17.392  1.00 92.50           N  
ATOM   2698 HH11 ARG A 170      -0.824  12.835  16.384  1.00 92.50           H  
ATOM   2699 HH12 ARG A 170      -1.306  13.512  17.919  1.00 92.50           H  
ATOM   2700  NH2 ARG A 170      -0.340  11.682  19.273  1.00 92.50           N  
ATOM   2701 HH21 ARG A 170       0.237  11.006  19.754  1.00 92.50           H  
ATOM   2702 HH22 ARG A 170      -0.801  12.402  19.810  1.00 92.50           H  
ATOM   2703  CZ  ARG A 170      -0.210  11.806  17.982  1.00 92.50           C  
ATOM   2704  N   ILE A 171       2.193  12.240  11.345  1.00 92.25           N  
ATOM   2705  H   ILE A 171       2.548  12.690  12.177  1.00 92.25           H  
ATOM   2706  CA  ILE A 171       3.108  12.231  10.206  1.00 92.25           C  
ATOM   2707  HA  ILE A 171       2.795  11.491   9.469  1.00 92.25           H  
ATOM   2708  C   ILE A 171       4.449  11.804  10.790  1.00 92.25           C  
ATOM   2709  CB  ILE A 171       3.171  13.616   9.524  1.00 92.25           C  
ATOM   2710  HB  ILE A 171       3.557  14.339  10.242  1.00 92.25           H  
ATOM   2711  O   ILE A 171       4.919  12.422  11.745  1.00 92.25           O  
ATOM   2712  CG1 ILE A 171       1.760  14.079   9.084  1.00 92.25           C  
ATOM   2713 HG12 ILE A 171       1.099  14.103   9.951  1.00 92.25           H  
ATOM   2714 HG13 ILE A 171       1.346  13.367   8.370  1.00 92.25           H  
ATOM   2715  CG2 ILE A 171       4.143  13.553   8.332  1.00 92.25           C  
ATOM   2716 HG21 ILE A 171       3.793  12.840   7.587  1.00 92.25           H  
ATOM   2717 HG22 ILE A 171       5.138  13.250   8.661  1.00 92.25           H  
ATOM   2718 HG23 ILE A 171       4.250  14.534   7.869  1.00 92.25           H  
ATOM   2719  CD1 ILE A 171       1.718  15.480   8.466  1.00 92.25           C  
ATOM   2720 HD11 ILE A 171       2.225  15.488   7.501  1.00 92.25           H  
ATOM   2721 HD12 ILE A 171       0.679  15.773   8.309  1.00 92.25           H  
ATOM   2722 HD13 ILE A 171       2.192  16.198   9.136  1.00 92.25           H  
ATOM   2723  N   PHE A 172       5.002  10.706  10.294  1.00 94.38           N  
ATOM   2724  H   PHE A 172       4.608  10.283   9.465  1.00 94.38           H  
ATOM   2725  CA  PHE A 172       6.264  10.165  10.785  1.00 94.38           C  
ATOM   2726  HA  PHE A 172       6.366  10.398  11.845  1.00 94.38           H  
ATOM   2727  C   PHE A 172       7.434  10.823  10.058  1.00 94.38           C  
ATOM   2728  CB  PHE A 172       6.274   8.641  10.650  1.00 94.38           C  
ATOM   2729  HB2 PHE A 172       6.146   8.387   9.598  1.00 94.38           H  
ATOM   2730  HB3 PHE A 172       7.250   8.265  10.955  1.00 94.38           H  
ATOM   2731  O   PHE A 172       7.315  11.234   8.903  1.00 94.38           O  
ATOM   2732  CG  PHE A 172       5.206   7.951  11.480  1.00 94.38           C  
ATOM   2733  CD1 PHE A 172       5.503   7.495  12.777  1.00 94.38           C  
ATOM   2734  HD1 PHE A 172       6.505   7.597  13.166  1.00 94.38           H  
ATOM   2735  CD2 PHE A 172       3.917   7.742  10.956  1.00 94.38           C  
ATOM   2736  HD2 PHE A 172       3.689   8.048   9.946  1.00 94.38           H  
ATOM   2737  CE1 PHE A 172       4.509   6.881  13.560  1.00 94.38           C  
ATOM   2738  HE1 PHE A 172       4.750   6.542  14.557  1.00 94.38           H  
ATOM   2739  CE2 PHE A 172       2.930   7.109  11.726  1.00 94.38           C  
ATOM   2740  HE2 PHE A 172       1.957   6.928  11.293  1.00 94.38           H  
ATOM   2741  CZ  PHE A 172       3.218   6.691  13.037  1.00 94.38           C  
ATOM   2742  HZ  PHE A 172       2.460   6.206  13.633  1.00 94.38           H  
ATOM   2743  N   ALA A 173       8.561  10.939  10.752  1.00 88.56           N  
ATOM   2744  H   ALA A 173       8.593  10.581  11.696  1.00 88.56           H  
ATOM   2745  CA  ALA A 173       9.768  11.535  10.211  1.00 88.56           C  
ATOM   2746  HA  ALA A 173       9.529  12.545   9.877  1.00 88.56           H  
ATOM   2747  C   ALA A 173      10.291  10.747   9.002  1.00 88.56           C  
ATOM   2748  CB  ALA A 173      10.814  11.628  11.328  1.00 88.56           C  
ATOM   2749  HB1 ALA A 173      11.733  12.069  10.941  1.00 88.56           H  
ATOM   2750  HB2 ALA A 173      10.434  12.256  12.134  1.00 88.56           H  
ATOM   2751  HB3 ALA A 173      11.033  10.633  11.717  1.00 88.56           H  
ATOM   2752  O   ALA A 173      10.190   9.522   8.934  1.00 88.56           O  
ATOM   2753  N   ASN A 174      10.921  11.456   8.069  1.00 87.56           N  
ATOM   2754  H   ASN A 174      10.964  12.461   8.157  1.00 87.56           H  
ATOM   2755  CA  ASN A 174      11.606  10.828   6.949  1.00 87.56           C  
ATOM   2756  HA  ASN A 174      10.957  10.066   6.518  1.00 87.56           H  
ATOM   2757  C   ASN A 174      12.893  10.143   7.444  1.00 87.56           C  
ATOM   2758  CB  ASN A 174      11.851  11.894   5.871  1.00 87.56           C  
ATOM   2759  HB2 ASN A 174      10.896  12.342   5.596  1.00 87.56           H  
ATOM   2760  HB3 ASN A 174      12.506  12.675   6.257  1.00 87.56           H  
ATOM   2761  O   ASN A 174      13.930  10.787   7.610  1.00 87.56           O  
ATOM   2762  CG  ASN A 174      12.477  11.322   4.613  1.00 87.56           C  
ATOM   2763  ND2 ASN A 174      12.513  12.099   3.555  1.00 87.56           N  
ATOM   2764 HD21 ASN A 174      12.782  11.671   2.681  1.00 87.56           H  
ATOM   2765 HD22 ASN A 174      12.058  13.000   3.571  1.00 87.56           H  
ATOM   2766  OD1 ASN A 174      12.959  10.202   4.557  1.00 87.56           O  
ATOM   2767  N   ALA A 175      12.815   8.835   7.693  1.00 89.94           N  
ATOM   2768  H   ALA A 175      11.898   8.412   7.661  1.00 89.94           H  
ATOM   2769  CA  ALA A 175      13.956   8.014   8.107  1.00 89.94           C  
ATOM   2770  HA  ALA A 175      14.760   8.669   8.444  1.00 89.94           H  
ATOM   2771  C   ALA A 175      14.541   7.157   6.969  1.00 89.94           C  
ATOM   2772  CB  ALA A 175      13.540   7.156   9.303  1.00 89.94           C  
ATOM   2773  HB1 ALA A 175      12.837   6.392   8.970  1.00 89.94           H  
ATOM   2774  HB2 ALA A 175      13.094   7.781  10.076  1.00 89.94           H  
ATOM   2775  HB3 ALA A 175      14.418   6.659   9.718  1.00 89.94           H  
ATOM   2776  O   ALA A 175      15.523   6.442   7.182  1.00 89.94           O  
ATOM   2777  N   HIS A 176      13.954   7.208   5.770  1.00 91.06           N  
ATOM   2778  H   HIS A 176      13.226   7.890   5.612  1.00 91.06           H  
ATOM   2779  CA  HIS A 176      14.350   6.373   4.640  1.00 91.06           C  
ATOM   2780  HA  HIS A 176      14.997   5.573   5.000  1.00 91.06           H  
ATOM   2781  C   HIS A 176      15.165   7.162   3.616  1.00 91.06           C  
ATOM   2782  CB  HIS A 176      13.127   5.676   4.041  1.00 91.06           C  
ATOM   2783  HB2 HIS A 176      12.300   6.378   3.932  1.00 91.06           H  
ATOM   2784  HB3 HIS A 176      13.382   5.295   3.052  1.00 91.06           H  
ATOM   2785  O   HIS A 176      14.765   8.206   3.096  1.00 91.06           O  
ATOM   2786  CG  HIS A 176      12.715   4.499   4.884  1.00 91.06           C  
ATOM   2787  CD2 HIS A 176      11.703   4.438   5.798  1.00 91.06           C  
ATOM   2788  HD2 HIS A 176      11.015   5.234   6.042  1.00 91.06           H  
ATOM   2789  ND1 HIS A 176      13.350   3.282   4.901  1.00 91.06           N  
ATOM   2790  HD1 HIS A 176      14.132   3.031   4.313  1.00 91.06           H  
ATOM   2791  CE1 HIS A 176      12.717   2.478   5.763  1.00 91.06           C  
ATOM   2792  HE1 HIS A 176      12.977   1.448   5.958  1.00 91.06           H  
ATOM   2793  NE2 HIS A 176      11.729   3.158   6.368  1.00 91.06           N  
ATOM   2794  N   THR A 177      16.351   6.643   3.293  1.00 85.81           N  
ATOM   2795  H   THR A 177      16.569   5.722   3.643  1.00 85.81           H  
ATOM   2796  CA  THR A 177      17.175   7.235   2.226  1.00 85.81           C  
ATOM   2797  HA  THR A 177      17.134   8.322   2.301  1.00 85.81           H  
ATOM   2798  C   THR A 177      16.630   6.850   0.860  1.00 85.81           C  
ATOM   2799  CB  THR A 177      18.643   6.819   2.346  1.00 85.81           C  
ATOM   2800  HB  THR A 177      18.734   5.743   2.198  1.00 85.81           H  
ATOM   2801  O   THR A 177      16.692   7.652  -0.070  1.00 85.81           O  
ATOM   2802  CG2 THR A 177      19.544   7.558   1.357  1.00 85.81           C  
ATOM   2803 HG21 THR A 177      19.388   8.633   1.440  1.00 85.81           H  
ATOM   2804 HG22 THR A 177      19.328   7.235   0.338  1.00 85.81           H  
ATOM   2805 HG23 THR A 177      20.587   7.328   1.577  1.00 85.81           H  
ATOM   2806  OG1 THR A 177      19.111   7.157   3.632  1.00 85.81           O  
ATOM   2807  HG1 THR A 177      18.444   6.877   4.263  1.00 85.81           H  
ATOM   2808  N   TYR A 178      16.019   5.670   0.758  1.00 88.62           N  
ATOM   2809  H   TYR A 178      15.937   5.085   1.577  1.00 88.62           H  
ATOM   2810  CA  TYR A 178      15.478   5.109  -0.477  1.00 88.62           C  
ATOM   2811  HA  TYR A 178      15.727   5.761  -1.314  1.00 88.62           H  
ATOM   2812  C   TYR A 178      13.952   5.047  -0.426  1.00 88.62           C  
ATOM   2813  CB  TYR A 178      16.177   3.775  -0.742  1.00 88.62           C  
ATOM   2814  HB2 TYR A 178      15.931   3.425  -1.744  1.00 88.62           H  
ATOM   2815  HB3 TYR A 178      15.830   3.026  -0.031  1.00 88.62           H  
ATOM   2816  O   TYR A 178      13.357   5.617   0.488  1.00 88.62           O  
ATOM   2817  CG  TYR A 178      17.681   3.902  -0.619  1.00 88.62           C  
ATOM   2818  CD1 TYR A 178      18.380   4.780  -1.466  1.00 88.62           C  
ATOM   2819  HD1 TYR A 178      17.836   5.380  -2.180  1.00 88.62           H  
ATOM   2820  CD2 TYR A 178      18.365   3.244   0.418  1.00 88.62           C  
ATOM   2821  HD2 TYR A 178      17.824   2.620   1.114  1.00 88.62           H  
ATOM   2822  CE1 TYR A 178      19.781   4.869  -1.399  1.00 88.62           C  
ATOM   2823  HE1 TYR A 178      20.317   5.514  -2.079  1.00 88.62           H  
ATOM   2824  CE2 TYR A 178      19.756   3.401   0.543  1.00 88.62           C  
ATOM   2825  HE2 TYR A 178      20.278   2.916   1.355  1.00 88.62           H  
ATOM   2826  OH  TYR A 178      21.835   4.214  -0.359  1.00 88.62           O  
ATOM   2827  HH  TYR A 178      22.176   4.594  -1.173  1.00 88.62           H  
ATOM   2828  CZ  TYR A 178      20.477   4.145  -0.413  1.00 88.62           C  
ATOM   2829  N   HIS A 179      13.324   4.531  -1.476  1.00 91.69           N  
ATOM   2830  H   HIS A 179      13.833   3.985  -2.156  1.00 91.69           H  
ATOM   2831  CA  HIS A 179      11.872   4.582  -1.624  1.00 91.69           C  
ATOM   2832  HA  HIS A 179      11.508   5.551  -1.283  1.00 91.69           H  
ATOM   2833  C   HIS A 179      11.253   3.499  -0.739  1.00 91.69           C  
ATOM   2834  CB  HIS A 179      11.478   4.451  -3.105  1.00 91.69           C  
ATOM   2835  HB2 HIS A 179      10.392   4.387  -3.172  1.00 91.69           H  
ATOM   2836  HB3 HIS A 179      11.892   3.529  -3.515  1.00 91.69           H  
ATOM   2837  O   HIS A 179      11.678   2.345  -0.785  1.00 91.69           O  
ATOM   2838  CG  HIS A 179      11.935   5.620  -3.953  1.00 91.69           C  
ATOM   2839  CD2 HIS A 179      13.218   6.071  -4.105  1.00 91.69           C  
ATOM   2840  HD2 HIS A 179      14.102   5.619  -3.680  1.00 91.69           H  
ATOM   2841  ND1 HIS A 179      11.147   6.461  -4.703  1.00 91.69           N  
ATOM   2842  HD1 HIS A 179      10.146   6.435  -4.836  1.00 91.69           H  
ATOM   2843  CE1 HIS A 179      11.918   7.420  -5.236  1.00 91.69           C  
ATOM   2844  HE1 HIS A 179      11.552   8.210  -5.876  1.00 91.69           H  
ATOM   2845  NE2 HIS A 179      13.206   7.230  -4.879  1.00 91.69           N  
ATOM   2846  N   ILE A 180      10.282   3.871   0.093  1.00 96.25           N  
ATOM   2847  H   ILE A 180      10.021   4.846   0.131  1.00 96.25           H  
ATOM   2848  CA  ILE A 180       9.584   2.917   0.957  1.00 96.25           C  
ATOM   2849  HA  ILE A 180      10.332   2.318   1.478  1.00 96.25           H  
ATOM   2850  C   ILE A 180       8.747   1.989   0.075  1.00 96.25           C  
ATOM   2851  CB  ILE A 180       8.727   3.634   2.021  1.00 96.25           C  
ATOM   2852  HB  ILE A 180       8.022   4.291   1.513  1.00 96.25           H  
ATOM   2853  O   ILE A 180       7.800   2.429  -0.578  1.00 96.25           O  
ATOM   2854  CG1 ILE A 180       9.628   4.484   2.944  1.00 96.25           C  
ATOM   2855 HG12 ILE A 180      10.304   5.096   2.348  1.00 96.25           H  
ATOM   2856 HG13 ILE A 180      10.236   3.817   3.556  1.00 96.25           H  
ATOM   2857  CG2 ILE A 180       7.934   2.605   2.855  1.00 96.25           C  
ATOM   2858 HG21 ILE A 180       7.322   3.113   3.599  1.00 96.25           H  
ATOM   2859 HG22 ILE A 180       7.257   2.036   2.217  1.00 96.25           H  
ATOM   2860 HG23 ILE A 180       8.617   1.918   3.355  1.00 96.25           H  
ATOM   2861  CD1 ILE A 180       8.846   5.439   3.851  1.00 96.25           C  
ATOM   2862 HD11 ILE A 180       8.254   4.880   4.575  1.00 96.25           H  
ATOM   2863 HD12 ILE A 180       8.190   6.067   3.247  1.00 96.25           H  
ATOM   2864 HD13 ILE A 180       9.543   6.082   4.389  1.00 96.25           H  
ATOM   2865  N   ASN A 181       9.083   0.701   0.078  1.00 95.69           N  
ATOM   2866  H   ASN A 181       9.864   0.424   0.656  1.00 95.69           H  
ATOM   2867  CA  ASN A 181       8.396  -0.325  -0.707  1.00 95.69           C  
ATOM   2868  HA  ASN A 181       7.813   0.165  -1.486  1.00 95.69           H  
ATOM   2869  C   ASN A 181       7.384  -1.129   0.127  1.00 95.69           C  
ATOM   2870  CB  ASN A 181       9.454  -1.191  -1.420  1.00 95.69           C  
ATOM   2871  HB2 ASN A 181       8.949  -1.904  -2.072  1.00 95.69           H  
ATOM   2872  HB3 ASN A 181      10.069  -0.541  -2.042  1.00 95.69           H  
ATOM   2873  O   ASN A 181       6.429  -1.682  -0.422  1.00 95.69           O  
ATOM   2874  CG  ASN A 181      10.366  -1.988  -0.496  1.00 95.69           C  
ATOM   2875  ND2 ASN A 181      11.652  -2.013  -0.774  1.00 95.69           N  
ATOM   2876 HD21 ASN A 181      12.260  -2.583  -0.204  1.00 95.69           H  
ATOM   2877 HD22 ASN A 181      12.066  -1.506  -1.543  1.00 95.69           H  
ATOM   2878  OD1 ASN A 181       9.923  -2.604   0.465  1.00 95.69           O  
ATOM   2879  N   SER A 182       7.558  -1.161   1.452  1.00 97.06           N  
ATOM   2880  H   SER A 182       8.377  -0.708   1.832  1.00 97.06           H  
ATOM   2881  CA  SER A 182       6.721  -1.953   2.353  1.00 97.06           C  
ATOM   2882  HA  SER A 182       5.772  -2.168   1.862  1.00 97.06           H  
ATOM   2883  C   SER A 182       6.435  -1.221   3.650  1.00 97.06           C  
ATOM   2884  CB  SER A 182       7.373  -3.294   2.695  1.00 97.06           C  
ATOM   2885  HB2 SER A 182       8.260  -3.131   3.307  1.00 97.06           H  
ATOM   2886  HB3 SER A 182       6.669  -3.898   3.268  1.00 97.06           H  
ATOM   2887  O   SER A 182       7.319  -0.614   4.251  1.00 97.06           O  
ATOM   2888  OG  SER A 182       7.725  -3.987   1.523  1.00 97.06           O  
ATOM   2889  HG  SER A 182       8.445  -3.513   1.101  1.00 97.06           H  
ATOM   2890  N   ILE A 183       5.201  -1.370   4.119  1.00 98.31           N  
ATOM   2891  H   ILE A 183       4.542  -1.886   3.554  1.00 98.31           H  
ATOM   2892  CA  ILE A 183       4.801  -1.119   5.500  1.00 98.31           C  
ATOM   2893  HA  ILE A 183       5.702  -1.061   6.111  1.00 98.31           H  
ATOM   2894  C   ILE A 183       3.999  -2.322   5.989  1.00 98.31           C  
ATOM   2895  CB  ILE A 183       4.022   0.205   5.675  1.00 98.31           C  
ATOM   2896  HB  ILE A 183       3.562   0.193   6.664  1.00 98.31           H  
ATOM   2897  O   ILE A 183       3.176  -2.881   5.254  1.00 98.31           O  
ATOM   2898  CG1 ILE A 183       2.916   0.371   4.615  1.00 98.31           C  
ATOM   2899 HG12 ILE A 183       2.403  -0.578   4.457  1.00 98.31           H  
ATOM   2900 HG13 ILE A 183       3.404   0.648   3.681  1.00 98.31           H  
ATOM   2901  CG2 ILE A 183       4.999   1.392   5.621  1.00 98.31           C  
ATOM   2902 HG21 ILE A 183       4.475   2.332   5.797  1.00 98.31           H  
ATOM   2903 HG22 ILE A 183       5.497   1.435   4.652  1.00 98.31           H  
ATOM   2904 HG23 ILE A 183       5.754   1.272   6.397  1.00 98.31           H  
ATOM   2905  CD1 ILE A 183       1.851   1.425   4.933  1.00 98.31           C  
ATOM   2906 HD11 ILE A 183       1.157   1.497   4.095  1.00 98.31           H  
ATOM   2907 HD12 ILE A 183       1.288   1.123   5.816  1.00 98.31           H  
ATOM   2908 HD13 ILE A 183       2.305   2.403   5.095  1.00 98.31           H  
ATOM   2909  N   SER A 184       4.234  -2.723   7.233  1.00 98.31           N  
ATOM   2910  H   SER A 184       4.937  -2.239   7.774  1.00 98.31           H  
ATOM   2911  CA  SER A 184       3.490  -3.807   7.867  1.00 98.31           C  
ATOM   2912  HA  SER A 184       2.532  -3.930   7.362  1.00 98.31           H  
ATOM   2913  C   SER A 184       3.224  -3.472   9.317  1.00 98.31           C  
ATOM   2914  CB  SER A 184       4.237  -5.134   7.761  1.00 98.31           C  
ATOM   2915  HB2 SER A 184       4.517  -5.299   6.721  1.00 98.31           H  
ATOM   2916  HB3 SER A 184       5.139  -5.120   8.373  1.00 98.31           H  
ATOM   2917  O   SER A 184       4.135  -3.106  10.055  1.00 98.31           O  
ATOM   2918  OG  SER A 184       3.397  -6.191   8.183  1.00 98.31           O  
ATOM   2919  HG  SER A 184       3.155  -6.103   9.108  1.00 98.31           H  
ATOM   2920  N   ILE A 185       1.970  -3.622   9.723  1.00 97.81           N  
ATOM   2921  H   ILE A 185       1.295  -4.011   9.080  1.00 97.81           H  
ATOM   2922  CA  ILE A 185       1.554  -3.452  11.112  1.00 97.81           C  
ATOM   2923  HA  ILE A 185       2.112  -2.630  11.561  1.00 97.81           H  
ATOM   2924  C   ILE A 185       1.907  -4.723  11.871  1.00 97.81           C  
ATOM   2925  CB  ILE A 185       0.059  -3.102  11.171  1.00 97.81           C  
ATOM   2926  HB  ILE A 185      -0.494  -3.861  10.618  1.00 97.81           H  
ATOM   2927  O   ILE A 185       1.777  -5.824  11.335  1.00 97.81           O  
ATOM   2928  CG1 ILE A 185      -0.164  -1.725  10.506  1.00 97.81           C  
ATOM   2929 HG12 ILE A 185       0.186  -0.932  11.167  1.00 97.81           H  
ATOM   2930 HG13 ILE A 185       0.390  -1.651   9.570  1.00 97.81           H  
ATOM   2931  CG2 ILE A 185      -0.462  -3.084  12.618  1.00 97.81           C  
ATOM   2932 HG21 ILE A 185       0.127  -2.407  13.236  1.00 97.81           H  
ATOM   2933 HG22 ILE A 185      -1.513  -2.795  12.647  1.00 97.81           H  
ATOM   2934 HG23 ILE A 185      -0.415  -4.090  13.034  1.00 97.81           H  
ATOM   2935  CD1 ILE A 185      -1.632  -1.497  10.167  1.00 97.81           C  
ATOM   2936 HD11 ILE A 185      -1.747  -0.542   9.655  1.00 97.81           H  
ATOM   2937 HD12 ILE A 185      -1.976  -2.304   9.521  1.00 97.81           H  
ATOM   2938 HD13 ILE A 185      -2.240  -1.494  11.072  1.00 97.81           H  
ATOM   2939  N   ASN A 186       2.391  -4.559  13.095  1.00 97.56           N  
ATOM   2940  H   ASN A 186       2.458  -3.635  13.498  1.00 97.56           H  
ATOM   2941  CA  ASN A 186       2.706  -5.676  13.960  1.00 97.56           C  
ATOM   2942  HA  ASN A 186       3.125  -6.477  13.352  1.00 97.56           H  
ATOM   2943  C   ASN A 186       1.434  -6.221  14.636  1.00 97.56           C  
ATOM   2944  CB  ASN A 186       3.786  -5.205  14.942  1.00 97.56           C  
ATOM   2945  HB2 ASN A 186       4.543  -4.629  14.409  1.00 97.56           H  
ATOM   2946  HB3 ASN A 186       3.342  -4.555  15.696  1.00 97.56           H  
ATOM   2947  O   ASN A 186       0.463  -5.493  14.846  1.00 97.56           O  
ATOM   2948  CG  ASN A 186       4.496  -6.349  15.619  1.00 97.56           C  
ATOM   2949  ND2 ASN A 186       5.506  -6.082  16.398  1.00 97.56           N  
ATOM   2950 HD21 ASN A 186       6.016  -6.854  16.803  1.00 97.56           H  
ATOM   2951 HD22 ASN A 186       5.673  -5.123  16.668  1.00 97.56           H  
ATOM   2952  OD1 ASN A 186       4.155  -7.499  15.429  1.00 97.56           O  
ATOM   2953  N   SER A 187       1.441  -7.495  15.025  1.00 95.06           N  
ATOM   2954  H   SER A 187       2.301  -8.014  14.921  1.00 95.06           H  
ATOM   2955  CA  SER A 187       0.311  -8.152  15.691  1.00 95.06           C  
ATOM   2956  HA  SER A 187      -0.580  -7.986  15.085  1.00 95.06           H  
ATOM   2957  C   SER A 187       0.010  -7.594  17.091  1.00 95.06           C  
ATOM   2958  CB  SER A 187       0.564  -9.662  15.750  1.00 95.06           C  
ATOM   2959  HB2 SER A 187       0.886 -10.011  14.769  1.00 95.06           H  
ATOM   2960  HB3 SER A 187      -0.367 -10.167  16.011  1.00 95.06           H  
ATOM   2961  O   SER A 187      -1.015  -7.933  17.675  1.00 95.06           O  
ATOM   2962  OG  SER A 187       1.551  -9.990  16.712  1.00 95.06           O  
ATOM   2963  HG  SER A 187       1.170  -9.790  17.570  1.00 95.06           H  
ATOM   2964  N   ASP A 188       0.906  -6.774  17.653  1.00 93.94           N  
ATOM   2965  H   ASP A 188       1.719  -6.523  17.109  1.00 93.94           H  
ATOM   2966  CA  ASP A 188       0.674  -6.020  18.892  1.00 93.94           C  
ATOM   2967  HA  ASP A 188       0.139  -6.664  19.590  1.00 93.94           H  
ATOM   2968  C   ASP A 188      -0.221  -4.779  18.686  1.00 93.94           C  
ATOM   2969  CB  ASP A 188       2.027  -5.664  19.549  1.00 93.94           C  
ATOM   2970  HB2 ASP A 188       1.828  -5.206  20.518  1.00 93.94           H  
ATOM   2971  HB3 ASP A 188       2.572  -6.590  19.734  1.00 93.94           H  
ATOM   2972  O   ASP A 188      -0.822  -4.288  19.639  1.00 93.94           O  
ATOM   2973  CG  ASP A 188       2.929  -4.713  18.743  1.00 93.94           C  
ATOM   2974  OD1 ASP A 188       2.433  -4.004  17.844  1.00 93.94           O  
ATOM   2975  OD2 ASP A 188       4.152  -4.686  18.984  1.00 93.94           O  
ATOM   2976  N   TYR A 189      -0.354  -4.295  17.444  1.00 94.12           N  
ATOM   2977  H   TYR A 189       0.155  -4.770  16.712  1.00 94.12           H  
ATOM   2978  CA  TYR A 189      -1.040  -3.053  17.071  1.00 94.12           C  
ATOM   2979  HA  TYR A 189      -0.821  -2.905  16.014  1.00 94.12           H  
ATOM   2980  C   TYR A 189      -0.526  -1.783  17.777  1.00 94.12           C  
ATOM   2981  CB  TYR A 189      -2.555  -3.222  17.199  1.00 94.12           C  
ATOM   2982  HB2 TYR A 189      -3.044  -2.368  16.729  1.00 94.12           H  
ATOM   2983  HB3 TYR A 189      -2.825  -3.210  18.255  1.00 94.12           H  
ATOM   2984  O   TYR A 189      -1.253  -0.787  17.894  1.00 94.12           O  
ATOM   2985  CG  TYR A 189      -3.095  -4.482  16.562  1.00 94.12           C  
ATOM   2986  CD1 TYR A 189      -3.158  -4.586  15.160  1.00 94.12           C  
ATOM   2987  HD1 TYR A 189      -2.766  -3.794  14.538  1.00 94.12           H  
ATOM   2988  CD2 TYR A 189      -3.536  -5.544  17.372  1.00 94.12           C  
ATOM   2989  HD2 TYR A 189      -3.420  -5.487  18.444  1.00 94.12           H  
ATOM   2990  CE1 TYR A 189      -3.723  -5.728  14.565  1.00 94.12           C  
ATOM   2991  HE1 TYR A 189      -3.783  -5.824  13.491  1.00 94.12           H  
ATOM   2992  CE2 TYR A 189      -4.076  -6.701  16.780  1.00 94.12           C  
ATOM   2993  HE2 TYR A 189      -4.381  -7.530  17.401  1.00 94.12           H  
ATOM   2994  OH  TYR A 189      -4.719  -7.892  14.801  1.00 94.12           O  
ATOM   2995  HH  TYR A 189      -4.828  -8.604  15.436  1.00 94.12           H  
ATOM   2996  CZ  TYR A 189      -4.182  -6.786  15.376  1.00 94.12           C  
ATOM   2997  N   GLU A 190       0.728  -1.811  18.218  1.00 95.12           N  
ATOM   2998  H   GLU A 190       1.222  -2.687  18.115  1.00 95.12           H  
ATOM   2999  CA  GLU A 190       1.476  -0.703  18.821  1.00 95.12           C  
ATOM   3000  HA  GLU A 190       0.846   0.183  18.899  1.00 95.12           H  
ATOM   3001  C   GLU A 190       2.687  -0.331  17.967  1.00 95.12           C  
ATOM   3002  CB  GLU A 190       1.942  -1.081  20.233  1.00 95.12           C  
ATOM   3003  HB2 GLU A 190       2.590  -0.287  20.602  1.00 95.12           H  
ATOM   3004  HB3 GLU A 190       2.510  -2.011  20.197  1.00 95.12           H  
ATOM   3005  O   GLU A 190       3.044   0.847  17.867  1.00 95.12           O  
ATOM   3006  CG  GLU A 190       0.753  -1.232  21.193  1.00 95.12           C  
ATOM   3007  HG2 GLU A 190       0.142  -0.332  21.124  1.00 95.12           H  
ATOM   3008  HG3 GLU A 190       0.138  -2.073  20.874  1.00 95.12           H  
ATOM   3009  CD  GLU A 190       1.159  -1.441  22.660  1.00 95.12           C  
ATOM   3010  OE1 GLU A 190       0.230  -1.402  23.502  1.00 95.12           O  
ATOM   3011  OE2 GLU A 190       2.365  -1.614  22.948  1.00 95.12           O  
ATOM   3012  N   THR A 191       3.279  -1.317  17.294  1.00 97.00           N  
ATOM   3013  H   THR A 191       2.937  -2.259  17.418  1.00 97.00           H  
ATOM   3014  CA  THR A 191       4.432  -1.138  16.422  1.00 97.00           C  
ATOM   3015  HA  THR A 191       4.704  -0.083  16.432  1.00 97.00           H  
ATOM   3016  C   THR A 191       4.112  -1.470  14.967  1.00 97.00           C  
ATOM   3017  CB  THR A 191       5.660  -1.905  16.937  1.00 97.00           C  
ATOM   3018  HB  THR A 191       6.487  -1.716  16.253  1.00 97.00           H  
ATOM   3019  O   THR A 191       3.116  -2.112  14.625  1.00 97.00           O  
ATOM   3020  CG2 THR A 191       6.096  -1.455  18.330  1.00 97.00           C  
ATOM   3021 HG21 THR A 191       5.319  -1.679  19.061  1.00 97.00           H  
ATOM   3022 HG22 THR A 191       6.293  -0.383  18.323  1.00 97.00           H  
ATOM   3023 HG23 THR A 191       7.007  -1.983  18.610  1.00 97.00           H  
ATOM   3024  OG1 THR A 191       5.445  -3.293  16.979  1.00 97.00           O  
ATOM   3025  HG1 THR A 191       4.892  -3.516  17.731  1.00 97.00           H  
ATOM   3026  N   TYR A 192       4.950  -0.969  14.069  1.00 97.69           N  
ATOM   3027  H   TYR A 192       5.736  -0.425  14.392  1.00 97.69           H  
ATOM   3028  CA  TYR A 192       4.912  -1.304  12.651  1.00 97.69           C  
ATOM   3029  HA  TYR A 192       4.577  -2.336  12.544  1.00 97.69           H  
ATOM   3030  C   TYR A 192       6.324  -1.209  12.075  1.00 97.69           C  
ATOM   3031  CB  TYR A 192       3.915  -0.394  11.912  1.00 97.69           C  
ATOM   3032  HB2 TYR A 192       2.964  -0.393  12.446  1.00 97.69           H  
ATOM   3033  HB3 TYR A 192       3.715  -0.813  10.925  1.00 97.69           H  
ATOM   3034  O   TYR A 192       7.189  -0.541  12.642  1.00 97.69           O  
ATOM   3035  CG  TYR A 192       4.373   1.033  11.714  1.00 97.69           C  
ATOM   3036  CD1 TYR A 192       4.127   2.003  12.703  1.00 97.69           C  
ATOM   3037  HD1 TYR A 192       3.631   1.715  13.619  1.00 97.69           H  
ATOM   3038  CD2 TYR A 192       5.059   1.382  10.537  1.00 97.69           C  
ATOM   3039  HD2 TYR A 192       5.262   0.637   9.782  1.00 97.69           H  
ATOM   3040  CE1 TYR A 192       4.539   3.335  12.503  1.00 97.69           C  
ATOM   3041  HE1 TYR A 192       4.365   4.081  13.264  1.00 97.69           H  
ATOM   3042  CE2 TYR A 192       5.504   2.700  10.351  1.00 97.69           C  
ATOM   3043  HE2 TYR A 192       6.073   2.969   9.473  1.00 97.69           H  
ATOM   3044  OH  TYR A 192       5.655   4.950  11.105  1.00 97.69           O  
ATOM   3045  HH  TYR A 192       5.423   5.550  11.818  1.00 97.69           H  
ATOM   3046  CZ  TYR A 192       5.232   3.682  11.321  1.00 97.69           C  
ATOM   3047  N   LEU A 193       6.565  -1.878  10.953  1.00 97.50           N  
ATOM   3048  H   LEU A 193       5.802  -2.383  10.526  1.00 97.50           H  
ATOM   3049  CA  LEU A 193       7.819  -1.772  10.216  1.00 97.50           C  
ATOM   3050  HA  LEU A 193       8.510  -1.179  10.814  1.00 97.50           H  
ATOM   3051  C   LEU A 193       7.605  -1.001   8.922  1.00 97.50           C  
ATOM   3052  CB  LEU A 193       8.496  -3.147  10.036  1.00 97.50           C  
ATOM   3053  HB2 LEU A 193       8.606  -3.583  11.029  1.00 97.50           H  
ATOM   3054  HB3 LEU A 193       9.504  -2.990   9.652  1.00 97.50           H  
ATOM   3055  O   LEU A 193       6.517  -1.036   8.338  1.00 97.50           O  
ATOM   3056  CG  LEU A 193       7.776  -4.163   9.125  1.00 97.50           C  
ATOM   3057  HG  LEU A 193       6.707  -4.126   9.336  1.00 97.50           H  
ATOM   3058  CD1 LEU A 193       8.015  -3.938   7.624  1.00 97.50           C  
ATOM   3059 HD11 LEU A 193       7.549  -3.016   7.276  1.00 97.50           H  
ATOM   3060 HD12 LEU A 193       9.084  -3.902   7.415  1.00 97.50           H  
ATOM   3061 HD13 LEU A 193       7.573  -4.756   7.055  1.00 97.50           H  
ATOM   3062  CD2 LEU A 193       8.276  -5.582   9.407  1.00 97.50           C  
ATOM   3063 HD21 LEU A 193       7.705  -6.304   8.823  1.00 97.50           H  
ATOM   3064 HD22 LEU A 193       8.155  -5.827  10.462  1.00 97.50           H  
ATOM   3065 HD23 LEU A 193       9.332  -5.668   9.153  1.00 97.50           H  
ATOM   3066  N   SER A 194       8.662  -0.352   8.458  1.00 98.12           N  
ATOM   3067  H   SER A 194       9.492  -0.315   9.032  1.00 98.12           H  
ATOM   3068  CA  SER A 194       8.772   0.166   7.101  1.00 98.12           C  
ATOM   3069  HA  SER A 194       7.955  -0.243   6.506  1.00 98.12           H  
ATOM   3070  C   SER A 194      10.082  -0.293   6.479  1.00 98.12           C  
ATOM   3071  CB  SER A 194       8.637   1.685   7.080  1.00 98.12           C  
ATOM   3072  HB2 SER A 194       8.666   2.044   6.052  1.00 98.12           H  
ATOM   3073  HB3 SER A 194       7.675   1.949   7.520  1.00 98.12           H  
ATOM   3074  O   SER A 194      11.119  -0.298   7.146  1.00 98.12           O  
ATOM   3075  OG  SER A 194       9.661   2.298   7.829  1.00 98.12           O  
ATOM   3076  HG  SER A 194      10.388   2.490   7.232  1.00 98.12           H  
ATOM   3077  N   ALA A 195      10.038  -0.684   5.210  1.00 97.56           N  
ATOM   3078  H   ALA A 195       9.161  -0.627   4.712  1.00 97.56           H  
ATOM   3079  CA  ALA A 195      11.207  -1.121   4.463  1.00 97.56           C  
ATOM   3080  HA  ALA A 195      12.089  -1.027   5.096  1.00 97.56           H  
ATOM   3081  C   ALA A 195      11.421  -0.243   3.233  1.00 97.56           C  
ATOM   3082  CB  ALA A 195      11.079  -2.600   4.093  1.00 97.56           C  
ATOM   3083  HB1 ALA A 195      10.315  -2.726   3.325  1.00 97.56           H  
ATOM   3084  HB2 ALA A 195      10.827  -3.188   4.975  1.00 97.56           H  
ATOM   3085  HB3 ALA A 195      12.026  -2.949   3.681  1.00 97.56           H  
ATOM   3086  O   ALA A 195      10.472   0.063   2.506  1.00 97.56           O  
ATOM   3087  N   ASP A 196      12.675   0.129   3.011  1.00 95.69           N  
ATOM   3088  H   ASP A 196      13.377  -0.241   3.635  1.00 95.69           H  
ATOM   3089  CA  ASP A 196      13.167   0.552   1.705  1.00 95.69           C  
ATOM   3090  HA  ASP A 196      12.326   0.645   1.017  1.00 95.69           H  
ATOM   3091  C   ASP A 196      14.067  -0.543   1.117  1.00 95.69           C  
ATOM   3092  CB  ASP A 196      13.820   1.945   1.797  1.00 95.69           C  
ATOM   3093  HB2 ASP A 196      13.955   2.310   0.779  1.00 95.69           H  
ATOM   3094  HB3 ASP A 196      13.109   2.625   2.266  1.00 95.69           H  
ATOM   3095  O   ASP A 196      14.157  -1.644   1.659  1.00 95.69           O  
ATOM   3096  CG  ASP A 196      15.174   2.044   2.527  1.00 95.69           C  
ATOM   3097  OD1 ASP A 196      15.977   1.091   2.497  1.00 95.69           O  
ATOM   3098  OD2 ASP A 196      15.453   3.135   3.088  1.00 95.69           O  
ATOM   3099  N   ASP A 197      14.732  -0.248   0.006  1.00 94.31           N  
ATOM   3100  H   ASP A 197      14.507   0.614  -0.469  1.00 94.31           H  
ATOM   3101  CA  ASP A 197      15.569  -1.213  -0.704  1.00 94.31           C  
ATOM   3102  HA  ASP A 197      14.959  -2.079  -0.960  1.00 94.31           H  
ATOM   3103  C   ASP A 197      16.770  -1.738   0.099  1.00 94.31           C  
ATOM   3104  CB  ASP A 197      16.057  -0.567  -2.005  1.00 94.31           C  
ATOM   3105  HB2 ASP A 197      16.825  -1.199  -2.452  1.00 94.31           H  
ATOM   3106  HB3 ASP A 197      16.519   0.394  -1.776  1.00 94.31           H  
ATOM   3107  O   ASP A 197      17.300  -2.788  -0.250  1.00 94.31           O  
ATOM   3108  CG  ASP A 197      14.953  -0.363  -3.048  1.00 94.31           C  
ATOM   3109  OD1 ASP A 197      13.791  -0.783  -2.823  1.00 94.31           O  
ATOM   3110  OD2 ASP A 197      15.303   0.234  -4.087  1.00 94.31           O  
ATOM   3111  N   LEU A 198      17.228  -1.054   1.153  1.00 94.38           N  
ATOM   3112  H   LEU A 198      16.712  -0.237   1.445  1.00 94.38           H  
ATOM   3113  CA  LEU A 198      18.410  -1.464   1.927  1.00 94.38           C  
ATOM   3114  HA  LEU A 198      18.724  -2.458   1.606  1.00 94.38           H  
ATOM   3115  C   LEU A 198      18.155  -1.596   3.428  1.00 94.38           C  
ATOM   3116  CB  LEU A 198      19.577  -0.490   1.677  1.00 94.38           C  
ATOM   3117  HB2 LEU A 198      19.289   0.491   2.055  1.00 94.38           H  
ATOM   3118  HB3 LEU A 198      20.435  -0.836   2.254  1.00 94.38           H  
ATOM   3119  O   LEU A 198      18.988  -2.170   4.132  1.00 94.38           O  
ATOM   3120  CG  LEU A 198      20.017  -0.340   0.210  1.00 94.38           C  
ATOM   3121  HG  LEU A 198      19.201   0.106  -0.359  1.00 94.38           H  
ATOM   3122  CD1 LEU A 198      21.245   0.576   0.099  1.00 94.38           C  
ATOM   3123 HD11 LEU A 198      21.114   1.233  -0.762  1.00 94.38           H  
ATOM   3124 HD12 LEU A 198      21.368   1.164   1.008  1.00 94.38           H  
ATOM   3125 HD13 LEU A 198      22.160  -0.000  -0.037  1.00 94.38           H  
ATOM   3126  CD2 LEU A 198      20.432  -1.650  -0.451  1.00 94.38           C  
ATOM   3127 HD21 LEU A 198      19.621  -2.378  -0.442  1.00 94.38           H  
ATOM   3128 HD22 LEU A 198      20.668  -1.437  -1.494  1.00 94.38           H  
ATOM   3129 HD23 LEU A 198      21.289  -2.093   0.056  1.00 94.38           H  
ATOM   3130  N   ARG A 199      17.055  -1.045   3.943  1.00 94.94           N  
ATOM   3131  H   ARG A 199      16.437  -0.548   3.318  1.00 94.94           H  
ATOM   3132  CA  ARG A 199      16.828  -0.907   5.381  1.00 94.94           C  
ATOM   3133  HA  ARG A 199      17.467  -1.622   5.899  1.00 94.94           H  
ATOM   3134  C   ARG A 199      15.403  -1.212   5.788  1.00 94.94           C  
ATOM   3135  CB  ARG A 199      17.206   0.512   5.818  1.00 94.94           C  
ATOM   3136  HB2 ARG A 199      16.741   1.237   5.150  1.00 94.94           H  
ATOM   3137  HB3 ARG A 199      16.833   0.693   6.825  1.00 94.94           H  
ATOM   3138  O   ARG A 199      14.455  -0.801   5.124  1.00 94.94           O  
ATOM   3139  CG  ARG A 199      18.726   0.691   5.804  1.00 94.94           C  
ATOM   3140  HG2 ARG A 199      19.119   0.539   4.799  1.00 94.94           H  
ATOM   3141  HG3 ARG A 199      19.176  -0.038   6.479  1.00 94.94           H  
ATOM   3142  CD  ARG A 199      19.099   2.093   6.260  1.00 94.94           C  
ATOM   3143  HD2 ARG A 199      18.664   2.263   7.245  1.00 94.94           H  
ATOM   3144  HD3 ARG A 199      18.696   2.815   5.550  1.00 94.94           H  
ATOM   3145  NE  ARG A 199      20.559   2.214   6.335  1.00 94.94           N  
ATOM   3146  HE  ARG A 199      21.087   1.372   6.155  1.00 94.94           H  
ATOM   3147  NH1 ARG A 199      20.638   4.284   7.316  1.00 94.94           N  
ATOM   3148 HH11 ARG A 199      21.158   4.988   7.821  1.00 94.94           H  
ATOM   3149 HH12 ARG A 199      19.630   4.306   7.267  1.00 94.94           H  
ATOM   3150  NH2 ARG A 199      22.510   3.083   7.038  1.00 94.94           N  
ATOM   3151 HH21 ARG A 199      22.994   3.695   7.679  1.00 94.94           H  
ATOM   3152 HH22 ARG A 199      22.797   2.115   7.048  1.00 94.94           H  
ATOM   3153  CZ  ARG A 199      21.228   3.200   6.886  1.00 94.94           C  
ATOM   3154  N   ILE A 200      15.268  -1.830   6.959  1.00 96.38           N  
ATOM   3155  H   ILE A 200      16.111  -2.105   7.442  1.00 96.38           H  
ATOM   3156  CA  ILE A 200      13.988  -1.988   7.655  1.00 96.38           C  
ATOM   3157  HA  ILE A 200      13.208  -1.527   7.050  1.00 96.38           H  
ATOM   3158  C   ILE A 200      14.059  -1.234   8.976  1.00 96.38           C  
ATOM   3159  CB  ILE A 200      13.584  -3.465   7.845  1.00 96.38           C  
ATOM   3160  HB  ILE A 200      14.278  -3.936   8.541  1.00 96.38           H  
ATOM   3161  O   ILE A 200      14.984  -1.429   9.768  1.00 96.38           O  
ATOM   3162  CG1 ILE A 200      13.654  -4.200   6.490  1.00 96.38           C  
ATOM   3163 HG12 ILE A 200      14.680  -4.154   6.123  1.00 96.38           H  
ATOM   3164 HG13 ILE A 200      13.016  -3.692   5.767  1.00 96.38           H  
ATOM   3165  CG2 ILE A 200      12.168  -3.547   8.446  1.00 96.38           C  
ATOM   3166 HG21 ILE A 200      12.116  -3.006   9.391  1.00 96.38           H  
ATOM   3167 HG22 ILE A 200      11.444  -3.122   7.752  1.00 96.38           H  
ATOM   3168 HG23 ILE A 200      11.905  -4.584   8.654  1.00 96.38           H  
ATOM   3169  CD1 ILE A 200      13.273  -5.678   6.532  1.00 96.38           C  
ATOM   3170 HD11 ILE A 200      12.216  -5.801   6.771  1.00 96.38           H  
ATOM   3171 HD12 ILE A 200      13.886  -6.194   7.270  1.00 96.38           H  
ATOM   3172 HD13 ILE A 200      13.460  -6.112   5.549  1.00 96.38           H  
ATOM   3173  N   ASN A 201      13.073  -0.376   9.205  1.00 96.81           N  
ATOM   3174  H   ASN A 201      12.336  -0.312   8.518  1.00 96.81           H  
ATOM   3175  CA  ASN A 201      12.935   0.425  10.408  1.00 96.81           C  
ATOM   3176  HA  ASN A 201      13.806   0.281  11.047  1.00 96.81           H  
ATOM   3177  C   ASN A 201      11.694  -0.020  11.185  1.00 96.81           C  
ATOM   3178  CB  ASN A 201      12.872   1.906  10.009  1.00 96.81           C  
ATOM   3179  HB2 ASN A 201      12.064   2.042   9.290  1.00 96.81           H  
ATOM   3180  HB3 ASN A 201      12.645   2.506  10.890  1.00 96.81           H  
ATOM   3181  O   ASN A 201      10.613  -0.149  10.613  1.00 96.81           O  
ATOM   3182  CG  ASN A 201      14.167   2.436   9.416  1.00 96.81           C  
ATOM   3183  ND2 ASN A 201      14.069   3.418   8.549  1.00 96.81           N  
ATOM   3184 HD21 ASN A 201      13.169   3.640   8.147  1.00 96.81           H  
ATOM   3185 HD22 ASN A 201      14.924   3.784   8.157  1.00 96.81           H  
ATOM   3186  OD1 ASN A 201      15.269   1.995   9.712  1.00 96.81           O  
ATOM   3187  N   LEU A 202      11.851  -0.225  12.488  1.00 96.31           N  
ATOM   3188  H   LEU A 202      12.782  -0.126  12.867  1.00 96.31           H  
ATOM   3189  CA  LEU A 202      10.778  -0.464  13.442  1.00 96.31           C  
ATOM   3190  HA  LEU A 202       9.939  -0.922  12.919  1.00 96.31           H  
ATOM   3191  C   LEU A 202      10.321   0.864  14.045  1.00 96.31           C  
ATOM   3192  CB  LEU A 202      11.282  -1.432  14.524  1.00 96.31           C  
ATOM   3193  HB2 LEU A 202      11.661  -2.333  14.041  1.00 96.31           H  
ATOM   3194  HB3 LEU A 202      12.116  -0.962  15.044  1.00 96.31           H  
ATOM   3195  O   LEU A 202      11.133   1.667  14.509  1.00 96.31           O  
ATOM   3196  CG  LEU A 202      10.219  -1.836  15.562  1.00 96.31           C  
ATOM   3197  HG  LEU A 202       9.769  -0.948  16.006  1.00 96.31           H  
ATOM   3198  CD1 LEU A 202       9.130  -2.693  14.923  1.00 96.31           C  
ATOM   3199 HD11 LEU A 202       8.554  -2.110  14.206  1.00 96.31           H  
ATOM   3200 HD12 LEU A 202       8.448  -3.063  15.690  1.00 96.31           H  
ATOM   3201 HD13 LEU A 202       9.600  -3.537  14.418  1.00 96.31           H  
ATOM   3202  CD2 LEU A 202      10.873  -2.649  16.676  1.00 96.31           C  
ATOM   3203 HD21 LEU A 202      11.320  -3.554  16.265  1.00 96.31           H  
ATOM   3204 HD22 LEU A 202      11.648  -2.056  17.163  1.00 96.31           H  
ATOM   3205 HD23 LEU A 202      10.124  -2.929  17.417  1.00 96.31           H  
ATOM   3206  N   TRP A 203       9.014   1.066  14.081  1.00 97.12           N  
ATOM   3207  H   TRP A 203       8.409   0.366  13.675  1.00 97.12           H  
ATOM   3208  CA  TRP A 203       8.370   2.270  14.582  1.00 97.12           C  
ATOM   3209  HA  TRP A 203       9.112   2.964  14.978  1.00 97.12           H  
ATOM   3210  C   TRP A 203       7.375   1.931  15.677  1.00 97.12           C  
ATOM   3211  CB  TRP A 203       7.632   2.947  13.437  1.00 97.12           C  
ATOM   3212  HB2 TRP A 203       7.090   3.810  13.823  1.00 97.12           H  
ATOM   3213  HB3 TRP A 203       6.905   2.234  13.047  1.00 97.12           H  
ATOM   3214  O   TRP A 203       6.773   0.858  15.679  1.00 97.12           O  
ATOM   3215  CG  TRP A 203       8.482   3.399  12.305  1.00 97.12           C  
ATOM   3216  CD1 TRP A 203       8.876   2.625  11.273  1.00 97.12           C  
ATOM   3217  HD1 TRP A 203       8.617   1.585  11.144  1.00 97.12           H  
ATOM   3218  CD2 TRP A 203       9.017   4.729  12.049  1.00 97.12           C  
ATOM   3219  CE2 TRP A 203       9.733   4.683  10.817  1.00 97.12           C  
ATOM   3220  CE3 TRP A 203       8.987   5.962  12.740  1.00 97.12           C  
ATOM   3221  HE3 TRP A 203       8.476   6.026  13.689  1.00 97.12           H  
ATOM   3222  NE1 TRP A 203       9.608   3.382  10.391  1.00 97.12           N  
ATOM   3223  HE1 TRP A 203       9.870   3.030   9.482  1.00 97.12           H  
ATOM   3224  CH2 TRP A 203      10.344   7.013  11.003  1.00 97.12           C  
ATOM   3225  HH2 TRP A 203      10.831   7.893  10.611  1.00 97.12           H  
ATOM   3226  CZ2 TRP A 203      10.369   5.807  10.281  1.00 97.12           C  
ATOM   3227  HZ2 TRP A 203      10.835   5.742   9.309  1.00 97.12           H  
ATOM   3228  CZ3 TRP A 203       9.657   7.090  12.227  1.00 97.12           C  
ATOM   3229  HZ3 TRP A 203       9.638   8.021  12.774  1.00 97.12           H  
ATOM   3230  N   HIS A 204       7.141   2.895  16.561  1.00 95.25           N  
ATOM   3231  H   HIS A 204       7.633   3.771  16.454  1.00 95.25           H  
ATOM   3232  CA  HIS A 204       6.017   2.871  17.486  1.00 95.25           C  
ATOM   3233  HA  HIS A 204       5.578   1.874  17.519  1.00 95.25           H  
ATOM   3234  C   HIS A 204       4.949   3.850  16.993  1.00 95.25           C  
ATOM   3235  CB  HIS A 204       6.524   3.204  18.889  1.00 95.25           C  
ATOM   3236  HB2 HIS A 204       6.870   4.238  18.914  1.00 95.25           H  
ATOM   3237  HB3 HIS A 204       7.367   2.555  19.125  1.00 95.25           H  
ATOM   3238  O   HIS A 204       5.261   4.991  16.661  1.00 95.25           O  
ATOM   3239  CG  HIS A 204       5.474   3.010  19.944  1.00 95.25           C  
ATOM   3240  CD2 HIS A 204       5.223   1.852  20.628  1.00 95.25           C  
ATOM   3241  HD2 HIS A 204       5.730   0.906  20.504  1.00 95.25           H  
ATOM   3242  ND1 HIS A 204       4.593   3.960  20.409  1.00 95.25           N  
ATOM   3243  HD1 HIS A 204       4.638   4.954  20.233  1.00 95.25           H  
ATOM   3244  CE1 HIS A 204       3.824   3.384  21.350  1.00 95.25           C  
ATOM   3245  HE1 HIS A 204       3.078   3.884  21.950  1.00 95.25           H  
ATOM   3246  NE2 HIS A 204       4.184   2.110  21.518  1.00 95.25           N  
ATOM   3247  N   LEU A 205       3.679   3.448  16.969  1.00 95.75           N  
ATOM   3248  H   LEU A 205       3.473   2.513  17.292  1.00 95.75           H  
ATOM   3249  CA  LEU A 205       2.581   4.248  16.406  1.00 95.75           C  
ATOM   3250  HA  LEU A 205       2.813   4.473  15.365  1.00 95.75           H  
ATOM   3251  C   LEU A 205       2.378   5.600  17.106  1.00 95.75           C  
ATOM   3252  CB  LEU A 205       1.286   3.425  16.487  1.00 95.75           C  
ATOM   3253  HB2 LEU A 205       1.213   2.996  17.486  1.00 95.75           H  
ATOM   3254  HB3 LEU A 205       0.429   4.084  16.349  1.00 95.75           H  
ATOM   3255  O   LEU A 205       1.818   6.529  16.522  1.00 95.75           O  
ATOM   3256  CG  LEU A 205       1.205   2.304  15.438  1.00 95.75           C  
ATOM   3257  HG  LEU A 205       2.135   1.734  15.426  1.00 95.75           H  
ATOM   3258  CD1 LEU A 205       0.062   1.362  15.795  1.00 95.75           C  
ATOM   3259 HD11 LEU A 205       0.092   0.493  15.137  1.00 95.75           H  
ATOM   3260 HD12 LEU A 205       0.200   1.006  16.816  1.00 95.75           H  
ATOM   3261 HD13 LEU A 205      -0.900   1.866  15.711  1.00 95.75           H  
ATOM   3262  CD2 LEU A 205       0.930   2.864  14.039  1.00 95.75           C  
ATOM   3263 HD21 LEU A 205       1.757   3.494  13.712  1.00 95.75           H  
ATOM   3264 HD22 LEU A 205       0.838   2.038  13.333  1.00 95.75           H  
ATOM   3265 HD23 LEU A 205       0.008   3.447  14.037  1.00 95.75           H  
ATOM   3266  N   GLU A 206       2.820   5.717  18.357  1.00 93.06           N  
ATOM   3267  H   GLU A 206       3.184   4.882  18.793  1.00 93.06           H  
ATOM   3268  CA  GLU A 206       2.734   6.962  19.126  1.00 93.06           C  
ATOM   3269  HA  GLU A 206       1.921   7.561  18.715  1.00 93.06           H  
ATOM   3270  C   GLU A 206       3.983   7.848  19.031  1.00 93.06           C  
ATOM   3271  CB  GLU A 206       2.366   6.679  20.587  1.00 93.06           C  
ATOM   3272  HB2 GLU A 206       2.179   7.637  21.073  1.00 93.06           H  
ATOM   3273  HB3 GLU A 206       3.200   6.194  21.094  1.00 93.06           H  
ATOM   3274  O   GLU A 206       3.918   9.006  19.440  1.00 93.06           O  
ATOM   3275  CG  GLU A 206       1.100   5.814  20.704  1.00 93.06           C  
ATOM   3276  HG2 GLU A 206       1.340   4.780  20.456  1.00 93.06           H  
ATOM   3277  HG3 GLU A 206       0.371   6.173  19.978  1.00 93.06           H  
ATOM   3278  CD  GLU A 206       0.477   5.878  22.102  1.00 93.06           C  
ATOM   3279  OE1 GLU A 206      -0.777   5.820  22.152  1.00 93.06           O  
ATOM   3280  OE2 GLU A 206       1.235   6.075  23.074  1.00 93.06           O  
ATOM   3281  N   ILE A 207       5.091   7.341  18.476  1.00 91.88           N  
ATOM   3282  H   ILE A 207       5.035   6.451  18.002  1.00 91.88           H  
ATOM   3283  CA  ILE A 207       6.371   8.054  18.382  1.00 91.88           C  
ATOM   3284  HA  ILE A 207       6.294   9.005  18.909  1.00 91.88           H  
ATOM   3285  C   ILE A 207       6.666   8.353  16.913  1.00 91.88           C  
ATOM   3286  CB  ILE A 207       7.516   7.259  19.049  1.00 91.88           C  
ATOM   3287  HB  ILE A 207       7.626   6.305  18.532  1.00 91.88           H  
ATOM   3288  O   ILE A 207       6.905   7.454  16.113  1.00 91.88           O  
ATOM   3289  CG1 ILE A 207       7.209   6.981  20.541  1.00 91.88           C  
ATOM   3290 HG12 ILE A 207       7.200   7.922  21.090  1.00 91.88           H  
ATOM   3291 HG13 ILE A 207       6.220   6.532  20.634  1.00 91.88           H  
ATOM   3292  CG2 ILE A 207       8.829   8.045  18.889  1.00 91.88           C  
ATOM   3293 HG21 ILE A 207       9.626   7.601  19.485  1.00 91.88           H  
ATOM   3294 HG22 ILE A 207       8.697   9.084  19.191  1.00 91.88           H  
ATOM   3295 HG23 ILE A 207       9.146   8.016  17.846  1.00 91.88           H  
ATOM   3296  CD1 ILE A 207       8.193   6.016  21.220  1.00 91.88           C  
ATOM   3297 HD11 ILE A 207       9.169   6.484  21.349  1.00 91.88           H  
ATOM   3298 HD12 ILE A 207       8.298   5.108  20.627  1.00 91.88           H  
ATOM   3299 HD13 ILE A 207       7.806   5.749  22.203  1.00 91.88           H  
ATOM   3300  N   THR A 208       6.639   9.632  16.548  1.00 92.19           N  
ATOM   3301  H   THR A 208       6.429  10.338  17.239  1.00 92.19           H  
ATOM   3302  CA  THR A 208       6.749  10.057  15.145  1.00 92.19           C  
ATOM   3303  HA  THR A 208       6.441   9.235  14.499  1.00 92.19           H  
ATOM   3304  C   THR A 208       8.151  10.429  14.704  1.00 92.19           C  
ATOM   3305  CB  THR A 208       5.823  11.236  14.855  1.00 92.19           C  
ATOM   3306  HB  THR A 208       6.064  11.665  13.882  1.00 92.19           H  
ATOM   3307  O   THR A 208       8.433  10.411  13.514  1.00 92.19           O  
ATOM   3308  CG2 THR A 208       4.382  10.758  14.838  1.00 92.19           C  
ATOM   3309 HG21 THR A 208       3.745  11.611  14.602  1.00 92.19           H  
ATOM   3310 HG22 THR A 208       4.272   9.998  14.065  1.00 92.19           H  
ATOM   3311 HG23 THR A 208       4.122  10.332  15.806  1.00 92.19           H  
ATOM   3312  OG1 THR A 208       5.924  12.233  15.849  1.00 92.19           O  
ATOM   3313  HG1 THR A 208       6.757  12.692  15.716  1.00 92.19           H  
ATOM   3314  N   ASP A 209       9.021  10.801  15.635  1.00 88.75           N  
ATOM   3315  H   ASP A 209       8.757  10.763  16.609  1.00 88.75           H  
ATOM   3316  CA  ASP A 209      10.351  11.354  15.376  1.00 88.75           C  
ATOM   3317  HA  ASP A 209      10.387  11.736  14.355  1.00 88.75           H  
ATOM   3318  C   ASP A 209      11.475  10.316  15.496  1.00 88.75           C  
ATOM   3319  CB  ASP A 209      10.579  12.546  16.325  1.00 88.75           C  
ATOM   3320  HB2 ASP A 209       9.769  13.264  16.194  1.00 88.75           H  
ATOM   3321  HB3 ASP A 209      11.507  13.044  16.044  1.00 88.75           H  
ATOM   3322  O   ASP A 209      12.639  10.641  15.265  1.00 88.75           O  
ATOM   3323  CG  ASP A 209      10.650  12.139  17.806  1.00 88.75           C  
ATOM   3324  OD1 ASP A 209       9.814  11.303  18.222  1.00 88.75           O  
ATOM   3325  OD2 ASP A 209      11.541  12.642  18.529  1.00 88.75           O  
ATOM   3326  N   ARG A 210      11.149   9.074  15.876  1.00 89.12           N  
ATOM   3327  H   ARG A 210      10.173   8.866  16.030  1.00 89.12           H  
ATOM   3328  CA  ARG A 210      12.135   8.019  16.122  1.00 89.12           C  
ATOM   3329  HA  ARG A 210      13.063   8.289  15.618  1.00 89.12           H  
ATOM   3330  C   ARG A 210      11.691   6.684  15.558  1.00 89.12           C  
ATOM   3331  CB  ARG A 210      12.429   7.871  17.621  1.00 89.12           C  
ATOM   3332  HB2 ARG A 210      13.186   7.099  17.755  1.00 89.12           H  
ATOM   3333  HB3 ARG A 210      11.523   7.554  18.137  1.00 89.12           H  
ATOM   3334  O   ARG A 210      10.553   6.260  15.742  1.00 89.12           O  
ATOM   3335  CG  ARG A 210      12.940   9.174  18.239  1.00 89.12           C  
ATOM   3336  HG2 ARG A 210      13.855   9.485  17.736  1.00 89.12           H  
ATOM   3337  HG3 ARG A 210      12.187   9.954  18.127  1.00 89.12           H  
ATOM   3338  CD  ARG A 210      13.204   8.992  19.728  1.00 89.12           C  
ATOM   3339  HD2 ARG A 210      13.986   8.244  19.856  1.00 89.12           H  
ATOM   3340  HD3 ARG A 210      12.288   8.649  20.207  1.00 89.12           H  
ATOM   3341  NE  ARG A 210      13.613  10.272  20.319  1.00 89.12           N  
ATOM   3342  HE  ARG A 210      13.363  11.093  19.786  1.00 89.12           H  
ATOM   3343  NH1 ARG A 210      14.295   9.449  22.345  1.00 89.12           N  
ATOM   3344 HH11 ARG A 210      13.949   8.544  22.057  1.00 89.12           H  
ATOM   3345 HH12 ARG A 210      14.708   9.588  23.255  1.00 89.12           H  
ATOM   3346  NH2 ARG A 210      14.555  11.622  21.875  1.00 89.12           N  
ATOM   3347 HH21 ARG A 210      14.938  11.781  22.797  1.00 89.12           H  
ATOM   3348 HH22 ARG A 210      14.402  12.390  21.237  1.00 89.12           H  
ATOM   3349  CZ  ARG A 210      14.153  10.441  21.507  1.00 89.12           C  
ATOM   3350  N   SER A 211      12.657   6.004  14.966  1.00 92.88           N  
ATOM   3351  H   SER A 211      13.566   6.432  14.869  1.00 92.88           H  
ATOM   3352  CA  SER A 211      12.572   4.617  14.542  1.00 92.88           C  
ATOM   3353  HA  SER A 211      11.757   4.123  15.070  1.00 92.88           H  
ATOM   3354  C   SER A 211      13.864   3.893  14.885  1.00 92.88           C  
ATOM   3355  CB  SER A 211      12.277   4.545  13.049  1.00 92.88           C  
ATOM   3356  HB2 SER A 211      11.337   5.074  12.890  1.00 92.88           H  
ATOM   3357  HB3 SER A 211      12.154   3.505  12.748  1.00 92.88           H  
ATOM   3358  O   SER A 211      14.897   4.514  15.151  1.00 92.88           O  
ATOM   3359  OG  SER A 211      13.273   5.171  12.264  1.00 92.88           O  
ATOM   3360  HG  SER A 211      12.835   5.507  11.478  1.00 92.88           H  
ATOM   3361  N   PHE A 212      13.797   2.570  14.899  1.00 91.88           N  
ATOM   3362  H   PHE A 212      12.909   2.133  14.697  1.00 91.88           H  
ATOM   3363  CA  PHE A 212      14.940   1.704  15.134  1.00 91.88           C  
ATOM   3364  HA  PHE A 212      15.812   2.297  15.411  1.00 91.88           H  
ATOM   3365  C   PHE A 212      15.253   0.963  13.849  1.00 91.88           C  
ATOM   3366  CB  PHE A 212      14.639   0.749  16.289  1.00 91.88           C  
ATOM   3367  HB2 PHE A 212      15.481   0.066  16.411  1.00 91.88           H  
ATOM   3368  HB3 PHE A 212      13.762   0.148  16.048  1.00 91.88           H  
ATOM   3369  O   PHE A 212      14.434   0.185  13.369  1.00 91.88           O  
ATOM   3370  CG  PHE A 212      14.400   1.470  17.597  1.00 91.88           C  
ATOM   3371  CD1 PHE A 212      15.494   1.831  18.403  1.00 91.88           C  
ATOM   3372  HD1 PHE A 212      16.497   1.574  18.098  1.00 91.88           H  
ATOM   3373  CD2 PHE A 212      13.092   1.811  17.989  1.00 91.88           C  
ATOM   3374  HD2 PHE A 212      12.254   1.541  17.364  1.00 91.88           H  
ATOM   3375  CE1 PHE A 212      15.280   2.522  19.608  1.00 91.88           C  
ATOM   3376  HE1 PHE A 212      16.121   2.790  20.231  1.00 91.88           H  
ATOM   3377  CE2 PHE A 212      12.879   2.504  19.193  1.00 91.88           C  
ATOM   3378  HE2 PHE A 212      11.873   2.756  19.495  1.00 91.88           H  
ATOM   3379  CZ  PHE A 212      13.973   2.857  20.004  1.00 91.88           C  
ATOM   3380  HZ  PHE A 212      13.806   3.380  20.934  1.00 91.88           H  
ATOM   3381  N   ASN A 213      16.432   1.193  13.285  1.00 92.62           N  
ATOM   3382  H   ASN A 213      17.085   1.829  13.721  1.00 92.62           H  
ATOM   3383  CA  ASN A 213      16.885   0.384  12.170  1.00 92.62           C  
ATOM   3384  HA  ASN A 213      16.080   0.312  11.438  1.00 92.62           H  
ATOM   3385  C   ASN A 213      17.190  -1.032  12.677  1.00 92.62           C  
ATOM   3386  CB  ASN A 213      18.073   1.079  11.504  1.00 92.62           C  
ATOM   3387  HB2 ASN A 213      18.903   1.155  12.206  1.00 92.62           H  
ATOM   3388  HB3 ASN A 213      17.781   2.074  11.168  1.00 92.62           H  
ATOM   3389  O   ASN A 213      18.035  -1.202  13.552  1.00 92.62           O  
ATOM   3390  CG  ASN A 213      18.524   0.275  10.312  1.00 92.62           C  
ATOM   3391  ND2 ASN A 213      17.736   0.224   9.268  1.00 92.62           N  
ATOM   3392 HD21 ASN A 213      17.961  -0.518   8.620  1.00 92.62           H  
ATOM   3393 HD22 ASN A 213      16.826   0.658   9.308  1.00 92.62           H  
ATOM   3394  OD1 ASN A 213      19.561  -0.344  10.335  1.00 92.62           O  
ATOM   3395  N   ILE A 214      16.451  -2.017  12.169  1.00 93.38           N  
ATOM   3396  H   ILE A 214      15.763  -1.777  11.470  1.00 93.38           H  
ATOM   3397  CA  ILE A 214      16.542  -3.423  12.587  1.00 93.38           C  
ATOM   3398  HA  ILE A 214      17.198  -3.498  13.454  1.00 93.38           H  
ATOM   3399  C   ILE A 214      17.178  -4.304  11.515  1.00 93.38           C  
ATOM   3400  CB  ILE A 214      15.163  -3.979  13.008  1.00 93.38           C  
ATOM   3401  HB  ILE A 214      15.286  -5.046  13.196  1.00 93.38           H  
ATOM   3402  O   ILE A 214      17.620  -5.400  11.827  1.00 93.38           O  
ATOM   3403  CG1 ILE A 214      14.094  -3.804  11.904  1.00 93.38           C  
ATOM   3404 HG12 ILE A 214      14.505  -4.130  10.948  1.00 93.38           H  
ATOM   3405 HG13 ILE A 214      13.819  -2.753  11.821  1.00 93.38           H  
ATOM   3406  CG2 ILE A 214      14.720  -3.333  14.331  1.00 93.38           C  
ATOM   3407 HG21 ILE A 214      14.514  -2.273  14.189  1.00 93.38           H  
ATOM   3408 HG22 ILE A 214      15.510  -3.446  15.074  1.00 93.38           H  
ATOM   3409 HG23 ILE A 214      13.826  -3.828  14.713  1.00 93.38           H  
ATOM   3410  CD1 ILE A 214      12.822  -4.620  12.156  1.00 93.38           C  
ATOM   3411 HD11 ILE A 214      12.146  -4.518  11.308  1.00 93.38           H  
ATOM   3412 HD12 ILE A 214      13.083  -5.671  12.280  1.00 93.38           H  
ATOM   3413 HD13 ILE A 214      12.310  -4.275  13.054  1.00 93.38           H  
ATOM   3414  N   VAL A 215      17.233  -3.846  10.266  1.00 93.75           N  
ATOM   3415  H   VAL A 215      16.862  -2.925  10.084  1.00 93.75           H  
ATOM   3416  CA  VAL A 215      17.975  -4.495   9.180  1.00 93.75           C  
ATOM   3417  HA  VAL A 215      18.733  -5.157   9.597  1.00 93.75           H  
ATOM   3418  C   VAL A 215      18.679  -3.399   8.390  1.00 93.75           C  
ATOM   3419  CB  VAL A 215      17.043  -5.326   8.267  1.00 93.75           C  
ATOM   3420  HB  VAL A 215      16.278  -4.666   7.857  1.00 93.75           H  
ATOM   3421  O   VAL A 215      18.034  -2.419   8.003  1.00 93.75           O  
ATOM   3422  CG1 VAL A 215      17.786  -5.960   7.087  1.00 93.75           C  
ATOM   3423 HG11 VAL A 215      17.093  -6.549   6.486  1.00 93.75           H  
ATOM   3424 HG12 VAL A 215      18.209  -5.183   6.450  1.00 93.75           H  
ATOM   3425 HG13 VAL A 215      18.585  -6.606   7.452  1.00 93.75           H  
ATOM   3426  CG2 VAL A 215      16.351  -6.462   9.032  1.00 93.75           C  
ATOM   3427 HG21 VAL A 215      15.755  -7.068   8.349  1.00 93.75           H  
ATOM   3428 HG22 VAL A 215      17.104  -7.098   9.497  1.00 93.75           H  
ATOM   3429 HG23 VAL A 215      15.693  -6.051   9.798  1.00 93.75           H  
ATOM   3430  N   ASP A 216      19.972  -3.579   8.130  1.00 92.12           N  
ATOM   3431  H   ASP A 216      20.458  -4.348   8.571  1.00 92.12           H  
ATOM   3432  CA  ASP A 216      20.753  -2.766   7.197  1.00 92.12           C  
ATOM   3433  HA  ASP A 216      20.069  -2.204   6.562  1.00 92.12           H  
ATOM   3434  C   ASP A 216      21.587  -3.687   6.304  1.00 92.12           C  
ATOM   3435  CB  ASP A 216      21.649  -1.758   7.948  1.00 92.12           C  
ATOM   3436  HB2 ASP A 216      22.508  -2.267   8.384  1.00 92.12           H  
ATOM   3437  HB3 ASP A 216      21.075  -1.327   8.769  1.00 92.12           H  
ATOM   3438  O   ASP A 216      22.551  -4.305   6.750  1.00 92.12           O  
ATOM   3439  CG  ASP A 216      22.131  -0.597   7.064  1.00 92.12           C  
ATOM   3440  OD1 ASP A 216      21.904  -0.615   5.834  1.00 92.12           O  
ATOM   3441  OD2 ASP A 216      22.631   0.432   7.584  1.00 92.12           O  
ATOM   3442  N   ILE A 217      21.209  -3.794   5.032  1.00 90.62           N  
ATOM   3443  H   ILE A 217      20.406  -3.263   4.727  1.00 90.62           H  
ATOM   3444  CA  ILE A 217      21.982  -4.539   4.029  1.00 90.62           C  
ATOM   3445  HA  ILE A 217      22.722  -5.148   4.550  1.00 90.62           H  
ATOM   3446  C   ILE A 217      22.805  -3.608   3.135  1.00 90.62           C  
ATOM   3447  CB  ILE A 217      21.109  -5.526   3.229  1.00 90.62           C  
ATOM   3448  HB  ILE A 217      21.778  -6.089   2.578  1.00 90.62           H  
ATOM   3449  O   ILE A 217      23.334  -4.040   2.108  1.00 90.62           O  
ATOM   3450  CG1 ILE A 217      20.076  -4.802   2.343  1.00 90.62           C  
ATOM   3451 HG12 ILE A 217      20.543  -3.949   1.850  1.00 90.62           H  
ATOM   3452 HG13 ILE A 217      19.254  -4.439   2.958  1.00 90.62           H  
ATOM   3453  CG2 ILE A 217      20.430  -6.538   4.170  1.00 90.62           C  
ATOM   3454 HG21 ILE A 217      19.967  -7.336   3.589  1.00 90.62           H  
ATOM   3455 HG22 ILE A 217      19.667  -6.041   4.768  1.00 90.62           H  
ATOM   3456 HG23 ILE A 217      21.173  -6.974   4.838  1.00 90.62           H  
ATOM   3457  CD1 ILE A 217      19.511  -5.705   1.246  1.00 90.62           C  
ATOM   3458 HD11 ILE A 217      18.877  -5.106   0.591  1.00 90.62           H  
ATOM   3459 HD12 ILE A 217      18.917  -6.511   1.677  1.00 90.62           H  
ATOM   3460 HD13 ILE A 217      20.323  -6.127   0.653  1.00 90.62           H  
ATOM   3461  N   LYS A 218      22.909  -2.321   3.491  1.00 88.38           N  
ATOM   3462  H   LYS A 218      22.482  -2.014   4.354  1.00 88.38           H  
ATOM   3463  CA  LYS A 218      23.689  -1.361   2.719  1.00 88.38           C  
ATOM   3464  HA  LYS A 218      23.291  -1.375   1.704  1.00 88.38           H  
ATOM   3465  C   LYS A 218      25.170  -1.774   2.713  1.00 88.38           C  
ATOM   3466  CB  LYS A 218      23.494   0.043   3.293  1.00 88.38           C  
ATOM   3467  HB2 LYS A 218      23.881   0.075   4.311  1.00 88.38           H  
ATOM   3468  HB3 LYS A 218      22.430   0.279   3.312  1.00 88.38           H  
ATOM   3469  O   LYS A 218      25.786  -1.858   3.777  1.00 88.38           O  
ATOM   3470  CG  LYS A 218      24.229   1.078   2.441  1.00 88.38           C  
ATOM   3471  HG2 LYS A 218      25.299   0.870   2.461  1.00 88.38           H  
ATOM   3472  HG3 LYS A 218      23.876   1.025   1.411  1.00 88.38           H  
ATOM   3473  CD  LYS A 218      24.003   2.483   2.985  1.00 88.38           C  
ATOM   3474  HD2 LYS A 218      24.339   2.526   4.021  1.00 88.38           H  
ATOM   3475  HD3 LYS A 218      22.942   2.727   2.930  1.00 88.38           H  
ATOM   3476  CE  LYS A 218      24.819   3.443   2.122  1.00 88.38           C  
ATOM   3477  HE2 LYS A 218      25.862   3.129   2.151  1.00 88.38           H  
ATOM   3478  HE3 LYS A 218      24.476   3.353   1.091  1.00 88.38           H  
ATOM   3479  NZ  LYS A 218      24.675   4.834   2.600  1.00 88.38           N  
ATOM   3480  HZ1 LYS A 218      24.982   4.897   3.560  1.00 88.38           H  
ATOM   3481  HZ2 LYS A 218      23.706   5.111   2.537  1.00 88.38           H  
ATOM   3482  HZ3 LYS A 218      25.235   5.452   2.029  1.00 88.38           H  
ATOM   3483  N   PRO A 219      25.782  -1.978   1.535  1.00 87.25           N  
ATOM   3484  CA  PRO A 219      27.204  -2.282   1.451  1.00 87.25           C  
ATOM   3485  HA  PRO A 219      27.453  -3.097   2.131  1.00 87.25           H  
ATOM   3486  C   PRO A 219      28.054  -1.053   1.809  1.00 87.25           C  
ATOM   3487  CB  PRO A 219      27.422  -2.738   0.008  1.00 87.25           C  
ATOM   3488  HB2 PRO A 219      27.184  -3.797  -0.084  1.00 87.25           H  
ATOM   3489  HB3 PRO A 219      28.438  -2.546  -0.338  1.00 87.25           H  
ATOM   3490  O   PRO A 219      27.609   0.091   1.688  1.00 87.25           O  
ATOM   3491  CG  PRO A 219      26.386  -1.913  -0.754  1.00 87.25           C  
ATOM   3492  HG2 PRO A 219      26.125  -2.365  -1.711  1.00 87.25           H  
ATOM   3493  HG3 PRO A 219      26.755  -0.897  -0.897  1.00 87.25           H  
ATOM   3494  CD  PRO A 219      25.200  -1.882   0.202  1.00 87.25           C  
ATOM   3495  HD2 PRO A 219      24.646  -0.953   0.068  1.00 87.25           H  
ATOM   3496  HD3 PRO A 219      24.554  -2.741   0.024  1.00 87.25           H  
ATOM   3497  N   ALA A 220      29.314  -1.282   2.191  1.00 88.00           N  
ATOM   3498  H   ALA A 220      29.631  -2.237   2.279  1.00 88.00           H  
ATOM   3499  CA  ALA A 220      30.266  -0.202   2.464  1.00 88.00           C  
ATOM   3500  HA  ALA A 220      29.868   0.424   3.263  1.00 88.00           H  
ATOM   3501  C   ALA A 220      30.487   0.696   1.233  1.00 88.00           C  
ATOM   3502  CB  ALA A 220      31.582  -0.830   2.940  1.00 88.00           C  
ATOM   3503  HB1 ALA A 220      32.299  -0.043   3.174  1.00 88.00           H  
ATOM   3504  HB2 ALA A 220      31.407  -1.424   3.837  1.00 88.00           H  
ATOM   3505  HB3 ALA A 220      31.999  -1.468   2.161  1.00 88.00           H  
ATOM   3506  O   ALA A 220      30.555   1.919   1.359  1.00 88.00           O  
ATOM   3507  N   ASN A 221      30.542   0.089   0.044  1.00 84.62           N  
ATOM   3508  H   ASN A 221      30.466  -0.918   0.020  1.00 84.62           H  
ATOM   3509  CA  ASN A 221      30.554   0.780  -1.239  1.00 84.62           C  
ATOM   3510  HA  ASN A 221      30.517   1.857  -1.069  1.00 84.62           H  
ATOM   3511  C   ASN A 221      29.305   0.388  -2.044  1.00 84.62           C  
ATOM   3512  CB  ASN A 221      31.877   0.467  -1.967  1.00 84.62           C  
ATOM   3513  HB2 ASN A 221      31.933  -0.601  -2.178  1.00 84.62           H  
ATOM   3514  HB3 ASN A 221      32.719   0.726  -1.324  1.00 84.62           H  
ATOM   3515  O   ASN A 221      29.032  -0.793  -2.238  1.00 84.62           O  
ATOM   3516  CG  ASN A 221      32.036   1.233  -3.271  1.00 84.62           C  
ATOM   3517  ND2 ASN A 221      33.103   0.991  -3.995  1.00 84.62           N  
ATOM   3518 HD21 ASN A 221      33.136   1.353  -4.937  1.00 84.62           H  
ATOM   3519 HD22 ASN A 221      33.752   0.266  -3.726  1.00 84.62           H  
ATOM   3520  OD1 ASN A 221      31.186   2.030  -3.643  1.00 84.62           O  
ATOM   3521  N   MET A 222      28.549   1.371  -2.541  1.00 83.00           N  
ATOM   3522  H   MET A 222      28.892   2.316  -2.448  1.00 83.00           H  
ATOM   3523  CA  MET A 222      27.336   1.130  -3.337  1.00 83.00           C  
ATOM   3524  HA  MET A 222      26.675   0.466  -2.780  1.00 83.00           H  
ATOM   3525  C   MET A 222      27.622   0.424  -4.670  1.00 83.00           C  
ATOM   3526  CB  MET A 222      26.602   2.455  -3.589  1.00 83.00           C  
ATOM   3527  HB2 MET A 222      25.831   2.304  -4.344  1.00 83.00           H  
ATOM   3528  HB3 MET A 222      27.306   3.190  -3.980  1.00 83.00           H  
ATOM   3529  O   MET A 222      26.736  -0.221  -5.222  1.00 83.00           O  
ATOM   3530  CG  MET A 222      25.943   3.009  -2.319  1.00 83.00           C  
ATOM   3531  HG2 MET A 222      26.726   3.219  -1.590  1.00 83.00           H  
ATOM   3532  HG3 MET A 222      25.463   3.955  -2.570  1.00 83.00           H  
ATOM   3533  SD  MET A 222      24.705   1.942  -1.519  1.00 83.00           S  
ATOM   3534  CE  MET A 222      23.478   1.777  -2.846  1.00 83.00           C  
ATOM   3535  HE1 MET A 222      23.125   2.766  -3.138  1.00 83.00           H  
ATOM   3536  HE2 MET A 222      23.918   1.272  -3.706  1.00 83.00           H  
ATOM   3537  HE3 MET A 222      22.634   1.186  -2.491  1.00 83.00           H  
ATOM   3538  N   GLU A 223      28.857   0.488  -5.170  1.00 77.19           N  
ATOM   3539  H   GLU A 223      29.545   1.061  -4.703  1.00 77.19           H  
ATOM   3540  CA  GLU A 223      29.311  -0.310  -6.321  1.00 77.19           C  
ATOM   3541  HA  GLU A 223      28.659  -0.135  -7.176  1.00 77.19           H  
ATOM   3542  C   GLU A 223      29.295  -1.820  -6.028  1.00 77.19           C  
ATOM   3543  CB  GLU A 223      30.735   0.112  -6.701  1.00 77.19           C  
ATOM   3544  HB2 GLU A 223      31.082  -0.512  -7.525  1.00 77.19           H  
ATOM   3545  HB3 GLU A 223      31.380  -0.070  -5.841  1.00 77.19           H  
ATOM   3546  O   GLU A 223      29.231  -2.637  -6.941  1.00 77.19           O  
ATOM   3547  CG  GLU A 223      30.825   1.585  -7.133  1.00 77.19           C  
ATOM   3548  HG2 GLU A 223      30.234   1.714  -8.040  1.00 77.19           H  
ATOM   3549  HG3 GLU A 223      30.397   2.222  -6.359  1.00 77.19           H  
ATOM   3550  CD  GLU A 223      32.267   2.046  -7.387  1.00 77.19           C  
ATOM   3551  OE1 GLU A 223      32.423   3.112  -8.022  1.00 77.19           O  
ATOM   3552  OE2 GLU A 223      33.202   1.367  -6.899  1.00 77.19           O  
ATOM   3553  N   GLU A 224      29.307  -2.209  -4.753  1.00 85.75           N  
ATOM   3554  H   GLU A 224      29.349  -1.502  -4.033  1.00 85.75           H  
ATOM   3555  CA  GLU A 224      29.229  -3.602  -4.313  1.00 85.75           C  
ATOM   3556  HA  GLU A 224      29.598  -4.239  -5.116  1.00 85.75           H  
ATOM   3557  C   GLU A 224      27.796  -4.060  -4.024  1.00 85.75           C  
ATOM   3558  CB  GLU A 224      30.118  -3.826  -3.086  1.00 85.75           C  
ATOM   3559  HB2 GLU A 224      30.074  -4.883  -2.824  1.00 85.75           H  
ATOM   3560  HB3 GLU A 224      29.728  -3.253  -2.245  1.00 85.75           H  
ATOM   3561  O   GLU A 224      27.592  -5.182  -3.551  1.00 85.75           O  
ATOM   3562  CG  GLU A 224      31.586  -3.450  -3.327  1.00 85.75           C  
ATOM   3563  HG2 GLU A 224      31.968  -4.040  -4.160  1.00 85.75           H  
ATOM   3564  HG3 GLU A 224      31.654  -2.398  -3.602  1.00 85.75           H  
ATOM   3565  CD  GLU A 224      32.454  -3.699  -2.089  1.00 85.75           C  
ATOM   3566  OE1 GLU A 224      33.618  -3.250  -2.117  1.00 85.75           O  
ATOM   3567  OE2 GLU A 224      31.971  -4.370  -1.148  1.00 85.75           O  
ATOM   3568  N   LEU A 225      26.797  -3.219  -4.305  1.00 88.00           N  
ATOM   3569  H   LEU A 225      27.019  -2.316  -4.699  1.00 88.00           H  
ATOM   3570  CA  LEU A 225      25.398  -3.582  -4.137  1.00 88.00           C  
ATOM   3571  HA  LEU A 225      25.249  -3.879  -3.099  1.00 88.00           H  
ATOM   3572  C   LEU A 225      25.062  -4.770  -5.040  1.00 88.00           C  
ATOM   3573  CB  LEU A 225      24.517  -2.364  -4.457  1.00 88.00           C  
ATOM   3574  HB2 LEU A 225      24.810  -1.524  -3.827  1.00 88.00           H  
ATOM   3575  HB3 LEU A 225      24.675  -2.080  -5.497  1.00 88.00           H  
ATOM   3576  O   LEU A 225      25.163  -4.662  -6.254  1.00 88.00           O  
ATOM   3577  CG  LEU A 225      23.027  -2.658  -4.241  1.00 88.00           C  
ATOM   3578  HG  LEU A 225      22.749  -3.580  -4.753  1.00 88.00           H  
ATOM   3579  CD1 LEU A 225      22.709  -2.803  -2.757  1.00 88.00           C  
ATOM   3580 HD11 LEU A 225      22.945  -1.883  -2.222  1.00 88.00           H  
ATOM   3581 HD12 LEU A 225      23.254  -3.634  -2.310  1.00 88.00           H  
ATOM   3582 HD13 LEU A 225      21.648  -3.029  -2.650  1.00 88.00           H  
ATOM   3583  CD2 LEU A 225      22.180  -1.533  -4.815  1.00 88.00           C  
ATOM   3584 HD21 LEU A 225      21.130  -1.798  -4.689  1.00 88.00           H  
ATOM   3585 HD22 LEU A 225      22.388  -0.601  -4.289  1.00 88.00           H  
ATOM   3586 HD23 LEU A 225      22.387  -1.417  -5.879  1.00 88.00           H  
ATOM   3587  N   THR A 226      24.645  -5.891  -4.456  1.00 87.31           N  
ATOM   3588  H   THR A 226      24.615  -5.914  -3.447  1.00 87.31           H  
ATOM   3589  CA  THR A 226      24.221  -7.089  -5.211  1.00 87.31           C  
ATOM   3590  HA  THR A 226      24.170  -6.864  -6.276  1.00 87.31           H  
ATOM   3591  C   THR A 226      22.831  -7.562  -4.825  1.00 87.31           C  
ATOM   3592  CB  THR A 226      25.198  -8.262  -5.038  1.00 87.31           C  
ATOM   3593  HB  THR A 226      24.817  -9.117  -5.597  1.00 87.31           H  
ATOM   3594  O   THR A 226      22.321  -8.512  -5.399  1.00 87.31           O  
ATOM   3595  CG2 THR A 226      26.596  -7.954  -5.564  1.00 87.31           C  
ATOM   3596 HG21 THR A 226      27.067  -7.164  -4.979  1.00 87.31           H  
ATOM   3597 HG22 THR A 226      26.521  -7.630  -6.602  1.00 87.31           H  
ATOM   3598 HG23 THR A 226      27.203  -8.859  -5.522  1.00 87.31           H  
ATOM   3599  OG1 THR A 226      25.327  -8.641  -3.678  1.00 87.31           O  
ATOM   3600  HG1 THR A 226      25.743  -7.897  -3.236  1.00 87.31           H  
ATOM   3601  N   GLU A 227      22.219  -6.955  -3.816  1.00 91.12           N  
ATOM   3602  H   GLU A 227      22.610  -6.122  -3.401  1.00 91.12           H  
ATOM   3603  CA  GLU A 227      20.951  -7.411  -3.274  1.00 91.12           C  
ATOM   3604  HA  GLU A 227      20.343  -7.835  -4.073  1.00 91.12           H  
ATOM   3605  C   GLU A 227      20.209  -6.229  -2.673  1.00 91.12           C  
ATOM   3606  CB  GLU A 227      21.230  -8.499  -2.230  1.00 91.12           C  
ATOM   3607  HB2 GLU A 227      21.779  -8.072  -1.391  1.00 91.12           H  
ATOM   3608  HB3 GLU A 227      21.856  -9.257  -2.700  1.00 91.12           H  
ATOM   3609  O   GLU A 227      20.820  -5.383  -2.022  1.00 91.12           O  
ATOM   3610  CG  GLU A 227      19.957  -9.177  -1.719  1.00 91.12           C  
ATOM   3611  HG2 GLU A 227      19.388  -8.466  -1.120  1.00 91.12           H  
ATOM   3612  HG3 GLU A 227      19.353  -9.473  -2.577  1.00 91.12           H  
ATOM   3613  CD  GLU A 227      20.259 -10.422  -0.876  1.00 91.12           C  
ATOM   3614  OE1 GLU A 227      19.297 -11.090  -0.433  1.00 91.12           O  
ATOM   3615  OE2 GLU A 227      21.437 -10.797  -0.687  1.00 91.12           O  
ATOM   3616  N   VAL A 228      18.901  -6.188  -2.901  1.00 94.06           N  
ATOM   3617  H   VAL A 228      18.483  -6.904  -3.479  1.00 94.06           H  
ATOM   3618  CA  VAL A 228      17.994  -5.208  -2.305  1.00 94.06           C  
ATOM   3619  HA  VAL A 228      18.519  -4.657  -1.525  1.00 94.06           H  
ATOM   3620  C   VAL A 228      16.822  -5.921  -1.648  1.00 94.06           C  
ATOM   3621  CB  VAL A 228      17.502  -4.171  -3.327  1.00 94.06           C  
ATOM   3622  HB  VAL A 228      16.801  -3.502  -2.828  1.00 94.06           H  
ATOM   3623  O   VAL A 228      16.437  -7.009  -2.081  1.00 94.06           O  
ATOM   3624  CG1 VAL A 228      18.666  -3.334  -3.852  1.00 94.06           C  
ATOM   3625 HG11 VAL A 228      18.259  -2.629  -4.577  1.00 94.06           H  
ATOM   3626 HG12 VAL A 228      19.123  -2.787  -3.027  1.00 94.06           H  
ATOM   3627 HG13 VAL A 228      19.414  -3.960  -4.339  1.00 94.06           H  
ATOM   3628  CG2 VAL A 228      16.782  -4.773  -4.537  1.00 94.06           C  
ATOM   3629 HG21 VAL A 228      17.481  -5.358  -5.135  1.00 94.06           H  
ATOM   3630 HG22 VAL A 228      16.371  -3.967  -5.146  1.00 94.06           H  
ATOM   3631 HG23 VAL A 228      15.954  -5.397  -4.202  1.00 94.06           H  
ATOM   3632  N   ILE A 229      16.257  -5.311  -0.613  1.00 95.62           N  
ATOM   3633  H   ILE A 229      16.622  -4.405  -0.358  1.00 95.62           H  
ATOM   3634  CA  ILE A 229      15.016  -5.724   0.035  1.00 95.62           C  
ATOM   3635  HA  ILE A 229      15.033  -6.805   0.175  1.00 95.62           H  
ATOM   3636  C   ILE A 229      13.861  -5.355  -0.888  1.00 95.62           C  
ATOM   3637  CB  ILE A 229      14.853  -5.048   1.414  1.00 95.62           C  
ATOM   3638  HB  ILE A 229      14.784  -3.972   1.255  1.00 95.62           H  
ATOM   3639  O   ILE A 229      13.735  -4.207  -1.306  1.00 95.62           O  
ATOM   3640  CG1 ILE A 229      16.096  -5.307   2.294  1.00 95.62           C  
ATOM   3641 HG12 ILE A 229      16.275  -6.379   2.375  1.00 95.62           H  
ATOM   3642 HG13 ILE A 229      16.955  -4.844   1.810  1.00 95.62           H  
ATOM   3643  CG2 ILE A 229      13.548  -5.521   2.083  1.00 95.62           C  
ATOM   3644 HG21 ILE A 229      12.686  -5.225   1.485  1.00 95.62           H  
ATOM   3645 HG22 ILE A 229      13.554  -6.606   2.190  1.00 95.62           H  
ATOM   3646 HG23 ILE A 229      13.430  -5.055   3.061  1.00 95.62           H  
ATOM   3647  CD1 ILE A 229      16.032  -4.704   3.696  1.00 95.62           C  
ATOM   3648 HD11 ILE A 229      15.684  -3.672   3.646  1.00 95.62           H  
ATOM   3649 HD12 ILE A 229      17.023  -4.726   4.148  1.00 95.62           H  
ATOM   3650 HD13 ILE A 229      15.358  -5.299   4.313  1.00 95.62           H  
ATOM   3651  N   THR A 230      13.015  -6.325  -1.215  1.00 96.62           N  
ATOM   3652  H   THR A 230      13.177  -7.255  -0.857  1.00 96.62           H  
ATOM   3653  CA  THR A 230      11.923  -6.118  -2.176  1.00 96.62           C  
ATOM   3654  HA  THR A 230      12.050  -5.158  -2.676  1.00 96.62           H  
ATOM   3655  C   THR A 230      10.548  -6.072  -1.529  1.00 96.62           C  
ATOM   3656  CB  THR A 230      11.945  -7.192  -3.258  1.00 96.62           C  
ATOM   3657  HB  THR A 230      11.068  -7.049  -3.889  1.00 96.62           H  
ATOM   3658  O   THR A 230       9.676  -5.363  -2.027  1.00 96.62           O  
ATOM   3659  CG2 THR A 230      13.183  -7.094  -4.145  1.00 96.62           C  
ATOM   3660 HG21 THR A 230      14.086  -7.166  -3.539  1.00 96.62           H  
ATOM   3661 HG22 THR A 230      13.168  -7.906  -4.873  1.00 96.62           H  
ATOM   3662 HG23 THR A 230      13.184  -6.140  -4.673  1.00 96.62           H  
ATOM   3663  OG1 THR A 230      11.906  -8.486  -2.694  1.00 96.62           O  
ATOM   3664  HG1 THR A 230      11.362  -8.963  -3.324  1.00 96.62           H  
ATOM   3665  N   ALA A 231      10.366  -6.794  -0.423  1.00 97.38           N  
ATOM   3666  H   ALA A 231      11.128  -7.369  -0.091  1.00 97.38           H  
ATOM   3667  CA  ALA A 231       9.169  -6.761   0.403  1.00 97.38           C  
ATOM   3668  HA  ALA A 231       8.768  -5.748   0.364  1.00 97.38           H  
ATOM   3669  C   ALA A 231       9.511  -7.107   1.860  1.00 97.38           C  
ATOM   3670  CB  ALA A 231       8.109  -7.713  -0.169  1.00 97.38           C  
ATOM   3671  HB1 ALA A 231       7.179  -7.608   0.390  1.00 97.38           H  
ATOM   3672  HB2 ALA A 231       7.916  -7.473  -1.215  1.00 97.38           H  
ATOM   3673  HB3 ALA A 231       8.448  -8.747  -0.095  1.00 97.38           H  
ATOM   3674  O   ALA A 231      10.487  -7.814   2.125  1.00 97.38           O  
ATOM   3675  N   ALA A 232       8.694  -6.641   2.805  1.00 97.69           N  
ATOM   3676  H   ALA A 232       7.939  -6.031   2.525  1.00 97.69           H  
ATOM   3677  CA  ALA A 232       8.783  -7.015   4.214  1.00 97.69           C  
ATOM   3678  HA  ALA A 232       9.221  -8.011   4.279  1.00 97.69           H  
ATOM   3679  C   ALA A 232       7.398  -7.077   4.870  1.00 97.69           C  
ATOM   3680  CB  ALA A 232       9.703  -6.033   4.949  1.00 97.69           C  
ATOM   3681  HB1 ALA A 232       9.814  -6.347   5.987  1.00 97.69           H  
ATOM   3682  HB2 ALA A 232       9.271  -5.033   4.918  1.00 97.69           H  
ATOM   3683  HB3 ALA A 232      10.684  -6.020   4.475  1.00 97.69           H  
ATOM   3684  O   ALA A 232       6.538  -6.234   4.605  1.00 97.69           O  
ATOM   3685  N   GLU A 233       7.195  -8.053   5.755  1.00 97.81           N  
ATOM   3686  H   GLU A 233       7.949  -8.695   5.953  1.00 97.81           H  
ATOM   3687  CA  GLU A 233       5.919  -8.264   6.437  1.00 97.81           C  
ATOM   3688  HA  GLU A 233       5.423  -7.299   6.536  1.00 97.81           H  
ATOM   3689  C   GLU A 233       6.105  -8.833   7.850  1.00 97.81           C  
ATOM   3690  CB  GLU A 233       5.016  -9.163   5.579  1.00 97.81           C  
ATOM   3691  HB2 GLU A 233       5.346 -10.199   5.662  1.00 97.81           H  
ATOM   3692  HB3 GLU A 233       5.090  -8.855   4.537  1.00 97.81           H  
ATOM   3693  O   GLU A 233       6.983  -9.662   8.095  1.00 97.81           O  
ATOM   3694  CG  GLU A 233       3.548  -9.032   6.005  1.00 97.81           C  
ATOM   3695  HG2 GLU A 233       3.269  -7.978   5.981  1.00 97.81           H  
ATOM   3696  HG3 GLU A 233       3.427  -9.394   7.026  1.00 97.81           H  
ATOM   3697  CD  GLU A 233       2.623  -9.819   5.081  1.00 97.81           C  
ATOM   3698  OE1 GLU A 233       1.622  -9.242   4.589  1.00 97.81           O  
ATOM   3699  OE2 GLU A 233       2.920 -11.006   4.850  1.00 97.81           O  
ATOM   3700  N   PHE A 234       5.270  -8.392   8.791  1.00 97.75           N  
ATOM   3701  H   PHE A 234       4.518  -7.781   8.505  1.00 97.75           H  
ATOM   3702  CA  PHE A 234       5.195  -8.970  10.131  1.00 97.75           C  
ATOM   3703  HA  PHE A 234       6.206  -9.207  10.462  1.00 97.75           H  
ATOM   3704  C   PHE A 234       4.411 -10.279  10.128  1.00 97.75           C  
ATOM   3705  CB  PHE A 234       4.579  -7.980  11.132  1.00 97.75           C  
ATOM   3706  HB2 PHE A 234       4.025  -8.535  11.889  1.00 97.75           H  
ATOM   3707  HB3 PHE A 234       3.860  -7.337  10.625  1.00 97.75           H  
ATOM   3708  O   PHE A 234       3.437 -10.444   9.398  1.00 97.75           O  
ATOM   3709  CG  PHE A 234       5.605  -7.149  11.866  1.00 97.75           C  
ATOM   3710  CD1 PHE A 234       6.535  -7.793  12.699  1.00 97.75           C  
ATOM   3711  HD1 PHE A 234       6.493  -8.864  12.829  1.00 97.75           H  
ATOM   3712  CD2 PHE A 234       5.617  -5.748  11.762  1.00 97.75           C  
ATOM   3713  HD2 PHE A 234       4.878  -5.243  11.158  1.00 97.75           H  
ATOM   3714  CE1 PHE A 234       7.517  -7.055  13.372  1.00 97.75           C  
ATOM   3715  HE1 PHE A 234       8.240  -7.562  13.994  1.00 97.75           H  
ATOM   3716  CE2 PHE A 234       6.571  -5.005  12.480  1.00 97.75           C  
ATOM   3717  HE2 PHE A 234       6.565  -3.926  12.446  1.00 97.75           H  
ATOM   3718  CZ  PHE A 234       7.532  -5.659  13.265  1.00 97.75           C  
ATOM   3719  HZ  PHE A 234       8.267  -5.093  13.818  1.00 97.75           H  
ATOM   3720  N   HIS A 235       4.801 -11.201  11.005  1.00 97.19           N  
ATOM   3721  H   HIS A 235       5.572 -11.005  11.627  1.00 97.19           H  
ATOM   3722  CA  HIS A 235       4.026 -12.406  11.235  1.00 97.19           C  
ATOM   3723  HA  HIS A 235       3.849 -12.871  10.264  1.00 97.19           H  
ATOM   3724  C   HIS A 235       2.685 -12.052  11.905  1.00 97.19           C  
ATOM   3725  CB  HIS A 235       4.839 -13.378  12.087  1.00 97.19           C  
ATOM   3726  HB2 HIS A 235       5.805 -13.545  11.610  1.00 97.19           H  
ATOM   3727  HB3 HIS A 235       5.010 -12.936  13.068  1.00 97.19           H  
ATOM   3728  O   HIS A 235       2.679 -11.359  12.925  1.00 97.19           O  
ATOM   3729  CG  HIS A 235       4.153 -14.703  12.252  1.00 97.19           C  
ATOM   3730  CD2 HIS A 235       4.293 -15.791  11.439  1.00 97.19           C  
ATOM   3731  HD2 HIS A 235       4.916 -15.857  10.560  1.00 97.19           H  
ATOM   3732  ND1 HIS A 235       3.263 -15.045  13.245  1.00 97.19           N  
ATOM   3733  HD1 HIS A 235       3.097 -14.520  14.092  1.00 97.19           H  
ATOM   3734  CE1 HIS A 235       2.888 -16.315  13.044  1.00 97.19           C  
ATOM   3735  HE1 HIS A 235       2.268 -16.902  13.706  1.00 97.19           H  
ATOM   3736  NE2 HIS A 235       3.495 -16.807  11.964  1.00 97.19           N  
ATOM   3737  N   PRO A 236       1.546 -12.575  11.417  1.00 95.50           N  
ATOM   3738  CA  PRO A 236       0.220 -12.131  11.856  1.00 95.50           C  
ATOM   3739  HA  PRO A 236       0.138 -11.052  11.728  1.00 95.50           H  
ATOM   3740  C   PRO A 236      -0.089 -12.453  13.323  1.00 95.50           C  
ATOM   3741  CB  PRO A 236      -0.764 -12.823  10.905  1.00 95.50           C  
ATOM   3742  HB2 PRO A 236      -0.978 -12.159  10.067  1.00 95.50           H  
ATOM   3743  HB3 PRO A 236      -1.692 -13.108  11.401  1.00 95.50           H  
ATOM   3744  O   PRO A 236      -0.876 -11.755  13.952  1.00 95.50           O  
ATOM   3745  CG  PRO A 236      -0.000 -14.044  10.396  1.00 95.50           C  
ATOM   3746  HG2 PRO A 236      -0.073 -14.858  11.117  1.00 95.50           H  
ATOM   3747  HG3 PRO A 236      -0.359 -14.355   9.415  1.00 95.50           H  
ATOM   3748  CD  PRO A 236       1.432 -13.531  10.329  1.00 95.50           C  
ATOM   3749  HD2 PRO A 236       1.593 -13.009   9.386  1.00 95.50           H  
ATOM   3750  HD3 PRO A 236       2.131 -14.362  10.428  1.00 95.50           H  
ATOM   3751  N   ASN A 237       0.542 -13.491  13.883  1.00 95.12           N  
ATOM   3752  H   ASN A 237       1.148 -14.028  13.278  1.00 95.12           H  
ATOM   3753  CA  ASN A 237       0.275 -13.971  15.246  1.00 95.12           C  
ATOM   3754  HA  ASN A 237      -0.541 -13.390  15.676  1.00 95.12           H  
ATOM   3755  C   ASN A 237       1.464 -13.806  16.213  1.00 95.12           C  
ATOM   3756  CB  ASN A 237      -0.193 -15.440  15.164  1.00 95.12           C  
ATOM   3757  HB2 ASN A 237       0.609 -16.061  14.765  1.00 95.12           H  
ATOM   3758  HB3 ASN A 237      -0.428 -15.796  16.167  1.00 95.12           H  
ATOM   3759  O   ASN A 237       1.344 -14.151  17.386  1.00 95.12           O  
ATOM   3760  CG  ASN A 237      -1.441 -15.615  14.315  1.00 95.12           C  
ATOM   3761  ND2 ASN A 237      -1.534 -16.647  13.506  1.00 95.12           N  
ATOM   3762 HD21 ASN A 237      -2.336 -16.629  12.892  1.00 95.12           H  
ATOM   3763 HD22 ASN A 237      -0.821 -17.356  13.419  1.00 95.12           H  
ATOM   3764  OD1 ASN A 237      -2.360 -14.824  14.361  1.00 95.12           O  
ATOM   3765  N   SER A 238       2.624 -13.337  15.736  1.00 93.31           N  
ATOM   3766  H   SER A 238       2.603 -12.814  14.872  1.00 93.31           H  
ATOM   3767  CA  SER A 238       3.871 -13.341  16.515  1.00 93.31           C  
ATOM   3768  HA  SER A 238       3.655 -13.534  17.566  1.00 93.31           H  
ATOM   3769  C   SER A 238       4.546 -11.987  16.418  1.00 93.31           C  
ATOM   3770  CB  SER A 238       4.858 -14.421  16.044  1.00 93.31           C  
ATOM   3771  HB2 SER A 238       5.117 -14.252  14.999  1.00 93.31           H  
ATOM   3772  HB3 SER A 238       5.771 -14.355  16.635  1.00 93.31           H  
ATOM   3773  O   SER A 238       5.264 -11.726  15.456  1.00 93.31           O  
ATOM   3774  OG  SER A 238       4.312 -15.716  16.186  1.00 93.31           O  
ATOM   3775  HG  SER A 238       4.896 -16.333  15.738  1.00 93.31           H  
ATOM   3776  N   CYS A 239       4.401 -11.167  17.456  1.00 93.56           N  
ATOM   3777  H   CYS A 239       3.759 -11.417  18.196  1.00 93.56           H  
ATOM   3778  CA  CYS A 239       4.845  -9.776  17.403  1.00 93.56           C  
ATOM   3779  HA  CYS A 239       4.445  -9.398  16.462  1.00 93.56           H  
ATOM   3780  C   CYS A 239       6.366  -9.569  17.335  1.00 93.56           C  
ATOM   3781  CB  CYS A 239       4.229  -8.980  18.560  1.00 93.56           C  
ATOM   3782  HB2 CYS A 239       4.582  -7.949  18.507  1.00 93.56           H  
ATOM   3783  HB3 CYS A 239       3.144  -8.962  18.466  1.00 93.56           H  
ATOM   3784  O   CYS A 239       6.848  -8.454  17.170  1.00 93.56           O  
ATOM   3785  SG  CYS A 239       4.708  -9.708  20.156  1.00 93.56           S  
ATOM   3786  HG  CYS A 239       4.363  -8.646  20.889  1.00 93.56           H  
ATOM   3787  N   ASN A 240       7.136 -10.647  17.468  1.00 92.94           N  
ATOM   3788  H   ASN A 240       6.663 -11.535  17.559  1.00 92.94           H  
ATOM   3789  CA  ASN A 240       8.593 -10.624  17.416  1.00 92.94           C  
ATOM   3790  HA  ASN A 240       8.950  -9.601  17.534  1.00 92.94           H  
ATOM   3791  C   ASN A 240       9.148 -11.144  16.092  1.00 92.94           C  
ATOM   3792  CB  ASN A 240       9.127 -11.438  18.591  1.00 92.94           C  
ATOM   3793  HB2 ASN A 240      10.216 -11.413  18.557  1.00 92.94           H  
ATOM   3794  HB3 ASN A 240       8.807 -12.476  18.501  1.00 92.94           H  
ATOM   3795  O   ASN A 240      10.357 -11.112  15.888  1.00 92.94           O  
ATOM   3796  CG  ASN A 240       8.665 -10.851  19.908  1.00 92.94           C  
ATOM   3797  ND2 ASN A 240       8.011 -11.624  20.742  1.00 92.94           N  
ATOM   3798 HD21 ASN A 240       7.697 -12.533  20.435  1.00 92.94           H  
ATOM   3799 HD22 ASN A 240       7.584 -11.115  21.503  1.00 92.94           H  
ATOM   3800  OD1 ASN A 240       8.855  -9.692  20.209  1.00 92.94           O  
ATOM   3801  N   THR A 241       8.291 -11.668  15.221  1.00 94.12           N  
ATOM   3802  H   THR A 241       7.298 -11.560  15.373  1.00 94.12           H  
ATOM   3803  CA  THR A 241       8.713 -12.360  14.010  1.00 94.12           C  
ATOM   3804  HA  THR A 241       9.801 -12.431  13.996  1.00 94.12           H  
ATOM   3805  C   THR A 241       8.279 -11.562  12.801  1.00 94.12           C  
ATOM   3806  CB  THR A 241       8.165 -13.789  13.963  1.00 94.12           C  
ATOM   3807  HB  THR A 241       7.078 -13.761  13.887  1.00 94.12           H  
ATOM   3808  O   THR A 241       7.107 -11.234  12.656  1.00 94.12           O  
ATOM   3809  CG2 THR A 241       8.731 -14.581  12.788  1.00 94.12           C  
ATOM   3810 HG21 THR A 241       8.404 -14.128  11.852  1.00 94.12           H  
ATOM   3811 HG22 THR A 241       8.361 -15.605  12.827  1.00 94.12           H  
ATOM   3812 HG23 THR A 241       9.820 -14.584  12.823  1.00 94.12           H  
ATOM   3813  OG1 THR A 241       8.520 -14.486  15.140  1.00 94.12           O  
ATOM   3814  HG1 THR A 241       9.475 -14.425  15.218  1.00 94.12           H  
ATOM   3815  N   PHE A 242       9.214 -11.284  11.909  1.00 96.00           N  
ATOM   3816  H   PHE A 242      10.160 -11.598  12.072  1.00 96.00           H  
ATOM   3817  CA  PHE A 242       8.923 -10.696  10.610  1.00 96.00           C  
ATOM   3818  HA  PHE A 242       7.875 -10.859  10.360  1.00 96.00           H  
ATOM   3819  C   PHE A 242       9.746 -11.398   9.545  1.00 96.00           C  
ATOM   3820  CB  PHE A 242       9.168  -9.182  10.634  1.00 96.00           C  
ATOM   3821  HB2 PHE A 242       8.660  -8.755  11.500  1.00 96.00           H  
ATOM   3822  HB3 PHE A 242       8.717  -8.732   9.749  1.00 96.00           H  
ATOM   3823  O   PHE A 242      10.671 -12.160   9.838  1.00 96.00           O  
ATOM   3824  CG  PHE A 242      10.622  -8.776  10.684  1.00 96.00           C  
ATOM   3825  CD1 PHE A 242      11.290  -8.715  11.919  1.00 96.00           C  
ATOM   3826  HD1 PHE A 242      10.762  -8.945  12.833  1.00 96.00           H  
ATOM   3827  CD2 PHE A 242      11.308  -8.464   9.495  1.00 96.00           C  
ATOM   3828  HD2 PHE A 242      10.797  -8.505   8.544  1.00 96.00           H  
ATOM   3829  CE1 PHE A 242      12.643  -8.345  11.965  1.00 96.00           C  
ATOM   3830  HE1 PHE A 242      13.157  -8.290  12.913  1.00 96.00           H  
ATOM   3831  CE2 PHE A 242      12.663  -8.097   9.544  1.00 96.00           C  
ATOM   3832  HE2 PHE A 242      13.195  -7.864   8.633  1.00 96.00           H  
ATOM   3833  CZ  PHE A 242      13.329  -8.035  10.779  1.00 96.00           C  
ATOM   3834  HZ  PHE A 242      14.370  -7.753  10.818  1.00 96.00           H  
ATOM   3835  N   VAL A 243       9.394 -11.150   8.298  1.00 96.56           N  
ATOM   3836  H   VAL A 243       8.628 -10.515   8.124  1.00 96.56           H  
ATOM   3837  CA  VAL A 243      10.111 -11.666   7.150  1.00 96.56           C  
ATOM   3838  HA  VAL A 243      11.063 -12.075   7.488  1.00 96.56           H  
ATOM   3839  C   VAL A 243      10.424 -10.532   6.194  1.00 96.56           C  
ATOM   3840  CB  VAL A 243       9.303 -12.800   6.511  1.00 96.56           C  
ATOM   3841  HB  VAL A 243       8.918 -13.434   7.310  1.00 96.56           H  
ATOM   3842  O   VAL A 243       9.679  -9.554   6.111  1.00 96.56           O  
ATOM   3843  CG1 VAL A 243       8.124 -12.314   5.670  1.00 96.56           C  
ATOM   3844 HG11 VAL A 243       7.519 -11.604   6.234  1.00 96.56           H  
ATOM   3845 HG12 VAL A 243       8.501 -11.822   4.774  1.00 96.56           H  
ATOM   3846 HG13 VAL A 243       7.498 -13.158   5.380  1.00 96.56           H  
ATOM   3847  CG2 VAL A 243      10.204 -13.679   5.666  1.00 96.56           C  
ATOM   3848 HG21 VAL A 243      10.648 -13.093   4.862  1.00 96.56           H  
ATOM   3849 HG22 VAL A 243      10.983 -14.118   6.290  1.00 96.56           H  
ATOM   3850 HG23 VAL A 243       9.614 -14.496   5.251  1.00 96.56           H  
ATOM   3851  N   TYR A 244      11.514 -10.670   5.455  1.00 96.56           N  
ATOM   3852  H   TYR A 244      12.132 -11.450   5.627  1.00 96.56           H  
ATOM   3853  CA  TYR A 244      11.769  -9.842   4.290  1.00 96.56           C  
ATOM   3854  HA  TYR A 244      10.819  -9.429   3.950  1.00 96.56           H  
ATOM   3855  C   TYR A 244      12.321 -10.673   3.142  1.00 96.56           C  
ATOM   3856  CB  TYR A 244      12.672  -8.668   4.661  1.00 96.56           C  
ATOM   3857  HB2 TYR A 244      12.236  -8.160   5.521  1.00 96.56           H  
ATOM   3858  HB3 TYR A 244      12.662  -7.957   3.834  1.00 96.56           H  
ATOM   3859  O   TYR A 244      13.053 -11.645   3.346  1.00 96.56           O  
ATOM   3860  CG  TYR A 244      14.109  -9.032   4.976  1.00 96.56           C  
ATOM   3861  CD1 TYR A 244      14.464  -9.450   6.273  1.00 96.56           C  
ATOM   3862  HD1 TYR A 244      13.706  -9.563   7.035  1.00 96.56           H  
ATOM   3863  CD2 TYR A 244      15.095  -8.917   3.977  1.00 96.56           C  
ATOM   3864  HD2 TYR A 244      14.816  -8.605   2.981  1.00 96.56           H  
ATOM   3865  CE1 TYR A 244      15.812  -9.702   6.582  1.00 96.56           C  
ATOM   3866  HE1 TYR A 244      16.109  -9.978   7.583  1.00 96.56           H  
ATOM   3867  CE2 TYR A 244      16.446  -9.166   4.286  1.00 96.56           C  
ATOM   3868  HE2 TYR A 244      17.204  -9.034   3.528  1.00 96.56           H  
ATOM   3869  OH  TYR A 244      18.107  -9.736   5.928  1.00 96.56           O  
ATOM   3870  HH  TYR A 244      18.702  -9.363   5.273  1.00 96.56           H  
ATOM   3871  CZ  TYR A 244      16.804  -9.539   5.600  1.00 96.56           C  
ATOM   3872  N   SER A 245      11.943 -10.297   1.929  1.00 96.56           N  
ATOM   3873  H   SER A 245      11.366  -9.473   1.839  1.00 96.56           H  
ATOM   3874  CA  SER A 245      12.421 -10.906   0.695  1.00 96.56           C  
ATOM   3875  HA  SER A 245      12.894 -11.861   0.919  1.00 96.56           H  
ATOM   3876  C   SER A 245      13.458 -10.026   0.015  1.00 96.56           C  
ATOM   3877  CB  SER A 245      11.251 -11.188  -0.241  1.00 96.56           C  
ATOM   3878  HB2 SER A 245      11.620 -11.723  -1.116  1.00 96.56           H  
ATOM   3879  HB3 SER A 245      10.529 -11.824   0.273  1.00 96.56           H  
ATOM   3880  O   SER A 245      13.583  -8.836   0.322  1.00 96.56           O  
ATOM   3881  OG  SER A 245      10.615  -9.991  -0.638  1.00 96.56           O  
ATOM   3882  HG  SER A 245      11.152  -9.526  -1.283  1.00 96.56           H  
ATOM   3883  N   SER A 246      14.187 -10.603  -0.936  1.00 93.19           N  
ATOM   3884  H   SER A 246      14.107 -11.598  -1.089  1.00 93.19           H  
ATOM   3885  CA  SER A 246      15.181  -9.869  -1.706  1.00 93.19           C  
ATOM   3886  HA  SER A 246      15.021  -8.805  -1.535  1.00 93.19           H  
ATOM   3887  C   SER A 246      15.094 -10.068  -3.213  1.00 93.19           C  
ATOM   3888  CB  SER A 246      16.575 -10.210  -1.197  1.00 93.19           C  
ATOM   3889  HB2 SER A 246      16.553 -10.315  -0.112  1.00 93.19           H  
ATOM   3890  HB3 SER A 246      17.240  -9.382  -1.442  1.00 93.19           H  
ATOM   3891  O   SER A 246      14.431 -10.975  -3.725  1.00 93.19           O  
ATOM   3892  OG  SER A 246      17.091 -11.389  -1.784  1.00 93.19           O  
ATOM   3893  HG  SER A 246      17.925 -11.517  -1.326  1.00 93.19           H  
ATOM   3894  N   SER A 247      15.850  -9.234  -3.927  1.00 91.56           N  
ATOM   3895  H   SER A 247      16.317  -8.484  -3.438  1.00 91.56           H  
ATOM   3896  CA  SER A 247      16.013  -9.311  -5.379  1.00 91.56           C  
ATOM   3897  HA  SER A 247      15.021  -9.297  -5.832  1.00 91.56           H  
ATOM   3898  C   SER A 247      16.706 -10.580  -5.870  1.00 91.56           C  
ATOM   3899  CB  SER A 247      16.785  -8.094  -5.885  1.00 91.56           C  
ATOM   3900  HB2 SER A 247      16.846  -8.127  -6.973  1.00 91.56           H  
ATOM   3901  HB3 SER A 247      16.232  -7.198  -5.601  1.00 91.56           H  
ATOM   3902  O   SER A 247      16.669 -10.846  -7.061  1.00 91.56           O  
ATOM   3903  OG  SER A 247      18.095  -8.048  -5.337  1.00 91.56           O  
ATOM   3904  HG  SER A 247      18.671  -8.532  -5.934  1.00 91.56           H  
ATOM   3905  N   LYS A 248      17.333 -11.363  -4.981  1.00 89.31           N  
ATOM   3906  H   LYS A 248      17.290 -11.096  -4.008  1.00 89.31           H  
ATOM   3907  CA  LYS A 248      17.948 -12.656  -5.325  1.00 89.31           C  
ATOM   3908  HA  LYS A 248      18.251 -12.637  -6.372  1.00 89.31           H  
ATOM   3909  C   LYS A 248      16.978 -13.835  -5.226  1.00 89.31           C  
ATOM   3910  CB  LYS A 248      19.197 -12.888  -4.462  1.00 89.31           C  
ATOM   3911  HB2 LYS A 248      18.967 -12.691  -3.415  1.00 89.31           H  
ATOM   3912  HB3 LYS A 248      19.510 -13.928  -4.553  1.00 89.31           H  
ATOM   3913  O   LYS A 248      17.390 -14.971  -5.432  1.00 89.31           O  
ATOM   3914  CG  LYS A 248      20.361 -12.007  -4.923  1.00 89.31           C  
ATOM   3915  HG2 LYS A 248      20.099 -10.955  -4.808  1.00 89.31           H  
ATOM   3916  HG3 LYS A 248      20.573 -12.209  -5.973  1.00 89.31           H  
ATOM   3917  CD  LYS A 248      21.601 -12.322  -4.085  1.00 89.31           C  
ATOM   3918  HD2 LYS A 248      21.847 -13.381  -4.155  1.00 89.31           H  
ATOM   3919  HD3 LYS A 248      21.381 -12.072  -3.047  1.00 89.31           H  
ATOM   3920  CE  LYS A 248      22.767 -11.484  -4.602  1.00 89.31           C  
ATOM   3921  HE2 LYS A 248      23.257 -11.998  -5.428  1.00 89.31           H  
ATOM   3922  HE3 LYS A 248      22.347 -10.564  -5.010  1.00 89.31           H  
ATOM   3923  NZ  LYS A 248      23.709 -11.165  -3.507  1.00 89.31           N  
ATOM   3924  HZ1 LYS A 248      24.217 -11.984  -3.207  1.00 89.31           H  
ATOM   3925  HZ2 LYS A 248      24.338 -10.424  -3.783  1.00 89.31           H  
ATOM   3926  HZ3 LYS A 248      23.181 -10.815  -2.720  1.00 89.31           H  
ATOM   3927  N   GLY A 249      15.721 -13.588  -4.858  1.00 92.62           N  
ATOM   3928  H   GLY A 249      15.430 -12.630  -4.727  1.00 92.62           H  
ATOM   3929  CA  GLY A 249      14.740 -14.647  -4.628  1.00 92.62           C  
ATOM   3930  HA2 GLY A 249      14.809 -15.394  -5.419  1.00 92.62           H  
ATOM   3931  HA3 GLY A 249      13.745 -14.202  -4.663  1.00 92.62           H  
ATOM   3932  C   GLY A 249      14.885 -15.350  -3.281  1.00 92.62           C  
ATOM   3933  O   GLY A 249      14.310 -16.419  -3.083  1.00 92.62           O  
ATOM   3934  N   THR A 250      15.635 -14.758  -2.347  1.00 92.81           N  
ATOM   3935  H   THR A 250      16.022 -13.846  -2.542  1.00 92.81           H  
ATOM   3936  CA  THR A 250      15.780 -15.286  -0.988  1.00 92.81           C  
ATOM   3937  HA  THR A 250      15.520 -16.344  -0.999  1.00 92.81           H  
ATOM   3938  C   THR A 250      14.816 -14.603  -0.035  1.00 92.81           C  
ATOM   3939  CB  THR A 250      17.216 -15.212  -0.453  1.00 92.81           C  
ATOM   3940  HB  THR A 250      17.252 -15.765   0.486  1.00 92.81           H  
ATOM   3941  O   THR A 250      14.427 -13.445  -0.220  1.00 92.81           O  
ATOM   3942  CG2 THR A 250      18.224 -15.825  -1.416  1.00 92.81           C  
ATOM   3943 HG21 THR A 250      18.341 -15.211  -2.309  1.00 92.81           H  
ATOM   3944 HG22 THR A 250      17.870 -16.810  -1.722  1.00 92.81           H  
ATOM   3945 HG23 THR A 250      19.188 -15.947  -0.922  1.00 92.81           H  
ATOM   3946  OG1 THR A 250      17.642 -13.893  -0.211  1.00 92.81           O  
ATOM   3947  HG1 THR A 250      18.348 -13.722  -0.839  1.00 92.81           H  
ATOM   3948  N   ILE A 251      14.416 -15.334   1.001  1.00 95.69           N  
ATOM   3949  H   ILE A 251      14.692 -16.305   1.041  1.00 95.69           H  
ATOM   3950  CA  ILE A 251      13.506 -14.843   2.028  1.00 95.69           C  
ATOM   3951  HA  ILE A 251      13.384 -13.765   1.921  1.00 95.69           H  
ATOM   3952  C   ILE A 251      14.122 -15.124   3.390  1.00 95.69           C  
ATOM   3953  CB  ILE A 251      12.125 -15.500   1.903  1.00 95.69           C  
ATOM   3954  HB  ILE A 251      12.232 -16.530   2.243  1.00 95.69           H  
ATOM   3955  O   ILE A 251      14.545 -16.241   3.682  1.00 95.69           O  
ATOM   3956  CG1 ILE A 251      11.520 -15.514   0.487  1.00 95.69           C  
ATOM   3957 HG12 ILE A 251      10.789 -14.711   0.390  1.00 95.69           H  
ATOM   3958 HG13 ILE A 251      12.285 -15.357  -0.273  1.00 95.69           H  
ATOM   3959  CG2 ILE A 251      11.153 -14.819   2.857  1.00 95.69           C  
ATOM   3960 HG21 ILE A 251      11.203 -13.737   2.736  1.00 95.69           H  
ATOM   3961 HG22 ILE A 251      11.414 -15.108   3.875  1.00 95.69           H  
ATOM   3962 HG23 ILE A 251      10.133 -15.138   2.644  1.00 95.69           H  
ATOM   3963  CD1 ILE A 251      10.867 -16.865   0.177  1.00 95.69           C  
ATOM   3964 HD11 ILE A 251      11.614 -17.657   0.241  1.00 95.69           H  
ATOM   3965 HD12 ILE A 251      10.065 -17.069   0.886  1.00 95.69           H  
ATOM   3966 HD13 ILE A 251      10.477 -16.857  -0.840  1.00 95.69           H  
ATOM   3967  N   ARG A 252      14.177 -14.106   4.240  1.00 95.38           N  
ATOM   3968  H   ARG A 252      13.784 -13.223   3.947  1.00 95.38           H  
ATOM   3969  CA  ARG A 252      14.813 -14.171   5.552  1.00 95.38           C  
ATOM   3970  HA  ARG A 252      15.239 -15.160   5.723  1.00 95.38           H  
ATOM   3971  C   ARG A 252      13.775 -13.932   6.627  1.00 95.38           C  
ATOM   3972  CB  ARG A 252      15.940 -13.142   5.594  1.00 95.38           C  
ATOM   3973  HB2 ARG A 252      16.229 -12.957   6.628  1.00 95.38           H  
ATOM   3974  HB3 ARG A 252      15.581 -12.203   5.174  1.00 95.38           H  
ATOM   3975  O   ARG A 252      13.184 -12.858   6.690  1.00 95.38           O  
ATOM   3976  CG  ARG A 252      17.147 -13.648   4.790  1.00 95.38           C  
ATOM   3977  HG2 ARG A 252      17.545 -14.551   5.252  1.00 95.38           H  
ATOM   3978  HG3 ARG A 252      16.838 -13.872   3.769  1.00 95.38           H  
ATOM   3979  CD  ARG A 252      18.223 -12.569   4.756  1.00 95.38           C  
ATOM   3980  HD2 ARG A 252      18.657 -12.451   5.749  1.00 95.38           H  
ATOM   3981  HD3 ARG A 252      17.731 -11.635   4.485  1.00 95.38           H  
ATOM   3982  NE  ARG A 252      19.274 -12.841   3.759  1.00 95.38           N  
ATOM   3983  HE  ARG A 252      20.063 -13.407   4.037  1.00 95.38           H  
ATOM   3984  NH1 ARG A 252      18.293 -11.705   2.015  1.00 95.38           N  
ATOM   3985 HH11 ARG A 252      17.387 -11.712   2.461  1.00 95.38           H  
ATOM   3986 HH12 ARG A 252      18.388 -11.446   1.043  1.00 95.38           H  
ATOM   3987  NH2 ARG A 252      20.337 -12.488   1.763  1.00 95.38           N  
ATOM   3988 HH21 ARG A 252      20.303 -12.034   0.861  1.00 95.38           H  
ATOM   3989 HH22 ARG A 252      21.170 -12.983   2.047  1.00 95.38           H  
ATOM   3990  CZ  ARG A 252      19.294 -12.354   2.528  1.00 95.38           C  
ATOM   3991  N   LEU A 253      13.556 -14.943   7.461  1.00 94.50           N  
ATOM   3992  H   LEU A 253      14.130 -15.768   7.357  1.00 94.50           H  
ATOM   3993  CA  LEU A 253      12.722 -14.826   8.650  1.00 94.50           C  
ATOM   3994  HA  LEU A 253      11.944 -14.082   8.477  1.00 94.50           H  
ATOM   3995  C   LEU A 253      13.595 -14.370   9.811  1.00 94.50           C  
ATOM   3996  CB  LEU A 253      12.064 -16.173   8.951  1.00 94.50           C  
ATOM   3997  HB2 LEU A 253      11.631 -16.559   8.029  1.00 94.50           H  
ATOM   3998  HB3 LEU A 253      12.854 -16.841   9.294  1.00 94.50           H  
ATOM   3999  O   LEU A 253      14.621 -14.990  10.099  1.00 94.50           O  
ATOM   4000  CG  LEU A 253      10.968 -16.125  10.027  1.00 94.50           C  
ATOM   4001  HG  LEU A 253      11.283 -15.499  10.862  1.00 94.50           H  
ATOM   4002  CD1 LEU A 253       9.664 -15.586   9.446  1.00 94.50           C  
ATOM   4003 HD11 LEU A 253       8.861 -15.669  10.178  1.00 94.50           H  
ATOM   4004 HD12 LEU A 253       9.789 -14.535   9.186  1.00 94.50           H  
ATOM   4005 HD13 LEU A 253       9.382 -16.144   8.553  1.00 94.50           H  
ATOM   4006  CD2 LEU A 253      10.707 -17.532  10.559  1.00 94.50           C  
ATOM   4007 HD21 LEU A 253       9.899 -17.502  11.290  1.00 94.50           H  
ATOM   4008 HD22 LEU A 253      10.429 -18.193   9.738  1.00 94.50           H  
ATOM   4009 HD23 LEU A 253      11.608 -17.893  11.055  1.00 94.50           H  
ATOM   4010  N   CYS A 254      13.165 -13.324  10.494  1.00 93.75           N  
ATOM   4011  H   CYS A 254      12.303 -12.882  10.207  1.00 93.75           H  
ATOM   4012  CA  CYS A 254      13.880 -12.701  11.593  1.00 93.75           C  
ATOM   4013  HA  CYS A 254      14.816 -13.225  11.783  1.00 93.75           H  
ATOM   4014  C   CYS A 254      13.042 -12.762  12.869  1.00 93.75           C  
ATOM   4015  CB  CYS A 254      14.206 -11.264  11.187  1.00 93.75           C  
ATOM   4016  HB2 CYS A 254      14.613 -10.713  12.035  1.00 93.75           H  
ATOM   4017  HB3 CYS A 254      13.289 -10.774  10.860  1.00 93.75           H  
ATOM   4018  O   CYS A 254      11.831 -12.542  12.845  1.00 93.75           O  
ATOM   4019  SG  CYS A 254      15.401 -11.275   9.820  1.00 93.75           S  
ATOM   4020  HG  CYS A 254      16.520 -11.209  10.546  1.00 93.75           H  
ATOM   4021  N   ASP A 255      13.704 -13.044  13.989  1.00 90.88           N  
ATOM   4022  H   ASP A 255      14.682 -13.287  13.924  1.00 90.88           H  
ATOM   4023  CA  ASP A 255      13.141 -12.944  15.332  1.00 90.88           C  
ATOM   4024  HA  ASP A 255      12.079 -12.707  15.264  1.00 90.88           H  
ATOM   4025  C   ASP A 255      13.843 -11.814  16.088  1.00 90.88           C  
ATOM   4026  CB  ASP A 255      13.260 -14.294  16.055  1.00 90.88           C  
ATOM   4027  HB2 ASP A 255      14.308 -14.512  16.259  1.00 90.88           H  
ATOM   4028  HB3 ASP A 255      12.880 -15.073  15.394  1.00 90.88           H  
ATOM   4029  O   ASP A 255      15.018 -11.923  16.446  1.00 90.88           O  
ATOM   4030  CG  ASP A 255      12.469 -14.355  17.368  1.00 90.88           C  
ATOM   4031  OD1 ASP A 255      12.218 -13.321  18.028  1.00 90.88           O  
ATOM   4032  OD2 ASP A 255      12.065 -15.472  17.760  1.00 90.88           O  
ATOM   4033  N   MET A 256      13.111 -10.737  16.359  1.00 89.00           N  
ATOM   4034  H   MET A 256      12.145 -10.742  16.066  1.00 89.00           H  
ATOM   4035  CA  MET A 256      13.614  -9.552  17.058  1.00 89.00           C  
ATOM   4036  HA  MET A 256      14.487  -9.174  16.525  1.00 89.00           H  
ATOM   4037  C   MET A 256      14.070  -9.853  18.496  1.00 89.00           C  
ATOM   4038  CB  MET A 256      12.533  -8.459  17.062  1.00 89.00           C  
ATOM   4039  HB2 MET A 256      12.906  -7.599  17.619  1.00 89.00           H  
ATOM   4040  HB3 MET A 256      11.642  -8.835  17.565  1.00 89.00           H  
ATOM   4041  O   MET A 256      14.793  -9.057  19.090  1.00 89.00           O  
ATOM   4042  CG  MET A 256      12.167  -7.991  15.648  1.00 89.00           C  
ATOM   4043  HG2 MET A 256      11.705  -8.816  15.106  1.00 89.00           H  
ATOM   4044  HG3 MET A 256      13.090  -7.721  15.134  1.00 89.00           H  
ATOM   4045  SD  MET A 256      11.057  -6.557  15.568  1.00 89.00           S  
ATOM   4046  CE  MET A 256       9.573  -7.213  16.372  1.00 89.00           C  
ATOM   4047  HE1 MET A 256       9.770  -7.398  17.428  1.00 89.00           H  
ATOM   4048  HE2 MET A 256       9.271  -8.140  15.885  1.00 89.00           H  
ATOM   4049  HE3 MET A 256       8.763  -6.488  16.291  1.00 89.00           H  
ATOM   4050  N   ARG A 257      13.695 -11.007  19.072  1.00 82.56           N  
ATOM   4051  H   ARG A 257      13.117 -11.639  18.538  1.00 82.56           H  
ATOM   4052  CA  ARG A 257      14.201 -11.453  20.384  1.00 82.56           C  
ATOM   4053  HA  ARG A 257      14.238 -10.602  21.064  1.00 82.56           H  
ATOM   4054  C   ARG A 257      15.620 -12.008  20.310  1.00 82.56           C  
ATOM   4055  CB  ARG A 257      13.294 -12.539  20.972  1.00 82.56           C  
ATOM   4056  HB2 ARG A 257      13.698 -12.853  21.934  1.00 82.56           H  
ATOM   4057  HB3 ARG A 257      13.316 -13.403  20.309  1.00 82.56           H  
ATOM   4058  O   ARG A 257      16.300 -12.051  21.331  1.00 82.56           O  
ATOM   4059  CG  ARG A 257      11.854 -12.065  21.190  1.00 82.56           C  
ATOM   4060  HG2 ARG A 257      11.839 -11.326  21.991  1.00 82.56           H  
ATOM   4061  HG3 ARG A 257      11.468 -11.593  20.286  1.00 82.56           H  
ATOM   4062  CD  ARG A 257      10.954 -13.242  21.569  1.00 82.56           C  
ATOM   4063  HD2 ARG A 257      11.385 -13.742  22.436  1.00 82.56           H  
ATOM   4064  HD3 ARG A 257       9.978 -12.847  21.852  1.00 82.56           H  
ATOM   4065  NE  ARG A 257      10.804 -14.206  20.461  1.00 82.56           N  
ATOM   4066  HE  ARG A 257      11.321 -14.024  19.613  1.00 82.56           H  
ATOM   4067  NH1 ARG A 257       9.350 -15.630  21.515  1.00 82.56           N  
ATOM   4068 HH11 ARG A 257       9.343 -14.998  22.303  1.00 82.56           H  
ATOM   4069 HH12 ARG A 257       8.809 -16.483  21.506  1.00 82.56           H  
ATOM   4070  NH2 ARG A 257      10.105 -16.130  19.480  1.00 82.56           N  
ATOM   4071 HH21 ARG A 257      10.762 -15.924  18.741  1.00 82.56           H  
ATOM   4072 HH22 ARG A 257       9.578 -16.991  19.452  1.00 82.56           H  
ATOM   4073  CZ  ARG A 257      10.091 -15.314  20.487  1.00 82.56           C  
ATOM   4074  N   ALA A 258      16.048 -12.479  19.139  1.00 73.88           N  
ATOM   4075  H   ALA A 258      15.457 -12.367  18.328  1.00 73.88           H  
ATOM   4076  CA  ALA A 258      17.363 -13.085  18.963  1.00 73.88           C  
ATOM   4077  HA  ALA A 258      17.592 -13.696  19.836  1.00 73.88           H  
ATOM   4078  C   ALA A 258      18.469 -12.027  18.847  1.00 73.88           C  
ATOM   4079  CB  ALA A 258      17.320 -14.002  17.734  1.00 73.88           C  
ATOM   4080  HB1 ALA A 258      16.523 -14.737  17.848  1.00 73.88           H  
ATOM   4081  HB2 ALA A 258      18.273 -14.521  17.635  1.00 73.88           H  
ATOM   4082  HB3 ALA A 258      17.142 -13.416  16.833  1.00 73.88           H  
ATOM   4083  O   ALA A 258      19.573 -12.234  19.348  1.00 73.88           O  
ATOM   4084  N   SER A 259      18.178 -10.899  18.194  1.00 71.62           N  
ATOM   4085  H   SER A 259      17.254 -10.787  17.801  1.00 71.62           H  
ATOM   4086  CA  SER A 259      19.096  -9.769  18.063  1.00 71.62           C  
ATOM   4087  HA  SER A 259      19.664  -9.661  18.987  1.00 71.62           H  
ATOM   4088  C   SER A 259      18.327  -8.479  17.792  1.00 71.62           C  
ATOM   4089  CB  SER A 259      20.074 -10.026  16.918  1.00 71.62           C  
ATOM   4090  HB2 SER A 259      20.603 -10.962  17.095  1.00 71.62           H  
ATOM   4091  HB3 SER A 259      19.521 -10.103  15.982  1.00 71.62           H  
ATOM   4092  O   SER A 259      17.350  -8.482  17.047  1.00 71.62           O  
ATOM   4093  OG  SER A 259      21.015  -8.973  16.836  1.00 71.62           O  
ATOM   4094  HG  SER A 259      21.023  -8.696  15.917  1.00 71.62           H  
ATOM   4095  N   ALA A 260      18.808  -7.369  18.356  1.00 69.75           N  
ATOM   4096  H   ALA A 260      19.633  -7.444  18.935  1.00 69.75           H  
ATOM   4097  CA  ALA A 260      18.258  -6.041  18.083  1.00 69.75           C  
ATOM   4098  HA  ALA A 260      17.184  -6.056  18.265  1.00 69.75           H  
ATOM   4099  C   ALA A 260      18.474  -5.630  16.617  1.00 69.75           C  
ATOM   4100  CB  ALA A 260      18.916  -5.042  19.042  1.00 69.75           C  
ATOM   4101  HB1 ALA A 260      18.506  -4.049  18.860  1.00 69.75           H  
ATOM   4102  HB2 ALA A 260      19.994  -5.016  18.882  1.00 69.75           H  
ATOM   4103  HB3 ALA A 260      18.705  -5.325  20.073  1.00 69.75           H  
ATOM   4104  O   ALA A 260      17.576  -5.084  15.982  1.00 69.75           O  
ATOM   4105  N   LEU A 261      19.658  -5.941  16.082  1.00 72.19           N  
ATOM   4106  H   LEU A 261      20.328  -6.420  16.666  1.00 72.19           H  
ATOM   4107  CA  LEU A 261      19.940  -5.889  14.654  1.00 72.19           C  
ATOM   4108  HA  LEU A 261      19.239  -5.221  14.154  1.00 72.19           H  
ATOM   4109  C   LEU A 261      19.732  -7.287  14.081  1.00 72.19           C  
ATOM   4110  CB  LEU A 261      21.366  -5.371  14.415  1.00 72.19           C  
ATOM   4111  HB2 LEU A 261      22.061  -5.952  15.021  1.00 72.19           H  
ATOM   4112  HB3 LEU A 261      21.623  -5.540  13.369  1.00 72.19           H  
ATOM   4113  O   LEU A 261      20.493  -8.217  14.362  1.00 72.19           O  
ATOM   4114  CG  LEU A 261      21.554  -3.874  14.710  1.00 72.19           C  
ATOM   4115  HG  LEU A 261      21.190  -3.650  15.713  1.00 72.19           H  
ATOM   4116  CD1 LEU A 261      23.041  -3.525  14.655  1.00 72.19           C  
ATOM   4117 HD11 LEU A 261      23.180  -2.463  14.856  1.00 72.19           H  
ATOM   4118 HD12 LEU A 261      23.426  -3.758  13.663  1.00 72.19           H  
ATOM   4119 HD13 LEU A 261      23.588  -4.111  15.393  1.00 72.19           H  
ATOM   4120  CD2 LEU A 261      20.818  -2.994  13.702  1.00 72.19           C  
ATOM   4121 HD21 LEU A 261      21.016  -1.941  13.902  1.00 72.19           H  
ATOM   4122 HD22 LEU A 261      19.742  -3.153  13.773  1.00 72.19           H  
ATOM   4123 HD23 LEU A 261      21.145  -3.232  12.690  1.00 72.19           H  
ATOM   4124  N   CYS A 262      18.690  -7.441  13.281  1.00 75.75           N  
ATOM   4125  H   CYS A 262      18.165  -6.613  13.041  1.00 75.75           H  
ATOM   4126  CA  CYS A 262      18.344  -8.654  12.554  1.00 75.75           C  
ATOM   4127  HA  CYS A 262      18.516  -9.511  13.205  1.00 75.75           H  
ATOM   4128  C   CYS A 262      19.243  -8.872  11.320  1.00 75.75           C  
ATOM   4129  CB  CYS A 262      16.847  -8.613  12.223  1.00 75.75           C  
ATOM   4130  HB2 CYS A 262      16.614  -7.685  11.701  1.00 75.75           H  
ATOM   4131  HB3 CYS A 262      16.597  -9.447  11.567  1.00 75.75           H  
ATOM   4132  O   CYS A 262      18.798  -9.428  10.319  1.00 75.75           O  
ATOM   4133  SG  CYS A 262      15.861  -8.735  13.744  1.00 75.75           S  
ATOM   4134  HG  CYS A 262      16.487  -7.779  14.436  1.00 75.75           H  
ATOM   4135  N   ASP A 263      20.523  -8.493  11.406  1.00 67.25           N  
ATOM   4136  H   ASP A 263      20.797  -7.928  12.197  1.00 67.25           H  
ATOM   4137  CA  ASP A 263      21.560  -8.771  10.398  1.00 67.25           C  
ATOM   4138  HA  ASP A 263      21.304  -8.277   9.460  1.00 67.25           H  
ATOM   4139  C   ASP A 263      21.708 -10.278  10.158  1.00 67.25           C  
ATOM   4140  CB  ASP A 263      22.923  -8.257  10.894  1.00 67.25           C  
ATOM   4141  HB2 ASP A 263      23.664  -8.426  10.113  1.00 67.25           H  
ATOM   4142  HB3 ASP A 263      23.219  -8.845  11.763  1.00 67.25           H  
ATOM   4143  O   ASP A 263      22.086 -10.743   9.081  1.00 67.25           O  
ATOM   4144  CG  ASP A 263      22.959  -6.778  11.280  1.00 67.25           C  
ATOM   4145  OD1 ASP A 263      22.078  -6.023  10.817  1.00 67.25           O  
ATOM   4146  OD2 ASP A 263      23.849  -6.447  12.095  1.00 67.25           O  
ATOM   4147  N   ARG A 264      21.404 -11.060  11.200  1.00 76.62           N  
ATOM   4148  H   ARG A 264      21.050 -10.585  12.017  1.00 76.62           H  
ATOM   4149  CA  ARG A 264      21.269 -12.507  11.121  1.00 76.62           C  
ATOM   4150  HA  ARG A 264      21.724 -12.852  10.193  1.00 76.62           H  
ATOM   4151  C   ARG A 264      19.798 -12.862  11.069  1.00 76.62           C  
ATOM   4152  CB  ARG A 264      21.982 -13.196  12.282  1.00 76.62           C  
ATOM   4153  HB2 ARG A 264      21.806 -14.270  12.212  1.00 76.62           H  
ATOM   4154  HB3 ARG A 264      21.581 -12.835  13.229  1.00 76.62           H  
ATOM   4155  O   ARG A 264      19.029 -12.560  11.979  1.00 76.62           O  
ATOM   4156  CG  ARG A 264      23.487 -12.924  12.216  1.00 76.62           C  
ATOM   4157  HG2 ARG A 264      23.872 -13.221  11.241  1.00 76.62           H  
ATOM   4158  HG3 ARG A 264      23.677 -11.861  12.367  1.00 76.62           H  
ATOM   4159  CD  ARG A 264      24.200 -13.719  13.305  1.00 76.62           C  
ATOM   4160  HD2 ARG A 264      23.763 -13.458  14.269  1.00 76.62           H  
ATOM   4161  HD3 ARG A 264      24.049 -14.782  13.118  1.00 76.62           H  
ATOM   4162  NE  ARG A 264      25.637 -13.407  13.316  1.00 76.62           N  
ATOM   4163  HE  ARG A 264      25.943 -12.689  12.675  1.00 76.62           H  
ATOM   4164  NH1 ARG A 264      26.220 -14.856  14.992  1.00 76.62           N  
ATOM   4165 HH11 ARG A 264      26.912 -15.249  15.613  1.00 76.62           H  
ATOM   4166 HH12 ARG A 264      25.252 -15.137  15.050  1.00 76.62           H  
ATOM   4167  NH2 ARG A 264      27.781 -13.557  14.053  1.00 76.62           N  
ATOM   4168 HH21 ARG A 264      28.471 -13.955  14.673  1.00 76.62           H  
ATOM   4169 HH22 ARG A 264      28.041 -12.828  13.403  1.00 76.62           H  
ATOM   4170  CZ  ARG A 264      26.537 -13.941  14.117  1.00 76.62           C  
ATOM   4171  N   HIS A 265      19.445 -13.570  10.013  1.00 77.44           N  
ATOM   4172  H   HIS A 265      20.153 -13.817   9.336  1.00 77.44           H  
ATOM   4173  CA  HIS A 265      18.162 -14.229   9.910  1.00 77.44           C  
ATOM   4174  HA  HIS A 265      17.380 -13.534  10.213  1.00 77.44           H  
ATOM   4175  C   HIS A 265      18.119 -15.432  10.855  1.00 77.44           C  
ATOM   4176  CB  HIS A 265      17.921 -14.595   8.446  1.00 77.44           C  
ATOM   4177  HB2 HIS A 265      17.802 -13.661   7.898  1.00 77.44           H  
ATOM   4178  HB3 HIS A 265      16.994 -15.162   8.359  1.00 77.44           H  
ATOM   4179  O   HIS A 265      19.122 -16.109  11.087  1.00 77.44           O  
ATOM   4180  CG  HIS A 265      19.054 -15.357   7.805  1.00 77.44           C  
ATOM   4181  CD2 HIS A 265      19.259 -16.710   7.836  1.00 77.44           C  
ATOM   4182  HD2 HIS A 265      18.628 -17.440   8.320  1.00 77.44           H  
ATOM   4183  ND1 HIS A 265      20.116 -14.797   7.128  1.00 77.44           N  
ATOM   4184  HD1 HIS A 265      20.262 -13.812   6.961  1.00 77.44           H  
ATOM   4185  CE1 HIS A 265      20.932 -15.793   6.745  1.00 77.44           C  
ATOM   4186  HE1 HIS A 265      21.853 -15.670   6.193  1.00 77.44           H  
ATOM   4187  NE2 HIS A 265      20.456 -16.972   7.160  1.00 77.44           N  
ATOM   4188  N   SER A 266      16.938 -15.699  11.394  1.00 79.00           N  
ATOM   4189  H   SER A 266      16.155 -15.110  11.149  1.00 79.00           H  
ATOM   4190  CA  SER A 266      16.645 -16.922  12.135  1.00 79.00           C  
ATOM   4191  HA  SER A 266      17.474 -17.151  12.805  1.00 79.00           H  
ATOM   4192  C   SER A 266      16.470 -18.106  11.187  1.00 79.00           C  
ATOM   4193  CB  SER A 266      15.371 -16.734  12.961  1.00 79.00           C  
ATOM   4194  HB2 SER A 266      14.514 -16.630  12.297  1.00 79.00           H  
ATOM   4195  HB3 SER A 266      15.219 -17.607  13.597  1.00 79.00           H  
ATOM   4196  O   SER A 266      16.853 -19.218  11.537  1.00 79.00           O  
ATOM   4197  OG  SER A 266      15.474 -15.574  13.764  1.00 79.00           O  
ATOM   4198  HG  SER A 266      16.283 -15.624  14.279  1.00 79.00           H  
ATOM   4199  N   LYS A 267      15.900 -17.863  10.000  1.00 81.12           N  
ATOM   4200  H   LYS A 267      15.614 -16.915   9.801  1.00 81.12           H  
ATOM   4201  CA  LYS A 267      15.720 -18.855   8.932  1.00 81.12           C  
ATOM   4202  HA  LYS A 267      16.450 -19.657   9.047  1.00 81.12           H  
ATOM   4203  C   LYS A 267      15.929 -18.221   7.565  1.00 81.12           C  
ATOM   4204  CB  LYS A 267      14.322 -19.479   8.988  1.00 81.12           C  
ATOM   4205  HB2 LYS A 267      14.242 -20.194   8.170  1.00 81.12           H  
ATOM   4206  HB3 LYS A 267      13.567 -18.713   8.809  1.00 81.12           H  
ATOM   4207  O   LYS A 267      15.589 -17.051   7.374  1.00 81.12           O  
ATOM   4208  CG  LYS A 267      14.019 -20.194  10.309  1.00 81.12           C  
ATOM   4209  HG2 LYS A 267      14.757 -20.982  10.460  1.00 81.12           H  
ATOM   4210  HG3 LYS A 267      14.067 -19.494  11.143  1.00 81.12           H  
ATOM   4211  CD  LYS A 267      12.612 -20.791  10.262  1.00 81.12           C  
ATOM   4212  HD2 LYS A 267      11.865 -20.000  10.332  1.00 81.12           H  
ATOM   4213  HD3 LYS A 267      12.465 -21.284   9.301  1.00 81.12           H  
ATOM   4214  CE  LYS A 267      12.416 -21.775  11.414  1.00 81.12           C  
ATOM   4215  HE2 LYS A 267      13.376 -21.930  11.906  1.00 81.12           H  
ATOM   4216  HE3 LYS A 267      11.706 -21.361  12.130  1.00 81.12           H  
ATOM   4217  NZ  LYS A 267      11.935 -23.054  10.867  1.00 81.12           N  
ATOM   4218  HZ1 LYS A 267      11.103 -22.912  10.313  1.00 81.12           H  
ATOM   4219  HZ2 LYS A 267      12.651 -23.366  10.227  1.00 81.12           H  
ATOM   4220  HZ3 LYS A 267      11.793 -23.760  11.576  1.00 81.12           H  
ATOM   4221  N   LEU A 268      16.445 -19.003   6.626  1.00 83.31           N  
ATOM   4222  H   LEU A 268      16.612 -19.974   6.851  1.00 83.31           H  
ATOM   4223  CA  LEU A 268      16.625 -18.611   5.231  1.00 83.31           C  
ATOM   4224  HA  LEU A 268      16.242 -17.602   5.077  1.00 83.31           H  
ATOM   4225  C   LEU A 268      15.836 -19.573   4.352  1.00 83.31           C  
ATOM   4226  CB  LEU A 268      18.121 -18.630   4.882  1.00 83.31           C  
ATOM   4227  HB2 LEU A 268      18.499 -19.638   5.052  1.00 83.31           H  
ATOM   4228  HB3 LEU A 268      18.648 -17.956   5.557  1.00 83.31           H  
ATOM   4229  O   LEU A 268      16.082 -20.773   4.379  1.00 83.31           O  
ATOM   4230  CG  LEU A 268      18.450 -18.221   3.433  1.00 83.31           C  
ATOM   4231  HG  LEU A 268      17.865 -18.817   2.732  1.00 83.31           H  
ATOM   4232  CD1 LEU A 268      18.173 -16.736   3.187  1.00 83.31           C  
ATOM   4233 HD11 LEU A 268      17.103 -16.541   3.254  1.00 83.31           H  
ATOM   4234 HD12 LEU A 268      18.509 -16.476   2.184  1.00 83.31           H  
ATOM   4235 HD13 LEU A 268      18.713 -16.134   3.918  1.00 83.31           H  
ATOM   4236  CD2 LEU A 268      19.932 -18.470   3.161  1.00 83.31           C  
ATOM   4237 HD21 LEU A 268      20.550 -17.874   3.833  1.00 83.31           H  
ATOM   4238 HD22 LEU A 268      20.157 -18.221   2.124  1.00 83.31           H  
ATOM   4239 HD23 LEU A 268      20.152 -19.528   3.303  1.00 83.31           H  
ATOM   4240  N   PHE A 269      14.916 -19.036   3.565  1.00 85.25           N  
ATOM   4241  H   PHE A 269      14.794 -18.033   3.574  1.00 85.25           H  
ATOM   4242  CA  PHE A 269      14.183 -19.785   2.559  1.00 85.25           C  
ATOM   4243  HA  PHE A 269      14.337 -20.854   2.707  1.00 85.25           H  
ATOM   4244  C   PHE A 269      14.751 -19.399   1.199  1.00 85.25           C  
ATOM   4245  CB  PHE A 269      12.677 -19.524   2.658  1.00 85.25           C  
ATOM   4246  HB2 PHE A 269      12.177 -20.149   1.918  1.00 85.25           H  
ATOM   4247  HB3 PHE A 269      12.479 -18.492   2.368  1.00 85.25           H  
ATOM   4248  O   PHE A 269      14.655 -18.248   0.766  1.00 85.25           O  
ATOM   4249  CG  PHE A 269      12.052 -19.765   4.018  1.00 85.25           C  
ATOM   4250  CD1 PHE A 269      11.268 -20.910   4.225  1.00 85.25           C  
ATOM   4251  HD1 PHE A 269      11.116 -21.610   3.417  1.00 85.25           H  
ATOM   4252  CD2 PHE A 269      12.244 -18.856   5.076  1.00 85.25           C  
ATOM   4253  HD2 PHE A 269      12.831 -17.962   4.924  1.00 85.25           H  
ATOM   4254  CE1 PHE A 269      10.713 -21.178   5.487  1.00 85.25           C  
ATOM   4255  HE1 PHE A 269      10.134 -22.077   5.636  1.00 85.25           H  
ATOM   4256  CE2 PHE A 269      11.700 -19.130   6.342  1.00 85.25           C  
ATOM   4257  HE2 PHE A 269      11.885 -18.456   7.165  1.00 85.25           H  
ATOM   4258  CZ  PHE A 269      10.938 -20.291   6.552  1.00 85.25           C  
ATOM   4259  HZ  PHE A 269      10.535 -20.505   7.531  1.00 85.25           H  
ATOM   4260  N   GLU A 270      15.384 -20.364   0.553  1.00 85.75           N  
ATOM   4261  H   GLU A 270      15.442 -21.278   0.977  1.00 85.75           H  
ATOM   4262  CA  GLU A 270      15.967 -20.227  -0.772  1.00 85.75           C  
ATOM   4263  HA  GLU A 270      15.426 -19.464  -1.333  1.00 85.75           H  
ATOM   4264  C   GLU A 270      15.800 -21.565  -1.480  1.00 85.75           C  
ATOM   4265  CB  GLU A 270      17.438 -19.793  -0.667  1.00 85.75           C  
ATOM   4266  HB2 GLU A 270      17.988 -20.529  -0.081  1.00 85.75           H  
ATOM   4267  HB3 GLU A 270      17.470 -18.838  -0.141  1.00 85.75           H  
ATOM   4268  O   GLU A 270      16.060 -22.627  -0.909  1.00 85.75           O  
ATOM   4269  CG  GLU A 270      18.117 -19.627  -2.040  1.00 85.75           C  
ATOM   4270  HG2 GLU A 270      17.494 -18.982  -2.659  1.00 85.75           H  
ATOM   4271  HG3 GLU A 270      18.176 -20.603  -2.521  1.00 85.75           H  
ATOM   4272  CD  GLU A 270      19.538 -19.032  -1.953  1.00 85.75           C  
ATOM   4273  OE1 GLU A 270      20.120 -18.739  -3.024  1.00 85.75           O  
ATOM   4274  OE2 GLU A 270      20.051 -18.852  -0.823  1.00 85.75           O  
ATOM   4275  N   GLU A 271      15.323 -21.518  -2.719  1.00 81.69           N  
ATOM   4276  H   GLU A 271      15.234 -20.621  -3.174  1.00 81.69           H  
ATOM   4277  CA  GLU A 271      15.298 -22.707  -3.553  1.00 81.69           C  
ATOM   4278  HA  GLU A 271      15.084 -23.563  -2.914  1.00 81.69           H  
ATOM   4279  C   GLU A 271      16.677 -22.856  -4.201  1.00 81.69           C  
ATOM   4280  CB  GLU A 271      14.165 -22.611  -4.577  1.00 81.69           C  
ATOM   4281  HB2 GLU A 271      14.363 -21.797  -5.274  1.00 81.69           H  
ATOM   4282  HB3 GLU A 271      13.241 -22.394  -4.041  1.00 81.69           H  
ATOM   4283  O   GLU A 271      17.140 -21.912  -4.845  1.00 81.69           O  
ATOM   4284  CG  GLU A 271      13.981 -23.927  -5.348  1.00 81.69           C  
ATOM   4285  HG2 GLU A 271      14.856 -24.103  -5.975  1.00 81.69           H  
ATOM   4286  HG3 GLU A 271      13.903 -24.739  -4.625  1.00 81.69           H  
ATOM   4287  CD  GLU A 271      12.721 -23.919  -6.225  1.00 81.69           C  
ATOM   4288  OE1 GLU A 271      12.264 -25.024  -6.595  1.00 81.69           O  
ATOM   4289  OE2 GLU A 271      12.177 -22.817  -6.495  1.00 81.69           O  
ATOM   4290  N   PRO A 272      17.355 -24.004  -4.042  1.00 76.06           N  
ATOM   4291  CA  PRO A 272      18.663 -24.199  -4.641  1.00 76.06           C  
ATOM   4292  HA  PRO A 272      19.342 -23.416  -4.303  1.00 76.06           H  
ATOM   4293  C   PRO A 272      18.549 -24.138  -6.166  1.00 76.06           C  
ATOM   4294  CB  PRO A 272      19.157 -25.552  -4.119  1.00 76.06           C  
ATOM   4295  HB2 PRO A 272      19.738 -26.095  -4.865  1.00 76.06           H  
ATOM   4296  HB3 PRO A 272      19.753 -25.392  -3.221  1.00 76.06           H  
ATOM   4297  O   PRO A 272      17.959 -25.015  -6.798  1.00 76.06           O  
ATOM   4298  CG  PRO A 272      17.874 -26.297  -3.746  1.00 76.06           C  
ATOM   4299  HG2 PRO A 272      18.042 -27.020  -2.948  1.00 76.06           H  
ATOM   4300  HG3 PRO A 272      17.469 -26.788  -4.630  1.00 76.06           H  
ATOM   4301  CD  PRO A 272      16.930 -25.183  -3.307  1.00 76.06           C  
ATOM   4302  HD2 PRO A 272      17.038 -24.999  -2.238  1.00 76.06           H  
ATOM   4303  HD3 PRO A 272      15.903 -25.460  -3.542  1.00 76.06           H  
ATOM   4304  N   GLU A 273      19.128 -23.099  -6.759  1.00 74.88           N  
ATOM   4305  H   GLU A 273      19.470 -22.341  -6.185  1.00 74.88           H  
ATOM   4306  CA  GLU A 273      19.247 -22.993  -8.207  1.00 74.88           C  
ATOM   4307  HA  GLU A 273      18.326 -23.357  -8.663  1.00 74.88           H  
ATOM   4308  C   GLU A 273      20.396 -23.850  -8.724  1.00 74.88           C  
ATOM   4309  CB  GLU A 273      19.471 -21.550  -8.662  1.00 74.88           C  
ATOM   4310  HB2 GLU A 273      19.945 -21.577  -9.642  1.00 74.88           H  
ATOM   4311  HB3 GLU A 273      20.150 -21.048  -7.973  1.00 74.88           H  
ATOM   4312  O   GLU A 273      21.500 -23.849  -8.176  1.00 74.88           O  
ATOM   4313  CG  GLU A 273      18.174 -20.750  -8.808  1.00 74.88           C  
ATOM   4314  HG2 GLU A 273      17.458 -21.341  -9.378  1.00 74.88           H  
ATOM   4315  HG3 GLU A 273      17.755 -20.553  -7.820  1.00 74.88           H  
ATOM   4316  CD  GLU A 273      18.438 -19.425  -9.541  1.00 74.88           C  
ATOM   4317  OE1 GLU A 273      17.500 -18.954 -10.224  1.00 74.88           O  
ATOM   4318  OE2 GLU A 273      19.597 -18.921  -9.476  1.00 74.88           O  
ATOM   4319  N   ASP A 274      20.152 -24.516  -9.850  1.00 71.88           N  
ATOM   4320  H   ASP A 274      19.229 -24.468 -10.256  1.00 71.88           H  
ATOM   4321  CA  ASP A 274      21.226 -25.103 -10.633  1.00 71.88           C  
ATOM   4322  HA  ASP A 274      21.845 -25.702  -9.964  1.00 71.88           H  
ATOM   4323  C   ASP A 274      22.053 -23.973 -11.279  1.00 71.88           C  
ATOM   4324  CB  ASP A 274      20.648 -26.068 -11.673  1.00 71.88           C  
ATOM   4325  HB2 ASP A 274      19.944 -26.735 -11.176  1.00 71.88           H  
ATOM   4326  HB3 ASP A 274      20.104 -25.510 -12.435  1.00 71.88           H  
ATOM   4327  O   ASP A 274      21.515 -23.224 -12.106  1.00 71.88           O  
ATOM   4328  CG  ASP A 274      21.732 -26.918 -12.341  1.00 71.88           C  
ATOM   4329  OD1 ASP A 274      22.895 -26.458 -12.449  1.00 71.88           O  
ATOM   4330  OD2 ASP A 274      21.388 -28.020 -12.807  1.00 71.88           O  
ATOM   4331  N   PRO A 275      23.355 -23.840 -10.956  1.00 69.25           N  
ATOM   4332  CA  PRO A 275      24.213 -22.814 -11.542  1.00 69.25           C  
ATOM   4333  HA  PRO A 275      23.843 -21.834 -11.242  1.00 69.25           H  
ATOM   4334  C   PRO A 275      24.273 -22.883 -13.070  1.00 69.25           C  
ATOM   4335  CB  PRO A 275      25.605 -23.050 -10.945  1.00 69.25           C  
ATOM   4336  HB2 PRO A 275      26.200 -23.672 -11.614  1.00 69.25           H  
ATOM   4337  HB3 PRO A 275      26.120 -22.110 -10.747  1.00 69.25           H  
ATOM   4338  O   PRO A 275      24.507 -21.864 -13.713  1.00 69.25           O  
ATOM   4339  CG  PRO A 275      25.335 -23.826  -9.659  1.00 69.25           C  
ATOM   4340  HG2 PRO A 275      25.092 -23.129  -8.857  1.00 69.25           H  
ATOM   4341  HG3 PRO A 275      26.178 -24.458  -9.379  1.00 69.25           H  
ATOM   4342  CD  PRO A 275      24.102 -24.646 -10.005  1.00 69.25           C  
ATOM   4343  HD2 PRO A 275      23.540 -24.848  -9.094  1.00 69.25           H  
ATOM   4344  HD3 PRO A 275      24.400 -25.582 -10.477  1.00 69.25           H  
ATOM   4345  N   SER A 276      24.047 -24.061 -13.661  1.00 65.00           N  
ATOM   4346  H   SER A 276      23.787 -24.851 -13.088  1.00 65.00           H  
ATOM   4347  CA  SER A 276      24.040 -24.239 -15.116  1.00 65.00           C  
ATOM   4348  HA  SER A 276      24.939 -23.776 -15.524  1.00 65.00           H  
ATOM   4349  C   SER A 276      22.846 -23.572 -15.805  1.00 65.00           C  
ATOM   4350  CB  SER A 276      24.083 -25.729 -15.463  1.00 65.00           C  
ATOM   4351  HB2 SER A 276      24.219 -25.831 -16.540  1.00 65.00           H  
ATOM   4352  HB3 SER A 276      24.929 -26.199 -14.961  1.00 65.00           H  
ATOM   4353  O   SER A 276      22.938 -23.217 -16.978  1.00 65.00           O  
ATOM   4354  OG  SER A 276      22.893 -26.388 -15.095  1.00 65.00           O  
ATOM   4355  HG  SER A 276      22.907 -26.571 -14.152  1.00 65.00           H  
ATOM   4356  N   ASN A 277      21.752 -23.341 -15.074  1.00 64.69           N  
ATOM   4357  H   ASN A 277      21.763 -23.625 -14.105  1.00 64.69           H  
ATOM   4358  CA  ASN A 277      20.554 -22.665 -15.574  1.00 64.69           C  
ATOM   4359  HA  ASN A 277      20.515 -22.777 -16.658  1.00 64.69           H  
ATOM   4360  C   ASN A 277      20.570 -21.153 -15.319  1.00 64.69           C  
ATOM   4361  CB  ASN A 277      19.313 -23.342 -14.972  1.00 64.69           C  
ATOM   4362  HB2 ASN A 277      19.450 -23.466 -13.898  1.00 64.69           H  
ATOM   4363  HB3 ASN A 277      18.437 -22.712 -15.129  1.00 64.69           H  
ATOM   4364  O   ASN A 277      19.589 -20.465 -15.626  1.00 64.69           O  
ATOM   4365  CG  ASN A 277      19.009 -24.680 -15.616  1.00 64.69           C  
ATOM   4366  ND2 ASN A 277      18.420 -25.591 -14.880  1.00 64.69           N  
ATOM   4367 HD21 ASN A 277      18.384 -26.511 -15.295  1.00 64.69           H  
ATOM   4368 HD22 ASN A 277      18.341 -25.449 -13.883  1.00 64.69           H  
ATOM   4369  OD1 ASN A 277      19.238 -24.918 -16.790  1.00 64.69           O  
ATOM   4370  N   ARG A 278      21.660 -20.610 -14.762  1.00 68.62           N  
ATOM   4371  H   ARG A 278      22.453 -21.201 -14.557  1.00 68.62           H  
ATOM   4372  CA  ARG A 278      21.779 -19.167 -14.566  1.00 68.62           C  
ATOM   4373  HA  ARG A 278      20.825 -18.805 -14.183  1.00 68.62           H  
ATOM   4374  C   ARG A 278      22.001 -18.471 -15.898  1.00 68.62           C  
ATOM   4375  CB  ARG A 278      22.839 -18.810 -13.524  1.00 68.62           C  
ATOM   4376  HB2 ARG A 278      23.749 -19.388 -13.683  1.00 68.62           H  
ATOM   4377  HB3 ARG A 278      23.079 -17.751 -13.621  1.00 68.62           H  
ATOM   4378  O   ARG A 278      23.019 -18.622 -16.565  1.00 68.62           O  
ATOM   4379  CG  ARG A 278      22.266 -19.054 -12.125  1.00 68.62           C  
ATOM   4380  HG2 ARG A 278      22.106 -20.121 -11.965  1.00 68.62           H  
ATOM   4381  HG3 ARG A 278      21.311 -18.539 -12.031  1.00 68.62           H  
ATOM   4382  CD  ARG A 278      23.211 -18.513 -11.059  1.00 68.62           C  
ATOM   4383  HD2 ARG A 278      23.482 -17.487 -11.308  1.00 68.62           H  
ATOM   4384  HD3 ARG A 278      24.109 -19.131 -11.041  1.00 68.62           H  
ATOM   4385  NE  ARG A 278      22.545 -18.532  -9.751  1.00 68.62           N  
ATOM   4386  HE  ARG A 278      21.549 -18.705  -9.741  1.00 68.62           H  
ATOM   4387  NH1 ARG A 278      24.370 -18.003  -8.466  1.00 68.62           N  
ATOM   4388 HH11 ARG A 278      24.910 -17.914  -9.315  1.00 68.62           H  
ATOM   4389 HH12 ARG A 278      24.759 -17.851  -7.547  1.00 68.62           H  
ATOM   4390  NH2 ARG A 278      22.364 -18.394  -7.517  1.00 68.62           N  
ATOM   4391 HH21 ARG A 278      22.705 -18.249  -6.577  1.00 68.62           H  
ATOM   4392 HH22 ARG A 278      21.384 -18.594  -7.654  1.00 68.62           H  
ATOM   4393  CZ  ARG A 278      23.103 -18.309  -8.582  1.00 68.62           C  
ATOM   4394  N   SER A 279      21.004 -17.685 -16.262  1.00 66.56           N  
ATOM   4395  H   SER A 279      20.222 -17.625 -15.626  1.00 66.56           H  
ATOM   4396  CA  SER A 279      21.014 -16.757 -17.378  1.00 66.56           C  
ATOM   4397  HA  SER A 279      21.913 -16.912 -17.975  1.00 66.56           H  
ATOM   4398  C   SER A 279      21.024 -15.328 -16.845  1.00 66.56           C  
ATOM   4399  CB  SER A 279      19.791 -17.011 -18.264  1.00 66.56           C  
ATOM   4400  HB2 SER A 279      19.698 -18.079 -18.464  1.00 66.56           H  
ATOM   4401  HB3 SER A 279      19.926 -16.492 -19.213  1.00 66.56           H  
ATOM   4402  O   SER A 279      20.729 -15.091 -15.673  1.00 66.56           O  
ATOM   4403  OG  SER A 279      18.608 -16.532 -17.647  1.00 66.56           O  
ATOM   4404  HG  SER A 279      18.501 -16.977 -16.804  1.00 66.56           H  
ATOM   4405  N   PHE A 280      21.266 -14.364 -17.732  1.00 70.00           N  
ATOM   4406  H   PHE A 280      21.526 -14.619 -18.674  1.00 70.00           H  
ATOM   4407  CA  PHE A 280      21.128 -12.941 -17.416  1.00 70.00           C  
ATOM   4408  HA  PHE A 280      21.906 -12.647 -16.711  1.00 70.00           H  
ATOM   4409  C   PHE A 280      19.773 -12.598 -16.769  1.00 70.00           C  
ATOM   4410  CB  PHE A 280      21.310 -12.162 -18.723  1.00 70.00           C  
ATOM   4411  HB2 PHE A 280      20.604 -12.535 -19.465  1.00 70.00           H  
ATOM   4412  HB3 PHE A 280      22.316 -12.336 -19.103  1.00 70.00           H  
ATOM   4413  O   PHE A 280      19.707 -11.776 -15.860  1.00 70.00           O  
ATOM   4414  CG  PHE A 280      21.106 -10.672 -18.565  1.00 70.00           C  
ATOM   4415  CD1 PHE A 280      19.894 -10.080 -18.966  1.00 70.00           C  
ATOM   4416  HD1 PHE A 280      19.114 -10.682 -19.407  1.00 70.00           H  
ATOM   4417  CD2 PHE A 280      22.113  -9.885 -17.979  1.00 70.00           C  
ATOM   4418  HD2 PHE A 280      23.036 -10.340 -17.649  1.00 70.00           H  
ATOM   4419  CE1 PHE A 280      19.695  -8.700 -18.794  1.00 70.00           C  
ATOM   4420  HE1 PHE A 280      18.768  -8.244 -19.110  1.00 70.00           H  
ATOM   4421  CE2 PHE A 280      21.914  -8.505 -17.807  1.00 70.00           C  
ATOM   4422  HE2 PHE A 280      22.684  -7.900 -17.351  1.00 70.00           H  
ATOM   4423  CZ  PHE A 280      20.707  -7.913 -18.217  1.00 70.00           C  
ATOM   4424  HZ  PHE A 280      20.556  -6.851 -18.092  1.00 70.00           H  
ATOM   4425  N   PHE A 281      18.695 -13.259 -17.200  1.00 82.00           N  
ATOM   4426  H   PHE A 281      18.804 -13.968 -17.911  1.00 82.00           H  
ATOM   4427  CA  PHE A 281      17.355 -12.998 -16.678  1.00 82.00           C  
ATOM   4428  HA  PHE A 281      17.269 -11.933 -16.465  1.00 82.00           H  
ATOM   4429  C   PHE A 281      17.052 -13.722 -15.368  1.00 82.00           C  
ATOM   4430  CB  PHE A 281      16.305 -13.352 -17.738  1.00 82.00           C  
ATOM   4431  HB2 PHE A 281      16.350 -14.423 -17.940  1.00 82.00           H  
ATOM   4432  HB3 PHE A 281      15.315 -13.132 -17.340  1.00 82.00           H  
ATOM   4433  O   PHE A 281      16.083 -13.342 -14.721  1.00 82.00           O  
ATOM   4434  CG  PHE A 281      16.472 -12.580 -19.028  1.00 82.00           C  
ATOM   4435  CD1 PHE A 281      16.268 -11.189 -19.042  1.00 82.00           C  
ATOM   4436  HD1 PHE A 281      15.958 -10.675 -18.144  1.00 82.00           H  
ATOM   4437  CD2 PHE A 281      16.881 -13.240 -20.201  1.00 82.00           C  
ATOM   4438  HD2 PHE A 281      17.041 -14.308 -20.195  1.00 82.00           H  
ATOM   4439  CE1 PHE A 281      16.499 -10.458 -20.218  1.00 82.00           C  
ATOM   4440  HE1 PHE A 281      16.395  -9.383 -20.216  1.00 82.00           H  
ATOM   4441  CE2 PHE A 281      17.094 -12.507 -21.381  1.00 82.00           C  
ATOM   4442  HE2 PHE A 281      17.417 -13.010 -22.281  1.00 82.00           H  
ATOM   4443  CZ  PHE A 281      16.910 -11.114 -21.388  1.00 82.00           C  
ATOM   4444  HZ  PHE A 281      17.101 -10.545 -22.285  1.00 82.00           H  
ATOM   4445  N   SER A 282      17.834 -14.733 -14.967  1.00 82.44           N  
ATOM   4446  H   SER A 282      18.678 -14.937 -15.482  1.00 82.44           H  
ATOM   4447  CA  SER A 282      17.496 -15.595 -13.823  1.00 82.44           C  
ATOM   4448  HA  SER A 282      16.536 -16.073 -14.021  1.00 82.44           H  
ATOM   4449  C   SER A 282      17.339 -14.800 -12.526  1.00 82.44           C  
ATOM   4450  CB  SER A 282      18.525 -16.714 -13.643  1.00 82.44           C  
ATOM   4451  HB2 SER A 282      19.515 -16.286 -13.487  1.00 82.44           H  
ATOM   4452  HB3 SER A 282      18.256 -17.308 -12.770  1.00 82.44           H  
ATOM   4453  O   SER A 282      16.362 -14.995 -11.816  1.00 82.44           O  
ATOM   4454  OG  SER A 282      18.535 -17.550 -14.796  1.00 82.44           O  
ATOM   4455  HG  SER A 282      18.419 -18.453 -14.491  1.00 82.44           H  
ATOM   4456  N   GLU A 283      18.224 -13.835 -12.270  1.00 82.69           N  
ATOM   4457  H   GLU A 283      19.000 -13.704 -12.903  1.00 82.69           H  
ATOM   4458  CA  GLU A 283      18.139 -12.964 -11.086  1.00 82.69           C  
ATOM   4459  HA  GLU A 283      17.965 -13.581 -10.205  1.00 82.69           H  
ATOM   4460  C   GLU A 283      16.980 -11.959 -11.171  1.00 82.69           C  
ATOM   4461  CB  GLU A 283      19.493 -12.260 -10.919  1.00 82.69           C  
ATOM   4462  HB2 GLU A 283      20.263 -13.023 -11.033  1.00 82.69           H  
ATOM   4463  HB3 GLU A 283      19.622 -11.524 -11.713  1.00 82.69           H  
ATOM   4464  O   GLU A 283      16.356 -11.620 -10.172  1.00 82.69           O  
ATOM   4465  CG  GLU A 283      19.680 -11.579  -9.551  1.00 82.69           C  
ATOM   4466  HG2 GLU A 283      18.990 -10.740  -9.471  1.00 82.69           H  
ATOM   4467  HG3 GLU A 283      19.437 -12.296  -8.766  1.00 82.69           H  
ATOM   4468  CD  GLU A 283      21.123 -11.086  -9.335  1.00 82.69           C  
ATOM   4469  OE1 GLU A 283      21.354 -10.225  -8.452  1.00 82.69           O  
ATOM   4470  OE2 GLU A 283      22.038 -11.596 -10.019  1.00 82.69           O  
ATOM   4471  N   ILE A 284      16.639 -11.500 -12.378  1.00 86.56           N  
ATOM   4472  H   ILE A 284      17.121 -11.869 -13.186  1.00 86.56           H  
ATOM   4473  CA  ILE A 284      15.518 -10.572 -12.570  1.00 86.56           C  
ATOM   4474  HA  ILE A 284      15.611  -9.766 -11.843  1.00 86.56           H  
ATOM   4475  C   ILE A 284      14.196 -11.286 -12.283  1.00 86.56           C  
ATOM   4476  CB  ILE A 284      15.527  -9.954 -13.986  1.00 86.56           C  
ATOM   4477  HB  ILE A 284      15.399 -10.747 -14.723  1.00 86.56           H  
ATOM   4478  O   ILE A 284      13.365 -10.765 -11.543  1.00 86.56           O  
ATOM   4479  CG1 ILE A 284      16.868  -9.239 -14.259  1.00 86.56           C  
ATOM   4480 HG12 ILE A 284      16.988  -8.440 -13.528  1.00 86.56           H  
ATOM   4481 HG13 ILE A 284      17.688  -9.946 -14.134  1.00 86.56           H  
ATOM   4482  CG2 ILE A 284      14.360  -8.962 -14.130  1.00 86.56           C  
ATOM   4483 HG21 ILE A 284      14.326  -8.564 -15.145  1.00 86.56           H  
ATOM   4484 HG22 ILE A 284      14.471  -8.139 -13.423  1.00 86.56           H  
ATOM   4485 HG23 ILE A 284      13.405  -9.451 -13.942  1.00 86.56           H  
ATOM   4486  CD1 ILE A 284      17.005  -8.643 -15.665  1.00 86.56           C  
ATOM   4487 HD11 ILE A 284      18.032  -8.311 -15.819  1.00 86.56           H  
ATOM   4488 HD12 ILE A 284      16.343  -7.786 -15.784  1.00 86.56           H  
ATOM   4489 HD13 ILE A 284      16.768  -9.400 -16.413  1.00 86.56           H  
ATOM   4490  N   ILE A 285      14.012 -12.482 -12.850  1.00 91.12           N  
ATOM   4491  H   ILE A 285      14.756 -12.863 -13.416  1.00 91.12           H  
ATOM   4492  CA  ILE A 285      12.770 -13.248 -12.703  1.00 91.12           C  
ATOM   4493  HA  ILE A 285      11.945 -12.542 -12.790  1.00 91.12           H  
ATOM   4494  C   ILE A 285      12.629 -13.893 -11.323  1.00 91.12           C  
ATOM   4495  CB  ILE A 285      12.599 -14.301 -13.820  1.00 91.12           C  
ATOM   4496  HB  ILE A 285      11.622 -14.763 -13.681  1.00 91.12           H  
ATOM   4497  O   ILE A 285      11.500 -14.168 -10.924  1.00 91.12           O  
ATOM   4498  CG1 ILE A 285      13.654 -15.425 -13.706  1.00 91.12           C  
ATOM   4499 HG12 ILE A 285      14.646 -14.976 -13.663  1.00 91.12           H  
ATOM   4500 HG13 ILE A 285      13.498 -15.964 -12.771  1.00 91.12           H  
ATOM   4501  CG2 ILE A 285      12.577 -13.617 -15.199  1.00 91.12           C  
ATOM   4502 HG21 ILE A 285      11.879 -12.780 -15.181  1.00 91.12           H  
ATOM   4503 HG22 ILE A 285      13.569 -13.245 -15.454  1.00 91.12           H  
ATOM   4504 HG23 ILE A 285      12.248 -14.325 -15.961  1.00 91.12           H  
ATOM   4505  CD1 ILE A 285      13.661 -16.461 -14.832  1.00 91.12           C  
ATOM   4506 HD11 ILE A 285      14.405 -17.226 -14.609  1.00 91.12           H  
ATOM   4507 HD12 ILE A 285      12.681 -16.934 -14.901  1.00 91.12           H  
ATOM   4508 HD13 ILE A 285      13.917 -15.991 -15.781  1.00 91.12           H  
ATOM   4509  N   SER A 286      13.737 -14.138 -10.609  1.00 90.94           N  
ATOM   4510  H   SER A 286      14.643 -13.944 -11.009  1.00 90.94           H  
ATOM   4511  CA  SER A 286      13.718 -14.680  -9.245  1.00 90.94           C  
ATOM   4512  HA  SER A 286      12.920 -15.420  -9.182  1.00 90.94           H  
ATOM   4513  C   SER A 286      13.419 -13.622  -8.185  1.00 90.94           C  
ATOM   4514  CB  SER A 286      15.031 -15.396  -8.913  1.00 90.94           C  
ATOM   4515  HB2 SER A 286      14.910 -15.930  -7.971  1.00 90.94           H  
ATOM   4516  HB3 SER A 286      15.261 -16.122  -9.693  1.00 90.94           H  
ATOM   4517  O   SER A 286      13.040 -13.981  -7.070  1.00 90.94           O  
ATOM   4518  OG  SER A 286      16.103 -14.486  -8.780  1.00 90.94           O  
ATOM   4519  HG  SER A 286      16.870 -14.988  -8.495  1.00 90.94           H  
ATOM   4520  N   SER A 287      13.541 -12.333  -8.520  1.00 93.69           N  
ATOM   4521  H   SER A 287      13.934 -12.114  -9.424  1.00 93.69           H  
ATOM   4522  CA  SER A 287      13.196 -11.234  -7.623  1.00 93.69           C  
ATOM   4523  HA  SER A 287      13.883 -11.257  -6.777  1.00 93.69           H  
ATOM   4524  C   SER A 287      11.764 -11.374  -7.107  1.00 93.69           C  
ATOM   4525  CB  SER A 287      13.360  -9.897  -8.336  1.00 93.69           C  
ATOM   4526  HB2 SER A 287      12.651  -9.838  -9.162  1.00 93.69           H  
ATOM   4527  HB3 SER A 287      14.374  -9.822  -8.729  1.00 93.69           H  
ATOM   4528  O   SER A 287      10.798 -11.426  -7.875  1.00 93.69           O  
ATOM   4529  OG  SER A 287      13.124  -8.832  -7.430  1.00 93.69           O  
ATOM   4530  HG  SER A 287      13.112  -8.014  -7.932  1.00 93.69           H  
ATOM   4531  N   ILE A 288      11.626 -11.430  -5.784  1.00 96.69           N  
ATOM   4532  H   ILE A 288      12.455 -11.383  -5.209  1.00 96.69           H  
ATOM   4533  CA  ILE A 288      10.322 -11.563  -5.140  1.00 96.69           C  
ATOM   4534  HA  ILE A 288       9.701 -12.235  -5.732  1.00 96.69           H  
ATOM   4535  C   ILE A 288       9.660 -10.193  -5.120  1.00 96.69           C  
ATOM   4536  CB  ILE A 288      10.470 -12.176  -3.740  1.00 96.69           C  
ATOM   4537  HB  ILE A 288      11.228 -11.605  -3.203  1.00 96.69           H  
ATOM   4538  O   ILE A 288      10.156  -9.265  -4.492  1.00 96.69           O  
ATOM   4539  CG1 ILE A 288      10.930 -13.641  -3.877  1.00 96.69           C  
ATOM   4540 HG12 ILE A 288      11.696 -13.727  -4.648  1.00 96.69           H  
ATOM   4541 HG13 ILE A 288      10.089 -14.259  -4.191  1.00 96.69           H  
ATOM   4542  CG2 ILE A 288       9.139 -12.115  -2.967  1.00 96.69           C  
ATOM   4543 HG21 ILE A 288       8.350 -12.600  -3.541  1.00 96.69           H  
ATOM   4544 HG22 ILE A 288       8.855 -11.080  -2.774  1.00 96.69           H  
ATOM   4545 HG23 ILE A 288       9.226 -12.603  -1.996  1.00 96.69           H  
ATOM   4546  CD1 ILE A 288      11.509 -14.205  -2.582  1.00 96.69           C  
ATOM   4547 HD11 ILE A 288      12.381 -13.625  -2.278  1.00 96.69           H  
ATOM   4548 HD12 ILE A 288      10.751 -14.178  -1.799  1.00 96.69           H  
ATOM   4549 HD13 ILE A 288      11.809 -15.240  -2.745  1.00 96.69           H  
ATOM   4550  N   SER A 289       8.529 -10.075  -5.798  1.00 96.00           N  
ATOM   4551  H   SER A 289       8.200 -10.897  -6.284  1.00 96.00           H  
ATOM   4552  CA  SER A 289       7.733  -8.850  -5.863  1.00 96.00           C  
ATOM   4553  HA  SER A 289       8.410  -7.997  -5.888  1.00 96.00           H  
ATOM   4554  C   SER A 289       6.821  -8.644  -4.653  1.00 96.00           C  
ATOM   4555  CB  SER A 289       6.927  -8.832  -7.160  1.00 96.00           C  
ATOM   4556  HB2 SER A 289       7.620  -8.773  -7.999  1.00 96.00           H  
ATOM   4557  HB3 SER A 289       6.292  -7.946  -7.172  1.00 96.00           H  
ATOM   4558  O   SER A 289       6.537  -7.499  -4.308  1.00 96.00           O  
ATOM   4559  OG  SER A 289       6.118  -9.978  -7.326  1.00 96.00           O  
ATOM   4560  HG  SER A 289       6.522 -10.742  -6.908  1.00 96.00           H  
ATOM   4561  N   ASP A 290       6.385  -9.725  -4.003  1.00 97.56           N  
ATOM   4562  H   ASP A 290       6.661 -10.639  -4.333  1.00 97.56           H  
ATOM   4563  CA  ASP A 290       5.501  -9.663  -2.841  1.00 97.56           C  
ATOM   4564  HA  ASP A 290       5.768  -8.785  -2.252  1.00 97.56           H  
ATOM   4565  C   ASP A 290       5.661 -10.898  -1.947  1.00 97.56           C  
ATOM   4566  CB  ASP A 290       4.049  -9.499  -3.316  1.00 97.56           C  
ATOM   4567  HB2 ASP A 290       3.724 -10.423  -3.793  1.00 97.56           H  
ATOM   4568  HB3 ASP A 290       4.010  -8.707  -4.065  1.00 97.56           H  
ATOM   4569  O   ASP A 290       5.986 -11.998  -2.413  1.00 97.56           O  
ATOM   4570  CG  ASP A 290       3.064  -9.124  -2.204  1.00 97.56           C  
ATOM   4571  OD1 ASP A 290       3.478  -8.503  -1.195  1.00 97.56           O  
ATOM   4572  OD2 ASP A 290       1.872  -9.456  -2.386  1.00 97.56           O  
ATOM   4573  N   VAL A 291       5.417 -10.699  -0.654  1.00 97.88           N  
ATOM   4574  H   VAL A 291       5.020  -9.808  -0.394  1.00 97.88           H  
ATOM   4575  CA  VAL A 291       5.515 -11.714   0.395  1.00 97.88           C  
ATOM   4576  HA  VAL A 291       5.466 -12.691  -0.084  1.00 97.88           H  
ATOM   4577  C   VAL A 291       4.293 -11.580   1.300  1.00 97.88           C  
ATOM   4578  CB  VAL A 291       6.870 -11.602   1.136  1.00 97.88           C  
ATOM   4579  HB  VAL A 291       7.494 -10.879   0.610  1.00 97.88           H  
ATOM   4580  O   VAL A 291       3.941 -10.474   1.714  1.00 97.88           O  
ATOM   4581  CG1 VAL A 291       6.807 -11.147   2.595  1.00 97.88           C  
ATOM   4582 HG11 VAL A 291       6.278 -10.197   2.666  1.00 97.88           H  
ATOM   4583 HG12 VAL A 291       7.824 -10.970   2.944  1.00 97.88           H  
ATOM   4584 HG13 VAL A 291       6.312 -11.890   3.219  1.00 97.88           H  
ATOM   4585  CG2 VAL A 291       7.622 -12.930   1.089  1.00 97.88           C  
ATOM   4586 HG21 VAL A 291       7.809 -13.174   0.043  1.00 97.88           H  
ATOM   4587 HG22 VAL A 291       7.030 -13.710   1.569  1.00 97.88           H  
ATOM   4588 HG23 VAL A 291       8.579 -12.836   1.600  1.00 97.88           H  
ATOM   4589  N   LYS A 292       3.617 -12.704   1.552  1.00 97.81           N  
ATOM   4590  H   LYS A 292       3.953 -13.554   1.124  1.00 97.81           H  
ATOM   4591  CA  LYS A 292       2.364 -12.752   2.312  1.00 97.81           C  
ATOM   4592  HA  LYS A 292       2.293 -11.847   2.915  1.00 97.81           H  
ATOM   4593  C   LYS A 292       2.321 -13.932   3.264  1.00 97.81           C  
ATOM   4594  CB  LYS A 292       1.154 -12.776   1.364  1.00 97.81           C  
ATOM   4595  HB2 LYS A 292       1.293 -13.579   0.640  1.00 97.81           H  
ATOM   4596  HB3 LYS A 292       0.252 -12.987   1.939  1.00 97.81           H  
ATOM   4597  O   LYS A 292       2.230 -15.077   2.815  1.00 97.81           O  
ATOM   4598  CG  LYS A 292       0.940 -11.464   0.600  1.00 97.81           C  
ATOM   4599  HG2 LYS A 292       0.186 -11.644  -0.165  1.00 97.81           H  
ATOM   4600  HG3 LYS A 292       1.862 -11.178   0.093  1.00 97.81           H  
ATOM   4601  CD  LYS A 292       0.443 -10.338   1.512  1.00 97.81           C  
ATOM   4602  HD2 LYS A 292       0.764 -10.522   2.537  1.00 97.81           H  
ATOM   4603  HD3 LYS A 292      -0.647 -10.318   1.507  1.00 97.81           H  
ATOM   4604  CE  LYS A 292       0.989  -8.992   1.055  1.00 97.81           C  
ATOM   4605  HE2 LYS A 292       0.422  -8.625   0.200  1.00 97.81           H  
ATOM   4606  HE3 LYS A 292       2.019  -9.138   0.729  1.00 97.81           H  
ATOM   4607  NZ  LYS A 292       0.964  -8.074   2.210  1.00 97.81           N  
ATOM   4608  HZ1 LYS A 292       1.553  -7.270   2.044  1.00 97.81           H  
ATOM   4609  HZ2 LYS A 292       0.020  -7.836   2.480  1.00 97.81           H  
ATOM   4610  HZ3 LYS A 292       1.351  -8.563   3.005  1.00 97.81           H  
ATOM   4611  N   PHE A 293       2.283 -13.696   4.568  1.00 97.81           N  
ATOM   4612  H   PHE A 293       2.394 -12.742   4.880  1.00 97.81           H  
ATOM   4613  CA  PHE A 293       1.903 -14.742   5.514  1.00 97.81           C  
ATOM   4614  HA  PHE A 293       2.529 -15.616   5.330  1.00 97.81           H  
ATOM   4615  C   PHE A 293       0.445 -15.162   5.311  1.00 97.81           C  
ATOM   4616  CB  PHE A 293       2.146 -14.307   6.956  1.00 97.81           C  
ATOM   4617  HB2 PHE A 293       1.652 -15.013   7.623  1.00 97.81           H  
ATOM   4618  HB3 PHE A 293       1.687 -13.331   7.112  1.00 97.81           H  
ATOM   4619  O   PHE A 293      -0.433 -14.352   5.026  1.00 97.81           O  
ATOM   4620  CG  PHE A 293       3.608 -14.260   7.337  1.00 97.81           C  
ATOM   4621  CD1 PHE A 293       4.313 -15.452   7.595  1.00 97.81           C  
ATOM   4622  HD1 PHE A 293       3.818 -16.407   7.501  1.00 97.81           H  
ATOM   4623  CD2 PHE A 293       4.259 -13.020   7.461  1.00 97.81           C  
ATOM   4624  HD2 PHE A 293       3.729 -12.104   7.247  1.00 97.81           H  
ATOM   4625  CE1 PHE A 293       5.658 -15.394   8.004  1.00 97.81           C  
ATOM   4626  HE1 PHE A 293       6.204 -16.296   8.234  1.00 97.81           H  
ATOM   4627  CE2 PHE A 293       5.595 -12.968   7.887  1.00 97.81           C  
ATOM   4628  HE2 PHE A 293       6.077 -12.010   8.009  1.00 97.81           H  
ATOM   4629  CZ  PHE A 293       6.290 -14.153   8.169  1.00 97.81           C  
ATOM   4630  HZ  PHE A 293       7.306 -14.110   8.533  1.00 97.81           H  
ATOM   4631  N   SER A 294       0.198 -16.458   5.466  1.00 97.38           N  
ATOM   4632  H   SER A 294       0.990 -17.058   5.649  1.00 97.38           H  
ATOM   4633  CA  SER A 294      -1.152 -17.005   5.618  1.00 97.38           C  
ATOM   4634  HA  SER A 294      -1.771 -16.679   4.782  1.00 97.38           H  
ATOM   4635  C   SER A 294      -1.796 -16.498   6.912  1.00 97.38           C  
ATOM   4636  CB  SER A 294      -1.079 -18.530   5.602  1.00 97.38           C  
ATOM   4637  HB2 SER A 294      -2.079 -18.958   5.668  1.00 97.38           H  
ATOM   4638  HB3 SER A 294      -0.642 -18.842   4.653  1.00 97.38           H  
ATOM   4639  O   SER A 294      -1.088 -16.221   7.881  1.00 97.38           O  
ATOM   4640  OG  SER A 294      -0.289 -19.017   6.675  1.00 97.38           O  
ATOM   4641  HG  SER A 294       0.537 -18.529   6.644  1.00 97.38           H  
ATOM   4642  N   HIS A 295      -3.125 -16.438   6.974  1.00 95.12           N  
ATOM   4643  H   HIS A 295      -3.665 -16.759   6.183  1.00 95.12           H  
ATOM   4644  CA  HIS A 295      -3.857 -15.989   8.164  1.00 95.12           C  
ATOM   4645  HA  HIS A 295      -3.550 -14.971   8.406  1.00 95.12           H  
ATOM   4646  C   HIS A 295      -3.565 -16.872   9.386  1.00 95.12           C  
ATOM   4647  CB  HIS A 295      -5.362 -15.993   7.863  1.00 95.12           C  
ATOM   4648  HB2 HIS A 295      -5.899 -15.661   8.752  1.00 95.12           H  
ATOM   4649  HB3 HIS A 295      -5.682 -17.012   7.643  1.00 95.12           H  
ATOM   4650  O   HIS A 295      -3.454 -16.391  10.513  1.00 95.12           O  
ATOM   4651  CG  HIS A 295      -5.757 -15.109   6.709  1.00 95.12           C  
ATOM   4652  CD2 HIS A 295      -6.143 -13.799   6.771  1.00 95.12           C  
ATOM   4653  HD2 HIS A 295      -6.209 -13.198   7.666  1.00 95.12           H  
ATOM   4654  ND1 HIS A 295      -5.816 -15.483   5.389  1.00 95.12           N  
ATOM   4655  HD1 HIS A 295      -5.537 -16.382   5.021  1.00 95.12           H  
ATOM   4656  CE1 HIS A 295      -6.236 -14.430   4.673  1.00 95.12           C  
ATOM   4657  HE1 HIS A 295      -6.385 -14.425   3.603  1.00 95.12           H  
ATOM   4658  NE2 HIS A 295      -6.451 -13.376   5.474  1.00 95.12           N  
ATOM   4659  N   SER A 296      -3.368 -18.174   9.168  1.00 93.31           N  
ATOM   4660  H   SER A 296      -3.559 -18.520   8.238  1.00 93.31           H  
ATOM   4661  CA  SER A 296      -2.924 -19.104  10.216  1.00 93.31           C  
ATOM   4662  HA  SER A 296      -3.605 -19.015  11.062  1.00 93.31           H  
ATOM   4663  C   SER A 296      -1.508 -18.824  10.745  1.00 93.31           C  
ATOM   4664  CB  SER A 296      -3.001 -20.540   9.692  1.00 93.31           C  
ATOM   4665  HB2 SER A 296      -2.709 -21.225  10.488  1.00 93.31           H  
ATOM   4666  HB3 SER A 296      -4.027 -20.761   9.398  1.00 93.31           H  
ATOM   4667  O   SER A 296      -1.141 -19.318  11.812  1.00 93.31           O  
ATOM   4668  OG  SER A 296      -2.145 -20.726   8.579  1.00 93.31           O  
ATOM   4669  HG  SER A 296      -2.548 -20.263   7.841  1.00 93.31           H  
ATOM   4670  N   GLY A 297      -0.687 -18.072  10.006  1.00 95.19           N  
ATOM   4671  H   GLY A 297      -1.066 -17.621   9.186  1.00 95.19           H  
ATOM   4672  CA  GLY A 297       0.731 -17.844  10.288  1.00 95.19           C  
ATOM   4673  HA2 GLY A 297       0.851 -17.579  11.339  1.00 95.19           H  
ATOM   4674  HA3 GLY A 297       1.081 -17.008   9.683  1.00 95.19           H  
ATOM   4675  C   GLY A 297       1.628 -19.050   9.995  1.00 95.19           C  
ATOM   4676  O   GLY A 297       2.842 -18.962  10.105  1.00 95.19           O  
ATOM   4677  N   ARG A 298       1.078 -20.199   9.591  1.00 95.38           N  
ATOM   4678  H   ARG A 298       0.076 -20.233   9.472  1.00 95.38           H  
ATOM   4679  CA  ARG A 298       1.891 -21.398   9.337  1.00 95.38           C  
ATOM   4680  HA  ARG A 298       2.654 -21.476  10.111  1.00 95.38           H  
ATOM   4681  C   ARG A 298       2.648 -21.328   8.013  1.00 95.38           C  
ATOM   4682  CB  ARG A 298       0.987 -22.629   9.398  1.00 95.38           C  
ATOM   4683  HB2 ARG A 298       0.170 -22.524   8.684  1.00 95.38           H  
ATOM   4684  HB3 ARG A 298       0.571 -22.715  10.402  1.00 95.38           H  
ATOM   4685  O   ARG A 298       3.767 -21.831   7.906  1.00 95.38           O  
ATOM   4686  CG  ARG A 298       1.791 -23.887   9.063  1.00 95.38           C  
ATOM   4687  HG2 ARG A 298       2.666 -23.951   9.710  1.00 95.38           H  
ATOM   4688  HG3 ARG A 298       2.117 -23.851   8.024  1.00 95.38           H  
ATOM   4689  CD  ARG A 298       0.948 -25.135   9.233  1.00 95.38           C  
ATOM   4690  HD2 ARG A 298       0.031 -25.027   8.654  1.00 95.38           H  
ATOM   4691  HD3 ARG A 298       0.703 -25.263  10.288  1.00 95.38           H  
ATOM   4692  NE  ARG A 298       1.712 -26.283   8.742  1.00 95.38           N  
ATOM   4693  HE  ARG A 298       2.612 -26.102   8.322  1.00 95.38           H  
ATOM   4694  NH1 ARG A 298       0.143 -27.906   9.128  1.00 95.38           N  
ATOM   4695 HH11 ARG A 298      -0.480 -27.186   9.467  1.00 95.38           H  
ATOM   4696 HH12 ARG A 298      -0.165 -28.862   9.019  1.00 95.38           H  
ATOM   4697  NH2 ARG A 298       2.124 -28.390   8.155  1.00 95.38           N  
ATOM   4698 HH21 ARG A 298       1.911 -29.376   8.094  1.00 95.38           H  
ATOM   4699 HH22 ARG A 298       2.977 -28.006   7.773  1.00 95.38           H  
ATOM   4700  CZ  ARG A 298       1.312 -27.528   8.686  1.00 95.38           C  
ATOM   4701  N   TYR A 299       1.993 -20.780   7.001  1.00 96.94           N  
ATOM   4702  H   TYR A 299       1.079 -20.392   7.183  1.00 96.94           H  
ATOM   4703  CA  TYR A 299       2.513 -20.695   5.647  1.00 96.94           C  
ATOM   4704  HA  TYR A 299       3.425 -21.289   5.590  1.00 96.94           H  
ATOM   4705  C   TYR A 299       2.879 -19.262   5.290  1.00 96.94           C  
ATOM   4706  CB  TYR A 299       1.511 -21.281   4.644  1.00 96.94           C  
ATOM   4707  HB2 TYR A 299       1.965 -21.274   3.653  1.00 96.94           H  
ATOM   4708  HB3 TYR A 299       0.629 -20.643   4.598  1.00 96.94           H  
ATOM   4709  O   TYR A 299       2.328 -18.302   5.833  1.00 96.94           O  
ATOM   4710  CG  TYR A 299       1.081 -22.695   4.963  1.00 96.94           C  
ATOM   4711  CD1 TYR A 299       1.948 -23.764   4.674  1.00 96.94           C  
ATOM   4712  HD1 TYR A 299       2.905 -23.569   4.213  1.00 96.94           H  
ATOM   4713  CD2 TYR A 299      -0.165 -22.935   5.574  1.00 96.94           C  
ATOM   4714  HD2 TYR A 299      -0.813 -22.108   5.821  1.00 96.94           H  
ATOM   4715  CE1 TYR A 299       1.577 -25.080   5.001  1.00 96.94           C  
ATOM   4716  HE1 TYR A 299       2.256 -25.894   4.797  1.00 96.94           H  
ATOM   4717  CE2 TYR A 299      -0.545 -24.253   5.893  1.00 96.94           C  
ATOM   4718  HE2 TYR A 299      -1.498 -24.448   6.363  1.00 96.94           H  
ATOM   4719  OH  TYR A 299      -0.029 -26.597   5.922  1.00 96.94           O  
ATOM   4720  HH  TYR A 299       0.632 -27.211   5.594  1.00 96.94           H  
ATOM   4721  CZ  TYR A 299       0.328 -25.325   5.611  1.00 96.94           C  
ATOM   4722  N   MET A 300       3.765 -19.144   4.315  1.00 97.12           N  
ATOM   4723  H   MET A 300       4.181 -19.990   3.952  1.00 97.12           H  
ATOM   4724  CA  MET A 300       4.130 -17.899   3.666  1.00 97.12           C  
ATOM   4725  HA  MET A 300       3.431 -17.108   3.939  1.00 97.12           H  
ATOM   4726  C   MET A 300       4.071 -18.100   2.159  1.00 97.12           C  
ATOM   4727  CB  MET A 300       5.525 -17.499   4.135  1.00 97.12           C  
ATOM   4728  HB2 MET A 300       6.193 -18.344   3.971  1.00 97.12           H  
ATOM   4729  HB3 MET A 300       5.491 -17.279   5.202  1.00 97.12           H  
ATOM   4730  O   MET A 300       4.523 -19.115   1.640  1.00 97.12           O  
ATOM   4731  CG  MET A 300       6.072 -16.275   3.400  1.00 97.12           C  
ATOM   4732  HG2 MET A 300       6.095 -16.464   2.327  1.00 97.12           H  
ATOM   4733  HG3 MET A 300       5.419 -15.423   3.590  1.00 97.12           H  
ATOM   4734  SD  MET A 300       7.744 -15.847   3.920  1.00 97.12           S  
ATOM   4735  CE  MET A 300       8.660 -17.354   3.478  1.00 97.12           C  
ATOM   4736  HE1 MET A 300       8.391 -18.167   4.152  1.00 97.12           H  
ATOM   4737  HE2 MET A 300       8.432 -17.640   2.452  1.00 97.12           H  
ATOM   4738  HE3 MET A 300       9.732 -17.178   3.574  1.00 97.12           H  
ATOM   4739  N   MET A 301       3.515 -17.131   1.459  1.00 97.81           N  
ATOM   4740  H   MET A 301       3.179 -16.316   1.951  1.00 97.81           H  
ATOM   4741  CA  MET A 301       3.457 -17.079   0.012  1.00 97.81           C  
ATOM   4742  HA  MET A 301       3.733 -18.045  -0.410  1.00 97.81           H  
ATOM   4743  C   MET A 301       4.439 -16.033  -0.492  1.00 97.81           C  
ATOM   4744  CB  MET A 301       2.021 -16.777  -0.406  1.00 97.81           C  
ATOM   4745  HB2 MET A 301       1.435 -17.692  -0.312  1.00 97.81           H  
ATOM   4746  HB3 MET A 301       1.608 -16.007   0.246  1.00 97.81           H  
ATOM   4747  O   MET A 301       4.551 -14.958   0.090  1.00 97.81           O  
ATOM   4748  CG  MET A 301       1.918 -16.301  -1.845  1.00 97.81           C  
ATOM   4749  HG2 MET A 301       2.386 -15.321  -1.942  1.00 97.81           H  
ATOM   4750  HG3 MET A 301       2.452 -17.013  -2.474  1.00 97.81           H  
ATOM   4751  SD  MET A 301       0.223 -16.186  -2.426  1.00 97.81           S  
ATOM   4752  CE  MET A 301      -0.479 -14.945  -1.319  1.00 97.81           C  
ATOM   4753  HE1 MET A 301      -0.495 -15.329  -0.299  1.00 97.81           H  
ATOM   4754  HE2 MET A 301       0.102 -14.024  -1.356  1.00 97.81           H  
ATOM   4755  HE3 MET A 301      -1.502 -14.745  -1.636  1.00 97.81           H  
ATOM   4756  N   THR A 302       5.111 -16.337  -1.594  1.00 97.88           N  
ATOM   4757  H   THR A 302       5.011 -17.266  -1.979  1.00 97.88           H  
ATOM   4758  CA  THR A 302       5.988 -15.408  -2.305  1.00 97.88           C  
ATOM   4759  HA  THR A 302       5.864 -14.404  -1.898  1.00 97.88           H  
ATOM   4760  C   THR A 302       5.616 -15.368  -3.774  1.00 97.88           C  
ATOM   4761  CB  THR A 302       7.463 -15.797  -2.146  1.00 97.88           C  
ATOM   4762  HB  THR A 302       8.074 -15.068  -2.677  1.00 97.88           H  
ATOM   4763  O   THR A 302       5.401 -16.422  -4.379  1.00 97.88           O  
ATOM   4764  CG2 THR A 302       7.875 -15.819  -0.676  1.00 97.88           C  
ATOM   4765 HG21 THR A 302       7.116 -15.355  -0.046  1.00 97.88           H  
ATOM   4766 HG22 THR A 302       8.798 -15.249  -0.569  1.00 97.88           H  
ATOM   4767 HG23 THR A 302       8.019 -16.839  -0.321  1.00 97.88           H  
ATOM   4768  OG1 THR A 302       7.715 -17.084  -2.674  1.00 97.88           O  
ATOM   4769  HG1 THR A 302       7.361 -17.088  -3.566  1.00 97.88           H  
ATOM   4770  N   ARG A 303       5.586 -14.174  -4.364  1.00 98.12           N  
ATOM   4771  H   ARG A 303       5.742 -13.356  -3.792  1.00 98.12           H  
ATOM   4772  CA  ARG A 303       5.364 -13.978  -5.799  1.00 98.12           C  
ATOM   4773  HA  ARG A 303       5.095 -14.929  -6.260  1.00 98.12           H  
ATOM   4774  C   ARG A 303       6.651 -13.504  -6.461  1.00 98.12           C  
ATOM   4775  CB  ARG A 303       4.191 -12.998  -5.984  1.00 98.12           C  
ATOM   4776  HB2 ARG A 303       4.407 -12.082  -5.435  1.00 98.12           H  
ATOM   4777  HB3 ARG A 303       3.292 -13.443  -5.558  1.00 98.12           H  
ATOM   4778  O   ARG A 303       7.082 -12.379  -6.221  1.00 98.12           O  
ATOM   4779  CG  ARG A 303       3.904 -12.613  -7.441  1.00 98.12           C  
ATOM   4780  HG2 ARG A 303       3.104 -11.873  -7.448  1.00 98.12           H  
ATOM   4781  HG3 ARG A 303       4.794 -12.154  -7.872  1.00 98.12           H  
ATOM   4782  CD  ARG A 303       3.459 -13.777  -8.329  1.00 98.12           C  
ATOM   4783  HD2 ARG A 303       4.036 -14.667  -8.080  1.00 98.12           H  
ATOM   4784  HD3 ARG A 303       2.403 -13.983  -8.152  1.00 98.12           H  
ATOM   4785  NE  ARG A 303       3.701 -13.468  -9.743  1.00 98.12           N  
ATOM   4786  HE  ARG A 303       4.635 -13.684 -10.060  1.00 98.12           H  
ATOM   4787  NH1 ARG A 303       1.850 -12.199 -10.157  1.00 98.12           N  
ATOM   4788 HH11 ARG A 303       1.474 -12.423  -9.246  1.00 98.12           H  
ATOM   4789 HH12 ARG A 303       1.253 -11.704 -10.804  1.00 98.12           H  
ATOM   4790  NH2 ARG A 303       3.414 -12.322 -11.689  1.00 98.12           N  
ATOM   4791 HH21 ARG A 303       2.995 -11.515 -12.130  1.00 98.12           H  
ATOM   4792 HH22 ARG A 303       4.298 -12.674 -12.026  1.00 98.12           H  
ATOM   4793  CZ  ARG A 303       2.997 -12.668 -10.511  1.00 98.12           C  
ATOM   4794  N   ASP A 304       7.239 -14.344  -7.303  1.00 96.56           N  
ATOM   4795  H   ASP A 304       6.780 -15.223  -7.496  1.00 96.56           H  
ATOM   4796  CA  ASP A 304       8.298 -13.949  -8.237  1.00 96.56           C  
ATOM   4797  HA  ASP A 304       8.759 -13.025  -7.889  1.00 96.56           H  
ATOM   4798  C   ASP A 304       7.692 -13.629  -9.617  1.00 96.56           C  
ATOM   4799  CB  ASP A 304       9.420 -15.004  -8.237  1.00 96.56           C  
ATOM   4800  HB2 ASP A 304      10.280 -14.599  -8.772  1.00 96.56           H  
ATOM   4801  HB3 ASP A 304       9.741 -15.162  -7.207  1.00 96.56           H  
ATOM   4802  O   ASP A 304       6.466 -13.665  -9.793  1.00 96.56           O  
ATOM   4803  CG  ASP A 304       9.047 -16.354  -8.861  1.00 96.56           C  
ATOM   4804  OD1 ASP A 304       8.539 -16.378 -10.002  1.00 96.56           O  
ATOM   4805  OD2 ASP A 304       9.258 -17.407  -8.217  1.00 96.56           O  
ATOM   4806  N   TYR A 305       8.511 -13.273 -10.608  1.00 96.69           N  
ATOM   4807  H   TYR A 305       9.510 -13.296 -10.463  1.00 96.69           H  
ATOM   4808  CA  TYR A 305       7.976 -12.871 -11.911  1.00 96.69           C  
ATOM   4809  HA  TYR A 305       7.298 -12.031 -11.757  1.00 96.69           H  
ATOM   4810  C   TYR A 305       7.172 -13.999 -12.579  1.00 96.69           C  
ATOM   4811  CB  TYR A 305       9.115 -12.397 -12.817  1.00 96.69           C  
ATOM   4812  HB2 TYR A 305       9.728 -11.681 -12.271  1.00 96.69           H  
ATOM   4813  HB3 TYR A 305       9.744 -13.249 -13.076  1.00 96.69           H  
ATOM   4814  O   TYR A 305       6.090 -13.759 -13.120  1.00 96.69           O  
ATOM   4815  CG  TYR A 305       8.619 -11.728 -14.082  1.00 96.69           C  
ATOM   4816  CD1 TYR A 305       8.631 -12.414 -15.313  1.00 96.69           C  
ATOM   4817  HD1 TYR A 305       9.016 -13.422 -15.360  1.00 96.69           H  
ATOM   4818  CD2 TYR A 305       8.125 -10.412 -14.014  1.00 96.69           C  
ATOM   4819  HD2 TYR A 305       8.138  -9.874 -13.078  1.00 96.69           H  
ATOM   4820  CE1 TYR A 305       8.157 -11.779 -16.478  1.00 96.69           C  
ATOM   4821  HE1 TYR A 305       8.176 -12.289 -17.430  1.00 96.69           H  
ATOM   4822  CE2 TYR A 305       7.656  -9.773 -15.172  1.00 96.69           C  
ATOM   4823  HE2 TYR A 305       7.322  -8.748 -15.104  1.00 96.69           H  
ATOM   4824  OH  TYR A 305       7.311  -9.798 -17.538  1.00 96.69           O  
ATOM   4825  HH  TYR A 305       7.212  -8.856 -17.383  1.00 96.69           H  
ATOM   4826  CZ  TYR A 305       7.683 -10.452 -16.407  1.00 96.69           C  
ATOM   4827  N   LEU A 306       7.655 -15.243 -12.493  1.00 96.38           N  
ATOM   4828  H   LEU A 306       8.405 -15.412 -11.837  1.00 96.38           H  
ATOM   4829  CA  LEU A 306       7.076 -16.388 -13.193  1.00 96.38           C  
ATOM   4830  HA  LEU A 306       6.530 -16.026 -14.064  1.00 96.38           H  
ATOM   4831  C   LEU A 306       6.054 -17.166 -12.371  1.00 96.38           C  
ATOM   4832  CB  LEU A 306       8.191 -17.324 -13.684  1.00 96.38           C  
ATOM   4833  HB2 LEU A 306       8.791 -17.630 -12.826  1.00 96.38           H  
ATOM   4834  HB3 LEU A 306       7.726 -18.218 -14.098  1.00 96.38           H  
ATOM   4835  O   LEU A 306       5.165 -17.789 -12.958  1.00 96.38           O  
ATOM   4836  CG  LEU A 306       9.119 -16.724 -14.754  1.00 96.38           C  
ATOM   4837  HG  LEU A 306       9.689 -15.898 -14.329  1.00 96.38           H  
ATOM   4838  CD1 LEU A 306      10.089 -17.809 -15.223  1.00 96.38           C  
ATOM   4839 HD11 LEU A 306      10.752 -17.406 -15.989  1.00 96.38           H  
ATOM   4840 HD12 LEU A 306       9.531 -18.649 -15.638  1.00 96.38           H  
ATOM   4841 HD13 LEU A 306      10.680 -18.153 -14.374  1.00 96.38           H  
ATOM   4842  CD2 LEU A 306       8.374 -16.224 -15.995  1.00 96.38           C  
ATOM   4843 HD21 LEU A 306       7.741 -15.375 -15.737  1.00 96.38           H  
ATOM   4844 HD22 LEU A 306       9.089 -15.892 -16.747  1.00 96.38           H  
ATOM   4845 HD23 LEU A 306       7.763 -17.027 -16.408  1.00 96.38           H  
ATOM   4846  N   SER A 307       6.164 -17.163 -11.048  1.00 97.06           N  
ATOM   4847  H   SER A 307       6.921 -16.634 -10.639  1.00 97.06           H  
ATOM   4848  CA  SER A 307       5.506 -18.138 -10.193  1.00 97.06           C  
ATOM   4849  HA  SER A 307       4.595 -18.460 -10.697  1.00 97.06           H  
ATOM   4850  C   SER A 307       5.082 -17.580  -8.836  1.00 97.06           C  
ATOM   4851  CB  SER A 307       6.402 -19.379 -10.051  1.00 97.06           C  
ATOM   4852  HB2 SER A 307       5.776 -20.233  -9.793  1.00 97.06           H  
ATOM   4853  HB3 SER A 307       6.871 -19.597 -11.011  1.00 97.06           H  
ATOM   4854  O   SER A 307       5.591 -16.574  -8.342  1.00 97.06           O  
ATOM   4855  OG  SER A 307       7.401 -19.271  -9.058  1.00 97.06           O  
ATOM   4856  HG  SER A 307       7.900 -18.454  -9.134  1.00 97.06           H  
ATOM   4857  N   VAL A 308       4.120 -18.267  -8.226  1.00 97.75           N  
ATOM   4858  H   VAL A 308       3.755 -19.078  -8.705  1.00 97.75           H  
ATOM   4859  CA  VAL A 308       3.798 -18.126  -6.808  1.00 97.75           C  
ATOM   4860  HA  VAL A 308       4.350 -17.280  -6.398  1.00 97.75           H  
ATOM   4861  C   VAL A 308       4.257 -19.381  -6.085  1.00 97.75           C  
ATOM   4862  CB  VAL A 308       2.305 -17.860  -6.571  1.00 97.75           C  
ATOM   4863  HB  VAL A 308       1.703 -18.641  -7.034  1.00 97.75           H  
ATOM   4864  O   VAL A 308       3.912 -20.493  -6.484  1.00 97.75           O  
ATOM   4865  CG1 VAL A 308       2.018 -17.819  -5.073  1.00 97.75           C  
ATOM   4866 HG11 VAL A 308       1.060 -17.330  -4.901  1.00 97.75           H  
ATOM   4867 HG12 VAL A 308       2.785 -17.225  -4.576  1.00 97.75           H  
ATOM   4868 HG13 VAL A 308       1.996 -18.824  -4.652  1.00 97.75           H  
ATOM   4869  CG2 VAL A 308       1.879 -16.505  -7.135  1.00 97.75           C  
ATOM   4870 HG21 VAL A 308       2.169 -16.433  -8.183  1.00 97.75           H  
ATOM   4871 HG22 VAL A 308       2.363 -15.708  -6.570  1.00 97.75           H  
ATOM   4872 HG23 VAL A 308       0.798 -16.393  -7.053  1.00 97.75           H  
ATOM   4873  N   LYS A 309       5.008 -19.210  -5.002  1.00 97.62           N  
ATOM   4874  H   LYS A 309       5.215 -18.261  -4.724  1.00 97.62           H  
ATOM   4875  CA  LYS A 309       5.526 -20.299  -4.173  1.00 97.62           C  
ATOM   4876  HA  LYS A 309       5.212 -21.259  -4.583  1.00 97.62           H  
ATOM   4877  C   LYS A 309       4.950 -20.189  -2.772  1.00 97.62           C  
ATOM   4878  CB  LYS A 309       7.060 -20.265  -4.164  1.00 97.62           C  
ATOM   4879  HB2 LYS A 309       7.430 -21.025  -3.475  1.00 97.62           H  
ATOM   4880  HB3 LYS A 309       7.391 -19.292  -3.800  1.00 97.62           H  
ATOM   4881  O   LYS A 309       4.886 -19.097  -2.216  1.00 97.62           O  
ATOM   4882  CG  LYS A 309       7.672 -20.513  -5.549  1.00 97.62           C  
ATOM   4883  HG2 LYS A 309       7.427 -21.525  -5.870  1.00 97.62           H  
ATOM   4884  HG3 LYS A 309       7.260 -19.801  -6.264  1.00 97.62           H  
ATOM   4885  CD  LYS A 309       9.196 -20.347  -5.523  1.00 97.62           C  
ATOM   4886  HD2 LYS A 309       9.645 -21.132  -4.913  1.00 97.62           H  
ATOM   4887  HD3 LYS A 309       9.448 -19.376  -5.098  1.00 97.62           H  
ATOM   4888  CE  LYS A 309       9.740 -20.417  -6.951  1.00 97.62           C  
ATOM   4889  HE2 LYS A 309       9.410 -21.345  -7.418  1.00 97.62           H  
ATOM   4890  HE3 LYS A 309       9.320 -19.584  -7.516  1.00 97.62           H  
ATOM   4891  NZ  LYS A 309      11.217 -20.343  -6.980  1.00 97.62           N  
ATOM   4892  HZ1 LYS A 309      11.546 -20.213  -7.926  1.00 97.62           H  
ATOM   4893  HZ2 LYS A 309      11.560 -19.577  -6.418  1.00 97.62           H  
ATOM   4894  HZ3 LYS A 309      11.617 -21.213  -6.657  1.00 97.62           H  
ATOM   4895  N   ILE A 310       4.535 -21.315  -2.205  1.00 97.69           N  
ATOM   4896  H   ILE A 310       4.640 -22.174  -2.726  1.00 97.69           H  
ATOM   4897  CA  ILE A 310       4.082 -21.405  -0.818  1.00 97.69           C  
ATOM   4898  HA  ILE A 310       4.026 -20.401  -0.396  1.00 97.69           H  
ATOM   4899  C   ILE A 310       5.117 -22.187  -0.030  1.00 97.69           C  
ATOM   4900  CB  ILE A 310       2.680 -22.023  -0.692  1.00 97.69           C  
ATOM   4901  HB  ILE A 310       2.727 -23.045  -1.069  1.00 97.69           H  
ATOM   4902  O   ILE A 310       5.526 -23.274  -0.431  1.00 97.69           O  
ATOM   4903  CG1 ILE A 310       1.675 -21.208  -1.538  1.00 97.69           C  
ATOM   4904 HG12 ILE A 310       1.987 -21.223  -2.583  1.00 97.69           H  
ATOM   4905 HG13 ILE A 310       1.668 -20.171  -1.201  1.00 97.69           H  
ATOM   4906  CG2 ILE A 310       2.266 -22.103   0.789  1.00 97.69           C  
ATOM   4907 HG21 ILE A 310       2.307 -21.110   1.237  1.00 97.69           H  
ATOM   4908 HG22 ILE A 310       2.930 -22.770   1.338  1.00 97.69           H  
ATOM   4909 HG23 ILE A 310       1.259 -22.512   0.882  1.00 97.69           H  
ATOM   4910  CD1 ILE A 310       0.249 -21.748  -1.497  1.00 97.69           C  
ATOM   4911 HD11 ILE A 310      -0.349 -21.263  -2.269  1.00 97.69           H  
ATOM   4912 HD12 ILE A 310       0.266 -22.821  -1.685  1.00 97.69           H  
ATOM   4913 HD13 ILE A 310      -0.204 -21.543  -0.527  1.00 97.69           H  
ATOM   4914  N   TRP A 311       5.496 -21.643   1.111  1.00 97.19           N  
ATOM   4915  H   TRP A 311       5.097 -20.746   1.347  1.00 97.19           H  
ATOM   4916  CA  TRP A 311       6.474 -22.166   2.045  1.00 97.19           C  
ATOM   4917  HA  TRP A 311       6.945 -23.061   1.639  1.00 97.19           H  
ATOM   4918  C   TRP A 311       5.763 -22.518   3.351  1.00 97.19           C  
ATOM   4919  CB  TRP A 311       7.557 -21.100   2.245  1.00 97.19           C  
ATOM   4920  HB2 TRP A 311       7.115 -20.236   2.742  1.00 97.19           H  
ATOM   4921  HB3 TRP A 311       8.323 -21.500   2.910  1.00 97.19           H  
ATOM   4922  O   TRP A 311       4.906 -21.766   3.814  1.00 97.19           O  
ATOM   4923  CG  TRP A 311       8.217 -20.626   0.983  1.00 97.19           C  
ATOM   4924  CD1 TRP A 311       7.750 -19.662   0.154  1.00 97.19           C  
ATOM   4925  HD1 TRP A 311       6.835 -19.107   0.301  1.00 97.19           H  
ATOM   4926  CD2 TRP A 311       9.478 -21.072   0.400  1.00 97.19           C  
ATOM   4927  CE2 TRP A 311       9.730 -20.300  -0.776  1.00 97.19           C  
ATOM   4928  CE3 TRP A 311      10.444 -22.036   0.764  1.00 97.19           C  
ATOM   4929  HE3 TRP A 311      10.282 -22.653   1.636  1.00 97.19           H  
ATOM   4930  NE1 TRP A 311       8.633 -19.469  -0.890  1.00 97.19           N  
ATOM   4931  HE1 TRP A 311       8.519 -18.735  -1.574  1.00 97.19           H  
ATOM   4932  CH2 TRP A 311      11.863 -21.389  -1.115  1.00 97.19           C  
ATOM   4933  HH2 TRP A 311      12.789 -21.493  -1.661  1.00 97.19           H  
ATOM   4934  CZ2 TRP A 311      10.899 -20.455  -1.532  1.00 97.19           C  
ATOM   4935  HZ2 TRP A 311      11.078 -19.832  -2.396  1.00 97.19           H  
ATOM   4936  CZ3 TRP A 311      11.635 -22.177   0.026  1.00 97.19           C  
ATOM   4937  HZ3 TRP A 311      12.394 -22.873   0.350  1.00 97.19           H  
ATOM   4938  N   ASP A 312       6.105 -23.653   3.956  1.00 96.19           N
[truncated: 208,342 more chars]
