# Supplementary material for: Substrate recognition principles for the PP2A-B55 protein phosphatase
Source: Sci Adv. 2024 Oct 2;10(40):eadp5491. doi: 10.1126/sciadv.adp5491 (PMC11446282; doi:10.1126/sciadv.adp5491)
Supplement: Supplementary file 3 — Data S1 [file sciadv.adp5491_data_s1.zip › Dataset 1/b55_Q9BXL8-CDCA4_HUMAN_relaxed_rank_002_v3_model_4_only_pep.pdb]

ATOM      1  N   MET A   1      44.971 -11.526  19.332  1.00 24.08           N  
ATOM      2  H   MET A   1      44.682 -11.626  20.294  1.00 24.08           H  
ATOM      3  H2  MET A   1      45.850 -12.006  19.202  1.00 24.08           H  
ATOM      4  H3  MET A   1      45.089 -10.543  19.133  1.00 24.08           H  
ATOM      5  CA  MET A   1      43.931 -12.110  18.459  1.00 24.08           C  
ATOM      6  HA  MET A   1      44.194 -11.982  17.409  1.00 24.08           H  
ATOM      7  C   MET A   1      42.639 -11.354  18.733  1.00 24.08           C  
ATOM      8  CB  MET A   1      43.757 -13.614  18.751  1.00 24.08           C  
ATOM      9  HB2 MET A   1      42.904 -13.988  18.185  1.00 24.08           H  
ATOM     10  HB3 MET A   1      43.549 -13.755  19.811  1.00 24.08           H  
ATOM     11  O   MET A   1      42.015 -11.616  19.750  1.00 24.08           O  
ATOM     12  CG  MET A   1      44.986 -14.456  18.381  1.00 24.08           C  
ATOM     13  HG2 MET A   1      45.871 -14.036  18.859  1.00 24.08           H  
ATOM     14  HG3 MET A   1      45.127 -14.434  17.301  1.00 24.08           H  
ATOM     15  SD  MET A   1      44.830 -16.176  18.919  1.00 24.08           S  
ATOM     16  CE  MET A   1      46.469 -16.823  18.492  1.00 24.08           C  
ATOM     17  HE1 MET A   1      46.520 -17.878  18.761  1.00 24.08           H  
ATOM     18  HE2 MET A   1      46.638 -16.722  17.420  1.00 24.08           H  
ATOM     19  HE3 MET A   1      47.239 -16.277  19.038  1.00 24.08           H  
ATOM     20  N   ALA A   2      42.298 -10.335  17.940  1.00 27.72           N  
ATOM     21  H   ALA A   2      42.786 -10.166  17.072  1.00 27.72           H  
ATOM     22  CA  ALA A   2      41.011  -9.653  18.099  1.00 27.72           C  
ATOM     23  HA  ALA A   2      40.827  -9.451  19.155  1.00 27.72           H  
ATOM     24  C   ALA A   2      39.909 -10.588  17.578  1.00 27.72           C  
ATOM     25  CB  ALA A   2      41.053  -8.313  17.354  1.00 27.72           C  
ATOM     26  HB1 ALA A   2      40.097  -7.802  17.472  1.00 27.72           H  
ATOM     27  HB2 ALA A   2      41.841  -7.680  17.761  1.00 27.72           H  
ATOM     28  HB3 ALA A   2      41.229  -8.477  16.291  1.00 27.72           H  
ATOM     29  O   ALA A   2      40.020 -11.079  16.456  1.00 27.72           O  
ATOM     30  N   GLY A   3      38.893 -10.891  18.389  1.00 27.00           N  
ATOM     31  H   GLY A   3      38.843 -10.470  19.305  1.00 27.00           H  
ATOM     32  CA  GLY A   3      37.769 -11.716  17.948  1.00 27.00           C  
ATOM     33  HA2 GLY A   3      37.108 -11.923  18.789  1.00 27.00           H  
ATOM     34  HA3 GLY A   3      38.134 -12.662  17.550  1.00 27.00           H  
ATOM     35  C   GLY A   3      36.972 -10.977  16.876  1.00 27.00           C  
ATOM     36  O   GLY A   3      36.369  -9.947  17.166  1.00 27.00           O  
ATOM     37  N   ALA A   4      36.963 -11.490  15.646  1.00 30.38           N  
ATOM     38  H   ALA A   4      37.534 -12.301  15.456  1.00 30.38           H  
ATOM     39  CA  ALA A   4      36.093 -11.015  14.576  1.00 30.38           C  
ATOM     40  HA  ALA A   4      36.081  -9.925  14.586  1.00 30.38           H  
ATOM     41  C   ALA A   4      34.651 -11.495  14.824  1.00 30.38           C  
ATOM     42  CB  ALA A   4      36.666 -11.470  13.225  1.00 30.38           C  
ATOM     43  HB1 ALA A   4      36.036 -11.096  12.417  1.00 30.38           H  
ATOM     44  HB2 ALA A   4      36.693 -12.558  13.174  1.00 30.38           H  
ATOM     45  HB3 ALA A   4      37.675 -11.076  13.098  1.00 30.38           H  
ATOM     46  O   ALA A   4      34.120 -12.311  14.079  1.00 30.38           O  
ATOM     47  N   GLY A   5      34.015 -11.025  15.897  1.00 34.62           N  
ATOM     48  H   GLY A   5      34.519 -10.394  16.504  1.00 34.62           H  
ATOM     49  CA  GLY A   5      32.570 -11.153  16.087  1.00 34.62           C  
ATOM     50  HA2 GLY A   5      32.251 -12.177  15.892  1.00 34.62           H  
ATOM     51  HA3 GLY A   5      32.303 -10.886  17.109  1.00 34.62           H  
ATOM     52  C   GLY A   5      31.841 -10.217  15.125  1.00 34.62           C  
ATOM     53  O   GLY A   5      31.236  -9.242  15.561  1.00 34.62           O  
ATOM     54  N   GLY A   6      31.986 -10.436  13.816  1.00 36.50           N  
ATOM     55  H   GLY A   6      32.493 -11.261  13.528  1.00 36.50           H  
ATOM     56  CA  GLY A   6      31.228  -9.699  12.814  1.00 36.50           C  
ATOM     57  HA2 GLY A   6      31.432  -8.632  12.899  1.00 36.50           H  
ATOM     58  HA3 GLY A   6      31.492 -10.040  11.813  1.00 36.50           H  
ATOM     59  C   GLY A   6      29.746  -9.967  13.041  1.00 36.50           C  
ATOM     60  O   GLY A   6      29.328 -11.123  13.030  1.00 36.50           O  
ATOM     61  N   GLY A   7      28.959  -8.918  13.287  1.00 42.50           N  
ATOM     62  H   GLY A   7      29.373  -7.998  13.324  1.00 42.50           H  
ATOM     63  CA  GLY A   7      27.503  -9.034  13.224  1.00 42.50           C  
ATOM     64  HA2 GLY A   7      27.035  -8.057  13.346  1.00 42.50           H  
ATOM     65  HA3 GLY A   7      27.157  -9.700  14.015  1.00 42.50           H  
ATOM     66  C   GLY A   7      27.098  -9.609  11.865  1.00 42.50           C  
ATOM     67  O   GLY A   7      27.797  -9.389  10.876  1.00 42.50           O  
ATOM     68  N   ASN A   8      26.010 -10.375  11.832  1.00 51.34           N  
ATOM     69  H   ASN A   8      25.479 -10.491  12.683  1.00 51.34           H  
ATOM     70  CA  ASN A   8      25.527 -11.085  10.649  1.00 51.34           C  
ATOM     71  HA  ASN A   8      26.383 -11.565  10.174  1.00 51.34           H  
ATOM     72  C   ASN A   8      24.933 -10.093   9.618  1.00 51.34           C  
ATOM     73  CB  ASN A   8      24.548 -12.181  11.148  1.00 51.34           C  
ATOM     74  HB2 ASN A   8      24.819 -12.481  12.160  1.00 51.34           H  
ATOM     75  HB3 ASN A   8      23.533 -11.785  11.187  1.00 51.34           H  
ATOM     76  O   ASN A   8      23.729 -10.080   9.386  1.00 51.34           O  
ATOM     77  CG  ASN A   8      24.561 -13.463  10.334  1.00 51.34           C  
ATOM     78  ND2 ASN A   8      23.517 -14.254  10.424  1.00 51.34           N  
ATOM     79 HD21 ASN A   8      23.540 -15.074   9.835  1.00 51.34           H  
ATOM     80 HD22 ASN A   8      22.682 -13.943  10.898  1.00 51.34           H  
ATOM     81  OD1 ASN A   8      25.525 -13.818   9.679  1.00 51.34           O  
ATOM     82  N   ASP A   9      25.757  -9.200   9.056  1.00 68.94           N  
ATOM     83  H   ASP A   9      26.726  -9.211   9.341  1.00 68.94           H  
ATOM     84  CA  ASP A   9      25.359  -8.252   8.010  1.00 68.94           C  
ATOM     85  HA  ASP A   9      24.458  -7.725   8.326  1.00 68.94           H  
ATOM     86  C   ASP A   9      25.030  -9.048   6.735  1.00 68.94           C  
ATOM     87  CB  ASP A   9      26.462  -7.199   7.733  1.00 68.94           C  
ATOM     88  HB2 ASP A   9      26.280  -6.777   6.745  1.00 68.94           H  
ATOM     89  HB3 ASP A   9      27.428  -7.702   7.696  1.00 68.94           H  
ATOM     90  O   ASP A   9      25.924  -9.530   6.031  1.00 68.94           O  
ATOM     91  CG  ASP A   9      26.543  -6.009   8.711  1.00 68.94           C  
ATOM     92  OD1 ASP A   9      25.550  -5.652   9.386  1.00 68.94           O  
ATOM     93  OD2 ASP A   9      27.639  -5.410   8.822  1.00 68.94           O  
ATOM     94  N   ILE A  10      23.736  -9.197   6.444  1.00 83.25           N  
ATOM     95  H   ILE A  10      23.061  -8.857   7.113  1.00 83.25           H  
ATOM     96  CA  ILE A  10      23.242  -9.873   5.240  1.00 83.25           C  
ATOM     97  HA  ILE A  10      23.661 -10.879   5.217  1.00 83.25           H  
ATOM     98  C   ILE A  10      23.741  -9.110   4.007  1.00 83.25           C  
ATOM     99  CB  ILE A  10      21.698  -9.998   5.261  1.00 83.25           C  
ATOM    100  HB  ILE A  10      21.270  -8.998   5.330  1.00 83.25           H  
ATOM    101  O   ILE A  10      23.405  -7.943   3.794  1.00 83.25           O  
ATOM    102  CG1 ILE A  10      21.234 -10.821   6.488  1.00 83.25           C  
ATOM    103 HG12 ILE A  10      21.642 -10.379   7.396  1.00 83.25           H  
ATOM    104 HG13 ILE A  10      21.619 -11.838   6.409  1.00 83.25           H  
ATOM    105  CG2 ILE A  10      21.195 -10.652   3.960  1.00 83.25           C  
ATOM    106 HG21 ILE A  10      20.106 -10.694   3.947  1.00 83.25           H  
ATOM    107 HG22 ILE A  10      21.496 -10.076   3.084  1.00 83.25           H  
ATOM    108 HG23 ILE A  10      21.587 -11.666   3.882  1.00 83.25           H  
ATOM    109  CD1 ILE A  10      19.711 -10.880   6.670  1.00 83.25           C  
ATOM    110 HD11 ILE A  10      19.482 -11.362   7.621  1.00 83.25           H  
ATOM    111 HD12 ILE A  10      19.298  -9.871   6.678  1.00 83.25           H  
ATOM    112 HD13 ILE A  10      19.248 -11.459   5.872  1.00 83.25           H  
ATOM    113  N   GLN A  11      24.542  -9.776   3.174  1.00 91.50           N  
ATOM    114  H   GLN A  11      24.794 -10.725   3.413  1.00 91.50           H  
ATOM    115  CA  GLN A  11      24.960  -9.239   1.882  1.00 91.50           C  
ATOM    116  HA  GLN A  11      25.000  -8.151   1.939  1.00 91.50           H  
ATOM    117  C   GLN A  11      23.938  -9.618   0.819  1.00 91.50           C  
ATOM    118  CB  GLN A  11      26.355  -9.743   1.492  1.00 91.50           C  
ATOM    119  HB2 GLN A  11      26.387 -10.830   1.555  1.00 91.50           H  
ATOM    120  HB3 GLN A  11      26.555  -9.446   0.462  1.00 91.50           H  
ATOM    121  O   GLN A  11      23.740 -10.797   0.547  1.00 91.50           O  
ATOM    122  CG  GLN A  11      27.439  -9.148   2.394  1.00 91.50           C  
ATOM    123  HG2 GLN A  11      27.306  -9.517   3.411  1.00 91.50           H  
ATOM    124  HG3 GLN A  11      27.332  -8.064   2.412  1.00 91.50           H  
ATOM    125  CD  GLN A  11      28.860  -9.477   1.942  1.00 91.50           C  
ATOM    126  NE2 GLN A  11      29.841  -8.926   2.622  1.00 91.50           N  
ATOM    127 HE21 GLN A  11      29.620  -8.385   3.446  1.00 91.50           H  
ATOM    128 HE22 GLN A  11      30.783  -9.183   2.363  1.00 91.50           H  
ATOM    129  OE1 GLN A  11      29.139 -10.198   0.989  1.00 91.50           O  
ATOM    130  N   TRP A  12      23.332  -8.623   0.184  1.00 94.19           N  
ATOM    131  H   TRP A  12      23.511  -7.675   0.480  1.00 94.19           H  
ATOM    132  CA  TRP A  12      22.348  -8.835  -0.873  1.00 94.19           C  
ATOM    133  HA  TRP A  12      21.832  -9.778  -0.698  1.00 94.19           H  
ATOM    134  C   TRP A  12      23.006  -8.916  -2.244  1.00 94.19           C  
ATOM    135  CB  TRP A  12      21.301  -7.729  -0.807  1.00 94.19           C  
ATOM    136  HB2 TRP A  12      20.647  -7.808  -1.675  1.00 94.19           H  
ATOM    137  HB3 TRP A  12      21.791  -6.755  -0.837  1.00 94.19           H  
ATOM    138  O   TRP A  12      23.904  -8.133  -2.560  1.00 94.19           O  
ATOM    139  CG  TRP A  12      20.457  -7.836   0.416  1.00 94.19           C  
ATOM    140  CD1 TRP A  12      20.682  -7.230   1.605  1.00 94.19           C  
ATOM    141  HD1 TRP A  12      21.497  -6.556   1.825  1.00 94.19           H  
ATOM    142  CD2 TRP A  12      19.298  -8.698   0.610  1.00 94.19           C  
ATOM    143  CE2 TRP A  12      18.867  -8.560   1.959  1.00 94.19           C  
ATOM    144  CE3 TRP A  12      18.589  -9.605  -0.208  1.00 94.19           C  
ATOM    145  HE3 TRP A  12      18.896  -9.751  -1.233  1.00 94.19           H  
ATOM    146  NE1 TRP A  12      19.735  -7.647   2.515  1.00 94.19           N  
ATOM    147  HE1 TRP A  12      19.679  -7.310   3.466  1.00 94.19           H  
ATOM    148  CH2 TRP A  12      17.085 -10.160   1.633  1.00 94.19           C  
ATOM    149  HH2 TRP A  12      16.244 -10.719   2.015  1.00 94.19           H  
ATOM    150  CZ2 TRP A  12      17.786  -9.279   2.472  1.00 94.19           C  
ATOM    151  HZ2 TRP A  12      17.510  -9.165   3.510  1.00 94.19           H  
ATOM    152  CZ3 TRP A  12      17.492 -10.327   0.299  1.00 94.19           C  
ATOM    153  HZ3 TRP A  12      16.963 -11.021  -0.337  1.00 94.19           H  
ATOM    154  N   CYS A  13      22.536  -9.844  -3.070  1.00 93.44           N  
ATOM    155  H   CYS A  13      21.805 -10.455  -2.734  1.00 93.44           H  
ATOM    156  CA  CYS A  13      22.972 -10.040  -4.443  1.00 93.44           C  
ATOM    157  HA  CYS A  13      23.701  -9.273  -4.701  1.00 93.44           H  
ATOM    158  C   CYS A  13      21.802  -9.921  -5.418  1.00 93.44           C  
ATOM    159  CB  CYS A  13      23.631 -11.415  -4.591  1.00 93.44           C  
ATOM    160  HB2 CYS A  13      23.853 -11.584  -5.645  1.00 93.44           H  
ATOM    161  HB3 CYS A  13      22.940 -12.186  -4.250  1.00 93.44           H  
ATOM    162  O   CYS A  13      20.681 -10.336  -5.122  1.00 93.44           O  
ATOM    163  SG  CYS A  13      25.164 -11.495  -3.634  1.00 93.44           S  
ATOM    164  HG  CYS A  13      24.569 -11.396  -2.443  1.00 93.44           H  
ATOM    165  N   PHE A  14      22.091  -9.424  -6.619  1.00 93.25           N  
ATOM    166  H   PHE A  14      23.028  -9.090  -6.796  1.00 93.25           H  
ATOM    167  CA  PHE A  14      21.165  -9.522  -7.744  1.00 93.25           C  
ATOM    168  HA  PHE A  14      20.195  -9.111  -7.463  1.00 93.25           H  
ATOM    169  C   PHE A  14      20.937 -10.988  -8.127  1.00 93.25           C  
ATOM    170  CB  PHE A  14      21.698  -8.693  -8.915  1.00 93.25           C  
ATOM    171  HB2 PHE A  14      21.809  -7.656  -8.597  1.00 93.25           H  
ATOM    172  HB3 PHE A  14      22.686  -9.059  -9.197  1.00 93.25           H  
ATOM    173  O   PHE A  14      21.903 -11.729  -8.337  1.00 93.25           O  
ATOM    174  CG  PHE A  14      20.790  -8.735 -10.124  1.00 93.25           C  
ATOM    175  CD1 PHE A  14      21.039  -9.657 -11.155  1.00 93.25           C  
ATOM    176  HD1 PHE A  14      21.880 -10.331 -11.083  1.00 93.25           H  
ATOM    177  CD2 PHE A  14      19.674  -7.882 -10.209  1.00 93.25           C  
ATOM    178  HD2 PHE A  14      19.463  -7.175  -9.420  1.00 93.25           H  
ATOM    179  CE1 PHE A  14      20.195  -9.715 -12.275  1.00 93.25           C  
ATOM    180  HE1 PHE A  14      20.391 -10.429 -13.061  1.00 93.25           H  
ATOM    181  CE2 PHE A  14      18.835  -7.935 -11.334  1.00 93.25           C  
ATOM    182  HE2 PHE A  14      17.986  -7.271 -11.411  1.00 93.25           H  
ATOM    183  CZ  PHE A  14      19.104  -8.839 -12.373  1.00 93.25           C  
ATOM    184  HZ  PHE A  14      18.468  -8.867 -13.245  1.00 93.25           H  
ATOM    185  N   SER A  15      19.669 -11.392  -8.223  1.00 92.00           N  
ATOM    186  H   SER A  15      18.924 -10.740  -8.023  1.00 92.00           H  
ATOM    187  CA  SER A  15      19.283 -12.698  -8.758  1.00 92.00           C  
ATOM    188  HA  SER A  15      20.151 -13.356  -8.792  1.00 92.00           H  
ATOM    189  C   SER A  15      18.791 -12.542 -10.194  1.00 92.00           C  
ATOM    190  CB  SER A  15      18.248 -13.370  -7.852  1.00 92.00           C  
ATOM    191  HB2 SER A  15      17.335 -12.777  -7.818  1.00 92.00           H  
ATOM    192  HB3 SER A  15      18.644 -13.469  -6.841  1.00 92.00           H  
ATOM    193  O   SER A  15      19.458 -12.998 -11.122  1.00 92.00           O  
ATOM    194  OG  SER A  15      17.938 -14.642  -8.363  1.00 92.00           O  
ATOM    195  HG  SER A  15      18.610 -15.284  -8.122  1.00 92.00           H  
ATOM    196  N   GLN A  16      17.685 -11.822 -10.390  1.00 92.69           N  
ATOM    197  H   GLN A  16      17.223 -11.399  -9.598  1.00 92.69           H  
ATOM    198  CA  GLN A  16      17.074 -11.654 -11.706  1.00 92.69           C  
ATOM    199  HA  GLN A  16      17.868 -11.560 -12.446  1.00 92.69           H  
ATOM    200  C   GLN A  16      16.215 -10.389 -11.801  1.00 92.69           C  
ATOM    201  CB  GLN A  16      16.257 -12.909 -12.058  1.00 92.69           C  
ATOM    202  HB2 GLN A  16      16.929 -13.764 -12.129  1.00 92.69           H  
ATOM    203  HB3 GLN A  16      15.803 -12.764 -13.038  1.00 92.69           H  
ATOM    204  O   GLN A  16      15.805  -9.809 -10.796  1.00 92.69           O  
ATOM    205  CG  GLN A  16      15.158 -13.233 -11.036  1.00 92.69           C  
ATOM    206  HG2 GLN A  16      15.607 -13.511 -10.082  1.00 92.69           H  
ATOM    207  HG3 GLN A  16      14.532 -12.353 -10.892  1.00 92.69           H  
ATOM    208  CD  GLN A  16      14.260 -14.369 -11.491  1.00 92.69           C  
ATOM    209  NE2 GLN A  16      13.215 -14.654 -10.762  1.00 92.69           N  
ATOM    210 HE21 GLN A  16      13.155 -14.294  -9.820  1.00 92.69           H  
ATOM    211 HE22 GLN A  16      12.577 -15.354 -11.113  1.00 92.69           H  
ATOM    212  OE1 GLN A  16      14.407 -14.964 -12.545  1.00 92.69           O  
ATOM    213  N   VAL A  17      15.912  -9.991 -13.037  1.00 93.31           N  
ATOM    214  H   VAL A  17      16.249 -10.544 -13.812  1.00 93.31           H  
ATOM    215  CA  VAL A  17      14.927  -8.956 -13.360  1.00 93.31           C  
ATOM    216  HA  VAL A  17      14.374  -8.715 -12.452  1.00 93.31           H  
ATOM    217  C   VAL A  17      13.935  -9.524 -14.370  1.00 93.31           C  
ATOM    218  CB  VAL A  17      15.600  -7.652 -13.835  1.00 93.31           C  
ATOM    219  HB  VAL A  17      16.317  -7.355 -13.069  1.00 93.31           H  
ATOM    220  O   VAL A  17      14.334 -10.186 -15.329  1.00 93.31           O  
ATOM    221  CG1 VAL A  17      16.368  -7.791 -15.158  1.00 93.31           C  
ATOM    222 HG11 VAL A  17      16.904  -6.866 -15.366  1.00 93.31           H  
ATOM    223 HG12 VAL A  17      17.083  -8.611 -15.099  1.00 93.31           H  
ATOM    224 HG13 VAL A  17      15.676  -7.986 -15.977  1.00 93.31           H  
ATOM    225  CG2 VAL A  17      14.588  -6.509 -13.970  1.00 93.31           C  
ATOM    226 HG21 VAL A  17      14.053  -6.380 -13.029  1.00 93.31           H  
ATOM    227 HG22 VAL A  17      13.869  -6.718 -14.762  1.00 93.31           H  
ATOM    228 HG23 VAL A  17      15.109  -5.579 -14.199  1.00 93.31           H  
ATOM    229  N   LYS A  18      12.644  -9.294 -14.143  1.00 92.69           N  
ATOM    230  H   LYS A  18      12.401  -8.767 -13.316  1.00 92.69           H  
ATOM    231  CA  LYS A  18      11.559  -9.619 -15.076  1.00 92.69           C  
ATOM    232  HA  LYS A  18      11.968 -10.113 -15.957  1.00 92.69           H  
ATOM    233  C   LYS A  18      10.900  -8.322 -15.538  1.00 92.69           C  
ATOM    234  CB  LYS A  18      10.526 -10.546 -14.412  1.00 92.69           C  
ATOM    235  HB2 LYS A  18       9.766 -10.808 -15.148  1.00 92.69           H  
ATOM    236  HB3 LYS A  18      10.022  -9.994 -13.618  1.00 92.69           H  
ATOM    237  O   LYS A  18      10.823  -7.379 -14.758  1.00 92.69           O  
ATOM    238  CG  LYS A  18      11.080 -11.841 -13.800  1.00 92.69           C  
ATOM    239  HG2 LYS A  18      10.249 -12.349 -13.312  1.00 92.69           H  
ATOM    240  HG3 LYS A  18      11.813 -11.604 -13.029  1.00 92.69           H  
ATOM    241  CD  LYS A  18      11.712 -12.799 -14.824  1.00 92.69           C  
ATOM    242  HD2 LYS A  18      12.677 -12.407 -15.146  1.00 92.69           H  
ATOM    243  HD3 LYS A  18      11.054 -12.917 -15.685  1.00 92.69           H  
ATOM    244  CE  LYS A  18      11.889 -14.147 -14.122  1.00 92.69           C  
ATOM    245  HE2 LYS A  18      10.903 -14.562 -13.910  1.00 92.69           H  
ATOM    246  HE3 LYS A  18      12.362 -13.969 -13.156  1.00 92.69           H  
ATOM    247  NZ  LYS A  18      12.698 -15.150 -14.861  1.00 92.69           N  
ATOM    248  HZ1 LYS A  18      13.675 -14.895 -14.851  1.00 92.69           H  
ATOM    249  HZ2 LYS A  18      12.368 -15.338 -15.797  1.00 92.69           H  
ATOM    250  HZ3 LYS A  18      12.671 -16.010 -14.332  1.00 92.69           H  
ATOM    251  N   GLY A  19      10.414  -8.291 -16.772  1.00 86.56           N  
ATOM    252  H   GLY A  19      10.579  -9.082 -17.379  1.00 86.56           H  
ATOM    253  CA  GLY A  19       9.816  -7.099 -17.380  1.00 86.56           C  
ATOM    254  HA2 GLY A  19       8.754  -7.273 -17.549  1.00 86.56           H  
ATOM    255  HA3 GLY A  19       9.907  -6.236 -16.720  1.00 86.56           H  
ATOM    256  C   GLY A  19      10.475  -6.737 -18.708  1.00 86.56           C  
ATOM    257  O   GLY A  19      11.506  -7.304 -19.082  1.00 86.56           O  
ATOM    258  N   ALA A  20       9.847  -5.821 -19.443  1.00 76.00           N  
ATOM    259  H   ALA A  20       9.038  -5.354 -19.059  1.00 76.00           H  
ATOM    260  CA  ALA A  20      10.344  -5.374 -20.738  1.00 76.00           C  
ATOM    261  HA  ALA A  20      10.543  -6.255 -21.348  1.00 76.00           H  
ATOM    262  C   ALA A  20      11.656  -4.596 -20.585  1.00 76.00           C  
ATOM    263  CB  ALA A  20       9.266  -4.547 -21.445  1.00 76.00           C  
ATOM    264  HB1 ALA A  20       8.352  -5.131 -21.551  1.00 76.00           H  
ATOM    265  HB2 ALA A  20       9.611  -4.251 -22.436  1.00 76.00           H  
ATOM    266  HB3 ALA A  20       9.050  -3.646 -20.872  1.00 76.00           H  
ATOM    267  O   ALA A  20      11.881  -3.893 -19.597  1.00 76.00           O  
ATOM    268  N   VAL A  21      12.549  -4.731 -21.568  1.00 69.25           N  
ATOM    269  H   VAL A  21      12.314  -5.295 -22.372  1.00 69.25           H  
ATOM    270  CA  VAL A  21      13.814  -3.986 -21.557  1.00 69.25           C  
ATOM    271  HA  VAL A  21      14.139  -3.976 -20.517  1.00 69.25           H  
ATOM    272  C   VAL A  21      13.622  -2.530 -21.967  1.00 69.25           C  
ATOM    273  CB  VAL A  21      14.933  -4.710 -22.328  1.00 69.25           C  
ATOM    274  HB  VAL A  21      14.556  -5.005 -23.307  1.00 69.25           H  
ATOM    275  O   VAL A  21      14.420  -1.706 -21.532  1.00 69.25           O  
ATOM    276  CG1 VAL A  21      16.231  -3.909 -22.528  1.00 69.25           C  
ATOM    277 HG11 VAL A  21      16.031  -3.025 -23.134  1.00 69.25           H  
ATOM    278 HG12 VAL A  21      16.952  -4.519 -23.073  1.00 69.25           H  
ATOM    279 HG13 VAL A  21      16.667  -3.606 -21.576  1.00 69.25           H  
ATOM    280  CG2 VAL A  21      15.320  -5.972 -21.541  1.00 69.25           C  
ATOM    281 HG21 VAL A  21      14.448  -6.609 -21.392  1.00 69.25           H  
ATOM    282 HG22 VAL A  21      16.070  -6.538 -22.093  1.00 69.25           H  
ATOM    283 HG23 VAL A  21      15.724  -5.695 -20.567  1.00 69.25           H  
ATOM    284  N   ASP A  22      12.567  -2.259 -22.731  1.00 66.12           N  
ATOM    285  H   ASP A  22      11.904  -2.993 -22.935  1.00 66.12           H  
ATOM    286  CA  ASP A  22      12.308  -0.982 -23.380  1.00 66.12           C  
ATOM    287  HA  ASP A  22      13.213  -0.726 -23.931  1.00 66.12           H  
ATOM    288  C   ASP A  22      12.044   0.158 -22.392  1.00 66.12           C  
ATOM    289  CB  ASP A  22      11.142  -1.139 -24.378  1.00 66.12           C  
ATOM    290  HB2 ASP A  22      10.243  -0.671 -23.977  1.00 66.12           H  
ATOM    291  HB3 ASP A  22      10.922  -2.197 -24.524  1.00 66.12           H  
ATOM    292  O   ASP A  22      11.440  -0.049 -21.334  1.00 66.12           O  
ATOM    293  CG  ASP A  22      11.467  -0.522 -25.739  1.00 66.12           C  
ATOM    294  OD1 ASP A  22      12.280   0.429 -25.760  1.00 66.12           O  
ATOM    295  OD2 ASP A  22      10.983  -1.087 -26.745  1.00 66.12           O  
ATOM    296  N   ASP A  23      12.505   1.351 -22.767  1.00 64.19           N  
ATOM    297  H   ASP A  23      12.899   1.431 -23.693  1.00 64.19           H  
ATOM    298  CA  ASP A  23      12.303   2.581 -21.995  1.00 64.19           C  
ATOM    299  HA  ASP A  23      12.387   2.355 -20.932  1.00 64.19           H  
ATOM    300  C   ASP A  23      10.892   3.158 -22.216  1.00 64.19           C  
ATOM    301  CB  ASP A  23      13.385   3.618 -22.355  1.00 64.19           C  
ATOM    302  HB2 ASP A  23      13.073   4.587 -21.968  1.00 64.19           H  
ATOM    303  HB3 ASP A  23      13.449   3.704 -23.440  1.00 64.19           H  
ATOM    304  O   ASP A  23      10.360   3.832 -21.331  1.00 64.19           O  
ATOM    305  CG  ASP A  23      14.782   3.327 -21.776  1.00 64.19           C  
ATOM    306  OD1 ASP A  23      14.881   2.769 -20.655  1.00 64.19           O  
ATOM    307  OD2 ASP A  23      15.778   3.730 -22.422  1.00 64.19           O  
ATOM    308  N   ASP A  24      10.261   2.855 -23.357  1.00 74.88           N  
ATOM    309  H   ASP A  24      10.758   2.312 -24.049  1.00 74.88           H  
ATOM    310  CA  ASP A  24       8.879   3.239 -23.668  1.00 74.88           C  
ATOM    311  HA  ASP A  24       8.712   4.253 -23.305  1.00 74.88           H  
ATOM    312  C   ASP A  24       7.886   2.343 -22.912  1.00 74.88           C  
ATOM    313  CB  ASP A  24       8.636   3.249 -25.189  1.00 74.88           C  
ATOM    314  HB2 ASP A  24       7.561   3.221 -25.368  1.00 74.88           H  
ATOM    315  HB3 ASP A  24       9.072   2.354 -25.631  1.00 74.88           H  
ATOM    316  O   ASP A  24       7.289   1.403 -23.440  1.00 74.88           O  
ATOM    317  CG  ASP A  24       9.171   4.499 -25.905  1.00 74.88           C  
ATOM    318  OD1 ASP A  24       9.403   5.532 -25.234  1.00 74.88           O  
ATOM    319  OD2 ASP A  24       9.284   4.445 -27.151  1.00 74.88           O  
ATOM    320  N   VAL A  25       7.730   2.628 -21.621  1.00 81.00           N  
ATOM    321  H   VAL A  25       8.327   3.348 -21.240  1.00 81.00           H  
ATOM    322  CA  VAL A  25       6.834   1.889 -20.733  1.00 81.00           C  
ATOM    323  HA  VAL A  25       6.856   0.840 -21.030  1.00 81.00           H  
ATOM    324  C   VAL A  25       5.399   2.391 -20.870  1.00 81.00           C  
ATOM    325  CB  VAL A  25       7.313   1.972 -19.276  1.00 81.00           C  
ATOM    326  HB  VAL A  25       7.250   3.000 -18.918  1.00 81.00           H  
ATOM    327  O   VAL A  25       5.103   3.541 -20.543  1.00 81.00           O  
ATOM    328  CG1 VAL A  25       6.422   1.099 -18.393  1.00 81.00           C  
ATOM    329 HG11 VAL A  25       6.867   1.012 -17.402  1.00 81.00           H  
ATOM    330 HG12 VAL A  25       6.301   0.114 -18.845  1.00 81.00           H  
ATOM    331 HG13 VAL A  25       5.441   1.562 -18.286  1.00 81.00           H  
ATOM    332  CG2 VAL A  25       8.772   1.514 -19.142  1.00 81.00           C  
ATOM    333 HG21 VAL A  25       8.947   0.625 -19.748  1.00 81.00           H  
ATOM    334 HG22 VAL A  25       9.432   2.299 -19.514  1.00 81.00           H  
ATOM    335 HG23 VAL A  25       9.031   1.331 -18.099  1.00 81.00           H  
ATOM    336  N   ALA A  26       4.485   1.511 -21.284  1.00 88.81           N  
ATOM    337  H   ALA A  26       4.777   0.585 -21.562  1.00 88.81           H  
ATOM    338  CA  ALA A  26       3.057   1.801 -21.243  1.00 88.81           C  
ATOM    339  HA  ALA A  26       2.894   2.780 -21.693  1.00 88.81           H  
ATOM    340  C   ALA A  26       2.553   1.848 -19.793  1.00 88.81           C  
ATOM    341  CB  ALA A  26       2.298   0.760 -22.073  1.00 88.81           C  
ATOM    342  HB1 ALA A  26       1.235   1.001 -22.088  1.00 88.81           H  
ATOM    343  HB2 ALA A  26       2.677   0.755 -23.095  1.00 88.81           H  
ATOM    344  HB3 ALA A  26       2.432  -0.231 -21.640  1.00 88.81           H  
ATOM    345  O   ALA A  26       2.961   1.044 -18.953  1.00 88.81           O  
ATOM    346  N   GLU A  27       1.611   2.749 -19.502  1.00 91.50           N  
ATOM    347  H   GLU A  27       1.328   3.413 -20.207  1.00 91.50           H  
ATOM    348  CA  GLU A  27       1.040   2.872 -18.156  1.00 91.50           C  
ATOM    349  HA  GLU A  27       1.850   3.108 -17.465  1.00 91.50           H  
ATOM    350  C   GLU A  27       0.412   1.558 -17.667  1.00 91.50           C  
ATOM    351  CB  GLU A  27       0.038   4.035 -18.124  1.00 91.50           C  
ATOM    352  HB2 GLU A  27      -0.744   3.877 -18.867  1.00 91.50           H  
ATOM    353  HB3 GLU A  27       0.580   4.950 -18.364  1.00 91.50           H  
ATOM    354  O   GLU A  27       0.579   1.204 -16.502  1.00 91.50           O  
ATOM    355  CG  GLU A  27      -0.594   4.162 -16.731  1.00 91.50           C  
ATOM    356  HG2 GLU A  27      -1.346   3.383 -16.604  1.00 91.50           H  
ATOM    357  HG3 GLU A  27       0.188   3.993 -15.990  1.00 91.50           H  
ATOM    358  CD  GLU A  27      -1.221   5.522 -16.429  1.00 91.50           C  
ATOM    359  OE1 GLU A  27      -1.349   5.770 -15.200  1.00 91.50           O  
ATOM    360  OE2 GLU A  27      -1.451   6.311 -17.369  1.00 91.50           O  
ATOM    361  N   ALA A  28      -0.214   0.796 -18.568  1.00 93.75           N  
ATOM    362  H   ALA A  28      -0.311   1.157 -19.506  1.00 93.75           H  
ATOM    363  CA  ALA A  28      -0.798  -0.512 -18.282  1.00 93.75           C  
ATOM    364  HA  ALA A  28      -1.560  -0.394 -17.511  1.00 93.75           H  
ATOM    365  C   ALA A  28       0.225  -1.550 -17.775  1.00 93.75           C  
ATOM    366  CB  ALA A  28      -1.479  -0.998 -19.567  1.00 93.75           C  
ATOM    367  HB1 ALA A  28      -2.260  -0.297 -19.863  1.00 93.75           H  
ATOM    368  HB2 ALA A  28      -0.746  -1.091 -20.369  1.00 93.75           H  
ATOM    369  HB3 ALA A  28      -1.936  -1.972 -19.395  1.00 93.75           H  
ATOM    370  O   ALA A  28      -0.133  -2.446 -17.015  1.00 93.75           O  
ATOM    371  N   ASP A  29       1.503  -1.429 -18.143  1.00 94.44           N  
ATOM    372  H   ASP A  29       1.779  -0.632 -18.700  1.00 94.44           H  
ATOM    373  CA  ASP A  29       2.550  -2.371 -17.732  1.00 94.44           C  
ATOM    374  HA  ASP A  29       2.107  -3.362 -17.627  1.00 94.44           H  
ATOM    375  C   ASP A  29       3.166  -2.029 -16.364  1.00 94.44           C  
ATOM    376  CB  ASP A  29       3.638  -2.456 -18.815  1.00 94.44           C  
ATOM    377  HB2 ASP A  29       4.038  -1.459 -18.997  1.00 94.44           H  
ATOM    378  HB3 ASP A  29       4.456  -3.073 -18.445  1.00 94.44           H  
ATOM    379  O   ASP A  29       4.036  -2.755 -15.876  1.00 94.44           O  
ATOM    380  CG  ASP A  29       3.169  -3.075 -20.137  1.00 94.44           C  
ATOM    381  OD1 ASP A  29       2.472  -4.120 -20.106  1.00 94.44           O  
ATOM    382  OD2 ASP A  29       3.600  -2.570 -21.191  1.00 94.44           O  
ATOM    383  N   ILE A  30       2.751  -0.928 -15.727  1.00 95.50           N  
ATOM    384  H   ILE A  30       2.016  -0.379 -16.150  1.00 95.50           H  
ATOM    385  CA  ILE A  30       3.246  -0.547 -14.402  1.00 95.50           C  
ATOM    386  HA  ILE A  30       4.334  -0.621 -14.420  1.00 95.50           H  
ATOM    387  C   ILE A  30       2.719  -1.540 -13.364  1.00 95.50           C  
ATOM    388  CB  ILE A  30       2.876   0.910 -14.050  1.00 95.50           C  
ATOM    389  HB  ILE A  30       1.792   1.009 -14.109  1.00 95.50           H  
ATOM    390  O   ILE A  30       1.511  -1.655 -13.157  1.00 95.50           O  
ATOM    391  CG1 ILE A  30       3.517   1.881 -15.068  1.00 95.50           C  
ATOM    392 HG12 ILE A  30       4.601   1.769 -15.036  1.00 95.50           H  
ATOM    393 HG13 ILE A  30       3.192   1.617 -16.074  1.00 95.50           H  
ATOM    394  CG2 ILE A  30       3.311   1.253 -12.609  1.00 95.50           C  
ATOM    395 HG21 ILE A  30       4.387   1.114 -12.498  1.00 95.50           H  
ATOM    396 HG22 ILE A  30       3.047   2.280 -12.360  1.00 95.50           H  
ATOM    397 HG23 ILE A  30       2.799   0.609 -11.893  1.00 95.50           H  
ATOM    398  CD1 ILE A  30       3.169   3.359 -14.851  1.00 95.50           C  
ATOM    399 HD11 ILE A  30       2.090   3.476 -14.755  1.00 95.50           H  
ATOM    400 HD12 ILE A  30       3.514   3.937 -15.708  1.00 95.50           H  
ATOM    401 HD13 ILE A  30       3.663   3.742 -13.958  1.00 95.50           H  
ATOM    402  N   ILE A  31       3.635  -2.208 -12.663  1.00 97.12           N  
ATOM    403  H   ILE A  31       4.606  -2.015 -12.859  1.00 97.12           H  
ATOM    404  CA  ILE A  31       3.326  -3.128 -11.570  1.00 97.12           C  
ATOM    405  HA  ILE A  31       2.582  -3.842 -11.922  1.00 97.12           H  
ATOM    406  C   ILE A  31       2.731  -2.327 -10.408  1.00 97.12           C  
ATOM    407  CB  ILE A  31       4.582  -3.914 -11.134  1.00 97.12           C  
ATOM    408  HB  ILE A  31       5.336  -3.191 -10.821  1.00 97.12           H  
ATOM    409  O   ILE A  31       3.357  -1.403  -9.885  1.00 97.12           O  
ATOM    410  CG1 ILE A  31       5.166  -4.735 -12.308  1.00 97.12           C  
ATOM    411 HG12 ILE A  31       4.444  -5.491 -12.617  1.00 97.12           H  
ATOM    412 HG13 ILE A  31       5.342  -4.075 -13.158  1.00 97.12           H  
ATOM    413  CG2 ILE A  31       4.251  -4.829  -9.937  1.00 97.12           C  
ATOM    414 HG21 ILE A  31       5.128  -5.403  -9.635  1.00 97.12           H  
ATOM    415 HG22 ILE A  31       3.450  -5.518 -10.205  1.00 97.12           H  
ATOM    416 HG23 ILE A  31       3.937  -4.238  -9.076  1.00 97.12           H  
ATOM    417  CD1 ILE A  31       6.504  -5.418 -11.994  1.00 97.12           C  
ATOM    418 HD11 ILE A  31       7.201  -4.694 -11.572  1.00 97.12           H  
ATOM    419 HD12 ILE A  31       6.925  -5.818 -12.916  1.00 97.12           H  
ATOM    420 HD13 ILE A  31       6.358  -6.241 -11.295  1.00 97.12           H  
ATOM    421  N   SER A  32       1.531  -2.712  -9.989  1.00 97.88           N  
ATOM    422  H   SER A  32       1.079  -3.468 -10.483  1.00 97.88           H  
ATOM    423  CA  SER A  32       0.736  -2.049  -8.953  1.00 97.88           C  
ATOM    424  HA  SER A  32       1.214  -1.112  -8.668  1.00 97.88           H  
ATOM    425  C   SER A  32       0.590  -2.873  -7.672  1.00 97.88           C  
ATOM    426  CB  SER A  32      -0.635  -1.716  -9.538  1.00 97.88           C  
ATOM    427  HB2 SER A  32      -1.276  -1.287  -8.768  1.00 97.88           H  
ATOM    428  HB3 SER A  32      -0.513  -0.990 -10.343  1.00 97.88           H  
ATOM    429  O   SER A  32       0.048  -2.381  -6.686  1.00 97.88           O  
ATOM    430  OG  SER A  32      -1.231  -2.883 -10.059  1.00 97.88           O  
ATOM    431  HG  SER A  32      -2.045  -3.034  -9.572  1.00 97.88           H  
ATOM    432  N   THR A  33       1.050  -4.128  -7.660  1.00 98.19           N  
ATOM    433  H   THR A  33       1.407  -4.508  -8.526  1.00 98.19           H  
ATOM    434  CA  THR A  33       1.106  -4.967  -6.454  1.00 98.19           C  
ATOM    435  HA  THR A  33       1.511  -4.359  -5.645  1.00 98.19           H  
ATOM    436  C   THR A  33       2.034  -6.170  -6.657  1.00 98.19           C  
ATOM    437  CB  THR A  33      -0.311  -5.413  -6.041  1.00 98.19           C  
ATOM    438  HB  THR A  33      -0.946  -4.533  -5.942  1.00 98.19           H  
ATOM    439  O   THR A  33       2.201  -6.649  -7.781  1.00 98.19           O  
ATOM    440  CG2 THR A  33      -0.980  -6.354  -7.039  1.00 98.19           C  
ATOM    441 HG21 THR A  33      -1.014  -5.879  -8.019  1.00 98.19           H  
ATOM    442 HG22 THR A  33      -0.437  -7.298  -7.098  1.00 98.19           H  
ATOM    443 HG23 THR A  33      -2.003  -6.540  -6.710  1.00 98.19           H  
ATOM    444  OG1 THR A  33      -0.296  -6.053  -4.783  1.00 98.19           O  
ATOM    445  HG1 THR A  33      -0.047  -5.384  -4.142  1.00 98.19           H  
ATOM    446  N   VAL A  34       2.637  -6.670  -5.575  1.00 98.44           N  
ATOM    447  H   VAL A  34       2.418  -6.269  -4.674  1.00 98.44           H  
ATOM    448  CA  VAL A  34       3.534  -7.839  -5.558  1.00 98.44           C  
ATOM    449  HA  VAL A  34       3.323  -8.473  -6.419  1.00 98.44           H  
ATOM    450  C   VAL A  34       3.284  -8.636  -4.279  1.00 98.44           C  
ATOM    451  CB  VAL A  34       5.015  -7.410  -5.605  1.00 98.44           C  
ATOM    452  HB  VAL A  34       5.251  -6.835  -4.709  1.00 98.44           H  
ATOM    453  O   VAL A  34       3.268  -8.047  -3.205  1.00 98.44           O  
ATOM    454  CG1 VAL A  34       5.953  -8.621  -5.649  1.00 98.44           C  
ATOM    455 HG11 VAL A  34       5.847  -9.203  -4.734  1.00 98.44           H  
ATOM    456 HG12 VAL A  34       5.719  -9.249  -6.509  1.00 98.44           H  
ATOM    457 HG13 VAL A  34       6.988  -8.285  -5.712  1.00 98.44           H  
ATOM    458  CG2 VAL A  34       5.341  -6.531  -6.816  1.00 98.44           C  
ATOM    459 HG21 VAL A  34       5.000  -7.005  -7.737  1.00 98.44           H  
ATOM    460 HG22 VAL A  34       4.847  -5.564  -6.715  1.00 98.44           H  
ATOM    461 HG23 VAL A  34       6.417  -6.364  -6.866  1.00 98.44           H  
ATOM    462  N   GLU A  35       3.122  -9.958  -4.373  1.00 97.88           N  
ATOM    463  H   GLU A  35       3.107 -10.376  -5.292  1.00 97.88           H  
ATOM    464  CA  GLU A  35       2.806 -10.807  -3.216  1.00 97.88           C  
ATOM    465  HA  GLU A  35       3.239 -10.362  -2.320  1.00 97.88           H  
ATOM    466  C   GLU A  35       3.348 -12.241  -3.372  1.00 97.88           C  
ATOM    467  CB  GLU A  35       1.277 -10.836  -3.037  1.00 97.88           C  
ATOM    468  HB2 GLU A  35       0.840 -11.379  -3.874  1.00 97.88           H  
ATOM    469  HB3 GLU A  35       0.875  -9.823  -3.066  1.00 97.88           H  
ATOM    470  O   GLU A  35       3.010 -12.952  -4.326  1.00 97.88           O  
ATOM    471  CG  GLU A  35       0.829 -11.514  -1.735  1.00 97.88           C  
ATOM    472  HG2 GLU A  35      -0.217 -11.795  -1.856  1.00 97.88           H  
ATOM    473  HG3 GLU A  35       1.391 -12.437  -1.592  1.00 97.88           H  
ATOM    474  CD  GLU A  35       0.950 -10.648  -0.476  1.00 97.88           C  
ATOM    475  OE1 GLU A  35       0.305 -11.024   0.530  1.00 97.88           O  
ATOM    476  OE2 GLU A  35       1.532  -9.543  -0.511  1.00 97.88           O  
ATOM    477  N   PHE A  36       4.130 -12.711  -2.394  1.00 98.12           N  
ATOM    478  H   PHE A  36       4.317 -12.112  -1.602  1.00 98.12           H  
ATOM    479  CA  PHE A  36       4.495 -14.128  -2.274  1.00 98.12           C  
ATOM    480  HA  PHE A  36       4.713 -14.523  -3.266  1.00 98.12           H  
ATOM    481  C   PHE A  36       3.343 -14.952  -1.691  1.00 98.12           C  
ATOM    482  CB  PHE A  36       5.753 -14.301  -1.411  1.00 98.12           C  
ATOM    483  HB2 PHE A  36       5.651 -13.715  -0.499  1.00 98.12           H  
ATOM    484  HB3 PHE A  36       5.827 -15.346  -1.109  1.00 98.12           H  
ATOM    485  O   PHE A  36       2.605 -14.492  -0.820  1.00 98.12           O  
ATOM    486  CG  PHE A  36       7.045 -13.942  -2.115  1.00 98.12           C  
ATOM    487  CD1 PHE A  36       7.620 -14.842  -3.031  1.00 98.12           C  
ATOM    488  HD1 PHE A  36       7.143 -15.788  -3.241  1.00 98.12           H  
ATOM    489  CD2 PHE A  36       7.682 -12.716  -1.848  1.00 98.12           C  
ATOM    490  HD2 PHE A  36       7.258 -12.038  -1.123  1.00 98.12           H  
ATOM    491  CE1 PHE A  36       8.822 -14.512  -3.680  1.00 98.12           C  
ATOM    492  HE1 PHE A  36       9.259 -15.209  -4.380  1.00 98.12           H  
ATOM    493  CE2 PHE A  36       8.880 -12.382  -2.506  1.00 98.12           C  
ATOM    494  HE2 PHE A  36       9.368 -11.442  -2.296  1.00 98.12           H  
ATOM    495  CZ  PHE A  36       9.451 -13.281  -3.423  1.00 98.12           C  
ATOM    496  HZ  PHE A  36      10.375 -13.033  -3.923  1.00 98.12           H  
ATOM    497  N   ASN A  37       3.208 -16.204  -2.121  1.00 97.50           N  
ATOM    498  H   ASN A  37       3.844 -16.546  -2.827  1.00 97.50           H  
ATOM    499  CA  ASN A  37       2.328 -17.150  -1.443  1.00 97.50           C  
ATOM    500  HA  ASN A  37       1.408 -16.623  -1.193  1.00 97.50           H  
ATOM    501  C   ASN A  37       2.942 -17.619  -0.107  1.00 97.50           C  
ATOM    502  CB  ASN A  37       1.954 -18.299  -2.402  1.00 97.50           C  
ATOM    503  HB2 ASN A  37       1.036 -18.764  -2.044  1.00 97.50           H  
ATOM    504  HB3 ASN A  37       1.753 -17.896  -3.395  1.00 97.50           H  
ATOM    505  O   ASN A  37       4.112 -17.390   0.185  1.00 97.50           O  
ATOM    506  CG  ASN A  37       3.022 -19.372  -2.522  1.00 97.50           C  
ATOM    507  ND2 ASN A  37       2.646 -20.599  -2.784  1.00 97.50           N  
ATOM    508 HD21 ASN A  37       3.380 -21.293  -2.763  1.00 97.50           H  
ATOM    509 HD22 ASN A  37       1.687 -20.822  -3.009  1.00 97.50           H  
ATOM    510  OD1 ASN A  37       4.201 -19.156  -2.328  1.00 97.50           O  
ATOM    511  N   HIS A  38       2.164 -18.344   0.700  1.00 94.38           N  
ATOM    512  H   HIS A  38       1.185 -18.420   0.465  1.00 94.38           H  
ATOM    513  CA  HIS A  38       2.578 -18.806   2.034  1.00 94.38           C  
ATOM    514  HA  HIS A  38       2.777 -17.936   2.660  1.00 94.38           H  
ATOM    515  C   HIS A  38       3.840 -19.690   2.053  1.00 94.38           C  
ATOM    516  CB  HIS A  38       1.423 -19.608   2.644  1.00 94.38           C  
ATOM    517  HB2 HIS A  38       1.727 -19.958   3.630  1.00 94.38           H  
ATOM    518  HB3 HIS A  38       1.227 -20.485   2.027  1.00 94.38           H  
ATOM    519  O   HIS A  38       4.569 -19.710   3.046  1.00 94.38           O  
ATOM    520  CG  HIS A  38       0.142 -18.833   2.800  1.00 94.38           C  
ATOM    521  CD2 HIS A  38      -0.242 -18.134   3.913  1.00 94.38           C  
ATOM    522  HD2 HIS A  38       0.331 -18.013   4.821  1.00 94.38           H  
ATOM    523  ND1 HIS A  38      -0.891 -18.749   1.888  1.00 94.38           N  
ATOM    524  HD1 HIS A  38      -0.961 -19.204   0.989  1.00 94.38           H  
ATOM    525  CE1 HIS A  38      -1.868 -18.016   2.447  1.00 94.38           C  
ATOM    526  HE1 HIS A  38      -2.829 -17.808   2.000  1.00 94.38           H  
ATOM    527  NE2 HIS A  38      -1.525 -17.639   3.685  1.00 94.38           N  
ATOM    528  N   SER A  39       4.094 -20.470   0.994  1.00 94.44           N  
ATOM    529  H   SER A  39       3.506 -20.402   0.176  1.00 94.44           H  
ATOM    530  CA  SER A  39       5.333 -21.253   0.885  1.00 94.44           C  
ATOM    531  HA  SER A  39       5.608 -21.594   1.883  1.00 94.44           H  
ATOM    532  C   SER A  39       6.510 -20.416   0.386  1.00 94.44           C  
ATOM    533  CB  SER A  39       5.146 -22.514   0.023  1.00 94.44           C  
ATOM    534  HB2 SER A  39       4.374 -23.139   0.472  1.00 94.44           H  
ATOM    535  HB3 SER A  39       6.080 -23.075   0.022  1.00 94.44           H  
ATOM    536  O   SER A  39       7.648 -20.781   0.673  1.00 94.44           O  
ATOM    537  OG  SER A  39       4.786 -22.242  -1.318  1.00 94.44           O  
ATOM    538  HG  SER A  39       4.945 -23.034  -1.837  1.00 94.44           H  
ATOM    539  N   GLY A  40       6.214 -19.315  -0.309  1.00 96.25           N  
ATOM    540  H   GLY A  40       5.240 -19.082  -0.440  1.00 96.25           H  
ATOM    541  CA  GLY A  40       7.131 -18.468  -1.054  1.00 96.25           C  
ATOM    542  HA2 GLY A  40       8.026 -18.334  -0.447  1.00 96.25           H  
ATOM    543  HA3 GLY A  40       6.666 -17.493  -1.198  1.00 96.25           H  
ATOM    544  C   GLY A  40       7.503 -19.011  -2.438  1.00 96.25           C  
ATOM    545  O   GLY A  40       8.128 -18.315  -3.226  1.00 96.25           O  
ATOM    546  N   GLU A  41       7.047 -20.216  -2.788  1.00 95.31           N  
ATOM    547  H   GLU A  41       6.459 -20.705  -2.128  1.00 95.31           H  
ATOM    548  CA  GLU A  41       7.332 -20.848  -4.081  1.00 95.31           C  
ATOM    549  HA  GLU A  41       8.407 -20.827  -4.261  1.00 95.31           H  
ATOM    550  C   GLU A  41       6.647 -20.151  -5.256  1.00 95.31           C  
ATOM    551  CB  GLU A  41       6.839 -22.296  -4.061  1.00 95.31           C  
ATOM    552  HB2 GLU A  41       7.018 -22.749  -5.037  1.00 95.31           H  
ATOM    553  HB3 GLU A  41       5.764 -22.287  -3.881  1.00 95.31           H  
ATOM    554  O   GLU A  41       7.088 -20.320  -6.392  1.00 95.31           O  
ATOM    555  CG  GLU A  41       7.547 -23.147  -3.002  1.00 95.31           C  
ATOM    556  HG2 GLU A  41       8.604 -23.216  -3.259  1.00 95.31           H  
ATOM    557  HG3 GLU A  41       7.468 -22.676  -2.022  1.00 95.31           H  
ATOM    558  CD  GLU A  41       6.936 -24.543  -2.911  1.00 95.31           C  
ATOM    559  OE1 GLU A  41       7.730 -25.503  -2.767  1.00 95.31           O  
ATOM    560  OE2 GLU A  41       5.692 -24.639  -2.964  1.00 95.31           O  
ATOM    561  N   LEU A  42       5.564 -19.412  -4.999  1.00 97.25           N  
ATOM    562  H   LEU A  42       5.314 -19.269  -4.031  1.00 97.25           H  
ATOM    563  CA  LEU A  42       4.864 -18.612  -5.996  1.00 97.25           C  
ATOM    564  HA  LEU A  42       5.377 -18.728  -6.951  1.00 97.25           H  
ATOM    565  C   LEU A  42       4.927 -17.134  -5.624  1.00 97.25           C  
ATOM    566  CB  LEU A  42       3.407 -19.071  -6.181  1.00 97.25           C  
ATOM    567  HB2 LEU A  42       2.939 -18.428  -6.925  1.00 97.25           H  
ATOM    568  HB3 LEU A  42       2.876 -18.923  -5.241  1.00 97.25           H  
ATOM    569  O   LEU A  42       4.699 -16.758  -4.475  1.00 97.25           O  
ATOM    570  CG  LEU A  42       3.236 -20.533  -6.623  1.00 97.25           C  
ATOM    571  HG  LEU A  42       3.707 -21.197  -5.898  1.00 97.25           H  
ATOM    572  CD1 LEU A  42       1.751 -20.876  -6.685  1.00 97.25           C  
ATOM    573 HD11 LEU A  42       1.295 -20.720  -5.708  1.00 97.25           H  
ATOM    574 HD12 LEU A  42       1.657 -21.925  -6.968  1.00 97.25           H  
ATOM    575 HD13 LEU A  42       1.254 -20.251  -7.426  1.00 97.25           H  
ATOM    576  CD2 LEU A  42       3.826 -20.801  -8.005  1.00 97.25           C  
ATOM    577 HD21 LEU A  42       3.610 -21.822  -8.320  1.00 97.25           H  
ATOM    578 HD22 LEU A  42       3.416 -20.105  -8.737  1.00 97.25           H  
ATOM    579 HD23 LEU A  42       4.907 -20.674  -7.960  1.00 97.25           H  
ATOM    580  N   LEU A  43       5.170 -16.301  -6.626  1.00 98.19           N  
ATOM    581  H   LEU A  43       5.349 -16.708  -7.533  1.00 98.19           H  
ATOM    582  CA  LEU A  43       5.190 -14.848  -6.536  1.00 98.19           C  
ATOM    583  HA  LEU A  43       4.891 -14.524  -5.539  1.00 98.19           H  
ATOM    584  C   LEU A  43       4.197 -14.296  -7.554  1.00 98.19           C  
ATOM    585  CB  LEU A  43       6.633 -14.393  -6.802  1.00 98.19           C  
ATOM    586  HB2 LEU A  43       7.272 -14.810  -6.024  1.00 98.19           H  
ATOM    587  HB3 LEU A  43       6.960 -14.812  -7.753  1.00 98.19           H  
ATOM    588  O   LEU A  43       4.368 -14.521  -8.747  1.00 98.19           O  
ATOM    589  CG  LEU A  43       6.836 -12.871  -6.854  1.00 98.19           C  
ATOM    590  HG  LEU A  43       6.246 -12.442  -7.664  1.00 98.19           H  
ATOM    591  CD1 LEU A  43       6.442 -12.195  -5.544  1.00 98.19           C  
ATOM    592 HD11 LEU A  43       6.859 -12.740  -4.697  1.00 98.19           H  
ATOM    593 HD12 LEU A  43       6.828 -11.176  -5.523  1.00 98.19           H  
ATOM    594 HD13 LEU A  43       5.356 -12.160  -5.456  1.00 98.19           H  
ATOM    595  CD2 LEU A  43       8.310 -12.590  -7.135  1.00 98.19           C  
ATOM    596 HD21 LEU A  43       8.576 -13.003  -8.108  1.00 98.19           H  
ATOM    597 HD22 LEU A  43       8.486 -11.514  -7.138  1.00 98.19           H  
ATOM    598 HD23 LEU A  43       8.930 -13.048  -6.365  1.00 98.19           H  
ATOM    599  N   ALA A  44       3.159 -13.598  -7.107  1.00 98.62           N  
ATOM    600  H   ALA A  44       3.103 -13.388  -6.121  1.00 98.62           H  
ATOM    601  CA  ALA A  44       2.220 -12.920  -7.994  1.00 98.62           C  
ATOM    602  HA  ALA A  44       2.292 -13.341  -8.997  1.00 98.62           H  
ATOM    603  C   ALA A  44       2.553 -11.433  -8.094  1.00 98.62           C  
ATOM    604  CB  ALA A  44       0.778 -13.130  -7.521  1.00 98.62           C  
ATOM    605  HB1 ALA A  44       0.470 -14.162  -7.694  1.00 98.62           H  
ATOM    606  HB2 ALA A  44       0.113 -12.486  -8.097  1.00 98.62           H  
ATOM    607  HB3 ALA A  44       0.688 -12.880  -6.464  1.00 98.62           H  
ATOM    608  O   ALA A  44       2.880 -10.792  -7.097  1.00 98.62           O  
ATOM    609  N   THR A  45       2.392 -10.877  -9.287  1.00 98.44           N  
ATOM    610  H   THR A  45       2.209 -11.475 -10.080  1.00 98.44           H  
ATOM    611  CA  THR A  45       2.365  -9.437  -9.530  1.00 98.44           C  
ATOM    612  HA  THR A  45       2.382  -8.912  -8.575  1.00 98.44           H  
ATOM    613  C   THR A  45       1.077  -9.066 -10.240  1.00 98.44           C  
ATOM    614  CB  THR A  45       3.570  -8.958 -10.347  1.00 98.44           C  
ATOM    615  HB  THR A  45       3.502  -7.878 -10.472  1.00 98.44           H  
ATOM    616  O   THR A  45       0.634  -9.803 -11.122  1.00 98.44           O  
ATOM    617  CG2 THR A  45       4.885  -9.295  -9.652  1.00 98.44           C  
ATOM    618 HG21 THR A  45       4.823  -9.020  -8.599  1.00 98.44           H  
ATOM    619 HG22 THR A  45       5.683  -8.727 -10.129  1.00 98.44           H  
ATOM    620 HG23 THR A  45       5.091 -10.363  -9.722  1.00 98.44           H  
ATOM    621  OG1 THR A  45       3.615  -9.569 -11.615  1.00 98.44           O  
ATOM    622  HG1 THR A  45       2.766  -9.427 -12.041  1.00 98.44           H  
ATOM    623  N   GLY A  46       0.501  -7.928  -9.876  1.00 98.31           N  
ATOM    624  H   GLY A  46       0.971  -7.358  -9.187  1.00 98.31           H  
ATOM    625  CA  GLY A  46      -0.569  -7.285 -10.632  1.00 98.31           C  
ATOM    626  HA2 GLY A  46      -1.412  -7.059  -9.978  1.00 98.31           H  
ATOM    627  HA3 GLY A  46      -0.919  -7.942 -11.428  1.00 98.31           H  
ATOM    628  C   GLY A  46      -0.073  -5.985 -11.248  1.00 98.31           C  
ATOM    629  O   GLY A  46       0.840  -5.364 -10.699  1.00 98.31           O  
ATOM    630  N   ASP A  47      -0.660  -5.581 -12.368  1.00 97.75           N  
ATOM    631  H   ASP A  47      -1.367  -6.158 -12.802  1.00 97.75           H  
ATOM    632  CA  ASP A  47      -0.349  -4.316 -13.031  1.00 97.75           C  
ATOM    633  HA  ASP A  47       0.322  -3.744 -12.391  1.00 97.75           H  
ATOM    634  C   ASP A  47      -1.576  -3.408 -13.208  1.00 97.75           C  
ATOM    635  CB  ASP A  47       0.431  -4.577 -14.333  1.00 97.75           C  
ATOM    636  HB2 ASP A  47       0.737  -3.625 -14.767  1.00 97.75           H  
ATOM    637  HB3 ASP A  47       1.345  -5.112 -14.076  1.00 97.75           H  
ATOM    638  O   ASP A  47      -2.721  -3.762 -12.894  1.00 97.75           O  
ATOM    639  CG  ASP A  47      -0.321  -5.375 -15.402  1.00 97.75           C  
ATOM    640  OD1 ASP A  47      -1.566  -5.302 -15.473  1.00 97.75           O  
ATOM    641  OD2 ASP A  47       0.375  -6.085 -16.168  1.00 97.75           O  
ATOM    642  N   LYS A  48      -1.310  -2.187 -13.679  1.00 96.94           N  
ATOM    643  H   LYS A  48      -0.344  -1.960 -13.864  1.00 96.94           H  
ATOM    644  CA  LYS A  48      -2.339  -1.195 -13.997  1.00 96.94           C  
ATOM    645  HA  LYS A  48      -3.002  -1.069 -13.141  1.00 96.94           H  
ATOM    646  C   LYS A  48      -3.241  -1.609 -15.159  1.00 96.94           C  
ATOM    647  CB  LYS A  48      -1.686   0.143 -14.326  1.00 96.94           C  
ATOM    648  HB2 LYS A  48      -2.439   0.767 -14.809  1.00 96.94           H  
ATOM    649  HB3 LYS A  48      -0.884  -0.035 -15.042  1.00 96.94           H  
ATOM    650  O   LYS A  48      -4.358  -1.126 -15.221  1.00 96.94           O  
ATOM    651  CG  LYS A  48      -1.132   0.892 -13.106  1.00 96.94           C  
ATOM    652  HG2 LYS A  48      -1.869   0.881 -12.303  1.00 96.94           H  
ATOM    653  HG3 LYS A  48      -0.213   0.425 -12.754  1.00 96.94           H  
ATOM    654  CD  LYS A  48      -0.867   2.338 -13.543  1.00 96.94           C  
ATOM    655  HD2 LYS A  48      -1.772   2.733 -14.005  1.00 96.94           H  
ATOM    656  HD3 LYS A  48      -0.084   2.334 -14.301  1.00 96.94           H  
ATOM    657  CE  LYS A  48      -0.472   3.286 -12.417  1.00 96.94           C  
ATOM    658  HE2 LYS A  48       0.453   2.938 -11.958  1.00 96.94           H  
ATOM    659  HE3 LYS A  48      -1.270   3.283 -11.674  1.00 96.94           H  
ATOM    660  NZ  LYS A  48      -0.311   4.653 -12.979  1.00 96.94           N  
ATOM    661  HZ1 LYS A  48      -0.225   5.382 -12.285  1.00 96.94           H  
ATOM    662  HZ2 LYS A  48       0.451   4.704 -13.641  1.00 96.94           H  
ATOM    663  HZ3 LYS A  48      -1.083   4.914 -13.576  1.00 96.94           H  
ATOM    664  N   GLY A  49      -2.782  -2.501 -16.032  1.00 96.94           N  
ATOM    665  H   GLY A  49      -1.838  -2.840 -15.917  1.00 96.94           H  
ATOM    666  CA  GLY A  49      -3.550  -3.069 -17.135  1.00 96.94           C  
ATOM    667  HA2 GLY A  49      -4.200  -2.306 -17.564  1.00 96.94           H  
ATOM    668  HA3 GLY A  49      -2.856  -3.412 -17.902  1.00 96.94           H  
ATOM    669  C   GLY A  49      -4.417  -4.260 -16.739  1.00 96.94           C  
ATOM    670  O   GLY A  49      -4.895  -4.963 -17.623  1.00 96.94           O  
ATOM    671  N   GLY A  50      -4.590  -4.544 -15.444  1.00 97.88           N  
ATOM    672  H   GLY A  50      -4.094  -3.984 -14.766  1.00 97.88           H  
ATOM    673  CA  GLY A  50      -5.484  -5.598 -14.961  1.00 97.88           C  
ATOM    674  HA2 GLY A  50      -5.663  -5.439 -13.897  1.00 97.88           H  
ATOM    675  HA3 GLY A  50      -6.439  -5.520 -15.481  1.00 97.88           H  
ATOM    676  C   GLY A  50      -4.963  -7.021 -15.128  1.00 97.88           C  
ATOM    677  O   GLY A  50      -5.713  -7.984 -14.913  1.00 97.88           O  
ATOM    678  N   ARG A  51      -3.686  -7.194 -15.482  1.00 97.75           N  
ATOM    679  H   ARG A  51      -3.099  -6.377 -15.569  1.00 97.75           H  
ATOM    680  CA  ARG A  51      -3.068  -8.509 -15.667  1.00 97.75           C  
ATOM    681  HA  ARG A  51      -3.843  -9.221 -15.952  1.00 97.75           H  
ATOM    682  C   ARG A  51      -2.433  -8.983 -14.373  1.00 97.75           C  
ATOM    683  CB  ARG A  51      -2.020  -8.490 -16.781  1.00 97.75           C  
ATOM    684  HB2 ARG A  51      -1.701  -9.513 -16.980  1.00 97.75           H  
ATOM    685  HB3 ARG A  51      -1.156  -7.944 -16.402  1.00 97.75           H  
ATOM    686  O   ARG A  51      -1.826  -8.219 -13.625  1.00 97.75           O  
ATOM    687  CG  ARG A  51      -2.517  -7.863 -18.095  1.00 97.75           C  
ATOM    688  HG2 ARG A  51      -2.871  -6.848 -17.917  1.00 97.75           H  
ATOM    689  HG3 ARG A  51      -3.340  -8.475 -18.465  1.00 97.75           H  
ATOM    690  CD  ARG A  51      -1.436  -7.806 -19.177  1.00 97.75           C  
ATOM    691  HD2 ARG A  51      -1.206  -8.819 -19.508  1.00 97.75           H  
ATOM    692  HD3 ARG A  51      -1.823  -7.233 -20.020  1.00 97.75           H  
ATOM    693  NE  ARG A  51      -0.225  -7.175 -18.642  1.00 97.75           N  
ATOM    694  HE  ARG A  51      -0.233  -6.955 -17.657  1.00 97.75           H  
ATOM    695  NH1 ARG A  51       0.947  -6.598 -20.545  1.00 97.75           N  
ATOM    696 HH11 ARG A  51       0.132  -6.796 -21.108  1.00 97.75           H  
ATOM    697 HH12 ARG A  51       1.603  -5.885 -20.834  1.00 97.75           H  
ATOM    698  NH2 ARG A  51       1.742  -6.146 -18.531  1.00 97.75           N  
ATOM    699 HH21 ARG A  51       2.277  -5.421 -18.988  1.00 97.75           H  
ATOM    700 HH22 ARG A  51       1.499  -6.026 -17.559  1.00 97.75           H  
ATOM    701  CZ  ARG A  51       0.812  -6.666 -19.256  1.00 97.75           C  
ATOM    702  N   VAL A  52      -2.524 -10.287 -14.145  1.00 98.31           N  
ATOM    703  H   VAL A  52      -3.027 -10.845 -14.820  1.00 98.31           H  
ATOM    704  CA  VAL A  52      -1.767 -10.984 -13.108  1.00 98.31           C  
ATOM    705  HA  VAL A  52      -1.257 -10.249 -12.485  1.00 98.31           H  
ATOM    706  C   VAL A  52      -0.722 -11.858 -13.777  1.00 98.31           C  
ATOM    707  CB  VAL A  52      -2.672 -11.815 -12.187  1.00 98.31           C  
ATOM    708  HB  VAL A  52      -3.231 -12.526 -12.794  1.00 98.31           H  
ATOM    709  O   VAL A  52      -1.042 -12.677 -14.641  1.00 98.31           O  
ATOM    710  CG1 VAL A  52      -1.866 -12.581 -11.128  1.00 98.31           C  
ATOM    711 HG11 VAL A  52      -1.236 -13.327 -11.611  1.00 98.31           H  
ATOM    712 HG12 VAL A  52      -1.236 -11.889 -10.567  1.00 98.31           H  
ATOM    713 HG13 VAL A  52      -2.541 -13.094 -10.443  1.00 98.31           H  
ATOM    714  CG2 VAL A  52      -3.663 -10.928 -11.436  1.00 98.31           C  
ATOM    715 HG21 VAL A  52      -4.277 -10.393 -12.160  1.00 98.31           H  
ATOM    716 HG22 VAL A  52      -4.313 -11.536 -10.807  1.00 98.31           H  
ATOM    717 HG23 VAL A  52      -3.120 -10.210 -10.821  1.00 98.31           H  
ATOM    718  N   VAL A  53       0.521 -11.724 -13.326  1.00 97.88           N  
ATOM    719  H   VAL A  53       0.686 -11.038 -12.604  1.00 97.88           H  
ATOM    720  CA  VAL A  53       1.616 -12.630 -13.675  1.00 97.88           C  
ATOM    721  HA  VAL A  53       1.261 -13.360 -14.403  1.00 97.88           H  
ATOM    722  C   VAL A  53       2.027 -13.374 -12.416  1.00 97.88           C  
ATOM    723  CB  VAL A  53       2.810 -11.899 -14.312  1.00 97.88           C  
ATOM    724  HB  VAL A  53       3.290 -11.266 -13.567  1.00 97.88           H  
ATOM    725  O   VAL A  53       2.327 -12.769 -11.390  1.00 97.88           O  
ATOM    726  CG1 VAL A  53       3.836 -12.917 -14.827  1.00 97.88           C  
ATOM    727 HG11 VAL A  53       3.362 -13.611 -15.522  1.00 97.88           H  
ATOM    728 HG12 VAL A  53       4.257 -13.481 -13.994  1.00 97.88           H  
ATOM    729 HG13 VAL A  53       4.648 -12.398 -15.336  1.00 97.88           H  
ATOM    730  CG2 VAL A  53       2.390 -11.014 -15.493  1.00 97.88           C  
ATOM    731 HG21 VAL A  53       1.931 -11.625 -16.270  1.00 97.88           H  
ATOM    732 HG22 VAL A  53       1.686 -10.248 -15.167  1.00 97.88           H  
ATOM    733 HG23 VAL A  53       3.265 -10.509 -15.903  1.00 97.88           H  
ATOM    734  N   ILE A  54       2.026 -14.698 -12.485  1.00 97.88           N  
ATOM    735  H   ILE A  54       1.784 -15.118 -13.370  1.00 97.88           H  
ATOM    736  CA  ILE A  54       2.496 -15.581 -11.425  1.00 97.88           C  
ATOM    737  HA  ILE A  54       2.656 -15.002 -10.516  1.00 97.88           H  
ATOM    738  C   ILE A  54       3.828 -16.154 -11.872  1.00 97.88           C  
ATOM    739  CB  ILE A  54       1.478 -16.693 -11.100  1.00 97.88           C  
ATOM    740  HB  ILE A  54       1.346 -17.313 -11.987  1.00 97.88           H  
ATOM    741  O   ILE A  54       3.942 -16.708 -12.966  1.00 97.88           O  
ATOM    742  CG1 ILE A  54       0.111 -16.084 -10.714  1.00 97.88           C  
ATOM    743 HG12 ILE A  54      -0.210 -15.389 -11.490  1.00 97.88           H  
ATOM    744 HG13 ILE A  54       0.208 -15.530  -9.781  1.00 97.88           H  
ATOM    745  CG2 ILE A  54       2.021 -17.576  -9.955  1.00 97.88           C  
ATOM    746 HG21 ILE A  54       2.172 -16.974  -9.059  1.00 97.88           H  
ATOM    747 HG22 ILE A  54       2.972 -18.029 -10.233  1.00 97.88           H  
ATOM    748 HG23 ILE A  54       1.334 -18.392  -9.733  1.00 97.88           H  
ATOM    749  CD1 ILE A  54      -1.006 -17.119 -10.574  1.00 97.88           C  
ATOM    750 HD11 ILE A  54      -1.937 -16.607 -10.331  1.00 97.88           H  
ATOM    751 HD12 ILE A  54      -1.129 -17.658 -11.514  1.00 97.88           H  
ATOM    752 HD13 ILE A  54      -0.788 -17.829  -9.777  1.00 97.88           H  
ATOM    753  N   PHE A  55       4.816 -16.067 -10.996  1.00 97.25           N  
ATOM    754  H   PHE A  55       4.639 -15.571 -10.135  1.00 97.25           H  
ATOM    755  CA  PHE A  55       6.116 -16.684 -11.146  1.00 97.25           C  
ATOM    756  HA  PHE A  55       6.181 -17.080 -12.160  1.00 97.25           H  
ATOM    757  C   PHE A  55       6.263 -17.840 -10.157  1.00 97.25           C  
ATOM    758  CB  PHE A  55       7.221 -15.638 -10.968  1.00 97.25           C  
ATOM    759  HB2 PHE A  55       8.167 -16.110 -11.233  1.00 97.25           H  
ATOM    760  HB3 PHE A  55       7.273 -15.342  -9.920  1.00 97.25           H  
ATOM    761  O   PHE A  55       5.776 -17.749  -9.032  1.00 97.25           O  
ATOM    762  CG  PHE A  55       7.080 -14.395 -11.820  1.00 97.25           C  
ATOM    763  CD1 PHE A  55       7.702 -14.338 -13.081  1.00 97.25           C  
ATOM    764  HD1 PHE A  55       8.265 -15.186 -13.443  1.00 97.25           H  
ATOM    765  CD2 PHE A  55       6.333 -13.294 -11.358  1.00 97.25           C  
ATOM    766  HD2 PHE A  55       5.845 -13.329 -10.396  1.00 97.25           H  
ATOM    767  CE1 PHE A  55       7.583 -13.181 -13.873  1.00 97.25           C  
ATOM    768  HE1 PHE A  55       8.054 -13.133 -14.843  1.00 97.25           H  
ATOM    769  CE2 PHE A  55       6.200 -12.149 -12.159  1.00 97.25           C  
ATOM    770  HE2 PHE A  55       5.600 -11.318 -11.818  1.00 97.25           H  
ATOM    771  CZ  PHE A  55       6.832 -12.087 -13.410  1.00 97.25           C  
ATOM    772  HZ  PHE A  55       6.719 -11.203 -14.021  1.00 97.25           H  
ATOM    773  N   GLN A  56       6.951 -18.906 -10.553  1.00 95.69           N  
ATOM    774  H   GLN A  56       7.335 -18.901 -11.487  1.00 95.69           H  
ATOM    775  CA  GLN A  56       7.256 -20.060  -9.714  1.00 95.69           C  
ATOM    776  HA  GLN A  56       6.824 -19.902  -8.726  1.00 95.69           H  
ATOM    777  C   GLN A  56       8.763 -20.211  -9.546  1.00 95.69           C  
ATOM    778  CB  GLN A  56       6.622 -21.323 -10.311  1.00 95.69           C  
ATOM    779  HB2 GLN A  56       7.015 -21.480 -11.315  1.00 95.69           H  
ATOM    780  HB3 GLN A  56       5.544 -21.171 -10.374  1.00 95.69           H  
ATOM    781  O   GLN A  56       9.510 -20.117 -10.519  1.00 95.69           O  
ATOM    782  CG  GLN A  56       6.870 -22.582  -9.468  1.00 95.69           C  
ATOM    783  HG2 GLN A  56       6.503 -22.421  -8.455  1.00 95.69           H  
ATOM    784  HG3 GLN A  56       7.938 -22.794  -9.419  1.00 95.69           H  
ATOM    785  CD  GLN A  56       6.189 -23.800 -10.077  1.00 95.69           C  
ATOM    786  NE2 GLN A  56       5.408 -24.544  -9.323  1.00 95.69           N  
ATOM    787 HE21 GLN A  56       4.897 -25.259  -9.821  1.00 95.69           H  
ATOM    788 HE22 GLN A  56       5.173 -24.258  -8.384  1.00 95.69           H  
ATOM    789  OE1 GLN A  56       6.352 -24.114 -11.242  1.00 95.69           O  
ATOM    790  N   GLN A  57       9.196 -20.468  -8.316  1.00 94.25           N  
ATOM    791  H   GLN A  57       8.519 -20.488  -7.567  1.00 94.25           H  
ATOM    792  CA  GLN A  57      10.591 -20.720  -7.981  1.00 94.25           C  
ATOM    793  HA  GLN A  57      11.184 -19.860  -8.291  1.00 94.25           H  
ATOM    794  C   GLN A  57      11.103 -21.975  -8.696  1.00 94.25           C  
ATOM    795  CB  GLN A  57      10.710 -20.877  -6.462  1.00 94.25           C  
ATOM    796  HB2 GLN A  57      10.287 -21.838  -6.171  1.00 94.25           H  
ATOM    797  HB3 GLN A  57      10.135 -20.093  -5.969  1.00 94.25           H  
ATOM    798  O   GLN A  57      10.455 -23.028  -8.668  1.00 94.25           O  
ATOM    799  CG  GLN A  57      12.163 -20.776  -5.977  1.00 94.25           C  
ATOM    800  HG2 GLN A  57      12.781 -21.527  -6.470  1.00 94.25           H  
ATOM    801  HG3 GLN A  57      12.553 -19.790  -6.231  1.00 94.25           H  
ATOM    802  CD  GLN A  57      12.266 -20.988  -4.471  1.00 94.25           C  
ATOM    803  NE2 GLN A  57      13.249 -20.418  -3.818  1.00 94.25           N  
ATOM    804 HE21 GLN A  57      13.881 -19.805  -4.314  1.00 94.25           H  
ATOM    805 HE22 GLN A  57      13.280 -20.523  -2.814  1.00 94.25           H  
ATOM    806  OE1 GLN A  57      11.487 -21.710  -3.865  1.00 94.25           O  
ATOM    807  N   GLU A  58      12.287 -21.892  -9.294  1.00 88.69           N  
ATOM    808  H   GLU A  58      12.802 -21.024  -9.255  1.00 88.69           H  
ATOM    809  CA  GLU A  58      12.896 -23.036  -9.965  1.00 88.69           C  
ATOM    810  HA  GLU A  58      12.173 -23.452 -10.666  1.00 88.69           H  
ATOM    811  C   GLU A  58      13.271 -24.142  -8.967  1.00 88.69           C  
ATOM    812  CB  GLU A  58      14.125 -22.607 -10.762  1.00 88.69           C  
ATOM    813  HB2 GLU A  58      14.665 -23.520 -11.014  1.00 88.69           H  
ATOM    814  HB3 GLU A  58      14.767 -21.976 -10.147  1.00 88.69           H  
ATOM    815  O   GLU A  58      14.072 -23.949  -8.052  1.00 88.69           O  
ATOM    816  CG  GLU A  58      13.763 -21.867 -12.060  1.00 88.69           C  
ATOM    817  HG2 GLU A  58      12.991 -22.439 -12.574  1.00 88.69           H  
ATOM    818  HG3 GLU A  58      13.358 -20.885 -11.815  1.00 88.69           H  
ATOM    819  CD  GLU A  58      14.975 -21.721 -12.995  1.00 88.69           C  
ATOM    820  OE1 GLU A  58      14.825 -21.094 -14.064  1.00 88.69           O  
ATOM    821  OE2 GLU A  58      16.022 -22.304 -12.666  1.00 88.69           O  
ATOM    822  N   GLN A  59      12.699 -25.338  -9.143  1.00 75.69           N  
ATOM    823  H   GLN A  59      12.032 -25.445  -9.893  1.00 75.69           H  
ATOM    824  CA  GLN A  59      12.882 -26.439  -8.191  1.00 75.69           C  
ATOM    825  HA  GLN A  59      12.699 -26.055  -7.188  1.00 75.69           H  
ATOM    826  C   GLN A  59      14.300 -27.014  -8.186  1.00 75.69           C  
ATOM    827  CB  GLN A  59      11.888 -27.571  -8.461  1.00 75.69           C  
ATOM    828  HB2 GLN A  59      12.145 -28.396  -7.796  1.00 75.69           H  
ATOM    829  HB3 GLN A  59      11.986 -27.918  -9.490  1.00 75.69           H  
ATOM    830  O   GLN A  59      14.827 -27.298  -7.111  1.00 75.69           O  
ATOM    831  CG  GLN A  59      10.434 -27.165  -8.193  1.00 75.69           C  
ATOM    832  HG2 GLN A  59      10.098 -26.484  -8.975  1.00 75.69           H  
ATOM    833  HG3 GLN A  59      10.374 -26.645  -7.237  1.00 75.69           H  
ATOM    834  CD  GLN A  59       9.495 -28.367  -8.142  1.00 75.69           C  
ATOM    835  NE2 GLN A  59       8.213 -28.147  -7.956  1.00 75.69           N  
ATOM    836 HE21 GLN A  59       7.834 -27.215  -8.036  1.00 75.69           H  
ATOM    837 HE22 GLN A  59       7.625 -28.967  -8.006  1.00 75.69           H  
ATOM    838  OE1 GLN A  59       9.881 -29.520  -8.223  1.00 75.69           O  
ATOM    839  N   GLU A  60      14.929 -27.161  -9.356  1.00 71.38           N  
ATOM    840  H   GLU A  60      14.450 -26.913 -10.210  1.00 71.38           H  
ATOM    841  CA  GLU A  60      16.309 -27.665  -9.465  1.00 71.38           C  
ATOM    842  HA  GLU A  60      16.365 -28.668  -9.043  1.00 71.38           H  
ATOM    843  C   GLU A  60      17.290 -26.782  -8.678  1.00 71.38           C  
ATOM    844  CB  GLU A  60      16.728 -27.730 -10.944  1.00 71.38           C  
ATOM    845  HB2 GLU A  60      17.761 -28.077 -10.981  1.00 71.38           H  
ATOM    846  HB3 GLU A  60      16.678 -26.732 -11.380  1.00 71.38           H  
ATOM    847  O   GLU A  60      18.246 -27.260  -8.062  1.00 71.38           O  
ATOM    848  CG  GLU A  60      15.850 -28.692 -11.763  1.00 71.38           C  
ATOM    849  HG2 GLU A  60      15.796 -29.641 -11.229  1.00 71.38           H  
ATOM    850  HG3 GLU A  60      14.841 -28.286 -11.825  1.00 71.38           H  
ATOM    851  CD  GLU A  60      16.378 -28.951 -13.185  1.00 71.38           C  
ATOM    852  OE1 GLU A  60      15.821 -29.866 -13.832  1.00 71.38           O  
ATOM    853  OE2 GLU A  60      17.347 -28.279 -13.601  1.00 71.38           O  
ATOM    854  N   ASN A  61      16.974 -25.490  -8.617  1.00 63.97           N  
ATOM    855  H   ASN A  61      16.171 -25.182  -9.145  1.00 63.97           H  
ATOM    856  CA  ASN A  61      17.749 -24.467  -7.947  1.00 63.97           C  
ATOM    857  HA  ASN A  61      18.805 -24.732  -8.001  1.00 63.97           H  
ATOM    858  C   ASN A  61      17.452 -24.321  -6.449  1.00 63.97           C  
ATOM    859  CB  ASN A  61      17.525 -23.177  -8.739  1.00 63.97           C  
ATOM    860  HB2 ASN A  61      16.472 -23.051  -8.991  1.00 63.97           H  
ATOM    861  HB3 ASN A  61      17.816 -22.326  -8.123  1.00 63.97           H  
ATOM    862  O   ASN A  61      18.261 -23.740  -5.734  1.00 63.97           O  
ATOM    863  CG  ASN A  61      18.372 -23.127  -9.997  1.00 63.97           C  
ATOM    864  ND2 ASN A  61      18.057 -22.267 -10.917  1.00 63.97           N  
ATOM    865 HD21 ASN A  61      18.661 -22.101 -11.709  1.00 63.97           H  
ATOM    866 HD22 ASN A  61      17.113 -21.948 -11.086  1.00 63.97           H  
ATOM    867  OD1 ASN A  61      19.419 -23.756 -10.087  1.00 63.97           O  
ATOM    868  N   LYS A  62      16.377 -24.915  -5.909  1.00 64.19           N  
ATOM    869  H   LYS A  62      15.727 -25.375  -6.530  1.00 64.19           H  
ATOM    870  CA  LYS A  62      16.121 -24.892  -4.451  1.00 64.19           C  
ATOM    871  HA  LYS A  62      16.040 -23.855  -4.125  1.00 64.19           H  
ATOM    872  C   LYS A  62      17.276 -25.506  -3.651  1.00 64.19           C  
ATOM    873  CB  LYS A  62      14.810 -25.620  -4.117  1.00 64.19           C  
ATOM    874  HB2 LYS A  62      14.794 -26.596  -4.601  1.00 64.19           H  
ATOM    875  HB3 LYS A  62      14.765 -25.775  -3.039  1.00 64.19           H  
ATOM    876  O   LYS A  62      17.624 -25.028  -2.567  1.00 64.19           O  
ATOM    877  CG  LYS A  62      13.575 -24.807  -4.524  1.00 64.19           C  
ATOM    878  HG2 LYS A  62      13.602 -24.610  -5.596  1.00 64.19           H  
ATOM    879  HG3 LYS A  62      13.584 -23.854  -3.994  1.00 64.19           H  
ATOM    880  CD  LYS A  62      12.287 -25.566  -4.181  1.00 64.19           C  
ATOM    881  HD2 LYS A  62      12.254 -25.765  -3.109  1.00 64.19           H  
ATOM    882  HD3 LYS A  62      12.275 -26.509  -4.727  1.00 64.19           H  
ATOM    883  CE  LYS A  62      11.077 -24.718  -4.578  1.00 64.19           C  
ATOM    884  HE2 LYS A  62      11.207 -24.392  -5.610  1.00 64.19           H  
ATOM    885  HE3 LYS A  62      11.057 -23.823  -3.955  1.00 64.19           H  
ATOM    886  NZ  LYS A  62       9.796 -25.450  -4.435  1.00 64.19           N  
ATOM    887  HZ1 LYS A  62       9.045 -24.928  -4.863  1.00 64.19           H  
ATOM    888  HZ2 LYS A  62       9.481 -25.532  -3.479  1.00 64.19           H  
ATOM    889  HZ3 LYS A  62       9.823 -26.374  -4.842  1.00 64.19           H  
ATOM    890  N   ILE A  63      17.887 -26.560  -4.198  1.00 64.69           N  
ATOM    891  H   ILE A  63      17.552 -26.870  -5.099  1.00 64.69           H  
ATOM    892  CA  ILE A  63      19.021 -27.256  -3.575  1.00 64.69           C  
ATOM    893  HA  ILE A  63      18.808 -27.384  -2.514  1.00 64.69           H  
ATOM    894  C   ILE A  63      20.292 -26.405  -3.685  1.00 64.69           C  
ATOM    895  CB  ILE A  63      19.215 -28.658  -4.201  1.00 64.69           C  
ATOM    896  HB  ILE A  63      19.478 -28.532  -5.251  1.00 64.69           H  
ATOM    897  O   ILE A  63      21.063 -26.313  -2.727  1.00 64.69           O  
ATOM    898  CG1 ILE A  63      17.913 -29.493  -4.122  1.00 64.69           C  
ATOM    899 HG12 ILE A  63      17.655 -29.669  -3.077  1.00 64.69           H  
ATOM    900 HG13 ILE A  63      17.094 -28.938  -4.580  1.00 64.69           H  
ATOM    901  CG2 ILE A  63      20.369 -29.398  -3.492  1.00 64.69           C  
ATOM    902 HG21 ILE A  63      20.132 -29.542  -2.438  1.00 64.69           H  
ATOM    903 HG22 ILE A  63      20.543 -30.367  -3.960  1.00 64.69           H  
ATOM    904 HG23 ILE A  63      21.298 -28.834  -3.575  1.00 64.69           H  
ATOM    905  CD1 ILE A  63      17.982 -30.839  -4.854  1.00 64.69           C  
ATOM    906 HD11 ILE A  63      16.989 -31.288  -4.870  1.00 64.69           H  
ATOM    907 HD12 ILE A  63      18.315 -30.687  -5.880  1.00 64.69           H  
ATOM    908 HD13 ILE A  63      18.660 -31.522  -4.343  1.00 64.69           H  
ATOM    909  N   GLN A  64      20.502 -25.753  -4.830  1.00 67.25           N  
ATOM    910  H   GLN A  64      19.779 -25.762  -5.536  1.00 67.25           H  
ATOM    911  CA  GLN A  64      21.638 -24.866  -5.045  1.00 67.25           C  
ATOM    912  HA  GLN A  64      22.530 -25.319  -4.613  1.00 67.25           H  
ATOM    913  C   GLN A  64      21.397 -23.527  -4.341  1.00 67.25           C  
ATOM    914  CB  GLN A  64      21.892 -24.676  -6.546  1.00 67.25           C  
ATOM    915  HB2 GLN A  64      20.991 -24.284  -7.016  1.00 67.25           H  
ATOM    916  HB3 GLN A  64      22.693 -23.945  -6.660  1.00 67.25           H  
ATOM    917  O   GLN A  64      20.719 -22.641  -4.848  1.00 67.25           O  
ATOM    918  CG  GLN A  64      22.286 -25.977  -7.260  1.00 67.25           C  
ATOM    919  HG2 GLN A  64      23.078 -26.477  -6.703  1.00 67.25           H  
ATOM    920  HG3 GLN A  64      21.419 -26.637  -7.298  1.00 67.25           H  
ATOM    921  CD  GLN A  64      22.786 -25.737  -8.683  1.00 67.25           C  
ATOM    922  NE2 GLN A  64      22.754 -26.738  -9.532  1.00 67.25           N  
ATOM    923 HE21 GLN A  64      22.941 -26.473 -10.489  1.00 67.25           H  
ATOM    924 HE22 GLN A  64      22.197 -27.553  -9.318  1.00 67.25           H  
ATOM    925  OE1 GLN A  64      23.276 -24.680  -9.046  1.00 67.25           O  
ATOM    926  N   SER A  65      22.007 -23.343  -3.170  1.00 69.06           N  
ATOM    927  H   SER A  65      22.565 -24.099  -2.798  1.00 69.06           H  
ATOM    928  CA  SER A  65      21.867 -22.123  -2.355  1.00 69.06           C  
ATOM    929  HA  SER A  65      20.858 -22.089  -1.945  1.00 69.06           H  
ATOM    930  C   SER A  65      22.078 -20.812  -3.123  1.00 69.06           C  
ATOM    931  CB  SER A  65      22.863 -22.169  -1.197  1.00 69.06           C  
ATOM    932  HB2 SER A  65      22.642 -23.022  -0.556  1.00 69.06           H  
ATOM    933  HB3 SER A  65      22.763 -21.250  -0.618  1.00 69.06           H  
ATOM    934  O   SER A  65      21.537 -19.780  -2.741  1.00 69.06           O  
ATOM    935  OG  SER A  65      24.184 -22.280  -1.696  1.00 69.06           O  
ATOM    936  HG  SER A  65      24.820 -22.092  -1.002  1.00 69.06           H  
ATOM    937  N   HIS A  66      22.839 -20.846  -4.217  1.00 71.12           N  
ATOM    938  H   HIS A  66      23.257 -21.734  -4.456  1.00 71.12           H  
ATOM    939  CA  HIS A  66      23.163 -19.682  -5.027  1.00 71.12           C  
ATOM    940  HA  HIS A  66      23.281 -18.829  -4.359  1.00 71.12           H  
ATOM    941  C   HIS A  66      22.105 -19.280  -6.065  1.00 71.12           C  
ATOM    942  CB  HIS A  66      24.499 -19.924  -5.726  1.00 71.12           C  
ATOM    943  HB2 HIS A  66      24.782 -19.008  -6.245  1.00 71.12           H  
ATOM    944  HB3 HIS A  66      24.367 -20.719  -6.460  1.00 71.12           H  
ATOM    945  O   HIS A  66      22.274 -18.214  -6.655  1.00 71.12           O  
ATOM    946  CG  HIS A  66      25.631 -20.293  -4.809  1.00 71.12           C  
ATOM    947  CD2 HIS A  66      26.400 -21.418  -4.906  1.00 71.12           C  
ATOM    948  HD2 HIS A  66      26.293 -22.203  -5.640  1.00 71.12           H  
ATOM    949  ND1 HIS A  66      26.098 -19.570  -3.732  1.00 71.12           N  
ATOM    950  HD1 HIS A  66      25.681 -18.752  -3.310  1.00 71.12           H  
ATOM    951  CE1 HIS A  66      27.125 -20.249  -3.193  1.00 71.12           C  
ATOM    952  HE1 HIS A  66      27.664 -19.962  -2.302  1.00 71.12           H  
ATOM    953  NE2 HIS A  66      27.359 -21.369  -3.896  1.00 71.12           N  
ATOM    954  N   SER A  67      21.064 -20.077  -6.306  1.00 78.00           N  
ATOM    955  H   SER A  67      21.007 -20.977  -5.850  1.00 78.00           H  
ATOM    956  CA  SER A  67      20.044 -19.813  -7.340  1.00 78.00           C  
ATOM    957  HA  SER A  67      20.154 -18.790  -7.700  1.00 78.00           H  
ATOM    958  C   SER A  67      18.607 -19.884  -6.814  1.00 78.00           C  
ATOM    959  CB  SER A  67      20.261 -20.716  -8.560  1.00 78.00           C  
ATOM    960  HB2 SER A  67      21.133 -20.359  -9.109  1.00 78.00           H  
ATOM    961  HB3 SER A  67      19.401 -20.657  -9.227  1.00 78.00           H  
ATOM    962  O   SER A  67      17.652 -19.881  -7.584  1.00 78.00           O  
ATOM    963  OG  SER A  67      20.492 -22.053  -8.159  1.00 78.00           O  
ATOM    964  HG  SER A  67      20.261 -22.621  -8.897  1.00 78.00           H  
ATOM    965  N   ARG A  68      18.412 -19.868  -5.490  1.00 83.69           N  
ATOM    966  H   ARG A  68      19.225 -19.881  -4.891  1.00 83.69           H  
ATOM    967  CA  ARG A  68      17.068 -19.898  -4.885  1.00 83.69           C  
ATOM    968  HA  ARG A  68      16.544 -20.780  -5.255  1.00 83.69           H  
ATOM    969  C   ARG A  68      16.193 -18.704  -5.277  1.00 83.69           C  
ATOM    970  CB  ARG A  68      17.172 -19.993  -3.361  1.00 83.69           C  
ATOM    971  HB2 ARG A  68      17.664 -19.104  -2.966  1.00 83.69           H  
ATOM    972  HB3 ARG A  68      16.161 -20.037  -2.955  1.00 83.69           H  
ATOM    973  O   ARG A  68      14.974 -18.825  -5.284  1.00 83.69           O  
ATOM    974  CG  ARG A  68      17.925 -21.245  -2.909  1.00 83.69           C  
ATOM    975  HG2 ARG A  68      17.486 -22.129  -3.373  1.00 83.69           H  
ATOM    976  HG3 ARG A  68      18.976 -21.172  -3.188  1.00 83.69           H  
ATOM    977  CD  ARG A  68      17.802 -21.349  -1.395  1.00 83.69           C  
ATOM    978  HD2 ARG A  68      16.750 -21.472  -1.138  1.00 83.69           H  
ATOM    979  HD3 ARG A  68      18.167 -20.422  -0.954  1.00 83.69           H  
ATOM    980  NE  ARG A  68      18.549 -22.503  -0.877  1.00 83.69           N  
ATOM    981  HE  ARG A  68      18.608 -23.304  -1.490  1.00 83.69           H  
ATOM    982  NH1 ARG A  68      18.652 -21.735   1.271  1.00 83.69           N  
ATOM    983 HH11 ARG A  68      18.004 -21.015   0.984  1.00 83.69           H  
ATOM    984 HH12 ARG A  68      18.916 -21.825   2.242  1.00 83.69           H  
ATOM    985  NH2 ARG A  68      19.673 -23.657   0.715  1.00 83.69           N  
ATOM    986 HH21 ARG A  68      19.838 -24.373   0.023  1.00 83.69           H  
ATOM    987 HH22 ARG A  68      19.954 -23.774   1.679  1.00 83.69           H  
ATOM    988  CZ  ARG A  68      18.956 -22.626   0.368  1.00 83.69           C  
ATOM    989  N   GLY A  69      16.787 -17.561  -5.614  1.00 89.06           N  
ATOM    990  H   GLY A  69      17.794 -17.511  -5.561  1.00 89.06           H  
ATOM    991  CA  GLY A  69      16.079 -16.375  -6.099  1.00 89.06           C  
ATOM    992  HA2 GLY A  69      16.746 -15.516  -6.019  1.00 89.06           H  
ATOM    993  HA3 GLY A  69      15.211 -16.191  -5.467  1.00 89.06           H  
ATOM    994  C   GLY A  69      15.598 -16.459  -7.554  1.00 89.06           C  
ATOM    995  O   GLY A  69      15.027 -15.487  -8.051  1.00 89.06           O  
ATOM    996  N   GLU A  70      15.818 -17.578  -8.250  1.00 92.50           N  
ATOM    997  H   GLU A  70      16.292 -18.357  -7.816  1.00 92.50           H  
ATOM    998  CA  GLU A  70      15.380 -17.766  -9.634  1.00 92.50           C  
ATOM    999  HA  GLU A  70      15.413 -16.796 -10.131  1.00 92.50           H  
ATOM   1000  C   GLU A  70      13.924 -18.254  -9.686  1.00 92.50           C  
ATOM   1001  CB  GLU A  70      16.347 -18.673 -10.416  1.00 92.50           C  
ATOM   1002  HB2 GLU A  70      16.439 -19.639  -9.919  1.00 92.50           H  
ATOM   1003  HB3 GLU A  70      15.937 -18.832 -11.413  1.00 92.50           H  
ATOM   1004  O   GLU A  70      13.536 -19.250  -9.075  1.00 92.50           O  
ATOM   1005  CG  GLU A  70      17.730 -18.000 -10.545  1.00 92.50           C  
ATOM   1006  HG2 GLU A  70      17.601 -17.041 -11.046  1.00 92.50           H  
ATOM   1007  HG3 GLU A  70      18.118 -17.794  -9.547  1.00 92.50           H  
ATOM   1008  CD  GLU A  70      18.785 -18.815 -11.312  1.00 92.50           C  
ATOM   1009  OE1 GLU A  70      19.992 -18.550 -11.077  1.00 92.50           O  
ATOM   1010  OE2 GLU A  70      18.420 -19.673 -12.137  1.00 92.50           O  
ATOM   1011  N   TYR A  71      13.103 -17.509 -10.424  1.00 95.38           N  
ATOM   1012  H   TYR A  71      13.535 -16.775 -10.966  1.00 95.38           H  
ATOM   1013  CA  TYR A  71      11.675 -17.758 -10.623  1.00 95.38           C  
ATOM   1014  HA  TYR A  71      11.454 -18.777 -10.306  1.00 95.38           H  
ATOM   1015  C   TYR A  71      11.349 -17.630 -12.104  1.00 95.38           C  
ATOM   1016  CB  TYR A  71      10.753 -16.786  -9.852  1.00 95.38           C  
ATOM   1017  HB2 TYR A  71      10.954 -15.753 -10.137  1.00 95.38           H  
ATOM   1018  HB3 TYR A  71       9.741 -17.015 -10.186  1.00 95.38           H  
ATOM   1019  O   TYR A  71      11.768 -16.663 -12.741  1.00 95.38           O  
ATOM   1020  CG  TYR A  71      10.730 -16.883  -8.345  1.00 95.38           C  
ATOM   1021  CD1 TYR A  71       9.552 -17.278  -7.679  1.00 95.38           C  
ATOM   1022  HD1 TYR A  71       8.647 -17.488  -8.231  1.00 95.38           H  
ATOM   1023  CD2 TYR A  71      11.882 -16.575  -7.604  1.00 95.38           C  
ATOM   1024  HD2 TYR A  71      12.776 -16.249  -8.114  1.00 95.38           H  
ATOM   1025  CE1 TYR A  71       9.558 -17.436  -6.282  1.00 95.38           C  
ATOM   1026  HE1 TYR A  71       8.676 -17.771  -5.754  1.00 95.38           H  
ATOM   1027  CE2 TYR A  71      11.904 -16.761  -6.215  1.00 95.38           C  
ATOM   1028  HE2 TYR A  71      12.818 -16.597  -5.663  1.00 95.38           H  
ATOM   1029  OH  TYR A  71      10.789 -17.448  -4.227  1.00 95.38           O  
ATOM   1030  HH  TYR A  71      11.680 -17.431  -3.871  1.00 95.38           H  
ATOM   1031  CZ  TYR A  71      10.746 -17.212  -5.557  1.00 95.38           C  
ATOM   1032  N   ASN A  72      10.527 -18.527 -12.628  1.00 94.31           N  
ATOM   1033  H   ASN A  72      10.184 -19.259 -12.022  1.00 94.31           H  
ATOM   1034  CA  ASN A  72      10.042 -18.502 -14.005  1.00 94.31           C  
ATOM   1035  HA  ASN A  72      10.574 -17.733 -14.566  1.00 94.31           H  
ATOM   1036  C   ASN A  72       8.574 -18.133 -14.083  1.00 94.31           C  
ATOM   1037  CB  ASN A  72      10.323 -19.858 -14.653  1.00 94.31           C  
ATOM   1038  HB2 ASN A  72      10.003 -20.660 -13.987  1.00 94.31           H  
ATOM   1039  HB3 ASN A  72       9.780 -19.954 -15.593  1.00 94.31           H  
ATOM   1040  O   ASN A  72       7.843 -18.300 -13.115  1.00 94.31           O  
ATOM   1041  CG  ASN A  72      11.793 -19.986 -14.962  1.00 94.31           C  
ATOM   1042  ND2 ASN A  72      12.307 -21.180 -14.892  1.00 94.31           N  
ATOM   1043 HD21 ASN A  72      11.778 -21.977 -14.569  1.00 94.31           H  
ATOM   1044 HD22 ASN A  72      13.317 -21.194 -14.873  1.00 94.31           H  
ATOM   1045  OD1 ASN A  72      12.452 -19.007 -15.289  1.00 94.31           O  
ATOM   1046  N   VAL A  73       8.136 -17.634 -15.239  1.00 94.56           N  
ATOM   1047  H   VAL A  73       8.761 -17.624 -16.033  1.00 94.56           H  
ATOM   1048  CA  VAL A  73       6.712 -17.374 -15.478  1.00 94.56           C  
ATOM   1049  HA  VAL A  73       6.334 -16.721 -14.692  1.00 94.56           H  
ATOM   1050  C   VAL A  73       5.965 -18.702 -15.406  1.00 94.56           C  
ATOM   1051  CB  VAL A  73       6.466 -16.684 -16.830  1.00 94.56           C  
ATOM   1052  HB  VAL A  73       6.851 -17.311 -17.635  1.00 94.56           H  
ATOM   1053  O   VAL A  73       6.279 -19.638 -16.135  1.00 94.56           O  
ATOM   1054  CG1 VAL A  73       4.970 -16.436 -17.062  1.00 94.56           C  
ATOM   1055 HG11 VAL A  73       4.436 -17.382 -17.154  1.00 94.56           H  
ATOM   1056 HG12 VAL A  73       4.823 -15.881 -17.989  1.00 94.56           H  
ATOM   1057 HG13 VAL A  73       4.545 -15.864 -16.237  1.00 94.56           H  
ATOM   1058  CG2 VAL A  73       7.179 -15.327 -16.888  1.00 94.56           C  
ATOM   1059 HG21 VAL A  73       6.773 -14.671 -16.119  1.00 94.56           H  
ATOM   1060 HG22 VAL A  73       8.253 -15.447 -16.744  1.00 94.56           H  
ATOM   1061 HG23 VAL A  73       7.010 -14.870 -17.864  1.00 94.56           H  
ATOM   1062  N   TYR A  74       4.991 -18.764 -14.510  1.00 94.38           N  
ATOM   1063  H   TYR A  74       4.814 -17.941 -13.952  1.00 94.38           H  
ATOM   1064  CA  TYR A  74       4.162 -19.932 -14.250  1.00 94.38           C  
ATOM   1065  HA  TYR A  74       4.624 -20.822 -14.677  1.00 94.38           H  
ATOM   1066  C   TYR A  74       2.778 -19.781 -14.881  1.00 94.38           C  
ATOM   1067  CB  TYR A  74       4.087 -20.103 -12.733  1.00 94.38           C  
ATOM   1068  HB2 TYR A  74       5.106 -20.227 -12.366  1.00 94.38           H  
ATOM   1069  HB3 TYR A  74       3.685 -19.195 -12.284  1.00 94.38           H  
ATOM   1070  O   TYR A  74       2.261 -20.717 -15.478  1.00 94.38           O  
ATOM   1071  CG  TYR A  74       3.262 -21.281 -12.271  1.00 94.38           C  
ATOM   1072  CD1 TYR A  74       2.032 -21.062 -11.622  1.00 94.38           C  
ATOM   1073  HD1 TYR A  74       1.668 -20.056 -11.477  1.00 94.38           H  
ATOM   1074  CD2 TYR A  74       3.733 -22.593 -12.474  1.00 94.38           C  
ATOM   1075  HD2 TYR A  74       4.680 -22.764 -12.964  1.00 94.38           H  
ATOM   1076  CE1 TYR A  74       1.281 -22.157 -11.162  1.00 94.38           C  
ATOM   1077  HE1 TYR A  74       0.342 -22.008 -10.650  1.00 94.38           H  
ATOM   1078  CE2 TYR A  74       2.976 -23.691 -12.024  1.00 94.38           C  
ATOM   1079  HE2 TYR A  74       3.333 -24.700 -12.171  1.00 94.38           H  
ATOM   1080  OH  TYR A  74       1.009 -24.491 -10.884  1.00 94.38           O  
ATOM   1081  HH  TYR A  74       1.448 -25.335 -11.010  1.00 94.38           H  
ATOM   1082  CZ  TYR A  74       1.749 -23.468 -11.367  1.00 94.38           C  
ATOM   1083  N   SER A  75       2.185 -18.588 -14.793  1.00 94.75           N  
ATOM   1084  H   SER A  75       2.669 -17.843 -14.312  1.00 94.75           H  
ATOM   1085  CA  SER A  75       0.908 -18.269 -15.434  1.00 94.75           C  
ATOM   1086  HA  SER A  75       0.845 -18.780 -16.395  1.00 94.75           H  
ATOM   1087  C   SER A  75       0.788 -16.767 -15.650  1.00 94.75           C  
ATOM   1088  CB  SER A  75      -0.248 -18.741 -14.546  1.00 94.75           C  
ATOM   1089  HB2 SER A  75      -0.108 -19.799 -14.324  1.00 94.75           H  
ATOM   1090  HB3 SER A  75      -0.232 -18.187 -13.607  1.00 94.75           H  
ATOM   1091  O   SER A  75       1.185 -15.993 -14.786  1.00 94.75           O  
ATOM   1092  OG  SER A  75      -1.509 -18.574 -15.169  1.00 94.75           O  
ATOM   1093  HG  SER A  75      -1.637 -17.653 -15.408  1.00 94.75           H  
ATOM   1094  N   THR A  76       0.147 -16.360 -16.741  1.00 96.62           N  
ATOM   1095  H   THR A  76      -0.157 -17.046 -17.417  1.00 96.62           H  
ATOM   1096  CA  THR A  76      -0.244 -14.966 -16.987  1.00 96.62           C  
ATOM   1097  HA  THR A  76      -0.145 -14.386 -16.068  1.00 96.62           H  
ATOM   1098  C   THR A  76      -1.697 -14.943 -17.427  1.00 96.62           C  
ATOM   1099  CB  THR A  76       0.638 -14.306 -18.054  1.00 96.62           C  
ATOM   1100  HB  THR A  76       0.543 -14.851 -18.994  1.00 96.62           H  
ATOM   1101  O   THR A  76      -2.081 -15.742 -18.279  1.00 96.62           O  
ATOM   1102  CG2 THR A  76       0.263 -12.842 -18.291  1.00 96.62           C  
ATOM   1103 HG21 THR A  76       0.118 -12.329 -17.340  1.00 96.62           H  
ATOM   1104 HG22 THR A  76      -0.667 -12.789 -18.857  1.00 96.62           H  
ATOM   1105 HG23 THR A  76       1.040 -12.337 -18.864  1.00 96.62           H  
ATOM   1106  OG1 THR A  76       1.987 -14.340 -17.656  1.00 96.62           O  
ATOM   1107  HG1 THR A  76       2.475 -13.765 -18.250  1.00 96.62           H  
ATOM   1108  N   PHE A  77      -2.513 -14.066 -16.849  1.00 97.12           N  
ATOM   1109  H   PHE A  77      -2.157 -13.441 -16.140  1.00 97.12           H  
ATOM   1110  CA  PHE A  77      -3.924 -13.948 -17.215  1.00 97.12           C  
ATOM   1111  HA  PHE A  77      -4.023 -14.145 -18.282  1.00 97.12           H  
ATOM   1112  C   PHE A  77      -4.466 -12.542 -16.964  1.00 97.12           C  
ATOM   1113  CB  PHE A  77      -4.758 -15.001 -16.464  1.00 97.12           C  
ATOM   1114  HB2 PHE A  77      -5.787 -14.947 -16.820  1.00 97.12           H  
ATOM   1115  HB3 PHE A  77      -4.388 -15.993 -16.724  1.00 97.12           H  
ATOM   1116  O   PHE A  77      -3.981 -11.820 -16.092  1.00 97.12           O  
ATOM   1117  CG  PHE A  77      -4.760 -14.867 -14.951  1.00 97.12           C  
ATOM   1118  CD1 PHE A  77      -3.709 -15.412 -14.190  1.00 97.12           C  
ATOM   1119  HD1 PHE A  77      -2.885 -15.905 -14.686  1.00 97.12           H  
ATOM   1120  CD2 PHE A  77      -5.818 -14.205 -14.300  1.00 97.12           C  
ATOM   1121  HD2 PHE A  77      -6.627 -13.777 -14.872  1.00 97.12           H  
ATOM   1122  CE1 PHE A  77      -3.724 -15.316 -12.789  1.00 97.12           C  
ATOM   1123  HE1 PHE A  77      -2.906 -15.723 -12.214  1.00 97.12           H  
ATOM   1124  CE2 PHE A  77      -5.821 -14.091 -12.900  1.00 97.12           C  
ATOM   1125  HE2 PHE A  77      -6.621 -13.556 -12.410  1.00 97.12           H  
ATOM   1126  CZ  PHE A  77      -4.785 -14.660 -12.142  1.00 97.12           C  
ATOM   1127  HZ  PHE A  77      -4.791 -14.563 -11.066  1.00 97.12           H  
ATOM   1128  N   GLN A  78      -5.505 -12.178 -17.715  1.00 97.62           N  
ATOM   1129  H   GLN A  78      -5.862 -12.819 -18.410  1.00 97.62           H  
ATOM   1130  CA  GLN A  78      -6.287 -10.973 -17.469  1.00 97.62           C  
ATOM   1131  HA  GLN A  78      -5.608 -10.150 -17.242  1.00 97.62           H  
ATOM   1132  C   GLN A  78      -7.209 -11.219 -16.272  1.00 97.62           C  
ATOM   1133  CB  GLN A  78      -7.091 -10.621 -18.732  1.00 97.62           C  
ATOM   1134  HB2 GLN A  78      -7.930 -11.308 -18.838  1.00 97.62           H  
ATOM   1135  HB3 GLN A  78      -6.461 -10.735 -19.614  1.00 97.62           H  
ATOM   1136  O   GLN A  78      -8.061 -12.108 -16.313  1.00 97.62           O  
ATOM   1137  CG  GLN A  78      -7.625  -9.182 -18.685  1.00 97.62           C  
ATOM   1138  HG2 GLN A  78      -8.202  -9.028 -17.773  1.00 97.62           H  
ATOM   1139  HG3 GLN A  78      -8.289  -9.026 -19.536  1.00 97.62           H  
ATOM   1140  CD  GLN A  78      -6.501  -8.157 -18.772  1.00 97.62           C  
ATOM   1141  NE2 GLN A  78      -6.593  -7.058 -18.079  1.00 97.62           N  
ATOM   1142 HE21 GLN A  78      -5.871  -6.357 -18.172  1.00 97.62           H  
ATOM   1143 HE22 GLN A  78      -7.425  -6.830 -17.555  1.00 97.62           H  
ATOM   1144  OE1 GLN A  78      -5.499  -8.361 -19.435  1.00 97.62           O  
ATOM   1145  N   SER A  79      -7.024 -10.471 -15.189  1.00 97.56           N  
ATOM   1146  H   SER A  79      -6.348  -9.721 -15.227  1.00 97.56           H  
ATOM   1147  CA  SER A  79      -7.868 -10.584 -13.998  1.00 97.56           C  
ATOM   1148  HA  SER A  79      -8.242 -11.606 -13.930  1.00 97.56           H  
ATOM   1149  C   SER A  79      -9.063  -9.636 -14.079  1.00 97.56           C  
ATOM   1150  CB  SER A  79      -7.023 -10.320 -12.753  1.00 97.56           C  
ATOM   1151  HB2 SER A  79      -6.499  -9.369 -12.856  1.00 97.56           H  
ATOM   1152  HB3 SER A  79      -6.292 -11.123 -12.659  1.00 97.56           H  
ATOM   1153  O   SER A  79     -10.220 -10.004 -13.841  1.00 97.56           O  
ATOM   1154  OG  SER A  79      -7.821 -10.279 -11.588  1.00 97.56           O  
ATOM   1155  HG  SER A  79      -8.217  -9.404 -11.574  1.00 97.56           H  
ATOM   1156  N   HIS A  80      -8.792  -8.389 -14.423  1.00 97.06           N  
ATOM   1157  H   HIS A  80      -7.845  -8.138 -14.667  1.00 97.06           H  
ATOM   1158  CA  HIS A  80      -9.784  -7.328 -14.482  1.00 97.06           C  
ATOM   1159  HA  HIS A  80     -10.794  -7.722 -14.379  1.00 97.06           H  
ATOM   1160  C   HIS A  80      -9.709  -6.683 -15.848  1.00 97.06           C  
ATOM   1161  CB  HIS A  80      -9.533  -6.359 -13.329  1.00 97.06           C  
ATOM   1162  HB2 HIS A  80     -10.147  -5.468 -13.462  1.00 97.06           H  
ATOM   1163  HB3 HIS A  80      -8.485  -6.060 -13.342  1.00 97.06           H  
ATOM   1164  O   HIS A  80      -8.629  -6.555 -16.395  1.00 97.06           O  
ATOM   1165  CG  HIS A  80      -9.841  -6.975 -11.987  1.00 97.06           C  
ATOM   1166  CD2 HIS A  80     -10.973  -6.752 -11.264  1.00 97.06           C  
ATOM   1167  HD2 HIS A  80     -11.773  -6.082 -11.543  1.00 97.06           H  
ATOM   1168  ND1 HIS A  80      -9.014  -7.842 -11.262  1.00 97.06           N  
ATOM   1169  CE1 HIS A  80      -9.648  -8.070 -10.104  1.00 97.06           C  
ATOM   1170  HE1 HIS A  80      -9.249  -8.642  -9.280  1.00 97.06           H  
ATOM   1171  NE2 HIS A  80     -10.828  -7.438 -10.083  1.00 97.06           N  
ATOM   1172  HE2 HIS A  80     -11.419  -7.326  -9.272  1.00 97.06           H  
ATOM   1173  N   GLU A  81     -10.851  -6.347 -16.417  1.00 95.25           N  
ATOM   1174  H   GLU A  81     -11.698  -6.320 -15.867  1.00 95.25           H  
ATOM   1175  CA  GLU A  81     -10.944  -5.600 -17.668  1.00 95.25           C  
ATOM   1176  HA  GLU A  81      -9.950  -5.384 -18.061  1.00 95.25           H  
ATOM   1177  C   GLU A  81     -11.623  -4.267 -17.344  1.00 95.25           C  
ATOM   1178  CB  GLU A  81     -11.723  -6.414 -18.717  1.00 95.25           C  
ATOM   1179  HB2 GLU A  81     -12.670  -6.740 -18.288  1.00 95.25           H  
ATOM   1180  HB3 GLU A  81     -11.931  -5.782 -19.581  1.00 95.25           H  
ATOM   1181  O   GLU A  81     -12.277  -4.183 -16.295  1.00 95.25           O  
ATOM   1182  CG  GLU A  81     -10.918  -7.638 -19.188  1.00 95.25           C  
ATOM   1183  HG2 GLU A  81      -9.972  -7.285 -19.598  1.00 95.25           H  
ATOM   1184  HG3 GLU A  81     -10.694  -8.267 -18.326  1.00 95.25           H  
ATOM   1185  CD  GLU A  81     -11.628  -8.503 -20.246  1.00 95.25           C  
ATOM   1186  OE1 GLU A  81     -10.998  -9.498 -20.676  1.00 95.25           O  
ATOM   1187  OE2 GLU A  81     -12.798  -8.223 -20.592  1.00 95.25           O  
ATOM   1188  N   PRO A  82     -11.470  -3.237 -18.193  1.00 91.44           N  
ATOM   1189  CA  PRO A  82     -12.241  -2.016 -18.040  1.00 91.44           C  
ATOM   1190  HA  PRO A  82     -11.976  -1.546 -17.093  1.00 91.44           H  
ATOM   1191  C   PRO A  82     -13.734  -2.351 -18.070  1.00 91.44           C  
ATOM   1192  CB  PRO A  82     -11.843  -1.092 -19.192  1.00 91.44           C  
ATOM   1193  HB2 PRO A  82     -11.689  -0.071 -18.843  1.00 91.44           H  
ATOM   1194  HB3 PRO A  82     -12.604  -1.106 -19.973  1.00 91.44           H  
ATOM   1195  O   PRO A  82     -14.219  -3.041 -18.972  1.00 91.44           O  
ATOM   1196  CG  PRO A  82     -10.551  -1.685 -19.749  1.00 91.44           C  
ATOM   1197  HG2 PRO A  82      -9.697  -1.180 -19.297  1.00 91.44           H  
ATOM   1198  HG3 PRO A  82     -10.501  -1.578 -20.832  1.00 91.44           H  
ATOM   1199  CD  PRO A  82     -10.578  -3.156 -19.339  1.00 91.44           C  
ATOM   1200  HD2 PRO A  82      -9.568  -3.483 -19.090  1.00 91.44           H  
ATOM   1201  HD3 PRO A  82     -10.981  -3.752 -20.158  1.00 91.44           H  
ATOM   1202  N   GLU A  83     -14.472  -1.868 -17.080  1.00 86.56           N  
ATOM   1203  H   GLU A  83     -14.013  -1.285 -16.395  1.00 86.56           H  
ATOM   1204  CA  GLU A  83     -15.911  -2.095 -16.947  1.00 86.56           C  
ATOM   1205  HA  GLU A  83     -16.286  -2.588 -17.844  1.00 86.56           H  
ATOM   1206  C   GLU A  83     -16.629  -0.738 -16.846  1.00 86.56           C  
ATOM   1207  CB  GLU A  83     -16.192  -3.033 -15.745  1.00 86.56           C  
ATOM   1208  HB2 GLU A  83     -15.662  -2.650 -14.873  1.00 86.56           H  
ATOM   1209  HB3 GLU A  83     -17.259  -3.006 -15.528  1.00 86.56           H  
ATOM   1210  O   GLU A  83     -16.060   0.241 -16.371  1.00 86.56           O  
ATOM   1211  CG  GLU A  83     -15.785  -4.514 -15.969  1.00 86.56           C  
ATOM   1212  HG2 GLU A  83     -14.779  -4.552 -16.388  1.00 86.56           H  
ATOM   1213  HG3 GLU A  83     -16.459  -4.941 -16.711  1.00 86.56           H  
ATOM   1214  CD  GLU A  83     -15.821  -5.399 -14.693  1.00 86.56           C  
ATOM   1215  OE1 GLU A  83     -15.154  -6.473 -14.650  1.00 86.56           O  
ATOM   1216  OE2 GLU A  83     -16.551  -5.052 -13.732  1.00 86.56           O  
ATOM   1217  N   PHE A  84     -17.892  -0.648 -17.278  1.00 84.62           N  
ATOM   1218  H   PHE A  84     -18.341  -1.472 -17.651  1.00 84.62           H  
ATOM   1219  CA  PHE A  84     -18.693   0.575 -17.138  1.00 84.62           C  
ATOM   1220  HA  PHE A  84     -18.109   1.334 -16.617  1.00 84.62           H  
ATOM   1221  C   PHE A  84     -19.939   0.314 -16.286  1.00 84.62           C  
ATOM   1222  CB  PHE A  84     -19.028   1.158 -18.518  1.00 84.62           C  
ATOM   1223  HB2 PHE A  84     -18.106   1.240 -19.093  1.00 84.62           H  
ATOM   1224  HB3 PHE A  84     -19.687   0.471 -19.050  1.00 84.62           H  
ATOM   1225  O   PHE A  84     -20.799  -0.495 -16.644  1.00 84.62           O  
ATOM   1226  CG  PHE A  84     -19.672   2.533 -18.457  1.00 84.62           C  
ATOM   1227  CD1 PHE A  84     -21.072   2.665 -18.493  1.00 84.62           C  
ATOM   1228  HD1 PHE A  84     -21.683   1.776 -18.542  1.00 84.62           H  
ATOM   1229  CD2 PHE A  84     -18.870   3.683 -18.340  1.00 84.62           C  
ATOM   1230  HD2 PHE A  84     -17.795   3.591 -18.291  1.00 84.62           H  
ATOM   1231  CE1 PHE A  84     -21.667   3.940 -18.444  1.00 84.62           C  
ATOM   1232  HE1 PHE A  84     -22.742   4.040 -18.477  1.00 84.62           H  
ATOM   1233  CE2 PHE A  84     -19.464   4.956 -18.273  1.00 84.62           C  
ATOM   1234  HE2 PHE A  84     -18.838   5.831 -18.170  1.00 84.62           H  
ATOM   1235  CZ  PHE A  84     -20.861   5.087 -18.335  1.00 84.62           C  
ATOM   1236  HZ  PHE A  84     -21.310   6.068 -18.287  1.00 84.62           H  
ATOM   1237  N   ASP A  85     -20.057   1.014 -15.159  1.00 80.44           N  
ATOM   1238  H   ASP A  85     -19.334   1.686 -14.946  1.00 80.44           H  
ATOM   1239  CA  ASP A  85     -21.237   0.995 -14.296  1.00 80.44           C  
ATOM   1240  HA  ASP A  85     -21.672  -0.005 -14.321  1.00 80.44           H  
ATOM   1241  C   ASP A  85     -22.280   1.981 -14.834  1.00 80.44           C  
ATOM   1242  CB  ASP A  85     -20.847   1.277 -12.830  1.00 80.44           C  
ATOM   1243  HB2 ASP A  85     -20.075   0.564 -12.540  1.00 80.44           H  
ATOM   1244  HB3 ASP A  85     -20.424   2.279 -12.754  1.00 80.44           H  
ATOM   1245  O   ASP A  85     -22.257   3.176 -14.536  1.00 80.44           O  
ATOM   1246  CG  ASP A  85     -22.018   1.153 -11.836  1.00 80.44           C  
ATOM   1247  OD1 ASP A  85     -23.194   1.218 -12.272  1.00 80.44           O  
ATOM   1248  OD2 ASP A  85     -21.753   1.023 -10.612  1.00 80.44           O  
ATOM   1249  N   TYR A  86     -23.239   1.470 -15.608  1.00 79.56           N  
ATOM   1250  H   TYR A  86     -23.121   0.515 -15.915  1.00 79.56           H  
ATOM   1251  CA  TYR A  86     -24.333   2.266 -16.176  1.00 79.56           C  
ATOM   1252  HA  TYR A  86     -23.902   3.070 -16.773  1.00 79.56           H  
ATOM   1253  C   TYR A  86     -25.244   2.920 -15.129  1.00 79.56           C  
ATOM   1254  CB  TYR A  86     -25.195   1.381 -17.084  1.00 79.56           C  
ATOM   1255  HB2 TYR A  86     -26.009   1.984 -17.487  1.00 79.56           H  
ATOM   1256  HB3 TYR A  86     -25.646   0.590 -16.483  1.00 79.56           H  
ATOM   1257  O   TYR A  86     -25.852   3.947 -15.422  1.00 79.56           O  
ATOM   1258  CG  TYR A  86     -24.453   0.757 -18.245  1.00 79.56           C  
ATOM   1259  CD1 TYR A  86     -24.211   1.511 -19.409  1.00 79.56           C  
ATOM   1260  HD1 TYR A  86     -24.556   2.532 -19.472  1.00 79.56           H  
ATOM   1261  CD2 TYR A  86     -23.986  -0.568 -18.152  1.00 79.56           C  
ATOM   1262  HD2 TYR A  86     -24.144  -1.144 -17.252  1.00 79.56           H  
ATOM   1263  CE1 TYR A  86     -23.483   0.948 -20.476  1.00 79.56           C  
ATOM   1264  HE1 TYR A  86     -23.269   1.537 -21.356  1.00 79.56           H  
ATOM   1265  CE2 TYR A  86     -23.274  -1.139 -19.222  1.00 79.56           C  
ATOM   1266  HE2 TYR A  86     -22.880  -2.142 -19.150  1.00 79.56           H  
ATOM   1267  OH  TYR A  86     -22.307  -0.932 -21.401  1.00 79.56           O  
ATOM   1268  HH  TYR A  86     -22.051  -0.278 -22.056  1.00 79.56           H  
ATOM   1269  CZ  TYR A  86     -23.012  -0.380 -20.380  1.00 79.56           C  
ATOM   1270  N   LEU A  87     -25.370   2.346 -13.924  1.00 76.00           N  
ATOM   1271  H   LEU A  87     -24.724   1.615 -13.665  1.00 76.00           H  
ATOM   1272  CA  LEU A  87     -26.226   2.916 -12.877  1.00 76.00           C  
ATOM   1273  HA  LEU A  87     -27.170   3.237 -13.318  1.00 76.00           H  
ATOM   1274  C   LEU A  87     -25.592   4.165 -12.267  1.00 76.00           C  
ATOM   1275  CB  LEU A  87     -26.500   1.876 -11.776  1.00 76.00           C  
ATOM   1276  HB2 LEU A  87     -25.546   1.507 -11.398  1.00 76.00           H  
ATOM   1277  HB3 LEU A  87     -27.004   2.375 -10.949  1.00 76.00           H  
ATOM   1278  O   LEU A  87     -26.309   5.086 -11.877  1.00 76.00           O  
ATOM   1279  CG  LEU A  87     -27.359   0.681 -12.216  1.00 76.00           C  
ATOM   1280  HG  LEU A  87     -26.910   0.200 -13.085  1.00 76.00           H  
ATOM   1281  CD1 LEU A  87     -27.428  -0.341 -11.080  1.00 76.00           C  
ATOM   1282 HD11 LEU A  87     -26.419  -0.673 -10.836  1.00 76.00           H  
ATOM   1283 HD12 LEU A  87     -28.011  -1.205 -11.397  1.00 76.00           H  
ATOM   1284 HD13 LEU A  87     -27.883   0.107 -10.197  1.00 76.00           H  
ATOM   1285  CD2 LEU A  87     -28.792   1.102 -12.558  1.00 76.00           C  
ATOM   1286 HD21 LEU A  87     -28.787   1.752 -13.433  1.00 76.00           H  
ATOM   1287 HD22 LEU A  87     -29.239   1.631 -11.717  1.00 76.00           H  
ATOM   1288 HD23 LEU A  87     -29.387   0.219 -12.793  1.00 76.00           H  
ATOM   1289  N   LYS A  88     -24.259   4.198 -12.192  1.00 73.00           N  
ATOM   1290  H   LYS A  88     -23.756   3.370 -12.478  1.00 73.00           H  
ATOM   1291  CA  LYS A  88     -23.503   5.339 -11.659  1.00 73.00           C  
ATOM   1292  HA  LYS A  88     -24.179   5.996 -11.113  1.00 73.00           H  
ATOM   1293  C   LYS A  88     -22.889   6.224 -12.743  1.00 73.00           C  
ATOM   1294  CB  LYS A  88     -22.447   4.838 -10.675  1.00 73.00           C  
ATOM   1295  HB2 LYS A  88     -21.905   5.702 -10.289  1.00 73.00           H  
ATOM   1296  HB3 LYS A  88     -21.746   4.192 -11.204  1.00 73.00           H  
ATOM   1297  O   LYS A  88     -22.434   7.315 -12.426  1.00 73.00           O  
ATOM   1298  CG  LYS A  88     -23.062   4.081  -9.489  1.00 73.00           C  
ATOM   1299  HG2 LYS A  88     -23.597   3.203  -9.851  1.00 73.00           H  
ATOM   1300  HG3 LYS A  88     -23.754   4.729  -8.951  1.00 73.00           H  
ATOM   1301  CD  LYS A  88     -21.943   3.626  -8.553  1.00 73.00           C  
ATOM   1302  HD2 LYS A  88     -21.479   4.490  -8.077  1.00 73.00           H  
ATOM   1303  HD3 LYS A  88     -21.191   3.116  -9.155  1.00 73.00           H  
ATOM   1304  CE  LYS A  88     -22.485   2.662  -7.499  1.00 73.00           C  
ATOM   1305  HE2 LYS A  88     -22.962   3.228  -6.699  1.00 73.00           H  
ATOM   1306  HE3 LYS A  88     -23.230   2.031  -7.982  1.00 73.00           H  
ATOM   1307  NZ  LYS A  88     -21.383   1.810  -6.999  1.00 73.00           N  
ATOM   1308  HZ1 LYS A  88     -20.626   2.363  -6.623  1.00 73.00           H  
ATOM   1309  HZ2 LYS A  88     -21.698   1.133  -6.318  1.00 73.00           H  
ATOM   1310  HZ3 LYS A  88     -21.019   1.298  -7.789  1.00 73.00           H  
ATOM   1311  N   SER A  89     -22.923   5.790 -14.005  1.00 77.94           N  
ATOM   1312  H   SER A  89     -23.235   4.840 -14.146  1.00 77.94           H  
ATOM   1313  CA  SER A  89     -22.205   6.407 -15.130  1.00 77.94           C  
ATOM   1314  HA  SER A  89     -22.301   5.729 -15.978  1.00 77.94           H  
ATOM   1315  C   SER A  89     -20.697   6.532 -14.868  1.00 77.94           C  
ATOM   1316  CB  SER A  89     -22.850   7.736 -15.542  1.00 77.94           C  
ATOM   1317  HB2 SER A  89     -22.704   8.478 -14.756  1.00 77.94           H  
ATOM   1318  HB3 SER A  89     -22.384   8.100 -16.457  1.00 77.94           H  
ATOM   1319  O   SER A  89     -20.108   7.577 -15.134  1.00 77.94           O  
ATOM   1320  OG  SER A  89     -24.234   7.539 -15.767  1.00 77.94           O  
ATOM   1321  HG  SER A  89     -24.560   7.015 -15.032  1.00 77.94           H  
ATOM   1322  N   LEU A  90     -20.094   5.477 -14.309  1.00 80.12           N  
ATOM   1323  H   LEU A  90     -20.622   4.620 -14.222  1.00 80.12           H  
ATOM   1324  CA  LEU A  90     -18.685   5.440 -13.906  1.00 80.12           C  
ATOM   1325  HA  LEU A  90     -18.212   6.394 -14.137  1.00 80.12           H  
ATOM   1326  C   LEU A  90     -17.928   4.369 -14.685  1.00 80.12           C  
ATOM   1327  CB  LEU A  90     -18.564   5.188 -12.390  1.00 80.12           C  
ATOM   1328  HB2 LEU A  90     -17.517   5.006 -12.148  1.00 80.12           H  
ATOM   1329  HB3 LEU A  90     -19.118   4.281 -12.148  1.00 80.12           H  
ATOM   1330  O   LEU A  90     -18.378   3.228 -14.778  1.00 80.12           O  
ATOM   1331  CG  LEU A  90     -19.073   6.339 -11.506  1.00 80.12           C  
ATOM   1332  HG  LEU A  90     -20.095   6.588 -11.792  1.00 80.12           H  
ATOM   1333  CD1 LEU A  90     -19.088   5.924 -10.036  1.00 80.12           C  
ATOM   1334 HD11 LEU A  90     -19.632   4.987  -9.921  1.00 80.12           H  
ATOM   1335 HD12 LEU A  90     -19.554   6.709  -9.440  1.00 80.12           H  
ATOM   1336 HD13 LEU A  90     -18.063   5.779  -9.696  1.00 80.12           H  
ATOM   1337  CD2 LEU A  90     -18.207   7.582 -11.626  1.00 80.12           C  
ATOM   1338 HD21 LEU A  90     -18.309   7.989 -12.632  1.00 80.12           H  
ATOM   1339 HD22 LEU A  90     -17.168   7.322 -11.423  1.00 80.12           H  
ATOM   1340 HD23 LEU A  90     -18.532   8.342 -10.915  1.00 80.12           H  
ATOM   1341  N   GLU A  91     -16.764   4.737 -15.205  1.00 84.25           N  
ATOM   1342  H   GLU A  91     -16.425   5.672 -15.033  1.00 84.25           H  
ATOM   1343  CA  GLU A  91     -15.780   3.781 -15.701  1.00 84.25           C  
ATOM   1344  HA  GLU A  91     -16.291   2.962 -16.207  1.00 84.25           H  
ATOM   1345  C   GLU A  91     -15.008   3.201 -14.511  1.00 84.25           C  
ATOM   1346  CB  GLU A  91     -14.888   4.483 -16.731  1.00 84.25           C  
ATOM   1347  HB2 GLU A  91     -15.548   4.969 -17.450  1.00 84.25           H  
ATOM   1348  HB3 GLU A  91     -14.292   5.250 -16.236  1.00 84.25           H  
ATOM   1349  O   GLU A  91     -14.634   3.926 -13.590  1.00 84.25           O  
ATOM   1350  CG  GLU A  91     -13.966   3.522 -17.497  1.00 84.25           C  
ATOM   1351  HG2 GLU A  91     -13.190   3.161 -16.823  1.00 84.25           H  
ATOM   1352  HG3 GLU A  91     -14.559   2.667 -17.823  1.00 84.25           H  
ATOM   1353  CD  GLU A  91     -13.325   4.184 -18.732  1.00 84.25           C  
ATOM   1354  OE1 GLU A  91     -12.803   3.430 -19.582  1.00 84.25           O  
ATOM   1355  OE2 GLU A  91     -13.433   5.426 -18.877  1.00 84.25           O  
ATOM   1356  N   ILE A  92     -14.837   1.884 -14.502  1.00 85.12           N  
ATOM   1357  H   ILE A  92     -15.148   1.357 -15.305  1.00 85.12           H  
ATOM   1358  CA  ILE A  92     -14.095   1.148 -13.486  1.00 85.12           C  
ATOM   1359  HA  ILE A  92     -13.845   1.812 -12.659  1.00 85.12           H  
ATOM   1360  C   ILE A  92     -12.803   0.679 -14.142  1.00 85.12           C  
ATOM   1361  CB  ILE A  92     -14.917  -0.037 -12.930  1.00 85.12           C  
ATOM   1362  HB  ILE A  92     -15.116  -0.730 -13.748  1.00 85.12           H  
ATOM   1363  O   ILE A  92     -12.833  -0.185 -15.021  1.00 85.12           O  
ATOM   1364  CG1 ILE A  92     -16.274   0.427 -12.353  1.00 85.12           C  
ATOM   1365 HG12 ILE A  92     -16.821   0.979 -13.117  1.00 85.12           H  
ATOM   1366 HG13 ILE A  92     -16.099   1.101 -11.514  1.00 85.12           H  
ATOM   1367  CG2 ILE A  92     -14.091  -0.772 -11.855  1.00 85.12           C  
ATOM   1368 HG21 ILE A  92     -14.607  -1.673 -11.524  1.00 85.12           H  
ATOM   1369 HG22 ILE A  92     -13.131  -1.073 -12.274  1.00 85.12           H  
ATOM   1370 HG23 ILE A  92     -13.904  -0.107 -11.011  1.00 85.12           H  
ATOM   1371  CD1 ILE A  92     -17.182  -0.725 -11.899  1.00 85.12           C  
ATOM   1372 HD11 ILE A  92     -16.745  -1.255 -11.053  1.00 85.12           H  
ATOM   1373 HD12 ILE A  92     -18.145  -0.319 -11.586  1.00 85.12           H  
ATOM   1374 HD13 ILE A  92     -17.339  -1.419 -12.724  1.00 85.12           H  
ATOM   1375  N   GLU A  93     -11.684   1.229 -13.680  1.00 89.00           N  
ATOM   1376  H   GLU A  93     -11.738   1.971 -12.996  1.00 89.00           H  
ATOM   1377  CA  GLU A  93     -10.361   0.860 -14.172  1.00 89.00           C  
ATOM   1378  HA  GLU A  93     -10.343   0.993 -15.253  1.00 89.00           H  
ATOM   1379  C   GLU A  93     -10.041  -0.616 -13.888  1.00 89.00           C  
ATOM   1380  CB  GLU A  93      -9.272   1.767 -13.569  1.00 89.00           C  
ATOM   1381  HB2 GLU A  93      -8.304   1.394 -13.903  1.00 89.00           H  
ATOM   1382  HB3 GLU A  93      -9.308   1.697 -12.482  1.00 89.00           H  
ATOM   1383  O   GLU A  93     -10.455  -1.224 -12.891  1.00 89.00           O  
ATOM   1384  CG  GLU A  93      -9.399   3.242 -13.994  1.00 89.00           C  
ATOM   1385  HG2 GLU A  93     -10.330   3.644 -13.593  1.00 89.00           H  
ATOM   1386  HG3 GLU A  93      -9.457   3.283 -15.081  1.00 89.00           H  
ATOM   1387  CD  GLU A  93      -8.223   4.127 -13.525  1.00 89.00           C  
ATOM   1388  OE1 GLU A  93      -8.276   5.350 -13.797  1.00 89.00           O  
ATOM   1389  OE2 GLU A  93      -7.259   3.604 -12.907  1.00 89.00           O  
ATOM   1390  N   GLU A  94      -9.247  -1.204 -14.773  1.00 93.69           N  
ATOM   1391  H   GLU A  94      -9.011  -0.697 -15.614  1.00 93.69           H  
ATOM   1392  CA  GLU A  94      -8.779  -2.578 -14.671  1.00 93.69           C  
ATOM   1393  HA  GLU A  94      -9.606  -3.185 -14.302  1.00 93.69           H  
ATOM   1394  C   GLU A  94      -7.625  -2.755 -13.678  1.00 93.69           C  
ATOM   1395  CB  GLU A  94      -8.421  -3.115 -16.063  1.00 93.69           C  
ATOM   1396  HB2 GLU A  94      -9.303  -3.071 -16.701  1.00 93.69           H  
ATOM   1397  HB3 GLU A  94      -8.170  -4.167 -15.933  1.00 93.69           H  
ATOM   1398  O   GLU A  94      -7.340  -3.882 -13.270  1.00 93.69           O  
ATOM   1399  CG  GLU A  94      -7.242  -2.456 -16.793  1.00 93.69           C  
ATOM   1400  HG2 GLU A  94      -6.479  -2.164 -16.072  1.00 93.69           H  
ATOM   1401  HG3 GLU A  94      -6.813  -3.225 -17.435  1.00 93.69           H  
ATOM   1402  CD  GLU A  94      -7.616  -1.269 -17.689  1.00 93.69           C  
ATOM   1403  OE1 GLU A  94      -7.040  -1.195 -18.798  1.00 93.69           O  
ATOM   1404  OE2 GLU A  94      -8.487  -0.473 -17.277  1.00 93.69           O  
ATOM   1405  N   LYS A  95      -6.977  -1.662 -13.255  1.00 96.19           N  
ATOM   1406  H   LYS A  95      -7.283  -0.781 -13.642  1.00 96.19           H  
ATOM   1407  CA  LYS A  95      -5.802  -1.670 -12.378  1.00 96.19           C  
ATOM   1408  HA  LYS A  95      -4.962  -2.056 -12.956  1.00 96.19           H  
ATOM   1409  C   LYS A  95      -5.981  -2.579 -11.168  1.00 96.19           C  
ATOM   1410  CB  LYS A  95      -5.500  -0.228 -11.947  1.00 96.19           C  
ATOM   1411  HB2 LYS A  95      -6.422   0.236 -11.597  1.00 96.19           H  
ATOM   1412  HB3 LYS A  95      -5.149   0.331 -12.814  1.00 96.19           H  
ATOM   1413  O   LYS A  95      -6.901  -2.415 -10.372  1.00 96.19           O  
ATOM   1414  CG  LYS A  95      -4.459  -0.146 -10.818  1.00 96.19           C  
ATOM   1415  HG2 LYS A  95      -4.864  -0.602  -9.915  1.00 96.19           H  
ATOM   1416  HG3 LYS A  95      -3.544  -0.669 -11.094  1.00 96.19           H  
ATOM   1417  CD  LYS A  95      -4.150   1.318 -10.515  1.00 96.19           C  
ATOM   1418  HD2 LYS A  95      -3.612   1.758 -11.354  1.00 96.19           H  
ATOM   1419  HD3 LYS A  95      -5.084   1.870 -10.411  1.00 96.19           H  
ATOM   1420  CE  LYS A  95      -3.317   1.418  -9.236  1.00 96.19           C  
ATOM   1421  HE2 LYS A  95      -2.847   0.455  -9.037  1.00 96.19           H  
ATOM   1422  HE3 LYS A  95      -2.540   2.168  -9.381  1.00 96.19           H  
ATOM   1423  NZ  LYS A  95      -4.199   1.807  -8.117  1.00 96.19           N  
ATOM   1424  HZ1 LYS A  95      -4.737   2.630  -8.349  1.00 96.19           H  
ATOM   1425  HZ2 LYS A  95      -3.704   1.926  -7.245  1.00 96.19           H  
ATOM   1426  HZ3 LYS A  95      -4.895   1.090  -7.971  1.00 96.19           H  
ATOM   1427  N   ILE A  96      -5.025  -3.482 -10.954  1.00 98.00           N  
ATOM   1428  H   ILE A  96      -4.292  -3.582 -11.642  1.00 98.00           H  
ATOM   1429  CA  ILE A  96      -5.033  -4.349  -9.774  1.00 98.00           C  
ATOM   1430  HA  ILE A  96      -6.068  -4.619  -9.563  1.00 98.00           H  
ATOM   1431  C   ILE A  96      -4.485  -3.583  -8.573  1.00 98.00           C  
ATOM   1432  CB  ILE A  96      -4.265  -5.659 -10.022  1.00 98.00           C  
ATOM   1433  HB  ILE A  96      -3.207  -5.433 -10.154  1.00 98.00           H  
ATOM   1434  O   ILE A  96      -3.318  -3.201  -8.550  1.00 98.00           O  
ATOM   1435  CG1 ILE A  96      -4.789  -6.311 -11.317  1.00 98.00           C  
ATOM   1436 HG12 ILE A  96      -4.441  -5.715 -12.161  1.00 98.00           H  
ATOM   1437 HG13 ILE A  96      -5.879  -6.314 -11.318  1.00 98.00           H  
ATOM   1438  CG2 ILE A  96      -4.423  -6.582  -8.796  1.00 98.00           C  
ATOM   1439 HG21 ILE A  96      -4.070  -6.083  -7.893  1.00 98.00           H  
ATOM   1440 HG22 ILE A  96      -3.826  -7.484  -8.926  1.00 98.00           H  
ATOM   1441 HG23 ILE A  96      -5.472  -6.850  -8.668  1.00 98.00           H  
ATOM   1442  CD1 ILE A  96      -4.305  -7.734 -11.548  1.00 98.00           C  
ATOM   1443 HD11 ILE A  96      -4.560  -8.038 -12.563  1.00 98.00           H  
ATOM   1444 HD12 ILE A  96      -3.224  -7.787 -11.419  1.00 98.00           H  
ATOM   1445 HD13 ILE A  96      -4.802  -8.407 -10.848  1.00 98.00           H  
ATOM   1446  N   ASN A  97      -5.295  -3.404  -7.538  1.00 97.12           N  
ATOM   1447  H   ASN A  97      -6.246  -3.735  -7.619  1.00 97.12           H  
ATOM   1448  CA  ASN A  97      -4.878  -2.712  -6.320  1.00 97.12           C  
ATOM   1449  HA  ASN A  97      -4.168  -1.925  -6.575  1.00 97.12           H  
ATOM   1450  C   ASN A  97      -4.151  -3.639  -5.349  1.00 97.12           C  
ATOM   1451  CB  ASN A  97      -6.112  -2.071  -5.669  1.00 97.12           C  
ATOM   1452  HB2 ASN A  97      -6.922  -2.798  -5.610  1.00 97.12           H  
ATOM   1453  HB3 ASN A  97      -5.867  -1.743  -4.659  1.00 97.12           H  
ATOM   1454  O   ASN A  97      -3.177  -3.235  -4.718  1.00 97.12           O  
ATOM   1455  CG  ASN A  97      -6.605  -0.858  -6.427  1.00 97.12           C  
ATOM   1456  ND2 ASN A  97      -7.798  -0.428  -6.123  1.00 97.12           N  
ATOM   1457 HD21 ASN A  97      -8.319  -0.813  -5.348  1.00 97.12           H  
ATOM   1458 HD22 ASN A  97      -8.173   0.324  -6.682  1.00 97.12           H  
ATOM   1459  OD1 ASN A  97      -5.892  -0.263  -7.228  1.00 97.12           O  
ATOM   1460  N   LYS A  98      -4.636  -4.875  -5.196  1.00 98.06           N  
ATOM   1461  H   LYS A  98      -5.430  -5.137  -5.764  1.00 98.06           H  
ATOM   1462  CA  LYS A  98      -4.077  -5.860  -4.263  1.00 98.06           C  
ATOM   1463  HA  LYS A  98      -2.999  -5.709  -4.196  1.00 98.06           H  
ATOM   1464  C   LYS A  98      -4.307  -7.286  -4.752  1.00 98.06           C  
ATOM   1465  CB  LYS A  98      -4.712  -5.691  -2.868  1.00 98.06           C  
ATOM   1466  HB2 LYS A  98      -5.792  -5.727  -3.006  1.00 98.06           H  
ATOM   1467  HB3 LYS A  98      -4.422  -6.536  -2.243  1.00 98.06           H  
ATOM   1468  O   LYS A  98      -5.332  -7.593  -5.365  1.00 98.06           O  
ATOM   1469  CG  LYS A  98      -4.401  -4.401  -2.088  1.00 98.06           C  
ATOM   1470  HG2 LYS A  98      -5.004  -4.413  -1.180  1.00 98.06           H  
ATOM   1471  HG3 LYS A  98      -4.725  -3.536  -2.667  1.00 98.06           H  
ATOM   1472  CD  LYS A  98      -2.927  -4.236  -1.675  1.00 98.06           C  
ATOM   1473  HD2 LYS A  98      -2.278  -4.283  -2.549  1.00 98.06           H  
ATOM   1474  HD3 LYS A  98      -2.654  -5.031  -0.981  1.00 98.06           H  
ATOM   1475  CE  LYS A  98      -2.770  -2.864  -1.005  1.00 98.06           C  
ATOM   1476  HE2 LYS A  98      -3.513  -2.762  -0.214  1.00 98.06           H  
ATOM   1477  HE3 LYS A  98      -2.995  -2.101  -1.750  1.00 98.06           H  
ATOM   1478  NZ  LYS A  98      -1.413  -2.625  -0.456  1.00 98.06           N  
ATOM   1479  HZ1 LYS A  98      -1.340  -1.700  -0.056  1.00 98.06           H  
ATOM   1480  HZ2 LYS A  98      -1.124  -3.284   0.252  1.00 98.06           H  
ATOM   1481  HZ3 LYS A  98      -0.703  -2.618  -1.174  1.00 98.06           H  
ATOM   1482  N   ILE A  99      -3.376  -8.164  -4.387  1.00 98.44           N  
ATOM   1483  H   ILE A  99      -2.554  -7.812  -3.918  1.00 98.44           H  
ATOM   1484  CA  ILE A  99      -3.484  -9.621  -4.508  1.00 98.44           C  
ATOM   1485  HA  ILE A  99      -4.492  -9.872  -4.836  1.00 98.44           H  
ATOM   1486  C   ILE A  99      -3.264 -10.244  -3.127  1.00 98.44           C  
ATOM   1487  CB  ILE A  99      -2.489 -10.159  -5.564  1.00 98.44           C  
ATOM   1488  HB  ILE A  99      -1.495  -9.782  -5.324  1.00 98.44           H  
ATOM   1489  O   ILE A  99      -2.410  -9.789  -2.369  1.00 98.44           O  
ATOM   1490  CG1 ILE A  99      -2.888  -9.649  -6.968  1.00 98.44           C  
ATOM   1491 HG12 ILE A  99      -3.021  -8.567  -6.933  1.00 98.44           H  
ATOM   1492 HG13 ILE A  99      -3.841 -10.089  -7.263  1.00 98.44           H  
ATOM   1493  CG2 ILE A  99      -2.434 -11.700  -5.551  1.00 98.44           C  
ATOM   1494 HG21 ILE A  99      -2.011 -12.056  -4.611  1.00 98.44           H  
ATOM   1495 HG22 ILE A  99      -3.435 -12.111  -5.684  1.00 98.44           H  
ATOM   1496 HG23 ILE A  99      -1.786 -12.067  -6.347  1.00 98.44           H  
ATOM   1497  CD1 ILE A  99      -1.845  -9.932  -8.054  1.00 98.44           C  
ATOM   1498 HD11 ILE A  99      -0.851  -9.654  -7.704  1.00 98.44           H  
ATOM   1499 HD12 ILE A  99      -2.081  -9.344  -8.941  1.00 98.44           H  
ATOM   1500 HD13 ILE A  99      -1.856 -10.988  -8.324  1.00 98.44           H  
ATOM   1501  N   ARG A 100      -4.028 -11.290  -2.791  1.00 98.25           N  
ATOM   1502  H   ARG A 100      -4.734 -11.580  -3.453  1.00 98.25           H  
ATOM   1503  CA  ARG A 100      -3.824 -12.097  -1.577  1.00 98.25           C  
ATOM   1504  HA  ARG A 100      -2.799 -11.961  -1.233  1.00 98.25           H  
ATOM   1505  C   ARG A 100      -3.998 -13.579  -1.872  1.00 98.25           C  
ATOM   1506  CB  ARG A 100      -4.789 -11.662  -0.461  1.00 98.25           C  
ATOM   1507  HB2 ARG A 100      -4.701 -12.367   0.366  1.00 98.25           H  
ATOM   1508  HB3 ARG A 100      -5.811 -11.705  -0.836  1.00 98.25           H  
ATOM   1509  O   ARG A 100      -5.004 -13.990  -2.445  1.00 98.25           O  
ATOM   1510  CG  ARG A 100      -4.531 -10.265   0.111  1.00 98.25           C  
ATOM   1511  HG2 ARG A 100      -4.524  -9.534  -0.698  1.00 98.25           H  
ATOM   1512  HG3 ARG A 100      -5.353 -10.023   0.785  1.00 98.25           H  
ATOM   1513  CD  ARG A 100      -3.216 -10.169   0.895  1.00 98.25           C  
ATOM   1514  HD2 ARG A 100      -2.395 -10.477   0.248  1.00 98.25           H  
ATOM   1515  HD3 ARG A 100      -3.249 -10.846   1.748  1.00 98.25           H  
ATOM   1516  NE  ARG A 100      -3.005  -8.788   1.371  1.00 98.25           N  
ATOM   1517  HE  ARG A 100      -3.813  -8.320   1.757  1.00 98.25           H  
ATOM   1518  NH1 ARG A 100      -0.817  -8.564   0.688  1.00 98.25           N  
ATOM   1519 HH11 ARG A 100      -0.683  -9.563   0.617  1.00 98.25           H  
ATOM   1520 HH12 ARG A 100       0.015  -8.068   0.402  1.00 98.25           H  
ATOM   1521  NH2 ARG A 100      -1.886  -6.800   1.463  1.00 98.25           N  
ATOM   1522 HH21 ARG A 100      -1.087  -6.277   1.133  1.00 98.25           H  
ATOM   1523 HH22 ARG A 100      -2.730  -6.352   1.788  1.00 98.25           H  
ATOM   1524  CZ  ARG A 100      -1.911  -8.070   1.171  1.00 98.25           C  
ATOM   1525  N   TRP A 101      -3.037 -14.390  -1.453  1.00 98.06           N  
ATOM   1526  H   TRP A 101      -2.248 -13.995  -0.961  1.00 98.06           H  
ATOM   1527  CA  TRP A 101      -3.079 -15.840  -1.632  1.00 98.06           C  
ATOM   1528  HA  TRP A 101      -3.517 -16.073  -2.603  1.00 98.06           H  
ATOM   1529  C   TRP A 101      -3.915 -16.515  -0.555  1.00 98.06           C  
ATOM   1530  CB  TRP A 101      -1.658 -16.393  -1.611  1.00 98.06           C  
ATOM   1531  HB2 TRP A 101      -1.159 -16.079  -0.694  1.00 98.06           H  
ATOM   1532  HB3 TRP A 101      -1.706 -17.481  -1.605  1.00 98.06           H  
ATOM   1533  O   TRP A 101      -3.773 -16.207   0.622  1.00 98.06           O  
ATOM   1534  CG  TRP A 101      -0.840 -15.978  -2.786  1.00 98.06           C  
ATOM   1535  CD1 TRP A 101       0.031 -14.945  -2.826  1.00 98.06           C  
ATOM   1536  HD1 TRP A 101       0.255 -14.290  -1.998  1.00 98.06           H  
ATOM   1537  CD2 TRP A 101      -0.789 -16.601  -4.100  1.00 98.06           C  
ATOM   1538  CE2 TRP A 101       0.199 -15.925  -4.875  1.00 98.06           C  
ATOM   1539  CE3 TRP A 101      -1.447 -17.703  -4.689  1.00 98.06           C  
ATOM   1540  HE3 TRP A 101      -2.201 -18.231  -4.124  1.00 98.06           H  
ATOM   1541  NE1 TRP A 101       0.648 -14.905  -4.061  1.00 98.06           N  
ATOM   1542  HE1 TRP A 101       1.382 -14.249  -4.284  1.00 98.06           H  
ATOM   1543  CH2 TRP A 101      -0.122 -17.454  -6.722  1.00 98.06           C  
ATOM   1544  HH2 TRP A 101       0.147 -17.799  -7.710  1.00 98.06           H  
ATOM   1545  CZ2 TRP A 101       0.555 -16.362  -6.157  1.00 98.06           C  
ATOM   1546  HZ2 TRP A 101       1.358 -15.876  -6.691  1.00 98.06           H  
ATOM   1547  CZ3 TRP A 101      -1.125 -18.117  -5.995  1.00 98.06           C  
ATOM   1548  HZ3 TRP A 101      -1.635 -18.961  -6.436  1.00 98.06           H  
ATOM   1549  N   LEU A 102      -4.718 -17.502  -0.940  1.00 97.38           N  
ATOM   1550  H   LEU A 102      -4.728 -17.750  -1.919  1.00 97.38           H  
ATOM   1551  CA  LEU A 102      -5.339 -18.433  -0.001  1.00 97.38           C  
ATOM   1552  HA  LEU A 102      -5.439 -17.952   0.972  1.00 97.38           H  
ATOM   1553  C   LEU A 102      -4.473 -19.687   0.177  1.00 97.38           C  
ATOM   1554  CB  LEU A 102      -6.733 -18.813  -0.504  1.00 97.38           C  
ATOM   1555  HB2 LEU A 102      -7.078 -19.698   0.030  1.00 97.38           H  
ATOM   1556  HB3 LEU A 102      -6.642 -19.085  -1.556  1.00 97.38           H  
ATOM   1557  O   LEU A 102      -3.604 -19.968  -0.654  1.00 97.38           O  
ATOM   1558  CG  LEU A 102      -7.759 -17.685  -0.338  1.00 97.38           C  
ATOM   1559  HG  LEU A 102      -7.354 -16.879   0.274  1.00 97.38           H  
ATOM   1560  CD1 LEU A 102      -8.158 -17.113  -1.690  1.00 97.38           C  
ATOM   1561 HD11 LEU A 102      -7.311 -16.582  -2.124  1.00 97.38           H  
ATOM   1562 HD12 LEU A 102      -8.987 -16.419  -1.554  1.00 97.38           H  
ATOM   1563 HD13 LEU A 102      -8.460 -17.926  -2.351  1.00 97.38           H  
ATOM   1564  CD2 LEU A 102      -9.009 -18.199   0.358  1.00 97.38           C  
ATOM   1565 HD21 LEU A 102      -9.691 -17.358   0.485  1.00 97.38           H  
ATOM   1566 HD22 LEU A 102      -9.487 -18.981  -0.233  1.00 97.38           H  
ATOM   1567 HD23 LEU A 102      -8.751 -18.578   1.347  1.00 97.38           H  
ATOM   1568  N   PRO A 103      -4.727 -20.489   1.224  1.00 94.25           N  
ATOM   1569  CA  PRO A 103      -4.131 -21.808   1.338  1.00 94.25           C  
ATOM   1570  HA  PRO A 103      -3.051 -21.690   1.428  1.00 94.25           H  
ATOM   1571  C   PRO A 103      -4.460 -22.685   0.129  1.00 94.25           C  
ATOM   1572  CB  PRO A 103      -4.676 -22.418   2.628  1.00 94.25           C  
ATOM   1573  HB2 PRO A 103      -3.927 -23.026   3.136  1.00 94.25           H  
ATOM   1574  HB3 PRO A 103      -5.569 -23.008   2.422  1.00 94.25           H  
ATOM   1575  O   PRO A 103      -5.596 -22.723  -0.359  1.00 94.25           O  
ATOM   1576  CG  PRO A 103      -5.063 -21.198   3.451  1.00 94.25           C  
ATOM   1577  HG2 PRO A 103      -4.186 -20.810   3.969  1.00 94.25           H  
ATOM   1578  HG3 PRO A 103      -5.855 -21.452   4.156  1.00 94.25           H  
ATOM   1579  CD  PRO A 103      -5.531 -20.192   2.401  1.00 94.25           C  
ATOM   1580  HD2 PRO A 103      -5.362 -19.178   2.763  1.00 94.25           H  
ATOM   1581  HD3 PRO A 103      -6.587 -20.351   2.184  1.00 94.25           H  
ATOM   1582  N   GLN A 104      -3.457 -23.435  -0.317  1.00 93.62           N  
ATOM   1583  H   GLN A 104      -2.551 -23.342   0.118  1.00 93.62           H  
ATOM   1584  CA  GLN A 104      -3.613 -24.435  -1.361  1.00 93.62           C  
ATOM   1585  HA  GLN A 104      -3.966 -23.941  -2.266  1.00 93.62           H  
ATOM   1586  C   GLN A 104      -4.637 -25.497  -0.932  1.00 93.62           C  
ATOM   1587  CB  GLN A 104      -2.237 -25.049  -1.639  1.00 93.62           C  
ATOM   1588  HB2 GLN A 104      -1.534 -24.246  -1.861  1.00 93.62           H  
ATOM   1589  HB3 GLN A 104      -1.888 -25.575  -0.751  1.00 93.62           H  
ATOM   1590  O   GLN A 104      -4.597 -25.995   0.194  1.00 93.62           O  
ATOM   1591  CG  GLN A 104      -2.263 -26.024  -2.822  1.00 93.62           C  
ATOM   1592  HG2 GLN A 104      -2.611 -25.499  -3.712  1.00 93.62           H  
ATOM   1593  HG3 GLN A 104      -2.945 -26.845  -2.603  1.00 93.62           H  
ATOM   1594  CD  GLN A 104      -0.892 -26.602  -3.140  1.00 93.62           C  
ATOM   1595  NE2 GLN A 104      -0.828 -27.612  -3.974  1.00 93.62           N  
ATOM   1596 HE21 GLN A 104       0.097 -27.966  -4.169  1.00 93.62           H  
ATOM   1597 HE22 GLN A 104      -1.670 -28.126  -4.188  1.00 93.62           H  
ATOM   1598  OE1 GLN A 104       0.139 -26.155  -2.666  1.00 93.62           O  
ATOM   1599  N   LYS A 105      -5.540 -25.882  -1.842  1.00 89.50           N  
ATOM   1600  H   LYS A 105      -5.475 -25.472  -2.763  1.00 89.50           H  
ATOM   1601  CA  LYS A 105      -6.470 -27.003  -1.629  1.00 89.50           C  
ATOM   1602  HA  LYS A 105      -6.230 -27.480  -0.678  1.00 89.50           H  
ATOM   1603  C   LYS A 105      -6.243 -28.048  -2.717  1.00 89.50           C  
ATOM   1604  CB  LYS A 105      -7.938 -26.532  -1.530  1.00 89.50           C  
ATOM   1605  HB2 LYS A 105      -8.570 -27.410  -1.399  1.00 89.50           H  
ATOM   1606  HB3 LYS A 105      -8.233 -26.043  -2.459  1.00 89.50           H  
ATOM   1607  O   LYS A 105      -6.478 -27.789  -3.899  1.00 89.50           O  
ATOM   1608  CG  LYS A 105      -8.188 -25.573  -0.349  1.00 89.50           C  
ATOM   1609  HG2 LYS A 105      -7.859 -26.059   0.569  1.00 89.50           H  
ATOM   1610  HG3 LYS A 105      -7.590 -24.672  -0.491  1.00 89.50           H  
ATOM   1611  CD  LYS A 105      -9.665 -25.155  -0.187  1.00 89.50           C  
ATOM   1612  HD2 LYS A 105     -10.275 -26.044  -0.027  1.00 89.50           H  
ATOM   1613  HD3 LYS A 105      -9.994 -24.637  -1.088  1.00 89.50           H  
ATOM   1614  CE  LYS A 105      -9.783 -24.215   1.030  1.00 89.50           C  
ATOM   1615  HE2 LYS A 105      -9.363 -24.730   1.895  1.00 89.50           H  
ATOM   1616  HE3 LYS A 105      -9.150 -23.345   0.855  1.00 89.50           H  
ATOM   1617  NZ  LYS A 105     -11.169 -23.770   1.355  1.00 89.50           N  
ATOM   1618  HZ1 LYS A 105     -11.580 -23.211   0.621  1.00 89.50           H  
ATOM   1619  HZ2 LYS A 105     -11.772 -24.545   1.590  1.00 89.50           H  
ATOM   1620  HZ3 LYS A 105     -11.147 -23.183   2.177  1.00 89.50           H  
ATOM   1621  N   ASN A 106      -5.816 -29.245  -2.313  1.00 85.50           N  
ATOM   1622  H   ASN A 106      -5.643 -29.372  -1.327  1.00 85.50           H  
ATOM   1623  CA  ASN A 106      -5.356 -30.307  -3.215  1.00 85.50           C  
ATOM   1624  HA  ASN A 106      -4.937 -31.102  -2.599  1.00 85.50           H  
ATOM   1625  C   ASN A 106      -4.197 -29.804  -4.103  1.00 85.50           C  
ATOM   1626  CB  ASN A 106      -6.563 -30.906  -3.978  1.00 85.50           C  
ATOM   1627  HB2 ASN A 106      -6.944 -30.179  -4.695  1.00 85.50           H  
ATOM   1628  HB3 ASN A 106      -6.240 -31.793  -4.524  1.00 85.50           H  
ATOM   1629  O   ASN A 106      -3.234 -29.239  -3.596  1.00 85.50           O  
ATOM   1630  CG  ASN A 106      -7.698 -31.326  -3.063  1.00 85.50           C  
ATOM   1631  ND2 ASN A 106      -8.931 -31.138  -3.472  1.00 85.50           N  
ATOM   1632 HD21 ASN A 106      -9.646 -31.462  -2.837  1.00 85.50           H  
ATOM   1633 HD22 ASN A 106      -9.124 -30.741  -4.381  1.00 85.50           H  
ATOM   1634  OD1 ASN A 106      -7.503 -31.827  -1.975  1.00 85.50           O  
ATOM   1635  N   ALA A 107      -4.284 -29.968  -5.423  1.00 86.06           N  
ATOM   1636  H   ALA A 107      -5.075 -30.471  -5.799  1.00 86.06           H  
ATOM   1637  CA  ALA A 107      -3.291 -29.464  -6.376  1.00 86.06           C  
ATOM   1638  HA  ALA A 107      -2.311 -29.447  -5.899  1.00 86.06           H  
ATOM   1639  C   ALA A 107      -3.566 -28.027  -6.866  1.00 86.06           C  
ATOM   1640  CB  ALA A 107      -3.212 -30.462  -7.536  1.00 86.06           C  
ATOM   1641  HB1 ALA A 107      -4.159 -30.497  -8.074  1.00 86.06           H  
ATOM   1642  HB2 ALA A 107      -2.963 -31.455  -7.161  1.00 86.06           H  
ATOM   1643  HB3 ALA A 107      -2.429 -30.153  -8.228  1.00 86.06           H  
ATOM   1644  O   ALA A 107      -2.834 -27.519  -7.705  1.00 86.06           O  
ATOM   1645  N   ALA A 108      -4.637 -27.375  -6.398  1.00 92.31           N  
ATOM   1646  H   ALA A 108      -5.152 -27.757  -5.617  1.00 92.31           H  
ATOM   1647  CA  ALA A 108      -5.034 -26.060  -6.893  1.00 92.31           C  
ATOM   1648  HA  ALA A 108      -4.533 -25.867  -7.842  1.00 92.31           H  
ATOM   1649  C   ALA A 108      -4.626 -24.942  -5.931  1.00 92.31           C  
ATOM   1650  CB  ALA A 108      -6.536 -26.057  -7.181  1.00 92.31           C  
ATOM   1651  HB1 ALA A 108      -6.765 -26.831  -7.913  1.00 92.31           H  
ATOM   1652  HB2 ALA A 108      -6.811 -25.081  -7.581  1.00 92.31           H  
ATOM   1653  HB3 ALA A 108      -7.087 -26.240  -6.259  1.00 92.31           H  
ATOM   1654  O   ALA A 108      -4.879 -25.017  -4.723  1.00 92.31           O  
ATOM   1655  N   GLN A 109      -4.057 -23.884  -6.499  1.00 95.19           N  
ATOM   1656  H   GLN A 109      -3.961 -23.881  -7.504  1.00 95.19           H  
ATOM   1657  CA  GLN A 109      -3.776 -22.632  -5.809  1.00 95.19           C  
ATOM   1658  HA  GLN A 109      -3.634 -22.825  -4.746  1.00 95.19           H  
ATOM   1659  C   GLN A 109      -4.963 -21.683  -5.966  1.00 95.19           C  
ATOM   1660  CB  GLN A 109      -2.491 -22.000  -6.358  1.00 95.19           C  
ATOM   1661  HB2 GLN A 109      -2.646 -21.745  -7.406  1.00 95.19           H  
ATOM   1662  HB3 GLN A 109      -2.287 -21.076  -5.816  1.00 95.19           H  
ATOM   1663  O   GLN A 109      -5.723 -21.764  -6.936  1.00 95.19           O  
ATOM   1664  CG  GLN A 109      -1.260 -22.912  -6.278  1.00 95.19           C  
ATOM   1665  HG2 GLN A 109      -1.467 -23.871  -6.753  1.00 95.19           H  
ATOM   1666  HG3 GLN A 109      -0.461 -22.446  -6.855  1.00 95.19           H  
ATOM   1667  CD  GLN A 109      -0.763 -23.152  -4.858  1.00 95.19           C  
ATOM   1668  NE2 GLN A 109       0.150 -24.079  -4.687  1.00 95.19           N  
ATOM   1669 HE21 GLN A 109       0.410 -24.335  -3.746  1.00 95.19           H  
ATOM   1670 HE22 GLN A 109       0.533 -24.578  -5.478  1.00 95.19           H  
ATOM   1671  OE1 GLN A 109      -1.194 -22.537  -3.894  1.00 95.19           O  
ATOM   1672  N   PHE A 110      -5.127 -20.773  -5.013  1.00 97.06           N  
ATOM   1673  H   PHE A 110      -4.451 -20.707  -4.265  1.00 97.06           H  
ATOM   1674  CA  PHE A 110      -6.203 -19.791  -5.033  1.00 97.06           C  
ATOM   1675  HA  PHE A 110      -6.592 -19.712  -6.048  1.00 97.06           H  
ATOM   1676  C   PHE A 110      -5.666 -18.420  -4.638  1.00 97.06           C  
ATOM   1677  CB  PHE A 110      -7.341 -20.239  -4.106  1.00 97.06           C  
ATOM   1678  HB2 PHE A 110      -6.928 -20.404  -3.111  1.00 97.06           H  
ATOM   1679  HB3 PHE A 110      -8.078 -19.438  -4.048  1.00 97.06           H  
ATOM   1680  O   PHE A 110      -4.877 -18.316  -3.700  1.00 97.06           O  
ATOM   1681  CG  PHE A 110      -8.045 -21.516  -4.508  1.00 97.06           C  
ATOM   1682  CD1 PHE A 110      -9.169 -21.474  -5.351  1.00 97.06           C  
ATOM   1683  HD1 PHE A 110      -9.513 -20.524  -5.731  1.00 97.06           H  
ATOM   1684  CD2 PHE A 110      -7.548 -22.755  -4.061  1.00 97.06           C  
ATOM   1685  HD2 PHE A 110      -6.668 -22.789  -3.436  1.00 97.06           H  
ATOM   1686  CE1 PHE A 110      -9.788 -22.674  -5.745  1.00 97.06           C  
ATOM   1687  HE1 PHE A 110     -10.603 -22.648  -6.453  1.00 97.06           H  
ATOM   1688  CE2 PHE A 110      -8.156 -23.949  -4.476  1.00 97.06           C  
ATOM   1689  HE2 PHE A 110      -7.709 -24.892  -4.196  1.00 97.06           H  
ATOM   1690  CZ  PHE A 110      -9.287 -23.911  -5.305  1.00 97.06           C  
ATOM   1691  HZ  PHE A 110      -9.732 -24.835  -5.645  1.00 97.06           H  
ATOM   1692  N   LEU A 111      -6.116 -17.373  -5.327  1.00 97.25           N  
ATOM   1693  H   LEU A 111      -6.783 -17.525  -6.070  1.00 97.25           H  
ATOM   1694  CA  LEU A 111      -5.804 -15.990  -4.971  1.00 97.25           C  
ATOM   1695  HA  LEU A 111      -5.532 -15.969  -3.916  1.00 97.25           H  
ATOM   1696  C   LEU A 111      -7.040 -15.106  -5.104  1.00 97.25           C  
ATOM   1697  CB  LEU A 111      -4.571 -15.477  -5.750  1.00 97.25           C  
ATOM   1698  HB2 LEU A 111      -4.260 -14.527  -5.316  1.00 97.25           H  
ATOM   1699  HB3 LEU A 111      -3.763 -16.183  -5.557  1.00 97.25           H  
ATOM   1700  O   LEU A 111      -7.876 -15.323  -5.980  1.00 97.25           O  
ATOM   1701  CG  LEU A 111      -4.708 -15.296  -7.277  1.00 97.25           C  
ATOM   1702  HG  LEU A 111      -5.266 -16.135  -7.694  1.00 97.25           H  
ATOM   1703  CD1 LEU A 111      -5.364 -13.972  -7.692  1.00 97.25           C  
ATOM   1704 HD11 LEU A 111      -6.400 -13.915  -7.358  1.00 97.25           H  
ATOM   1705 HD12 LEU A 111      -5.366 -13.883  -8.779  1.00 97.25           H  
ATOM   1706 HD13 LEU A 111      -4.815 -13.129  -7.274  1.00 97.25           H  
ATOM   1707  CD2 LEU A 111      -3.318 -15.281  -7.915  1.00 97.25           C  
ATOM   1708 HD21 LEU A 111      -2.753 -14.419  -7.558  1.00 97.25           H  
ATOM   1709 HD22 LEU A 111      -3.404 -15.222  -9.000  1.00 97.25           H  
ATOM   1710 HD23 LEU A 111      -2.765 -16.181  -7.646  1.00 97.25           H  
ATOM   1711  N   LEU A 112      -7.149 -14.116  -4.226  1.00 98.38           N  
ATOM   1712  H   LEU A 112      -6.407 -14.014  -3.549  1.00 98.38           H  
ATOM   1713  CA  LEU A 112      -8.029 -12.970  -4.397  1.00 98.38           C  
ATOM   1714  HA  LEU A 112      -8.887 -13.255  -5.004  1.00 98.38           H  
ATOM   1715  C   LEU A 112      -7.264 -11.878  -5.138  1.00 98.38           C  
ATOM   1716  CB  LEU A 112      -8.520 -12.452  -3.033  1.00 98.38           C  
ATOM   1717  HB2 LEU A 112      -7.651 -12.284  -2.398  1.00 98.38           H  
ATOM   1718  HB3 LEU A 112      -9.014 -11.492  -3.179  1.00 98.38           H  
ATOM   1719  O   LEU A 112      -6.113 -11.595  -4.805  1.00 98.38           O  
ATOM   1720  CG  LEU A 112      -9.496 -13.391  -2.307  1.00 98.38           C  
ATOM   1721  HG  LEU A 112      -9.051 -14.384  -2.248  1.00 98.38           H  
ATOM   1722  CD1 LEU A 112      -9.746 -12.889  -0.886  1.00 98.38           C  
ATOM   1723 HD11 LEU A 112      -8.801 -12.828  -0.345  1.00 98.38           H  
ATOM   1724 HD12 LEU A 112     -10.411 -13.572  -0.358  1.00 98.38           H  
ATOM   1725 HD13 LEU A 112     -10.206 -11.901  -0.911  1.00 98.38           H  
ATOM   1726  CD2 LEU A 112     -10.849 -13.496  -3.015  1.00 98.38           C  
ATOM   1727 HD21 LEU A 112     -11.505 -14.159  -2.452  1.00 98.38           H  
ATOM   1728 HD22 LEU A 112     -10.715 -13.891  -4.022  1.00 98.38           H  
ATOM   1729 HD23 LEU A 112     -11.311 -12.510  -3.074  1.00 98.38           H  
ATOM   1730  N   SER A 113      -7.920 -11.245  -6.099  1.00 98.50           N  
ATOM   1731  H   SER A 113      -8.845 -11.566  -6.350  1.00 98.50           H  
ATOM   1732  CA  SER A 113      -7.476 -10.001  -6.718  1.00 98.50           C  
ATOM   1733  HA  SER A 113      -6.631  -9.600  -6.157  1.00 98.50           H  
ATOM   1734  C   SER A 113      -8.600  -8.976  -6.655  1.00 98.50           C  
ATOM   1735  CB  SER A 113      -7.007 -10.228  -8.158  1.00 98.50           C  
ATOM   1736  HB2 SER A 113      -6.680  -9.278  -8.582  1.00 98.50           H  
ATOM   1737  HB3 SER A 113      -6.163 -10.917  -8.159  1.00 98.50           H  
ATOM   1738  O   SER A 113      -9.783  -9.325  -6.666  1.00 98.50           O  
ATOM   1739  OG  SER A 113      -8.047 -10.760  -8.953  1.00 98.50           O  
ATOM   1740  HG  SER A 113      -7.788 -10.657  -9.872  1.00 98.50           H  
ATOM   1741  N   THR A 114      -8.239  -7.701  -6.593  1.00 98.00           N  
ATOM   1742  H   THR A 114      -7.259  -7.463  -6.546  1.00 98.00           H  
ATOM   1743  CA  THR A 114      -9.204  -6.600  -6.624  1.00 98.00           C  
ATOM   1744  HA  THR A 114     -10.133  -6.953  -7.073  1.00 98.00           H  
ATOM   1745  C   THR A 114      -8.683  -5.472  -7.492  1.00 98.00           C  
ATOM   1746  CB  THR A 114      -9.548  -6.122  -5.206  1.00 98.00           C  
ATOM   1747  HB  THR A 114      -9.869  -6.999  -4.644  1.00 98.00           H  
ATOM   1748  O   THR A 114      -7.501  -5.135  -7.406  1.00 98.00           O  
ATOM   1749  CG2 THR A 114      -8.393  -5.489  -4.435  1.00 98.00           C  
ATOM   1750 HG21 THR A 114      -7.531  -6.157  -4.445  1.00 98.00           H  
ATOM   1751 HG22 THR A 114      -8.125  -4.532  -4.882  1.00 98.00           H  
ATOM   1752 HG23 THR A 114      -8.701  -5.317  -3.403  1.00 98.00           H  
ATOM   1753  OG1 THR A 114     -10.622  -5.216  -5.225  1.00 98.00           O  
ATOM   1754  HG1 THR A 114     -10.365  -4.389  -5.639  1.00 98.00           H  
ATOM   1755  N   ASN A 115      -9.573  -4.887  -8.286  1.00 96.75           N  
ATOM   1756  H   ASN A 115     -10.522  -5.234  -8.290  1.00 96.75           H  
ATOM   1757  CA  ASN A 115      -9.399  -3.530  -8.787  1.00 96.75           C  
ATOM   1758  HA  ASN A 115      -8.339  -3.275  -8.782  1.00 96.75           H  
ATOM   1759  C   ASN A 115     -10.068  -2.552  -7.811  1.00 96.75           C  
ATOM   1760  CB  ASN A 115      -9.897  -3.446 -10.246  1.00 96.75           C  
ATOM   1761  HB2 ASN A 115      -9.580  -2.493 -10.671  1.00 96.75           H  
ATOM   1762  HB3 ASN A 115      -9.414  -4.221 -10.841  1.00 96.75           H  
ATOM   1763  O   ASN A 115     -10.227  -2.866  -6.625  1.00 96.75           O  
ATOM   1764  CG  ASN A 115     -11.400  -3.556 -10.421  1.00 96.75           C  
ATOM   1765  ND2 ASN A 115     -11.887  -3.345 -11.615  1.00 96.75           N  
ATOM   1766 HD21 ASN A 115     -11.309  -2.845 -12.275  1.00 96.75           H  
ATOM   1767 HD22 ASN A 115     -12.888  -3.316 -11.747  1.00 96.75           H  
ATOM   1768  OD1 ASN A 115     -12.148  -3.848  -9.499  1.00 96.75           O  
ATOM   1769  N   ASP A 116     -10.484  -1.390  -8.299  1.00 94.75           N  
ATOM   1770  H   ASP A 116     -10.236  -1.143  -9.247  1.00 94.75           H  
ATOM   1771  CA  ASP A 116     -11.113  -0.359  -7.484  1.00 94.75           C  
ATOM   1772  HA  ASP A 116     -10.465  -0.135  -6.637  1.00 94.75           H  
ATOM   1773  C   ASP A 116     -12.462  -0.758  -6.877  1.00 94.75           C  
ATOM   1774  CB  ASP A 116     -11.253   0.904  -8.342  1.00 94.75           C  
ATOM   1775  HB2 ASP A 116     -11.679   0.640  -9.310  1.00 94.75           H  
ATOM   1776  HB3 ASP A 116     -11.951   1.584  -7.853  1.00 94.75           H  
ATOM   1777  O   ASP A 116     -12.812  -0.231  -5.822  1.00 94.75           O  
ATOM   1778  CG  ASP A 116      -9.914   1.626  -8.534  1.00 94.75           C  
ATOM   1779  OD1 ASP A 116      -9.015   1.434  -7.678  1.00 94.75           O  
ATOM   1780  OD2 ASP A 116      -9.802   2.358  -9.527  1.00 94.75           O  
ATOM   1781  N   LYS A 117     -13.217  -1.681  -7.492  1.00 93.88           N  
ATOM   1782  H   LYS A 117     -12.844  -2.087  -8.339  1.00 93.88           H  
ATOM   1783  CA  LYS A 117     -14.603  -1.992  -7.079  1.00 93.88           C  
ATOM   1784  HA  LYS A 117     -14.791  -1.584  -6.086  1.00 93.88           H  
ATOM   1785  C   LYS A 117     -14.939  -3.481  -6.991  1.00 93.88           C  
ATOM   1786  CB  LYS A 117     -15.584  -1.350  -8.067  1.00 93.88           C  
ATOM   1787  HB2 LYS A 117     -16.594  -1.543  -7.705  1.00 93.88           H  
ATOM   1788  HB3 LYS A 117     -15.479  -1.850  -9.030  1.00 93.88           H  
ATOM   1789  O   LYS A 117     -15.848  -3.860  -6.251  1.00 93.88           O  
ATOM   1790  CG  LYS A 117     -15.441   0.157  -8.307  1.00 93.88           C  
ATOM   1791  HG2 LYS A 117     -14.450   0.356  -8.716  1.00 93.88           H  
ATOM   1792  HG3 LYS A 117     -16.165   0.426  -9.076  1.00 93.88           H  
ATOM   1793  CD  LYS A 117     -15.673   1.073  -7.094  1.00 93.88           C  
ATOM   1794  HD2 LYS A 117     -16.673   0.932  -6.683  1.00 93.88           H  
ATOM   1795  HD3 LYS A 117     -14.923   0.898  -6.322  1.00 93.88           H  
ATOM   1796  CE  LYS A 117     -15.516   2.478  -7.681  1.00 93.88           C  
ATOM   1797  HE2 LYS A 117     -14.611   2.510  -8.287  1.00 93.88           H  
ATOM   1798  HE3 LYS A 117     -16.334   2.678  -8.373  1.00 93.88           H  
ATOM   1799  NZ  LYS A 117     -15.438   3.576  -6.705  1.00 93.88           N  
ATOM   1800  HZ1 LYS A 117     -16.248   3.661  -6.109  1.00 93.88           H  
ATOM   1801  HZ2 LYS A 117     -14.577   3.542  -6.178  1.00 93.88           H  
ATOM   1802  HZ3 LYS A 117     -15.412   4.407  -7.278  1.00 93.88           H  
ATOM   1803  N   THR A 118     -14.240  -4.317  -7.749  1.00 95.25           N  
ATOM   1804  H   THR A 118     -13.498  -3.932  -8.316  1.00 95.25           H  
ATOM   1805  CA  THR A 118     -14.608  -5.710  -8.002  1.00 95.25           C  
ATOM   1806  HA  THR A 118     -15.547  -5.929  -7.494  1.00 95.25           H  
ATOM   1807  C   THR A 118     -13.536  -6.645  -7.462  1.00 95.25           C  
ATOM   1808  CB  THR A 118     -14.851  -5.954  -9.502  1.00 95.25           C  
ATOM   1809  HB  THR A 118     -13.933  -5.779 -10.063  1.00 95.25           H  
ATOM   1810  O   THR A 118     -12.388  -6.640  -7.908  1.00 95.25           O  
ATOM   1811  CG2 THR A 118     -15.352  -7.375  -9.768  1.00 95.25           C  
ATOM   1812 HG21 THR A 118     -15.579  -7.478 -10.829  1.00 95.25           H  
ATOM   1813 HG22 THR A 118     -16.258  -7.562  -9.191  1.00 95.25           H  
ATOM   1814 HG23 THR A 118     -14.588  -8.103  -9.497  1.00 95.25           H  
ATOM   1815  OG1 THR A 118     -15.856  -5.082  -9.964  1.00 95.25           O  
ATOM   1816  HG1 THR A 118     -15.888  -5.112 -10.923  1.00 95.25           H  
ATOM   1817  N   ILE A 119     -13.935  -7.522  -6.544  1.00 97.75           N  
ATOM   1818  H   ILE A 119     -14.898  -7.489  -6.242  1.00 97.75           H  
ATOM   1819  CA  ILE A 119     -13.070  -8.564  -5.987  1.00 97.75           C  
ATOM   1820  HA  ILE A 119     -12.030  -8.287  -6.164  1.00 97.75           H  
ATOM   1821  C   ILE A 119     -13.351  -9.871  -6.728  1.00 97.75           C  
ATOM   1822  CB  ILE A 119     -13.247  -8.688  -4.459  1.00 97.75           C  
ATOM   1823  HB  ILE A 119     -14.261  -9.033  -4.256  1.00 97.75           H  
ATOM   1824  O   ILE A 119     -14.507 -10.262  -6.914  1.00 97.75           O  
ATOM   1825  CG1 ILE A 119     -13.064  -7.316  -3.770  1.00 97.75           C  
ATOM   1826 HG12 ILE A 119     -12.037  -6.975  -3.900  1.00 97.75           H  
ATOM   1827 HG13 ILE A 119     -13.726  -6.581  -4.228  1.00 97.75           H  
ATOM   1828  CG2 ILE A 119     -12.261  -9.728  -3.890  1.00 97.75           C  
ATOM   1829 HG21 ILE A 119     -12.407  -9.841  -2.816  1.00 97.75           H  
ATOM   1830 HG22 ILE A 119     -11.236  -9.413  -4.083  1.00 97.75           H  
ATOM   1831 HG23 ILE A 119     -12.432 -10.704  -4.344  1.00 97.75           H  
ATOM   1832  CD1 ILE A 119     -13.393  -7.317  -2.278  1.00 97.75           C  
ATOM   1833 HD11 ILE A 119     -13.448  -6.287  -1.926  1.00 97.75           H  
ATOM   1834 HD12 ILE A 119     -12.602  -7.830  -1.730  1.00 97.75           H  
ATOM   1835 HD13 ILE A 119     -14.353  -7.802  -2.102  1.00 97.75           H  
ATOM   1836  N   LYS A 120     -12.297 -10.573  -7.144  1.00 98.06           N  
ATOM   1837  H   LYS A 120     -11.378 -10.194  -6.962  1.00 98.06           H  
ATOM   1838  CA  LYS A 120     -12.385 -11.855  -7.850  1.00 98.06           C  
ATOM   1839  HA  LYS A 120     -13.418 -12.203  -7.835  1.00 98.06           H  
ATOM   1840  C   LYS A 120     -11.545 -12.904  -7.129  1.00 98.06           C  
ATOM   1841  CB  LYS A 120     -11.977 -11.682  -9.327  1.00 98.06           C  
ATOM   1842  HB2 LYS A 120     -12.024 -12.653  -9.820  1.00 98.06           H  
ATOM   1843  HB3 LYS A 120     -10.950 -11.320  -9.369  1.00 98.06           H  
ATOM   1844  O   LYS A 120     -10.412 -12.646  -6.735  1.00 98.06           O  
ATOM   1845  CG  LYS A 120     -12.884 -10.693 -10.087  1.00 98.06           C  
ATOM   1846  HG2 LYS A 120     -13.923 -11.002  -9.979  1.00 98.06           H  
ATOM   1847  HG3 LYS A 120     -12.772  -9.703  -9.644  1.00 98.06           H  
ATOM   1848  CD  LYS A 120     -12.539 -10.588 -11.584  1.00 98.06           C  
ATOM   1849  HD2 LYS A 120     -11.481 -10.343 -11.672  1.00 98.06           H  
ATOM   1850  HD3 LYS A 120     -12.727 -11.543 -12.074  1.00 98.06           H  
ATOM   1851  CE  LYS A 120     -13.368  -9.475 -12.259  1.00 98.06           C  
ATOM   1852  HE2 LYS A 120     -13.172  -8.545 -11.726  1.00 98.06           H  
ATOM   1853  HE3 LYS A 120     -14.431  -9.691 -12.152  1.00 98.06           H  
ATOM   1854  NZ  LYS A 120     -13.038  -9.269 -13.696  1.00 98.06           N  
ATOM   1855  HZ1 LYS A 120     -13.382 -10.016 -14.283  1.00 98.06           H  
ATOM   1856  HZ2 LYS A 120     -12.038  -9.218 -13.827  1.00 98.06           H  
ATOM   1857  HZ3 LYS A 120     -13.459  -8.416 -14.035  1.00 98.06           H  
ATOM   1858  N   LEU A 121     -12.106 -14.100  -6.965  1.00 98.25           N  
ATOM   1859  H   LEU A 121     -13.026 -14.228  -7.360  1.00 98.25           H  
ATOM   1860  CA  LEU A 121     -11.384 -15.283  -6.500  1.00 98.25           C  
ATOM   1861  HA  LEU A 121     -10.476 -14.974  -5.983  1.00 98.25           H  
ATOM   1862  C   LEU A 121     -10.991 -16.126  -7.704  1.00 98.25           C  
ATOM   1863  CB  LEU A 121     -12.254 -16.090  -5.525  1.00 98.25           C  
ATOM   1864  HB2 LEU A 121     -13.177 -16.338  -6.048  1.00 98.25           H  
ATOM   1865  HB3 LEU A 121     -12.488 -15.474  -4.657  1.00 98.25           H  
ATOM   1866  O   LEU A 121     -11.851 -16.678  -8.395  1.00 98.25           O  
ATOM   1867  CG  LEU A 121     -11.628 -17.405  -5.036  1.00 98.25           C  
ATOM   1868  HG  LEU A 121     -11.351 -18.028  -5.887  1.00 98.25           H  
ATOM   1869  CD1 LEU A 121     -10.398 -17.177  -4.174  1.00 98.25           C  
ATOM   1870 HD11 LEU A 121     -10.644 -16.539  -3.325  1.00 98.25           H  
ATOM   1871 HD12 LEU A 121      -9.608 -16.707  -4.759  1.00 98.25           H  
ATOM   1872 HD13 LEU A 121     -10.036 -18.142  -3.820  1.00 98.25           H  
ATOM   1873  CD2 LEU A 121     -12.645 -18.187  -4.203  1.00 98.25           C  
ATOM   1874 HD21 LEU A 121     -12.960 -17.587  -3.350  1.00 98.25           H  
ATOM   1875 HD22 LEU A 121     -12.196 -19.112  -3.842  1.00 98.25           H  
ATOM   1876 HD23 LEU A 121     -13.513 -18.420  -4.820  1.00 98.25           H  
ATOM   1877  N   TRP A 122      -9.694 -16.297  -7.888  1.00 98.00           N  
ATOM   1878  H   TRP A 122      -9.057 -15.818  -7.268  1.00 98.00           H  
ATOM   1879  CA  TRP A 122      -9.105 -17.093  -8.949  1.00 98.00           C  
ATOM   1880  HA  TRP A 122      -9.840 -17.244  -9.740  1.00 98.00           H  
ATOM   1881  C   TRP A 122      -8.679 -18.455  -8.429  1.00 98.00           C  
ATOM   1882  CB  TRP A 122      -7.943 -16.318  -9.560  1.00 98.00           C  
ATOM   1883  HB2 TRP A 122      -7.423 -16.950 -10.281  1.00 98.00           H  
ATOM   1884  HB3 TRP A 122      -7.237 -16.040  -8.778  1.00 98.00           H  
ATOM   1885  O   TRP A 122      -8.179 -18.589  -7.312  1.00 98.00           O  
ATOM   1886  CG  TRP A 122      -8.413 -15.091 -10.259  1.00 98.00           C  
ATOM   1887  CD1 TRP A 122      -8.592 -13.873  -9.698  1.00 98.00           C  
ATOM   1888  HD1 TRP A 122      -8.370 -13.608  -8.675  1.00 98.00           H  
ATOM   1889  CD2 TRP A 122      -8.845 -14.968 -11.644  1.00 98.00           C  
ATOM   1890  CE2 TRP A 122      -9.344 -13.649 -11.836  1.00 98.00           C  
ATOM   1891  CE3 TRP A 122      -8.851 -15.832 -12.760  1.00 98.00           C  
ATOM   1892  HE3 TRP A 122      -8.433 -16.823 -12.664  1.00 98.00           H  
ATOM   1893  NE1 TRP A 122      -9.120 -13.014 -10.636  1.00 98.00           N  
ATOM   1894  HE1 TRP A 122      -9.225 -12.022 -10.475  1.00 98.00           H  
ATOM   1895  CH2 TRP A 122      -9.835 -14.092 -14.161  1.00 98.00           C  
ATOM   1896  HH2 TRP A 122     -10.168 -13.746 -15.128  1.00 98.00           H  
ATOM   1897  CZ2 TRP A 122      -9.883 -13.233 -13.054  1.00 98.00           C  
ATOM   1898  HZ2 TRP A 122     -10.284 -12.235 -13.156  1.00 98.00           H  
ATOM   1899  CZ3 TRP A 122      -9.311 -15.388 -14.014  1.00 98.00           C  
ATOM   1900  HZ3 TRP A 122      -9.235 -16.031 -14.878  1.00 98.00           H  
ATOM   1901  N   LYS A 123      -8.872 -19.474  -9.262  1.00 96.94           N  
ATOM   1902  H   LYS A 123      -9.307 -19.270 -10.150  1.00 96.94           H  
ATOM   1903  CA  LYS A 123      -8.297 -20.802  -9.090  1.00 96.94           C  
ATOM   1904  HA  LYS A 123      -7.833 -20.889  -8.107  1.00 96.94           H  
ATOM   1905  C   LYS A 123      -7.224 -20.986 -10.148  1.00 96.94           C  
ATOM   1906  CB  LYS A 123      -9.403 -21.851  -9.222  1.00 96.94           C  
ATOM   1907  HB2 LYS A 123      -9.872 -21.753 -10.201  1.00 96.94           H  
ATOM   1908  HB3 LYS A 123     -10.163 -21.666  -8.463  1.00 96.94           H  
ATOM   1909  O   LYS A 123      -7.538 -20.949 -11.335  1.00 96.94           O  
ATOM   1910  CG  LYS A 123      -8.841 -23.269  -9.063  1.00 96.94           C  
ATOM   1911  HG2 LYS A 123      -8.430 -23.389  -8.060  1.00 96.94           H  
ATOM   1912  HG3 LYS A 123      -8.043 -23.436  -9.787  1.00 96.94           H  
ATOM   1913  CD  LYS A 123      -9.932 -24.309  -9.314  1.00 96.94           C  
ATOM   1914  HD2 LYS A 123     -10.728 -24.202  -8.577  1.00 96.94           H  
ATOM   1915  HD3 LYS A 123     -10.336 -24.148 -10.314  1.00 96.94           H  
ATOM   1916  CE  LYS A 123      -9.305 -25.700  -9.228  1.00 96.94           C  
ATOM   1917  HE2 LYS A 123      -8.391 -25.689  -9.822  1.00 96.94           H  
ATOM   1918  HE3 LYS A 123      -9.028 -25.903  -8.193  1.00 96.94           H  
ATOM   1919  NZ  LYS A 123     -10.220 -26.737  -9.754  1.00 96.94           N  
ATOM   1920  HZ1 LYS A 123     -10.426 -26.527 -10.721  1.00 96.94           H  
ATOM   1921  HZ2 LYS A 123      -9.773 -27.643  -9.728  1.00 96.94           H  
ATOM   1922  HZ3 LYS A 123     -11.085 -26.764  -9.234  1.00 96.94           H  
ATOM   1923  N   ILE A 124      -6.002 -21.248  -9.713  1.00 95.12           N  
ATOM   1924  H   ILE A 124      -5.846 -21.304  -8.716  1.00 95.12           H  
ATOM   1925  CA  ILE A 124      -4.905 -21.647 -10.589  1.00 95.12           C  
ATOM   1926  HA  ILE A 124      -5.164 -21.421 -11.623  1.00 95.12           H  
ATOM   1927  C   ILE A 124      -4.737 -23.153 -10.451  1.00 95.12           C  
ATOM   1928  CB  ILE A 124      -3.621 -20.868 -10.270  1.00 95.12           C  
ATOM   1929  HB  ILE A 124      -3.286 -21.159  -9.275  1.00 95.12           H  
ATOM   1930  O   ILE A 124      -4.572 -23.679  -9.346  1.00 95.12           O  
ATOM   1931  CG1 ILE A 124      -3.857 -19.342 -10.301  1.00 95.12           C  
ATOM   1932 HG12 ILE A 124      -4.863 -19.104 -10.647  1.00 95.12           H  
ATOM   1933 HG13 ILE A 124      -3.172 -18.864 -11.001  1.00 95.12           H  
ATOM   1934  CG2 ILE A 124      -2.504 -21.235 -11.254  1.00 95.12           C  
ATOM   1935 HG21 ILE A 124      -2.247 -22.291 -11.173  1.00 95.12           H  
ATOM   1936 HG22 ILE A 124      -2.821 -21.018 -12.274  1.00 95.12           H  
ATOM   1937 HG23 ILE A 124      -1.610 -20.650 -11.034  1.00 95.12           H  
ATOM   1938  CD1 ILE A 124      -3.647 -18.723  -8.919  1.00 95.12           C  
ATOM   1939 HD11 ILE A 124      -2.612 -18.855  -8.604  1.00 95.12           H  
ATOM   1940 HD12 ILE A 124      -3.882 -17.661  -8.987  1.00 95.12           H  
ATOM   1941 HD13 ILE A 124      -4.314 -19.187  -8.193  1.00 95.12           H  
ATOM   1942  N   SER A 125      -4.842 -23.858 -11.567  1.00 91.81           N  
ATOM   1943  H   SER A 125      -4.975 -23.368 -12.440  1.00 91.81           H  
ATOM   1944  CA  SER A 125      -4.704 -25.308 -11.601  1.00 91.81           C  
ATOM   1945  HA  SER A 125      -4.198 -25.641 -10.694  1.00 91.81           H  
ATOM   1946  C   SER A 125      -3.850 -25.752 -12.766  1.00 91.81           C  
ATOM   1947  CB  SER A 125      -6.063 -26.009 -11.653  1.00 91.81           C  
ATOM   1948  HB2 SER A 125      -5.903 -27.076 -11.813  1.00 91.81           H  
ATOM   1949  HB3 SER A 125      -6.552 -25.878 -10.688  1.00 91.81           H  
ATOM   1950  O   SER A 125      -4.006 -25.260 -13.880  1.00 91.81           O  
ATOM   1951  OG  SER A 125      -6.914 -25.508 -12.668  1.00 91.81           O  
ATOM   1952  HG  SER A 125      -6.360 -25.128 -13.352  1.00 91.81           H  
ATOM   1953  N   GLU A 126      -3.010 -26.738 -12.498  1.00 88.44           N  
ATOM   1954  H   GLU A 126      -2.886 -27.054 -11.547  1.00 88.44           H  
ATOM   1955  CA  GLU A 126      -2.260 -27.446 -13.520  1.00 88.44           C  
ATOM   1956  HA  GLU A 126      -1.919 -26.738 -14.275  1.00 88.44           H  
ATOM   1957  C   GLU A 126      -3.155 -28.487 -14.197  1.00 88.44           C  
ATOM   1958  CB  GLU A 126      -1.022 -28.103 -12.898  1.00 88.44           C  
ATOM   1959  HB2 GLU A 126      -0.488 -28.650 -13.674  1.00 88.44           H  
ATOM   1960  HB3 GLU A 126      -1.344 -28.804 -12.127  1.00 88.44           H  
ATOM   1961  O   GLU A 126      -3.960 -29.172 -13.553  1.00 88.44           O  
ATOM   1962  CG  GLU A 126      -0.088 -27.051 -12.282  1.00 88.44           C  
ATOM   1963  HG2 GLU A 126      -0.641 -26.483 -11.534  1.00 88.44           H  
ATOM   1964  HG3 GLU A 126       0.223 -26.367 -13.072  1.00 88.44           H  
ATOM   1965  CD  GLU A 126       1.158 -27.635 -11.604  1.00 88.44           C  
ATOM   1966  OE1 GLU A 126       1.999 -26.816 -11.165  1.00 88.44           O  
ATOM   1967  OE2 GLU A 126       1.245 -28.873 -11.476  1.00 88.44           O  
ATOM   1968  N   ARG A 127      -3.005 -28.605 -15.512  1.00 80.94           N  
ATOM   1969  H   ARG A 127      -2.399 -27.942 -15.973  1.00 80.94           H  
ATOM   1970  CA  ARG A 127      -3.535 -29.694 -16.322  1.00 80.94           C  
ATOM   1971  HA  ARG A 127      -3.989 -30.443 -15.673  1.00 80.94           H  
ATOM   1972  C   ARG A 127      -2.358 -30.351 -17.030  1.00 80.94           C  
ATOM   1973  CB  ARG A 127      -4.603 -29.165 -17.294  1.00 80.94           C  
ATOM   1974  HB2 ARG A 127      -4.206 -28.310 -17.841  1.00 80.94           H  
ATOM   1975  HB3 ARG A 127      -4.840 -29.953 -18.009  1.00 80.94           H  
ATOM   1976  O   ARG A 127      -1.715 -29.746 -17.879  1.00 80.94           O  
ATOM   1977  CG  ARG A 127      -5.896 -28.760 -16.569  1.00 80.94           C  
ATOM   1978  HG2 ARG A 127      -6.276 -29.620 -16.018  1.00 80.94           H  
ATOM   1979  HG3 ARG A 127      -5.688 -27.951 -15.868  1.00 80.94           H  
ATOM   1980  CD  ARG A 127      -6.955 -28.291 -17.575  1.00 80.94           C  
ATOM   1981  HD2 ARG A 127      -6.603 -27.369 -18.036  1.00 80.94           H  
ATOM   1982  HD3 ARG A 127      -7.071 -29.046 -18.352  1.00 80.94           H  
ATOM   1983  NE  ARG A 127      -8.261 -28.057 -16.925  1.00 80.94           N  
ATOM   1984  HE  ARG A 127      -8.308 -28.239 -15.933  1.00 80.94           H  
ATOM   1985  NH1 ARG A 127      -9.282 -27.070 -18.729  1.00 80.94           N  
ATOM   1986 HH11 ARG A 127      -8.404 -26.595 -18.886  1.00 80.94           H  
ATOM   1987 HH12 ARG A 127     -10.040 -26.486 -19.054  1.00 80.94           H  
ATOM   1988  NH2 ARG A 127     -10.399 -27.257 -16.828  1.00 80.94           N  
ATOM   1989 HH21 ARG A 127     -10.379 -27.390 -15.827  1.00 80.94           H  
ATOM   1990 HH22 ARG A 127     -11.031 -26.577 -17.226  1.00 80.94           H  
ATOM   1991  CZ  ARG A 127      -9.306 -27.482 -17.500  1.00 80.94           C  
ATOM   1992  N   ASP A 128      -2.097 -31.597 -16.666  1.00 73.50           N  
ATOM   1993  H   ASP A 128      -2.594 -31.991 -15.880  1.00 73.50           H  
ATOM   1994  CA  ASP A 128      -1.073 -32.475 -17.245  1.00 73.50           C  
ATOM   1995  HA  ASP A 128      -0.362 -31.888 -17.826  1.00 73.50           H  
ATOM   1996  C   ASP A 128      -1.685 -33.532 -18.176  1.00 73.50           C  
ATOM   1997  CB  ASP A 128      -0.317 -33.162 -16.092  1.00 73.50           C  
ATOM   1998  HB2 ASP A 128       0.549 -33.678 -16.505  1.00 73.50           H  
ATOM   1999  HB3 ASP A 128       0.048 -32.404 -15.399  1.00 73.50           H  
ATOM   2000  O   ASP A 128      -0.980 -34.347 -18.766  1.00 73.50           O  
ATOM   2001  CG  ASP A 128      -1.183 -34.178 -15.319  1.00 73.50           C  
ATOM   2002  OD1 ASP A 128      -2.413 -33.952 -15.190  1.00 73.50           O  
ATOM   2003  OD2 ASP A 128      -0.660 -35.236 -14.898  1.00 73.50           O  
ATOM   2004  N   LYS A 129      -3.017 -33.573 -18.282  1.00 73.88           N  
ATOM   2005  H   LYS A 129      -3.540 -32.906 -17.733  1.00 73.88           H  
ATOM   2006  CA  LYS A 129      -3.743 -34.568 -19.068  1.00 73.88           C  
ATOM   2007  HA  LYS A 129      -3.040 -35.020 -19.768  1.00 73.88           H  
ATOM   2008  C   LYS A 129      -4.852 -33.924 -19.879  1.00 73.88           C  
ATOM   2009  CB  LYS A 129      -4.304 -35.665 -18.155  1.00 73.88           C  
ATOM   2010  HB2 LYS A 129      -4.916 -35.201 -17.382  1.00 73.88           H  
ATOM   2011  HB3 LYS A 129      -4.929 -36.318 -18.764  1.00 73.88           H  
ATOM   2012  O   LYS A 129      -5.665 -33.173 -19.344  1.00 73.88           O  
ATOM   2013  CG  LYS A 129      -3.211 -36.525 -17.513  1.00 73.88           C  
ATOM   2014  HG2 LYS A 129      -2.452 -35.878 -17.073  1.00 73.88           H  
ATOM   2015  HG3 LYS A 129      -2.734 -37.140 -18.276  1.00 73.88           H  
ATOM   2016  CD  LYS A 129      -3.771 -37.415 -16.403  1.00 73.88           C  
ATOM   2017  HD2 LYS A 129      -4.359 -36.799 -15.723  1.00 73.88           H  
ATOM   2018  HD3 LYS A 129      -4.389 -38.209 -16.824  1.00 73.88           H  
ATOM   2019  CE  LYS A 129      -2.573 -37.993 -15.650  1.00 73.88           C  
ATOM   2020  HE2 LYS A 129      -1.907 -37.166 -15.407  1.00 73.88           H  
ATOM   2021  HE3 LYS A 129      -2.025 -38.669 -16.306  1.00 73.88           H  
ATOM   2022  NZ  LYS A 129      -2.985 -38.667 -14.402  1.00 73.88           N  
ATOM   2023  HZ1 LYS A 129      -3.609 -39.439 -14.586  1.00 73.88           H  
ATOM   2024  HZ2 LYS A 129      -3.432 -37.979 -13.812  1.00 73.88           H  
ATOM   2025  HZ3 LYS A 129      -2.158 -38.980 -13.915  1.00 73.88           H  
ATOM   2026  N   ARG A 130      -4.957 -34.316 -21.147  1.00 72.56           N  
ATOM   2027  H   ARG A 130      -4.256 -34.959 -21.488  1.00 72.56           H  
ATOM   2028  CA  ARG A 130      -6.095 -33.989 -22.014  1.00 72.56           C  
ATOM   2029  HA  ARG A 130      -6.722 -33.279 -21.475  1.00 72.56           H  
ATOM   2030  C   ARG A 130      -6.928 -35.231 -22.324  1.00 72.56           C  
ATOM   2031  CB  ARG A 130      -5.644 -33.267 -23.288  1.00 72.56           C  
ATOM   2032  HB2 ARG A 130      -5.152 -32.337 -23.004  1.00 72.56           H  
ATOM   2033  HB3 ARG A 130      -6.530 -32.996 -23.862  1.00 72.56           H  
ATOM   2034  O   ARG A 130      -6.355 -36.294 -22.565  1.00 72.56           O  
ATOM   2035  CG  ARG A 130      -4.708 -34.081 -24.193  1.00 72.56           C  
ATOM   2036  HG2 ARG A 130      -3.847 -34.443 -23.631  1.00 72.56           H  
ATOM   2037  HG3 ARG A 130      -5.250 -34.935 -24.600  1.00 72.56           H  
ATOM   2038  CD  ARG A 130      -4.227 -33.187 -25.338  1.00 72.56           C  
ATOM   2039  HD2 ARG A 130      -5.087 -32.700 -25.796  1.00 72.56           H  
ATOM   2040  HD3 ARG A 130      -3.571 -32.420 -24.925  1.00 72.56           H  
ATOM   2041  NE  ARG A 130      -3.517 -33.955 -26.369  1.00 72.56           N  
ATOM   2042  HE  ARG A 130      -3.677 -34.951 -26.428  1.00 72.56           H  
ATOM   2043  NH1 ARG A 130      -2.564 -32.212 -27.519  1.00 72.56           N  
ATOM   2044 HH11 ARG A 130      -1.940 -31.889 -28.244  1.00 72.56           H  
ATOM   2045 HH12 ARG A 130      -2.905 -31.569 -26.818  1.00 72.56           H  
ATOM   2046  NH2 ARG A 130      -2.280 -34.310 -28.222  1.00 72.56           N  
ATOM   2047 HH21 ARG A 130      -2.617 -35.259 -28.151  1.00 72.56           H  
ATOM   2048 HH22 ARG A 130      -1.719 -33.999 -29.002  1.00 72.56           H  
ATOM   2049  CZ  ARG A 130      -2.786 -33.484 -27.359  1.00 72.56           C  
ATOM   2050  N   PRO A 131      -8.266 -35.133 -22.337  1.00 72.62           N  
ATOM   2051  CA  PRO A 131      -9.108 -36.219 -22.811  1.00 72.62           C  
ATOM   2052  HA  PRO A 131      -8.812 -37.161 -22.351  1.00 72.62           H  
ATOM   2053  C   PRO A 131      -8.979 -36.337 -24.334  1.00 72.62           C  
ATOM   2054  CB  PRO A 131     -10.519 -35.858 -22.343  1.00 72.62           C  
ATOM   2055  HB2 PRO A 131     -10.679 -36.262 -21.344  1.00 72.62           H  
ATOM   2056  HB3 PRO A 131     -11.282 -36.231 -23.026  1.00 72.62           H  
ATOM   2057  O   PRO A 131      -9.369 -35.437 -25.075  1.00 72.62           O  
ATOM   2058  CG  PRO A 131     -10.509 -34.329 -22.274  1.00 72.62           C  
ATOM   2059  HG2 PRO A 131     -10.755 -33.913 -23.251  1.00 72.62           H  
ATOM   2060  HG3 PRO A 131     -11.200 -33.957 -21.517  1.00 72.62           H  
ATOM   2061  CD  PRO A 131      -9.063 -33.984 -21.932  1.00 72.62           C  
ATOM   2062  HD2 PRO A 131      -8.761 -33.084 -22.467  1.00 72.62           H  
ATOM   2063  HD3 PRO A 131      -8.964 -33.836 -20.857  1.00 72.62           H  
ATOM   2064  N   GLU A 132      -8.439 -37.457 -24.803  1.00 71.94           N  
ATOM   2065  H   GLU A 132      -8.119 -38.153 -24.145  1.00 71.94           H  
ATOM   2066  CA  GLU A 132      -8.365 -37.811 -26.221  1.00 71.94           C  
ATOM   2067  HA  GLU A 132      -8.708 -36.974 -26.828  1.00 71.94           H  
ATOM   2068  C   GLU A 132      -9.277 -39.000 -26.537  1.00 71.94           C  
ATOM   2069  CB  GLU A 132      -6.920 -38.136 -26.630  1.00 71.94           C  
ATOM   2070  HB2 GLU A 132      -6.947 -38.845 -27.458  1.00 71.94           H  
ATOM   2071  HB3 GLU A 132      -6.403 -38.612 -25.797  1.00 71.94           H  
ATOM   2072  O   GLU A 132      -9.618 -39.810 -25.675  1.00 71.94           O  
ATOM   2073  CG  GLU A 132      -6.137 -36.904 -27.096  1.00 71.94           C  
ATOM   2074  HG2 GLU A 132      -6.684 -36.428 -27.909  1.00 71.94           H  
ATOM   2075  HG3 GLU A 132      -6.071 -36.197 -26.269  1.00 71.94           H  
ATOM   2076  CD  GLU A 132      -4.726 -37.266 -27.588  1.00 71.94           C  
ATOM   2077  OE1 GLU A 132      -3.864 -36.367 -27.590  1.00 71.94           O  
ATOM   2078  OE2 GLU A 132      -4.460 -38.436 -27.952  1.00 71.94           O  
ATOM   2079  N   GLY A 133      -9.650 -39.138 -27.810  1.00 69.00           N  
ATOM   2080  H   GLY A 133      -9.309 -38.473 -28.489  1.00 69.00           H  
ATOM   2081  CA  GLY A 133     -10.389 -40.308 -28.286  1.00 69.00           C  
ATOM   2082  HA2 GLY A 133     -10.067 -41.194 -27.739  1.00 69.00           H  
ATOM   2083  HA3 GLY A 133     -10.153 -40.455 -29.340  1.00 69.00           H  
ATOM   2084  C   GLY A 133     -11.908 -40.204 -28.168  1.00 69.00           C  
ATOM   2085  O   GLY A 133     -12.580 -41.236 -28.198  1.00 69.00           O  
ATOM   2086  N   TYR A 134     -12.460 -38.986 -28.088  1.00 68.44           N  
ATOM   2087  H   TYR A 134     -11.856 -38.178 -28.041  1.00 68.44           H  
ATOM   2088  CA  TYR A 134     -13.878 -38.780 -28.379  1.00 68.44           C  
ATOM   2089  HA  TYR A 134     -14.474 -39.332 -27.653  1.00 68.44           H  
ATOM   2090  C   TYR A 134     -14.165 -39.313 -29.780  1.00 68.44           C  
ATOM   2091  CB  TYR A 134     -14.262 -37.296 -28.319  1.00 68.44           C  
ATOM   2092  HB2 TYR A 134     -15.297 -37.189 -28.643  1.00 68.44           H  
ATOM   2093  HB3 TYR A 134     -13.646 -36.735 -29.021  1.00 68.44           H  
ATOM   2094  O   TYR A 134     -13.590 -38.851 -30.757  1.00 68.44           O  
ATOM   2095  CG  TYR A 134     -14.133 -36.683 -26.945  1.00 68.44           C  
ATOM   2096  CD1 TYR A 134     -15.158 -36.859 -25.996  1.00 68.44           C  
ATOM   2097  HD1 TYR A 134     -16.039 -37.433 -26.243  1.00 68.44           H  
ATOM   2098  CD2 TYR A 134     -12.984 -35.938 -26.619  1.00 68.44           C  
ATOM   2099  HD2 TYR A 134     -12.201 -35.793 -27.348  1.00 68.44           H  
ATOM   2100  CE1 TYR A 134     -15.034 -36.283 -24.718  1.00 68.44           C  
ATOM   2101  HE1 TYR A 134     -15.813 -36.401 -23.980  1.00 68.44           H  
ATOM   2102  CE2 TYR A 134     -12.854 -35.371 -25.341  1.00 68.44           C  
ATOM   2103  HE2 TYR A 134     -11.968 -34.802 -25.099  1.00 68.44           H  
ATOM   2104  OH  TYR A 134     -13.765 -34.998 -23.151  1.00 68.44           O  
ATOM   2105  HH  TYR A 134     -12.962 -34.478 -23.067  1.00 68.44           H  
ATOM   2106  CZ  TYR A 134     -13.879 -35.545 -24.387  1.00 68.44           C  
ATOM   2107  N   ASN A 135     -15.057 -40.288 -29.884  1.00 69.38           N  
ATOM   2108  H   ASN A 135     -15.427 -40.713 -29.046  1.00 69.38           H  
ATOM   2109  CA  ASN A 135     -15.500 -40.808 -31.174  1.00 69.38           C  
ATOM   2110  HA  ASN A 135     -14.793 -40.510 -31.949  1.00 69.38           H  
ATOM   2111  C   ASN A 135     -16.865 -40.245 -31.595  1.00 69.38           C  
ATOM   2112  CB  ASN A 135     -15.489 -42.325 -31.088  1.00 69.38           C  
ATOM   2113  HB2 ASN A 135     -15.498 -42.721 -32.104  1.00 69.38           H  
ATOM   2114  HB3 ASN A 135     -14.584 -42.674 -30.592  1.00 69.38           H  
ATOM   2115  O   ASN A 135     -17.424 -40.670 -32.603  1.00 69.38           O  
ATOM   2116  CG  ASN A 135     -16.700 -42.825 -30.339  1.00 69.38           C  
ATOM   2117  ND2 ASN A 135     -17.386 -43.736 -30.952  1.00 69.38           N  
ATOM   2118 HD21 ASN A 135     -18.096 -44.235 -30.435  1.00 69.38           H  
ATOM   2119 HD22 ASN A 135     -17.158 -44.009 -31.897  1.00 69.38           H  
ATOM   2120  OD1 ASN A 135     -17.031 -42.419 -29.236  1.00 69.38           O  
ATOM   2121  N   LEU A 136     -17.395 -39.323 -30.788  1.00 70.06           N  
ATOM   2122  H   LEU A 136     -16.885 -39.107 -29.944  1.00 70.06           H  
ATOM   2123  CA  LEU A 136     -18.609 -38.562 -31.056  1.00 70.06           C  
ATOM   2124  HA  LEU A 136     -19.320 -39.180 -31.606  1.00 70.06           H  
ATOM   2125  C   LEU A 136     -18.344 -37.330 -31.921  1.00 70.06           C  
ATOM   2126  CB  LEU A 136     -19.224 -38.121 -29.717  1.00 70.06           C  
ATOM   2127  HB2 LEU A 136     -20.048 -37.437 -29.920  1.00 70.06           H  
ATOM   2128  HB3 LEU A 136     -18.471 -37.568 -29.156  1.00 70.06           H  
ATOM   2129  O   LEU A 136     -19.297 -36.755 -32.432  1.00 70.06           O  
ATOM   2130  CG  LEU A 136     -19.758 -39.268 -28.845  1.00 70.06           C  
ATOM   2131  HG  LEU A 136     -18.976 -40.011 -28.687  1.00 70.06           H  
ATOM   2132  CD1 LEU A 136     -20.174 -38.712 -27.485  1.00 70.06           C  
ATOM   2133 HD11 LEU A 136     -20.966 -37.974 -27.608  1.00 70.06           H  
ATOM   2134 HD12 LEU A 136     -20.539 -39.524 -26.856  1.00 70.06           H  
ATOM   2135 HD13 LEU A 136     -19.318 -38.249 -26.993  1.00 70.06           H  
ATOM   2136  CD2 LEU A 136     -20.967 -39.937 -29.497  1.00 70.06           C  
ATOM   2137 HD21 LEU A 136     -21.736 -39.198 -29.720  1.00 70.06           H  
ATOM   2138 HD22 LEU A 136     -21.384 -40.693 -28.832  1.00 70.06           H  
ATOM   2139 HD23 LEU A 136     -20.663 -40.427 -30.422  1.00 70.06           H  
ATOM   2140  N   LYS A 137     -17.082 -36.908 -32.065  1.00 68.75           N  
ATOM   2141  H   LYS A 137     -16.337 -37.478 -31.692  1.00 68.75           H  
ATOM   2142  CA  LYS A 137     -16.680 -35.811 -32.945  1.00 68.75           C  
ATOM   2143  HA  LYS A 137     -17.554 -35.489 -33.511  1.00 68.75           H  
ATOM   2144  C   LYS A 137     -15.668 -36.301 -33.980  1.00 68.75           C  
ATOM   2145  CB  LYS A 137     -16.158 -34.605 -32.146  1.00 68.75           C  
ATOM   2146  HB2 LYS A 137     -15.388 -34.935 -31.448  1.00 68.75           H  
ATOM   2147  HB3 LYS A 137     -15.706 -33.901 -32.845  1.00 68.75           H  
ATOM   2148  O   LYS A 137     -14.874 -37.193 -33.686  1.00 68.75           O  
ATOM   2149  CG  LYS A 137     -17.282 -33.878 -31.388  1.00 68.75           C  
ATOM   2150  HG2 LYS A 137     -17.735 -34.552 -30.661  1.00 68.75           H  
ATOM   2151  HG3 LYS A 137     -18.043 -33.571 -32.105  1.00 68.75           H  
ATOM   2152  CD  LYS A 137     -16.747 -32.634 -30.666  1.00 68.75           C  
ATOM   2153  HD2 LYS A 137     -16.065 -32.934 -29.871  1.00 68.75           H  
ATOM   2154  HD3 LYS A 137     -16.208 -32.014 -31.382  1.00 68.75           H  
ATOM   2155  CE  LYS A 137     -17.923 -31.846 -30.087  1.00 68.75           C  
ATOM   2156  HE2 LYS A 137     -18.384 -32.433 -29.292  1.00 68.75           H  
ATOM   2157  HE3 LYS A 137     -18.661 -31.723 -30.880  1.00 68.75           H  
ATOM   2158  NZ  LYS A 137     -17.517 -30.512 -29.588  1.00 68.75           N  
ATOM   2159  HZ1 LYS A 137     -18.322 -30.021 -29.225  1.00 68.75           H  
ATOM   2160  HZ2 LYS A 137     -17.142 -29.973 -30.355  1.00 68.75           H  
ATOM   2161  HZ3 LYS A 137     -16.810 -30.587 -28.870  1.00 68.75           H  
ATOM   2162  N   GLU A 138     -15.741 -35.756 -35.185  1.00 69.31           N  
ATOM   2163  H   GLU A 138     -16.434 -35.037 -35.334  1.00 69.31           H  
ATOM   2164  CA  GLU A 138     -14.726 -35.892 -36.227  1.00 69.31           C  
ATOM   2165  HA  GLU A 138     -14.394 -36.930 -36.267  1.00 69.31           H  
ATOM   2166  C   GLU A 138     -13.484 -35.050 -35.897  1.00 69.31           C  
ATOM   2167  CB  GLU A 138     -15.324 -35.526 -37.599  1.00 69.31           C  
ATOM   2168  HB2 GLU A 138     -14.530 -35.573 -38.345  1.00 69.31           H  
ATOM   2169  HB3 GLU A 138     -15.734 -34.517 -37.563  1.00 69.31           H  
ATOM   2170  O   GLU A 138     -13.491 -34.258 -34.951  1.00 69.31           O  
ATOM   2171  CG  GLU A 138     -16.438 -36.500 -37.996  1.00 69.31           C  
ATOM   2172  HG2 GLU A 138     -17.344 -36.246 -37.447  1.00 69.31           H  
ATOM   2173  HG3 GLU A 138     -16.128 -37.499 -37.688  1.00 69.31           H  
ATOM   2174  CD  GLU A 138     -16.749 -36.550 -39.498  1.00 69.31           C  
ATOM   2175  OE1 GLU A 138     -17.282 -37.616 -39.885  1.00 69.31           O  
ATOM   2176  OE2 GLU A 138     -16.428 -35.596 -40.234  1.00 69.31           O  
ATOM   2177  N   GLU A 139     -12.398 -35.243 -36.656  1.00 67.06           N  
ATOM   2178  H   GLU A 139     -12.457 -35.858 -37.456  1.00 67.06           H  
ATOM   2179  CA  GLU A 139     -11.133 -34.509 -36.466  1.00 67.06           C  
ATOM   2180  HA  GLU A 139     -10.753 -34.689 -35.461  1.00 67.06           H  
ATOM   2181  C   GLU A 139     -11.306 -32.990 -36.602  1.00 67.06           C  
ATOM   2182  CB  GLU A 139     -10.080 -34.979 -37.486  1.00 67.06           C  
ATOM   2183  HB2 GLU A 139     -10.517 -34.966 -38.485  1.00 67.06           H  
ATOM   2184  HB3 GLU A 139      -9.245 -34.279 -37.466  1.00 67.06           H  
ATOM   2185  O   GLU A 139     -10.595 -32.231 -35.949  1.00 67.06           O  
ATOM   2186  CG  GLU A 139      -9.529 -36.378 -37.174  1.00 67.06           C  
ATOM   2187  HG2 GLU A 139      -9.179 -36.389 -36.142  1.00 67.06           H  
ATOM   2188  HG3 GLU A 139     -10.338 -37.103 -37.258  1.00 67.06           H  
ATOM   2189  CD  GLU A 139      -8.377 -36.797 -38.106  1.00 67.06           C  
ATOM   2190  OE1 GLU A 139      -7.614 -37.699 -37.687  1.00 67.06           O  
ATOM   2191  OE2 GLU A 139      -8.294 -36.264 -39.233  1.00 67.06           O  
ATOM   2192  N   ASP A 140     -12.284 -32.546 -37.393  1.00 63.91           N  
ATOM   2193  H   ASP A 140     -12.885 -33.220 -37.845  1.00 63.91           H  
ATOM   2194  CA  ASP A 140     -12.632 -31.135 -37.585  1.00 63.91           C  
ATOM   2195  HA  ASP A 140     -11.707 -30.559 -37.566  1.00 63.91           H  
ATOM   2196  C   ASP A 140     -13.529 -30.558 -36.465  1.00 63.91           C  
ATOM   2197  CB  ASP A 140     -13.250 -30.962 -38.987  1.00 63.91           C  
ATOM   2198  HB2 ASP A 140     -13.279 -29.897 -39.216  1.00 63.91           H  
ATOM   2199  HB3 ASP A 140     -12.603 -31.437 -39.724  1.00 63.91           H  
ATOM   2200  O   ASP A 140     -13.946 -29.400 -36.521  1.00 63.91           O  
ATOM   2201  CG  ASP A 140     -14.671 -31.526 -39.128  1.00 63.91           C  
ATOM   2202  OD1 ASP A 140     -15.139 -32.202 -38.183  1.00 63.91           O  
ATOM   2203  OD2 ASP A 140     -15.317 -31.212 -40.157  1.00 63.91           O  
ATOM   2204  N   GLY A 141     -13.841 -31.353 -35.435  1.00 66.00           N  
ATOM   2205  H   GLY A 141     -13.487 -32.299 -35.465  1.00 66.00           H  
ATOM   2206  CA  GLY A 141     -14.676 -30.965 -34.300  1.00 66.00           C  
ATOM   2207  HA2 GLY A 141     -14.399 -31.588 -33.450  1.00 66.00           H  
ATOM   2208  HA3 GLY A 141     -14.468 -29.925 -34.050  1.00 66.00           H  
ATOM   2209  C   GLY A 141     -16.186 -31.108 -34.521  1.00 66.00           C  
ATOM   2210  O   GLY A 141     -16.948 -30.871 -33.572  1.00 66.00           O  
ATOM   2211  N   ARG A 142     -16.649 -31.514 -35.714  1.00 73.88           N  
ATOM   2212  H   ARG A 142     -15.986 -31.723 -36.448  1.00 73.88           H  
ATOM   2213  CA  ARG A 142     -18.078 -31.751 -35.983  1.00 73.88           C  
ATOM   2214  HA  ARG A 142     -18.648 -30.912 -35.585  1.00 73.88           H  
ATOM   2215  C   ARG A 142     -18.565 -33.009 -35.290  1.00 73.88           C  
ATOM   2216  CB  ARG A 142     -18.341 -31.863 -37.488  1.00 73.88           C  
ATOM   2217  HB2 ARG A 142     -17.674 -32.603 -37.929  1.00 73.88           H  
ATOM   2218  HB3 ARG A 142     -19.367 -32.196 -37.646  1.00 73.88           H  
ATOM   2219  O   ARG A 142     -17.846 -33.992 -35.201  1.00 73.88           O  
ATOM   2220  CG  ARG A 142     -18.157 -30.508 -38.170  1.00 73.88           C  
ATOM   2221  HG2 ARG A 142     -18.830 -29.779 -37.719  1.00 73.88           H  
ATOM   2222  HG3 ARG A 142     -17.127 -30.168 -38.056  1.00 73.88           H  
ATOM   2223  CD  ARG A 142     -18.478 -30.646 -39.653  1.00 73.88           C  
ATOM   2224  HD2 ARG A 142     -19.481 -31.059 -39.768  1.00 73.88           H  
ATOM   2225  HD3 ARG A 142     -17.764 -31.343 -40.090  1.00 73.88           H  
ATOM   2226  NE  ARG A 142     -18.405 -29.339 -40.327  1.00 73.88           N  
ATOM   2227  HE  ARG A 142     -18.262 -28.533 -39.736  1.00 73.88           H  
ATOM   2228  NH1 ARG A 142     -18.329 -30.177 -42.450  1.00 73.88           N  
ATOM   2229 HH11 ARG A 142     -18.134 -31.074 -42.027  1.00 73.88           H  
ATOM   2230 HH12 ARG A 142     -18.168 -30.055 -43.439  1.00 73.88           H  
ATOM   2231  NH2 ARG A 142     -18.315 -27.961 -42.134  1.00 73.88           N  
ATOM   2232 HH21 ARG A 142     -18.227 -27.843 -43.133  1.00 73.88           H  
ATOM   2233 HH22 ARG A 142     -18.261 -27.167 -41.512  1.00 73.88           H  
ATOM   2234  CZ  ARG A 142     -18.350 -29.164 -41.631  1.00 73.88           C  
ATOM   2235  N   TYR A 143     -19.800 -33.000 -34.799  1.00 76.69           N  
ATOM   2236  H   TYR A 143     -20.389 -32.198 -34.972  1.00 76.69           H  
ATOM   2237  CA  TYR A 143     -20.398 -34.207 -34.232  1.00 76.69           C  
ATOM   2238  HA  TYR A 143     -19.698 -34.631 -33.511  1.00 76.69           H  
ATOM   2239  C   TYR A 143     -20.632 -35.246 -35.332  1.00 76.69           C  
ATOM   2240  CB  TYR A 143     -21.689 -33.868 -33.482  1.00 76.69           C  
ATOM   2241  HB2 TYR A 143     -22.202 -34.799 -33.241  1.00 76.69           H  
ATOM   2242  HB3 TYR A 143     -22.349 -33.296 -34.134  1.00 76.69           H  
ATOM   2243  O   TYR A 143     -21.187 -34.920 -36.380  1.00 76.69           O  
ATOM   2244  CG  TYR A 143     -21.453 -33.105 -32.192  1.00 76.69           C  
ATOM   2245  CD1 TYR A 143     -21.214 -33.816 -31.000  1.00 76.69           C  
ATOM   2246  HD1 TYR A 143     -21.199 -34.896 -31.021  1.00 76.69           H  
ATOM   2247  CD2 TYR A 143     -21.471 -31.697 -32.179  1.00 76.69           C  
ATOM   2248  HD2 TYR A 143     -21.663 -31.152 -33.091  1.00 76.69           H  
ATOM   2249  CE1 TYR A 143     -21.022 -33.125 -29.788  1.00 76.69           C  
ATOM   2250  HE1 TYR A 143     -20.860 -33.678 -28.875  1.00 76.69           H  
ATOM   2251  CE2 TYR A 143     -21.252 -30.999 -30.976  1.00 76.69           C  
ATOM   2252  HE2 TYR A 143     -21.275 -29.920 -30.960  1.00 76.69           H  
ATOM   2253  OH  TYR A 143     -20.792 -31.038 -28.625  1.00 76.69           O  
ATOM   2254  HH  TYR A 143     -20.907 -31.598 -27.854  1.00 76.69           H  
ATOM   2255  CZ  TYR A 143     -21.043 -31.713 -29.778  1.00 76.69           C  
ATOM   2256  N   ARG A 144     -20.230 -36.495 -35.086  1.00 75.81           N  
ATOM   2257  H   ARG A 144     -19.835 -36.689 -34.177  1.00 75.81           H  
ATOM   2258  CA  ARG A 144     -20.576 -37.621 -35.956  1.00 75.81           C  
ATOM   2259  HA  ARG A 144     -20.384 -37.334 -36.989  1.00 75.81           H  
ATOM   2260  C   ARG A 144     -22.064 -37.920 -35.856  1.00 75.81           C  
ATOM   2261  CB  ARG A 144     -19.753 -38.869 -35.612  1.00 75.81           C  
ATOM   2262  HB2 ARG A 144     -20.247 -39.743 -36.035  1.00 75.81           H  
ATOM   2263  HB3 ARG A 144     -19.691 -38.998 -34.531  1.00 75.81           H  
ATOM   2264  O   ARG A 144     -22.659 -37.774 -34.789  1.00 75.81           O  
ATOM   2265  CG  ARG A 144     -18.355 -38.768 -36.221  1.00 75.81           C  
ATOM   2266  HG2 ARG A 144     -17.801 -37.962 -35.739  1.00 75.81           H  
ATOM   2267  HG3 ARG A 144     -18.448 -38.558 -37.287  1.00 75.81           H  
ATOM   2268  CD  ARG A 144     -17.603 -40.083 -36.045  1.00 75.81           C  
ATOM   2269  HD2 ARG A 144     -17.421 -40.235 -34.981  1.00 75.81           H  
ATOM   2270  HD3 ARG A 144     -18.220 -40.897 -36.426  1.00 75.81           H  
ATOM   2271  NE  ARG A 144     -16.332 -40.053 -36.781  1.00 75.81           N  
ATOM   2272  HE  ARG A 144     -16.246 -39.326 -37.476  1.00 75.81           H  
ATOM   2273  NH1 ARG A 144     -15.429 -41.944 -35.867  1.00 75.81           N  
ATOM   2274 HH11 ARG A 144     -14.688 -42.628 -35.836  1.00 75.81           H  
ATOM   2275 HH12 ARG A 144     -16.285 -42.033 -35.339  1.00 75.81           H  
ATOM   2276  NH2 ARG A 144     -14.267 -40.773 -37.387  1.00 75.81           N  
ATOM   2277 HH21 ARG A 144     -14.217 -39.994 -38.027  1.00 75.81           H  
ATOM   2278 HH22 ARG A 144     -13.488 -41.412 -37.318  1.00 75.81           H  
ATOM   2279  CZ  ARG A 144     -15.347 -40.920 -36.674  1.00 75.81           C  
ATOM   2280  N   ASP A 145     -22.639 -38.388 -36.959  1.00 77.44           N  
ATOM   2281  H   ASP A 145     -22.086 -38.481 -37.799  1.00 77.44           H  
ATOM   2282  CA  ASP A 145     -24.015 -38.877 -36.982  1.00 77.44           C  
ATOM   2283  HA  ASP A 145     -24.674 -38.042 -36.745  1.00 77.44           H  
ATOM   2284  C   ASP A 145     -24.168 -40.008 -35.943  1.00 77.44           C  
ATOM   2285  CB  ASP A 145     -24.361 -39.345 -38.403  1.00 77.44           C  
ATOM   2286  HB2 ASP A 145     -23.672 -40.138 -38.694  1.00 77.44           H  
ATOM   2287  HB3 ASP A 145     -24.207 -38.509 -39.085  1.00 77.44           H  
ATOM   2288  O   ASP A 145     -23.451 -41.011 -36.040  1.00 77.44           O  
ATOM   2289  CG  ASP A 145     -25.803 -39.849 -38.566  1.00 77.44           C  
ATOM   2290  OD1 ASP A 145     -26.422 -40.285 -37.565  1.00 77.44           O  
ATOM   2291  OD2 ASP A 145     -26.282 -39.854 -39.713  1.00 77.44           O  
ATOM   2292  N   PRO A 146     -25.069 -39.885 -34.949  1.00 76.38           N  
ATOM   2293  CA  PRO A 146     -25.233 -40.887 -33.901  1.00 76.38           C  
ATOM   2294  HA  PRO A 146     -24.306 -40.949 -33.331  1.00 76.38           H  
ATOM   2295  C   PRO A 146     -25.552 -42.287 -34.438  1.00 76.38           C  
ATOM   2296  CB  PRO A 146     -26.350 -40.379 -32.984  1.00 76.38           C  
ATOM   2297  HB2 PRO A 146     -27.155 -41.109 -32.899  1.00 76.38           H  
ATOM   2298  HB3 PRO A 146     -25.940 -40.174 -31.995  1.00 76.38           H  
ATOM   2299  O   PRO A 146     -25.189 -43.269 -33.798  1.00 76.38           O  
ATOM   2300  CG  PRO A 146     -26.884 -39.088 -33.605  1.00 76.38           C  
ATOM   2301  HG2 PRO A 146     -26.886 -38.281 -32.872  1.00 76.38           H  
ATOM   2302  HG3 PRO A 146     -27.893 -39.249 -33.983  1.00 76.38           H  
ATOM   2303  CD  PRO A 146     -25.956 -38.751 -34.763  1.00 76.38           C  
ATOM   2304  HD2 PRO A 146     -25.372 -37.863 -34.522  1.00 76.38           H  
ATOM   2305  HD3 PRO A 146     -26.549 -38.574 -35.660  1.00 76.38           H  
ATOM   2306  N   THR A 147     -26.172 -42.403 -35.618  1.00 80.25           N  
ATOM   2307  H   THR A 147     -26.380 -41.566 -36.144  1.00 80.25           H  
ATOM   2308  CA  THR A 147     -26.446 -43.701 -36.259  1.00 80.25           C  
ATOM   2309  HA  THR A 147     -26.921 -44.360 -35.532  1.00 80.25           H  
ATOM   2310  C   THR A 147     -25.174 -44.407 -36.732  1.00 80.25           C  
ATOM   2311  CB  THR A 147     -27.394 -43.546 -37.456  1.00 80.25           C  
ATOM   2312  HB  THR A 147     -27.614 -44.542 -37.841  1.00 80.25           H  
ATOM   2313  O   THR A 147     -25.132 -45.634 -36.813  1.00 80.25           O  
ATOM   2314  CG2 THR A 147     -28.717 -42.877 -37.090  1.00 80.25           C  
ATOM   2315 HG21 THR A 147     -29.369 -42.877 -37.963  1.00 80.25           H  
ATOM   2316 HG22 THR A 147     -29.198 -43.429 -36.282  1.00 80.25           H  
ATOM   2317 HG23 THR A 147     -28.550 -41.846 -36.779  1.00 80.25           H  
ATOM   2318  OG1 THR A 147     -26.793 -42.804 -38.487  1.00 80.25           O  
ATOM   2319  HG1 THR A 147     -26.833 -41.868 -38.277  1.00 80.25           H  
ATOM   2320  N   THR A 148     -24.112 -43.643 -36.995  1.00 75.00           N  
ATOM   2321  H   THR A 148     -24.229 -42.643 -36.912  1.00 75.00           H  
ATOM   2322  CA  THR A 148     -22.797 -44.162 -37.400  1.00 75.00           C  
ATOM   2323  HA  THR A 148     -22.948 -45.088 -37.955  1.00 75.00           H  
ATOM   2324  C   THR A 148     -21.906 -44.513 -36.208  1.00 75.00           C  
ATOM   2325  CB  THR A 148     -22.061 -43.185 -38.329  1.00 75.00           C  
ATOM   2326  HB  THR A 148     -21.172 -43.694 -38.702  1.00 75.00           H  
ATOM   2327  O   THR A 148     -20.900 -45.212 -36.359  1.00 75.00           O  
ATOM   2328  CG2 THR A 148     -22.895 -42.779 -39.547  1.00 75.00           C  
ATOM   2329 HG21 THR A 148     -23.837 -42.317 -39.250  1.00 75.00           H  
ATOM   2330 HG22 THR A 148     -22.333 -42.074 -40.160  1.00 75.00           H  
ATOM   2331 HG23 THR A 148     -23.116 -43.666 -40.141  1.00 75.00           H  
ATOM   2332  OG1 THR A 148     -21.627 -42.028 -37.647  1.00 75.00           O  
ATOM   2333  HG1 THR A 148     -22.369 -41.644 -37.175  1.00 75.00           H  
ATOM   2334  N   VAL A 149     -22.269 -44.062 -35.002  1.00 69.06           N  
ATOM   2335  H   VAL A 149     -23.139 -43.554 -34.931  1.00 69.06           H  
ATOM   2336  CA  VAL A 149     -21.521 -44.331 -33.771  1.00 69.06           C  
ATOM   2337  HA  VAL A 149     -20.459 -44.337 -34.015  1.00 69.06           H  
ATOM   2338  C   VAL A 149     -21.890 -45.723 -33.254  1.00 69.06           C  
ATOM   2339  CB  VAL A 149     -21.737 -43.225 -32.716  1.00 69.06           C  
ATOM   2340  HB  VAL A 149     -22.785 -43.189 -32.418  1.00 69.06           H  
ATOM   2341  O   VAL A 149     -22.764 -45.890 -32.412  1.00 69.06           O  
ATOM   2342  CG1 VAL A 149     -20.871 -43.483 -31.474  1.00 69.06           C  
ATOM   2343 HG11 VAL A 149     -19.819 -43.489 -31.761  1.00 69.06           H  
ATOM   2344 HG12 VAL A 149     -21.043 -42.697 -30.739  1.00 69.06           H  
ATOM   2345 HG13 VAL A 149     -21.137 -44.434 -31.012  1.00 69.06           H  
ATOM   2346  CG2 VAL A 149     -21.332 -41.844 -33.254  1.00 69.06           C  
ATOM   2347 HG21 VAL A 149     -21.522 -41.079 -32.500  1.00 69.06           H  
ATOM   2348 HG22 VAL A 149     -21.929 -41.593 -34.131  1.00 69.06           H  
ATOM   2349 HG23 VAL A 149     -20.278 -41.832 -33.531  1.00 69.06           H  
ATOM   2350  N   THR A 150     -21.198 -46.750 -33.749  1.00 77.81           N  
ATOM   2351  H   THR A 150     -20.580 -46.575 -34.528  1.00 77.81           H  
ATOM   2352  CA  THR A 150     -21.460 -48.152 -33.370  1.00 77.81           C  
ATOM   2353  HA  THR A 150     -22.539 -48.303 -33.318  1.00 77.81           H  
ATOM   2354  C   THR A 150     -20.896 -48.543 -32.002  1.00 77.81           C  
ATOM   2355  CB  THR A 150     -20.900 -49.111 -34.426  1.00 77.81           C  
ATOM   2356  HB  THR A 150     -21.027 -50.138 -34.081  1.00 77.81           H  
ATOM   2357  O   THR A 150     -21.422 -49.438 -31.347  1.00 77.81           O  
ATOM   2358  CG2 THR A 150     -21.596 -48.964 -35.779  1.00 77.81           C  
ATOM   2359 HG21 THR A 150     -21.214 -49.711 -36.474  1.00 77.81           H  
ATOM   2360 HG22 THR A 150     -21.428 -47.970 -36.192  1.00 77.81           H  
ATOM   2361 HG23 THR A 150     -22.668 -49.118 -35.658  1.00 77.81           H  
ATOM   2362  OG1 THR A 150     -19.530 -48.849 -34.636  1.00 77.81           O  
ATOM   2363  HG1 THR A 150     -19.301 -49.246 -35.480  1.00 77.81           H  
ATOM   2364  N   THR A 151     -19.833 -47.879 -31.540  1.00 72.56           N  
ATOM   2365  H   THR A 151     -19.411 -47.201 -32.159  1.00 72.56           H  
ATOM   2366  CA  THR A 151     -19.219 -48.125 -30.225  1.00 72.56           C  
ATOM   2367  HA  THR A 151     -19.910 -48.678 -29.589  1.00 72.56           H  
ATOM   2368  C   THR A 151     -18.904 -46.802 -29.550  1.00 72.56           C  
ATOM   2369  CB  THR A 151     -17.914 -48.943 -30.345  1.00 72.56           C  
ATOM   2370  HB  THR A 151     -17.479 -49.030 -29.350  1.00 72.56           H  
ATOM   2371  O   THR A 151     -18.055 -46.086 -30.058  1.00 72.56           O  
ATOM   2372  CG2 THR A 151     -18.144 -50.350 -30.885  1.00 72.56           C  
ATOM   2373 HG21 THR A 151     -17.212 -50.914 -30.845  1.00 72.56           H  
ATOM   2374 HG22 THR A 151     -18.897 -50.858 -30.282  1.00 72.56           H  
ATOM   2375 HG23 THR A 151     -18.487 -50.303 -31.919  1.00 72.56           H  
ATOM   2376  OG1 THR A 151     -16.974 -48.303 -31.188  1.00 72.56           O  
ATOM   2377  HG1 THR A 151     -17.086 -47.365 -31.018  1.00 72.56           H  
ATOM   2378  N   LEU A 152     -19.511 -46.461 -28.413  1.00 72.19           N  
ATOM   2379  H   LEU A 152     -20.216 -47.074 -28.029  1.00 72.19           H  
ATOM   2380  CA  LEU A 152     -19.092 -45.297 -27.618  1.00 72.19           C  
ATOM   2381  HA  LEU A 152     -19.043 -44.415 -28.256  1.00 72.19           H  
ATOM   2382  C   LEU A 152     -17.689 -45.542 -27.046  1.00 72.19           C  
ATOM   2383  CB  LEU A 152     -20.124 -45.047 -26.501  1.00 72.19           C  
ATOM   2384  HB2 LEU A 152     -20.521 -46.006 -26.167  1.00 72.19           H  
ATOM   2385  HB3 LEU A 152     -19.631 -44.593 -25.642  1.00 72.19           H  
ATOM   2386  O   LEU A 152     -17.479 -46.506 -26.310  1.00 72.19           O  
ATOM   2387  CG  LEU A 152     -21.275 -44.129 -26.952  1.00 72.19           C  
ATOM   2388  HG  LEU A 152     -21.510 -44.317 -28.000  1.00 72.19           H  
ATOM   2389  CD1 LEU A 152     -22.530 -44.399 -26.126  1.00 72.19           C  
ATOM   2390 HD11 LEU A 152     -23.336 -43.743 -26.455  1.00 72.19           H  
ATOM   2391 HD12 LEU A 152     -22.330 -44.223 -25.069  1.00 72.19           H  
ATOM   2392 HD13 LEU A 152     -22.849 -45.431 -26.268  1.00 72.19           H  
ATOM   2393  CD2 LEU A 152     -20.889 -42.659 -26.773  1.00 72.19           C  
ATOM   2394 HD21 LEU A 152     -20.042 -42.414 -27.414  1.00 72.19           H  
ATOM   2395 HD22 LEU A 152     -20.628 -42.459 -25.734  1.00 72.19           H  
ATOM   2396 HD23 LEU A 152     -21.737 -42.030 -27.046  1.00 72.19           H  
ATOM   2397  N   ARG A 153     -16.721 -44.683 -27.380  1.00 70.75           N  
ATOM   2398  H   ARG A 153     -16.957 -43.884 -27.951  1.00 70.75           H  
ATOM   2399  CA  ARG A 153     -15.402 -44.704 -26.737  1.00 70.75           C  
ATOM   2400  HA  ARG A 153     -15.224 -45.692 -26.312  1.00 70.75           H  
ATOM   2401  C   ARG A 153     -15.405 -43.721 -25.577  1.00 70.75           C  
ATOM   2402  CB  ARG A 153     -14.269 -44.414 -27.732  1.00 70.75           C  
ATOM   2403  HB2 ARG A 153     -13.365 -44.196 -27.164  1.00 70.75           H  
ATOM   2404  HB3 ARG A 153     -14.512 -43.534 -28.328  1.00 70.75           H  
ATOM   2405  O   ARG A 153     -15.658 -42.534 -25.767  1.00 70.75           O  
ATOM   2406  CG  ARG A 153     -13.991 -45.621 -28.641  1.00 70.75           C  
ATOM   2407  HG2 ARG A 153     -14.846 -45.788 -29.296  1.00 70.75           H  
ATOM   2408  HG3 ARG A 153     -13.838 -46.506 -28.023  1.00 70.75           H  
ATOM   2409  CD  ARG A 153     -12.733 -45.378 -29.483  1.00 70.75           C  
ATOM   2410  HD2 ARG A 153     -11.907 -45.144 -28.812  1.00 70.75           H  
ATOM   2411  HD3 ARG A 153     -12.908 -44.521 -30.132  1.00 70.75           H  
ATOM   2412  NE  ARG A 153     -12.384 -46.561 -30.295  1.00 70.75           N  
ATOM   2413  HE  ARG A 153     -12.998 -47.359 -30.217  1.00 70.75           H  
ATOM   2414  NH1 ARG A 153     -10.513 -45.687 -31.300  1.00 70.75           N  
ATOM   2415 HH11 ARG A 153     -10.668 -44.819 -30.808  1.00 70.75           H  
ATOM   2416 HH12 ARG A 153      -9.733 -45.781 -31.934  1.00 70.75           H  
ATOM   2417  NH2 ARG A 153     -11.137 -47.780 -31.763  1.00 70.75           N  
ATOM   2418 HH21 ARG A 153     -10.355 -47.855 -32.398  1.00 70.75           H  
ATOM   2419 HH22 ARG A 153     -11.767 -48.561 -31.652  1.00 70.75           H  
ATOM   2420  CZ  ARG A 153     -11.350 -46.671 -31.111  1.00 70.75           C  
ATOM   2421  N   VAL A 154     -15.105 -44.225 -24.382  1.00 73.94           N  
ATOM   2422  H   VAL A 154     -14.923 -45.216 -24.305  1.00 73.94           H  
ATOM   2423  CA  VAL A 154     -14.799 -43.373 -23.230  1.00 73.94           C  
ATOM   2424  HA  VAL A 154     -15.603 -42.644 -23.126  1.00 73.94           H  
ATOM   2425  C   VAL A 154     -13.473 -42.668 -23.534  1.00 73.94           C  
ATOM   2426  CB  VAL A 154     -14.714 -44.183 -21.922  1.00 73.94           C  
ATOM   2427  HB  VAL A 154     -13.926 -44.930 -22.009  1.00 73.94           H  
ATOM   2428  O   VAL A 154     -12.500 -43.361 -23.845  1.00 73.94           O  
ATOM   2429  CG1 VAL A 154     -14.411 -43.283 -20.718  1.00 73.94           C  
ATOM   2430 HG11 VAL A 154     -13.440 -42.802 -20.838  1.00 73.94           H  
ATOM   2431 HG12 VAL A 154     -15.181 -42.519 -20.610  1.00 73.94           H  
ATOM   2432 HG13 VAL A 154     -14.376 -43.883 -19.809  1.00 73.94           H  
ATOM   2433  CG2 VAL A 154     -16.040 -44.905 -21.643  1.00 73.94           C  
ATOM   2434 HG21 VAL A 154     -16.855 -44.184 -21.578  1.00 73.94           H  
ATOM   2435 HG22 VAL A 154     -16.259 -45.624 -22.433  1.00 73.94           H  
ATOM   2436 HG23 VAL A 154     -15.971 -45.449 -20.700  1.00 73.94           H  
ATOM   2437  N   PRO A 155     -13.415 -41.325 -23.498  1.00 71.94           N  
ATOM   2438  CA  PRO A 155     -12.177 -40.605 -23.757  1.00 71.94           C  
ATOM   2439  HA  PRO A 155     -11.823 -40.839 -24.761  1.00 71.94           H  
ATOM   2440  C   PRO A 155     -11.114 -41.027 -22.739  1.00 71.94           C  
ATOM   2441  CB  PRO A 155     -12.527 -39.117 -23.680  1.00 71.94           C  
ATOM   2442  HB2 PRO A 155     -11.710 -38.527 -23.264  1.00 71.94           H  
ATOM   2443  HB3 PRO A 155     -12.793 -38.754 -24.673  1.00 71.94           H  
ATOM   2444  O   PRO A 155     -11.385 -41.139 -21.542  1.00 71.94           O  
ATOM   2445  CG  PRO A 155     -13.763 -39.095 -22.780  1.00 71.94           C  
ATOM   2446  HG2 PRO A 155     -14.396 -38.228 -22.967  1.00 71.94           H  
ATOM   2447  HG3 PRO A 155     -13.451 -39.117 -21.736  1.00 71.94           H  
ATOM   2448  CD  PRO A 155     -14.472 -40.400 -23.126  1.00 71.94           C  
ATOM   2449  HD2 PRO A 155     -15.136 -40.249 -23.977  1.00 71.94           H  
ATOM   2450  HD3 PRO A 155     -15.033 -40.749 -22.259  1.00 71.94           H  
ATOM   2451  N   VAL A 156      -9.900 -41.275 -23.223  1.00 74.06           N  
ATOM   2452  H   VAL A 156      -9.726 -41.044 -24.190  1.00 74.06           H  
ATOM   2453  CA  VAL A 156      -8.760 -41.645 -22.384  1.00 74.06           C  
ATOM   2454  HA  VAL A 156      -9.129 -42.006 -21.424  1.00 74.06           H  
ATOM   2455  C   VAL A 156      -7.939 -40.389 -22.142  1.00 74.06           C  
ATOM   2456  CB  VAL A 156      -7.919 -42.778 -23.004  1.00 74.06           C  
ATOM   2457  HB  VAL A 156      -7.447 -42.421 -23.919  1.00 74.06           H  
ATOM   2458  O   VAL A 156      -7.603 -39.664 -23.078  1.00 74.06           O  
ATOM   2459  CG1 VAL A 156      -6.826 -43.245 -22.032  1.00 74.06           C  
ATOM   2460 HG11 VAL A 156      -6.129 -42.432 -21.827  1.00 74.06           H  
ATOM   2461 HG12 VAL A 156      -7.271 -43.582 -21.096  1.00 74.06           H  
ATOM   2462 HG13 VAL A 156      -6.263 -44.067 -22.474  1.00 74.06           H  
ATOM   2463  CG2 VAL A 156      -8.782 -44.001 -23.348  1.00 74.06           C  
ATOM   2464 HG21 VAL A 156      -9.304 -44.353 -22.458  1.00 74.06           H  
ATOM   2465 HG22 VAL A 156      -9.522 -43.738 -24.105  1.00 74.06           H  
ATOM   2466 HG23 VAL A 156      -8.157 -44.802 -23.743  1.00 74.06           H  
ATOM   2467  N   PHE A 157      -7.606 -40.120 -20.883  1.00 74.19           N  
ATOM   2468  H   PHE A 157      -7.923 -40.734 -20.147  1.00 74.19           H  
ATOM   2469  CA  PHE A 157      -6.699 -39.032 -20.543  1.00 74.19           C  
ATOM   2470  HA  PHE A 157      -7.022 -38.124 -21.053  1.00 74.19           H  
ATOM   2471  C   PHE A 157      -5.288 -39.368 -21.024  1.00 74.19           C  
ATOM   2472  CB  PHE A 157      -6.744 -38.773 -19.036  1.00 74.19           C  
ATOM   2473  HB2 PHE A 157      -6.754 -39.721 -18.499  1.00 74.19           H  
ATOM   2474  HB3 PHE A 157      -5.830 -38.257 -18.741  1.00 74.19           H  
ATOM   2475  O   PHE A 157      -4.670 -40.312 -20.529  1.00 74.19           O  
ATOM   2476  CG  PHE A 157      -7.927 -37.926 -18.616  1.00 74.19           C  
ATOM   2477  CD1 PHE A 157      -7.899 -36.529 -18.803  1.00 74.19           C  
ATOM   2478  HD1 PHE A 157      -7.042 -36.052 -19.255  1.00 74.19           H  
ATOM   2479  CD2 PHE A 157      -9.066 -38.531 -18.055  1.00 74.19           C  
ATOM   2480  HD2 PHE A 157      -9.105 -39.602 -17.921  1.00 74.19           H  
ATOM   2481  CE1 PHE A 157      -8.989 -35.740 -18.403  1.00 74.19           C  
ATOM   2482  HE1 PHE A 157      -8.952 -34.668 -18.528  1.00 74.19           H  
ATOM   2483  CE2 PHE A 157     -10.163 -37.741 -17.667  1.00 74.19           C  
ATOM   2484  HE2 PHE A 157     -11.038 -38.206 -17.237  1.00 74.19           H  
ATOM   2485  CZ  PHE A 157     -10.122 -36.346 -17.835  1.00 74.19           C  
ATOM   2486  HZ  PHE A 157     -10.962 -35.740 -17.529  1.00 74.19           H  
ATOM   2487  N   ARG A 158      -4.779 -38.596 -21.984  1.00 75.19           N  
ATOM   2488  H   ARG A 158      -5.341 -37.833 -22.335  1.00 75.19           H  
ATOM   2489  CA  ARG A 158      -3.382 -38.661 -22.405  1.00 75.19           C  
ATOM   2490  HA  ARG A 158      -2.980 -39.626 -22.097  1.00 75.19           H  
ATOM   2491  C   ARG A 158      -2.567 -37.572 -21.720  1.00 75.19           C  
ATOM   2492  CB  ARG A 158      -3.246 -38.557 -23.924  1.00 75.19           C  
ATOM   2493  HB2 ARG A 158      -2.196 -38.374 -24.150  1.00 75.19           H  
ATOM   2494  HB3 ARG A 158      -3.823 -37.716 -24.307  1.00 75.19           H  
ATOM   2495  O   ARG A 158      -3.089 -36.465 -21.580  1.00 75.19           O  
ATOM   2496  CG  ARG A 158      -3.694 -39.860 -24.597  1.00 75.19           C  
ATOM   2497  HG2 ARG A 158      -4.748 -39.794 -24.868  1.00 75.19           H  
ATOM   2498  HG3 ARG A 158      -3.558 -40.708 -23.925  1.00 75.19           H  
ATOM   2499  CD  ARG A 158      -2.834 -40.090 -25.834  1.00 75.19           C  
ATOM   2500  HD2 ARG A 158      -1.799 -40.225 -25.517  1.00 75.19           H  
ATOM   2501  HD3 ARG A 158      -2.863 -39.191 -26.450  1.00 75.19           H  
ATOM   2502  NE  ARG A 158      -3.254 -41.287 -26.585  1.00 75.19           N  
ATOM   2503  HE  ARG A 158      -3.641 -42.052 -26.050  1.00 75.19           H  
ATOM   2504  NH1 ARG A 158      -2.698 -40.486 -28.651  1.00 75.19           N  
ATOM   2505 HH11 ARG A 158      -2.561 -40.601 -29.645  1.00 75.19           H  
ATOM   2506 HH12 ARG A 158      -3.007 -39.579 -28.334  1.00 75.19           H  
ATOM   2507  NH2 ARG A 158      -3.201 -42.646 -28.413  1.00 75.19           N  
ATOM   2508 HH21 ARG A 158      -3.026 -42.752 -29.402  1.00 75.19           H  
ATOM   2509 HH22 ARG A 158      -3.437 -43.438 -27.832  1.00 75.19           H  
ATOM   2510  CZ  ARG A 158      -3.049 -41.467 -27.876  1.00 75.19           C  
ATOM   2511  N   PRO A 159      -1.317 -37.869 -21.322  1.00 74.31           N  
ATOM   2512  CA  PRO A 159      -0.387 -36.847 -20.872  1.00 74.31           C  
ATOM   2513  HA  PRO A 159      -0.742 -36.436 -19.927  1.00 74.31           H  
ATOM   2514  C   PRO A 159      -0.273 -35.746 -21.927  1.00 74.31           C  
ATOM   2515  CB  PRO A 159       0.958 -37.546 -20.648  1.00 74.31           C  
ATOM   2516  HB2 PRO A 159       1.462 -37.167 -19.759  1.00 74.31           H  
ATOM   2517  HB3 PRO A 159       1.599 -37.425 -21.522  1.00 74.31           H  
ATOM   2518  O   PRO A 159      -0.198 -36.037 -23.122  1.00 74.31           O  
ATOM   2519  CG  PRO A 159       0.587 -39.019 -20.502  1.00 74.31           C  
ATOM   2520  HG2 PRO A 159       0.322 -39.224 -19.465  1.00 74.31           H  
ATOM   2521  HG3 PRO A 159       1.394 -39.674 -20.829  1.00 74.31           H  
ATOM   2522  CD  PRO A 159      -0.650 -39.160 -21.381  1.00 74.31           C  
ATOM   2523  HD2 PRO A 159      -1.276 -39.962 -20.990  1.00 74.31           H  
ATOM   2524  HD3 PRO A 159      -0.352 -39.367 -22.409  1.00 74.31           H  
ATOM   2525  N   MET A 160      -0.286 -34.502 -21.482  1.00 71.06           N  
ATOM   2526  H   MET A 160      -0.302 -34.354 -20.483  1.00 71.06           H  
ATOM   2527  CA  MET A 160       0.028 -33.332 -22.288  1.00 71.06           C  
ATOM   2528  HA  MET A 160       0.471 -33.650 -23.232  1.00 71.06           H  
ATOM   2529  C   MET A 160       1.079 -32.498 -21.565  1.00 71.06           C  
ATOM   2530  CB  MET A 160      -1.242 -32.529 -22.607  1.00 71.06           C  
ATOM   2531  HB2 MET A 160      -1.961 -33.187 -23.095  1.00 71.06           H  
ATOM   2532  HB3 MET A 160      -0.979 -31.741 -23.312  1.00 71.06           H  
ATOM   2533  O   MET A 160       1.326 -32.706 -20.376  1.00 71.06           O  
ATOM   2534  CG  MET A 160      -1.909 -31.876 -21.392  1.00 71.06           C  
ATOM   2535  HG2 MET A 160      -1.171 -31.278 -20.858  1.00 71.06           H  
ATOM   2536  HG3 MET A 160      -2.273 -32.652 -20.719  1.00 71.06           H  
ATOM   2537  SD  MET A 160      -3.294 -30.809 -21.868  1.00 71.06           S  
ATOM   2538  CE  MET A 160      -2.998 -29.413 -20.764  1.00 71.06           C  
ATOM   2539  HE1 MET A 160      -3.624 -28.572 -21.059  1.00 71.06           H  
ATOM   2540  HE2 MET A 160      -3.243 -29.706 -19.743  1.00 71.06           H  
ATOM   2541  HE3 MET A 160      -1.949 -29.122 -20.817  1.00 71.06           H  
ATOM   2542  N   ASP A 161       1.679 -31.557 -22.285  1.00 76.31           N  
ATOM   2543  H   ASP A 161       1.489 -31.460 -23.273  1.00 76.31           H  
ATOM   2544  CA  ASP A 161       2.578 -30.583 -21.677  1.00 76.31           C  
ATOM   2545  HA  ASP A 161       3.424 -31.118 -21.246  1.00 76.31           H  
ATOM   2546  C   ASP A 161       1.854 -29.835 -20.552  1.00 76.31           C  
ATOM   2547  CB  ASP A 161       3.117 -29.617 -22.740  1.00 76.31           C  
ATOM   2548  HB2 ASP A 161       3.791 -28.906 -22.263  1.00 76.31           H  
ATOM   2549  HB3 ASP A 161       2.285 -29.061 -23.171  1.00 76.31           H  
ATOM   2550  O   ASP A 161       0.657 -29.545 -20.658  1.00 76.31           O  
ATOM   2551  CG  ASP A 161       3.879 -30.347 -23.851  1.00 76.31           C  
ATOM   2552  OD1 ASP A 161       4.578 -31.335 -23.533  1.00 76.31           O  
ATOM   2553  OD2 ASP A 161       3.706 -29.950 -25.024  1.00 76.31           O  
ATOM   2554  N   LEU A 162       2.576 -29.563 -19.463  1.00 75.88           N  
ATOM   2555  H   LEU A 162       3.556 -29.806 -19.461  1.00 75.88           H  
ATOM   2556  CA  LEU A 162       2.022 -28.919 -18.277  1.00 75.88           C  
ATOM   2557  HA  LEU A 162       1.238 -29.558 -17.870  1.00 75.88           H  
ATOM   2558  C   LEU A 162       1.414 -27.567 -18.667  1.00 75.88           C  
ATOM   2559  CB  LEU A 162       3.132 -28.744 -17.224  1.00 75.88           C  
ATOM   2560  HB2 LEU A 162       3.672 -29.683 -17.098  1.00 75.88           H  
ATOM   2561  HB3 LEU A 162       3.846 -28.010 -17.598  1.00 75.88           H  
ATOM   2562  O   LEU A 162       2.131 -26.622 -18.990  1.00 75.88           O  
ATOM   2563  CG  LEU A 162       2.584 -28.280 -15.858  1.00 75.88           C  
ATOM   2564  HG  LEU A 162       1.660 -27.717 -15.994  1.00 75.88           H  
ATOM   2565  CD1 LEU A 162       2.294 -29.489 -14.969  1.00 75.88           C  
ATOM   2566 HD11 LEU A 162       1.903 -29.153 -14.009  1.00 75.88           H  
ATOM   2567 HD12 LEU A 162       1.555 -30.134 -15.445  1.00 75.88           H  
ATOM   2568 HD13 LEU A 162       3.210 -30.053 -14.788  1.00 75.88           H  
ATOM   2569  CD2 LEU A 162       3.582 -27.370 -15.147  1.00 75.88           C  
ATOM   2570 HD21 LEU A 162       3.182 -27.073 -14.177  1.00 75.88           H  
ATOM   2571 HD22 LEU A 162       4.527 -27.892 -14.997  1.00 75.88           H  
ATOM   2572 HD23 LEU A 162       3.752 -26.473 -15.743  1.00 75.88           H  
ATOM   2573  N   MET A 163       0.089 -27.476 -18.615  1.00 81.81           N  
ATOM   2574  H   MET A 163      -0.444 -28.311 -18.419  1.00 81.81           H  
ATOM   2575  CA  MET A 163      -0.624 -26.229 -18.841  1.00 81.81           C  
ATOM   2576  HA  MET A 163       0.057 -25.488 -19.259  1.00 81.81           H  
ATOM   2577  C   MET A 163      -1.142 -25.712 -17.509  1.00 81.81           C  
ATOM   2578  CB  MET A 163      -1.742 -26.442 -19.861  1.00 81.81           C  
ATOM   2579  HB2 MET A 163      -2.475 -27.131 -19.440  1.00 81.81           H  
ATOM   2580  HB3 MET A 163      -1.318 -26.873 -20.768  1.00 81.81           H  
ATOM   2581  O   MET A 163      -1.883 -26.401 -16.807  1.00 81.81           O  
ATOM   2582  CG  MET A 163      -2.450 -25.137 -20.224  1.00 81.81           C  
ATOM   2583  HG2 MET A 163      -1.726 -24.428 -20.624  1.00 81.81           H  
ATOM   2584  HG3 MET A 163      -2.884 -24.713 -19.318  1.00 81.81           H  
ATOM   2585  SD  MET A 163      -3.777 -25.368 -21.436  1.00 81.81           S  
ATOM   2586  CE  MET A 163      -4.720 -23.857 -21.106  1.00 81.81           C  
ATOM   2587  HE1 MET A 163      -4.084 -22.986 -21.261  1.00 81.81           H  
ATOM   2588  HE2 MET A 163      -5.575 -23.804 -21.781  1.00 81.81           H  
ATOM   2589  HE3 MET A 163      -5.076 -23.863 -20.075  1.00 81.81           H  
ATOM   2590  N   VAL A 164      -0.774 -24.483 -17.173  1.00 89.25           N  
ATOM   2591  H   VAL A 164      -0.148 -23.972 -17.779  1.00 89.25           H  
ATOM   2592  CA  VAL A 164      -1.303 -23.789 -16.002  1.00 89.25           C  
ATOM   2593  HA  VAL A 164      -1.667 -24.521 -15.281  1.00 89.25           H  
ATOM   2594  C   VAL A 164      -2.476 -22.930 -16.452  1.00 89.25           C  
ATOM   2595  CB  VAL A 164      -0.217 -22.963 -15.303  1.00 89.25           C  
ATOM   2596  HB  VAL A 164       0.075 -22.133 -15.947  1.00 89.25           H  
ATOM   2597  O   VAL A 164      -2.338 -22.083 -17.331  1.00 89.25           O  
ATOM   2598  CG1 VAL A 164      -0.768 -22.410 -13.986  1.00 89.25           C  
ATOM   2599 HG11 VAL A 164      -1.608 -21.745 -14.184  1.00 89.25           H  
ATOM   2600 HG12 VAL A 164       0.016 -21.837 -13.492  1.00 89.25           H  
ATOM   2601 HG13 VAL A 164      -1.078 -23.227 -13.334  1.00 89.25           H  
ATOM   2602  CG2 VAL A 164       1.024 -23.807 -14.987  1.00 89.25           C  
ATOM   2603 HG21 VAL A 164       0.761 -24.654 -14.353  1.00 89.25           H  
ATOM   2604 HG22 VAL A 164       1.757 -23.187 -14.471  1.00 89.25           H  
ATOM   2605 HG23 VAL A 164       1.490 -24.167 -15.904  1.00 89.25           H  
ATOM   2606  N   GLU A 165      -3.646 -23.167 -15.869  1.00 90.19           N  
ATOM   2607  H   GLU A 165      -3.700 -23.901 -15.178  1.00 90.19           H  
ATOM   2608  CA  GLU A 165      -4.870 -22.440 -16.191  1.00 90.19           C  
ATOM   2609  HA  GLU A 165      -4.670 -21.722 -16.986  1.00 90.19           H  
ATOM   2610  C   GLU A 165      -5.354 -21.669 -14.964  1.00 90.19           C  
ATOM   2611  CB  GLU A 165      -5.924 -23.421 -16.720  1.00 90.19           C  
ATOM   2612  HB2 GLU A 165      -5.474 -23.992 -17.532  1.00 90.19           H  
ATOM   2613  HB3 GLU A 165      -6.195 -24.115 -15.924  1.00 90.19           H  
ATOM   2614  O   GLU A 165      -5.591 -22.250 -13.898  1.00 90.19           O  
ATOM   2615  CG  GLU A 165      -7.198 -22.737 -17.251  1.00 90.19           C  
ATOM   2616  HG2 GLU A 165      -7.647 -22.152 -16.448  1.00 90.19           H  
ATOM   2617  HG3 GLU A 165      -6.925 -22.060 -18.061  1.00 90.19           H  
ATOM   2618  CD  GLU A 165      -8.229 -23.761 -17.764  1.00 90.19           C  
ATOM   2619  OE1 GLU A 165      -9.419 -23.414 -17.929  1.00 90.19           O  
ATOM   2620  OE2 GLU A 165      -7.868 -24.947 -17.954  1.00 90.19           O  
ATOM   2621  N   ALA A 166      -5.532 -20.361 -15.133  1.00 94.19           N  
ATOM   2622  H   ALA A 166      -5.300 -19.952 -16.028  1.00 94.19           H  
ATOM   2623  CA  ALA A 166      -6.217 -19.506 -14.179  1.00 94.19           C  
ATOM   2624  HA  ALA A 166      -6.165 -19.956 -13.188  1.00 94.19           H  
ATOM   2625  C   ALA A 166      -7.688 -19.371 -14.586  1.00 94.19           C  
ATOM   2626  CB  ALA A 166      -5.498 -18.159 -14.110  1.00 94.19           C  
ATOM   2627  HB1 ALA A 166      -4.460 -18.307 -13.813  1.00 94.19           H  
ATOM   2628  HB2 ALA A 166      -5.987 -17.511 -13.382  1.00 94.19           H  
ATOM   2629  HB3 ALA A 166      -5.526 -17.676 -15.086  1.00 94.19           H  
ATOM   2630  O   ALA A 166      -8.004 -18.965 -15.701  1.00 94.19           O  
ATOM   2631  N   SER A 167      -8.595 -19.710 -13.673  1.00 94.75           N  
ATOM   2632  H   SER A 167      -8.260 -20.012 -12.769  1.00 94.75           H  
ATOM   2633  CA  SER A 167     -10.041 -19.635 -13.893  1.00 94.75           C  
ATOM   2634  HA  SER A 167     -10.215 -19.151 -14.854  1.00 94.75           H  
ATOM   2635  C   SER A 167     -10.712 -18.799 -12.801  1.00 94.75           C  
ATOM   2636  CB  SER A 167     -10.655 -21.037 -13.995  1.00 94.75           C  
ATOM   2637  HB2 SER A 167     -10.266 -21.524 -14.889  1.00 94.75           H  
ATOM   2638  HB3 SER A 167     -11.738 -20.955 -14.090  1.00 94.75           H  
ATOM   2639  O   SER A 167     -10.405 -18.988 -11.615  1.00 94.75           O  
ATOM   2640  OG  SER A 167     -10.332 -21.831 -12.863  1.00 94.75           O  
ATOM   2641  HG  SER A 167      -9.382 -21.758 -12.753  1.00 94.75           H  
ATOM   2642  N   PRO A 168     -11.636 -17.888 -13.155  1.00 94.50           N  
ATOM   2643  CA  PRO A 168     -12.391 -17.142 -12.162  1.00 94.50           C  
ATOM   2644  HA  PRO A 168     -11.722 -16.712 -11.416  1.00 94.50           H  
ATOM   2645  C   PRO A 168     -13.371 -18.106 -11.494  1.00 94.50           C  
ATOM   2646  CB  PRO A 168     -13.076 -16.012 -12.930  1.00 94.50           C  
ATOM   2647  HB2 PRO A 168     -14.022 -15.717 -12.475  1.00 94.50           H  
ATOM   2648  HB3 PRO A 168     -12.403 -15.156 -12.987  1.00 94.50           H  
ATOM   2649  O   PRO A 168     -14.268 -18.661 -12.126  1.00 94.50           O  
ATOM   2650  CG  PRO A 168     -13.273 -16.595 -14.329  1.00 94.50           C  
ATOM   2651  HG2 PRO A 168     -14.202 -17.163 -14.366  1.00 94.50           H  
ATOM   2652  HG3 PRO A 168     -13.276 -15.815 -15.091  1.00 94.50           H  
ATOM   2653  CD  PRO A 168     -12.084 -17.542 -14.501  1.00 94.50           C  
ATOM   2654  HD2 PRO A 168     -11.285 -17.030 -15.035  1.00 94.50           H  
ATOM   2655  HD3 PRO A 168     -12.395 -18.428 -15.055  1.00 94.50           H  
ATOM   2656  N   ARG A 169     -13.189 -18.341 -10.196  1.00 93.62           N  
ATOM   2657  H   ARG A 169     -12.444 -17.842  -9.730  1.00 93.62           H  
ATOM   2658  CA  ARG A 169     -14.071 -19.213  -9.416  1.00 93.62           C  
ATOM   2659  HA  ARG A 169     -14.486 -19.971 -10.079  1.00 93.62           H  
ATOM   2660  C   ARG A 169     -15.261 -18.444  -8.859  1.00 93.62           C  
ATOM   2661  CB  ARG A 169     -13.255 -19.904  -8.318  1.00 93.62           C  
ATOM   2662  HB2 ARG A 169     -12.880 -19.159  -7.616  1.00 93.62           H  
ATOM   2663  HB3 ARG A 169     -12.405 -20.406  -8.780  1.00 93.62           H  
ATOM   2664  O   ARG A 169     -16.347 -19.010  -8.759  1.00 93.62           O  
ATOM   2665  CG  ARG A 169     -14.104 -20.938  -7.568  1.00 93.62           C  
ATOM   2666  HG2 ARG A 169     -14.530 -21.645  -8.281  1.00 93.62           H  
ATOM   2667  HG3 ARG A 169     -14.915 -20.442  -7.035  1.00 93.62           H  
ATOM   2668  CD  ARG A 169     -13.248 -21.694  -6.557  1.00 93.62           C  
ATOM   2669  HD2 ARG A 169     -12.741 -20.975  -5.915  1.00 93.62           H  
ATOM   2670  HD3 ARG A 169     -12.512 -22.268  -7.120  1.00 93.62           H  
ATOM   2671  NE  ARG A 169     -14.065 -22.613  -5.744  1.00 93.62           N  
ATOM   2672  HE  ARG A 169     -15.029 -22.722  -6.028  1.00 93.62           H  
ATOM   2673  NH1 ARG A 169     -12.459 -23.198  -4.203  1.00 93.62           N  
ATOM   2674 HH11 ARG A 169     -12.194 -23.711  -3.374  1.00 93.62           H  
ATOM   2675 HH12 ARG A 169     -11.792 -22.574  -4.633  1.00 93.62           H  
ATOM   2676  NH2 ARG A 169     -14.521 -24.032  -4.028  1.00 93.62           N  
ATOM   2677 HH21 ARG A 169     -14.280 -24.443  -3.137  1.00 93.62           H  
ATOM   2678 HH22 ARG A 169     -15.479 -24.110  -4.338  1.00 93.62           H  
ATOM   2679  CZ  ARG A 169     -13.676 -23.274  -4.668  1.00 93.62           C  
ATOM   2680  N   ARG A 170     -15.043 -17.197  -8.432  1.00 96.31           N  
ATOM   2681  H   ARG A 170     -14.119 -16.812  -8.568  1.00 96.31           H  
ATOM   2682  CA  ARG A 170     -16.077 -16.313  -7.879  1.00 96.31           C  
ATOM   2683  HA  ARG A 170     -17.040 -16.577  -8.317  1.00 96.31           H  
ATOM   2684  C   ARG A 170     -15.786 -14.866  -8.249  1.00 96.31           C  
ATOM   2685  CB  ARG A 170     -16.175 -16.440  -6.348  1.00 96.31           C  
ATOM   2686  HB2 ARG A 170     -16.942 -15.748  -5.998  1.00 96.31           H  
ATOM   2687  HB3 ARG A 170     -15.242 -16.118  -5.886  1.00 96.31           H  
ATOM   2688  O   ARG A 170     -14.629 -14.456  -8.254  1.00 96.31           O  
ATOM   2689  CG  ARG A 170     -16.527 -17.852  -5.863  1.00 96.31           C  
ATOM   2690  HG2 ARG A 170     -17.496 -18.146  -6.265  1.00 96.31           H  
ATOM   2691  HG3 ARG A 170     -15.763 -18.553  -6.202  1.00 96.31           H  
ATOM   2692  CD  ARG A 170     -16.559 -17.921  -4.340  1.00 96.31           C  
ATOM   2693  HD2 ARG A 170     -15.587 -17.614  -3.954  1.00 96.31           H  
ATOM   2694  HD3 ARG A 170     -17.283 -17.203  -3.954  1.00 96.31           H  
ATOM   2695  NE  ARG A 170     -16.850 -19.293  -3.861  1.00 96.31           N  
ATOM   2696  HE  ARG A 170     -16.052 -19.832  -3.556  1.00 96.31           H  
ATOM   2697  NH1 ARG A 170     -19.075 -18.972  -3.554  1.00 96.31           N  
ATOM   2698 HH11 ARG A 170     -19.896 -19.147  -2.993  1.00 96.31           H  
ATOM   2699 HH12 ARG A 170     -18.985 -18.058  -3.976  1.00 96.31           H  
ATOM   2700  NH2 ARG A 170     -18.176 -20.879  -2.850  1.00 96.31           N  
ATOM   2701 HH21 ARG A 170     -17.386 -21.381  -2.471  1.00 96.31           H  
ATOM   2702 HH22 ARG A 170     -19.092 -21.113  -2.494  1.00 96.31           H  
ATOM   2703  CZ  ARG A 170     -18.026 -19.724  -3.447  1.00 96.31           C  
ATOM   2704  N   ILE A 171     -16.847 -14.111  -8.492  1.00 96.25           N  
ATOM   2705  H   ILE A 171     -17.764 -14.530  -8.431  1.00 96.25           H  
ATOM   2706  CA  ILE A 171     -16.832 -12.655  -8.622  1.00 96.25           C  
ATOM   2707  HA  ILE A 171     -15.829 -12.265  -8.449  1.00 96.25           H  
ATOM   2708  C   ILE A 171     -17.754 -12.148  -7.521  1.00 96.25           C  
ATOM   2709  CB  ILE A 171     -17.297 -12.215 -10.028  1.00 96.25           C  
ATOM   2710  HB  ILE A 171     -18.320 -12.560 -10.178  1.00 96.25           H  
ATOM   2711  O   ILE A 171     -18.906 -12.578  -7.447  1.00 96.25           O  
ATOM   2712  CG1 ILE A 171     -16.407 -12.840 -11.130  1.00 96.25           C  
ATOM   2713 HG12 ILE A 171     -16.338 -13.918 -10.986  1.00 96.25           H  
ATOM   2714 HG13 ILE A 171     -15.399 -12.430 -11.062  1.00 96.25           H  
ATOM   2715  CG2 ILE A 171     -17.285 -10.677 -10.110  1.00 96.25           C  
ATOM   2716 HG21 ILE A 171     -17.962 -10.247  -9.372  1.00 96.25           H  
ATOM   2717 HG22 ILE A 171     -17.626 -10.337 -11.088  1.00 96.25           H  
ATOM   2718 HG23 ILE A 171     -16.282 -10.291  -9.928  1.00 96.25           H  
ATOM   2719  CD1 ILE A 171     -16.936 -12.627 -12.553  1.00 96.25           C  
ATOM   2720 HD11 ILE A 171     -16.295 -13.157 -13.258  1.00 96.25           H  
ATOM   2721 HD12 ILE A 171     -17.949 -13.019 -12.635  1.00 96.25           H  
ATOM   2722 HD13 ILE A 171     -16.932 -11.568 -12.815  1.00 96.25           H  
ATOM   2723  N   PHE A 172     -17.230 -11.322  -6.625  1.00 96.88           N  
ATOM   2724  H   PHE A 172     -16.304 -10.948  -6.776  1.00 96.88           H  
ATOM   2725  CA  PHE A 172     -18.001 -10.779  -5.514  1.00 96.88           C  
ATOM   2726  HA  PHE A 172     -18.758 -11.503  -5.214  1.00 96.88           H  
ATOM   2727  C   PHE A 172     -18.736  -9.517  -5.956  1.00 96.88           C  
ATOM   2728  CB  PHE A 172     -17.094 -10.546  -4.303  1.00 96.88           C  
ATOM   2729  HB2 PHE A 172     -16.293  -9.865  -4.588  1.00 96.88           H  
ATOM   2730  HB3 PHE A 172     -17.672 -10.058  -3.518  1.00 96.88           H  
ATOM   2731  O   PHE A 172     -18.285  -8.797  -6.847  1.00 96.88           O  
ATOM   2732  CG  PHE A 172     -16.503 -11.829  -3.746  1.00 96.88           C  
ATOM   2733  CD1 PHE A 172     -17.138 -12.498  -2.685  1.00 96.88           C  
ATOM   2734  HD1 PHE A 172     -18.016 -12.069  -2.225  1.00 96.88           H  
ATOM   2735  CD2 PHE A 172     -15.315 -12.357  -4.282  1.00 96.88           C  
ATOM   2736  HD2 PHE A 172     -14.799 -11.831  -5.072  1.00 96.88           H  
ATOM   2737  CE1 PHE A 172     -16.609 -13.702  -2.185  1.00 96.88           C  
ATOM   2738  HE1 PHE A 172     -17.100 -14.192  -1.358  1.00 96.88           H  
ATOM   2739  CE2 PHE A 172     -14.773 -13.546  -3.771  1.00 96.88           C  
ATOM   2740  HE2 PHE A 172     -13.834 -13.907  -4.165  1.00 96.88           H  
ATOM   2741  CZ  PHE A 172     -15.424 -14.229  -2.730  1.00 96.88           C  
ATOM   2742  HZ  PHE A 172     -15.000 -15.135  -2.323  1.00 96.88           H  
ATOM   2743  N   ALA A 173     -19.886  -9.267  -5.340  1.00 94.19           N  
ATOM   2744  H   ALA A 173     -20.203  -9.900  -4.619  1.00 94.19           H  
ATOM   2745  CA  ALA A 173     -20.700  -8.103  -5.620  1.00 94.19           C  
ATOM   2746  HA  ALA A 173     -20.942  -8.103  -6.683  1.00 94.19           H  
ATOM   2747  C   ALA A 173     -19.937  -6.811  -5.307  1.00 94.19           C  
ATOM   2748  CB  ALA A 173     -22.005  -8.204  -4.822  1.00 94.19           C  
ATOM   2749  HB1 ALA A 173     -22.624  -7.328  -5.010  1.00 94.19           H  
ATOM   2750  HB2 ALA A 173     -22.552  -9.096  -5.129  1.00 94.19           H  
ATOM   2751  HB3 ALA A 173     -21.785  -8.262  -3.756  1.00 94.19           H  
ATOM   2752  O   ALA A 173     -19.141  -6.743  -4.368  1.00 94.19           O  
ATOM   2753  N   ASN A 174     -20.232  -5.760  -6.067  1.00 91.25           N  
ATOM   2754  H   ASN A 174     -20.878  -5.866  -6.836  1.00 91.25           H  
ATOM   2755  CA  ASN A 174     -19.719  -4.436  -5.765  1.00 91.25           C  
ATOM   2756  HA  ASN A 174     -18.649  -4.510  -5.573  1.00 91.25           H  
ATOM   2757  C   ASN A 174     -20.404  -3.904  -4.496  1.00 91.25           C  
ATOM   2758  CB  ASN A 174     -19.904  -3.528  -6.989  1.00 91.25           C  
ATOM   2759  HB2 ASN A 174     -19.422  -3.990  -7.850  1.00 91.25           H  
ATOM   2760  HB3 ASN A 174     -20.964  -3.395  -7.205  1.00 91.25           H  
ATOM   2761  O   ASN A 174     -21.553  -3.461  -4.529  1.00 91.25           O  
ATOM   2762  CG  ASN A 174     -19.277  -2.164  -6.776  1.00 91.25           C  
ATOM   2763  ND2 ASN A 174     -19.142  -1.382  -7.821  1.00 91.25           N  
ATOM   2764 HD21 ASN A 174     -18.555  -0.571  -7.690  1.00 91.25           H  
ATOM   2765 HD22 ASN A 174     -19.358  -1.723  -8.747  1.00 91.25           H  
ATOM   2766  OD1 ASN A 174     -18.922  -1.771  -5.677  1.00 91.25           O  
ATOM   2767  N   ALA A 175     -19.684  -3.955  -3.379  1.00 93.12           N  
ATOM   2768  H   ALA A 175     -18.798  -4.437  -3.419  1.00 93.12           H  
ATOM   2769  CA  ALA A 175     -20.117  -3.391  -2.107  1.00 93.12           C  
ATOM   2770  HA  ALA A 175     -21.111  -2.963  -2.236  1.00 93.12           H  
ATOM   2771  C   ALA A 175     -19.219  -2.237  -1.651  1.00 93.12           C  
ATOM   2772  CB  ALA A 175     -20.241  -4.496  -1.054  1.00 93.12           C  
ATOM   2773  HB1 ALA A 175     -20.797  -4.124  -0.194  1.00 93.12           H  
ATOM   2774  HB2 ALA A 175     -19.249  -4.791  -0.710  1.00 93.12           H  
ATOM   2775  HB3 ALA A 175     -20.772  -5.355  -1.465  1.00 93.12           H  
ATOM   2776  O   ALA A 175     -19.185  -1.964  -0.456  1.00 93.12           O  
ATOM   2777  N   HIS A 176     -18.500  -1.572  -2.564  1.00 93.56           N  
ATOM   2778  H   HIS A 176     -18.598  -1.817  -3.538  1.00 93.56           H  
ATOM   2779  CA  HIS A 176     -17.633  -0.429  -2.265  1.00 93.56           C  
ATOM   2780  HA  HIS A 176     -17.775  -0.142  -1.223  1.00 93.56           H  
ATOM   2781  C   HIS A 176     -18.018   0.797  -3.102  1.00 93.56           C  
ATOM   2782  CB  HIS A 176     -16.161  -0.822  -2.355  1.00 93.56           C  
ATOM   2783  HB2 HIS A 176     -15.976  -1.403  -3.258  1.00 93.56           H  
ATOM   2784  HB3 HIS A 176     -15.549   0.079  -2.397  1.00 93.56           H  
ATOM   2785  O   HIS A 176     -18.400   0.705  -4.265  1.00 93.56           O  
ATOM   2786  CG  HIS A 176     -15.755  -1.600  -1.129  1.00 93.56           C  
ATOM   2787  CD2 HIS A 176     -15.604  -2.952  -1.014  1.00 93.56           C  
ATOM   2788  HD2 HIS A 176     -15.729  -3.673  -1.809  1.00 93.56           H  
ATOM   2789  ND1 HIS A 176     -15.533  -1.061   0.115  1.00 93.56           N  
ATOM   2790  HD1 HIS A 176     -15.554  -0.073   0.326  1.00 93.56           H  
ATOM   2791  CE1 HIS A 176     -15.203  -2.048   0.957  1.00 93.56           C  
ATOM   2792  HE1 HIS A 176     -14.942  -1.914   1.996  1.00 93.56           H  
ATOM   2793  NE2 HIS A 176     -15.271  -3.230   0.319  1.00 93.56           N  
ATOM   2794  N   THR A 177     -18.028   1.969  -2.460  1.00 90.31           N  
ATOM   2795  H   THR A 177     -17.531   2.017  -1.582  1.00 90.31           H  
ATOM   2796  CA  THR A 177     -18.405   3.223  -3.141  1.00 90.31           C  
ATOM   2797  HA  THR A 177     -18.986   3.008  -4.038  1.00 90.31           H  
ATOM   2798  C   THR A 177     -17.146   3.925  -3.591  1.00 90.31           C  
ATOM   2799  CB  THR A 177     -19.246   4.164  -2.269  1.00 90.31           C  
ATOM   2800  HB  THR A 177     -18.677   4.454  -1.385  1.00 90.31           H  
ATOM   2801  O   THR A 177     -17.101   4.424  -4.708  1.00 90.31           O  
ATOM   2802  CG2 THR A 177     -19.699   5.421  -3.015  1.00 90.31           C  
ATOM   2803 HG21 THR A 177     -20.361   6.015  -2.385  1.00 90.31           H  
ATOM   2804 HG22 THR A 177     -18.835   6.036  -3.265  1.00 90.31           H  
ATOM   2805 HG23 THR A 177     -20.215   5.149  -3.937  1.00 90.31           H  
ATOM   2806  OG1 THR A 177     -20.425   3.505  -1.862  1.00 90.31           O  
ATOM   2807  HG1 THR A 177     -20.971   4.170  -1.436  1.00 90.31           H  
ATOM   2808  N   TYR A 178     -16.123   3.890  -2.743  1.00 93.50           N  
ATOM   2809  H   TYR A 178     -16.222   3.383  -1.875  1.00 93.50           H  
ATOM   2810  CA  TYR A 178     -14.786   4.389  -3.020  1.00 93.50           C  
ATOM   2811  HA  TYR A 178     -14.816   5.073  -3.869  1.00 93.50           H  
ATOM   2812  C   TYR A 178     -13.864   3.232  -3.401  1.00 93.50           C  
ATOM   2813  CB  TYR A 178     -14.313   5.193  -1.805  1.00 93.50           C  
ATOM   2814  HB2 TYR A 178     -14.220   4.540  -0.937  1.00 93.50           H  
ATOM   2815  HB3 TYR A 178     -13.331   5.620  -2.009  1.00 93.50           H  
ATOM   2816  O   TYR A 178     -14.309   2.086  -3.494  1.00 93.50           O  
ATOM   2817  CG  TYR A 178     -15.274   6.314  -1.484  1.00 93.50           C  
ATOM   2818  CD1 TYR A 178     -15.254   7.489  -2.260  1.00 93.50           C  
ATOM   2819  HD1 TYR A 178     -14.514   7.611  -3.038  1.00 93.50           H  
ATOM   2820  CD2 TYR A 178     -16.246   6.141  -0.481  1.00 93.50           C  
ATOM   2821  HD2 TYR A 178     -16.259   5.235   0.106  1.00 93.50           H  
ATOM   2822  CE1 TYR A 178     -16.180   8.517  -2.006  1.00 93.50           C  
ATOM   2823  HE1 TYR A 178     -16.152   9.433  -2.577  1.00 93.50           H  
ATOM   2824  CE2 TYR A 178     -17.193   7.154  -0.252  1.00 93.50           C  
ATOM   2825  HE2 TYR A 178     -17.969   7.011   0.486  1.00 93.50           H  
ATOM   2826  OH  TYR A 178     -18.006   9.360  -0.701  1.00 93.50           O  
ATOM   2827  HH  TYR A 178     -18.450   9.218   0.138  1.00 93.50           H  
ATOM   2828  CZ  TYR A 178     -17.136   8.358  -0.985  1.00 93.50           C  
ATOM   2829  N   HIS A 179     -12.610   3.543  -3.706  1.00 95.06           N  
ATOM   2830  H   HIS A 179     -12.277   4.485  -3.554  1.00 95.06           H  
ATOM   2831  CA  HIS A 179     -11.646   2.562  -4.189  1.00 95.06           C  
ATOM   2832  HA  HIS A 179     -12.097   1.978  -4.992  1.00 95.06           H  
ATOM   2833  C   HIS A 179     -11.249   1.588  -3.086  1.00 95.06           C  
ATOM   2834  CB  HIS A 179     -10.422   3.285  -4.763  1.00 95.06           C  
ATOM   2835  HB2 HIS A 179      -9.950   3.874  -3.976  1.00 95.06           H  
ATOM   2836  HB3 HIS A 179      -9.703   2.542  -5.107  1.00 95.06           H  
ATOM   2837  O   HIS A 179     -10.908   1.993  -1.974  1.00 95.06           O  
ATOM   2838  CG  HIS A 179     -10.734   4.196  -5.924  1.00 95.06           C  
ATOM   2839  CD2 HIS A 179     -11.798   4.078  -6.767  1.00 95.06           C  
ATOM   2840  HD2 HIS A 179     -12.561   3.313  -6.747  1.00 95.06           H  
ATOM   2841  ND1 HIS A 179      -9.914   5.233  -6.372  1.00 95.06           N  
ATOM   2842  CE1 HIS A 179     -10.476   5.666  -7.516  1.00 95.06           C  
ATOM   2843  HE1 HIS A 179     -10.059   6.419  -8.168  1.00 95.06           H  
ATOM   2844  NE2 HIS A 179     -11.615   5.001  -7.762  1.00 95.06           N  
ATOM   2845  HE2 HIS A 179     -12.158   5.055  -8.612  1.00 95.06           H  
ATOM   2846  N   ILE A 180     -11.266   0.294  -3.403  1.00 97.50           N  
ATOM   2847  H   ILE A 180     -11.624   0.023  -4.307  1.00 97.50           H  
ATOM   2848  CA  ILE A 180     -10.792  -0.743  -2.488  1.00 97.50           C  
ATOM   2849  HA  ILE A 180     -11.276  -0.585  -1.524  1.00 97.50           H  
ATOM   2850  C   ILE A 180      -9.281  -0.579  -2.309  1.00 97.50           C  
ATOM   2851  CB  ILE A 180     -11.176  -2.152  -2.983  1.00 97.50           C  
ATOM   2852  HB  ILE A 180     -10.784  -2.288  -3.991  1.00 97.50           H  
ATOM   2853  O   ILE A 180      -8.501  -0.812  -3.235  1.00 97.50           O  
ATOM   2854  CG1 ILE A 180     -12.714  -2.300  -3.015  1.00 97.50           C  
ATOM   2855 HG12 ILE A 180     -13.087  -2.337  -1.991  1.00 97.50           H  
ATOM   2856 HG13 ILE A 180     -13.165  -1.434  -3.499  1.00 97.50           H  
ATOM   2857  CG2 ILE A 180     -10.565  -3.228  -2.059  1.00 97.50           C  
ATOM   2858 HG21 ILE A 180     -10.843  -4.224  -2.403  1.00 97.50           H  
ATOM   2859 HG22 ILE A 180      -9.476  -3.174  -2.078  1.00 97.50           H  
ATOM   2860 HG23 ILE A 180     -10.914  -3.088  -1.036  1.00 97.50           H  
ATOM   2861  CD1 ILE A 180     -13.197  -3.538  -3.777  1.00 97.50           C  
ATOM   2862 HD11 ILE A 180     -12.862  -4.448  -3.279  1.00 97.50           H  
ATOM   2863 HD12 ILE A 180     -12.813  -3.515  -4.797  1.00 97.50           H  
ATOM   2864 HD13 ILE A 180     -14.286  -3.538  -3.812  1.00 97.50           H  
ATOM   2865  N   ASN A 181      -8.869  -0.207  -1.099  1.00 97.56           N  
ATOM   2866  H   ASN A 181      -9.579  -0.045  -0.399  1.00 97.56           H  
ATOM   2867  CA  ASN A 181      -7.465  -0.027  -0.730  1.00 97.56           C  
ATOM   2868  HA  ASN A 181      -6.886   0.130  -1.640  1.00 97.56           H  
ATOM   2869  C   ASN A 181      -6.869  -1.277  -0.061  1.00 97.56           C  
ATOM   2870  CB  ASN A 181      -7.333   1.254   0.116  1.00 97.56           C  
ATOM   2871  HB2 ASN A 181      -7.696   2.095  -0.475  1.00 97.56           H  
ATOM   2872  HB3 ASN A 181      -6.281   1.429   0.342  1.00 97.56           H  
ATOM   2873  O   ASN A 181      -5.654  -1.486  -0.104  1.00 97.56           O  
ATOM   2874  CG  ASN A 181      -8.082   1.225   1.442  1.00 97.56           C  
ATOM   2875  ND2 ASN A 181      -8.791   2.280   1.770  1.00 97.56           N  
ATOM   2876 HD21 ASN A 181      -9.288   2.277   2.649  1.00 97.56           H  
ATOM   2877 HD22 ASN A 181      -8.847   3.095   1.176  1.00 97.56           H  
ATOM   2878  OD1 ASN A 181      -8.030   0.258   2.190  1.00 97.56           O  
ATOM   2879  N   SER A 182      -7.718  -2.134   0.516  1.00 98.19           N  
ATOM   2880  H   SER A 182      -8.697  -1.886   0.532  1.00 98.19           H  
ATOM   2881  CA  SER A 182      -7.282  -3.294   1.290  1.00 98.19           C  
ATOM   2882  HA  SER A 182      -6.254  -3.539   1.023  1.00 98.19           H  
ATOM   2883  C   SER A 182      -8.147  -4.511   1.030  1.00 98.19           C  
ATOM   2884  CB  SER A 182      -7.307  -3.009   2.792  1.00 98.19           C  
ATOM   2885  HB2 SER A 182      -8.336  -2.885   3.130  1.00 98.19           H  
ATOM   2886  HB3 SER A 182      -6.869  -3.855   3.322  1.00 98.19           H  
ATOM   2887  O   SER A 182      -9.373  -4.430   0.999  1.00 98.19           O  
ATOM   2888  OG  SER A 182      -6.565  -1.852   3.080  1.00 98.19           O  
ATOM   2889  HG  SER A 182      -7.053  -1.095   2.747  1.00 98.19           H  
ATOM   2890  N   ILE A 183      -7.483  -5.658   0.943  1.00 98.56           N  
ATOM   2891  H   ILE A 183      -6.475  -5.615   0.980  1.00 98.56           H  
ATOM   2892  CA  ILE A 183      -8.074  -6.980   1.128  1.00 98.56           C  
ATOM   2893  HA  ILE A 183      -9.034  -6.855   1.629  1.00 98.56           H  
ATOM   2894  C   ILE A 183      -7.167  -7.773   2.068  1.00 98.56           C  
ATOM   2895  CB  ILE A 183      -8.329  -7.722  -0.206  1.00 98.56           C  
ATOM   2896  HB  ILE A 183      -8.584  -8.754   0.035  1.00 98.56           H  
ATOM   2897  O   ILE A 183      -5.936  -7.733   1.948  1.00 98.56           O  
ATOM   2898  CG1 ILE A 183      -7.085  -7.724  -1.118  1.00 98.56           C  
ATOM   2899 HG12 ILE A 183      -6.941  -6.711  -1.494  1.00 98.56           H  
ATOM   2900 HG13 ILE A 183      -6.203  -7.993  -0.538  1.00 98.56           H  
ATOM   2901  CG2 ILE A 183      -9.535  -7.100  -0.929  1.00 98.56           C  
ATOM   2902 HG21 ILE A 183     -10.397  -7.095  -0.261  1.00 98.56           H  
ATOM   2903 HG22 ILE A 183      -9.317  -6.072  -1.221  1.00 98.56           H  
ATOM   2904 HG23 ILE A 183      -9.794  -7.677  -1.816  1.00 98.56           H  
ATOM   2905  CD1 ILE A 183      -7.166  -8.687  -2.308  1.00 98.56           C  
ATOM   2906 HD11 ILE A 183      -7.954  -8.382  -2.996  1.00 98.56           H  
ATOM   2907 HD12 ILE A 183      -6.216  -8.680  -2.843  1.00 98.56           H  
ATOM   2908 HD13 ILE A 183      -7.362  -9.698  -1.953  1.00 98.56           H  
ATOM   2909  N   SER A 184      -7.769  -8.488   3.012  1.00 98.44           N  
ATOM   2910  H   SER A 184      -8.775  -8.452   3.084  1.00 98.44           H  
ATOM   2911  CA  SER A 184      -7.035  -9.321   3.962  1.00 98.44           C  
ATOM   2912  HA  SER A 184      -6.083  -9.614   3.520  1.00 98.44           H  
ATOM   2913  C   SER A 184      -7.826 -10.586   4.252  1.00 98.44           C  
ATOM   2914  CB  SER A 184      -6.728  -8.535   5.237  1.00 98.44           C  
ATOM   2915  HB2 SER A 184      -6.221  -7.605   4.980  1.00 98.44           H  
ATOM   2916  HB3 SER A 184      -7.655  -8.298   5.759  1.00 98.44           H  
ATOM   2917  O   SER A 184      -9.023 -10.532   4.530  1.00 98.44           O  
ATOM   2918  OG  SER A 184      -5.903  -9.300   6.088  1.00 98.44           O  
ATOM   2919  HG  SER A 184      -4.979  -9.080   5.946  1.00 98.44           H  
ATOM   2920  N   ILE A 185      -7.158 -11.729   4.123  1.00 98.06           N  
ATOM   2921  H   ILE A 185      -6.153 -11.687   4.037  1.00 98.06           H  
ATOM   2922  CA  ILE A 185      -7.752 -13.040   4.374  1.00 98.06           C  
ATOM   2923  HA  ILE A 185      -8.804 -13.024   4.087  1.00 98.06           H  
ATOM   2924  C   ILE A 185      -7.674 -13.304   5.868  1.00 98.06           C  
ATOM   2925  CB  ILE A 185      -7.047 -14.132   3.552  1.00 98.06           C  
ATOM   2926  HB  ILE A 185      -5.982 -14.102   3.785  1.00 98.06           H  
ATOM   2927  O   ILE A 185      -6.640 -13.067   6.491  1.00 98.06           O  
ATOM   2928  CG1 ILE A 185      -7.244 -13.872   2.043  1.00 98.06           C  
ATOM   2929 HG12 ILE A 185      -7.172 -12.808   1.816  1.00 98.06           H  
ATOM   2930 HG13 ILE A 185      -8.232 -14.215   1.736  1.00 98.06           H  
ATOM   2931  CG2 ILE A 185      -7.588 -15.531   3.910  1.00 98.06           C  
ATOM   2932 HG21 ILE A 185      -7.175 -16.296   3.252  1.00 98.06           H  
ATOM   2933 HG22 ILE A 185      -8.676 -15.548   3.845  1.00 98.06           H  
ATOM   2934 HG23 ILE A 185      -7.288 -15.789   4.925  1.00 98.06           H  
ATOM   2935  CD1 ILE A 185      -6.174 -14.580   1.220  1.00 98.06           C  
ATOM   2936 HD11 ILE A 185      -6.369 -14.443   0.156  1.00 98.06           H  
ATOM   2937 HD12 ILE A 185      -6.149 -15.643   1.459  1.00 98.06           H  
ATOM   2938 HD13 ILE A 185      -5.197 -14.167   1.472  1.00 98.06           H  
ATOM   2939  N   ASN A 186      -8.771 -13.791   6.430  1.00 98.06           N  
ATOM   2940  H   ASN A 186      -9.575 -14.030   5.868  1.00 98.06           H  
ATOM   2941  CA  ASN A 186      -8.828 -14.106   7.840  1.00 98.06           C  
ATOM   2942  HA  ASN A 186      -8.330 -13.305   8.385  1.00 98.06           H  
ATOM   2943  C   ASN A 186      -8.077 -15.415   8.145  1.00 98.06           C  
ATOM   2944  CB  ASN A 186     -10.305 -14.124   8.246  1.00 98.06           C  
ATOM   2945  HB2 ASN A 186     -10.827 -13.289   7.779  1.00 98.06           H  
ATOM   2946  HB3 ASN A 186     -10.771 -15.046   7.898  1.00 98.06           H  
ATOM   2947  O   ASN A 186      -7.936 -16.287   7.285  1.00 98.06           O  
ATOM   2948  CG  ASN A 186     -10.499 -13.982   9.734  1.00 98.06           C  
ATOM   2949  ND2 ASN A 186     -11.717 -13.926  10.198  1.00 98.06           N  
ATOM   2950 HD21 ASN A 186     -12.488 -14.127   9.577  1.00 98.06           H  
ATOM   2951 HD22 ASN A 186     -11.846 -13.752  11.184  1.00 98.06           H  
ATOM   2952  OD1 ASN A 186      -9.549 -13.900  10.490  1.00 98.06           O  
ATOM   2953  N   SER A 187      -7.621 -15.579   9.386  1.00 96.50           N  
ATOM   2954  H   SER A 187      -7.846 -14.872  10.072  1.00 96.50           H  
ATOM   2955  CA  SER A 187      -6.895 -16.773   9.828  1.00 96.50           C  
ATOM   2956  HA  SER A 187      -6.096 -16.962   9.111  1.00 96.50           H  
ATOM   2957  C   SER A 187      -7.755 -18.045   9.868  1.00 96.50           C  
ATOM   2958  CB  SER A 187      -6.239 -16.509  11.184  1.00 96.50           C  
ATOM   2959  HB2 SER A 187      -5.659 -15.588  11.123  1.00 96.50           H  
ATOM   2960  HB3 SER A 187      -5.562 -17.333  11.409  1.00 96.50           H  
ATOM   2961  O   SER A 187      -7.214 -19.144   9.972  1.00 96.50           O  
ATOM   2962  OG  SER A 187      -7.186 -16.389  12.231  1.00 96.50           O  
ATOM   2963  HG  SER A 187      -6.797 -16.816  12.998  1.00 96.50           H  
ATOM   2964  N   ASP A 188      -9.083 -17.915   9.764  1.00 95.25           N  
ATOM   2965  H   ASP A 188      -9.456 -16.982   9.664  1.00 95.25           H  
ATOM   2966  CA  ASP A 188     -10.008 -19.041   9.580  1.00 95.25           C  
ATOM   2967  HA  ASP A 188      -9.691 -19.850  10.239  1.00 95.25           H  
ATOM   2968  C   ASP A 188      -9.983 -19.622   8.149  1.00 95.25           C  
ATOM   2969  CB  ASP A 188     -11.431 -18.627  10.019  1.00 95.25           C  
ATOM   2970  HB2 ASP A 188     -11.388 -18.301  11.058  1.00 95.25           H  
ATOM   2971  HB3 ASP A 188     -12.072 -19.508   9.983  1.00 95.25           H  
ATOM   2972  O   ASP A 188     -10.385 -20.766   7.943  1.00 95.25           O  
ATOM   2973  CG  ASP A 188     -12.089 -17.516   9.181  1.00 95.25           C  
ATOM   2974  OD1 ASP A 188     -11.669 -17.275   8.030  1.00 95.25           O  
ATOM   2975  OD2 ASP A 188     -13.021 -16.853   9.675  1.00 95.25           O  
ATOM   2976  N   TYR A 189      -9.481 -18.864   7.164  1.00 94.50           N  
ATOM   2977  H   TYR A 189      -9.156 -17.943   7.420  1.00 94.50           H  
ATOM   2978  CA  TYR A 189      -9.511 -19.185   5.732  1.00 94.50           C  
ATOM   2979  HA  TYR A 189      -9.157 -18.288   5.225  1.00 94.50           H  
ATOM   2980  C   TYR A 189     -10.913 -19.453   5.150  1.00 94.50           C  
ATOM   2981  CB  TYR A 189      -8.522 -20.309   5.419  1.00 94.50           C  
ATOM   2982  HB2 TYR A 189      -8.932 -21.250   5.786  1.00 94.50           H  
ATOM   2983  HB3 TYR A 189      -8.422 -20.397   4.337  1.00 94.50           H  
ATOM   2984  O   TYR A 189     -11.052 -20.110   4.109  1.00 94.50           O  
ATOM   2985  CG  TYR A 189      -7.140 -20.108   6.000  1.00 94.50           C  
ATOM   2986  CD1 TYR A 189      -6.337 -19.046   5.542  1.00 94.50           C  
ATOM   2987  HD1 TYR A 189      -6.733 -18.334   4.834  1.00 94.50           H  
ATOM   2988  CD2 TYR A 189      -6.651 -20.996   6.977  1.00 94.50           C  
ATOM   2989  HD2 TYR A 189      -7.293 -21.768   7.374  1.00 94.50           H  
ATOM   2990  CE1 TYR A 189      -5.024 -18.896   6.026  1.00 94.50           C  
ATOM   2991  HE1 TYR A 189      -4.410 -18.077   5.681  1.00 94.50           H  
ATOM   2992  CE2 TYR A 189      -5.338 -20.849   7.462  1.00 94.50           C  
ATOM   2993  HE2 TYR A 189      -4.958 -21.507   8.230  1.00 94.50           H  
ATOM   2994  OH  TYR A 189      -3.248 -19.679   7.432  1.00 94.50           O  
ATOM   2995  HH  TYR A 189      -2.845 -18.869   7.110  1.00 94.50           H  
ATOM   2996  CZ  TYR A 189      -4.522 -19.805   6.981  1.00 94.50           C  
ATOM   2997  N   GLU A 190     -11.943 -18.917   5.800  1.00 96.62           N  
ATOM   2998  H   GLU A 190     -11.726 -18.437   6.662  1.00 96.62           H  
ATOM   2999  CA  GLU A 190     -13.352 -18.940   5.399  1.00 96.62           C  
ATOM   3000  HA  GLU A 190     -13.473 -19.530   4.490  1.00 96.62           H  
ATOM   3001  C   GLU A 190     -13.871 -17.532   5.103  1.00 96.62           C  
ATOM   3002  CB  GLU A 190     -14.208 -19.581   6.498  1.00 96.62           C  
ATOM   3003  HB2 GLU A 190     -14.051 -19.058   7.441  1.00 96.62           H  
ATOM   3004  HB3 GLU A 190     -15.255 -19.481   6.211  1.00 96.62           H  
ATOM   3005  O   GLU A 190     -14.696 -17.351   4.199  1.00 96.62           O  
ATOM   3006  CG  GLU A 190     -13.886 -21.072   6.668  1.00 96.62           C  
ATOM   3007  HG2 GLU A 190     -12.865 -21.183   7.032  1.00 96.62           H  
ATOM   3008  HG3 GLU A 190     -13.941 -21.546   5.688  1.00 96.62           H  
ATOM   3009  CD  GLU A 190     -14.837 -21.807   7.625  1.00 96.62           C  
ATOM   3010  OE1 GLU A 190     -14.728 -23.056   7.666  1.00 96.62           O  
ATOM   3011  OE2 GLU A 190     -15.685 -21.152   8.270  1.00 96.62           O  
ATOM   3012  N   THR A 191     -13.342 -16.533   5.809  1.00 97.88           N  
ATOM   3013  H   THR A 191     -12.677 -16.761   6.534  1.00 97.88           H  
ATOM   3014  CA  THR A 191     -13.718 -15.129   5.674  1.00 97.88           C  
ATOM   3015  HA  THR A 191     -14.475 -15.056   4.893  1.00 97.88           H  
ATOM   3016  C   THR A 191     -12.553 -14.254   5.213  1.00 97.88           C  
ATOM   3017  CB  THR A 191     -14.368 -14.591   6.960  1.00 97.88           C  
ATOM   3018  HB  THR A 191     -14.643 -13.550   6.795  1.00 97.88           H  
ATOM   3019  O   THR A 191     -11.378 -14.625   5.263  1.00 97.88           O  
ATOM   3020  CG2 THR A 191     -15.637 -15.348   7.343  1.00 97.88           C  
ATOM   3021 HG21 THR A 191     -16.344 -15.329   6.514  1.00 97.88           H  
ATOM   3022 HG22 THR A 191     -16.088 -14.861   8.208  1.00 97.88           H  
ATOM   3023 HG23 THR A 191     -15.402 -16.381   7.600  1.00 97.88           H  
ATOM   3024  OG1 THR A 191     -13.488 -14.637   8.055  1.00 97.88           O  
ATOM   3025  HG1 THR A 191     -13.411 -15.540   8.373  1.00 97.88           H  
ATOM   3026  N   TYR A 192     -12.883 -13.079   4.690  1.00 98.38           N  
ATOM   3027  H   TYR A 192     -13.859 -12.825   4.648  1.00 98.38           H  
ATOM   3028  CA  TYR A 192     -11.913 -12.042   4.354  1.00 98.38           C  
ATOM   3029  HA  TYR A 192     -11.080 -12.104   5.054  1.00 98.38           H  
ATOM   3030  C   TYR A 192     -12.565 -10.671   4.527  1.00 98.38           C  
ATOM   3031  CB  TYR A 192     -11.362 -12.252   2.931  1.00 98.38           C  
ATOM   3032  HB2 TYR A 192     -10.462 -11.648   2.812  1.00 98.38           H  
ATOM   3033  HB3 TYR A 192     -11.056 -13.291   2.814  1.00 98.38           H  
ATOM   3034  O   TYR A 192     -13.790 -10.550   4.467  1.00 98.38           O  
ATOM   3035  CG  TYR A 192     -12.308 -11.883   1.808  1.00 98.38           C  
ATOM   3036  CD1 TYR A 192     -13.214 -12.831   1.300  1.00 98.38           C  
ATOM   3037  HD1 TYR A 192     -13.249 -13.821   1.732  1.00 98.38           H  
ATOM   3038  CD2 TYR A 192     -12.286 -10.578   1.283  1.00 98.38           C  
ATOM   3039  HD2 TYR A 192     -11.595  -9.848   1.677  1.00 98.38           H  
ATOM   3040  CE1 TYR A 192     -14.089 -12.478   0.255  1.00 98.38           C  
ATOM   3041  HE1 TYR A 192     -14.809 -13.184  -0.132  1.00 98.38           H  
ATOM   3042  CE2 TYR A 192     -13.192 -10.206   0.276  1.00 98.38           C  
ATOM   3043  HE2 TYR A 192     -13.217  -9.185  -0.076  1.00 98.38           H  
ATOM   3044  OH  TYR A 192     -14.983 -10.792  -1.194  1.00 98.38           O  
ATOM   3045  HH  TYR A 192     -15.015  -9.839  -1.312  1.00 98.38           H  
ATOM   3046  CZ  TYR A 192     -14.090 -11.158  -0.244  1.00 98.38           C  
ATOM   3047  N   LEU A 193     -11.757  -9.638   4.740  1.00 98.25           N  
ATOM   3048  H   LEU A 193     -10.760  -9.804   4.749  1.00 98.25           H  
ATOM   3049  CA  LEU A 193     -12.226  -8.258   4.765  1.00 98.25           C  
ATOM   3050  HA  LEU A 193     -13.316  -8.276   4.767  1.00 98.25           H  
ATOM   3051  C   LEU A 193     -11.813  -7.537   3.490  1.00 98.25           C  
ATOM   3052  CB  LEU A 193     -11.824  -7.540   6.070  1.00 98.25           C  
ATOM   3053  HB2 LEU A 193     -12.182  -8.152   6.897  1.00 98.25           H  
ATOM   3054  HB3 LEU A 193     -12.364  -6.595   6.127  1.00 98.25           H  
ATOM   3055  O   LEU A 193     -10.772  -7.843   2.900  1.00 98.25           O  
ATOM   3056  CG  LEU A 193     -10.321  -7.260   6.275  1.00 98.25           C  
ATOM   3057  HG  LEU A 193      -9.753  -8.140   5.971  1.00 98.25           H  
ATOM   3058  CD1 LEU A 193      -9.806  -6.025   5.520  1.00 98.25           C  
ATOM   3059 HD11 LEU A 193      -9.806  -6.181   4.441  1.00 98.25           H  
ATOM   3060 HD12 LEU A 193     -10.421  -5.157   5.758  1.00 98.25           H  
ATOM   3061 HD13 LEU A 193      -8.778  -5.816   5.814  1.00 98.25           H  
ATOM   3062  CD2 LEU A 193     -10.036  -6.987   7.753  1.00 98.25           C  
ATOM   3063 HD21 LEU A 193      -8.966  -6.853   7.911  1.00 98.25           H  
ATOM   3064 HD22 LEU A 193     -10.562  -6.089   8.079  1.00 98.25           H  
ATOM   3065 HD23 LEU A 193     -10.368  -7.825   8.366  1.00 98.25           H  
ATOM   3066  N   SER A 194     -12.611  -6.553   3.100  1.00 98.56           N  
ATOM   3067  H   SER A 194     -13.476  -6.410   3.601  1.00 98.56           H  
ATOM   3068  CA  SER A 194     -12.231  -5.532   2.132  1.00 98.56           C  
ATOM   3069  HA  SER A 194     -11.155  -5.602   1.968  1.00 98.56           H  
ATOM   3070  C   SER A 194     -12.526  -4.149   2.693  1.00 98.56           C  
ATOM   3071  CB  SER A 194     -12.916  -5.758   0.788  1.00 98.56           C  
ATOM   3072  HB2 SER A 194     -12.563  -5.019   0.068  1.00 98.56           H  
ATOM   3073  HB3 SER A 194     -12.647  -6.752   0.430  1.00 98.56           H  
ATOM   3074  O   SER A 194     -13.539  -3.958   3.369  1.00 98.56           O  
ATOM   3075  OG  SER A 194     -14.319  -5.678   0.901  1.00 98.56           O  
ATOM   3076  HG  SER A 194     -14.570  -4.764   0.751  1.00 98.56           H  
ATOM   3077  N   ALA A 195     -11.647  -3.189   2.421  1.00 98.38           N  
ATOM   3078  H   ALA A 195     -10.852  -3.401   1.835  1.00 98.38           H  
ATOM   3079  CA  ALA A 195     -11.805  -1.814   2.876  1.00 98.38           C  
ATOM   3080  HA  ALA A 195     -12.798  -1.705   3.312  1.00 98.38           H  
ATOM   3081  C   ALA A 195     -11.705  -0.828   1.714  1.00 98.38           C  
ATOM   3082  CB  ALA A 195     -10.790  -1.498   3.978  1.00 98.38           C  
ATOM   3083  HB1 ALA A 195     -11.049  -0.544   4.437  1.00 98.38           H  
ATOM   3084  HB2 ALA A 195     -10.796  -2.282   4.735  1.00 98.38           H  
ATOM   3085  HB3 ALA A 195      -9.792  -1.400   3.549  1.00 98.38           H  
ATOM   3086  O   ALA A 195     -10.850  -0.984   0.840  1.00 98.38           O  
ATOM   3087  N   ASP A 196     -12.568   0.185   1.741  1.00 97.75           N  
ATOM   3088  H   ASP A 196     -13.153   0.259   2.561  1.00 97.75           H  
ATOM   3089  CA  ASP A 196     -12.381   1.432   1.000  1.00 97.75           C  
ATOM   3090  HA  ASP A 196     -11.504   1.337   0.361  1.00 97.75           H  
ATOM   3091  C   ASP A 196     -12.048   2.566   1.985  1.00 97.75           C  
ATOM   3092  CB  ASP A 196     -13.579   1.707   0.059  1.00 97.75           C  
ATOM   3093  HB2 ASP A 196     -13.710   0.840  -0.588  1.00 97.75           H  
ATOM   3094  HB3 ASP A 196     -13.304   2.536  -0.595  1.00 97.75           H  
ATOM   3095  O   ASP A 196     -11.762   2.314   3.157  1.00 97.75           O  
ATOM   3096  CG  ASP A 196     -14.924   2.052   0.722  1.00 97.75           C  
ATOM   3097  OD1 ASP A 196     -14.924   2.601   1.840  1.00 97.75           O  
ATOM   3098  OD2 ASP A 196     -15.997   1.758   0.117  1.00 97.75           O  
ATOM   3099  N   ASP A 197     -12.053   3.814   1.520  1.00 97.75           N  
ATOM   3100  H   ASP A 197     -12.194   3.969   0.532  1.00 97.75           H  
ATOM   3101  CA  ASP A 197     -11.735   4.976   2.352  1.00 97.75           C  
ATOM   3102  HA  ASP A 197     -10.743   4.838   2.782  1.00 97.75           H  
ATOM   3103  C   ASP A 197     -12.711   5.212   3.525  1.00 97.75           C  
ATOM   3104  CB  ASP A 197     -11.692   6.218   1.458  1.00 97.75           C  
ATOM   3105  HB2 ASP A 197     -12.656   6.314   0.957  1.00 97.75           H  
ATOM   3106  HB3 ASP A 197     -11.547   7.103   2.079  1.00 97.75           H  
ATOM   3107  O   ASP A 197     -12.358   5.914   4.468  1.00 97.75           O  
ATOM   3108  CG  ASP A 197     -10.576   6.182   0.413  1.00 97.75           C  
ATOM   3109  OD1 ASP A 197      -9.394   6.392   0.774  1.00 97.75           O  
ATOM   3110  OD2 ASP A 197     -10.923   6.000  -0.774  1.00 97.75           O  
ATOM   3111  N   LEU A 198     -13.933   4.665   3.504  1.00 97.19           N  
ATOM   3112  H   LEU A 198     -14.158   4.033   2.749  1.00 97.19           H  
ATOM   3113  CA  LEU A 198     -14.954   4.936   4.529  1.00 97.19           C  
ATOM   3114  HA  LEU A 198     -14.527   5.555   5.319  1.00 97.19           H  
ATOM   3115  C   LEU A 198     -15.483   3.696   5.240  1.00 97.19           C  
ATOM   3116  CB  LEU A 198     -16.134   5.697   3.912  1.00 97.19           C  
ATOM   3117  HB2 LEU A 198     -16.573   5.080   3.128  1.00 97.19           H  
ATOM   3118  HB3 LEU A 198     -16.885   5.835   4.690  1.00 97.19           H  
ATOM   3119  O   LEU A 198     -16.095   3.825   6.302  1.00 97.19           O  
ATOM   3120  CG  LEU A 198     -15.798   7.076   3.329  1.00 97.19           C  
ATOM   3121  HG  LEU A 198     -15.191   6.957   2.430  1.00 97.19           H  
ATOM   3122  CD1 LEU A 198     -17.106   7.779   2.963  1.00 97.19           C  
ATOM   3123 HD11 LEU A 198     -17.541   8.228   3.856  1.00 97.19           H  
ATOM   3124 HD12 LEU A 198     -17.819   7.055   2.570  1.00 97.19           H  
ATOM   3125 HD13 LEU A 198     -16.897   8.563   2.235  1.00 97.19           H  
ATOM   3126  CD2 LEU A 198     -15.089   8.002   4.314  1.00 97.19           C  
ATOM   3127 HD21 LEU A 198     -15.643   8.064   5.251  1.00 97.19           H  
ATOM   3128 HD22 LEU A 198     -14.082   7.641   4.525  1.00 97.19           H  
ATOM   3129 HD23 LEU A 198     -15.000   8.995   3.874  1.00 97.19           H  
ATOM   3130  N   ARG A 199     -15.294   2.505   4.674  1.00 96.75           N  
ATOM   3131  H   ARG A 199     -14.829   2.466   3.778  1.00 96.75           H  
ATOM   3132  CA  ARG A 199     -15.891   1.291   5.223  1.00 96.75           C  
ATOM   3133  HA  ARG A 199     -16.044   1.454   6.290  1.00 96.75           H  
ATOM   3134  C   ARG A 199     -15.026   0.059   5.111  1.00 96.75           C  
ATOM   3135  CB  ARG A 199     -17.257   1.028   4.587  1.00 96.75           C  
ATOM   3136  HB2 ARG A 199     -17.568   0.032   4.905  1.00 96.75           H  
ATOM   3137  HB3 ARG A 199     -17.975   1.759   4.957  1.00 96.75           H  
ATOM   3138  O   ARG A 199     -14.268  -0.112   4.161  1.00 96.75           O  
ATOM   3139  CG  ARG A 199     -17.253   1.046   3.060  1.00 96.75           C  
ATOM   3140  HG2 ARG A 199     -17.174   2.081   2.728  1.00 96.75           H  
ATOM   3141  HG3 ARG A 199     -16.427   0.454   2.666  1.00 96.75           H  
ATOM   3142  CD  ARG A 199     -18.565   0.476   2.551  1.00 96.75           C  
ATOM   3143  HD2 ARG A 199     -18.582  -0.596   2.749  1.00 96.75           H  
ATOM   3144  HD3 ARG A 199     -19.377   0.950   3.102  1.00 96.75           H  
ATOM   3145  NE  ARG A 199     -18.740   0.728   1.115  1.00 96.75           N  
ATOM   3146  HE  ARG A 199     -17.945   1.118   0.628  1.00 96.75           H  
ATOM   3147  NH1 ARG A 199     -20.897  -0.043   1.075  1.00 96.75           N  
ATOM   3148 HH11 ARG A 199     -21.693  -0.364   0.543  1.00 96.75           H  
ATOM   3149 HH12 ARG A 199     -20.780  -0.308   2.043  1.00 96.75           H  
ATOM   3150  NH2 ARG A 199     -20.081   0.808  -0.766  1.00 96.75           N  
ATOM   3151 HH21 ARG A 199     -20.969   0.594  -1.199  1.00 96.75           H  
ATOM   3152 HH22 ARG A 199     -19.469   1.469  -1.222  1.00 96.75           H  
ATOM   3153  CZ  ARG A 199     -19.876   0.499   0.477  1.00 96.75           C  
ATOM   3154  N   ILE A 200     -15.267  -0.857   6.044  1.00 97.75           N  
ATOM   3155  H   ILE A 200     -15.948  -0.619   6.751  1.00 97.75           H  
ATOM   3156  CA  ILE A 200     -14.733  -2.216   6.035  1.00 97.75           C  
ATOM   3157  HA  ILE A 200     -14.132  -2.346   5.134  1.00 97.75           H  
ATOM   3158  C   ILE A 200     -15.901  -3.192   5.972  1.00 97.75           C  
ATOM   3159  CB  ILE A 200     -13.806  -2.487   7.237  1.00 97.75           C  
ATOM   3160  HB  ILE A 200     -14.399  -2.476   8.151  1.00 97.75           H  
ATOM   3161  O   ILE A 200     -16.825  -3.138   6.787  1.00 97.75           O  
ATOM   3162  CG1 ILE A 200     -12.729  -1.384   7.325  1.00 97.75           C  
ATOM   3163 HG12 ILE A 200     -13.217  -0.415   7.426  1.00 97.75           H  
ATOM   3164 HG13 ILE A 200     -12.144  -1.370   6.405  1.00 97.75           H  
ATOM   3165  CG2 ILE A 200     -13.160  -3.878   7.097  1.00 97.75           C  
ATOM   3166 HG21 ILE A 200     -12.563  -4.109   7.979  1.00 97.75           H  
ATOM   3167 HG22 ILE A 200     -13.923  -4.652   7.011  1.00 97.75           H  
ATOM   3168 HG23 ILE A 200     -12.522  -3.906   6.213  1.00 97.75           H  
ATOM   3169  CD1 ILE A 200     -11.773  -1.505   8.509  1.00 97.75           C  
ATOM   3170 HD11 ILE A 200     -12.345  -1.542   9.436  1.00 97.75           H  
ATOM   3171 HD12 ILE A 200     -11.151  -2.395   8.416  1.00 97.75           H  
ATOM   3172 HD13 ILE A 200     -11.130  -0.625   8.525  1.00 97.75           H  
ATOM   3173  N   ASN A 201     -15.850  -4.087   4.995  1.00 97.44           N  
ATOM   3174  H   ASN A 201     -15.036  -4.082   4.397  1.00 97.44           H  
ATOM   3175  CA  ASN A 201     -16.829  -5.135   4.773  1.00 97.44           C  
ATOM   3176  HA  ASN A 201     -17.680  -4.998   5.441  1.00 97.44           H  
ATOM   3177  C   ASN A 201     -16.195  -6.497   5.059  1.00 97.44           C  
ATOM   3178  CB  ASN A 201     -17.324  -5.042   3.326  1.00 97.44           C  
ATOM   3179  HB2 ASN A 201     -17.950  -5.906   3.102  1.00 97.44           H  
ATOM   3180  HB3 ASN A 201     -16.461  -5.084   2.661  1.00 97.44           H  
ATOM   3181  O   ASN A 201     -15.131  -6.812   4.529  1.00 97.44           O  
ATOM   3182  CG  ASN A 201     -18.136  -3.796   3.018  1.00 97.44           C  
ATOM   3183  ND2 ASN A 201     -17.947  -3.257   1.838  1.00 97.44           N  
ATOM   3184 HD21 ASN A 201     -18.559  -2.529   1.499  1.00 97.44           H  
ATOM   3185 HD22 ASN A 201     -17.191  -3.575   1.249  1.00 97.44           H  
ATOM   3186  OD1 ASN A 201     -18.954  -3.319   3.797  1.00 97.44           O  
ATOM   3187  N   LEU A 202     -16.870  -7.313   5.861  1.00 97.56           N  
ATOM   3188  H   LEU A 202     -17.720  -6.962   6.280  1.00 97.56           H  
ATOM   3189  CA  LEU A 202     -16.563  -8.718   6.074  1.00 97.56           C  
ATOM   3190  HA  LEU A 202     -15.493  -8.868   5.932  1.00 97.56           H  
ATOM   3191  C   LEU A 202     -17.321  -9.577   5.062  1.00 97.56           C  
ATOM   3192  CB  LEU A 202     -16.936  -9.097   7.514  1.00 97.56           C  
ATOM   3193  HB2 LEU A 202     -18.010  -8.964   7.639  1.00 97.56           H  
ATOM   3194  HB3 LEU A 202     -16.438  -8.411   8.199  1.00 97.56           H  
ATOM   3195  O   LEU A 202     -18.532  -9.430   4.879  1.00 97.56           O  
ATOM   3196  CG  LEU A 202     -16.568 -10.541   7.903  1.00 97.56           C  
ATOM   3197  HG  LEU A 202     -16.998 -11.247   7.192  1.00 97.56           H  
ATOM   3198  CD1 LEU A 202     -15.055 -10.719   7.945  1.00 97.56           C  
ATOM   3199 HD11 LEU A 202     -14.800 -11.684   8.382  1.00 97.56           H  
ATOM   3200 HD12 LEU A 202     -14.634  -9.919   8.554  1.00 97.56           H  
ATOM   3201 HD13 LEU A 202     -14.635 -10.674   6.939  1.00 97.56           H  
ATOM   3202  CD2 LEU A 202     -17.131 -10.856   9.286  1.00 97.56           C  
ATOM   3203 HD21 LEU A 202     -16.875 -11.879   9.564  1.00 97.56           H  
ATOM   3204 HD22 LEU A 202     -18.216 -10.754   9.277  1.00 97.56           H  
ATOM   3205 HD23 LEU A 202     -16.713 -10.172  10.025  1.00 97.56           H  
ATOM   3206  N   TRP A 203     -16.617 -10.516   4.453  1.00 97.94           N  
ATOM   3207  H   TRP A 203     -15.625 -10.568   4.639  1.00 97.94           H  
ATOM   3208  CA  TRP A 203     -17.142 -11.431   3.453  1.00 97.94           C  
ATOM   3209  HA  TRP A 203     -18.211 -11.276   3.313  1.00 97.94           H  
ATOM   3210  C   TRP A 203     -16.894 -12.867   3.865  1.00 97.94           C  
ATOM   3211  CB  TRP A 203     -16.434 -11.175   2.132  1.00 97.94           C  
ATOM   3212  HB2 TRP A 203     -16.779 -11.898   1.393  1.00 97.94           H  
ATOM   3213  HB3 TRP A 203     -15.368 -11.335   2.291  1.00 97.94           H  
ATOM   3214  O   TRP A 203     -15.879 -13.182   4.485  1.00 97.94           O  
ATOM   3215  CG  TRP A 203     -16.616  -9.811   1.573  1.00 97.94           C  
ATOM   3216  CD1 TRP A 203     -15.863  -8.737   1.888  1.00 97.94           C  
ATOM   3217  HD1 TRP A 203     -15.043  -8.738   2.591  1.00 97.94           H  
ATOM   3218  CD2 TRP A 203     -17.579  -9.366   0.578  1.00 97.94           C  
ATOM   3219  CE2 TRP A 203     -17.318  -7.992   0.306  1.00 97.94           C  
ATOM   3220  CE3 TRP A 203     -18.630  -9.985  -0.135  1.00 97.94           C  
ATOM   3221  HE3 TRP A 203     -18.860 -11.023   0.055  1.00 97.94           H  
ATOM   3222  NE1 TRP A 203     -16.272  -7.663   1.137  1.00 97.94           N  
ATOM   3223  HE1 TRP A 203     -15.763  -6.791   1.127  1.00 97.94           H  
ATOM   3224  CH2 TRP A 203     -19.095  -7.907  -1.327  1.00 97.94           C  
ATOM   3225  HH2 TRP A 203     -19.673  -7.363  -2.059  1.00 97.94           H  
ATOM   3226  CZ2 TRP A 203     -18.038  -7.274  -0.651  1.00 97.94           C  
ATOM   3227  HZ2 TRP A 203     -17.758  -6.255  -0.876  1.00 97.94           H  
ATOM   3228  CZ3 TRP A 203     -19.390  -9.258  -1.071  1.00 97.94           C  
ATOM   3229  HZ3 TRP A 203     -20.197  -9.740  -1.603  1.00 97.94           H  
ATOM   3230  N   HIS A 204     -17.776 -13.759   3.428  1.00 97.75           N  
ATOM   3231  H   HIS A 204     -18.552 -13.432   2.871  1.00 97.75           H  
ATOM   3232  CA  HIS A 204     -17.476 -15.180   3.399  1.00 97.75           C  
ATOM   3233  HA  HIS A 204     -16.687 -15.412   4.114  1.00 97.75           H  
ATOM   3234  C   HIS A 204     -16.994 -15.540   1.998  1.00 97.75           C  
ATOM   3235  CB  HIS A 204     -18.716 -15.974   3.811  1.00 97.75           C  
ATOM   3236  HB2 HIS A 204     -19.457 -15.932   3.013  1.00 97.75           H  
ATOM   3237  HB3 HIS A 204     -19.149 -15.501   4.692  1.00 97.75           H  
ATOM   3238  O   HIS A 204     -17.644 -15.216   1.007  1.00 97.75           O  
ATOM   3239  CG  HIS A 204     -18.446 -17.418   4.153  1.00 97.75           C  
ATOM   3240  CD2 HIS A 204     -18.951 -18.075   5.240  1.00 97.75           C  
ATOM   3241  HD2 HIS A 204     -19.588 -17.652   6.003  1.00 97.75           H  
ATOM   3242  ND1 HIS A 204     -17.672 -18.329   3.462  1.00 97.75           N  
ATOM   3243  HD1 HIS A 204     -16.878 -18.101   2.881  1.00 97.75           H  
ATOM   3244  CE1 HIS A 204     -17.759 -19.510   4.094  1.00 97.75           C  
ATOM   3245  HE1 HIS A 204     -17.192 -20.398   3.855  1.00 97.75           H  
ATOM   3246  NE2 HIS A 204     -18.532 -19.400   5.175  1.00 97.75           N  
ATOM   3247  N   LEU A 205     -15.908 -16.302   1.895  1.00 97.19           N  
ATOM   3248  H   LEU A 205     -15.400 -16.519   2.740  1.00 97.19           H  
ATOM   3249  CA  LEU A 205     -15.368 -16.784   0.619  1.00 97.19           C  
ATOM   3250  HA  LEU A 205     -15.083 -15.924   0.012  1.00 97.19           H  
ATOM   3251  C   LEU A 205     -16.368 -17.602  -0.206  1.00 97.19           C  
ATOM   3252  CB  LEU A 205     -14.140 -17.656   0.913  1.00 97.19           C  
ATOM   3253  HB2 LEU A 205     -14.415 -18.387   1.673  1.00 97.19           H  
ATOM   3254  HB3 LEU A 205     -13.860 -18.208   0.015  1.00 97.19           H  
ATOM   3255  O   LEU A 205     -16.117 -17.854  -1.384  1.00 97.19           O  
ATOM   3256  CG  LEU A 205     -12.919 -16.855   1.385  1.00 97.19           C  
ATOM   3257  HG  LEU A 205     -13.210 -16.138   2.152  1.00 97.19           H  
ATOM   3258  CD1 LEU A 205     -11.916 -17.827   1.986  1.00 97.19           C  
ATOM   3259 HD11 LEU A 205     -11.599 -18.567   1.251  1.00 97.19           H  
ATOM   3260 HD12 LEU A 205     -12.384 -18.344   2.824  1.00 97.19           H  
ATOM   3261 HD13 LEU A 205     -11.060 -17.279   2.379  1.00 97.19           H  
ATOM   3262  CD2 LEU A 205     -12.255 -16.115   0.220  1.00 97.19           C  
ATOM   3263 HD21 LEU A 205     -12.944 -15.391  -0.215  1.00 97.19           H  
ATOM   3264 HD22 LEU A 205     -11.931 -16.818  -0.547  1.00 97.19           H  
ATOM   3265 HD23 LEU A 205     -11.390 -15.569   0.598  1.00 97.19           H  
ATOM   3266  N   GLU A 206     -17.473 -18.047   0.402  1.00 96.44           N  
ATOM   3267  H   GLU A 206     -17.661 -17.736   1.344  1.00 96.44           H  
ATOM   3268  CA  GLU A 206     -18.501 -18.841  -0.251  1.00 96.44           C  
ATOM   3269  HA  GLU A 206     -18.047 -19.153  -1.192  1.00 96.44           H  
ATOM   3270  C   GLU A 206     -19.766 -18.081  -0.650  1.00 96.44           C  
ATOM   3271  CB  GLU A 206     -18.817 -20.135   0.500  1.00 96.44           C  
ATOM   3272  HB2 GLU A 206     -19.233 -19.911   1.483  1.00 96.44           H  
ATOM   3273  HB3 GLU A 206     -19.564 -20.672  -0.084  1.00 96.44           H  
ATOM   3274  O   GLU A 206     -20.598 -18.634  -1.372  1.00 96.44           O  
ATOM   3275  CG  GLU A 206     -17.567 -21.020   0.639  1.00 96.44           C  
ATOM   3276  HG2 GLU A 206     -16.931 -20.866  -0.233  1.00 96.44           H  
ATOM   3277  HG3 GLU A 206     -16.997 -20.711   1.515  1.00 96.44           H  
ATOM   3278  CD  GLU A 206     -17.900 -22.513   0.723  1.00 96.44           C  
ATOM   3279  OE1 GLU A 206     -17.032 -23.285   0.246  1.00 96.44           O  
ATOM   3280  OE2 GLU A 206     -19.035 -22.860   1.105  1.00 96.44           O  
ATOM   3281  N   ILE A 207     -19.886 -16.815  -0.262  1.00 96.81           N  
ATOM   3282  H   ILE A 207     -19.123 -16.371   0.229  1.00 96.81           H  
ATOM   3283  CA  ILE A 207     -21.079 -16.003  -0.490  1.00 96.81           C  
ATOM   3284  HA  ILE A 207     -21.790 -16.550  -1.109  1.00 96.81           H  
ATOM   3285  C   ILE A 207     -20.648 -14.754  -1.250  1.00 96.81           C  
ATOM   3286  CB  ILE A 207     -21.781 -15.682   0.846  1.00 96.81           C  
ATOM   3287  HB  ILE A 207     -21.119 -15.063   1.452  1.00 96.81           H  
ATOM   3288  O   ILE A 207     -19.902 -13.927  -0.738  1.00 96.81           O  
ATOM   3289  CG1 ILE A 207     -22.103 -16.977   1.635  1.00 96.81           C  
ATOM   3290 HG12 ILE A 207     -22.773 -17.604   1.047  1.00 96.81           H  
ATOM   3291 HG13 ILE A 207     -21.184 -17.538   1.808  1.00 96.81           H  
ATOM   3292  CG2 ILE A 207     -23.064 -14.888   0.554  1.00 96.81           C  
ATOM   3293 HG21 ILE A 207     -23.739 -15.465  -0.078  1.00 96.81           H  
ATOM   3294 HG22 ILE A 207     -23.574 -14.640   1.485  1.00 96.81           H  
ATOM   3295 HG23 ILE A 207     -22.827 -13.951   0.051  1.00 96.81           H  
ATOM   3296  CD1 ILE A 207     -22.725 -16.740   3.016  1.00 96.81           C  
ATOM   3297 HD11 ILE A 207     -23.737 -16.349   2.920  1.00 96.81           H  
ATOM   3298 HD12 ILE A 207     -22.772 -17.687   3.554  1.00 96.81           H  
ATOM   3299 HD13 ILE A 207     -22.111 -16.042   3.585  1.00 96.81           H  
ATOM   3300  N   THR A 208     -21.078 -14.644  -2.504  1.00 96.94           N  
ATOM   3301  H   THR A 208     -21.714 -15.334  -2.877  1.00 96.94           H  
ATOM   3302  CA  THR A 208     -20.609 -13.589  -3.413  1.00 96.94           C  
ATOM   3303  HA  THR A 208     -19.624 -13.250  -3.093  1.00 96.94           H  
ATOM   3304  C   THR A 208     -21.497 -12.355  -3.419  1.00 96.94           C  
ATOM   3305  CB  THR A 208     -20.467 -14.125  -4.840  1.00 96.94           C  
ATOM   3306  HB  THR A 208     -20.272 -13.299  -5.524  1.00 96.94           H  
ATOM   3307  O   THR A 208     -21.047 -11.293  -3.821  1.00 96.94           O  
ATOM   3308  CG2 THR A 208     -19.326 -15.134  -4.931  1.00 96.94           C  
ATOM   3309 HG21 THR A 208     -18.401 -14.647  -4.622  1.00 96.94           H  
ATOM   3310 HG22 THR A 208     -19.527 -15.988  -4.283  1.00 96.94           H  
ATOM   3311 HG23 THR A 208     -19.239 -15.466  -5.965  1.00 96.94           H  
ATOM   3312  OG1 THR A 208     -21.636 -14.804  -5.243  1.00 96.94           O  
ATOM   3313  HG1 THR A 208     -22.274 -14.141  -5.518  1.00 96.94           H  
ATOM   3314  N   ASP A 209     -22.750 -12.480  -2.994  1.00 95.81           N  
ATOM   3315  H   ASP A 209     -23.069 -13.376  -2.652  1.00 95.81           H  
ATOM   3316  CA  ASP A 209     -23.792 -11.453  -3.076  1.00 95.81           C  
ATOM   3317  HA  ASP A 209     -23.480 -10.681  -3.779  1.00 95.81           H  
ATOM   3318  C   ASP A 209     -24.062 -10.747  -1.739  1.00 95.81           C  
ATOM   3319  CB  ASP A 209     -25.074 -12.103  -3.634  1.00 95.81           C  
ATOM   3320  HB2 ASP A 209     -25.805 -11.321  -3.836  1.00 95.81           H  
ATOM   3321  HB3 ASP A 209     -24.842 -12.589  -4.582  1.00 95.81           H  
ATOM   3322  O   ASP A 209     -24.938  -9.886  -1.665  1.00 95.81           O  
ATOM   3323  CG  ASP A 209     -25.691 -13.141  -2.680  1.00 95.81           C  
ATOM   3324  OD1 ASP A 209     -24.915 -13.936  -2.098  1.00 95.81           O  
ATOM   3325  OD2 ASP A 209     -26.933 -13.149  -2.508  1.00 95.81           O  
ATOM   3326  N   ARG A 210     -23.346 -11.114  -0.668  1.00 95.44           N  
ATOM   3327  H   ARG A 210     -22.624 -11.809  -0.795  1.00 95.44           H  
ATOM   3328  CA  ARG A 210     -23.563 -10.567   0.677  1.00 95.44           C  
ATOM   3329  HA  ARG A 210     -24.075  -9.610   0.580  1.00 95.44           H  
ATOM   3330  C   ARG A 210     -22.251 -10.314   1.397  1.00 95.44           C  
ATOM   3331  CB  ARG A 210     -24.442 -11.495   1.527  1.00 95.44           C  
ATOM   3332  HB2 ARG A 210     -23.905 -12.425   1.711  1.00 95.44           H  
ATOM   3333  HB3 ARG A 210     -24.624 -11.016   2.489  1.00 95.44           H  
ATOM   3334  O   ARG A 210     -21.407 -11.200   1.505  1.00 95.44           O  
ATOM   3335  CG  ARG A 210     -25.787 -11.804   0.867  1.00 95.44           C  
ATOM   3336  HG2 ARG A 210     -25.616 -12.309  -0.084  1.00 95.44           H  
ATOM   3337  HG3 ARG A 210     -26.331 -10.877   0.685  1.00 95.44           H  
ATOM   3338  CD  ARG A 210     -26.622 -12.730   1.742  1.00 95.44           C  
ATOM   3339  HD2 ARG A 210     -26.031 -13.614   1.980  1.00 95.44           H  
ATOM   3340  HD3 ARG A 210     -26.881 -12.205   2.661  1.00 95.44           H  
ATOM   3341  NE  ARG A 210     -27.833 -13.136   1.018  1.00 95.44           N  
ATOM   3342  HE  ARG A 210     -27.803 -13.001   0.017  1.00 95.44           H  
ATOM   3343  NH1 ARG A 210     -28.934 -14.087   2.790  1.00 95.44           N  
ATOM   3344 HH11 ARG A 210     -28.120 -13.900   3.359  1.00 95.44           H  
ATOM   3345 HH12 ARG A 210     -29.741 -14.562   3.168  1.00 95.44           H  
ATOM   3346  NH2 ARG A 210     -29.917 -13.986   0.781  1.00 95.44           N  
ATOM   3347 HH21 ARG A 210     -29.846 -13.755  -0.199  1.00 95.44           H  
ATOM   3348 HH22 ARG A 210     -30.741 -14.438   1.153  1.00 95.44           H  
ATOM   3349  CZ  ARG A 210     -28.887 -13.732   1.534  1.00 95.44           C  
ATOM   3350  N   SER A 211     -22.164  -9.126   1.972  1.00 95.62           N  
ATOM   3351  H   SER A 211     -22.906  -8.459   1.818  1.00 95.62           H  
ATOM   3352  CA  SER A 211     -21.122  -8.714   2.900  1.00 95.62           C  
ATOM   3353  HA  SER A 211     -20.524  -9.577   3.194  1.00 95.62           H  
ATOM   3354  C   SER A 211     -21.751  -8.112   4.149  1.00 95.62           C  
ATOM   3355  CB  SER A 211     -20.197  -7.702   2.228  1.00 95.62           C  
ATOM   3356  HB2 SER A 211     -19.350  -7.501   2.885  1.00 95.62           H  
ATOM   3357  HB3 SER A 211     -19.825  -8.139   1.301  1.00 95.62           H  
ATOM   3358  O   SER A 211     -22.882  -7.624   4.115  1.00 95.62           O  
ATOM   3359  OG  SER A 211     -20.871  -6.494   1.914  1.00 95.62           O  
ATOM   3360  HG  SER A 211     -21.093  -6.031   2.725  1.00 95.62           H  
ATOM   3361  N   PHE A 212     -20.997  -8.087   5.239  1.00 94.62           N  
ATOM   3362  H   PHE A 212     -20.081  -8.511   5.203  1.00 94.62           H  
ATOM   3363  CA  PHE A 212     -21.375  -7.402   6.467  1.00 94.62           C  
ATOM   3364  HA  PHE A 212     -22.414  -7.078   6.414  1.00 94.62           H  
ATOM   3365  C   PHE A 212     -20.498  -6.175   6.624  1.00 94.62           C  
ATOM   3366  CB  PHE A 212     -21.251  -8.354   7.657  1.00 94.62           C  
ATOM   3367  HB2 PHE A 212     -20.214  -8.670   7.767  1.00 94.62           H  
ATOM   3368  HB3 PHE A 212     -21.530  -7.822   8.567  1.00 94.62           H  
ATOM   3369  O   PHE A 212     -19.283  -6.291   6.749  1.00 94.62           O  
ATOM   3370  CG  PHE A 212     -22.128  -9.578   7.512  1.00 94.62           C  
ATOM   3371  CD1 PHE A 212     -23.486  -9.512   7.873  1.00 94.62           C  
ATOM   3372  HD1 PHE A 212     -23.892  -8.598   8.280  1.00 94.62           H  
ATOM   3373  CD2 PHE A 212     -21.599 -10.765   6.973  1.00 94.62           C  
ATOM   3374  HD2 PHE A 212     -20.559 -10.812   6.685  1.00 94.62           H  
ATOM   3375  CE1 PHE A 212     -24.312 -10.637   7.707  1.00 94.62           C  
ATOM   3376  HE1 PHE A 212     -25.352 -10.587   7.994  1.00 94.62           H  
ATOM   3377  CE2 PHE A 212     -22.426 -11.889   6.806  1.00 94.62           C  
ATOM   3378  HE2 PHE A 212     -22.016 -12.801   6.399  1.00 94.62           H  
ATOM   3379  CZ  PHE A 212     -23.782 -11.825   7.175  1.00 94.62           C  
ATOM   3380  HZ  PHE A 212     -24.413 -12.694   7.055  1.00 94.62           H  
ATOM   3381  N   ASN A 213     -21.100  -4.994   6.597  1.00 94.56           N  
ATOM   3382  H   ASN A 213     -22.107  -4.941   6.534  1.00 94.56           H  
ATOM   3383  CA  ASN A 213     -20.370  -3.788   6.935  1.00 94.56           C  
ATOM   3384  HA  ASN A 213     -19.427  -3.769   6.389  1.00 94.56           H  
ATOM   3385  C   ASN A 213     -20.059  -3.808   8.440  1.00 94.56           C  
ATOM   3386  CB  ASN A 213     -21.205  -2.583   6.505  1.00 94.56           C  
ATOM   3387  HB2 ASN A 213     -22.145  -2.556   7.057  1.00 94.56           H  
ATOM   3388  HB3 ASN A 213     -21.404  -2.621   5.434  1.00 94.56           H  
ATOM   3389  O   ASN A 213     -20.984  -3.874   9.244  1.00 94.56           O  
ATOM   3390  CG  ASN A 213     -20.430  -1.338   6.824  1.00 94.56           C  
ATOM   3391  ND2 ASN A 213     -19.463  -1.010   6.012  1.00 94.56           N  
ATOM   3392 HD21 ASN A 213     -18.858  -0.292   6.385  1.00 94.56           H  
ATOM   3393 HD22 ASN A 213     -19.191  -1.640   5.271  1.00 94.56           H  
ATOM   3394  OD1 ASN A 213     -20.610  -0.730   7.853  1.00 94.56           O  
ATOM   3395  N   ILE A 214     -18.775  -3.821   8.798  1.00 95.00           N  
ATOM   3396  H   ILE A 214     -18.079  -3.779   8.068  1.00 95.00           H  
ATOM   3397  CA  ILE A 214     -18.311  -3.910  10.193  1.00 95.00           C  
ATOM   3398  HA  ILE A 214     -19.167  -4.091  10.842  1.00 95.00           H  
ATOM   3399  C   ILE A 214     -17.699  -2.601  10.686  1.00 95.00           C  
ATOM   3400  CB  ILE A 214     -17.334  -5.089  10.395  1.00 95.00           C  
ATOM   3401  HB  ILE A 214     -16.979  -5.041  11.424  1.00 95.00           H  
ATOM   3402  O   ILE A 214     -17.645  -2.373  11.888  1.00 95.00           O  
ATOM   3403  CG1 ILE A 214     -16.106  -5.012   9.458  1.00 95.00           C  
ATOM   3404 HG12 ILE A 214     -16.412  -5.189   8.428  1.00 95.00           H  
ATOM   3405 HG13 ILE A 214     -15.669  -4.015   9.522  1.00 95.00           H  
ATOM   3406  CG2 ILE A 214     -18.082  -6.425  10.236  1.00 95.00           C  
ATOM   3407 HG21 ILE A 214     -18.984  -6.414  10.848  1.00 95.00           H  
ATOM   3408 HG22 ILE A 214     -17.453  -7.248  10.575  1.00 95.00           H  
ATOM   3409 HG23 ILE A 214     -18.358  -6.585   9.194  1.00 95.00           H  
ATOM   3410  CD1 ILE A 214     -15.006  -6.016   9.817  1.00 95.00           C  
ATOM   3411 HD11 ILE A 214     -14.762  -5.933  10.876  1.00 95.00           H  
ATOM   3412 HD12 ILE A 214     -14.112  -5.808   9.229  1.00 95.00           H  
ATOM   3413 HD13 ILE A 214     -15.333  -7.035   9.607  1.00 95.00           H  
ATOM   3414  N   VAL A 215     -17.259  -1.729   9.781  1.00 95.44           N  
ATOM   3415  H   VAL A 215     -17.367  -1.966   8.805  1.00 95.44           H  
ATOM   3416  CA  VAL A 215     -16.837  -0.360  10.088  1.00 95.44           C  
ATOM   3417  HA  VAL A 215     -17.229  -0.067  11.061  1.00 95.44           H  
ATOM   3418  C   VAL A 215     -17.451   0.550   9.033  1.00 95.44           C  
ATOM   3419  CB  VAL A 215     -15.299  -0.221  10.127  1.00 95.44           C  
ATOM   3420  HB  VAL A 215     -14.894  -0.518   9.160  1.00 95.44           H  
ATOM   3421  O   VAL A 215     -17.353   0.258   7.838  1.00 95.44           O  
ATOM   3422  CG1 VAL A 215     -14.846   1.217  10.403  1.00 95.44           C  
ATOM   3423 HG11 VAL A 215     -13.757   1.262  10.441  1.00 95.44           H  
ATOM   3424 HG12 VAL A 215     -15.251   1.563  11.354  1.00 95.44           H  
ATOM   3425 HG13 VAL A 215     -15.182   1.876   9.603  1.00 95.44           H  
ATOM   3426  CG2 VAL A 215     -14.679  -1.109  11.214  1.00 95.44           C  
ATOM   3427 HG21 VAL A 215     -13.603  -0.943  11.270  1.00 95.44           H  
ATOM   3428 HG22 VAL A 215     -15.119  -0.860  12.180  1.00 95.44           H  
ATOM   3429 HG23 VAL A 215     -14.861  -2.160  10.989  1.00 95.44           H  
ATOM   3430  N   ASP A 216     -18.053   1.646   9.480  1.00 94.19           N  
ATOM   3431  H   ASP A 216     -18.134   1.789  10.477  1.00 94.19           H  
ATOM   3432  CA  ASP A 216     -18.514   2.754   8.647  1.00 94.19           C  
ATOM   3433  HA  ASP A 216     -17.993   2.733   7.690  1.00 94.19           H  
ATOM   3434  C   ASP A 216     -18.171   4.057   9.372  1.00 94.19           C  
ATOM   3435  CB  ASP A 216     -20.025   2.642   8.374  1.00 94.19           C  
ATOM   3436  HB2 ASP A 216     -20.590   2.865   9.279  1.00 94.19           H  
ATOM   3437  HB3 ASP A 216     -20.246   1.615   8.083  1.00 94.19           H  
ATOM   3438  O   ASP A 216     -18.658   4.310  10.475  1.00 94.19           O  
ATOM   3439  CG  ASP A 216     -20.498   3.549   7.232  1.00 94.19           C  
ATOM   3440  OD1 ASP A 216     -19.776   4.522   6.910  1.00 94.19           O  
ATOM   3441  OD2 ASP A 216     -21.558   3.246   6.635  1.00 94.19           O  
ATOM   3442  N   ILE A 217     -17.279   4.848   8.780  1.00 93.56           N  
ATOM   3443  H   ILE A 217     -16.920   4.561   7.881  1.00 93.56           H  
ATOM   3444  CA  ILE A 217     -16.883   6.163   9.302  1.00 93.56           C  
ATOM   3445  HA  ILE A 217     -17.321   6.287  10.293  1.00 93.56           H  
ATOM   3446  C   ILE A 217     -17.468   7.309   8.471  1.00 93.56           C  
ATOM   3447  CB  ILE A 217     -15.355   6.277   9.480  1.00 93.56           C  
ATOM   3448  HB  ILE A 217     -15.150   7.257   9.910  1.00 93.56           H  
ATOM   3449  O   ILE A 217     -17.052   8.458   8.622  1.00 93.56           O  
ATOM   3450  CG1 ILE A 217     -14.609   6.173   8.135  1.00 93.56           C  
ATOM   3451 HG12 ILE A 217     -14.574   5.131   7.818  1.00 93.56           H  
ATOM   3452 HG13 ILE A 217     -15.131   6.750   7.372  1.00 93.56           H  
ATOM   3453  CG2 ILE A 217     -14.846   5.222  10.480  1.00 93.56           C  
ATOM   3454 HG21 ILE A 217     -13.802   5.415  10.727  1.00 93.56           H  
ATOM   3455 HG22 ILE A 217     -15.439   5.270  11.393  1.00 93.56           H  
ATOM   3456 HG23 ILE A 217     -14.936   4.224  10.051  1.00 93.56           H  
ATOM   3457  CD1 ILE A 217     -13.178   6.702   8.212  1.00 93.56           C  
ATOM   3458 HD11 ILE A 217     -13.181   7.739   8.547  1.00 93.56           H  
ATOM   3459 HD12 ILE A 217     -12.743   6.651   7.214  1.00 93.56           H  
ATOM   3460 HD13 ILE A 217     -12.578   6.099   8.892  1.00 93.56           H  
ATOM   3461  N   LYS A 218     -18.414   7.019   7.571  1.00 92.88           N  
ATOM   3462  H   LYS A 218     -18.758   6.072   7.504  1.00 92.88           H  
ATOM   3463  CA  LYS A 218     -19.041   8.038   6.739  1.00 92.88           C  
ATOM   3464  HA  LYS A 218     -18.240   8.572   6.228  1.00 92.88           H  
ATOM   3465  C   LYS A 218     -19.855   9.015   7.608  1.00 92.88           C  
ATOM   3466  CB  LYS A 218     -19.914   7.351   5.687  1.00 92.88           C  
ATOM   3467  HB2 LYS A 218     -19.312   6.635   5.127  1.00 92.88           H  
ATOM   3468  HB3 LYS A 218     -20.723   6.816   6.184  1.00 92.88           H  
ATOM   3469  O   LYS A 218     -20.781   8.589   8.302  1.00 92.88           O  
ATOM   3470  CG  LYS A 218     -20.508   8.379   4.725  1.00 92.88           C  
ATOM   3471  HG2 LYS A 218     -21.116   9.089   5.285  1.00 92.88           H  
ATOM   3472  HG3 LYS A 218     -19.708   8.920   4.220  1.00 92.88           H  
ATOM   3473  CD  LYS A 218     -21.401   7.698   3.694  1.00 92.88           C  
ATOM   3474  HD2 LYS A 218     -22.174   7.134   4.215  1.00 92.88           H  
ATOM   3475  HD3 LYS A 218     -20.805   7.025   3.078  1.00 92.88           H  
ATOM   3476  CE  LYS A 218     -22.031   8.802   2.846  1.00 92.88           C  
ATOM   3477  HE2 LYS A 218     -22.492   9.524   3.520  1.00 92.88           H  
ATOM   3478  HE3 LYS A 218     -21.241   9.322   2.305  1.00 92.88           H  
ATOM   3479  NZ  LYS A 218     -23.039   8.248   1.918  1.00 92.88           N  
ATOM   3480  HZ1 LYS A 218     -22.610   7.572   1.302  1.00 92.88           H  
ATOM   3481  HZ2 LYS A 218     -23.449   8.994   1.374  1.00 92.88           H  
ATOM   3482  HZ3 LYS A 218     -23.766   7.795   2.454  1.00 92.88           H  
ATOM   3483  N   PRO A 219     -19.583  10.329   7.541  1.00 92.06           N  
ATOM   3484  CA  PRO A 219     -20.373  11.331   8.247  1.00 92.06           C  
ATOM   3485  HA  PRO A 219     -20.537  11.017   9.278  1.00 92.06           H  
ATOM   3486  C   PRO A 219     -21.735  11.557   7.577  1.00 92.06           C  
ATOM   3487  CB  PRO A 219     -19.508  12.594   8.239  1.00 92.06           C  
ATOM   3488  HB2 PRO A 219     -18.804  12.561   9.070  1.00 92.06           H  
ATOM   3489  HB3 PRO A 219     -20.097  13.510   8.279  1.00 92.06           H  
ATOM   3490  O   PRO A 219     -21.967  11.175   6.426  1.00 92.06           O  
ATOM   3491  CG  PRO A 219     -18.747  12.465   6.923  1.00 92.06           C  
ATOM   3492  HG2 PRO A 219     -19.386  12.769   6.094  1.00 92.06           H  
ATOM   3493  HG3 PRO A 219     -17.820  13.038   6.934  1.00 92.06           H  
ATOM   3494  CD  PRO A 219     -18.493  10.967   6.817  1.00 92.06           C  
ATOM   3495  HD2 PRO A 219     -17.551  10.720   7.307  1.00 92.06           H  
ATOM   3496  HD3 PRO A 219     -18.473  10.670   5.769  1.00 92.06           H  
ATOM   3497  N   ALA A 220     -22.637  12.238   8.289  1.00 93.00           N  
ATOM   3498  H   ALA A 220     -22.387  12.550   9.216  1.00 93.00           H  
ATOM   3499  CA  ALA A 220     -23.932  12.642   7.740  1.00 93.00           C  
ATOM   3500  HA  ALA A 220     -24.443  11.757   7.360  1.00 93.00           H  
ATOM   3501  C   ALA A 220     -23.772  13.623   6.566  1.00 93.00           C  
ATOM   3502  CB  ALA A 220     -24.773  13.249   8.868  1.00 93.00           C  
ATOM   3503  HB1 ALA A 220     -24.280  14.132   9.272  1.00 93.00           H  
ATOM   3504  HB2 ALA A 220     -24.910  12.517   9.664  1.00 93.00           H  
ATOM   3505  HB3 ALA A 220     -25.750  13.536   8.479  1.00 93.00           H  
ATOM   3506  O   ALA A 220     -24.451  13.481   5.549  1.00 93.00           O  
ATOM   3507  N   ASN A 221     -22.842  14.575   6.692  1.00 92.56           N  
ATOM   3508  H   ASN A 221     -22.328  14.646   7.558  1.00 92.56           H  
ATOM   3509  CA  ASN A 221     -22.427  15.459   5.612  1.00 92.56           C  
ATOM   3510  HA  ASN A 221     -23.062  15.291   4.742  1.00 92.56           H  
ATOM   3511  C   ASN A 221     -20.981  15.138   5.207  1.00 92.56           C  
ATOM   3512  CB  ASN A 221     -22.618  16.924   6.046  1.00 92.56           C  
ATOM   3513  HB2 ASN A 221     -21.952  17.152   6.878  1.00 92.56           H  
ATOM   3514  HB3 ASN A 221     -23.644  17.079   6.380  1.00 92.56           H  
ATOM   3515  O   ASN A 221     -20.071  15.218   6.026  1.00 92.56           O  
ATOM   3516  CG  ASN A 221     -22.337  17.897   4.911  1.00 92.56           C  
ATOM   3517  ND2 ASN A 221     -22.386  19.182   5.167  1.00 92.56           N  
ATOM   3518 HD21 ASN A 221     -22.482  19.505   6.119  1.00 92.56           H  
ATOM   3519 HD22 ASN A 221     -22.076  19.817   4.445  1.00 92.56           H  
ATOM   3520  OD1 ASN A 221     -22.068  17.490   3.790  1.00 92.56           O  
ATOM   3521  N   MET A 222     -20.758  14.794   3.936  1.00 90.69           N  
ATOM   3522  H   MET A 222     -21.531  14.861   3.290  1.00 90.69           H  
ATOM   3523  CA  MET A 222     -19.420  14.488   3.406  1.00 90.69           C  
ATOM   3524  HA  MET A 222     -18.977  13.682   3.992  1.00 90.69           H  
ATOM   3525  C   MET A 222     -18.451  15.673   3.500  1.00 90.69           C  
ATOM   3526  CB  MET A 222     -19.535  14.038   1.944  1.00 90.69           C  
ATOM   3527  HB2 MET A 222     -18.556  14.094   1.468  1.00 90.69           H  
ATOM   3528  HB3 MET A 222     -20.191  14.724   1.409  1.00 90.69           H  
ATOM   3529  O   MET A 222     -17.245  15.460   3.533  1.00 90.69           O  
ATOM   3530  CG  MET A 222     -20.075  12.608   1.798  1.00 90.69           C  
ATOM   3531  HG2 MET A 222     -21.040  12.549   2.301  1.00 90.69           H  
ATOM   3532  HG3 MET A 222     -20.245  12.429   0.737  1.00 90.69           H  
ATOM   3533  SD  MET A 222     -19.022  11.261   2.425  1.00 90.69           S  
ATOM   3534  CE  MET A 222     -17.498  11.574   1.486  1.00 90.69           C  
ATOM   3535  HE1 MET A 222     -16.816  10.730   1.585  1.00 90.69           H  
ATOM   3536  HE2 MET A 222     -17.731  11.724   0.432  1.00 90.69           H  
ATOM   3537  HE3 MET A 222     -17.007  12.467   1.871  1.00 90.69           H  
ATOM   3538  N   GLU A 223     -18.954  16.905   3.583  1.00 87.75           N  
ATOM   3539  H   GLU A 223     -19.954  17.038   3.529  1.00 87.75           H  
ATOM   3540  CA  GLU A 223     -18.126  18.099   3.803  1.00 87.75           C  
ATOM   3541  HA  GLU A 223     -17.334  18.138   3.055  1.00 87.75           H  
ATOM   3542  C   GLU A 223     -17.452  18.101   5.187  1.00 87.75           C  
ATOM   3543  CB  GLU A 223     -19.001  19.350   3.663  1.00 87.75           C  
ATOM   3544  HB2 GLU A 223     -19.777  19.300   4.427  1.00 87.75           H  
ATOM   3545  HB3 GLU A 223     -18.389  20.232   3.855  1.00 87.75           H  
ATOM   3546  O   GLU A 223     -16.400  18.712   5.368  1.00 87.75           O  
ATOM   3547  CG  GLU A 223     -19.640  19.492   2.269  1.00 87.75           C  
ATOM   3548  HG2 GLU A 223     -18.843  19.627   1.538  1.00 87.75           H  
ATOM   3549  HG3 GLU A 223     -20.176  18.579   2.013  1.00 87.75           H  
ATOM   3550  CD  GLU A 223     -20.627  20.666   2.185  1.00 87.75           C  
ATOM   3551  OE1 GLU A 223     -20.901  21.105   1.045  1.00 87.75           O  
ATOM   3552  OE2 GLU A 223     -21.143  21.088   3.248  1.00 87.75           O  
ATOM   3553  N   GLU A 224     -18.024  17.378   6.155  1.00 92.31           N  
ATOM   3554  H   GLU A 224     -18.872  16.874   5.938  1.00 92.31           H  
ATOM   3555  CA  GLU A 224     -17.480  17.202   7.508  1.00 92.31           C  
ATOM   3556  HA  GLU A 224     -16.955  18.112   7.799  1.00 92.31           H  
ATOM   3557  C   GLU A 224     -16.459  16.052   7.582  1.00 92.31           C  
ATOM   3558  CB  GLU A 224     -18.624  16.969   8.510  1.00 92.31           C  
ATOM   3559  HB2 GLU A 224     -19.141  16.047   8.242  1.00 92.31           H  
ATOM   3560  HB3 GLU A 224     -18.199  16.839   9.505  1.00 92.31           H  
ATOM   3561  O   GLU A 224     -15.911  15.764   8.650  1.00 92.31           O  
ATOM   3562  CG  GLU A 224     -19.635  18.128   8.571  1.00 92.31           C  
ATOM   3563  HG2 GLU A 224     -19.978  18.365   7.564  1.00 92.31           H  
ATOM   3564  HG3 GLU A 224     -19.129  19.009   8.967  1.00 92.31           H  
ATOM   3565  CD  GLU A 224     -20.869  17.815   9.436  1.00 92.31           C  
ATOM   3566  OE1 GLU A 224     -21.791  18.661   9.433  1.00 92.31           O  
ATOM   3567  OE2 GLU A 224     -20.931  16.723  10.050  1.00 92.31           O  
ATOM   3568  N   LEU A 225     -16.184  15.370   6.464  1.00 95.38           N  
ATOM   3569  H   LEU A 225     -16.615  15.666   5.600  1.00 95.38           H  
ATOM   3570  CA  LEU A 225     -15.214  14.284   6.421  1.00 95.38           C  
ATOM   3571  HA  LEU A 225     -15.452  13.602   7.237  1.00 95.38           H  
ATOM   3572  C   LEU A 225     -13.796  14.832   6.638  1.00 95.38           C  
ATOM   3573  CB  LEU A 225     -15.346  13.522   5.094  1.00 95.38           C  
ATOM   3574  HB2 LEU A 225     -16.385  13.231   4.942  1.00 95.38           H  
ATOM   3575  HB3 LEU A 225     -15.063  14.199   4.287  1.00 95.38           H  
ATOM   3576  O   LEU A 225     -13.253  15.567   5.813  1.00 95.38           O  
ATOM   3577  CG  LEU A 225     -14.459  12.270   5.021  1.00 95.38           C  
ATOM   3578  HG  LEU A 225     -13.430  12.526   5.274  1.00 95.38           H  
ATOM   3579  CD1 LEU A 225     -14.950  11.165   5.957  1.00 95.38           C  
ATOM   3580 HD11 LEU A 225     -14.911  11.485   6.998  1.00 95.38           H  
ATOM   3581 HD12 LEU A 225     -15.966  10.875   5.692  1.00 95.38           H  
ATOM   3582 HD13 LEU A 225     -14.303  10.294   5.854  1.00 95.38           H  
ATOM   3583  CD2 LEU A 225     -14.486  11.722   3.599  1.00 95.38           C  
ATOM   3584 HD21 LEU A 225     -15.482  11.341   3.370  1.00 95.38           H  
ATOM   3585 HD22 LEU A 225     -14.225  12.511   2.894  1.00 95.38           H  
ATOM   3586 HD23 LEU A 225     -13.754  10.920   3.507  1.00 95.38           H  
ATOM   3587  N   THR A 226     -13.180  14.434   7.752  1.00 96.56           N  
ATOM   3588  H   THR A 226     -13.724  13.900   8.415  1.00 96.56           H  
ATOM   3589  CA  THR A 226     -11.808  14.834   8.118  1.00 96.56           C  
ATOM   3590  HA  THR A 226     -11.394  15.465   7.331  1.00 96.56           H  
ATOM   3591  C   THR A 226     -10.847  13.660   8.250  1.00 96.56           C  
ATOM   3592  CB  THR A 226     -11.773  15.651   9.418  1.00 96.56           C  
ATOM   3593  HB  THR A 226     -10.746  15.973   9.594  1.00 96.56           H  
ATOM   3594  O   THR A 226      -9.654  13.869   8.426  1.00 96.56           O  
ATOM   3595  CG2 THR A 226     -12.664  16.888   9.364  1.00 96.56           C  
ATOM   3596 HG21 THR A 226     -12.347  17.603  10.123  1.00 96.56           H  
ATOM   3597 HG22 THR A 226     -13.707  16.624   9.538  1.00 96.56           H  
ATOM   3598 HG23 THR A 226     -12.595  17.351   8.380  1.00 96.56           H  
ATOM   3599  OG1 THR A 226     -12.215  14.887  10.526  1.00 96.56           O  
ATOM   3600  HG1 THR A 226     -13.172  14.960  10.511  1.00 96.56           H  
ATOM   3601  N   GLU A 227     -11.337  12.426   8.200  1.00 97.00           N  
ATOM   3602  H   GLU A 227     -12.310  12.288   7.966  1.00 97.00           H  
ATOM   3603  CA  GLU A 227     -10.541  11.218   8.393  1.00 97.00           C  
ATOM   3604  HA  GLU A 227      -9.498  11.424   8.156  1.00 97.00           H  
ATOM   3605  C   GLU A 227     -11.051  10.135   7.451  1.00 97.00           C  
ATOM   3606  CB  GLU A 227     -10.639  10.771   9.862  1.00 97.00           C  
ATOM   3607  HB2 GLU A 227     -10.378  11.618  10.497  1.00 97.00           H  
ATOM   3608  HB3 GLU A 227     -11.668  10.487  10.084  1.00 97.00           H  
ATOM   3609  O   GLU A 227     -12.260   9.977   7.297  1.00 97.00           O  
ATOM   3610  CG  GLU A 227      -9.707   9.599  10.206  1.00 97.00           C  
ATOM   3611  HG2 GLU A 227      -8.693   9.858   9.902  1.00 97.00           H  
ATOM   3612  HG3 GLU A 227     -10.018   8.722   9.639  1.00 97.00           H  
ATOM   3613  CD  GLU A 227      -9.701   9.241  11.704  1.00 97.00           C  
ATOM   3614  OE1 GLU A 227      -8.969   8.303  12.100  1.00 97.00           O  
ATOM   3615  OE2 GLU A 227     -10.406   9.875  12.519  1.00 97.00           O  
ATOM   3616  N   VAL A 228     -10.137   9.388   6.839  1.00 98.12           N  
ATOM   3617  H   VAL A 228      -9.159   9.600   6.982  1.00 98.12           H  
ATOM   3618  CA  VAL A 228     -10.460   8.217   6.017  1.00 98.12           C  
ATOM   3619  HA  VAL A 228     -11.515   7.972   6.140  1.00 98.12           H  
ATOM   3620  C   VAL A 228      -9.659   7.002   6.463  1.00 98.12           C  
ATOM   3621  CB  VAL A 228     -10.254   8.479   4.520  1.00 98.12           C  
ATOM   3622  HB  VAL A 228     -10.470   7.554   3.984  1.00 98.12           H  
ATOM   3623  O   VAL A 228      -8.590   7.145   7.058  1.00 98.12           O  
ATOM   3624  CG1 VAL A 228     -11.211   9.558   4.008  1.00 98.12           C  
ATOM   3625 HG11 VAL A 228     -11.015  10.504   4.513  1.00 98.12           H  
ATOM   3626 HG12 VAL A 228     -11.079   9.683   2.933  1.00 98.12           H  
ATOM   3627 HG13 VAL A 228     -12.236   9.249   4.210  1.00 98.12           H  
ATOM   3628  CG2 VAL A 228      -8.821   8.867   4.165  1.00 98.12           C  
ATOM   3629 HG21 VAL A 228      -8.721   8.778   3.083  1.00 98.12           H  
ATOM   3630 HG22 VAL A 228      -8.114   8.172   4.616  1.00 98.12           H  
ATOM   3631 HG23 VAL A 228      -8.609   9.886   4.488  1.00 98.12           H  
ATOM   3632  N   ILE A 229     -10.160   5.809   6.155  1.00 98.12           N  
ATOM   3633  H   ILE A 229     -11.018   5.795   5.622  1.00 98.12           H  
ATOM   3634  CA  ILE A 229      -9.463   4.534   6.321  1.00 98.12           C  
ATOM   3635  HA  ILE A 229      -8.960   4.532   7.287  1.00 98.12           H  
ATOM   3636  C   ILE A 229      -8.422   4.405   5.213  1.00 98.12           C  
ATOM   3637  CB  ILE A 229     -10.451   3.347   6.281  1.00 98.12           C  
ATOM   3638  HB  ILE A 229     -10.922   3.326   5.298  1.00 98.12           H  
ATOM   3639  O   ILE A 229      -8.745   4.492   4.032  1.00 98.12           O  
ATOM   3640  CG1 ILE A 229     -11.568   3.539   7.331  1.00 98.12           C  
ATOM   3641 HG12 ILE A 229     -11.130   3.667   8.321  1.00 98.12           H  
ATOM   3642 HG13 ILE A 229     -12.120   4.444   7.077  1.00 98.12           H  
ATOM   3643  CG2 ILE A 229      -9.692   2.021   6.478  1.00 98.12           C  
ATOM   3644 HG21 ILE A 229      -9.151   2.037   7.425  1.00 98.12           H  
ATOM   3645 HG22 ILE A 229     -10.385   1.180   6.463  1.00 98.12           H  
ATOM   3646 HG23 ILE A 229      -8.985   1.863   5.664  1.00 98.12           H  
ATOM   3647  CD1 ILE A 229     -12.604   2.414   7.382  1.00 98.12           C  
ATOM   3648 HD11 ILE A 229     -13.470   2.745   7.953  1.00 98.12           H  
ATOM   3649 HD12 ILE A 229     -12.920   2.151   6.372  1.00 98.12           H  
ATOM   3650 HD13 ILE A 229     -12.172   1.545   7.878  1.00 98.12           H  
ATOM   3651  N   THR A 230      -7.165   4.175   5.578  1.00 98.50           N  
ATOM   3652  H   THR A 230      -6.943   4.124   6.562  1.00 98.50           H  
ATOM   3653  CA  THR A 230      -6.072   4.096   4.598  1.00 98.50           C  
ATOM   3654  HA  THR A 230      -6.412   4.489   3.639  1.00 98.50           H  
ATOM   3655  C   THR A 230      -5.602   2.677   4.321  1.00 98.50           C  
ATOM   3656  CB  THR A 230      -4.888   4.949   5.030  1.00 98.50           C  
ATOM   3657  HB  THR A 230      -4.079   4.781   4.320  1.00 98.50           H  
ATOM   3658  O   THR A 230      -5.170   2.396   3.203  1.00 98.50           O  
ATOM   3659  CG2 THR A 230      -5.224   6.438   5.019  1.00 98.50           C  
ATOM   3660 HG21 THR A 230      -5.474   6.748   4.004  1.00 98.50           H  
ATOM   3661 HG22 THR A 230      -4.363   7.010   5.364  1.00 98.50           H  
ATOM   3662 HG23 THR A 230      -6.078   6.634   5.667  1.00 98.50           H  
ATOM   3663  OG1 THR A 230      -4.443   4.607   6.325  1.00 98.50           O  
ATOM   3664  HG1 THR A 230      -3.533   4.913   6.312  1.00 98.50           H  
ATOM   3665  N   ALA A 231      -5.702   1.793   5.315  1.00 98.50           N  
ATOM   3666  H   ALA A 231      -6.047   2.110   6.209  1.00 98.50           H  
ATOM   3667  CA  ALA A 231      -5.407   0.376   5.189  1.00 98.50           C  
ATOM   3668  HA  ALA A 231      -5.759   0.052   4.210  1.00 98.50           H  
ATOM   3669  C   ALA A 231      -6.136  -0.434   6.275  1.00 98.50           C  
ATOM   3670  CB  ALA A 231      -3.888   0.164   5.249  1.00 98.50           C  
ATOM   3671  HB1 ALA A 231      -3.400   0.729   4.455  1.00 98.50           H  
ATOM   3672  HB2 ALA A 231      -3.499   0.500   6.210  1.00 98.50           H  
ATOM   3673  HB3 ALA A 231      -3.657  -0.893   5.111  1.00 98.50           H  
ATOM   3674  O   ALA A 231      -6.471   0.098   7.335  1.00 98.50           O  
ATOM   3675  N   ALA A 232      -6.362  -1.725   6.026  1.00 98.38           N  
ATOM   3676  H   ALA A 232      -6.105  -2.085   5.118  1.00 98.38           H  
ATOM   3677  CA  ALA A 232      -6.937  -2.660   6.989  1.00 98.38           C  
ATOM   3678  HA  ALA A 232      -6.694  -2.310   7.992  1.00 98.38           H  
ATOM   3679  C   ALA A 232      -6.352  -4.071   6.839  1.00 98.38           C  
ATOM   3680  CB  ALA A 232      -8.463  -2.674   6.837  1.00 98.38           C  
ATOM   3681  HB1 ALA A 232      -8.731  -3.032   5.843  1.00 98.38           H  
ATOM   3682  HB2 ALA A 232      -8.899  -3.331   7.589  1.00 98.38           H  
ATOM   3683  HB3 ALA A 232      -8.857  -1.666   6.975  1.00 98.38           H  
ATOM   3684  O   ALA A 232      -6.116  -4.545   5.725  1.00 98.38           O  
ATOM   3685  N   GLU A 233      -6.160  -4.768   7.959  1.00 98.12           N  
ATOM   3686  H   GLU A 233      -6.395  -4.341   8.844  1.00 98.12           H  
ATOM   3687  CA  GLU A 233      -5.586  -6.113   7.973  1.00 98.12           C  
ATOM   3688  HA  GLU A 233      -5.864  -6.602   7.039  1.00 98.12           H  
ATOM   3689  C   GLU A 233      -6.131  -6.975   9.118  1.00 98.12           C  
ATOM   3690  CB  GLU A 233      -4.052  -6.021   8.021  1.00 98.12           C  
ATOM   3691  HB2 GLU A 233      -3.727  -5.768   9.030  1.00 98.12           H  
ATOM   3692  HB3 GLU A 233      -3.716  -5.241   7.337  1.00 98.12           H  
ATOM   3693  O   GLU A 233      -6.328  -6.498  10.236  1.00 98.12           O  
ATOM   3694  CG  GLU A 233      -3.424  -7.347   7.574  1.00 98.12           C  
ATOM   3695  HG2 GLU A 233      -3.671  -8.131   8.290  1.00 98.12           H  
ATOM   3696  HG3 GLU A 233      -3.851  -7.627   6.611  1.00 98.12           H  
ATOM   3697  CD  GLU A 233      -1.908  -7.258   7.438  1.00 98.12           C  
ATOM   3698  OE1 GLU A 233      -1.389  -7.667   6.369  1.00 98.12           O  
ATOM   3699  OE2 GLU A 233      -1.263  -6.801   8.398  1.00 98.12           O  
ATOM   3700  N   PHE A 234      -6.362  -8.262   8.851  1.00 98.00           N  
ATOM   3701  H   PHE A 234      -6.165  -8.621   7.928  1.00 98.00           H  
ATOM   3702  CA  PHE A 234      -6.663  -9.245   9.886  1.00 98.00           C  
ATOM   3703  HA  PHE A 234      -7.373  -8.801  10.583  1.00 98.00           H  
ATOM   3704  C   PHE A 234      -5.426  -9.622  10.696  1.00 98.00           C  
ATOM   3705  CB  PHE A 234      -7.301 -10.502   9.274  1.00 98.00           C  
ATOM   3706  HB2 PHE A 234      -7.044 -11.367   9.885  1.00 98.00           H  
ATOM   3707  HB3 PHE A 234      -6.895 -10.685   8.279  1.00 98.00           H  
ATOM   3708  O   PHE A 234      -4.315  -9.714  10.178  1.00 98.00           O  
ATOM   3709  CG  PHE A 234      -8.809 -10.435   9.229  1.00 98.00           C  
ATOM   3710  CD1 PHE A 234      -9.518 -10.317  10.436  1.00 98.00           C  
ATOM   3711  HD1 PHE A 234      -8.988 -10.307  11.377  1.00 98.00           H  
ATOM   3712  CD2 PHE A 234      -9.506 -10.521   8.013  1.00 98.00           C  
ATOM   3713  HD2 PHE A 234      -8.964 -10.645   7.087  1.00 98.00           H  
ATOM   3714  CE1 PHE A 234     -10.914 -10.223  10.432  1.00 98.00           C  
ATOM   3715  HE1 PHE A 234     -11.451 -10.113  11.363  1.00 98.00           H  
ATOM   3716  CE2 PHE A 234     -10.911 -10.480   8.015  1.00 98.00           C  
ATOM   3717  HE2 PHE A 234     -11.465 -10.590   7.095  1.00 98.00           H  
ATOM   3718  CZ  PHE A 234     -11.610 -10.312   9.221  1.00 98.00           C  
ATOM   3719  HZ  PHE A 234     -12.689 -10.283   9.234  1.00 98.00           H  
ATOM   3720  N   HIS A 235      -5.635  -9.917  11.976  1.00 97.75           N  
ATOM   3721  H   HIS A 235      -6.573  -9.873  12.348  1.00 97.75           H  
ATOM   3722  CA  HIS A 235      -4.598 -10.499  12.807  1.00 97.75           C  
ATOM   3723  HA  HIS A 235      -3.713  -9.868  12.719  1.00 97.75           H  
ATOM   3724  C   HIS A 235      -4.279 -11.928  12.326  1.00 97.75           C  
ATOM   3725  CB  HIS A 235      -5.054 -10.491  14.265  1.00 97.75           C  
ATOM   3726  HB2 HIS A 235      -5.939 -11.119  14.364  1.00 97.75           H  
ATOM   3727  HB3 HIS A 235      -5.320  -9.472  14.545  1.00 97.75           H  
ATOM   3728  O   HIS A 235      -5.195 -12.742  12.184  1.00 97.75           O  
ATOM   3729  CG  HIS A 235      -3.991 -10.987  15.203  1.00 97.75           C  
ATOM   3730  CD2 HIS A 235      -3.045 -10.227  15.832  1.00 97.75           C  
ATOM   3731  HD2 HIS A 235      -2.918  -9.158  15.742  1.00 97.75           H  
ATOM   3732  ND1 HIS A 235      -3.789 -12.291  15.592  1.00 97.75           N  
ATOM   3733  HD1 HIS A 235      -4.446 -13.048  15.464  1.00 97.75           H  
ATOM   3734  CE1 HIS A 235      -2.757 -12.317  16.445  1.00 97.75           C  
ATOM   3735  HE1 HIS A 235      -2.423 -13.177  17.005  1.00 97.75           H  
ATOM   3736  NE2 HIS A 235      -2.281 -11.086  16.624  1.00 97.75           N  
ATOM   3737  N   PRO A 236      -2.997 -12.297  12.161  1.00 96.81           N  
ATOM   3738  CA  PRO A 236      -2.611 -13.552  11.510  1.00 96.81           C  
ATOM   3739  HA  PRO A 236      -3.062 -13.600  10.519  1.00 96.81           H  
ATOM   3740  C   PRO A 236      -3.034 -14.812  12.278  1.00 96.81           C  
ATOM   3741  CB  PRO A 236      -1.087 -13.469  11.363  1.00 96.81           C  
ATOM   3742  HB2 PRO A 236      -0.603 -14.437  11.486  1.00 96.81           H  
ATOM   3743  HB3 PRO A 236      -0.843 -13.051  10.386  1.00 96.81           H  
ATOM   3744  O   PRO A 236      -3.209 -15.867  11.678  1.00 96.81           O  
ATOM   3745  CG  PRO A 236      -0.661 -12.485  12.451  1.00 96.81           C  
ATOM   3746  HG2 PRO A 236      -0.583 -12.998  13.409  1.00 96.81           H  
ATOM   3747  HG3 PRO A 236       0.276 -11.990  12.194  1.00 96.81           H  
ATOM   3748  CD  PRO A 236      -1.822 -11.502  12.476  1.00 96.81           C  
ATOM   3749  HD2 PRO A 236      -1.687 -10.750  11.698  1.00 96.81           H  
ATOM   3750  HD3 PRO A 236      -1.889 -11.027  13.455  1.00 96.81           H  
ATOM   3751  N   ASN A 237      -3.221 -14.710  13.599  1.00 96.31           N  
ATOM   3752  H   ASN A 237      -3.023 -13.810  14.012  1.00 96.31           H  
ATOM   3753  CA  ASN A 237      -3.524 -15.855  14.470  1.00 96.31           C  
ATOM   3754  HA  ASN A 237      -3.546 -16.765  13.871  1.00 96.31           H  
ATOM   3755  C   ASN A 237      -4.898 -15.773  15.163  1.00 96.31           C  
ATOM   3756  CB  ASN A 237      -2.380 -16.008  15.493  1.00 96.31           C  
ATOM   3757  HB2 ASN A 237      -2.334 -15.127  16.134  1.00 96.31           H  
ATOM   3758  HB3 ASN A 237      -2.577 -16.875  16.123  1.00 96.31           H  
ATOM   3759  O   ASN A 237      -5.290 -16.715  15.846  1.00 96.31           O  
ATOM   3760  CG  ASN A 237      -1.029 -16.227  14.832  1.00 96.31           C  
ATOM   3761  ND2 ASN A 237       0.022 -15.579  15.281  1.00 96.31           N  
ATOM   3762 HD21 ASN A 237       0.856 -15.688  14.722  1.00 96.31           H  
ATOM   3763 HD22 ASN A 237      -0.012 -14.933  16.056  1.00 96.31           H  
ATOM   3764  OD1 ASN A 237      -0.893 -16.990  13.898  1.00 96.31           O  
ATOM   3765  N   SER A 238      -5.632 -14.664  15.020  1.00 95.88           N  
ATOM   3766  H   SER A 238      -5.426 -14.055  14.242  1.00 95.88           H  
ATOM   3767  CA  SER A 238      -6.846 -14.396  15.809  1.00 95.88           C  
ATOM   3768  HA  SER A 238      -7.165 -15.300  16.329  1.00 95.88           H  
ATOM   3769  C   SER A 238      -7.968 -13.966  14.885  1.00 95.88           C  
ATOM   3770  CB  SER A 238      -6.629 -13.309  16.874  1.00 95.88           C  
ATOM   3771  HB2 SER A 238      -7.564 -13.137  17.407  1.00 95.88           H  
ATOM   3772  HB3 SER A 238      -6.336 -12.376  16.393  1.00 95.88           H  
ATOM   3773  O   SER A 238      -8.064 -12.792  14.542  1.00 95.88           O  
ATOM   3774  OG  SER A 238      -5.633 -13.688  17.801  1.00 95.88           O  
ATOM   3775  HG  SER A 238      -5.426 -12.920  18.340  1.00 95.88           H  
ATOM   3776  N   CYS A 239      -8.860 -14.895  14.544  1.00 95.94           N  
ATOM   3777  H   CYS A 239      -8.722 -15.851  14.838  1.00 95.94           H  
ATOM   3778  CA  CYS A 239      -9.853 -14.668  13.494  1.00 95.94           C  
ATOM   3779  HA  CYS A 239      -9.288 -14.275  12.648  1.00 95.94           H  
ATOM   3780  C   CYS A 239     -10.930 -13.619  13.815  1.00 95.94           C  
ATOM   3781  CB  CYS A 239     -10.485 -16.004  13.087  1.00 95.94           C  
ATOM   3782  HB2 CYS A 239      -9.724 -16.670  12.679  1.00 95.94           H  
ATOM   3783  HB3 CYS A 239     -11.219 -15.822  12.302  1.00 95.94           H  
ATOM   3784  O   CYS A 239     -11.742 -13.271  12.965  1.00 95.94           O  
ATOM   3785  SG  CYS A 239     -11.303 -16.780  14.516  1.00 95.94           S  
ATOM   3786  HG  CYS A 239     -11.997 -17.662  13.791  1.00 95.94           H  
ATOM   3787  N   ASN A 240     -10.948 -13.110  15.047  1.00 95.19           N  
ATOM   3788  H   ASN A 240     -10.212 -13.408  15.671  1.00 95.19           H  
ATOM   3789  CA  ASN A 240     -11.875 -12.075  15.497  1.00 95.19           C  
ATOM   3790  HA  ASN A 240     -12.699 -11.992  14.787  1.00 95.19           H  
ATOM   3791  C   ASN A 240     -11.227 -10.693  15.587  1.00 95.19           C  
ATOM   3792  CB  ASN A 240     -12.471 -12.499  16.840  1.00 95.19           C  
ATOM   3793  HB2 ASN A 240     -11.681 -12.600  17.584  1.00 95.19           H  
ATOM   3794  HB3 ASN A 240     -13.155 -11.720  17.176  1.00 95.19           H  
ATOM   3795  O   ASN A 240     -11.906  -9.727  15.917  1.00 95.19           O  
ATOM   3796  CG  ASN A 240     -13.248 -13.790  16.707  1.00 95.19           C  
ATOM   3797  ND2 ASN A 240     -12.845 -14.839  17.384  1.00 95.19           N  
ATOM   3798 HD21 ASN A 240     -13.295 -15.692  17.085  1.00 95.19           H  
ATOM   3799 HD22 ASN A 240     -11.941 -14.824  17.834  1.00 95.19           H  
ATOM   3800  OD1 ASN A 240     -14.216 -13.897  15.985  1.00 95.19           O  
ATOM   3801  N   THR A 241      -9.920 -10.596  15.350  1.00 95.88           N  
ATOM   3802  H   THR A 241      -9.424 -11.390  14.971  1.00 95.88           H  
ATOM   3803  CA  THR A 241      -9.155  -9.374  15.569  1.00 95.88           C  
ATOM   3804  HA  THR A 241      -9.802  -8.618  16.013  1.00 95.88           H  
ATOM   3805  C   THR A 241      -8.657  -8.845  14.241  1.00 95.88           C  
ATOM   3806  CB  THR A 241      -7.993  -9.609  16.539  1.00 95.88           C  
ATOM   3807  HB  THR A 241      -7.283 -10.307  16.096  1.00 95.88           H  
ATOM   3808  O   THR A 241      -8.008  -9.563  13.488  1.00 95.88           O  
ATOM   3809  CG2 THR A 241      -7.268  -8.313  16.893  1.00 95.88           C  
ATOM   3810 HG21 THR A 241      -6.792  -7.907  16.001  1.00 95.88           H  
ATOM   3811 HG22 THR A 241      -7.971  -7.580  17.288  1.00 95.88           H  
ATOM   3812 HG23 THR A 241      -6.496  -8.517  17.636  1.00 95.88           H  
ATOM   3813  OG1 THR A 241      -8.470 -10.158  17.750  1.00 95.88           O  
ATOM   3814  HG1 THR A 241      -9.136  -9.551  18.080  1.00 95.88           H  
ATOM   3815  N   PHE A 242      -8.919  -7.577  13.972  1.00 97.19           N  
ATOM   3816  H   PHE A 242      -9.438  -7.027  14.642  1.00 97.19           H  
ATOM   3817  CA  PHE A 242      -8.362  -6.877  12.824  1.00 97.19           C  
ATOM   3818  HA  PHE A 242      -7.461  -7.389  12.486  1.00 97.19           H  
ATOM   3819  C   PHE A 242      -7.943  -5.475  13.237  1.00 97.19           C  
ATOM   3820  CB  PHE A 242      -9.362  -6.866  11.659  1.00 97.19           C  
ATOM   3821  HB2 PHE A 242      -9.730  -7.879  11.498  1.00 97.19           H  
ATOM   3822  HB3 PHE A 242      -8.845  -6.567  10.747  1.00 97.19           H  
ATOM   3823  O   PHE A 242      -8.294  -4.986  14.315  1.00 97.19           O  
ATOM   3824  CG  PHE A 242     -10.546  -5.948  11.856  1.00 97.19           C  
ATOM   3825  CD1 PHE A 242     -11.665  -6.398  12.577  1.00 97.19           C  
ATOM   3826  HD1 PHE A 242     -11.687  -7.402  12.973  1.00 97.19           H  
ATOM   3827  CD2 PHE A 242     -10.526  -4.642  11.328  1.00 97.19           C  
ATOM   3828  HD2 PHE A 242      -9.670  -4.293  10.770  1.00 97.19           H  
ATOM   3829  CE1 PHE A 242     -12.760  -5.543  12.774  1.00 97.19           C  
ATOM   3830  HE1 PHE A 242     -13.623  -5.892  13.321  1.00 97.19           H  
ATOM   3831  CE2 PHE A 242     -11.621  -3.787  11.535  1.00 97.19           C  
ATOM   3832  HE2 PHE A 242     -11.603  -2.780  11.146  1.00 97.19           H  
ATOM   3833  CZ  PHE A 242     -12.738  -4.238  12.256  1.00 97.19           C  
ATOM   3834  HZ  PHE A 242     -13.579  -3.580  12.420  1.00 97.19           H  
ATOM   3835  N   VAL A 243      -7.175  -4.835  12.374  1.00 97.50           N  
ATOM   3836  H   VAL A 243      -6.930  -5.294  11.509  1.00 97.50           H  
ATOM   3837  CA  VAL A 243      -6.741  -3.462  12.547  1.00 97.50           C  
ATOM   3838  HA  VAL A 243      -7.295  -3.023  13.377  1.00 97.50           H  
ATOM   3839  C   VAL A 243      -7.072  -2.653  11.309  1.00 97.50           C  
ATOM   3840  CB  VAL A 243      -5.250  -3.434  12.898  1.00 97.50           C  
ATOM   3841  HB  VAL A 243      -5.066  -4.205  13.646  1.00 97.50           H  
ATOM   3842  O   VAL A 243      -7.109  -3.192  10.203  1.00 97.50           O  
ATOM   3843  CG1 VAL A 243      -4.315  -3.678  11.708  1.00 97.50           C  
ATOM   3844 HG11 VAL A 243      -4.616  -4.576  11.168  1.00 97.50           H  
ATOM   3845 HG12 VAL A 243      -4.339  -2.834  11.019  1.00 97.50           H  
ATOM   3846 HG13 VAL A 243      -3.293  -3.812  12.065  1.00 97.50           H  
ATOM   3847  CG2 VAL A 243      -4.909  -2.111  13.553  1.00 97.50           C  
ATOM   3848 HG21 VAL A 243      -5.532  -1.958  14.435  1.00 97.50           H  
ATOM   3849 HG22 VAL A 243      -5.047  -1.295  12.843  1.00 97.50           H  
ATOM   3850 HG23 VAL A 243      -3.872  -2.137  13.887  1.00 97.50           H  
ATOM   3851  N   TYR A 244      -7.288  -1.358  11.489  1.00 97.81           N  
ATOM   3852  H   TYR A 244      -7.331  -0.990  12.428  1.00 97.81           H  
ATOM   3853  CA  TYR A 244      -7.283  -0.408  10.390  1.00 97.81           C  
ATOM   3854  HA  TYR A 244      -6.709  -0.841   9.570  1.00 97.81           H  
ATOM   3855  C   TYR A 244      -6.580   0.887  10.778  1.00 97.81           C  
ATOM   3856  CB  TYR A 244      -8.706  -0.177   9.886  1.00 97.81           C  
ATOM   3857  HB2 TYR A 244      -9.151  -1.147   9.665  1.00 97.81           H  
ATOM   3858  HB3 TYR A 244      -8.653   0.371   8.945  1.00 97.81           H  
ATOM   3859  O   TYR A 244      -6.612   1.310  11.937  1.00 97.81           O  
ATOM   3860  CG  TYR A 244      -9.613   0.577  10.839  1.00 97.81           C  
ATOM   3861  CD1 TYR A 244     -10.294  -0.113  11.860  1.00 97.81           C  
ATOM   3862  HD1 TYR A 244     -10.130  -1.170  12.004  1.00 97.81           H  
ATOM   3863  CD2 TYR A 244      -9.801   1.964  10.677  1.00 97.81           C  
ATOM   3864  HD2 TYR A 244      -9.270   2.490   9.898  1.00 97.81           H  
ATOM   3865  CE1 TYR A 244     -11.200   0.575  12.685  1.00 97.81           C  
ATOM   3866  HE1 TYR A 244     -11.763   0.054  13.445  1.00 97.81           H  
ATOM   3867  CE2 TYR A 244     -10.710   2.654  11.501  1.00 97.81           C  
ATOM   3868  HE2 TYR A 244     -10.883   3.708  11.345  1.00 97.81           H  
ATOM   3869  OH  TYR A 244     -12.343   2.589  13.265  1.00 97.81           O  
ATOM   3870  HH  TYR A 244     -12.586   3.442  12.899  1.00 97.81           H  
ATOM   3871  CZ  TYR A 244     -11.426   1.950  12.494  1.00 97.81           C  
ATOM   3872  N   SER A 245      -5.921   1.499   9.803  1.00 98.00           N  
ATOM   3873  H   SER A 245      -5.965   1.101   8.875  1.00 98.00           H  
ATOM   3874  CA  SER A 245      -5.227   2.774   9.939  1.00 98.00           C  
ATOM   3875  HA  SER A 245      -5.116   3.016  10.996  1.00 98.00           H  
ATOM   3876  C   SER A 245      -6.009   3.907   9.288  1.00 98.00           C  
ATOM   3877  CB  SER A 245      -3.825   2.670   9.347  1.00 98.00           C  
ATOM   3878  HB2 SER A 245      -3.295   3.606   9.522  1.00 98.00           H  
ATOM   3879  HB3 SER A 245      -3.285   1.869   9.853  1.00 98.00           H  
ATOM   3880  O   SER A 245      -6.914   3.665   8.482  1.00 98.00           O  
ATOM   3881  OG  SER A 245      -3.870   2.392   7.961  1.00 98.00           O  
ATOM   3882  HG  SER A 245      -4.155   3.170   7.477  1.00 98.00           H  
ATOM   3883  N   SER A 246      -5.646   5.146   9.616  1.00 97.06           N  
ATOM   3884  H   SER A 246      -4.961   5.286  10.344  1.00 97.06           H  
ATOM   3885  CA  SER A 246      -6.300   6.329   9.067  1.00 97.06           C  
ATOM   3886  HA  SER A 246      -6.946   6.007   8.250  1.00 97.06           H  
ATOM   3887  C   SER A 246      -5.353   7.369   8.477  1.00 97.06           C  
ATOM   3888  CB  SER A 246      -7.191   6.964  10.130  1.00 97.06           C  
ATOM   3889  HB2 SER A 246      -7.702   6.185  10.695  1.00 97.06           H  
ATOM   3890  HB3 SER A 246      -7.942   7.579   9.633  1.00 97.06           H  
ATOM   3891  O   SER A 246      -4.137   7.360   8.700  1.00 97.06           O  
ATOM   3892  OG  SER A 246      -6.444   7.782  11.008  1.00 97.06           O  
ATOM   3893  HG  SER A 246      -7.019   7.943  11.760  1.00 97.06           H  
ATOM   3894  N   SER A 247      -5.950   8.328   7.766  1.00 97.69           N  
ATOM   3895  H   SER A 247      -6.939   8.241   7.584  1.00 97.69           H  
ATOM   3896  CA  SER A 247      -5.264   9.513   7.246  1.00 97.69           C  
ATOM   3897  HA  SER A 247      -4.398   9.185   6.672  1.00 97.69           H  
ATOM   3898  C   SER A 247      -4.751  10.455   8.337  1.00 97.69           C  
ATOM   3899  CB  SER A 247      -6.191  10.280   6.302  1.00 97.69           C  
ATOM   3900  HB2 SER A 247      -5.655  11.124   5.868  1.00 97.69           H  
ATOM   3901  HB3 SER A 247      -6.489   9.616   5.491  1.00 97.69           H  
ATOM   3902  O   SER A 247      -3.908  11.291   8.045  1.00 97.69           O  
ATOM   3903  OG  SER A 247      -7.347  10.746   6.983  1.00 97.69           O  
ATOM   3904  HG  SER A 247      -7.149  11.629   7.306  1.00 97.69           H  
ATOM   3905  N   LYS A 248      -5.213  10.312   9.588  1.00 96.00           N  
ATOM   3906  H   LYS A 248      -5.870   9.567   9.766  1.00 96.00           H  
ATOM   3907  CA  LYS A 248      -4.728  11.094  10.740  1.00 96.00           C  
ATOM   3908  HA  LYS A 248      -4.370  12.060  10.383  1.00 96.00           H  
ATOM   3909  C   LYS A 248      -3.516  10.465  11.433  1.00 96.00           C  
ATOM   3910  CB  LYS A 248      -5.877  11.349  11.729  1.00 96.00           C  
ATOM   3911  HB2 LYS A 248      -6.367  10.409  11.985  1.00 96.00           H  
ATOM   3912  HB3 LYS A 248      -5.473  11.784  12.643  1.00 96.00           H  
ATOM   3913  O   LYS A 248      -3.073  10.959  12.462  1.00 96.00           O  
ATOM   3914  CG  LYS A 248      -6.895  12.335  11.148  1.00 96.00           C  
ATOM   3915  HG2 LYS A 248      -6.376  13.244  10.847  1.00 96.00           H  
ATOM   3916  HG3 LYS A 248      -7.376  11.899  10.272  1.00 96.00           H  
ATOM   3917  CD  LYS A 248      -7.956  12.691  12.191  1.00 96.00           C  
ATOM   3918  HD2 LYS A 248      -7.481  13.120  13.073  1.00 96.00           H  
ATOM   3919  HD3 LYS A 248      -8.496  11.787  12.471  1.00 96.00           H  
ATOM   3920  CE  LYS A 248      -8.908  13.709  11.564  1.00 96.00           C  
ATOM   3921  HE2 LYS A 248      -9.168  13.351  10.568  1.00 96.00           H  
ATOM   3922  HE3 LYS A 248      -8.388  14.658  11.434  1.00 96.00           H  
ATOM   3923  NZ  LYS A 248     -10.137  13.869  12.371  1.00 96.00           N  
ATOM   3924  HZ1 LYS A 248     -10.817  14.397  11.842  1.00 96.00           H  
ATOM   3925  HZ2 LYS A 248      -9.934  14.333  13.245  1.00 96.00           H  
ATOM   3926  HZ3 LYS A 248     -10.532  12.957  12.550  1.00 96.00           H  
ATOM   3927  N   GLY A 249      -3.006   9.347  10.916  1.00 96.19           N  
ATOM   3928  H   GLY A 249      -3.407   8.985  10.062  1.00 96.19           H  
ATOM   3929  CA  GLY A 249      -1.888   8.629  11.528  1.00 96.19           C  
ATOM   3930  HA2 GLY A 249      -1.124   9.342  11.839  1.00 96.19           H  
ATOM   3931  HA3 GLY A 249      -1.457   7.971  10.774  1.00 96.19           H  
ATOM   3932  C   GLY A 249      -2.274   7.772  12.734  1.00 96.19           C  
ATOM   3933  O   GLY A 249      -1.397   7.317  13.468  1.00 96.19           O  
ATOM   3934  N   THR A 250      -3.572   7.527  12.935  1.00 95.88           N  
ATOM   3935  H   THR A 250      -4.244   7.889  12.273  1.00 95.88           H  
ATOM   3936  CA  THR A 250      -4.075   6.681  14.021  1.00 95.88           C  
ATOM   3937  HA  THR A 250      -3.306   6.616  14.791  1.00 95.88           H  
ATOM   3938  C   THR A 250      -4.342   5.264  13.540  1.00 95.88           C  
ATOM   3939  CB  THR A 250      -5.314   7.269  14.712  1.00 95.88           C  
ATOM   3940  HB  THR A 250      -5.533   6.665  15.592  1.00 95.88           H  
ATOM   3941  O   THR A 250      -4.574   5.007  12.355  1.00 95.88           O  
ATOM   3942  CG2 THR A 250      -5.094   8.708  15.160  1.00 95.88           C  
ATOM   3943 HG21 THR A 250      -5.041   9.382  14.305  1.00 95.88           H  
ATOM   3944 HG22 THR A 250      -5.896   9.024  15.827  1.00 95.88           H  
ATOM   3945 HG23 THR A 250      -4.152   8.774  15.705  1.00 95.88           H  
ATOM   3946  OG1 THR A 250      -6.452   7.275  13.882  1.00 95.88           O  
ATOM   3947  HG1 THR A 250      -6.945   8.064  14.119  1.00 95.88           H  
ATOM   3948  N   ILE A 251      -4.297   4.319  14.476  1.00 96.88           N  
ATOM   3949  H   ILE A 251      -4.005   4.578  15.408  1.00 96.88           H  
ATOM   3950  CA  ILE A 251      -4.527   2.905  14.202  1.00 96.88           C  
ATOM   3951  HA  ILE A 251      -4.969   2.797  13.211  1.00 96.88           H  
ATOM   3952  C   ILE A 251      -5.512   2.366  15.229  1.00 96.88           C  
ATOM   3953  CB  ILE A 251      -3.212   2.110  14.236  1.00 96.88           C  
ATOM   3954  HB  ILE A 251      -2.938   1.994  15.284  1.00 96.88           H  
ATOM   3955  O   ILE A 251      -5.337   2.544  16.434  1.00 96.88           O  
ATOM   3956  CG1 ILE A 251      -2.020   2.744  13.492  1.00 96.88           C  
ATOM   3957 HG12 ILE A 251      -2.036   2.422  12.450  1.00 96.88           H  
ATOM   3958 HG13 ILE A 251      -2.070   3.832  13.513  1.00 96.88           H  
ATOM   3959  CG2 ILE A 251      -3.465   0.710  13.693  1.00 96.88           C  
ATOM   3960 HG21 ILE A 251      -2.522   0.181  13.557  1.00 96.88           H  
ATOM   3961 HG22 ILE A 251      -4.078   0.171  14.415  1.00 96.88           H  
ATOM   3962 HG23 ILE A 251      -3.966   0.766  12.726  1.00 96.88           H  
ATOM   3963  CD1 ILE A 251      -0.681   2.376  14.141  1.00 96.88           C  
ATOM   3964 HD11 ILE A 251      -0.482   1.311  14.020  1.00 96.88           H  
ATOM   3965 HD12 ILE A 251       0.119   2.953  13.678  1.00 96.88           H  
ATOM   3966 HD13 ILE A 251      -0.695   2.627  15.201  1.00 96.88           H  
ATOM   3967  N   ARG A 252      -6.556   1.689  14.765  1.00 96.19           N  
ATOM   3968  H   ARG A 252      -6.626   1.550  13.767  1.00 96.19           H  
ATOM   3969  CA  ARG A 252      -7.619   1.152  15.613  1.00 96.19           C  
ATOM   3970  HA  ARG A 252      -7.434   1.403  16.658  1.00 96.19           H  
ATOM   3971  C   ARG A 252      -7.635  -0.358  15.507  1.00 96.19           C  
ATOM   3972  CB  ARG A 252      -8.949   1.784  15.204  1.00 96.19           C  
ATOM   3973  HB2 ARG A 252      -9.771   1.214  15.636  1.00 96.19           H  
ATOM   3974  HB3 ARG A 252      -9.040   1.742  14.118  1.00 96.19           H  
ATOM   3975  O   ARG A 252      -7.843  -0.910  14.430  1.00 96.19           O  
ATOM   3976  CG  ARG A 252      -9.020   3.244  15.680  1.00 96.19           C  
ATOM   3977  HG2 ARG A 252      -9.003   3.276  16.769  1.00 96.19           H  
ATOM   3978  HG3 ARG A 252      -8.165   3.798  15.292  1.00 96.19           H  
ATOM   3979  CD  ARG A 252     -10.302   3.896  15.168  1.00 96.19           C  
ATOM   3980  HD2 ARG A 252     -10.365   3.688  14.099  1.00 96.19           H  
ATOM   3981  HD3 ARG A 252     -11.162   3.440  15.657  1.00 96.19           H  
ATOM   3982  NE  ARG A 252     -10.322   5.361  15.356  1.00 96.19           N  
ATOM   3983  HE  ARG A 252     -10.665   5.724  16.234  1.00 96.19           H  
ATOM   3984  NH1 ARG A 252      -9.424   5.921  13.314  1.00 96.19           N  
ATOM   3985 HH11 ARG A 252      -9.135   6.685  12.718  1.00 96.19           H  
ATOM   3986 HH12 ARG A 252      -9.077   4.986  13.157  1.00 96.19           H  
ATOM   3987  NH2 ARG A 252     -10.188   7.527  14.605  1.00 96.19           N  
ATOM   3988 HH21 ARG A 252      -9.964   8.143  13.836  1.00 96.19           H  
ATOM   3989 HH22 ARG A 252     -10.607   7.914  15.438  1.00 96.19           H  
ATOM   3990  CZ  ARG A 252      -9.980   6.254  14.438  1.00 96.19           C  
ATOM   3991  N   LEU A 253      -7.404  -1.016  16.636  1.00 95.69           N  
ATOM   3992  H   LEU A 253      -7.294  -0.470  17.478  1.00 95.69           H  
ATOM   3993  CA  LEU A 253      -7.540  -2.460  16.766  1.00 95.69           C  
ATOM   3994  HA  LEU A 253      -7.353  -2.932  15.801  1.00 95.69           H  
ATOM   3995  C   LEU A 253      -8.963  -2.779  17.203  1.00 95.69           C  
ATOM   3996  CB  LEU A 253      -6.512  -2.970  17.777  1.00 95.69           C  
ATOM   3997  HB2 LEU A 253      -6.773  -2.548  18.747  1.00 95.69           H  
ATOM   3998  HB3 LEU A 253      -5.532  -2.602  17.473  1.00 95.69           H  
ATOM   3999  O   LEU A 253      -9.447  -2.226  18.193  1.00 95.69           O  
ATOM   4000  CG  LEU A 253      -6.435  -4.500  17.907  1.00 95.69           C  
ATOM   4001  HG  LEU A 253      -7.435  -4.932  17.943  1.00 95.69           H  
ATOM   4002  CD1 LEU A 253      -5.660  -5.096  16.734  1.00 95.69           C  
ATOM   4003 HD11 LEU A 253      -5.520  -6.167  16.885  1.00 95.69           H  
ATOM   4004 HD12 LEU A 253      -6.215  -4.941  15.809  1.00 95.69           H  
ATOM   4005 HD13 LEU A 253      -4.681  -4.625  16.644  1.00 95.69           H  
ATOM   4006  CD2 LEU A 253      -5.710  -4.873  19.199  1.00 95.69           C  
ATOM   4007 HD21 LEU A 253      -5.613  -5.956  19.264  1.00 95.69           H  
ATOM   4008 HD22 LEU A 253      -4.719  -4.419  19.213  1.00 95.69           H  
ATOM   4009 HD23 LEU A 253      -6.297  -4.522  20.047  1.00 95.69           H  
ATOM   4010  N   CYS A 254      -9.604  -3.697  16.499  1.00 94.94           N  
ATOM   4011  H   CYS A 254      -9.133  -4.113  15.708  1.00 94.94           H  
ATOM   4012  CA  CYS A 254     -10.989  -4.080  16.709  1.00 94.94           C  
ATOM   4013  HA  CYS A 254     -11.409  -3.537  17.555  1.00 94.94           H  
ATOM   4014  C   CYS A 254     -11.093  -5.574  17.020  1.00 94.94           C  
ATOM   4015  CB  CYS A 254     -11.777  -3.701  15.453  1.00 94.94           C  
ATOM   4016  HB2 CYS A 254     -11.272  -4.118  14.582  1.00 94.94           H  
ATOM   4017  HB3 CYS A 254     -12.787  -4.108  15.498  1.00 94.94           H  
ATOM   4018  O   CYS A 254     -10.391  -6.396  16.431  1.00 94.94           O  
ATOM   4019  SG  CYS A 254     -11.847  -1.894  15.297  1.00 94.94           S  
ATOM   4020  HG  CYS A 254     -12.937  -1.688  16.041  1.00 94.94           H  
ATOM   4021  N   ASP A 255     -12.000  -5.919  17.933  1.00 92.75           N  
ATOM   4022  H   ASP A 255     -12.483  -5.185  18.431  1.00 92.75           H  
ATOM   4023  CA  ASP A 255     -12.439  -7.286  18.200  1.00 92.75           C  
ATOM   4024  HA  ASP A 255     -11.841  -7.982  17.611  1.00 92.75           H  
ATOM   4025  C   ASP A 255     -13.905  -7.426  17.780  1.00 92.75           C  
ATOM   4026  CB  ASP A 255     -12.222  -7.637  19.682  1.00 92.75           C  
ATOM   4027  HB2 ASP A 255     -11.193  -7.391  19.944  1.00 92.75           H  
ATOM   4028  HB3 ASP A 255     -12.880  -7.029  20.304  1.00 92.75           H  
ATOM   4029  O   ASP A 255     -14.800  -6.847  18.399  1.00 92.75           O  
ATOM   4030  CG  ASP A 255     -12.453  -9.121  20.008  1.00 92.75           C  
ATOM   4031  OD1 ASP A 255     -13.157  -9.849  19.270  1.00 92.75           O  
ATOM   4032  OD2 ASP A 255     -11.894  -9.602  21.018  1.00 92.75           O  
ATOM   4033  N   MET A 256     -14.158  -8.220  16.741  1.00 89.69           N  
ATOM   4034  H   MET A 256     -13.374  -8.687  16.308  1.00 89.69           H  
ATOM   4035  CA  MET A 256     -15.497  -8.459  16.189  1.00 89.69           C  
ATOM   4036  HA  MET A 256     -15.951  -7.502  15.932  1.00 89.69           H  
ATOM   4037  C   MET A 256     -16.444  -9.146  17.184  1.00 89.69           C  
ATOM   4038  CB  MET A 256     -15.386  -9.308  14.914  1.00 89.69           C  
ATOM   4039  HB2 MET A 256     -14.886 -10.249  15.146  1.00 89.69           H  
ATOM   4040  HB3 MET A 256     -16.390  -9.531  14.553  1.00 89.69           H  
ATOM   4041  O   MET A 256     -17.655  -9.152  16.984  1.00 89.69           O  
ATOM   4042  CG  MET A 256     -14.631  -8.585  13.794  1.00 89.69           C  
ATOM   4043  HG2 MET A 256     -13.593  -8.442  14.093  1.00 89.69           H  
ATOM   4044  HG3 MET A 256     -15.086  -7.603  13.663  1.00 89.69           H  
ATOM   4045  SD  MET A 256     -14.663  -9.415  12.180  1.00 89.69           S  
ATOM   4046  CE  MET A 256     -13.797 -10.960  12.558  1.00 89.69           C  
ATOM   4047  HE1 MET A 256     -14.390 -11.562  13.246  1.00 89.69           H  
ATOM   4048  HE2 MET A 256     -13.644 -11.525  11.639  1.00 89.69           H  
ATOM   4049  HE3 MET A 256     -12.828 -10.734  13.003  1.00 89.69           H  
ATOM   4050  N   ARG A 257     -15.926  -9.722  18.276  1.00 86.44           N  
ATOM   4051  H   ARG A 257     -14.925  -9.685  18.406  1.00 86.44           H  
ATOM   4052  CA  ARG A 257     -16.758 -10.303  19.342  1.00 86.44           C  
ATOM   4053  HA  ARG A 257     -17.617 -10.804  18.895  1.00 86.44           H  
ATOM   4054  C   ARG A 257     -17.326  -9.248  20.286  1.00 86.44           C  
ATOM   4055  CB  ARG A 257     -15.948 -11.314  20.154  1.00 86.44           C  
ATOM   4056  HB2 ARG A 257     -15.121 -10.788  20.630  1.00 86.44           H  
ATOM   4057  HB3 ARG A 257     -16.578 -11.723  20.944  1.00 86.44           H  
ATOM   4058  O   ARG A 257     -18.276  -9.544  21.004  1.00 86.44           O  
ATOM   4059  CG  ARG A 257     -15.430 -12.476  19.299  1.00 86.44           C  
ATOM   4060  HG2 ARG A 257     -14.941 -12.103  18.399  1.00 86.44           H  
ATOM   4061  HG3 ARG A 257     -16.271 -13.099  18.995  1.00 86.44           H  
ATOM   4062  CD  ARG A 257     -14.434 -13.319  20.094  1.00 86.44           C  
ATOM   4063  HD2 ARG A 257     -14.911 -13.636  21.021  1.00 86.44           H  
ATOM   4064  HD3 ARG A 257     -14.191 -14.206  19.508  1.00 86.44           H  
ATOM   4065  NE  ARG A 257     -13.203 -12.564  20.397  1.00 86.44           N  
ATOM   4066  HE  ARG A 257     -13.161 -11.603  20.088  1.00 86.44           H  
ATOM   4067  NH1 ARG A 257     -12.101 -14.234  21.509  1.00 86.44           N  
ATOM   4068 HH11 ARG A 257     -12.858 -14.856  21.263  1.00 86.44           H  
ATOM   4069 HH12 ARG A 257     -11.311 -14.538  22.060  1.00 86.44           H  
ATOM   4070  NH2 ARG A 257     -11.199 -12.194  21.387  1.00 86.44           N  
ATOM   4071 HH21 ARG A 257     -10.385 -12.475  21.916  1.00 86.44           H  
ATOM   4072 HH22 ARG A 257     -11.347 -11.215  21.190  1.00 86.44           H  
ATOM   4073  CZ  ARG A 257     -12.174 -12.998  21.094  1.00 86.44           C  
ATOM   4074  N   ALA A 258     -16.733  -8.054  20.334  1.00 80.94           N  
ATOM   4075  H   ALA A 258     -15.979  -7.857  19.691  1.00 80.94           H  
ATOM   4076  CA  ALA A 258     -17.161  -7.000  21.249  1.00 80.94           C  
ATOM   4077  HA  ALA A 258     -17.354  -7.441  22.227  1.00 80.94           H  
ATOM   4078  C   ALA A 258     -18.465  -6.328  20.789  1.00 80.94           C  
ATOM   4079  CB  ALA A 258     -16.021  -5.987  21.396  1.00 80.94           C  
ATOM   4080  HB1 ALA A 258     -15.113  -6.493  21.726  1.00 80.94           H  
ATOM   4081  HB2 ALA A 258     -15.831  -5.495  20.442  1.00 80.94           H  
ATOM   4082  HB3 ALA A 258     -16.297  -5.232  22.133  1.00 80.94           H  
ATOM   4083  O   ALA A 258     -19.289  -5.954  21.622  1.00 80.94           O  
ATOM   4084  N   SER A 259     -18.653  -6.178  19.477  1.00 75.31           N  
ATOM   4085  H   SER A 259     -17.944  -6.513  18.841  1.00 75.31           H  
ATOM   4086  CA  SER A 259     -19.847  -5.591  18.868  1.00 75.31           C  
ATOM   4087  HA  SER A 259     -20.732  -5.939  19.400  1.00 75.31           H  
ATOM   4088  C   SER A 259     -19.944  -6.015  17.401  1.00 75.31           C  
ATOM   4089  CB  SER A 259     -19.776  -4.065  18.978  1.00 75.31           C  
ATOM   4090  HB2 SER A 259     -18.908  -3.707  18.424  1.00 75.31           H  
ATOM   4091  HB3 SER A 259     -19.656  -3.780  20.023  1.00 75.31           H  
ATOM   4092  O   SER A 259     -18.923  -6.227  16.749  1.00 75.31           O  
ATOM   4093  OG  SER A 259     -20.955  -3.464  18.479  1.00 75.31           O  
ATOM   4094  HG  SER A 259     -20.664  -2.653  18.056  1.00 75.31           H  
ATOM   4095  N   ALA A 260     -21.169  -6.136  16.882  1.00 70.88           N  
ATOM   4096  H   ALA A 260     -21.957  -5.887  17.464  1.00 70.88           H  
ATOM   4097  CA  ALA A 260     -21.410  -6.512  15.486  1.00 70.88           C  
ATOM   4098  HA  ALA A 260     -20.868  -7.432  15.267  1.00 70.88           H  
ATOM   4099  C   ALA A 260     -20.911  -5.440  14.505  1.00 70.88           C  
ATOM   4100  CB  ALA A 260     -22.913  -6.756  15.303  1.00 70.88           C  
ATOM   4101  HB1 ALA A 260     -23.104  -7.057  14.273  1.00 70.88           H  
ATOM   4102  HB2 ALA A 260     -23.241  -7.553  15.970  1.00 70.88           H  
ATOM   4103  HB3 ALA A 260     -23.472  -5.846  15.516  1.00 70.88           H  
ATOM   4104  O   ALA A 260     -20.380  -5.757  13.444  1.00 70.88           O  
ATOM   4105  N   LEU A 261     -21.076  -4.175  14.889  1.00 75.69           N  
ATOM   4106  H   LEU A 261     -21.459  -4.014  15.810  1.00 75.69           H  
ATOM   4107  CA  LEU A 261     -20.397  -3.048  14.271  1.00 75.69           C  
ATOM   4108  HA  LEU A 261     -20.028  -3.316  13.282  1.00 75.69           H  
ATOM   4109  C   LEU A 261     -19.198  -2.730  15.153  1.00 75.69           C  
ATOM   4110  CB  LEU A 261     -21.364  -1.855  14.155  1.00 75.69           C  
ATOM   4111  HB2 LEU A 261     -20.801  -0.973  13.851  1.00 75.69           H  
ATOM   4112  HB3 LEU A 261     -21.785  -1.653  15.140  1.00 75.69           H  
ATOM   4113  O   LEU A 261     -19.361  -2.485  16.343  1.00 75.69           O  
ATOM   4114  CG  LEU A 261     -22.509  -2.084  13.151  1.00 75.69           C  
ATOM   4115  HG  LEU A 261     -22.994  -3.039  13.355  1.00 75.69           H  
ATOM   4116  CD1 LEU A 261     -23.562  -0.985  13.290  1.00 75.69           C  
ATOM   4117 HD11 LEU A 261     -24.372  -1.161  12.583  1.00 75.69           H  
ATOM   4118 HD12 LEU A 261     -23.111  -0.015  13.083  1.00 75.69           H  
ATOM   4119 HD13 LEU A 261     -23.964  -0.985  14.304  1.00 75.69           H  
ATOM   4120  CD2 LEU A 261     -21.999  -2.081  11.713  1.00 75.69           C  
ATOM   4121 HD21 LEU A 261     -22.827  -2.218  11.017  1.00 75.69           H  
ATOM   4122 HD22 LEU A 261     -21.497  -1.141  11.484  1.00 75.69           H  
ATOM   4123 HD23 LEU A 261     -21.298  -2.902  11.566  1.00 75.69           H  
ATOM   4124  N   CYS A 262     -18.001  -2.716  14.587  1.00 79.62           N  
ATOM   4125  H   CYS A 262     -17.942  -2.893  13.594  1.00 79.62           H  
ATOM   4126  CA  CYS A 262     -16.789  -2.242  15.242  1.00 79.62           C  
ATOM   4127  HA  CYS A 262     -16.813  -2.543  16.289  1.00 79.62           H  
ATOM   4128  C   CYS A 262     -16.738  -0.703  15.239  1.00 79.62           C  
ATOM   4129  CB  CYS A 262     -15.571  -2.902  14.586  1.00 79.62           C  
ATOM   4130  HB2 CYS A 262     -14.666  -2.511  15.053  1.00 79.62           H  
ATOM   4131  HB3 CYS A 262     -15.549  -2.656  13.525  1.00 79.62           H  
ATOM   4132  O   CYS A 262     -15.720  -0.100  14.911  1.00 79.62           O  
ATOM   4133  SG  CYS A 262     -15.632  -4.706  14.800  1.00 79.62           S  
ATOM   4134  HG  CYS A 262     -16.454  -4.731  15.852  1.00 79.62           H  
ATOM   4135  N   ASP A 263     -17.854  -0.077  15.621  1.00 71.75           N  
ATOM   4136  H   ASP A 263     -18.601  -0.654  15.980  1.00 71.75           H  
ATOM   4137  CA  ASP A 263     -17.987   1.360  15.878  1.00 71.75           C  
ATOM   4138  HA  ASP A 263     -17.707   1.912  14.981  1.00 71.75           H  
ATOM   4139  C   ASP A 263     -17.059   1.809  17.017  1.00 71.75           C  
ATOM   4140  CB  ASP A 263     -19.464   1.665  16.213  1.00 71.75           C  
ATOM   4141  HB2 ASP A 263     -20.086   1.331  15.383  1.00 71.75           H  
ATOM   4142  HB3 ASP A 263     -19.574   2.747  16.287  1.00 71.75           H  
ATOM   4143  O   ASP A 263     -16.549   2.931  17.042  1.00 71.75           O  
ATOM   4144  CG  ASP A 263     -19.997   1.025  17.513  1.00 71.75           C  
ATOM   4145  OD1 ASP A 263     -19.516  -0.063  17.904  1.00 71.75           O  
ATOM   4146  OD2 ASP A 263     -20.869   1.645  18.162  1.00 71.75           O  
ATOM   4147  N   ARG A 264     -16.801   0.893  17.951  1.00 77.25           N  
ATOM   4148  H   ARG A 264     -17.356   0.051  17.903  1.00 77.25           H  
ATOM   4149  CA  ARG A 264     -15.823   1.042  19.019  1.00 77.25           C  
ATOM   4150  HA  ARG A 264     -15.498   2.082  19.051  1.00 77.25           H  
ATOM   4151  C   ARG A 264     -14.605   0.185  18.727  1.00 77.25           C  
ATOM   4152  CB  ARG A 264     -16.462   0.704  20.364  1.00 77.25           C  
ATOM   4153  HB2 ARG A 264     -15.712   0.802  21.149  1.00 77.25           H  
ATOM   4154  HB3 ARG A 264     -16.824  -0.324  20.345  1.00 77.25           H  
ATOM   4155  O   ARG A 264     -14.690  -1.031  18.564  1.00 77.25           O  
ATOM   4156  CG  ARG A 264     -17.628   1.656  20.647  1.00 77.25           C  
ATOM   4157  HG2 ARG A 264     -18.395   1.545  19.881  1.00 77.25           H  
ATOM   4158  HG3 ARG A 264     -17.272   2.687  20.644  1.00 77.25           H  
ATOM   4159  CD  ARG A 264     -18.250   1.335  21.998  1.00 77.25           C  
ATOM   4160  HD2 ARG A 264     -18.514   0.277  22.016  1.00 77.25           H  
ATOM   4161  HD3 ARG A 264     -17.520   1.542  22.781  1.00 77.25           H  
ATOM   4162  NE  ARG A 264     -19.461   2.141  22.194  1.00 77.25           N  
ATOM   4163  HE  ARG A 264     -19.831   2.575  21.360  1.00 77.25           H  
ATOM   4164  NH1 ARG A 264     -19.839   1.566  24.376  1.00 77.25           N  
ATOM   4165 HH11 ARG A 264     -20.395   1.628  25.217  1.00 77.25           H  
ATOM   4166 HH12 ARG A 264     -19.040   0.952  24.315  1.00 77.25           H  
ATOM   4167  NH2 ARG A 264     -21.224   2.990  23.339  1.00 77.25           N  
ATOM   4168 HH21 ARG A 264     -21.503   3.462  22.491  1.00 77.25           H  
ATOM   4169 HH22 ARG A 264     -21.792   3.050  24.172  1.00 77.25           H  
ATOM   4170  CZ  ARG A 264     -20.167   2.230  23.301  1.00 77.25           C  
ATOM   4171  N   HIS A 265     -13.452   0.834  18.729  1.00 78.00           N  
ATOM   4172  H   HIS A 265     -13.456   1.827  18.918  1.00 78.00           H  
ATOM   4173  CA  HIS A 265     -12.176   0.145  18.742  1.00 78.00           C  
ATOM   4174  HA  HIS A 265     -12.210  -0.670  18.019  1.00 78.00           H  
ATOM   4175  C   HIS A 265     -11.931  -0.466  20.125  1.00 78.00           C  
ATOM   4176  CB  HIS A 265     -11.073   1.110  18.300  1.00 78.00           C  
ATOM   4177  HB2 HIS A 265     -10.109   0.604  18.347  1.00 78.00           H  
ATOM   4178  HB3 HIS A 265     -11.264   1.374  17.260  1.00 78.00           H  
ATOM   4179  O   HIS A 265     -12.311   0.090  21.155  1.00 78.00           O  
ATOM   4180  CG  HIS A 265     -11.015   2.385  19.103  1.00 78.00           C  
ATOM   4181  CD2 HIS A 265     -10.370   2.577  20.295  1.00 78.00           C  
ATOM   4182  HD2 HIS A 265      -9.802   1.838  20.840  1.00 78.00           H  
ATOM   4183  ND1 HIS A 265     -11.659   3.563  18.795  1.00 78.00           N  
ATOM   4184  HD1 HIS A 265     -12.242   3.732  17.987  1.00 78.00           H  
ATOM   4185  CE1 HIS A 265     -11.395   4.447  19.772  1.00 78.00           C  
ATOM   4186  HE1 HIS A 265     -11.760   5.463  19.813  1.00 78.00           H  
ATOM   4187  NE2 HIS A 265     -10.618   3.889  20.708  1.00 78.00           N  
ATOM   4188  N   SER A 266     -11.274  -1.619  20.145  1.00 79.62           N  
ATOM   4189  H   SER A 266     -10.962  -2.008  19.267  1.00 79.62           H  
ATOM   4190  CA  SER A 266     -10.789  -2.247  21.372  1.00 79.62           C  
ATOM   4191  HA  SER A 266     -11.555  -2.171  22.144  1.00 79.62           H  
ATOM   4192  C   SER A 266      -9.534  -1.550  21.892  1.00 79.62           C  
ATOM   4193  CB  SER A 266     -10.487  -3.725  21.117  1.00 79.62           C  
ATOM   4194  HB2 SER A 266      -9.636  -3.816  20.442  1.00 79.62           H  
ATOM   4195  HB3 SER A 266     -10.241  -4.212  22.061  1.00 79.62           H  
ATOM   4196  O   SER A 266      -9.356  -1.458  23.102  1.00 79.62           O  
ATOM   4197  OG  SER A 266     -11.606  -4.362  20.531  1.00 79.62           O  
ATOM   4198  HG  SER A 266     -12.390  -4.141  21.039  1.00 79.62           H  
ATOM   4199  N   LYS A 267      -8.675  -1.060  20.986  1.00 85.25           N  
ATOM   4200  H   LYS A 267      -8.899  -1.191  20.009  1.00 85.25           H  
ATOM   4201  CA  LYS A 267      -7.490  -0.250  21.303  1.00 85.25           C  
ATOM   4202  HA  LYS A 267      -7.647   0.256  22.256  1.00 85.25           H  
ATOM   4203  C   LYS A 267      -7.254   0.816  20.240  1.00 85.25           C  
ATOM   4204  CB  LYS A 267      -6.229  -1.115  21.422  1.00 85.25           C  
ATOM   4205  HB2 LYS A 267      -6.008  -1.575  20.459  1.00 85.25           H  
ATOM   4206  HB3 LYS A 267      -5.394  -0.460  21.673  1.00 85.25           H  
ATOM   4207  O   LYS A 267      -7.540   0.583  19.064  1.00 85.25           O  
ATOM   4208  CG  LYS A 267      -6.321  -2.207  22.490  1.00 85.25           C  
ATOM   4209  HG2 LYS A 267      -6.490  -1.735  23.458  1.00 85.25           H  
ATOM   4210  HG3 LYS A 267      -7.133  -2.900  22.270  1.00 85.25           H  
ATOM   4211  CD  LYS A 267      -5.008  -2.986  22.513  1.00 85.25           C  
ATOM   4212  HD2 LYS A 267      -4.930  -3.636  21.642  1.00 85.25           H  
ATOM   4213  HD3 LYS A 267      -4.184  -2.274  22.466  1.00 85.25           H  
ATOM   4214  CE  LYS A 267      -4.923  -3.815  23.791  1.00 85.25           C  
ATOM   4215  HE2 LYS A 267      -5.687  -3.464  24.485  1.00 85.25           H  
ATOM   4216  HE3 LYS A 267      -5.096  -4.866  23.562  1.00 85.25           H  
ATOM   4217  NZ  LYS A 267      -3.594  -3.595  24.382  1.00 85.25           N  
ATOM   4218  HZ1 LYS A 267      -2.869  -3.861  23.731  1.00 85.25           H  
ATOM   4219  HZ2 LYS A 267      -3.499  -2.599  24.522  1.00 85.25           H  
ATOM   4220  HZ3 LYS A 267      -3.477  -4.062  25.270  1.00 85.25           H  
ATOM   4221  N   LEU A 268      -6.698   1.947  20.657  1.00 85.38           N  
ATOM   4222  H   LEU A 268      -6.445   2.026  21.632  1.00 85.38           H  
ATOM   4223  CA  LEU A 268      -6.257   3.037  19.792  1.00 85.38           C  
ATOM   4224  HA  LEU A 268      -6.479   2.799  18.751  1.00 85.38           H  
ATOM   4225  C   LEU A 268      -4.747   3.199  19.953  1.00 85.38           C  
ATOM   4226  CB  LEU A 268      -7.010   4.320  20.184  1.00 85.38           C  
ATOM   4227  HB2 LEU A 268      -8.081   4.141  20.094  1.00 85.38           H  
ATOM   4228  HB3 LEU A 268      -6.793   4.536  21.230  1.00 85.38           H  
ATOM   4229  O   LEU A 268      -4.265   3.351  21.071  1.00 85.38           O  
ATOM   4230  CG  LEU A 268      -6.655   5.564  19.348  1.00 85.38           C  
ATOM   4231  HG  LEU A 268      -5.576   5.721  19.350  1.00 85.38           H  
ATOM   4232  CD1 LEU A 268      -7.144   5.434  17.903  1.00 85.38           C  
ATOM   4233 HD11 LEU A 268      -8.216   5.242  17.890  1.00 85.38           H  
ATOM   4234 HD12 LEU A 268      -6.937   6.367  17.378  1.00 85.38           H  
ATOM   4235 HD13 LEU A 268      -6.608   4.631  17.398  1.00 85.38           H  
ATOM   4236  CD2 LEU A 268      -7.327   6.791  19.961  1.00 85.38           C  
ATOM   4237 HD21 LEU A 268      -8.411   6.677  19.960  1.00 85.38           H  
ATOM   4238 HD22 LEU A 268      -7.045   7.679  19.396  1.00 85.38           H  
ATOM   4239 HD23 LEU A 268      -6.973   6.926  20.983  1.00 85.38           H  
ATOM   4240  N   PHE A 269      -4.021   3.165  18.843  1.00 87.75           N  
ATOM   4241  H   PHE A 269      -4.495   3.054  17.959  1.00 87.75           H  
ATOM   4242  CA  PHE A 269      -2.594   3.443  18.795  1.00 87.75           C  
ATOM   4243  HA  PHE A 269      -2.198   3.534  19.806  1.00 87.75           H  
ATOM   4244  C   PHE A 269      -2.415   4.774  18.076  1.00 87.75           C  
ATOM   4245  CB  PHE A 269      -1.818   2.324  18.091  1.00 87.75           C  
ATOM   4246  HB2 PHE A 269      -2.084   2.333  17.034  1.00 87.75           H  
ATOM   4247  HB3 PHE A 269      -0.758   2.574  18.138  1.00 87.75           H  
ATOM   4248  O   PHE A 269      -2.787   4.924  16.909  1.00 87.75           O  
ATOM   4249  CG  PHE A 269      -2.020   0.918  18.617  1.00 87.75           C  
ATOM   4250  CD1 PHE A 269      -0.970   0.280  19.297  1.00 87.75           C  
ATOM   4251  HD1 PHE A 269      -0.030   0.795  19.429  1.00 87.75           H  
ATOM   4252  CD2 PHE A 269      -3.233   0.232  18.420  1.00 87.75           C  
ATOM   4253  HD2 PHE A 269      -4.039   0.697  17.872  1.00 87.75           H  
ATOM   4254  CE1 PHE A 269      -1.141  -1.007  19.833  1.00 87.75           C  
ATOM   4255  HE1 PHE A 269      -0.332  -1.474  20.375  1.00 87.75           H  
ATOM   4256  CE2 PHE A 269      -3.410  -1.049  18.970  1.00 87.75           C  
ATOM   4257  HE2 PHE A 269      -4.360  -1.550  18.860  1.00 87.75           H  
ATOM   4258  CZ  PHE A 269      -2.370  -1.669  19.681  1.00 87.75           C  
ATOM   4259  HZ  PHE A 269      -2.515  -2.650  20.109  1.00 87.75           H  
ATOM   4260  N   GLU A 270      -1.873   5.742  18.794  1.00 87.44           N  
ATOM   4261  H   GLU A 270      -1.604   5.554  19.749  1.00 87.44           H  
ATOM   4262  CA  GLU A 270      -1.645   7.097  18.319  1.00 87.44           C  
ATOM   4263  HA  GLU A 270      -1.458   7.087  17.245  1.00 87.44           H  
ATOM   4264  C   GLU A 270      -0.404   7.629  19.030  1.00 87.44           C  
ATOM   4265  CB  GLU A 270      -2.896   7.946  18.585  1.00 87.44           C  
ATOM   4266  HB2 GLU A 270      -3.729   7.488  18.051  1.00 87.44           H  
ATOM   4267  HB3 GLU A 270      -3.120   7.931  19.652  1.00 87.44           H  
ATOM   4268  O   GLU A 270      -0.227   7.430  20.233  1.00 87.44           O  
ATOM   4269  CG  GLU A 270      -2.756   9.404  18.119  1.00 87.44           C  
ATOM   4270  HG2 GLU A 270      -2.377   9.406  17.097  1.00 87.44           H  
ATOM   4271  HG3 GLU A 270      -2.025   9.907  18.751  1.00 87.44           H  
ATOM   4272  CD  GLU A 270      -4.091  10.172  18.177  1.00 87.44           C  
ATOM   4273  OE1 GLU A 270      -4.149  11.278  17.600  1.00 87.44           O  
ATOM   4274  OE2 GLU A 270      -5.060   9.652  18.781  1.00 87.44           O  
ATOM   4275  N   GLU A 271       0.492   8.255  18.274  1.00 84.06           N  
ATOM   4276  H   GLU A 271       0.242   8.495  17.325  1.00 84.06           H  
ATOM   4277  CA  GLU A 271       1.652   8.927  18.845  1.00 84.06           C  
ATOM   4278  HA  GLU A 271       1.885   8.472  19.807  1.00 84.06           H  
ATOM   4279  C   GLU A 271       1.301  10.406  19.026  1.00 84.06           C  
ATOM   4280  CB  GLU A 271       2.882   8.719  17.956  1.00 84.06           C  
ATOM   4281  HB2 GLU A 271       3.021   7.648  17.807  1.00 84.06           H  
ATOM   4282  HB3 GLU A 271       2.715   9.184  16.985  1.00 84.06           H  
ATOM   4283  O   GLU A 271       0.911  11.045  18.047  1.00 84.06           O  
ATOM   4284  CG  GLU A 271       4.160   9.290  18.595  1.00 84.06           C  
ATOM   4285  HG2 GLU A 271       4.076  10.374  18.664  1.00 84.06           H  
ATOM   4286  HG3 GLU A 271       4.252   8.889  19.604  1.00 84.06           H  
ATOM   4287  CD  GLU A 271       5.422   8.931  17.794  1.00 84.06           C  
ATOM   4288  OE1 GLU A 271       6.522   8.914  18.393  1.00 84.06           O  
ATOM   4289  OE2 GLU A 271       5.304   8.617  16.584  1.00 84.06           O  
ATOM   4290  N   PRO A 272       1.439  10.969  20.237  1.00 79.88           N  
ATOM   4291  CA  PRO A 272       1.207  12.390  20.450  1.00 79.88           C  
ATOM   4292  HA  PRO A 272       0.158  12.608  20.249  1.00 79.88           H  
ATOM   4293  C   PRO A 272       2.100  13.229  19.531  1.00 79.88           C  
ATOM   4294  CB  PRO A 272       1.518  12.644  21.929  1.00 79.88           C  
ATOM   4295  HB2 PRO A 272       0.841  13.383  22.359  1.00 79.88           H  
ATOM   4296  HB3 PRO A 272       2.552  12.965  22.049  1.00 79.88           H  
ATOM   4297  O   PRO A 272       3.316  13.026  19.494  1.00 79.88           O  
ATOM   4298  CG  PRO A 272       1.344  11.272  22.579  1.00 79.88           C  
ATOM   4299  HG2 PRO A 272       1.956  11.165  23.475  1.00 79.88           H  
ATOM   4300  HG3 PRO A 272       0.291  11.112  22.812  1.00 79.88           H  
ATOM   4301  CD  PRO A 272       1.771  10.303  21.484  1.00 79.88           C  
ATOM   4302  HD2 PRO A 272       1.230   9.364  21.599  1.00 79.88           H  
ATOM   4303  HD3 PRO A 272       2.847  10.135  21.530  1.00 79.88           H  
ATOM   4304  N   GLU A 273       1.513  14.187  18.814  1.00 79.75           N  
ATOM   4305  H   GLU A 273       0.506  14.263  18.807  1.00 79.75           H  
ATOM   4306  CA  GLU A 273       2.296  15.102  17.985  1.00 79.75           C  
ATOM   4307  HA  GLU A 273       2.917  14.507  17.317  1.00 79.75           H  
ATOM   4308  C   GLU A 273       3.225  15.965  18.843  1.00 79.75           C  
ATOM   4309  CB  GLU A 273       1.410  16.015  17.126  1.00 79.75           C  
ATOM   4310  HB2 GLU A 273       2.045  16.807  16.731  1.00 79.75           H  
ATOM   4311  HB3 GLU A 273       0.642  16.473  17.750  1.00 79.75           H  
ATOM   4312  O   GLU A 273       2.829  16.511  19.876  1.00 79.75           O  
ATOM   4313  CG  GLU A 273       0.758  15.301  15.933  1.00 79.75           C  
ATOM   4314  HG2 GLU A 273      -0.032  14.644  16.298  1.00 79.75           H  
ATOM   4315  HG3 GLU A 273       1.515  14.687  15.444  1.00 79.75           H  
ATOM   4316  CD  GLU A 273       0.182  16.297  14.908  1.00 79.75           C  
ATOM   4317  OE1 GLU A 273       0.102  15.919  13.718  1.00 79.75           O  
ATOM   4318  OE2 GLU A 273      -0.107  17.461  15.285  1.00 79.75           O  
ATOM   4319  N   ASP A 274       4.461  16.138  18.375  1.00 79.06           N  
ATOM   4320  H   ASP A 274       4.724  15.659  17.525  1.00 79.06           H  
ATOM   4321  CA  ASP A 274       5.384  17.123  18.926  1.00 79.06           C  
ATOM   4322  HA  ASP A 274       5.285  17.124  20.011  1.00 79.06           H  
ATOM   4323  C   ASP A 274       5.050  18.511  18.346  1.00 79.06           C  
ATOM   4324  CB  ASP A 274       6.828  16.709  18.629  1.00 79.06           C  
ATOM   4325  HB2 ASP A 274       6.989  15.707  19.028  1.00 79.06           H  
ATOM   4326  HB3 ASP A 274       6.982  16.670  17.551  1.00 79.06           H  
ATOM   4327  O   ASP A 274       5.256  18.733  17.145  1.00 79.06           O  
ATOM   4328  CG  ASP A 274       7.874  17.646  19.245  1.00 79.06           C  
ATOM   4329  OD1 ASP A 274       7.545  18.780  19.673  1.00 79.06           O  
ATOM   4330  OD2 ASP A 274       9.058  17.258  19.213  1.00 79.06           O  
ATOM   4331  N   PRO A 275       4.596  19.478  19.168  1.00 79.69           N  
ATOM   4332  CA  PRO A 275       4.242  20.812  18.692  1.00 79.69           C  
ATOM   4333  HA  PRO A 275       3.413  20.723  17.990  1.00 79.69           H  
ATOM   4334  C   PRO A 275       5.402  21.542  18.006  1.00 79.69           C  
ATOM   4335  CB  PRO A 275       3.786  21.581  19.938  1.00 79.69           C  
ATOM   4336  HB2 PRO A 275       2.957  22.252  19.714  1.00 79.69           H  
ATOM   4337  HB3 PRO A 275       4.622  22.141  20.357  1.00 79.69           H  
ATOM   4338  O   PRO A 275       5.164  22.406  17.165  1.00 79.69           O  
ATOM   4339  CG  PRO A 275       3.375  20.490  20.923  1.00 79.69           C  
ATOM   4340  HG2 PRO A 275       2.356  20.168  20.709  1.00 79.69           H  
ATOM   4341  HG3 PRO A 275       3.466  20.818  21.959  1.00 79.69           H  
ATOM   4342  CD  PRO A 275       4.347  19.366  20.597  1.00 79.69           C  
ATOM   4343  HD2 PRO A 275       3.900  18.412  20.875  1.00 79.69           H  
ATOM   4344  HD3 PRO A 275       5.283  19.511  21.137  1.00 79.69           H  
ATOM   4345  N   SER A 276       6.655  21.206  18.339  1.00 76.94           N  
ATOM   4346  H   SER A 276       6.796  20.424  18.962  1.00 76.94           H  
ATOM   4347  CA  SER A 276       7.841  21.842  17.752  1.00 76.94           C  
ATOM   4348  HA  SER A 276       7.689  22.921  17.763  1.00 76.94           H  
ATOM   4349  C   SER A 276       8.091  21.447  16.294  1.00 76.94           C  
ATOM   4350  CB  SER A 276       9.078  21.541  18.603  1.00 76.94           C  
ATOM   4351  HB2 SER A 276       9.891  22.182  18.264  1.00 76.94           H  
ATOM   4352  HB3 SER A 276       8.868  21.774  19.647  1.00 76.94           H  
ATOM   4353  O   SER A 276       8.744  22.189  15.563  1.00 76.94           O  
ATOM   4354  OG  SER A 276       9.496  20.197  18.495  1.00 76.94           O  
ATOM   4355  HG  SER A 276       8.899  19.623  18.981  1.00 76.94           H  
ATOM   4356  N   ASN A 277       7.538  20.312  15.856  1.00 78.50           N  
ATOM   4357  H   ASN A 277       6.978  19.780  16.507  1.00 78.50           H  
ATOM   4358  CA  ASN A 277       7.659  19.798  14.491  1.00 78.50           C  
ATOM   4359  HA  ASN A 277       8.438  20.353  13.969  1.00 78.50           H  
ATOM   4360  C   ASN A 277       6.379  20.005  13.669  1.00 78.50           C  
ATOM   4361  CB  ASN A 277       8.090  18.325  14.560  1.00 78.50           C  
ATOM   4362  HB2 ASN A 277       7.399  17.774  15.198  1.00 78.50           H  
ATOM   4363  HB3 ASN A 277       8.055  17.884  13.564  1.00 78.50           H  
ATOM   4364  O   ASN A 277       6.256  19.466  12.565  1.00 78.50           O  
ATOM   4365  CG  ASN A 277       9.510  18.176  15.068  1.00 78.50           C  
ATOM   4366  ND2 ASN A 277       9.737  17.349  16.059  1.00 78.50           N  
ATOM   4367 HD21 ASN A 277       8.965  16.986  16.600  1.00 78.50           H  
ATOM   4368 HD22 ASN A 277      10.632  17.447  16.516  1.00 78.50           H  
ATOM   4369  OD1 ASN A 277      10.444  18.782  14.563  1.00 78.50           O  
ATOM   4370  N   ARG A 278       5.414  20.767  14.195  1.00 84.69           N  
ATOM   4371  H   ARG A 278       5.575  21.203  15.092  1.00 84.69           H  
ATOM   4372  CA  ARG A 278       4.134  20.981  13.530  1.00 84.69           C  
ATOM   4373  HA  ARG A 278       3.796  20.008  13.175  1.00 84.69           H  
ATOM   4374  C   ARG A 278       4.299  21.889  12.312  1.00 84.69           C  
ATOM   4375  CB  ARG A 278       3.095  21.482  14.541  1.00 84.69           C  
ATOM   4376  HB2 ARG A 278       3.173  20.878  15.445  1.00 84.69           H  
ATOM   4377  HB3 ARG A 278       3.295  22.522  14.798  1.00 84.69           H  
ATOM   4378  O   ARG A 278       4.925  22.943  12.369  1.00 84.69           O  
ATOM   4379  CG  ARG A 278       1.674  21.336  13.982  1.00 84.69           C  
ATOM   4380  HG2 ARG A 278       1.535  22.018  13.143  1.00 84.69           H  
ATOM   4381  HG3 ARG A 278       1.522  20.313  13.639  1.00 84.69           H  
ATOM   4382  CD  ARG A 278       0.642  21.647  15.066  1.00 84.69           C  
ATOM   4383  HD2 ARG A 278       0.798  20.965  15.902  1.00 84.69           H  
ATOM   4384  HD3 ARG A 278       0.786  22.673  15.405  1.00 84.69           H  
ATOM   4385  NE  ARG A 278      -0.728  21.473  14.555  1.00 84.69           N  
ATOM   4386  HE  ARG A 278      -0.828  20.933  13.707  1.00 84.69           H  
ATOM   4387  NH1 ARG A 278      -1.842  22.337  16.363  1.00 84.69           N  
ATOM   4388 HH11 ARG A 278      -2.713  22.589  16.807  1.00 84.69           H  
ATOM   4389 HH12 ARG A 278      -0.956  22.414  16.842  1.00 84.69           H  
ATOM   4390  NH2 ARG A 278      -2.994  21.637  14.580  1.00 84.69           N  
ATOM   4391 HH21 ARG A 278      -3.027  21.189  13.676  1.00 84.69           H  
ATOM   4392 HH22 ARG A 278      -3.861  21.891  15.032  1.00 84.69           H  
ATOM   4393  CZ  ARG A 278      -1.845  21.813  15.168  1.00 84.69           C  
ATOM   4394  N   SER A 279       3.712  21.470  11.200  1.00 89.25           N  
ATOM   4395  H   SER A 279       3.218  20.590  11.235  1.00 89.25           H  
ATOM   4396  CA  SER A 279       3.618  22.230   9.955  1.00 89.25           C  
ATOM   4397  HA  SER A 279       3.692  23.295  10.173  1.00 89.25           H  
ATOM   4398  C   SER A 279       2.262  21.967   9.299  1.00 89.25           C  
ATOM   4399  CB  SER A 279       4.769  21.839   9.017  1.00 89.25           C  
ATOM   4400  HB2 SER A 279       5.711  21.861   9.565  1.00 89.25           H  
ATOM   4401  HB3 SER A 279       4.826  22.564   8.204  1.00 89.25           H  
ATOM   4402  O   SER A 279       1.542  21.055   9.702  1.00 89.25           O  
ATOM   4403  OG  SER A 279       4.563  20.552   8.463  1.00 89.25           O  
ATOM   4404  HG  SER A 279       4.496  19.929   9.190  1.00 89.25           H  
ATOM   4405  N   PHE A 280       1.928  22.706   8.241  1.00 93.31           N  
ATOM   4406  H   PHE A 280       2.492  23.505   7.991  1.00 93.31           H  
ATOM   4407  CA  PHE A 280       0.734  22.430   7.428  1.00 93.31           C  
ATOM   4408  HA  PHE A 280      -0.148  22.441   8.068  1.00 93.31           H  
ATOM   4409  C   PHE A 280       0.753  21.057   6.737  1.00 93.31           C  
ATOM   4410  CB  PHE A 280       0.598  23.534   6.377  1.00 93.31           C  
ATOM   4411  HB2 PHE A 280      -0.250  23.305   5.731  1.00 93.31           H  
ATOM   4412  HB3 PHE A 280       1.492  23.543   5.753  1.00 93.31           H  
ATOM   4413  O   PHE A 280      -0.281  20.581   6.277  1.00 93.31           O  
ATOM   4414  CG  PHE A 280       0.365  24.909   6.962  1.00 93.31           C  
ATOM   4415  CD1 PHE A 280      -0.784  25.146   7.740  1.00 93.31           C  
ATOM   4416  HD1 PHE A 280      -1.502  24.356   7.908  1.00 93.31           H  
ATOM   4417  CD2 PHE A 280       1.290  25.945   6.734  1.00 93.31           C  
ATOM   4418  HD2 PHE A 280       2.172  25.769   6.136  1.00 93.31           H  
ATOM   4419  CE1 PHE A 280      -1.006  26.417   8.292  1.00 93.31           C  
ATOM   4420  HE1 PHE A 280      -1.867  26.606   8.915  1.00 93.31           H  
ATOM   4421  CE2 PHE A 280       1.058  27.220   7.274  1.00 93.31           C  
ATOM   4422  HE2 PHE A 280       1.766  28.022   7.120  1.00 93.31           H  
ATOM   4423  CZ  PHE A 280      -0.090  27.452   8.046  1.00 93.31           C  
ATOM   4424  HZ  PHE A 280      -0.257  28.426   8.482  1.00 93.31           H  
ATOM   4425  N   PHE A 281       1.922  20.412   6.663  1.00 96.06           N  
ATOM   4426  H   PHE A 281       2.739  20.845   7.067  1.00 96.06           H  
ATOM   4427  CA  PHE A 281       2.077  19.081   6.080  1.00 96.06           C  
ATOM   4428  HA  PHE A 281       1.250  18.896   5.394  1.00 96.06           H  
ATOM   4429  C   PHE A 281       2.032  17.960   7.121  1.00 96.06           C  
ATOM   4430  CB  PHE A 281       3.380  19.022   5.267  1.00 96.06           C  
ATOM   4431  HB2 PHE A 281       4.222  19.059   5.958  1.00 96.06           H  
ATOM   4432  HB3 PHE A 281       3.424  18.065   4.747  1.00 96.06           H  
ATOM   4433  O   PHE A 281       2.103  16.804   6.721  1.00 96.06           O  
ATOM   4434  CG  PHE A 281       3.525  20.125   4.238  1.00 96.06           C  
ATOM   4435  CD1 PHE A 281       2.611  20.219   3.174  1.00 96.06           C  
ATOM   4436  HD1 PHE A 281       1.817  19.494   3.071  1.00 96.06           H  
ATOM   4437  CD2 PHE A 281       4.549  21.083   4.363  1.00 96.06           C  
ATOM   4438  HD2 PHE A 281       5.244  21.024   5.188  1.00 96.06           H  
ATOM   4439  CE1 PHE A 281       2.705  21.274   2.253  1.00 96.06           C  
ATOM   4440  HE1 PHE A 281       1.977  21.362   1.461  1.00 96.06           H  
ATOM   4441  CE2 PHE A 281       4.657  22.126   3.426  1.00 96.06           C  
ATOM   4442  HE2 PHE A 281       5.434  22.870   3.527  1.00 96.06           H  
ATOM   4443  CZ  PHE A 281       3.732  22.223   2.372  1.00 96.06           C  
ATOM   4444  HZ  PHE A 281       3.796  23.035   1.662  1.00 96.06           H  
ATOM   4445  N   SER A 282       1.938  18.269   8.424  1.00 95.50           N  
ATOM   4446  H   SER A 282       1.820  19.235   8.693  1.00 95.50           H  
ATOM   4447  CA  SER A 282       2.031  17.271   9.505  1.00 95.50           C  
ATOM   4448  HA  SER A 282       3.021  16.816   9.478  1.00 95.50           H  
ATOM   4449  C   SER A 282       1.019  16.140   9.352  1.00 95.50           C  
ATOM   4450  CB  SER A 282       1.863  17.930  10.875  1.00 95.50           C  
ATOM   4451  HB2 SER A 282       1.705  17.165  11.636  1.00 95.50           H  
ATOM   4452  HB3 SER A 282       1.003  18.599  10.865  1.00 95.50           H  
ATOM   4453  O   SER A 282       1.401  14.980   9.456  1.00 95.50           O  
ATOM   4454  OG  SER A 282       3.048  18.650  11.176  1.00 95.50           O  
ATOM   4455  HG  SER A 282       3.575  18.076  11.737  1.00 95.50           H  
ATOM   4456  N   GLU A 283      -0.226  16.464   9.005  1.00 96.19           N  
ATOM   4457  H   GLU A 283      -0.496  17.436   8.958  1.00 96.19           H  
ATOM   4458  CA  GLU A 283      -1.254  15.448   8.772  1.00 96.19           C  
ATOM   4459  HA  GLU A 283      -1.266  14.761   9.618  1.00 96.19           H  
ATOM   4460  C   GLU A 283      -0.979  14.616   7.508  1.00 96.19           C  
ATOM   4461  CB  GLU A 283      -2.615  16.144   8.708  1.00 96.19           C  
ATOM   4462  HB2 GLU A 283      -2.682  16.745   7.801  1.00 96.19           H  
ATOM   4463  HB3 GLU A 283      -2.719  16.794   9.577  1.00 96.19           H  
ATOM   4464  O   GLU A 283      -1.117  13.396   7.504  1.00 96.19           O  
ATOM   4465  CG  GLU A 283      -3.731  15.098   8.730  1.00 96.19           C  
ATOM   4466  HG2 GLU A 283      -3.640  14.463   7.848  1.00 96.19           H  
ATOM   4467  HG3 GLU A 283      -3.610  14.472   9.614  1.00 96.19           H  
ATOM   4468  CD  GLU A 283      -5.131  15.700   8.744  1.00 96.19           C  
ATOM   4469  OE1 GLU A 283      -6.078  14.900   8.585  1.00 96.19           O  
ATOM   4470  OE2 GLU A 283      -5.292  16.931   8.883  1.00 96.19           O  
ATOM   4471  N   ILE A 284      -0.512  15.254   6.431  1.00 97.94           N  
ATOM   4472  H   ILE A 284      -0.355  16.250   6.498  1.00 97.94           H  
ATOM   4473  CA  ILE A 284      -0.188  14.555   5.179  1.00 97.94           C  
ATOM   4474  HA  ILE A 284      -1.064  13.989   4.860  1.00 97.94           H  
ATOM   4475  C   ILE A 284       0.932  13.537   5.409  1.00 97.94           C  
ATOM   4476  CB  ILE A 284       0.182  15.558   4.064  1.00 97.94           C  
ATOM   4477  HB  ILE A 284       1.021  16.168   4.399  1.00 97.94           H  
ATOM   4478  O   ILE A 284       0.836  12.400   4.954  1.00 97.94           O  
ATOM   4479  CG1 ILE A 284      -1.013  16.484   3.746  1.00 97.94           C  
ATOM   4480 HG12 ILE A 284      -1.780  15.892   3.247  1.00 97.94           H  
ATOM   4481 HG13 ILE A 284      -1.442  16.881   4.666  1.00 97.94           H  
ATOM   4482  CG2 ILE A 284       0.605  14.805   2.787  1.00 97.94           C  
ATOM   4483 HG21 ILE A 284       1.468  14.167   2.977  1.00 97.94           H  
ATOM   4484 HG22 ILE A 284      -0.211  14.176   2.430  1.00 97.94           H  
ATOM   4485 HG23 ILE A 284       0.889  15.506   2.003  1.00 97.94           H  
ATOM   4486  CD1 ILE A 284      -0.675  17.682   2.854  1.00 97.94           C  
ATOM   4487 HD11 ILE A 284      -0.210  17.366   1.920  1.00 97.94           H  
ATOM   4488 HD12 ILE A 284      -1.594  18.216   2.616  1.00 97.94           H  
ATOM   4489 HD13 ILE A 284      -0.010  18.354   3.396  1.00 97.94           H  
ATOM   4490  N   ILE A 285       1.990  13.928   6.124  1.00 97.62           N  
ATOM   4491  H   ILE A 285       1.996  14.866   6.499  1.00 97.62           H  
ATOM   4492  CA  ILE A 285       3.130  13.041   6.375  1.00 97.62           C  
ATOM   4493  HA  ILE A 285       3.307  12.487   5.453  1.00 97.62           H  
ATOM   4494  C   ILE A 285       2.846  11.984   7.446  1.00 97.62           C  
ATOM   4495  CB  ILE A 285       4.422  13.820   6.703  1.00 97.62           C  
ATOM   4496  HB  ILE A 285       5.222  13.089   6.819  1.00 97.62           H  
ATOM   4497  O   ILE A 285       3.554  10.977   7.466  1.00 97.62           O  
ATOM   4498  CG1 ILE A 285       4.299  14.581   8.040  1.00 97.62           C  
ATOM   4499 HG12 ILE A 285       3.445  15.256   7.983  1.00 97.62           H  
ATOM   4500 HG13 ILE A 285       4.107  13.869   8.843  1.00 97.62           H  
ATOM   4501  CG2 ILE A 285       4.808  14.728   5.522  1.00 97.62           C  
ATOM   4502 HG21 ILE A 285       4.105  15.557   5.443  1.00 97.62           H  
ATOM   4503 HG22 ILE A 285       4.783  14.156   4.595  1.00 97.62           H  
ATOM   4504 HG23 ILE A 285       5.815  15.120   5.665  1.00 97.62           H  
ATOM   4505  CD1 ILE A 285       5.519  15.408   8.448  1.00 97.62           C  
ATOM   4506 HD11 ILE A 285       5.334  15.860   9.422  1.00 97.62           H  
ATOM   4507 HD12 ILE A 285       5.703  16.202   7.724  1.00 97.62           H  
ATOM   4508 HD13 ILE A 285       6.390  14.757   8.521  1.00 97.62           H  
ATOM   4509  N   SER A 286       1.864  12.207   8.328  1.00 96.75           N  
ATOM   4510  H   SER A 286       1.339  13.069   8.281  1.00 96.75           H  
ATOM   4511  CA  SER A 286       1.453  11.243   9.354  1.00 96.75           C  
ATOM   4512  HA  SER A 286       2.333  10.685   9.673  1.00 96.75           H  
ATOM   4513  C   SER A 286       0.447  10.216   8.835  1.00 96.75           C  
ATOM   4514  CB  SER A 286       0.897  11.956  10.593  1.00 96.75           C  
ATOM   4515  HB2 SER A 286       0.790  11.230  11.399  1.00 96.75           H  
ATOM   4516  HB3 SER A 286       1.595  12.730  10.911  1.00 96.75           H  
ATOM   4517  O   SER A 286       0.358   9.130   9.411  1.00 96.75           O  
ATOM   4518  OG  SER A 286      -0.362  12.531  10.335  1.00 96.75           O  
ATOM   4519  HG  SER A 286      -0.666  12.981  11.126  1.00 96.75           H  
ATOM   4520  N   SER A 287      -0.258  10.513   7.736  1.00 98.00           N  
ATOM   4521  H   SER A 287      -0.245  11.472   7.419  1.00 98.00           H  
ATOM   4522  CA  SER A 287      -1.157   9.578   7.057  1.00 98.00           C  
ATOM   4523  HA  SER A 287      -2.030   9.425   7.691  1.00 98.00           H  
ATOM   4524  C   SER A 287      -0.475   8.229   6.819  1.00 98.00           C  
ATOM   4525  CB  SER A 287      -1.634  10.172   5.728  1.00 98.00           C  
ATOM   4526  HB2 SER A 287      -2.223  11.067   5.928  1.00 98.00           H  
ATOM   4527  HB3 SER A 287      -0.771  10.447   5.121  1.00 98.00           H  
ATOM   4528  O   SER A 287       0.514   8.121   6.089  1.00 98.00           O  
ATOM   4529  OG  SER A 287      -2.418   9.228   5.015  1.00 98.00           O  
ATOM   4530  HG  SER A 287      -1.804   8.608   4.615  1.00 98.00           H  
ATOM   4531  N   ILE A 288      -1.030   7.173   7.414  1.00 98.44           N  
ATOM   4532  H   ILE A 288      -1.857   7.313   7.977  1.00 98.44           H  
ATOM   4533  CA  ILE A 288      -0.472   5.826   7.291  1.00 98.44           C  
ATOM   4534  HA  ILE A 288       0.613   5.891   7.369  1.00 98.44           H  
ATOM   4535  C   ILE A 288      -0.819   5.281   5.911  1.00 98.44           C  
ATOM   4536  CB  ILE A 288      -0.972   4.920   8.427  1.00 98.44           C  
ATOM   4537  HB  ILE A 288      -2.059   4.998   8.460  1.00 98.44           H  
ATOM   4538  O   ILE A 288      -1.983   5.231   5.532  1.00 98.44           O  
ATOM   4539  CG1 ILE A 288      -0.380   5.394   9.769  1.00 98.44           C  
ATOM   4540 HG12 ILE A 288       0.650   5.047   9.857  1.00 98.44           H  
ATOM   4541 HG13 ILE A 288      -0.352   6.483   9.809  1.00 98.44           H  
ATOM   4542  CG2 ILE A 288      -0.571   3.452   8.183  1.00 98.44           C  
ATOM   4543 HG21 ILE A 288      -1.087   3.055   7.308  1.00 98.44           H  
ATOM   4544 HG22 ILE A 288       0.505   3.379   8.026  1.00 98.44           H  
ATOM   4545 HG23 ILE A 288      -0.850   2.821   9.026  1.00 98.44           H  
ATOM   4546  CD1 ILE A 288      -1.184   4.899  10.970  1.00 98.44           C  
ATOM   4547 HD11 ILE A 288      -0.696   5.224  11.889  1.00 98.44           H  
ATOM   4548 HD12 ILE A 288      -2.193   5.309  10.933  1.00 98.44           H  
ATOM   4549 HD13 ILE A 288      -1.232   3.810  10.959  1.00 98.44           H  
ATOM   4550  N   SER A 289       0.192   4.856   5.168  1.00 97.94           N  
ATOM   4551  H   SER A 289       1.117   4.939   5.567  1.00 97.94           H  
ATOM   4552  CA  SER A 289       0.055   4.276   3.831  1.00 97.94           C  
ATOM   4553  HA  SER A 289      -0.865   4.649   3.381  1.00 97.94           H  
ATOM   4554  C   SER A 289      -0.060   2.751   3.829  1.00 97.94           C  
ATOM   4555  CB  SER A 289       1.208   4.753   2.946  1.00 97.94           C  
ATOM   4556  HB2 SER A 289       1.132   4.271   1.972  1.00 97.94           H  
ATOM   4557  HB3 SER A 289       1.116   5.830   2.807  1.00 97.94           H  
ATOM   4558  O   SER A 289      -0.651   2.200   2.903  1.00 97.94           O  
ATOM   4559  OG  SER A 289       2.481   4.479   3.494  1.00 97.94           O  
ATOM   4560  HG  SER A 289       2.467   4.560   4.450  1.00 97.94           H  
ATOM   4561  N   ASP A 290       0.455   2.079   4.861  1.00 98.31           N  
ATOM   4562  H   ASP A 290       0.935   2.593   5.586  1.00 98.31           H  
ATOM   4563  CA  ASP A 290       0.385   0.624   5.006  1.00 98.31           C  
ATOM   4564  HA  ASP A 290      -0.569   0.282   4.605  1.00 98.31           H  
ATOM   4565  C   ASP A 290       0.463   0.209   6.483  1.00 98.31           C  
ATOM   4566  CB  ASP A 290       1.514  -0.015   4.181  1.00 98.31           C  
ATOM   4567  HB2 ASP A 290       2.469   0.192   4.665  1.00 98.31           H  
ATOM   4568  HB3 ASP A 290       1.535   0.448   3.195  1.00 98.31           H  
ATOM   4569  O   ASP A 290       1.118   0.872   7.300  1.00 98.31           O  
ATOM   4570  CG  ASP A 290       1.367  -1.524   3.970  1.00 98.31           C  
ATOM   4571  OD1 ASP A 290       0.229  -2.049   4.037  1.00 98.31           O  
ATOM   4572  OD2 ASP A 290       2.419  -2.148   3.708  1.00 98.31           O  
ATOM   4573  N   VAL A 291      -0.199  -0.899   6.815  1.00 98.31           N  
ATOM   4574  H   VAL A 291      -0.592  -1.441   6.059  1.00 98.31           H  
ATOM   4575  CA  VAL A 291      -0.205  -1.517   8.146  1.00 98.31           C  
ATOM   4576  HA  VAL A 291       0.651  -1.125   8.696  1.00 98.31           H  
ATOM   4577  C   VAL A 291      -0.016  -3.021   8.000  1.00 98.31           C  
ATOM   4578  CB  VAL A 291      -1.467  -1.158   8.959  1.00 98.31           C  
ATOM   4579  HB  VAL A 291      -1.523  -0.071   9.017  1.00 98.31           H  
ATOM   4580  O   VAL A 291      -0.690  -3.660   7.192  1.00 98.31           O  
ATOM   4581  CG1 VAL A 291      -2.782  -1.668   8.355  1.00 98.31           C  
ATOM   4582 HG11 VAL A 291      -2.827  -1.408   7.298  1.00 98.31           H  
ATOM   4583 HG12 VAL A 291      -2.851  -2.752   8.445  1.00 98.31           H  
ATOM   4584 HG13 VAL A 291      -3.627  -1.210   8.869  1.00 98.31           H  
ATOM   4585  CG2 VAL A 291      -1.377  -1.696  10.394  1.00 98.31           C  
ATOM   4586 HG21 VAL A 291      -2.192  -1.284  10.989  1.00 98.31           H  
ATOM   4587 HG22 VAL A 291      -0.429  -1.409  10.848  1.00 98.31           H  
ATOM   4588 HG23 VAL A 291      -1.453  -2.783  10.398  1.00 98.31           H  
ATOM   4589  N   LYS A 292       0.932  -3.571   8.766  1.00 97.75           N  
ATOM   4590  H   LYS A 292       1.455  -2.956   9.372  1.00 97.75           H  
ATOM   4591  CA  LYS A 292       1.320  -4.980   8.695  1.00 97.75           C  
ATOM   4592  HA  LYS A 292       0.497  -5.517   8.223  1.00 97.75           H  
ATOM   4593  C   LYS A 292       1.514  -5.612  10.061  1.00 97.75           C  
ATOM   4594  CB  LYS A 292       2.574  -5.150   7.816  1.00 97.75           C  
ATOM   4595  HB2 LYS A 292       2.960  -6.162   7.935  1.00 97.75           H  
ATOM   4596  HB3 LYS A 292       3.340  -4.454   8.158  1.00 97.75           H  
ATOM   4597  O   LYS A 292       2.427  -5.221  10.790  1.00 97.75           O  
ATOM   4598  CG  LYS A 292       2.317  -4.906   6.320  1.00 97.75           C  
ATOM   4599  HG2 LYS A 292       1.808  -3.954   6.173  1.00 97.75           H  
ATOM   4600  HG3 LYS A 292       3.276  -4.858   5.803  1.00 97.75           H  
ATOM   4601  CD  LYS A 292       1.503  -6.053   5.720  1.00 97.75           C  
ATOM   4602  HD2 LYS A 292       2.155  -6.911   5.560  1.00 97.75           H  
ATOM   4603  HD3 LYS A 292       0.726  -6.355   6.424  1.00 97.75           H  
ATOM   4604  CE  LYS A 292       0.818  -5.665   4.420  1.00 97.75           C  
ATOM   4605  HE2 LYS A 292       1.561  -5.516   3.638  1.00 97.75           H  
ATOM   4606  HE3 LYS A 292       0.295  -4.722   4.581  1.00 97.75           H  
ATOM   4607  NZ  LYS A 292      -0.138  -6.748   4.104  1.00 97.75           N  
ATOM   4608  HZ1 LYS A 292       0.351  -7.602   3.874  1.00 97.75           H  
ATOM   4609  HZ2 LYS A 292      -0.655  -6.960   4.945  1.00 97.75           H  
ATOM   4610  HZ3 LYS A 292      -0.793  -6.481   3.384  1.00 97.75           H  
ATOM   4611  N   PHE A 293       0.750  -6.646  10.394  1.00 98.12           N  
ATOM   4612  H   PHE A 293       0.012  -6.912   9.760  1.00 98.12           H  
ATOM   4613  CA  PHE A 293       1.084  -7.498  11.539  1.00 98.12           C  
ATOM   4614  HA  PHE A 293       1.244  -6.861  12.409  1.00 98.12           H  
ATOM   4615  C   PHE A 293       2.381  -8.272  11.294  1.00 98.12           C  
ATOM   4616  CB  PHE A 293      -0.057  -8.455  11.876  1.00 98.12           C  
ATOM   4617  HB2 PHE A 293      -0.378  -8.961  10.965  1.00 98.12           H  
ATOM   4618  HB3 PHE A 293       0.313  -9.216  12.562  1.00 98.12           H  
ATOM   4619  O   PHE A 293       2.688  -8.674  10.173  1.00 98.12           O  
ATOM   4620  CG  PHE A 293      -1.237  -7.778  12.537  1.00 98.12           C  
ATOM   4621  CD1 PHE A 293      -1.171  -7.409  13.895  1.00 98.12           C  
ATOM   4622  HD1 PHE A 293      -0.272  -7.593  14.465  1.00 98.12           H  
ATOM   4623  CD2 PHE A 293      -2.405  -7.526  11.797  1.00 98.12           C  
ATOM   4624  HD2 PHE A 293      -2.454  -7.790  10.751  1.00 98.12           H  
ATOM   4625  CE1 PHE A 293      -2.284  -6.807  14.509  1.00 98.12           C  
ATOM   4626  HE1 PHE A 293      -2.252  -6.527  15.552  1.00 98.12           H  
ATOM   4627  CE2 PHE A 293      -3.519  -6.945  12.422  1.00 98.12           C  
ATOM   4628  HE2 PHE A 293      -4.421  -6.778  11.853  1.00 98.12           H  
ATOM   4629  CZ  PHE A 293      -3.461  -6.591  13.779  1.00 98.12           C  
ATOM   4630  HZ  PHE A 293      -4.325  -6.159  14.262  1.00 98.12           H  
ATOM   4631  N   SER A 294       3.142  -8.492  12.363  1.00 97.94           N  
ATOM   4632  H   SER A 294       2.831  -8.143  13.258  1.00 97.94           H  
ATOM   4633  CA  SER A 294       4.254  -9.438  12.353  1.00 97.94           C  
ATOM   4634  HA  SER A 294       4.876  -9.239  11.480  1.00 97.94           H  
ATOM   4635  C   SER A 294       3.722 -10.870  12.238  1.00 97.94           C  
ATOM   4636  CB  SER A 294       5.108  -9.210  13.603  1.00 97.94           C  
ATOM   4637  HB2 SER A 294       5.299  -8.139  13.681  1.00 97.94           H  
ATOM   4638  HB3 SER A 294       6.077  -9.693  13.477  1.00 97.94           H  
ATOM   4639  O   SER A 294       2.600 -11.147  12.665  1.00 97.94           O  
ATOM   4640  OG  SER A 294       4.503  -9.667  14.808  1.00 97.94           O  
ATOM   4641  HG  SER A 294       4.819 -10.560  14.968  1.00 97.94           H  
ATOM   4642  N   HIS A 295       4.513 -11.814  11.730  1.00 95.94           N  
ATOM   4643  H   HIS A 295       5.456 -11.572  11.460  1.00 95.94           H  
ATOM   4644  CA  HIS A 295       4.089 -13.213  11.571  1.00 95.94           C  
ATOM   4645  HA  HIS A 295       3.215 -13.247  10.921  1.00 95.94           H  
ATOM   4646  C   HIS A 295       3.702 -13.854  12.914  1.00 95.94           C  
ATOM   4647  CB  HIS A 295       5.223 -14.016  10.920  1.00 95.94           C  
ATOM   4648  HB2 HIS A 295       4.905 -15.053  10.818  1.00 95.94           H  
ATOM   4649  HB3 HIS A 295       6.097 -13.997  11.571  1.00 95.94           H  
ATOM   4650  O   HIS A 295       2.763 -14.642  13.011  1.00 95.94           O  
ATOM   4651  CG  HIS A 295       5.630 -13.507   9.562  1.00 95.94           C  
ATOM   4652  CD2 HIS A 295       5.154 -13.924   8.350  1.00 95.94           C  
ATOM   4653  HD2 HIS A 295       4.397 -14.677   8.190  1.00 95.94           H  
ATOM   4654  ND1 HIS A 295       6.580 -12.546   9.312  1.00 95.94           N  
ATOM   4655  HD1 HIS A 295       7.090 -12.033  10.016  1.00 95.94           H  
ATOM   4656  CE1 HIS A 295       6.680 -12.390   7.984  1.00 95.94           C  
ATOM   4657  HE1 HIS A 295       7.352 -11.707   7.487  1.00 95.94           H  
ATOM   4658  NE2 HIS A 295       5.830 -13.216   7.352  1.00 95.94           N  
ATOM   4659  N   SER A 296       4.393 -13.466  13.986  1.00 94.56           N  
ATOM   4660  H   SER A 296       5.197 -12.879  13.819  1.00 94.56           H  
ATOM   4661  CA  SER A 296       4.054 -13.846  15.363  1.00 94.56           C  
ATOM   4662  HA  SER A 296       3.980 -14.933  15.412  1.00 94.56           H  
ATOM   4663  C   SER A 296       2.714 -13.286  15.873  1.00 94.56           C  
ATOM   4664  CB  SER A 296       5.189 -13.403  16.293  1.00 94.56           C  
ATOM   4665  HB2 SER A 296       6.062 -14.028  16.109  1.00 94.56           H  
ATOM   4666  HB3 SER A 296       4.882 -13.532  17.331  1.00 94.56           H  
ATOM   4667  O   SER A 296       2.200 -13.770  16.881  1.00 94.56           O  
ATOM   4668  OG  SER A 296       5.544 -12.048  16.061  1.00 94.56           O  
ATOM   4669  HG  SER A 296       6.144 -12.050  15.311  1.00 94.56           H  
ATOM   4670  N   GLY A 297       2.155 -12.254  15.235  1.00 96.38           N  
ATOM   4671  H   GLY A 297       2.557 -11.958  14.357  1.00 96.38           H  
ATOM   4672  CA  GLY A 297       0.965 -11.520  15.683  1.00 96.38           C  
ATOM   4673  HA2 GLY A 297       0.179 -12.230  15.938  1.00 96.38           H  
ATOM   4674  HA3 GLY A 297       0.609 -10.895  14.863  1.00 96.38           H  
ATOM   4675  C   GLY A 297       1.195 -10.611  16.896  1.00 96.38           C  
ATOM   4676  O   GLY A 297       0.301  -9.889  17.313  1.00 96.38           O  
ATOM   4677  N   ARG A 298       2.394 -10.604  17.489  1.00 96.12           N  
ATOM   4678  H   ARG A 298       3.114 -11.200  17.106  1.00 96.12           H  
ATOM   4679  CA  ARG A 298       2.678  -9.767  18.664  1.00 96.12           C  
ATOM   4680  HA  ARG A 298       1.823  -9.809  19.338  1.00 96.12           H  
ATOM   4681  C   ARG A 298       2.848  -8.291  18.308  1.00 96.12           C  
ATOM   4682  CB  ARG A 298       3.913 -10.317  19.383  1.00 96.12           C  
ATOM   4683  HB2 ARG A 298       3.696 -11.323  19.741  1.00 96.12           H  
ATOM   4684  HB3 ARG A 298       4.753 -10.361  18.690  1.00 96.12           H  
ATOM   4685  O   ARG A 298       2.494  -7.423  19.109  1.00 96.12           O  
ATOM   4686  CG  ARG A 298       4.281  -9.416  20.566  1.00 96.12           C  
ATOM   4687  HG2 ARG A 298       4.612  -8.445  20.199  1.00 96.12           H  
ATOM   4688  HG3 ARG A 298       3.412  -9.277  21.208  1.00 96.12           H  
ATOM   4689  CD  ARG A 298       5.416 -10.005  21.383  1.00 96.12           C  
ATOM   4690  HD2 ARG A 298       5.078 -10.929  21.853  1.00 96.12           H  
ATOM   4691  HD3 ARG A 298       6.258 -10.214  20.724  1.00 96.12           H  
ATOM   4692  NE  ARG A 298       5.812  -9.029  22.401  1.00 96.12           N  
ATOM   4693  HE  ARG A 298       5.360  -8.126  22.382  1.00 96.12           H  
ATOM   4694  NH1 ARG A 298       7.496 -10.234  23.384  1.00 96.12           N  
ATOM   4695 HH11 ARG A 298       8.278 -10.268  24.022  1.00 96.12           H  
ATOM   4696 HH12 ARG A 298       7.319 -10.976  22.722  1.00 96.12           H  
ATOM   4697  NH2 ARG A 298       7.001  -8.134  24.057  1.00 96.12           N  
ATOM   4698 HH21 ARG A 298       6.448  -7.310  23.869  1.00 96.12           H  
ATOM   4699 HH22 ARG A 298       7.702  -8.145  24.783  1.00 96.12           H  
ATOM   4700  CZ  ARG A 298       6.774  -9.150  23.281  1.00 96.12           C  
ATOM   4701  N   TYR A 299       3.457  -8.024  17.160  1.00 97.75           N  
ATOM   4702  H   TYR A 299       3.633  -8.777  16.509  1.00 97.75           H  
ATOM   4703  CA  TYR A 299       3.811  -6.682  16.734  1.00 97.75           C  
ATOM   4704  HA  TYR A 299       3.570  -5.983  17.535  1.00 97.75           H  
ATOM   4705  C   TYR A 299       2.991  -6.268  15.523  1.00 97.75           C  
ATOM   4706  CB  TYR A 299       5.318  -6.572  16.465  1.00 97.75           C  
ATOM   4707  HB2 TYR A 299       5.547  -5.548  16.172  1.00 97.75           H  
ATOM   4708  HB3 TYR A 299       5.582  -7.212  15.623  1.00 97.75           H  
ATOM   4709  O   TYR A 299       2.476  -7.091  14.767  1.00 97.75           O  
ATOM   4710  CG  TYR A 299       6.190  -6.932  17.650  1.00 97.75           C  
ATOM   4711  CD1 TYR A 299       6.364  -6.004  18.693  1.00 97.75           C  
ATOM   4712  HD1 TYR A 299       5.881  -5.040  18.637  1.00 97.75           H  
ATOM   4713  CD2 TYR A 299       6.813  -8.193  17.714  1.00 97.75           C  
ATOM   4714  HD2 TYR A 299       6.658  -8.909  16.920  1.00 97.75           H  
ATOM   4715  CE1 TYR A 299       7.148  -6.337  19.811  1.00 97.75           C  
ATOM   4716  HE1 TYR A 299       7.256  -5.628  20.619  1.00 97.75           H  
ATOM   4717  CE2 TYR A 299       7.611  -8.525  18.826  1.00 97.75           C  
ATOM   4718  HE2 TYR A 299       8.096  -9.489  18.883  1.00 97.75           H  
ATOM   4719  OH  TYR A 299       8.535  -7.914  20.957  1.00 97.75           O  
ATOM   4720  HH  TYR A 299       8.589  -7.159  21.547  1.00 97.75           H  
ATOM   4721  CZ  TYR A 299       7.773  -7.599  19.878  1.00 97.75           C  
ATOM   4722  N   MET A 300       2.915  -4.963  15.333  1.00 97.44           N  
ATOM   4723  H   MET A 300       3.340  -4.355  16.019  1.00 97.44           H  
ATOM   4724  CA  MET A 300       2.328  -4.337  14.165  1.00 97.44           C  
ATOM   4725  HA  MET A 300       2.189  -5.069  13.369  1.00 97.44           H  
ATOM   4726  C   MET A 300       3.277  -3.259  13.672  1.00 97.44           C  
ATOM   4727  CB  MET A 300       0.966  -3.776  14.556  1.00 97.44           C  
ATOM   4728  HB2 MET A 300       0.304  -4.601  14.819  1.00 97.44           H  
ATOM   4729  HB3 MET A 300       1.095  -3.141  15.433  1.00 97.44           H  
ATOM   4730  O   MET A 300       3.842  -2.511  14.463  1.00 97.44           O  
ATOM   4731  CG  MET A 300       0.320  -2.966  13.435  1.00 97.44           C  
ATOM   4732  HG2 MET A 300       0.175  -3.609  12.567  1.00 97.44           H  
ATOM   4733  HG3 MET A 300       0.968  -2.137  13.150  1.00 97.44           H  
ATOM   4734  SD  MET A 300      -1.270  -2.282  13.921  1.00 97.44           S  
ATOM   4735  CE  MET A 300      -0.810  -1.220  15.321  1.00 97.44           C  
ATOM   4736  HE1 MET A 300      -1.649  -0.579  15.590  1.00 97.44           H  
ATOM   4737  HE2 MET A 300       0.047  -0.603  15.053  1.00 97.44           H  
ATOM   4738  HE3 MET A 300      -0.557  -1.833  16.187  1.00 97.44           H  
ATOM   4739  N   MET A 301       3.453  -3.182  12.367  1.00 98.12           N  
ATOM   4740  H   MET A 301       2.950  -3.826  11.773  1.00 98.12           H  
ATOM   4741  CA  MET A 301       4.243  -2.168  11.698  1.00 98.12           C  
ATOM   4742  HA  MET A 301       4.800  -1.592  12.437  1.00 98.12           H  
ATOM   4743  C   MET A 301       3.324  -1.225  10.938  1.00 98.12           C  
ATOM   4744  CB  MET A 301       5.253  -2.860  10.788  1.00 98.12           C  
ATOM   4745  HB2 MET A 301       4.753  -3.627  10.199  1.00 98.12           H  
ATOM   4746  HB3 MET A 301       6.018  -3.313  11.419  1.00 98.12           H  
ATOM   4747  O   MET A 301       2.352  -1.668  10.333  1.00 98.12           O  
ATOM   4748  CG  MET A 301       5.965  -1.899   9.853  1.00 98.12           C  
ATOM   4749  HG2 MET A 301       6.384  -1.093  10.456  1.00 98.12           H  
ATOM   4750  HG3 MET A 301       5.254  -1.478   9.142  1.00 98.12           H  
ATOM   4751  SD  MET A 301       7.297  -2.684   8.937  1.00 98.12           S  
ATOM   4752  CE  MET A 301       6.428  -3.942   7.976  1.00 98.12           C  
ATOM   4753  HE1 MET A 301       5.496  -3.547   7.572  1.00 98.12           H  
ATOM   4754  HE2 MET A 301       7.073  -4.268   7.160  1.00 98.12           H  
ATOM   4755  HE3 MET A 301       6.206  -4.797   8.615  1.00 98.12           H  
ATOM   4756  N   THR A 302       3.655   0.061  10.939  1.00 98.31           N  
ATOM   4757  H   THR A 302       4.436   0.364  11.502  1.00 98.31           H  
ATOM   4758  CA  THR A 302       3.018   1.062  10.086  1.00 98.31           C  
ATOM   4759  HA  THR A 302       2.392   0.550   9.355  1.00 98.31           H  
ATOM   4760  C   THR A 302       4.042   1.852   9.295  1.00 98.31           C  
ATOM   4761  CB  THR A 302       2.115   2.018  10.871  1.00 98.31           C  
ATOM   4762  HB  THR A 302       1.748   2.780  10.183  1.00 98.31           H  
ATOM   4763  O   THR A 302       5.133   2.141   9.789  1.00 98.31           O  
ATOM   4764  CG2 THR A 302       0.918   1.264  11.426  1.00 98.31           C  
ATOM   4765 HG21 THR A 302       0.137   1.985  11.669  1.00 98.31           H  
ATOM   4766 HG22 THR A 302       0.516   0.610  10.652  1.00 98.31           H  
ATOM   4767 HG23 THR A 302       1.197   0.676  12.299  1.00 98.31           H  
ATOM   4768  OG1 THR A 302       2.773   2.658  11.949  1.00 98.31           O  
ATOM   4769  HG1 THR A 302       2.468   3.568  11.937  1.00 98.31           H  
ATOM   4770  N   ARG A 303       3.672   2.231   8.071  1.00 98.50           N  
ATOM   4771  H   ARG A 303       2.787   1.891   7.721  1.00 98.50           H  
ATOM   4772  CA  ARG A 303       4.453   3.113   7.200  1.00 98.50           C  
ATOM   4773  HA  ARG A 303       5.404   3.352   7.675  1.00 98.50           H  
ATOM   4774  C   ARG A 303       3.698   4.421   6.996  1.00 98.50           C  
ATOM   4775  CB  ARG A 303       4.736   2.365   5.885  1.00 98.50           C  
ATOM   4776  HB2 ARG A 303       3.790   2.043   5.451  1.00 98.50           H  
ATOM   4777  HB3 ARG A 303       5.319   1.474   6.114  1.00 98.50           H  
ATOM   4778  O   ARG A 303       2.666   4.438   6.330  1.00 98.50           O  
ATOM   4779  CG  ARG A 303       5.490   3.168   4.815  1.00 98.50           C  
ATOM   4780  HG2 ARG A 303       4.909   4.046   4.534  1.00 98.50           H  
ATOM   4781  HG3 ARG A 303       5.603   2.528   3.940  1.00 98.50           H  
ATOM   4782  CD  ARG A 303       6.896   3.596   5.232  1.00 98.50           C  
ATOM   4783  HD2 ARG A 303       7.495   2.696   5.370  1.00 98.50           H  
ATOM   4784  HD3 ARG A 303       6.837   4.147   6.171  1.00 98.50           H  
ATOM   4785  NE  ARG A 303       7.523   4.409   4.178  1.00 98.50           N  
ATOM   4786  HE  ARG A 303       7.523   3.992   3.258  1.00 98.50           H  
ATOM   4787  NH1 ARG A 303       8.072   6.273   5.411  1.00 98.50           N  
ATOM   4788 HH11 ARG A 303       7.492   5.919   6.158  1.00 98.50           H  
ATOM   4789 HH12 ARG A 303       8.144   7.278   5.334  1.00 98.50           H  
ATOM   4790  NH2 ARG A 303       8.300   6.325   3.220  1.00 98.50           N  
ATOM   4791 HH21 ARG A 303       8.095   5.945   2.307  1.00 98.50           H  
ATOM   4792 HH22 ARG A 303       8.450   7.320   3.306  1.00 98.50           H  
ATOM   4793  CZ  ARG A 303       7.956   5.652   4.279  1.00 98.50           C  
ATOM   4794  N   ASP A 304       4.213   5.505   7.562  1.00 98.19           N  
ATOM   4795  H   ASP A 304       5.083   5.408   8.067  1.00 98.19           H  
ATOM   4796  CA  ASP A 304       3.793   6.875   7.229  1.00 98.19           C  
ATOM   4797  HA  ASP A 304       2.780   6.860   6.826  1.00 98.19           H  
ATOM   4798  C   ASP A 304       4.692   7.433   6.108  1.00 98.19           C  
ATOM   4799  CB  ASP A 304       3.728   7.712   8.518  1.00 98.19           C  
ATOM   4800  HB2 ASP A 304       3.266   8.672   8.290  1.00 98.19           H  
ATOM   4801  HB3 ASP A 304       3.063   7.206   9.218  1.00 98.19           H  
ATOM   4802  O   ASP A 304       5.432   6.662   5.498  1.00 98.19           O  
ATOM   4803  CG  ASP A 304       5.077   7.953   9.200  1.00 98.19           C  
ATOM   4804  OD1 ASP A 304       6.035   8.378   8.522  1.00 98.19           O  
ATOM   4805  OD2 ASP A 304       5.206   7.702  10.419  1.00 98.19           O  
ATOM   4806  N   TYR A 305       4.659   8.729   5.783  1.00 98.31           N  
ATOM   4807  H   TYR A 305       4.061   9.357   6.302  1.00 98.31           H  
ATOM   4808  CA  TYR A 305       5.511   9.260   4.709  1.00 98.31           C  
ATOM   4809  HA  TYR A 305       5.413   8.607   3.842  1.00 98.31           H  
ATOM   4810  C   TYR A 305       6.999   9.290   5.099  1.00 98.31           C  
ATOM   4811  CB  TYR A 305       5.027  10.652   4.294  1.00 98.31           C  
ATOM   4812  HB2 TYR A 305       3.956  10.611   4.094  1.00 98.31           H  
ATOM   4813  HB3 TYR A 305       5.192  11.339   5.124  1.00 98.31           H  
ATOM   4814  O   TYR A 305       7.870   8.944   4.299  1.00 98.31           O  
ATOM   4815  CG  TYR A 305       5.723  11.186   3.056  1.00 98.31           C  
ATOM   4816  CD1 TYR A 305       6.729  12.167   3.170  1.00 98.31           C  
ATOM   4817  HD1 TYR A 305       6.979  12.563   4.143  1.00 98.31           H  
ATOM   4818  CD2 TYR A 305       5.371  10.684   1.789  1.00 98.31           C  
ATOM   4819  HD2 TYR A 305       4.574   9.962   1.691  1.00 98.31           H  
ATOM   4820  CE1 TYR A 305       7.397  12.631   2.020  1.00 98.31           C  
ATOM   4821  HE1 TYR A 305       8.170  13.380   2.113  1.00 98.31           H  
ATOM   4822  CE2 TYR A 305       6.037  11.139   0.639  1.00 98.31           C  
ATOM   4823  HE2 TYR A 305       5.744  10.766  -0.331  1.00 98.31           H  
ATOM   4824  OH  TYR A 305       7.696  12.542  -0.362  1.00 98.31           O  
ATOM   4825  HH  TYR A 305       8.320  13.244  -0.162  1.00 98.31           H  
ATOM   4826  CZ  TYR A 305       7.053  12.108   0.753  1.00 98.31           C  
ATOM   4827  N   LEU A 306       7.337   9.615   6.350  1.00 97.56           N  
ATOM   4828  H   LEU A 306       6.601   9.659   7.040  1.00 97.56           H  
ATOM   4829  CA  LEU A 306       8.725   9.824   6.783  1.00 97.56           C  
ATOM   4830  HA  LEU A 306       9.333  10.048   5.907  1.00 97.56           H  
ATOM   4831  C   LEU A 306       9.387   8.604   7.421  1.00 97.56           C  
ATOM   4832  CB  LEU A 306       8.813  11.029   7.729  1.00 97.56           C  
ATOM   4833  HB2 LEU A 306       9.821  11.061   8.142  1.00 97.56           H  
ATOM   4834  HB3 LEU A 306       8.122  10.876   8.557  1.00 97.56           H  
ATOM   4835  O   LEU A 306      10.608   8.460   7.330  1.00 97.56           O  
ATOM   4836  CG  LEU A 306       8.520  12.392   7.077  1.00 97.56           C  
ATOM   4837  HG  LEU A 306       7.473  12.442   6.779  1.00 97.56           H  
ATOM   4838  CD1 LEU A 306       8.803  13.491   8.102  1.00 97.56           C  
ATOM   4839 HD11 LEU A 306       8.551  14.463   7.677  1.00 97.56           H  
ATOM   4840 HD12 LEU A 306       9.857  13.472   8.383  1.00 97.56           H  
ATOM   4841 HD13 LEU A 306       8.194  13.321   8.989  1.00 97.56           H  
ATOM   4842  CD2 LEU A 306       9.400  12.690   5.859  1.00 97.56           C  
ATOM   4843 HD21 LEU A 306       9.152  12.014   5.042  1.00 97.56           H  
ATOM   4844 HD22 LEU A 306      10.451  12.579   6.126  1.00 97.56           H  
ATOM   4845 HD23 LEU A 306       9.220  13.708   5.513  1.00 97.56           H  
ATOM   4846  N   SER A 307       8.612   7.732   8.050  1.00 97.88           N  
ATOM   4847  H   SER A 307       7.620   7.922   8.080  1.00 97.88           H  
ATOM   4848  CA  SER A 307       9.103   6.698   8.943  1.00 97.88           C  
ATOM   4849  HA  SER A 307      10.140   6.488   8.680  1.00 97.88           H  
ATOM   4850  C   SER A 307       8.344   5.378   8.823  1.00 97.88           C  
ATOM   4851  CB  SER A 307       9.101   7.242  10.379  1.00 97.88           C  
ATOM   4852  HB2 SER A 307       9.455   8.273  10.375  1.00 97.88           H  
ATOM   4853  HB3 SER A 307       9.804   6.658  10.974  1.00 97.88           H  
ATOM   4854  O   SER A 307       7.268   5.290   8.228  1.00 97.88           O  
ATOM   4855  OG  SER A 307       7.847   7.182  11.028  1.00 97.88           O  
ATOM   4856  HG  SER A 307       7.129   7.517  10.486  1.00 97.88           H  
ATOM   4857  N   VAL A 308       8.953   4.336   9.383  1.00 98.31           N  
ATOM   4858  H   VAL A 308       9.855   4.503   9.806  1.00 98.31           H  
ATOM   4859  CA  VAL A 308       8.298   3.075   9.720  1.00 98.31           C  
ATOM   4860  HA  VAL A 308       7.267   3.105   9.370  1.00 98.31           H  
ATOM   4861  C   VAL A 308       8.290   2.938  11.235  1.00 98.31           C  
ATOM   4862  CB  VAL A 308       8.991   1.874   9.063  1.00 98.31           C  
ATOM   4863  HB  VAL A 308      10.054   1.873   9.303  1.00 98.31           H  
ATOM   4864  O   VAL A 308       9.333   3.080  11.874  1.00 98.31           O  
ATOM   4865  CG1 VAL A 308       8.362   0.573   9.549  1.00 98.31           C  
ATOM   4866 HG11 VAL A 308       8.707   0.320  10.551  1.00 98.31           H  
ATOM   4867 HG12 VAL A 308       7.277   0.669   9.541  1.00 98.31           H  
ATOM   4868 HG13 VAL A 308       8.620  -0.229   8.856  1.00 98.31           H  
ATOM   4869  CG2 VAL A 308       8.828   1.899   7.544  1.00 98.31           C  
ATOM   4870 HG21 VAL A 308       7.778   1.738   7.298  1.00 98.31           H  
ATOM   4871 HG22 VAL A 308       9.425   1.108   7.091  1.00 98.31           H  
ATOM   4872 HG23 VAL A 308       9.149   2.862   7.147  1.00 98.31           H  
ATOM   4873  N   LYS A 309       7.130   2.644  11.814  1.00 98.00           N  
ATOM   4874  H   LYS A 309       6.327   2.506  11.216  1.00 98.00           H  
ATOM   4875  CA  LYS A 309       6.944   2.493  13.259  1.00 98.00           C  
ATOM   4876  HA  LYS A 309       7.882   2.685  13.782  1.00 98.00           H  
ATOM   4877  C   LYS A 309       6.527   1.070  13.575  1.00 98.00           C  
ATOM   4878  CB  LYS A 309       5.907   3.505  13.760  1.00 98.00           C  
ATOM   4879  HB2 LYS A 309       4.981   3.368  13.201  1.00 98.00           H  
ATOM   4880  HB3 LYS A 309       5.703   3.316  14.814  1.00 98.00           H  
ATOM   4881  O   LYS A 309       5.707   0.498  12.866  1.00 98.00           O  
ATOM   4882  CG  LYS A 309       6.391   4.951  13.597  1.00 98.00           C  
ATOM   4883  HG2 LYS A 309       6.654   5.131  12.555  1.00 98.00           H  
ATOM   4884  HG3 LYS A 309       7.272   5.105  14.220  1.00 98.00           H  
ATOM   4885  CD  LYS A 309       5.306   5.953  14.003  1.00 98.00           C  
ATOM   4886  HD2 LYS A 309       4.378   5.710  13.484  1.00 98.00           H  
ATOM   4887  HD3 LYS A 309       5.140   5.906  15.079  1.00 98.00           H  
ATOM   4888  CE  LYS A 309       5.745   7.361  13.599  1.00 98.00           C  
ATOM   4889  HE2 LYS A 309       5.893   7.378  12.519  1.00 98.00           H  
ATOM   4890  HE3 LYS A 309       6.696   7.591  14.078  1.00 98.00           H  
ATOM   4891  NZ  LYS A 309       4.739   8.375  13.981  1.00 98.00           N  
ATOM   4892  HZ1 LYS A 309       4.980   9.277  13.596  1.00 98.00           H  
ATOM   4893  HZ2 LYS A 309       4.736   8.474  14.986  1.00 98.00           H  
ATOM   4894  HZ3 LYS A 309       3.816   8.123  13.657  1.00 98.00           H  
ATOM   4895  N   ILE A 310       7.076   0.506  14.642  1.00 98.19           N  
ATOM   4896  H   ILE A 310       7.729   1.058  15.180  1.00 98.19           H  
ATOM   4897  CA  ILE A 310       6.685  -0.801  15.165  1.00 98.19           C  
ATOM   4898  HA  ILE A 310       5.946  -1.241  14.495  1.00 98.19           H  
ATOM   4899  C   ILE A 310       6.024  -0.599  16.517  1.00 98.19           C  
ATOM   4900  CB  ILE A 310       7.864  -1.788  15.239  1.00 98.19           C  
ATOM   4901  HB  ILE A 310       8.595  -1.393  15.944  1.00 98.19           H  
ATOM   4902  O   ILE A 310       6.558   0.075  17.395  1.00 98.19           O  
ATOM   4903  CG1 ILE A 310       8.517  -1.920  13.844  1.00 98.19           C  
ATOM   4904 HG12 ILE A 310       8.915  -0.952  13.541  1.00 98.19           H  
ATOM   4905 HG13 ILE A 310       7.766  -2.221  13.113  1.00 98.19           H  
ATOM   4906  CG2 ILE A 310       7.382  -3.144  15.789  1.00 98.19           C  
ATOM   4907 HG21 ILE A 310       8.201  -3.863  15.807  1.00 98.19           H  
ATOM   4908 HG22 ILE A 310       7.026  -3.038  16.814  1.00 98.19           H  
ATOM   4909 HG23 ILE A 310       6.570  -3.524  15.170  1.00 98.19           H  
ATOM   4910  CD1 ILE A 310       9.673  -2.915  13.792  1.00 98.19           C  
ATOM   4911 HD11 ILE A 310      10.248  -2.767  12.878  1.00 98.19           H  
ATOM   4912 HD12 ILE A 310       9.295  -3.938  13.804  1.00 98.19           H  
ATOM   4913 HD13 ILE A 310      10.317  -2.754  14.656  1.00 98.19           H  
ATOM   4914  N   TRP A 311       4.882  -1.239  16.684  1.00 97.75           N  
ATOM   4915  H   TRP A 311       4.530  -1.763  15.896  1.00 97.75           H  
ATOM   4916  CA  TRP A 311       4.034  -1.218  17.860  1.00 97.75           C  
ATOM   4917  HA  TRP A 311       4.432  -0.523  18.599  1.00 97.75           H  
ATOM   4918  C   TRP A 311       3.991  -2.623  18.458  1.00 97.75           C  
ATOM   4919  CB  TRP A 311       2.644  -0.731  17.437  1.00 97.75           C  
ATOM   4920  HB2 TRP A 311       2.015  -0.658  18.324  1.00 97.75           H  
ATOM   4921  HB3 TRP A 311       2.194  -1.475  16.779  1.00 97.75           H  
ATOM   4922  O   TRP A 311       3.917  -3.611  17.727  1.00 97.75           O  
ATOM   4923  CG  TRP A 311       2.629   0.591  16.727  1.00 97.75           C  
ATOM   4924  CD1 TRP A 311       2.839   0.784  15.403  1.00 97.75           C  
ATOM   4925  HD1 TRP A 311       3.045   0.003  14.686  1.00 97.75           H  
ATOM   4926  CD2 TRP A 311       2.374   1.914  17.287  1.00 97.75           C  
ATOM   4927  CE2 TRP A 311       2.425   2.869  16.225  1.00 97.75           C  
ATOM   4928  CE3 TRP A 311       2.078   2.395  18.582  1.00 97.75           C  
ATOM   4929  HE3 TRP A 311       2.043   1.707  19.414  1.00 97.75           H  
ATOM   4930  NE1 TRP A 311       2.732   2.126  15.101  1.00 97.75           N  
ATOM   4931  HE1 TRP A 311       2.788   2.475  14.155  1.00 97.75           H  
ATOM   4932  CH2 TRP A 311       1.820   4.667  17.727  1.00 97.75           C  
ATOM   4933  HH2 TRP A 311       1.568   5.703  17.900  1.00 97.75           H  
ATOM   4934  CZ2 TRP A 311       2.164   4.230  16.437  1.00 97.75           C  
ATOM   4935  HZ2 TRP A 311       2.177   4.926  15.611  1.00 97.75           H  
ATOM   4936  CZ3 TRP A 311       1.780   3.754  18.795  1.00 97.75           C  
ATOM   4937  HZ3 TRP A 311       1.487   4.098  19.775  1.00 97.75           H  
ATOM   4938  N   ASP A 312       4.032  -2.728  19.784  1.00 97.25           N
[truncated: 247,870 more chars]
