# Supplementary material for: Substrate recognition principles for the PP2A-B55 protein phosphatase
Source: Sci Adv. 2024 Oct 2;10(40):eadp5491. doi: 10.1126/sciadv.adp5491 (PMC11446282; doi:10.1126/sciadv.adp5491)
Supplement: Supplementary file 3 — Data S1 [file sciadv.adp5491_data_s1.zip › Dataset 1/b55_Q9Y580-RBM7_HUMAN_unrelaxed_rank_002_alphafold2_multimer_v3_model_1_seed_000.pdb]

MODEL     1                                                                     
ATOM      1  N   MET A   1     -23.422 -43.562 -17.281  1.00 23.61           N  
ATOM      2  CA  MET A   1     -23.922 -42.219 -16.984  1.00 23.61           C  
ATOM      3  C   MET A   1     -23.031 -41.500 -15.969  1.00 23.61           C  
ATOM      4  CB  MET A   1     -25.359 -42.281 -16.469  1.00 23.61           C  
ATOM      5  O   MET A   1     -23.125 -41.781 -14.766  1.00 23.61           O  
ATOM      6  CG  MET A   1     -26.406 -42.219 -17.578  1.00 23.61           C  
ATOM      7  SD  MET A   1     -28.094 -41.906 -16.922  1.00 23.61           S  
ATOM      8  CE  MET A   1     -29.094 -42.594 -18.266  1.00 23.61           C  
ATOM      9  N   ALA A   2     -21.828 -41.344 -16.156  1.00 28.69           N  
ATOM     10  CA  ALA A   2     -20.672 -41.062 -15.320  1.00 28.69           C  
ATOM     11  C   ALA A   2     -20.906 -39.781 -14.492  1.00 28.69           C  
ATOM     12  CB  ALA A   2     -19.422 -40.906 -16.172  1.00 28.69           C  
ATOM     13  O   ALA A   2     -21.656 -38.906 -14.906  1.00 28.69           O  
ATOM     14  N   GLY A   3     -20.750 -39.906 -13.148  1.00 27.41           N  
ATOM     15  CA  GLY A   3     -20.812 -39.031 -11.992  1.00 27.41           C  
ATOM     16  C   GLY A   3     -20.172 -37.688 -12.250  1.00 27.41           C  
ATOM     17  O   GLY A   3     -19.078 -37.594 -12.805  1.00 27.41           O  
ATOM     18  N   ALA A   4     -21.016 -36.656 -12.555  1.00 32.50           N  
ATOM     19  CA  ALA A   4     -20.906 -35.188 -12.539  1.00 32.50           C  
ATOM     20  C   ALA A   4     -20.094 -34.719 -11.336  1.00 32.50           C  
ATOM     21  CB  ALA A   4     -22.281 -34.562 -12.531  1.00 32.50           C  
ATOM     22  O   ALA A   4     -20.594 -34.688 -10.211  1.00 32.50           O  
ATOM     23  N   GLY A   5     -19.047 -35.312 -10.867  1.00 34.00           N  
ATOM     24  CA  GLY A   5     -18.219 -34.969  -9.727  1.00 34.00           C  
ATOM     25  C   GLY A   5     -18.094 -33.469  -9.516  1.00 34.00           C  
ATOM     26  O   GLY A   5     -17.562 -32.750 -10.367  1.00 34.00           O  
ATOM     27  N   GLY A   6     -19.141 -32.719  -9.008  1.00 38.66           N  
ATOM     28  CA  GLY A   6     -19.531 -31.375  -8.633  1.00 38.66           C  
ATOM     29  C   GLY A   6     -18.391 -30.578  -8.016  1.00 38.66           C  
ATOM     30  O   GLY A   6     -18.250 -30.531  -6.793  1.00 38.66           O  
ATOM     31  N   GLY A   7     -17.219 -30.781  -8.094  1.00 41.94           N  
ATOM     32  CA  GLY A   7     -16.141 -30.094  -7.398  1.00 41.94           C  
ATOM     33  C   GLY A   7     -16.375 -28.609  -7.227  1.00 41.94           C  
ATOM     34  O   GLY A   7     -17.031 -27.984  -8.062  1.00 41.94           O  
ATOM     35  N   ASN A   8     -16.703 -28.047  -5.949  1.00 52.19           N  
ATOM     36  CA  ASN A   8     -16.969 -26.734  -5.348  1.00 52.19           C  
ATOM     37  C   ASN A   8     -16.203 -25.625  -6.062  1.00 52.19           C  
ATOM     38  CB  ASN A   8     -16.609 -26.750  -3.859  1.00 52.19           C  
ATOM     39  O   ASN A   8     -15.133 -25.219  -5.602  1.00 52.19           O  
ATOM     40  CG  ASN A   8     -17.828 -26.516  -2.975  1.00 52.19           C  
ATOM     41  ND2 ASN A   8     -17.625 -26.594  -1.664  1.00 52.19           N  
ATOM     42  OD1 ASN A   8     -18.922 -26.266  -3.465  1.00 52.19           O  
ATOM     43  N   ASP A   9     -16.125 -25.578  -7.309  1.00 69.75           N  
ATOM     44  CA  ASP A   9     -15.477 -24.531  -8.086  1.00 69.75           C  
ATOM     45  C   ASP A   9     -16.188 -23.188  -7.914  1.00 69.75           C  
ATOM     46  CB  ASP A   9     -15.430 -24.906  -9.570  1.00 69.75           C  
ATOM     47  O   ASP A   9     -17.391 -23.078  -8.148  1.00 69.75           O  
ATOM     48  CG  ASP A   9     -14.203 -25.734  -9.930  1.00 69.75           C  
ATOM     49  OD1 ASP A   9     -13.234 -25.750  -9.141  1.00 69.75           O  
ATOM     50  OD2 ASP A   9     -14.211 -26.359 -11.008  1.00 69.75           O  
ATOM     51  N   ILE A  10     -15.641 -22.297  -7.219  1.00 80.00           N  
ATOM     52  CA  ILE A  10     -16.156 -20.953  -7.039  1.00 80.00           C  
ATOM     53  C   ILE A  10     -16.375 -20.297  -8.398  1.00 80.00           C  
ATOM     54  CB  ILE A  10     -15.195 -20.094  -6.180  1.00 80.00           C  
ATOM     55  O   ILE A  10     -15.469 -20.281  -9.242  1.00 80.00           O  
ATOM     56  CG1 ILE A  10     -15.016 -20.719  -4.793  1.00 80.00           C  
ATOM     57  CG2 ILE A  10     -15.719 -18.656  -6.059  1.00 80.00           C  
ATOM     58  CD1 ILE A  10     -13.945 -20.047  -3.943  1.00 80.00           C  
ATOM     59  N   GLN A  11     -17.688 -20.062  -8.664  1.00 87.94           N  
ATOM     60  CA  GLN A  11     -18.000 -19.266  -9.836  1.00 87.94           C  
ATOM     61  C   GLN A  11     -18.000 -17.766  -9.508  1.00 87.94           C  
ATOM     62  CB  GLN A  11     -19.359 -19.672 -10.414  1.00 87.94           C  
ATOM     63  O   GLN A  11     -18.734 -17.328  -8.633  1.00 87.94           O  
ATOM     64  CG  GLN A  11     -19.391 -21.078 -10.977  1.00 87.94           C  
ATOM     65  CD  GLN A  11     -20.719 -21.422 -11.617  1.00 87.94           C  
ATOM     66  NE2 GLN A  11     -20.781 -22.562 -12.305  1.00 87.94           N  
ATOM     67  OE1 GLN A  11     -21.703 -20.672 -11.508  1.00 87.94           O  
ATOM     68  N   TRP A  12     -17.203 -17.094 -10.234  1.00 91.75           N  
ATOM     69  CA  TRP A  12     -17.031 -15.664  -9.953  1.00 91.75           C  
ATOM     70  C   TRP A  12     -17.953 -14.828 -10.852  1.00 91.75           C  
ATOM     71  CB  TRP A  12     -15.578 -15.250 -10.156  1.00 91.75           C  
ATOM     72  O   TRP A  12     -18.078 -15.102 -12.047  1.00 91.75           O  
ATOM     73  CG  TRP A  12     -14.648 -15.750  -9.094  1.00 91.75           C  
ATOM     74  CD1 TRP A  12     -13.859 -16.859  -9.141  1.00 91.75           C  
ATOM     75  CD2 TRP A  12     -14.422 -15.156  -7.812  1.00 91.75           C  
ATOM     76  CE2 TRP A  12     -13.477 -15.961  -7.137  1.00 91.75           C  
ATOM     77  CE3 TRP A  12     -14.922 -14.016  -7.168  1.00 91.75           C  
ATOM     78  NE1 TRP A  12     -13.148 -17.000  -7.969  1.00 91.75           N  
ATOM     79  CH2 TRP A  12     -13.531 -14.539  -5.242  1.00 91.75           C  
ATOM     80  CZ2 TRP A  12     -13.023 -15.656  -5.852  1.00 91.75           C  
ATOM     81  CZ3 TRP A  12     -14.469 -13.719  -5.887  1.00 91.75           C  
ATOM     82  N   CYS A  13     -18.562 -13.781 -10.227  1.00 91.12           N  
ATOM     83  CA  CYS A  13     -19.438 -12.867 -10.945  1.00 91.12           C  
ATOM     84  C   CYS A  13     -18.984 -11.422 -10.789  1.00 91.12           C  
ATOM     85  CB  CYS A  13     -20.875 -13.008 -10.445  1.00 91.12           C  
ATOM     86  O   CYS A  13     -18.453 -11.047  -9.742  1.00 91.12           O  
ATOM     87  SG  CYS A  13     -21.562 -14.672 -10.648  1.00 91.12           S  
ATOM     88  N   PHE A  14     -19.297 -10.742 -11.828  1.00 90.69           N  
ATOM     89  CA  PHE A  14     -19.031  -9.312 -11.781  1.00 90.69           C  
ATOM     90  C   PHE A  14     -19.969  -8.609 -10.820  1.00 90.69           C  
ATOM     91  CB  PHE A  14     -19.141  -8.703 -13.180  1.00 90.69           C  
ATOM     92  O   PHE A  14     -21.188  -8.828 -10.859  1.00 90.69           O  
ATOM     93  CG  PHE A  14     -19.000  -7.199 -13.195  1.00 90.69           C  
ATOM     94  CD1 PHE A  14     -20.125  -6.387 -13.281  1.00 90.69           C  
ATOM     95  CD2 PHE A  14     -17.750  -6.605 -13.133  1.00 90.69           C  
ATOM     96  CE1 PHE A  14     -20.000  -5.000 -13.305  1.00 90.69           C  
ATOM     97  CE2 PHE A  14     -17.625  -5.223 -13.148  1.00 90.69           C  
ATOM     98  CZ  PHE A  14     -18.750  -4.418 -13.234  1.00 90.69           C  
ATOM     99  N   SER A  15     -19.375  -7.773  -9.961  1.00 89.00           N  
ATOM    100  CA  SER A  15     -20.203  -7.016  -9.031  1.00 89.00           C  
ATOM    101  C   SER A  15     -20.250  -5.539  -9.406  1.00 89.00           C  
ATOM    102  CB  SER A  15     -19.688  -7.172  -7.598  1.00 89.00           C  
ATOM    103  O   SER A  15     -21.312  -5.020  -9.758  1.00 89.00           O  
ATOM    104  OG  SER A  15     -20.531  -6.488  -6.684  1.00 89.00           O  
ATOM    105  N   GLN A  16     -19.062  -4.961  -9.391  1.00 90.25           N  
ATOM    106  CA  GLN A  16     -19.016  -3.520  -9.609  1.00 90.25           C  
ATOM    107  C   GLN A  16     -17.656  -3.104 -10.172  1.00 90.25           C  
ATOM    108  CB  GLN A  16     -19.297  -2.764  -8.312  1.00 90.25           C  
ATOM    109  O   GLN A  16     -16.656  -3.811 -10.000  1.00 90.25           O  
ATOM    110  CG  GLN A  16     -19.672  -1.306  -8.516  1.00 90.25           C  
ATOM    111  CD  GLN A  16     -20.016  -0.595  -7.219  1.00 90.25           C  
ATOM    112  NE2 GLN A  16     -20.484   0.640  -7.324  1.00 90.25           N  
ATOM    113  OE1 GLN A  16     -19.844  -1.153  -6.133  1.00 90.25           O  
ATOM    114  N   VAL A  17     -17.734  -1.987 -10.859  1.00 90.81           N  
ATOM    115  CA  VAL A  17     -16.500  -1.352 -11.320  1.00 90.81           C  
ATOM    116  C   VAL A  17     -16.516   0.128 -10.938  1.00 90.81           C  
ATOM    117  CB  VAL A  17     -16.312  -1.513 -12.844  1.00 90.81           C  
ATOM    118  O   VAL A  17     -17.516   0.815 -11.125  1.00 90.81           O  
ATOM    119  CG1 VAL A  17     -17.469  -0.857 -13.602  1.00 90.81           C  
ATOM    120  CG2 VAL A  17     -14.977  -0.920 -13.281  1.00 90.81           C  
ATOM    121  N   LYS A  18     -15.430   0.458 -10.273  1.00 90.56           N  
ATOM    122  CA  LYS A  18     -15.258   1.854  -9.883  1.00 90.56           C  
ATOM    123  C   LYS A  18     -14.141   2.516 -10.688  1.00 90.56           C  
ATOM    124  CB  LYS A  18     -14.961   1.963  -8.391  1.00 90.56           C  
ATOM    125  O   LYS A  18     -13.109   1.897 -10.953  1.00 90.56           O  
ATOM    126  CG  LYS A  18     -15.984   1.273  -7.500  1.00 90.56           C  
ATOM    127  CD  LYS A  18     -17.312   2.029  -7.480  1.00 90.56           C  
ATOM    128  CE  LYS A  18     -18.297   1.390  -6.523  1.00 90.56           C  
ATOM    129  NZ  LYS A  18     -19.609   2.117  -6.516  1.00 90.56           N  
ATOM    130  N   GLY A  19     -14.328   3.766 -11.070  1.00 83.88           N  
ATOM    131  CA  GLY A  19     -13.328   4.492 -11.836  1.00 83.88           C  
ATOM    132  C   GLY A  19     -13.883   5.133 -13.094  1.00 83.88           C  
ATOM    133  O   GLY A  19     -15.086   5.051 -13.352  1.00 83.88           O  
ATOM    134  N   ALA A  20     -13.039   5.930 -13.844  1.00 72.19           N  
ATOM    135  CA  ALA A  20     -13.453   6.688 -15.023  1.00 72.19           C  
ATOM    136  C   ALA A  20     -13.672   5.762 -16.219  1.00 72.19           C  
ATOM    137  CB  ALA A  20     -12.406   7.750 -15.367  1.00 72.19           C  
ATOM    138  O   ALA A  20     -13.039   4.711 -16.328  1.00 72.19           O  
ATOM    139  N   VAL A  21     -14.625   6.055 -16.938  1.00 66.94           N  
ATOM    140  CA  VAL A  21     -14.961   5.266 -18.109  1.00 66.94           C  
ATOM    141  C   VAL A  21     -14.016   5.617 -19.250  1.00 66.94           C  
ATOM    142  CB  VAL A  21     -16.438   5.488 -18.547  1.00 66.94           C  
ATOM    143  O   VAL A  21     -13.750   4.781 -20.125  1.00 66.94           O  
ATOM    144  CG1 VAL A  21     -16.812   4.551 -19.688  1.00 66.94           C  
ATOM    145  CG2 VAL A  21     -17.375   5.289 -17.359  1.00 66.94           C  
ATOM    146  N   ASP A  22     -13.406   6.773 -19.094  1.00 62.19           N  
ATOM    147  CA  ASP A  22     -12.625   7.234 -20.250  1.00 62.19           C  
ATOM    148  C   ASP A  22     -11.258   6.555 -20.281  1.00 62.19           C  
ATOM    149  CB  ASP A  22     -12.461   8.750 -20.203  1.00 62.19           C  
ATOM    150  O   ASP A  22     -10.672   6.262 -19.250  1.00 62.19           O  
ATOM    151  CG  ASP A  22     -13.156   9.461 -21.359  1.00 62.19           C  
ATOM    152  OD1 ASP A  22     -13.500   8.797 -22.359  1.00 62.19           O  
ATOM    153  OD2 ASP A  22     -13.367  10.688 -21.250  1.00 62.19           O  
ATOM    154  N   ASP A  23     -10.953   6.148 -21.469  1.00 61.78           N  
ATOM    155  CA  ASP A  23      -9.672   5.500 -21.719  1.00 61.78           C  
ATOM    156  C   ASP A  23      -8.516   6.473 -21.531  1.00 61.78           C  
ATOM    157  CB  ASP A  23      -9.641   4.918 -23.141  1.00 61.78           C  
ATOM    158  O   ASP A  23      -7.363   6.059 -21.375  1.00 61.78           O  
ATOM    159  CG  ASP A  23     -10.367   3.594 -23.250  1.00 61.78           C  
ATOM    160  OD1 ASP A  23     -10.586   2.924 -22.219  1.00 61.78           O  
ATOM    161  OD2 ASP A  23     -10.734   3.213 -24.391  1.00 61.78           O  
ATOM    162  N   ASP A  24      -8.742   7.723 -21.656  1.00 69.38           N  
ATOM    163  CA  ASP A  24      -7.641   8.656 -21.469  1.00 69.38           C  
ATOM    164  C   ASP A  24      -7.352   8.867 -19.984  1.00 69.38           C  
ATOM    165  CB  ASP A  24      -7.949  10.000 -22.141  1.00 69.38           C  
ATOM    166  O   ASP A  24      -7.879   9.797 -19.359  1.00 69.38           O  
ATOM    167  CG  ASP A  24      -7.613  10.016 -23.609  1.00 69.38           C  
ATOM    168  OD1 ASP A  24      -6.816   9.164 -24.078  1.00 69.38           O  
ATOM    169  OD2 ASP A  24      -8.141  10.891 -24.328  1.00 69.38           O  
ATOM    170  N   VAL A  25      -6.613   7.961 -19.516  1.00 76.50           N  
ATOM    171  CA  VAL A  25      -6.352   7.910 -18.078  1.00 76.50           C  
ATOM    172  C   VAL A  25      -5.109   8.734 -17.750  1.00 76.50           C  
ATOM    173  CB  VAL A  25      -6.172   6.457 -17.578  1.00 76.50           C  
ATOM    174  O   VAL A  25      -4.059   8.562 -18.375  1.00 76.50           O  
ATOM    175  CG1 VAL A  25      -5.961   6.422 -16.078  1.00 76.50           C  
ATOM    176  CG2 VAL A  25      -7.375   5.605 -17.984  1.00 76.50           C  
ATOM    177  N   ALA A  26      -5.391   9.703 -16.828  1.00 82.75           N  
ATOM    178  CA  ALA A  26      -4.234  10.430 -16.312  1.00 82.75           C  
ATOM    179  C   ALA A  26      -3.381   9.523 -15.414  1.00 82.75           C  
ATOM    180  CB  ALA A  26      -4.688  11.656 -15.531  1.00 82.75           C  
ATOM    181  O   ALA A  26      -3.908   8.672 -14.695  1.00 82.75           O  
ATOM    182  N   GLU A  27      -2.117   9.641 -15.523  1.00 85.69           N  
ATOM    183  CA  GLU A  27      -1.171   8.852 -14.734  1.00 85.69           C  
ATOM    184  C   GLU A  27      -1.479   8.953 -13.242  1.00 85.69           C  
ATOM    185  CB  GLU A  27       0.264   9.312 -15.008  1.00 85.69           C  
ATOM    186  O   GLU A  27      -1.294   7.988 -12.500  1.00 85.69           O  
ATOM    187  CG  GLU A  27       1.324   8.414 -14.375  1.00 85.69           C  
ATOM    188  CD  GLU A  27       2.738   8.766 -14.820  1.00 85.69           C  
ATOM    189  OE1 GLU A  27       3.697   8.109 -14.344  1.00 85.69           O  
ATOM    190  OE2 GLU A  27       2.887   9.695 -15.641  1.00 85.69           O  
ATOM    191  N   ALA A  28      -1.974  10.055 -12.852  1.00 88.50           N  
ATOM    192  CA  ALA A  28      -2.264  10.297 -11.438  1.00 88.50           C  
ATOM    193  C   ALA A  28      -3.420   9.430 -10.961  1.00 88.50           C  
ATOM    194  CB  ALA A  28      -2.582  11.773 -11.211  1.00 88.50           C  
ATOM    195  O   ALA A  28      -3.547   9.156  -9.766  1.00 88.50           O  
ATOM    196  N   ASP A  29      -4.148   8.930 -11.898  1.00 90.12           N  
ATOM    197  CA  ASP A  29      -5.352   8.188 -11.523  1.00 90.12           C  
ATOM    198  C   ASP A  29      -5.086   6.688 -11.492  1.00 90.12           C  
ATOM    199  CB  ASP A  29      -6.496   8.500 -12.492  1.00 90.12           C  
ATOM    200  O   ASP A  29      -5.973   5.902 -11.148  1.00 90.12           O  
ATOM    201  CG  ASP A  29      -6.984   9.930 -12.391  1.00 90.12           C  
ATOM    202  OD1 ASP A  29      -6.980  10.500 -11.281  1.00 90.12           O  
ATOM    203  OD2 ASP A  29      -7.383  10.492 -13.438  1.00 90.12           O  
ATOM    204  N   ILE A  30      -3.938   6.320 -11.758  1.00 92.94           N  
ATOM    205  CA  ILE A  30      -3.586   4.906 -11.727  1.00 92.94           C  
ATOM    206  C   ILE A  30      -3.566   4.410 -10.281  1.00 92.94           C  
ATOM    207  CB  ILE A  30      -2.221   4.648 -12.406  1.00 92.94           C  
ATOM    208  O   ILE A  30      -2.896   4.996  -9.430  1.00 92.94           O  
ATOM    209  CG1 ILE A  30      -2.279   5.020 -13.891  1.00 92.94           C  
ATOM    210  CG2 ILE A  30      -1.794   3.189 -12.219  1.00 92.94           C  
ATOM    211  CD1 ILE A  30      -0.944   4.895 -14.609  1.00 92.94           C  
ATOM    212  N   ILE A  31      -4.316   3.373 -10.039  1.00 96.06           N  
ATOM    213  CA  ILE A  31      -4.383   2.797  -8.695  1.00 96.06           C  
ATOM    214  C   ILE A  31      -3.062   2.104  -8.367  1.00 96.06           C  
ATOM    215  CB  ILE A  31      -5.559   1.803  -8.570  1.00 96.06           C  
ATOM    216  O   ILE A  31      -2.584   1.268  -9.141  1.00 96.06           O  
ATOM    217  CG1 ILE A  31      -6.891   2.520  -8.812  1.00 96.06           C  
ATOM    218  CG2 ILE A  31      -5.543   1.123  -7.195  1.00 96.06           C  
ATOM    219  CD1 ILE A  31      -8.094   1.584  -8.891  1.00 96.06           C  
ATOM    220  N   SER A  32      -2.514   2.488  -7.238  1.00 96.88           N  
ATOM    221  CA  SER A  32      -1.185   1.986  -6.902  1.00 96.88           C  
ATOM    222  C   SER A  32      -1.230   1.060  -5.695  1.00 96.88           C  
ATOM    223  CB  SER A  32      -0.226   3.146  -6.633  1.00 96.88           C  
ATOM    224  O   SER A  32      -0.213   0.480  -5.309  1.00 96.88           O  
ATOM    225  OG  SER A  32      -0.742   3.998  -5.625  1.00 96.88           O  
ATOM    226  N   THR A  33      -2.344   0.898  -5.055  1.00 97.56           N  
ATOM    227  CA  THR A  33      -2.490  -0.027  -3.936  1.00 97.56           C  
ATOM    228  C   THR A  33      -3.965  -0.252  -3.611  1.00 97.56           C  
ATOM    229  CB  THR A  33      -1.759   0.490  -2.682  1.00 97.56           C  
ATOM    230  O   THR A  33      -4.801   0.619  -3.861  1.00 97.56           O  
ATOM    231  CG2 THR A  33      -2.367   1.800  -2.191  1.00 97.56           C  
ATOM    232  OG1 THR A  33      -1.858  -0.490  -1.642  1.00 97.56           O  
ATOM    233  N   VAL A  34      -4.332  -1.379  -3.062  1.00 97.94           N  
ATOM    234  CA  VAL A  34      -5.684  -1.759  -2.668  1.00 97.94           C  
ATOM    235  C   VAL A  34      -5.633  -2.623  -1.410  1.00 97.94           C  
ATOM    236  CB  VAL A  34      -6.418  -2.510  -3.801  1.00 97.94           C  
ATOM    237  O   VAL A  34      -4.805  -3.535  -1.311  1.00 97.94           O  
ATOM    238  CG1 VAL A  34      -7.828  -2.902  -3.365  1.00 97.94           C  
ATOM    239  CG2 VAL A  34      -6.465  -1.652  -5.066  1.00 97.94           C  
ATOM    240  N   GLU A  35      -6.535  -2.326  -0.447  1.00 97.62           N  
ATOM    241  CA  GLU A  35      -6.508  -3.088   0.798  1.00 97.62           C  
ATOM    242  C   GLU A  35      -7.879  -3.102   1.469  1.00 97.62           C  
ATOM    243  CB  GLU A  35      -5.457  -2.514   1.756  1.00 97.62           C  
ATOM    244  O   GLU A  35      -8.508  -2.055   1.625  1.00 97.62           O  
ATOM    245  CG  GLU A  35      -5.145  -3.418   2.938  1.00 97.62           C  
ATOM    246  CD  GLU A  35      -3.896  -2.998   3.699  1.00 97.62           C  
ATOM    247  OE1 GLU A  35      -3.580  -3.623   4.738  1.00 97.62           O  
ATOM    248  OE2 GLU A  35      -3.230  -2.037   3.254  1.00 97.62           O  
ATOM    249  N   PHE A  36      -8.328  -4.301   1.887  1.00 97.69           N  
ATOM    250  CA  PHE A  36      -9.508  -4.418   2.740  1.00 97.69           C  
ATOM    251  C   PHE A  36      -9.133  -4.215   4.203  1.00 97.69           C  
ATOM    252  CB  PHE A  36     -10.180  -5.781   2.553  1.00 97.69           C  
ATOM    253  O   PHE A  36      -8.031  -4.570   4.625  1.00 97.69           O  
ATOM    254  CG  PHE A  36     -10.969  -5.898   1.279  1.00 97.69           C  
ATOM    255  CD1 PHE A  36     -12.234  -5.336   1.176  1.00 97.69           C  
ATOM    256  CD2 PHE A  36     -10.445  -6.574   0.183  1.00 97.69           C  
ATOM    257  CE1 PHE A  36     -12.969  -5.445  -0.002  1.00 97.69           C  
ATOM    258  CE2 PHE A  36     -11.172  -6.684  -0.998  1.00 97.69           C  
ATOM    259  CZ  PHE A  36     -12.438  -6.121  -1.088  1.00 97.69           C  
ATOM    260  N   ASN A  37     -10.102  -3.656   4.926  1.00 96.69           N  
ATOM    261  CA  ASN A  37      -9.867  -3.652   6.363  1.00 96.69           C  
ATOM    262  C   ASN A  37     -10.148  -5.020   6.980  1.00 96.69           C  
ATOM    263  CB  ASN A  37     -10.727  -2.578   7.043  1.00 96.69           C  
ATOM    264  O   ASN A  37     -10.523  -5.961   6.273  1.00 96.69           O  
ATOM    265  CG  ASN A  37     -12.188  -2.963   7.121  1.00 96.69           C  
ATOM    266  ND2 ASN A  37     -12.914  -2.338   8.039  1.00 96.69           N  
ATOM    267  OD1 ASN A  37     -12.664  -3.816   6.367  1.00 96.69           O  
ATOM    268  N   HIS A  38      -9.938  -5.172   8.227  1.00 93.44           N  
ATOM    269  CA  HIS A  38      -9.969  -6.461   8.906  1.00 93.44           C  
ATOM    270  C   HIS A  38     -11.352  -7.105   8.789  1.00 93.44           C  
ATOM    271  CB  HIS A  38      -9.586  -6.301  10.375  1.00 93.44           C  
ATOM    272  O   HIS A  38     -11.461  -8.328   8.703  1.00 93.44           O  
ATOM    273  CG  HIS A  38      -8.188  -5.820  10.578  1.00 93.44           C  
ATOM    274  CD2 HIS A  38      -7.047  -6.496  10.875  1.00 93.44           C  
ATOM    275  ND1 HIS A  38      -7.832  -4.492  10.492  1.00 93.44           N  
ATOM    276  CE1 HIS A  38      -6.535  -4.371  10.719  1.00 93.44           C  
ATOM    277  NE2 HIS A  38      -6.035  -5.570  10.953  1.00 93.44           N  
ATOM    278  N   SER A  39     -12.352  -6.332   8.805  1.00 92.31           N  
ATOM    279  CA  SER A  39     -13.711  -6.863   8.734  1.00 92.31           C  
ATOM    280  C   SER A  39     -14.148  -7.062   7.285  1.00 92.31           C  
ATOM    281  CB  SER A  39     -14.695  -5.934   9.445  1.00 92.31           C  
ATOM    282  O   SER A  39     -15.102  -7.801   7.016  1.00 92.31           O  
ATOM    283  OG  SER A  39     -14.781  -4.688   8.781  1.00 92.31           O  
ATOM    284  N   GLY A  40     -13.477  -6.336   6.402  1.00 95.12           N  
ATOM    285  CA  GLY A  40     -13.867  -6.371   5.000  1.00 95.12           C  
ATOM    286  C   GLY A  40     -14.953  -5.363   4.664  1.00 95.12           C  
ATOM    287  O   GLY A  40     -15.352  -5.234   3.504  1.00 95.12           O  
ATOM    288  N   GLU A  41     -15.367  -4.676   5.602  1.00 93.62           N  
ATOM    289  CA  GLU A  41     -16.422  -3.689   5.398  1.00 93.62           C  
ATOM    290  C   GLU A  41     -15.898  -2.469   4.645  1.00 93.62           C  
ATOM    291  CB  GLU A  41     -17.031  -3.260   6.738  1.00 93.62           C  
ATOM    292  O   GLU A  41     -16.656  -1.790   3.949  1.00 93.62           O  
ATOM    293  CG  GLU A  41     -17.875  -4.332   7.402  1.00 93.62           C  
ATOM    294  CD  GLU A  41     -18.469  -3.895   8.734  1.00 93.62           C  
ATOM    295  OE1 GLU A  41     -19.203  -4.688   9.359  1.00 93.62           O  
ATOM    296  OE2 GLU A  41     -18.188  -2.750   9.148  1.00 93.62           O  
ATOM    297  N   LEU A  42     -14.695  -2.197   4.836  1.00 96.25           N  
ATOM    298  CA  LEU A  42     -14.070  -1.056   4.168  1.00 96.25           C  
ATOM    299  C   LEU A  42     -12.984  -1.514   3.209  1.00 96.25           C  
ATOM    300  CB  LEU A  42     -13.492  -0.087   5.199  1.00 96.25           C  
ATOM    301  O   LEU A  42     -12.258  -2.471   3.494  1.00 96.25           O  
ATOM    302  CG  LEU A  42     -14.484   0.545   6.176  1.00 96.25           C  
ATOM    303  CD1 LEU A  42     -13.742   1.321   7.262  1.00 96.25           C  
ATOM    304  CD2 LEU A  42     -15.461   1.452   5.434  1.00 96.25           C  
ATOM    305  N   LEU A  43     -12.930  -0.878   2.117  1.00 97.38           N  
ATOM    306  CA  LEU A  43     -11.914  -1.070   1.082  1.00 97.38           C  
ATOM    307  C   LEU A  43     -11.242   0.250   0.732  1.00 97.38           C  
ATOM    308  CB  LEU A  43     -12.547  -1.685  -0.172  1.00 97.38           C  
ATOM    309  O   LEU A  43     -11.914   1.229   0.404  1.00 97.38           O  
ATOM    310  CG  LEU A  43     -11.617  -1.878  -1.370  1.00 97.38           C  
ATOM    311  CD1 LEU A  43     -10.547  -2.922  -1.052  1.00 97.38           C  
ATOM    312  CD2 LEU A  43     -12.414  -2.277  -2.607  1.00 97.38           C  
ATOM    313  N   ALA A  44      -9.906   0.276   0.839  1.00 98.25           N  
ATOM    314  CA  ALA A  44      -9.172   1.502   0.540  1.00 98.25           C  
ATOM    315  C   ALA A  44      -8.289   1.327  -0.693  1.00 98.25           C  
ATOM    316  CB  ALA A  44      -8.328   1.920   1.740  1.00 98.25           C  
ATOM    317  O   ALA A  44      -7.688   0.269  -0.889  1.00 98.25           O  
ATOM    318  N   THR A  45      -8.219   2.322  -1.486  1.00 97.50           N  
ATOM    319  CA  THR A  45      -7.309   2.375  -2.623  1.00 97.50           C  
ATOM    320  C   THR A  45      -6.461   3.641  -2.576  1.00 97.50           C  
ATOM    321  CB  THR A  45      -8.078   2.314  -3.957  1.00 97.50           C  
ATOM    322  O   THR A  45      -6.895   4.668  -2.045  1.00 97.50           O  
ATOM    323  CG2 THR A  45      -8.938   1.059  -4.043  1.00 97.50           C  
ATOM    324  OG1 THR A  45      -8.922   3.467  -4.066  1.00 97.50           O  
ATOM    325  N   GLY A  46      -5.258   3.551  -2.975  1.00 97.69           N  
ATOM    326  CA  GLY A  46      -4.375   4.676  -3.242  1.00 97.69           C  
ATOM    327  C   GLY A  46      -3.965   4.777  -4.699  1.00 97.69           C  
ATOM    328  O   GLY A  46      -3.922   3.773  -5.410  1.00 97.69           O  
ATOM    329  N   ASP A  47      -3.707   6.004  -5.105  1.00 95.56           N  
ATOM    330  CA  ASP A  47      -3.336   6.180  -6.504  1.00 95.56           C  
ATOM    331  C   ASP A  47      -2.021   6.945  -6.633  1.00 95.56           C  
ATOM    332  CB  ASP A  47      -4.445   6.902  -7.270  1.00 95.56           C  
ATOM    333  O   ASP A  47      -1.403   7.301  -5.629  1.00 95.56           O  
ATOM    334  CG  ASP A  47      -4.715   8.297  -6.738  1.00 95.56           C  
ATOM    335  OD1 ASP A  47      -3.787   8.938  -6.191  1.00 95.56           O  
ATOM    336  OD2 ASP A  47      -5.867   8.773  -6.863  1.00 95.56           O  
ATOM    337  N   LYS A  48      -1.538   7.051  -7.859  1.00 94.50           N  
ATOM    338  CA  LYS A  48      -0.261   7.695  -8.148  1.00 94.50           C  
ATOM    339  C   LYS A  48      -0.343   9.203  -7.914  1.00 94.50           C  
ATOM    340  CB  LYS A  48       0.171   7.414  -9.586  1.00 94.50           C  
ATOM    341  O   LYS A  48       0.684   9.875  -7.812  1.00 94.50           O  
ATOM    342  CG  LYS A  48       0.642   5.984  -9.820  1.00 94.50           C  
ATOM    343  CD  LYS A  48       1.349   5.844 -11.164  1.00 94.50           C  
ATOM    344  CE  LYS A  48       1.880   4.430 -11.367  1.00 94.50           C  
ATOM    345  NZ  LYS A  48       2.564   4.281 -12.688  1.00 94.50           N  
ATOM    346  N   GLY A  49      -1.557   9.664  -7.773  1.00 93.19           N  
ATOM    347  CA  GLY A  49      -1.743  11.086  -7.500  1.00 93.19           C  
ATOM    348  C   GLY A  49      -1.767  11.406  -6.016  1.00 93.19           C  
ATOM    349  O   GLY A  49      -1.958  12.555  -5.629  1.00 93.19           O  
ATOM    350  N   GLY A  50      -1.637  10.414  -5.238  1.00 96.19           N  
ATOM    351  CA  GLY A  50      -1.569  10.633  -3.805  1.00 96.19           C  
ATOM    352  C   GLY A  50      -2.930  10.617  -3.133  1.00 96.19           C  
ATOM    353  O   GLY A  50      -3.047  10.930  -1.947  1.00 96.19           O  
ATOM    354  N   ARG A  51      -3.898  10.242  -3.850  1.00 94.62           N  
ATOM    355  CA  ARG A  51      -5.266  10.211  -3.342  1.00 94.62           C  
ATOM    356  C   ARG A  51      -5.605   8.836  -2.770  1.00 94.62           C  
ATOM    357  CB  ARG A  51      -6.258  10.578  -4.445  1.00 94.62           C  
ATOM    358  O   ARG A  51      -5.180   7.809  -3.307  1.00 94.62           O  
ATOM    359  CG  ARG A  51      -7.695  10.703  -3.967  1.00 94.62           C  
ATOM    360  CD  ARG A  51      -8.625  11.172  -5.078  1.00 94.62           C  
ATOM    361  NE  ARG A  51      -8.672  10.219  -6.180  1.00 94.62           N  
ATOM    362  NH1 ARG A  51     -10.031  11.516  -7.523  1.00 94.62           N  
ATOM    363  NH2 ARG A  51      -9.312   9.469  -8.258  1.00 94.62           N  
ATOM    364  CZ  ARG A  51      -9.336  10.398  -7.316  1.00 94.62           C  
ATOM    365  N   VAL A  52      -6.340   8.898  -1.661  1.00 97.31           N  
ATOM    366  CA  VAL A  52      -6.887   7.676  -1.072  1.00 97.31           C  
ATOM    367  C   VAL A  52      -8.406   7.695  -1.161  1.00 97.31           C  
ATOM    368  CB  VAL A  52      -6.438   7.508   0.397  1.00 97.31           C  
ATOM    369  O   VAL A  52      -9.047   8.695  -0.811  1.00 97.31           O  
ATOM    370  CG1 VAL A  52      -7.164   6.332   1.051  1.00 97.31           C  
ATOM    371  CG2 VAL A  52      -4.926   7.316   0.476  1.00 97.31           C  
ATOM    372  N   VAL A  53      -8.930   6.684  -1.652  1.00 96.12           N  
ATOM    373  CA  VAL A  53     -10.383   6.527  -1.719  1.00 96.12           C  
ATOM    374  C   VAL A  53     -10.812   5.324  -0.882  1.00 96.12           C  
ATOM    375  CB  VAL A  53     -10.867   6.363  -3.176  1.00 96.12           C  
ATOM    376  O   VAL A  53     -10.273   4.223  -1.044  1.00 96.12           O  
ATOM    377  CG1 VAL A  53     -12.391   6.309  -3.234  1.00 96.12           C  
ATOM    378  CG2 VAL A  53     -10.336   7.500  -4.047  1.00 96.12           C  
ATOM    379  N   ILE A  54     -11.711   5.551  -0.014  1.00 96.81           N  
ATOM    380  CA  ILE A  54     -12.234   4.496   0.846  1.00 96.81           C  
ATOM    381  C   ILE A  54     -13.656   4.133   0.410  1.00 96.81           C  
ATOM    382  CB  ILE A  54     -12.227   4.918   2.332  1.00 96.81           C  
ATOM    383  O   ILE A  54     -14.492   5.016   0.212  1.00 96.81           O  
ATOM    384  CG1 ILE A  54     -10.797   5.254   2.779  1.00 96.81           C  
ATOM    385  CG2 ILE A  54     -12.828   3.822   3.211  1.00 96.81           C  
ATOM    386  CD1 ILE A  54     -10.711   5.820   4.191  1.00 96.81           C  
ATOM    387  N   PHE A  55     -13.898   2.887   0.306  1.00 95.38           N  
ATOM    388  CA  PHE A  55     -15.203   2.350  -0.043  1.00 95.38           C  
ATOM    389  C   PHE A  55     -15.805   1.574   1.125  1.00 95.38           C  
ATOM    390  CB  PHE A  55     -15.109   1.448  -1.277  1.00 95.38           C  
ATOM    391  O   PHE A  55     -15.078   0.908   1.868  1.00 95.38           O  
ATOM    392  CG  PHE A  55     -14.453   2.109  -2.463  1.00 95.38           C  
ATOM    393  CD1 PHE A  55     -15.219   2.795  -3.398  1.00 95.38           C  
ATOM    394  CD2 PHE A  55     -13.078   2.045  -2.639  1.00 95.38           C  
ATOM    395  CE1 PHE A  55     -14.617   3.408  -4.496  1.00 95.38           C  
ATOM    396  CE2 PHE A  55     -12.477   2.654  -3.732  1.00 95.38           C  
ATOM    397  CZ  PHE A  55     -13.242   3.334  -4.660  1.00 95.38           C  
ATOM    398  N   GLN A  56     -17.062   1.659   1.246  1.00 93.81           N  
ATOM    399  CA  GLN A  56     -17.781   0.923   2.287  1.00 93.81           C  
ATOM    400  C   GLN A  56     -18.812  -0.026   1.685  1.00 93.81           C  
ATOM    401  CB  GLN A  56     -18.453   1.889   3.260  1.00 93.81           C  
ATOM    402  O   GLN A  56     -19.516   0.335   0.742  1.00 93.81           O  
ATOM    403  CG  GLN A  56     -19.141   1.199   4.438  1.00 93.81           C  
ATOM    404  CD  GLN A  56     -19.719   2.182   5.438  1.00 93.81           C  
ATOM    405  NE2 GLN A  56     -19.734   1.796   6.707  1.00 93.81           N  
ATOM    406  OE1 GLN A  56     -20.156   3.279   5.070  1.00 93.81           O  
ATOM    407  N   GLN A  57     -18.891  -1.121   2.285  1.00 92.50           N  
ATOM    408  CA  GLN A  57     -19.844  -2.133   1.838  1.00 92.50           C  
ATOM    409  C   GLN A  57     -21.266  -1.697   2.115  1.00 92.50           C  
ATOM    410  CB  GLN A  57     -19.547  -3.475   2.516  1.00 92.50           C  
ATOM    411  O   GLN A  57     -21.578  -1.173   3.189  1.00 92.50           O  
ATOM    412  CG  GLN A  57     -20.297  -4.648   1.893  1.00 92.50           C  
ATOM    413  CD  GLN A  57     -19.969  -5.973   2.555  1.00 92.50           C  
ATOM    414  NE2 GLN A  57     -20.062  -7.055   1.794  1.00 92.50           N  
ATOM    415  OE1 GLN A  57     -19.625  -6.020   3.740  1.00 92.50           O  
ATOM    416  N   GLU A  58     -22.078  -1.875   1.181  1.00 86.50           N  
ATOM    417  CA  GLU A  58     -23.484  -1.521   1.359  1.00 86.50           C  
ATOM    418  C   GLU A  58     -24.172  -2.459   2.352  1.00 86.50           C  
ATOM    419  CB  GLU A  58     -24.219  -1.548   0.018  1.00 86.50           C  
ATOM    420  O   GLU A  58     -24.109  -3.680   2.197  1.00 86.50           O  
ATOM    421  CG  GLU A  58     -25.469  -0.673  -0.019  1.00 86.50           C  
ATOM    422  CD  GLU A  58     -26.016  -0.475  -1.421  1.00 86.50           C  
ATOM    423  OE1 GLU A  58     -26.969   0.329  -1.593  1.00 86.50           O  
ATOM    424  OE2 GLU A  58     -25.500  -1.131  -2.355  1.00 86.50           O  
ATOM    425  N   GLN A  59     -24.719  -1.939   3.418  1.00 72.56           N  
ATOM    426  CA  GLN A  59     -25.281  -2.740   4.492  1.00 72.56           C  
ATOM    427  C   GLN A  59     -26.656  -3.275   4.105  1.00 72.56           C  
ATOM    428  CB  GLN A  59     -25.391  -1.920   5.781  1.00 72.56           C  
ATOM    429  O   GLN A  59     -27.078  -4.344   4.566  1.00 72.56           O  
ATOM    430  CG  GLN A  59     -24.047  -1.645   6.441  1.00 72.56           C  
ATOM    431  CD  GLN A  59     -24.172  -1.229   7.895  1.00 72.56           C  
ATOM    432  NE2 GLN A  59     -23.047  -1.099   8.578  1.00 72.56           N  
ATOM    433  OE1 GLN A  59     -25.281  -1.027   8.398  1.00 72.56           O  
ATOM    434  N   GLU A  60     -27.438  -2.414   3.498  1.00 64.69           N  
ATOM    435  CA  GLU A  60     -28.781  -2.867   3.182  1.00 64.69           C  
ATOM    436  C   GLU A  60     -28.766  -4.168   2.385  1.00 64.69           C  
ATOM    437  CB  GLU A  60     -29.547  -1.791   2.404  1.00 64.69           C  
ATOM    438  O   GLU A  60     -29.641  -5.020   2.547  1.00 64.69           O  
ATOM    439  CG  GLU A  60     -30.016  -0.630   3.266  1.00 64.69           C  
ATOM    440  CD  GLU A  60     -30.828   0.404   2.490  1.00 64.69           C  
ATOM    441  OE1 GLU A  60     -31.297   1.385   3.104  1.00 64.69           O  
ATOM    442  OE2 GLU A  60     -30.969   0.233   1.260  1.00 64.69           O  
ATOM    443  N   ASN A  61     -27.766  -4.359   1.653  1.00 58.56           N  
ATOM    444  CA  ASN A  61     -27.703  -5.477   0.718  1.00 58.56           C  
ATOM    445  C   ASN A  61     -26.969  -6.668   1.315  1.00 58.56           C  
ATOM    446  CB  ASN A  61     -27.047  -5.047  -0.594  1.00 58.56           C  
ATOM    447  O   ASN A  61     -26.719  -7.656   0.625  1.00 58.56           O  
ATOM    448  CG  ASN A  61     -27.969  -4.188  -1.449  1.00 58.56           C  
ATOM    449  ND2 ASN A  61     -27.391  -3.549  -2.465  1.00 58.56           N  
ATOM    450  OD1 ASN A  61     -29.172  -4.098  -1.198  1.00 58.56           O  
ATOM    451  N   LYS A  62     -26.500  -6.570   2.504  1.00 58.06           N  
ATOM    452  CA  LYS A  62     -25.750  -7.676   3.109  1.00 58.06           C  
ATOM    453  C   LYS A  62     -26.625  -8.922   3.215  1.00 58.06           C  
ATOM    454  CB  LYS A  62     -25.234  -7.281   4.492  1.00 58.06           C  
ATOM    455  O   LYS A  62     -26.109 -10.047   3.182  1.00 58.06           O  
ATOM    456  CG  LYS A  62     -23.953  -6.469   4.461  1.00 58.06           C  
ATOM    457  CD  LYS A  62     -23.406  -6.211   5.863  1.00 58.06           C  
ATOM    458  CE  LYS A  62     -22.156  -5.363   5.836  1.00 58.06           C  
ATOM    459  NZ  LYS A  62     -21.672  -5.043   7.211  1.00 58.06           N  
ATOM    460  N   ILE A  63     -27.891  -8.625   3.357  1.00 59.28           N  
ATOM    461  CA  ILE A  63     -28.781  -9.766   3.525  1.00 59.28           C  
ATOM    462  C   ILE A  63     -28.984 -10.469   2.184  1.00 59.28           C  
ATOM    463  CB  ILE A  63     -30.141  -9.328   4.113  1.00 59.28           C  
ATOM    464  O   ILE A  63     -29.094 -11.695   2.129  1.00 59.28           O  
ATOM    465  CG1 ILE A  63     -29.938  -8.617   5.457  1.00 59.28           C  
ATOM    466  CG2 ILE A  63     -31.078 -10.539   4.273  1.00 59.28           C  
ATOM    467  CD1 ILE A  63     -31.156  -7.816   5.918  1.00 59.28           C  
ATOM    468  N   GLN A  64     -28.938  -9.641   1.185  1.00 62.88           N  
ATOM    469  CA  GLN A  64     -29.125 -10.281  -0.116  1.00 62.88           C  
ATOM    470  C   GLN A  64     -27.812 -10.812  -0.664  1.00 62.88           C  
ATOM    471  CB  GLN A  64     -29.750  -9.297  -1.108  1.00 62.88           C  
ATOM    472  O   GLN A  64     -26.859 -10.055  -0.869  1.00 62.88           O  
ATOM    473  CG  GLN A  64     -31.203  -8.984  -0.831  1.00 62.88           C  
ATOM    474  CD  GLN A  64     -31.812  -8.055  -1.863  1.00 62.88           C  
ATOM    475  NE2 GLN A  64     -33.125  -7.785  -1.733  1.00 62.88           N  
ATOM    476  OE1 GLN A  64     -31.125  -7.574  -2.770  1.00 62.88           O  
ATOM    477  N   SER A  65     -27.688 -12.062  -0.640  1.00 63.19           N  
ATOM    478  CA  SER A  65     -26.484 -12.789  -1.037  1.00 63.19           C  
ATOM    479  C   SER A  65     -25.891 -12.227  -2.326  1.00 63.19           C  
ATOM    480  CB  SER A  65     -26.797 -14.281  -1.215  1.00 63.19           C  
ATOM    481  O   SER A  65     -24.688 -12.266  -2.529  1.00 63.19           O  
ATOM    482  OG  SER A  65     -27.812 -14.469  -2.184  1.00 63.19           O  
ATOM    483  N   HIS A  66     -26.828 -11.531  -3.080  1.00 63.97           N  
ATOM    484  CA  HIS A  66     -26.375 -11.125  -4.406  1.00 63.97           C  
ATOM    485  C   HIS A  66     -25.703  -9.758  -4.359  1.00 63.97           C  
ATOM    486  CB  HIS A  66     -27.547 -11.102  -5.391  1.00 63.97           C  
ATOM    487  O   HIS A  66     -25.016  -9.367  -5.309  1.00 63.97           O  
ATOM    488  CG  HIS A  66     -28.219 -12.430  -5.555  1.00 63.97           C  
ATOM    489  CD2 HIS A  66     -29.453 -12.852  -5.191  1.00 63.97           C  
ATOM    490  ND1 HIS A  66     -27.594 -13.508  -6.152  1.00 63.97           N  
ATOM    491  CE1 HIS A  66     -28.422 -14.539  -6.156  1.00 63.97           C  
ATOM    492  NE2 HIS A  66     -29.547 -14.164  -5.578  1.00 63.97           N  
ATOM    493  N   SER A  67     -25.797  -9.078  -3.227  1.00 69.75           N  
ATOM    494  CA  SER A  67     -25.281  -7.707  -3.258  1.00 69.75           C  
ATOM    495  C   SER A  67     -24.188  -7.504  -2.221  1.00 69.75           C  
ATOM    496  CB  SER A  67     -26.422  -6.711  -3.018  1.00 69.75           C  
ATOM    497  O   SER A  67     -23.922  -6.375  -1.804  1.00 69.75           O  
ATOM    498  OG  SER A  67     -26.828  -6.734  -1.662  1.00 69.75           O  
ATOM    499  N   ARG A  68     -23.609  -8.547  -1.897  1.00 78.38           N  
ATOM    500  CA  ARG A  68     -22.578  -8.461  -0.863  1.00 78.38           C  
ATOM    501  C   ARG A  68     -21.344  -7.750  -1.383  1.00 78.38           C  
ATOM    502  CB  ARG A  68     -22.219  -9.859  -0.356  1.00 78.38           C  
ATOM    503  O   ARG A  68     -20.594  -7.137  -0.609  1.00 78.38           O  
ATOM    504  CG  ARG A  68     -23.328 -10.555   0.408  1.00 78.38           C  
ATOM    505  CD  ARG A  68     -22.922 -11.953   0.844  1.00 78.38           C  
ATOM    506  NE  ARG A  68     -24.031 -12.664   1.476  1.00 78.38           N  
ATOM    507  NH1 ARG A  68     -22.891 -14.648   1.747  1.00 78.38           N  
ATOM    508  NH2 ARG A  68     -25.062 -14.469   2.453  1.00 78.38           N  
ATOM    509  CZ  ARG A  68     -24.000 -13.922   1.891  1.00 78.38           C  
ATOM    510  N   GLY A  69     -21.172  -7.789  -2.674  1.00 83.38           N  
ATOM    511  CA  GLY A  69     -19.969  -7.230  -3.271  1.00 83.38           C  
ATOM    512  C   GLY A  69     -20.125  -5.781  -3.695  1.00 83.38           C  
ATOM    513  O   GLY A  69     -19.328  -5.266  -4.473  1.00 83.38           O  
ATOM    514  N   GLU A  70     -21.141  -5.176  -3.164  1.00 89.12           N  
ATOM    515  CA  GLU A  70     -21.375  -3.785  -3.545  1.00 89.12           C  
ATOM    516  C   GLU A  70     -20.750  -2.826  -2.531  1.00 89.12           C  
ATOM    517  CB  GLU A  70     -22.859  -3.504  -3.691  1.00 89.12           C  
ATOM    518  O   GLU A  70     -21.031  -2.916  -1.334  1.00 89.12           O  
ATOM    519  CG  GLU A  70     -23.500  -4.168  -4.902  1.00 89.12           C  
ATOM    520  CD  GLU A  70     -24.969  -3.795  -5.094  1.00 89.12           C  
ATOM    521  OE1 GLU A  70     -25.609  -4.336  -6.016  1.00 89.12           O  
ATOM    522  OE2 GLU A  70     -25.469  -2.951  -4.316  1.00 89.12           O  
ATOM    523  N   TYR A  71     -19.906  -2.023  -3.006  1.00 93.12           N  
ATOM    524  CA  TYR A  71     -19.219  -1.027  -2.195  1.00 93.12           C  
ATOM    525  C   TYR A  71     -19.484   0.380  -2.711  1.00 93.12           C  
ATOM    526  CB  TYR A  71     -17.703  -1.296  -2.182  1.00 93.12           C  
ATOM    527  O   TYR A  71     -19.484   0.615  -3.920  1.00 93.12           O  
ATOM    528  CG  TYR A  71     -17.312  -2.473  -1.325  1.00 93.12           C  
ATOM    529  CD1 TYR A  71     -16.750  -2.283  -0.061  1.00 93.12           C  
ATOM    530  CD2 TYR A  71     -17.484  -3.775  -1.778  1.00 93.12           C  
ATOM    531  CE1 TYR A  71     -16.375  -3.363   0.731  1.00 93.12           C  
ATOM    532  CE2 TYR A  71     -17.109  -4.863  -0.995  1.00 93.12           C  
ATOM    533  OH  TYR A  71     -16.203  -5.723   1.037  1.00 93.12           O  
ATOM    534  CZ  TYR A  71     -16.562  -4.648   0.257  1.00 93.12           C  
ATOM    535  N   ASN A  72     -19.719   1.295  -1.804  1.00 90.81           N  
ATOM    536  CA  ASN A  72     -19.906   2.701  -2.143  1.00 90.81           C  
ATOM    537  C   ASN A  72     -18.781   3.566  -1.604  1.00 90.81           C  
ATOM    538  CB  ASN A  72     -21.266   3.203  -1.616  1.00 90.81           C  
ATOM    539  O   ASN A  72     -18.125   3.199  -0.628  1.00 90.81           O  
ATOM    540  CG  ASN A  72     -22.438   2.523  -2.285  1.00 90.81           C  
ATOM    541  ND2 ASN A  72     -23.469   2.234  -1.507  1.00 90.81           N  
ATOM    542  OD1 ASN A  72     -22.422   2.258  -3.488  1.00 90.81           O  
ATOM    543  N   VAL A  73     -18.625   4.672  -2.318  1.00 91.88           N  
ATOM    544  CA  VAL A  73     -17.578   5.586  -1.867  1.00 91.88           C  
ATOM    545  C   VAL A  73     -17.922   6.105  -0.471  1.00 91.88           C  
ATOM    546  CB  VAL A  73     -17.406   6.770  -2.846  1.00 91.88           C  
ATOM    547  O   VAL A  73     -19.016   6.629  -0.242  1.00 91.88           O  
ATOM    548  CG1 VAL A  73     -16.375   7.766  -2.309  1.00 91.88           C  
ATOM    549  CG2 VAL A  73     -16.984   6.262  -4.227  1.00 91.88           C  
ATOM    550  N   TYR A  74     -17.047   5.891   0.416  1.00 92.62           N  
ATOM    551  CA  TYR A  74     -17.203   6.270   1.816  1.00 92.62           C  
ATOM    552  C   TYR A  74     -16.500   7.586   2.105  1.00 92.62           C  
ATOM    553  CB  TYR A  74     -16.656   5.172   2.732  1.00 92.62           C  
ATOM    554  O   TYR A  74     -17.047   8.461   2.773  1.00 92.62           O  
ATOM    555  CG  TYR A  74     -16.922   5.410   4.199  1.00 92.62           C  
ATOM    556  CD1 TYR A  74     -15.883   5.520   5.113  1.00 92.62           C  
ATOM    557  CD2 TYR A  74     -18.234   5.531   4.672  1.00 92.62           C  
ATOM    558  CE1 TYR A  74     -16.125   5.738   6.465  1.00 92.62           C  
ATOM    559  CE2 TYR A  74     -18.484   5.750   6.020  1.00 92.62           C  
ATOM    560  OH  TYR A  74     -17.688   6.070   8.242  1.00 92.62           O  
ATOM    561  CZ  TYR A  74     -17.438   5.855   6.906  1.00 92.62           C  
ATOM    562  N   SER A  75     -15.219   7.688   1.626  1.00 90.50           N  
ATOM    563  CA  SER A  75     -14.414   8.891   1.801  1.00 90.50           C  
ATOM    564  C   SER A  75     -13.305   8.977   0.756  1.00 90.50           C  
ATOM    565  CB  SER A  75     -13.805   8.938   3.203  1.00 90.50           C  
ATOM    566  O   SER A  75     -12.797   7.949   0.302  1.00 90.50           O  
ATOM    567  OG  SER A  75     -13.062  10.125   3.395  1.00 90.50           O  
ATOM    568  N   THR A  76     -13.062  10.195   0.336  1.00 92.19           N  
ATOM    569  CA  THR A  76     -11.938  10.477  -0.548  1.00 92.19           C  
ATOM    570  C   THR A  76     -11.109  11.648  -0.020  1.00 92.19           C  
ATOM    571  CB  THR A  76     -12.414  10.781  -1.979  1.00 92.19           C  
ATOM    572  O   THR A  76     -11.664  12.672   0.376  1.00 92.19           O  
ATOM    573  CG2 THR A  76     -11.234  10.922  -2.936  1.00 92.19           C  
ATOM    574  OG1 THR A  76     -13.258   9.719  -2.434  1.00 92.19           O  
ATOM    575  N   PHE A  77      -9.797  11.445  -0.009  1.00 92.00           N  
ATOM    576  CA  PHE A  77      -8.953  12.547   0.461  1.00 92.00           C  
ATOM    577  C   PHE A  77      -7.555  12.438  -0.125  1.00 92.00           C  
ATOM    578  CB  PHE A  77      -8.883  12.547   1.991  1.00 92.00           C  
ATOM    579  O   PHE A  77      -7.133  11.359  -0.556  1.00 92.00           O  
ATOM    580  CG  PHE A  77      -8.305  11.289   2.578  1.00 92.00           C  
ATOM    581  CD1 PHE A  77      -9.102  10.180   2.797  1.00 92.00           C  
ATOM    582  CD2 PHE A  77      -6.957  11.227   2.912  1.00 92.00           C  
ATOM    583  CE1 PHE A  77      -8.570   9.008   3.340  1.00 92.00           C  
ATOM    584  CE2 PHE A  77      -6.414  10.062   3.455  1.00 92.00           C  
ATOM    585  CZ  PHE A  77      -7.223   8.961   3.668  1.00 92.00           C  
ATOM    586  N   GLN A  78      -6.941  13.586  -0.105  1.00 92.88           N  
ATOM    587  CA  GLN A  78      -5.551  13.641  -0.542  1.00 92.88           C  
ATOM    588  C   GLN A  78      -4.602  13.258   0.591  1.00 92.88           C  
ATOM    589  CB  GLN A  78      -5.207  15.031  -1.066  1.00 92.88           C  
ATOM    590  O   GLN A  78      -4.500  13.969   1.590  1.00 92.88           O  
ATOM    591  CG  GLN A  78      -3.844  15.125  -1.734  1.00 92.88           C  
ATOM    592  CD  GLN A  78      -3.781  14.367  -3.047  1.00 92.88           C  
ATOM    593  NE2 GLN A  78      -2.596  13.883  -3.400  1.00 92.88           N  
ATOM    594  OE1 GLN A  78      -4.793  14.211  -3.738  1.00 92.88           O  
ATOM    595  N   SER A  79      -3.912  12.172   0.436  1.00 95.38           N  
ATOM    596  CA  SER A  79      -3.027  11.688   1.490  1.00 95.38           C  
ATOM    597  C   SER A  79      -1.651  12.344   1.399  1.00 95.38           C  
ATOM    598  CB  SER A  79      -2.885  10.164   1.417  1.00 95.38           C  
ATOM    599  O   SER A  79      -1.089  12.758   2.414  1.00 95.38           O  
ATOM    600  OG  SER A  79      -1.968   9.703   2.391  1.00 95.38           O  
ATOM    601  N   HIS A  80      -1.101  12.312   0.218  1.00 94.00           N  
ATOM    602  CA  HIS A  80       0.242  12.836  -0.004  1.00 94.00           C  
ATOM    603  C   HIS A  80       0.263  13.828  -1.166  1.00 94.00           C  
ATOM    604  CB  HIS A  80       1.226  11.695  -0.269  1.00 94.00           C  
ATOM    605  O   HIS A  80      -0.458  13.648  -2.150  1.00 94.00           O  
ATOM    606  CG  HIS A  80       1.442  10.805   0.913  1.00 94.00           C  
ATOM    607  CD2 HIS A  80       2.482  10.711   1.773  1.00 94.00           C  
ATOM    608  ND1 HIS A  80       0.516   9.867   1.319  1.00 94.00           N  
ATOM    609  CE1 HIS A  80       0.979   9.234   2.383  1.00 94.00           C  
ATOM    610  NE2 HIS A  80       2.172   9.727   2.680  1.00 94.00           N  
ATOM    611  N   GLU A  81       1.063  14.836  -0.982  1.00 88.38           N  
ATOM    612  CA  GLU A  81       1.359  15.820  -2.020  1.00 88.38           C  
ATOM    613  C   GLU A  81       2.840  15.797  -2.393  1.00 88.38           C  
ATOM    614  CB  GLU A  81       0.949  17.219  -1.565  1.00 88.38           C  
ATOM    615  O   GLU A  81       3.680  15.383  -1.594  1.00 88.38           O  
ATOM    616  CG  GLU A  81      -0.526  17.344  -1.214  1.00 88.38           C  
ATOM    617  CD  GLU A  81      -1.249  18.406  -2.029  1.00 88.38           C  
ATOM    618  OE1 GLU A  81      -2.494  18.500  -1.938  1.00 88.38           O  
ATOM    619  OE2 GLU A  81      -0.564  19.156  -2.766  1.00 88.38           O  
ATOM    620  N   PRO A  82       3.021  16.125  -3.701  1.00 85.19           N  
ATOM    621  CA  PRO A  82       4.441  16.188  -4.051  1.00 85.19           C  
ATOM    622  C   PRO A  82       5.219  17.188  -3.189  1.00 85.19           C  
ATOM    623  CB  PRO A  82       4.426  16.641  -5.516  1.00 85.19           C  
ATOM    624  O   PRO A  82       4.695  18.250  -2.844  1.00 85.19           O  
ATOM    625  CG  PRO A  82       2.994  16.516  -5.934  1.00 85.19           C  
ATOM    626  CD  PRO A  82       2.143  16.453  -4.699  1.00 85.19           C  
ATOM    627  N   GLU A  83       6.340  16.719  -2.715  1.00 78.12           N  
ATOM    628  CA  GLU A  83       7.199  17.562  -1.891  1.00 78.12           C  
ATOM    629  C   GLU A  83       8.625  17.594  -2.438  1.00 78.12           C  
ATOM    630  CB  GLU A  83       7.203  17.078  -0.441  1.00 78.12           C  
ATOM    631  O   GLU A  83       9.000  16.750  -3.248  1.00 78.12           O  
ATOM    632  CG  GLU A  83       5.859  17.219   0.260  1.00 78.12           C  
ATOM    633  CD  GLU A  83       5.863  16.688   1.683  1.00 78.12           C  
ATOM    634  OE1 GLU A  83       4.793  16.672   2.332  1.00 78.12           O  
ATOM    635  OE2 GLU A  83       6.949  16.266   2.152  1.00 78.12           O  
ATOM    636  N   PHE A  84       9.305  18.734  -2.252  1.00 69.19           N  
ATOM    637  CA  PHE A  84      10.703  18.844  -2.645  1.00 69.19           C  
ATOM    638  C   PHE A  84      11.609  18.906  -1.420  1.00 69.19           C  
ATOM    639  CB  PHE A  84      10.922  20.094  -3.518  1.00 69.19           C  
ATOM    640  O   PHE A  84      11.391  19.719  -0.521  1.00 69.19           O  
ATOM    641  CG  PHE A  84      12.219  20.062  -4.289  1.00 69.19           C  
ATOM    642  CD1 PHE A  84      13.320  20.766  -3.846  1.00 69.19           C  
ATOM    643  CD2 PHE A  84      12.320  19.328  -5.461  1.00 69.19           C  
ATOM    644  CE1 PHE A  84      14.523  20.750  -4.559  1.00 69.19           C  
ATOM    645  CE2 PHE A  84      13.516  19.297  -6.180  1.00 69.19           C  
ATOM    646  CZ  PHE A  84      14.609  20.016  -5.727  1.00 69.19           C  
ATOM    647  N   ASP A  85      12.414  17.875  -1.338  1.00 62.22           N  
ATOM    648  CA  ASP A  85      13.453  17.891  -0.314  1.00 62.22           C  
ATOM    649  C   ASP A  85      14.633  18.766  -0.735  1.00 62.22           C  
ATOM    650  CB  ASP A  85      13.938  16.469  -0.022  1.00 62.22           C  
ATOM    651  O   ASP A  85      15.508  18.328  -1.479  1.00 62.22           O  
ATOM    652  CG  ASP A  85      14.852  16.391   1.188  1.00 62.22           C  
ATOM    653  OD1 ASP A  85      15.422  17.422   1.592  1.00 62.22           O  
ATOM    654  OD2 ASP A  85      15.000  15.281   1.743  1.00 62.22           O  
ATOM    655  N   TYR A  86      14.711  19.875  -0.199  1.00 60.81           N  
ATOM    656  CA  TYR A  86      15.703  20.859  -0.604  1.00 60.81           C  
ATOM    657  C   TYR A  86      17.109  20.438  -0.188  1.00 60.81           C  
ATOM    658  CB  TYR A  86      15.375  22.234   0.001  1.00 60.81           C  
ATOM    659  O   TYR A  86      18.078  20.719  -0.889  1.00 60.81           O  
ATOM    660  CG  TYR A  86      14.109  22.844  -0.537  1.00 60.81           C  
ATOM    661  CD1 TYR A  86      14.102  23.531  -1.749  1.00 60.81           C  
ATOM    662  CD2 TYR A  86      12.914  22.750   0.166  1.00 60.81           C  
ATOM    663  CE1 TYR A  86      12.938  24.109  -2.246  1.00 60.81           C  
ATOM    664  CE2 TYR A  86      11.742  23.312  -0.323  1.00 60.81           C  
ATOM    665  OH  TYR A  86      10.602  24.562  -2.018  1.00 60.81           O  
ATOM    666  CZ  TYR A  86      11.766  23.984  -1.528  1.00 60.81           C  
ATOM    667  N   LEU A  87      17.188  19.781   0.923  1.00 56.31           N  
ATOM    668  CA  LEU A  87      18.500  19.344   1.399  1.00 56.31           C  
ATOM    669  C   LEU A  87      19.078  18.281   0.480  1.00 56.31           C  
ATOM    670  CB  LEU A  87      18.406  18.812   2.828  1.00 56.31           C  
ATOM    671  O   LEU A  87      20.281  18.297   0.187  1.00 56.31           O  
ATOM    672  CG  LEU A  87      18.141  19.844   3.926  1.00 56.31           C  
ATOM    673  CD1 LEU A  87      17.828  19.141   5.246  1.00 56.31           C  
ATOM    674  CD2 LEU A  87      19.328  20.781   4.078  1.00 56.31           C  
ATOM    675  N   LYS A  88      18.172  17.594   0.004  1.00 56.38           N  
ATOM    676  CA  LYS A  88      18.641  16.469  -0.809  1.00 56.38           C  
ATOM    677  C   LYS A  88      18.359  16.719  -2.289  1.00 56.38           C  
ATOM    678  CB  LYS A  88      18.000  15.164  -0.355  1.00 56.38           C  
ATOM    679  O   LYS A  88      18.781  15.938  -3.143  1.00 56.38           O  
ATOM    680  CG  LYS A  88      18.406  14.719   1.036  1.00 56.38           C  
ATOM    681  CD  LYS A  88      17.828  13.359   1.386  1.00 56.38           C  
ATOM    682  CE  LYS A  88      18.188  12.938   2.803  1.00 56.38           C  
ATOM    683  NZ  LYS A  88      17.547  11.641   3.182  1.00 56.38           N  
ATOM    684  N   SER A  89      17.672  17.891  -2.602  1.00 59.88           N  
ATOM    685  CA  SER A  89      17.312  18.219  -3.975  1.00 59.88           C  
ATOM    686  C   SER A  89      16.578  17.078  -4.648  1.00 59.88           C  
ATOM    687  CB  SER A  89      18.562  18.578  -4.785  1.00 59.88           C  
ATOM    688  O   SER A  89      16.906  16.688  -5.770  1.00 59.88           O  
ATOM    689  OG  SER A  89      19.266  19.641  -4.176  1.00 59.88           O  
ATOM    690  N   LEU A  90      15.703  16.438  -3.768  1.00 65.50           N  
ATOM    691  CA  LEU A  90      14.945  15.297  -4.270  1.00 65.50           C  
ATOM    692  C   LEU A  90      13.445  15.602  -4.250  1.00 65.50           C  
ATOM    693  CB  LEU A  90      15.234  14.047  -3.438  1.00 65.50           C  
ATOM    694  O   LEU A  90      12.938  16.188  -3.293  1.00 65.50           O  
ATOM    695  CG  LEU A  90      16.516  13.297  -3.777  1.00 65.50           C  
ATOM    696  CD1 LEU A  90      16.969  12.438  -2.598  1.00 65.50           C  
ATOM    697  CD2 LEU A  90      16.328  12.438  -5.023  1.00 65.50           C  
ATOM    698  N   GLU A  91      12.906  15.312  -5.414  1.00 72.12           N  
ATOM    699  CA  GLU A  91      11.445  15.383  -5.461  1.00 72.12           C  
ATOM    700  C   GLU A  91      10.812  14.125  -4.871  1.00 72.12           C  
ATOM    701  CB  GLU A  91      10.961  15.594  -6.898  1.00 72.12           C  
ATOM    702  O   GLU A  91      11.250  13.008  -5.152  1.00 72.12           O  
ATOM    703  CG  GLU A  91       9.492  15.961  -7.004  1.00 72.12           C  
ATOM    704  CD  GLU A  91       9.062  16.297  -8.422  1.00 72.12           C  
ATOM    705  OE1 GLU A  91       7.887  16.688  -8.625  1.00 72.12           O  
ATOM    706  OE2 GLU A  91       9.906  16.188  -9.344  1.00 72.12           O  
ATOM    707  N   ILE A  92       9.969  14.352  -3.881  1.00 73.88           N  
ATOM    708  CA  ILE A  92       9.211  13.242  -3.314  1.00 73.88           C  
ATOM    709  C   ILE A  92       7.852  13.148  -3.994  1.00 73.88           C  
ATOM    710  CB  ILE A  92       9.039  13.398  -1.786  1.00 73.88           C  
ATOM    711  O   ILE A  92       7.000  14.023  -3.820  1.00 73.88           O  
ATOM    712  CG1 ILE A  92      10.406  13.547  -1.107  1.00 73.88           C  
ATOM    713  CG2 ILE A  92       8.266  12.211  -1.207  1.00 73.88           C  
ATOM    714  CD1 ILE A  92      10.328  13.914   0.368  1.00 73.88           C  
ATOM    715  N   GLU A  93       7.668  12.102  -4.695  1.00 83.25           N  
ATOM    716  CA  GLU A  93       6.418  11.906  -5.422  1.00 83.25           C  
ATOM    717  C   GLU A  93       5.262  11.641  -4.461  1.00 83.25           C  
ATOM    718  CB  GLU A  93       6.551  10.750  -6.418  1.00 83.25           C  
ATOM    719  O   GLU A  93       5.477  11.273  -3.305  1.00 83.25           O  
ATOM    720  CG  GLU A  93       7.547  11.016  -7.535  1.00 83.25           C  
ATOM    721  CD  GLU A  93       7.527   9.945  -8.625  1.00 83.25           C  
ATOM    722  OE1 GLU A  93       8.281  10.078  -9.617  1.00 83.25           O  
ATOM    723  OE2 GLU A  93       6.754   8.977  -8.477  1.00 83.25           O  
ATOM    724  N   GLU A  94       4.082  11.938  -4.965  1.00 86.94           N  
ATOM    725  CA  GLU A  94       2.869  11.828  -4.160  1.00 86.94           C  
ATOM    726  C   GLU A  94       2.275  10.422  -4.234  1.00 86.94           C  
ATOM    727  CB  GLU A  94       1.832  12.859  -4.609  1.00 86.94           C  
ATOM    728  O   GLU A  94       1.354  10.094  -3.488  1.00 86.94           O  
ATOM    729  CG  GLU A  94       1.332  12.648  -6.031  1.00 86.94           C  
ATOM    730  CD  GLU A  94       1.949  13.617  -7.031  1.00 86.94           C  
ATOM    731  OE1 GLU A  94       1.290  13.938  -8.047  1.00 86.94           O  
ATOM    732  OE2 GLU A  94       3.100  14.047  -6.801  1.00 86.94           O  
ATOM    733  N   LYS A  95       2.863   9.617  -5.055  1.00 93.56           N  
ATOM    734  CA  LYS A  95       2.316   8.281  -5.273  1.00 93.56           C  
ATOM    735  C   LYS A  95       2.182   7.523  -3.959  1.00 93.56           C  
ATOM    736  CB  LYS A  95       3.195   7.500  -6.250  1.00 93.56           C  
ATOM    737  O   LYS A  95       3.117   7.488  -3.158  1.00 93.56           O  
ATOM    738  CG  LYS A  95       2.789   6.039  -6.410  1.00 93.56           C  
ATOM    739  CD  LYS A  95       3.816   5.262  -7.219  1.00 93.56           C  
ATOM    740  CE  LYS A  95       3.566   3.760  -7.145  1.00 93.56           C  
ATOM    741  NZ  LYS A  95       4.664   2.982  -7.797  1.00 93.56           N  
ATOM    742  N   ILE A  96       1.004   6.875  -3.781  1.00 97.12           N  
ATOM    743  CA  ILE A  96       0.818   6.031  -2.607  1.00 97.12           C  
ATOM    744  C   ILE A  96       1.398   4.645  -2.871  1.00 97.12           C  
ATOM    745  CB  ILE A  96      -0.673   5.926  -2.219  1.00 97.12           C  
ATOM    746  O   ILE A  96       0.940   3.934  -3.768  1.00 97.12           O  
ATOM    747  CG1 ILE A  96      -1.288   7.320  -2.064  1.00 97.12           C  
ATOM    748  CG2 ILE A  96      -0.839   5.109  -0.932  1.00 97.12           C  
ATOM    749  CD1 ILE A  96      -0.719   8.125  -0.902  1.00 97.12           C  
ATOM    750  N   ASN A  97       2.332   4.273  -2.068  1.00 96.81           N  
ATOM    751  CA  ASN A  97       2.994   2.990  -2.266  1.00 96.81           C  
ATOM    752  C   ASN A  97       2.246   1.861  -1.562  1.00 96.81           C  
ATOM    753  CB  ASN A  97       4.441   3.053  -1.774  1.00 96.81           C  
ATOM    754  O   ASN A  97       2.123   0.761  -2.104  1.00 96.81           O  
ATOM    755  CG  ASN A  97       5.320   3.920  -2.654  1.00 96.81           C  
ATOM    756  ND2 ASN A  97       6.512   4.250  -2.166  1.00 96.81           N  
ATOM    757  OD1 ASN A  97       4.934   4.293  -3.766  1.00 96.81           O  
ATOM    758  N   LYS A  98       1.846   2.156  -0.364  1.00 97.75           N  
ATOM    759  CA  LYS A  98       1.200   1.128   0.445  1.00 97.75           C  
ATOM    760  C   LYS A  98       0.188   1.740   1.408  1.00 97.75           C  
ATOM    761  CB  LYS A  98       2.242   0.323   1.222  1.00 97.75           C  
ATOM    762  O   LYS A  98       0.346   2.885   1.839  1.00 97.75           O  
ATOM    763  CG  LYS A  98       3.074  -0.611   0.356  1.00 97.75           C  
ATOM    764  CD  LYS A  98       2.234  -1.750  -0.206  1.00 97.75           C  
ATOM    765  CE  LYS A  98       3.084  -2.738  -0.995  1.00 97.75           C  
ATOM    766  NZ  LYS A  98       2.256  -3.832  -1.584  1.00 97.75           N  
ATOM    767  N   ILE A  99      -0.832   0.990   1.720  1.00 97.94           N  
ATOM    768  CA  ILE A  99      -1.836   1.323   2.725  1.00 97.94           C  
ATOM    769  C   ILE A  99      -2.049   0.133   3.656  1.00 97.94           C  
ATOM    770  CB  ILE A  99      -3.174   1.739   2.070  1.00 97.94           C  
ATOM    771  O   ILE A  99      -2.074  -1.017   3.209  1.00 97.94           O  
ATOM    772  CG1 ILE A  99      -2.992   3.027   1.258  1.00 97.94           C  
ATOM    773  CG2 ILE A  99      -4.262   1.909   3.131  1.00 97.94           C  
ATOM    774  CD1 ILE A  99      -4.180   3.369   0.370  1.00 97.94           C  
ATOM    775  N   ARG A 100      -2.150   0.429   4.941  1.00 98.12           N  
ATOM    776  CA  ARG A 100      -2.439  -0.614   5.922  1.00 98.12           C  
ATOM    777  C   ARG A 100      -3.453  -0.131   6.953  1.00 98.12           C  
ATOM    778  CB  ARG A 100      -1.156  -1.068   6.617  1.00 98.12           C  
ATOM    779  O   ARG A 100      -3.322   0.971   7.488  1.00 98.12           O  
ATOM    780  CG  ARG A 100      -0.181  -1.793   5.703  1.00 98.12           C  
ATOM    781  CD  ARG A 100      -0.715  -3.152   5.273  1.00 98.12           C  
ATOM    782  NE  ARG A 100       0.257  -3.881   4.465  1.00 98.12           N  
ATOM    783  NH1 ARG A 100      -1.259  -4.504   2.836  1.00 98.12           N  
ATOM    784  NH2 ARG A 100       0.938  -5.141   2.670  1.00 98.12           N  
ATOM    785  CZ  ARG A 100      -0.024  -4.508   3.324  1.00 98.12           C  
ATOM    786  N   TRP A 101      -4.438  -0.960   7.266  1.00 97.75           N  
ATOM    787  CA  TRP A 101      -5.465  -0.627   8.242  1.00 97.75           C  
ATOM    788  C   TRP A 101      -5.023  -1.008   9.648  1.00 97.75           C  
ATOM    789  CB  TRP A 101      -6.781  -1.332   7.902  1.00 97.75           C  
ATOM    790  O   TRP A 101      -4.379  -2.041   9.852  1.00 97.75           O  
ATOM    791  CG  TRP A 101      -7.422  -0.843   6.637  1.00 97.75           C  
ATOM    792  CD1 TRP A 101      -7.270  -1.359   5.383  1.00 97.75           C  
ATOM    793  CD2 TRP A 101      -8.320   0.265   6.508  1.00 97.75           C  
ATOM    794  CE2 TRP A 101      -8.672   0.363   5.145  1.00 97.75           C  
ATOM    795  CE3 TRP A 101      -8.859   1.186   7.418  1.00 97.75           C  
ATOM    796  NE1 TRP A 101      -8.016  -0.639   4.480  1.00 97.75           N  
ATOM    797  CH2 TRP A 101     -10.055   2.232   5.574  1.00 97.75           C  
ATOM    798  CZ2 TRP A 101      -9.539   1.345   4.664  1.00 97.75           C  
ATOM    799  CZ3 TRP A 101      -9.727   2.162   6.938  1.00 97.75           C  
ATOM    800  N   LEU A 102      -5.387  -0.188  10.570  1.00 96.69           N  
ATOM    801  CA  LEU A 102      -5.293  -0.518  11.984  1.00 96.69           C  
ATOM    802  C   LEU A 102      -6.660  -0.893  12.555  1.00 96.69           C  
ATOM    803  CB  LEU A 102      -4.707   0.659  12.773  1.00 96.69           C  
ATOM    804  O   LEU A 102      -7.691  -0.585  11.945  1.00 96.69           O  
ATOM    805  CG  LEU A 102      -3.223   0.950  12.555  1.00 96.69           C  
ATOM    806  CD1 LEU A 102      -2.959   2.449  12.633  1.00 96.69           C  
ATOM    807  CD2 LEU A 102      -2.373   0.196  13.570  1.00 96.69           C  
ATOM    808  N   PRO A 103      -6.586  -1.581  13.656  1.00 92.88           N  
ATOM    809  CA  PRO A 103      -7.879  -1.921  14.258  1.00 92.88           C  
ATOM    810  C   PRO A 103      -8.680  -0.688  14.664  1.00 92.88           C  
ATOM    811  CB  PRO A 103      -7.488  -2.748  15.484  1.00 92.88           C  
ATOM    812  O   PRO A 103      -8.102   0.335  15.039  1.00 92.88           O  
ATOM    813  CG  PRO A 103      -6.102  -3.225  15.203  1.00 92.88           C  
ATOM    814  CD  PRO A 103      -5.430  -2.227  14.305  1.00 92.88           C  
ATOM    815  N   GLN A 104      -9.930  -0.885  14.547  1.00 91.69           N  
ATOM    816  CA  GLN A 104     -10.844   0.193  14.906  1.00 91.69           C  
ATOM    817  C   GLN A 104     -10.766   0.499  16.406  1.00 91.69           C  
ATOM    818  CB  GLN A 104     -12.281  -0.165  14.523  1.00 91.69           C  
ATOM    819  O   GLN A 104     -10.688  -0.415  17.219  1.00 91.69           O  
ATOM    820  CG  GLN A 104     -13.273   0.965  14.742  1.00 91.69           C  
ATOM    821  CD  GLN A 104     -14.695   0.580  14.359  1.00 91.69           C  
ATOM    822  NE2 GLN A 104     -15.602   1.553  14.383  1.00 91.69           N  
ATOM    823  OE1 GLN A 104     -14.977  -0.582  14.047  1.00 91.69           O  
ATOM    824  N   LYS A 105     -10.672   1.865  16.719  1.00 85.50           N  
ATOM    825  CA  LYS A 105     -10.703   2.324  18.109  1.00 85.50           C  
ATOM    826  C   LYS A 105     -11.820   3.344  18.328  1.00 85.50           C  
ATOM    827  CB  LYS A 105      -9.359   2.928  18.516  1.00 85.50           C  
ATOM    828  O   LYS A 105     -11.859   4.379  17.656  1.00 85.50           O  
ATOM    829  CG  LYS A 105      -8.250   1.901  18.688  1.00 85.50           C  
ATOM    830  CD  LYS A 105      -6.953   2.555  19.141  1.00 85.50           C  
ATOM    831  CE  LYS A 105      -5.816   1.543  19.234  1.00 85.50           C  
ATOM    832  NZ  LYS A 105      -4.523   2.193  19.609  1.00 85.50           N  
ATOM    833  N   ASN A 106     -12.562   3.293  19.562  1.00 76.50           N  
ATOM    834  CA  ASN A 106     -13.641   4.223  19.906  1.00 76.50           C  
ATOM    835  C   ASN A 106     -14.422   4.637  18.656  1.00 76.50           C  
ATOM    836  CB  ASN A 106     -13.078   5.457  20.609  1.00 76.50           C  
ATOM    837  O   ASN A 106     -14.695   5.824  18.453  1.00 76.50           O  
ATOM    838  CG  ASN A 106     -12.383   5.117  21.906  1.00 76.50           C  
ATOM    839  ND2 ASN A 106     -11.414   5.938  22.297  1.00 76.50           N  
ATOM    840  OD1 ASN A 106     -12.711   4.125  22.562  1.00 76.50           O  
ATOM    841  N   ALA A 107     -14.883   4.305  17.578  1.00 81.88           N  
ATOM    842  CA  ALA A 107     -15.703   4.520  16.391  1.00 81.88           C  
ATOM    843  C   ALA A 107     -14.867   5.047  15.234  1.00 81.88           C  
ATOM    844  CB  ALA A 107     -16.844   5.484  16.703  1.00 81.88           C  
ATOM    845  O   ALA A 107     -15.398   5.348  14.164  1.00 81.88           O  
ATOM    846  N   ALA A 108     -13.688   5.172  15.422  1.00 89.88           N  
ATOM    847  CA  ALA A 108     -12.820   5.703  14.367  1.00 89.88           C  
ATOM    848  C   ALA A 108     -11.992   4.598  13.734  1.00 89.88           C  
ATOM    849  CB  ALA A 108     -11.914   6.793  14.930  1.00 89.88           C  
ATOM    850  O   ALA A 108     -11.648   3.611  14.391  1.00 89.88           O  
ATOM    851  N   GLN A 109     -11.852   4.793  12.500  1.00 92.94           N  
ATOM    852  CA  GLN A 109     -10.961   3.918  11.742  1.00 92.94           C  
ATOM    853  C   GLN A 109      -9.594   4.566  11.539  1.00 92.94           C  
ATOM    854  CB  GLN A 109     -11.578   3.557  10.391  1.00 92.94           C  
ATOM    855  O   GLN A 109      -9.484   5.793  11.484  1.00 92.94           O  
ATOM    856  CG  GLN A 109     -12.969   2.949  10.492  1.00 92.94           C  
ATOM    857  CD  GLN A 109     -12.945   1.498  10.938  1.00 92.94           C  
ATOM    858  NE2 GLN A 109     -14.109   0.976  11.320  1.00 92.94           N  
ATOM    859  OE1 GLN A 109     -11.898   0.852  10.938  1.00 92.94           O  
ATOM    860  N   PHE A 110      -8.570   3.752  11.516  1.00 95.81           N  
ATOM    861  CA  PHE A 110      -7.219   4.258  11.320  1.00 95.81           C  
ATOM    862  C   PHE A 110      -6.551   3.578  10.125  1.00 95.81           C  
ATOM    863  CB  PHE A 110      -6.379   4.047  12.586  1.00 95.81           C  
ATOM    864  O   PHE A 110      -6.734   2.379   9.906  1.00 95.81           O  
ATOM    865  CG  PHE A 110      -6.875   4.816  13.773  1.00 95.81           C  
ATOM    866  CD1 PHE A 110      -6.406   6.098  14.039  1.00 95.81           C  
ATOM    867  CD2 PHE A 110      -7.809   4.258  14.641  1.00 95.81           C  
ATOM    868  CE1 PHE A 110      -6.863   6.812  15.141  1.00 95.81           C  
ATOM    869  CE2 PHE A 110      -8.273   4.965  15.742  1.00 95.81           C  
ATOM    870  CZ  PHE A 110      -7.797   6.242  15.992  1.00 95.81           C  
ATOM    871  N   LEU A 111      -5.820   4.391   9.422  1.00 96.50           N  
ATOM    872  CA  LEU A 111      -5.176   3.920   8.203  1.00 96.50           C  
ATOM    873  C   LEU A 111      -3.758   4.473   8.086  1.00 96.50           C  
ATOM    874  CB  LEU A 111      -5.992   4.324   6.973  1.00 96.50           C  
ATOM    875  O   LEU A 111      -3.543   5.676   8.242  1.00 96.50           O  
ATOM    876  CG  LEU A 111      -5.461   3.854   5.621  1.00 96.50           C  
ATOM    877  CD1 LEU A 111      -5.891   2.414   5.352  1.00 96.50           C  
ATOM    878  CD2 LEU A 111      -5.941   4.777   4.504  1.00 96.50           C  
ATOM    879  N   LEU A 112      -2.771   3.568   7.883  1.00 98.00           N  
ATOM    880  CA  LEU A 112      -1.399   3.969   7.590  1.00 98.00           C  
ATOM    881  C   LEU A 112      -1.170   4.062   6.082  1.00 98.00           C  
ATOM    882  CB  LEU A 112      -0.409   2.980   8.211  1.00 98.00           C  
ATOM    883  O   LEU A 112      -1.554   3.158   5.336  1.00 98.00           O  
ATOM    884  CG  LEU A 112       0.946   3.551   8.625  1.00 98.00           C  
ATOM    885  CD1 LEU A 112       0.903   4.000  10.086  1.00 98.00           C  
ATOM    886  CD2 LEU A 112       2.051   2.521   8.414  1.00 98.00           C  
ATOM    887  N   SER A 113      -0.639   5.117   5.582  1.00 97.75           N  
ATOM    888  CA  SER A 113      -0.292   5.301   4.176  1.00 97.75           C  
ATOM    889  C   SER A 113       1.134   5.820   4.020  1.00 97.75           C  
ATOM    890  CB  SER A 113      -1.271   6.262   3.502  1.00 97.75           C  
ATOM    891  O   SER A 113       1.664   6.469   4.926  1.00 97.75           O  
ATOM    892  OG  SER A 113      -1.120   7.574   4.016  1.00 97.75           O  
ATOM    893  N   THR A 114       1.742   5.457   2.941  1.00 97.75           N  
ATOM    894  CA  THR A 114       3.098   5.938   2.693  1.00 97.75           C  
ATOM    895  C   THR A 114       3.303   6.238   1.211  1.00 97.75           C  
ATOM    896  CB  THR A 114       4.148   4.910   3.160  1.00 97.75           C  
ATOM    897  O   THR A 114       2.748   5.551   0.350  1.00 97.75           O  
ATOM    898  CG2 THR A 114       4.043   3.617   2.361  1.00 97.75           C  
ATOM    899  OG1 THR A 114       5.457   5.465   2.988  1.00 97.75           O  
ATOM    900  N   ASN A 115       3.998   7.285   0.983  1.00 95.69           N  
ATOM    901  CA  ASN A 115       4.617   7.465  -0.326  1.00 95.69           C  
ATOM    902  C   ASN A 115       6.074   7.016  -0.324  1.00 95.69           C  
ATOM    903  CB  ASN A 115       4.512   8.922  -0.775  1.00 95.69           C  
ATOM    904  O   ASN A 115       6.445   6.098   0.410  1.00 95.69           O  
ATOM    905  CG  ASN A 115       5.367   9.859   0.062  1.00 95.69           C  
ATOM    906  ND2 ASN A 115       5.332  11.141  -0.262  1.00 95.69           N  
ATOM    907  OD1 ASN A 115       6.051   9.422   0.991  1.00 95.69           O  
ATOM    908  N   ASP A 116       6.879   7.621  -1.107  1.00 91.69           N  
ATOM    909  CA  ASP A 116       8.258   7.164  -1.237  1.00 91.69           C  
ATOM    910  C   ASP A 116       9.062   7.477   0.023  1.00 91.69           C  
ATOM    911  CB  ASP A 116       8.922   7.809  -2.457  1.00 91.69           C  
ATOM    912  O   ASP A 116      10.055   6.809   0.315  1.00 91.69           O  
ATOM    913  CG  ASP A 116       8.398   7.262  -3.773  1.00 91.69           C  
ATOM    914  OD1 ASP A 116       7.762   6.188  -3.779  1.00 91.69           O  
ATOM    915  OD2 ASP A 116       8.625   7.914  -4.816  1.00 91.69           O  
ATOM    916  N   LYS A 117       8.547   8.430   0.833  1.00 90.50           N  
ATOM    917  CA  LYS A 117       9.430   8.922   1.891  1.00 90.50           C  
ATOM    918  C   LYS A 117       8.664   9.117   3.195  1.00 90.50           C  
ATOM    919  CB  LYS A 117      10.102  10.227   1.471  1.00 90.50           C  
ATOM    920  O   LYS A 117       9.234   9.000   4.281  1.00 90.50           O  
ATOM    921  CG  LYS A 117      11.094  10.078   0.323  1.00 90.50           C  
ATOM    922  CD  LYS A 117      12.328   9.305   0.750  1.00 90.50           C  
ATOM    923  CE  LYS A 117      13.352   9.219  -0.374  1.00 90.50           C  
ATOM    924  NZ  LYS A 117      14.492   8.320  -0.021  1.00 90.50           N  
ATOM    925  N   THR A 118       7.422   9.375   3.109  1.00 93.69           N  
ATOM    926  CA  THR A 118       6.688   9.836   4.281  1.00 93.69           C  
ATOM    927  C   THR A 118       5.539   8.891   4.609  1.00 93.69           C  
ATOM    928  CB  THR A 118       6.137  11.258   4.066  1.00 93.69           C  
ATOM    929  O   THR A 118       4.715   8.578   3.744  1.00 93.69           O  
ATOM    930  CG2 THR A 118       5.523  11.812   5.352  1.00 93.69           C  
ATOM    931  OG1 THR A 118       7.203  12.117   3.652  1.00 93.69           O  
ATOM    932  N   ILE A 119       5.559   8.516   5.844  1.00 96.94           N  
ATOM    933  CA  ILE A 119       4.477   7.672   6.344  1.00 96.94           C  
ATOM    934  C   ILE A 119       3.494   8.516   7.148  1.00 96.94           C  
ATOM    935  CB  ILE A 119       5.020   6.512   7.207  1.00 96.94           C  
ATOM    936  O   ILE A 119       3.900   9.336   7.977  1.00 96.94           O  
ATOM    937  CG1 ILE A 119       6.020   5.668   6.402  1.00 96.94           C  
ATOM    938  CG2 ILE A 119       3.873   5.645   7.734  1.00 96.94           C  
ATOM    939  CD1 ILE A 119       6.879   4.746   7.258  1.00 96.94           C  
ATOM    940  N   LYS A 120       2.201   8.336   6.926  1.00 96.81           N  
ATOM    941  CA  LYS A 120       1.161   9.078   7.637  1.00 96.81           C  
ATOM    942  C   LYS A 120       0.124   8.133   8.234  1.00 96.81           C  
ATOM    943  CB  LYS A 120       0.480  10.078   6.699  1.00 96.81           C  
ATOM    944  O   LYS A 120      -0.237   7.129   7.621  1.00 96.81           O  
ATOM    945  CG  LYS A 120       1.408  11.156   6.164  1.00 96.81           C  
ATOM    946  CD  LYS A 120       0.658  12.164   5.301  1.00 96.81           C  
ATOM    947  CE  LYS A 120       1.594  13.219   4.727  1.00 96.81           C  
ATOM    948  NZ  LYS A 120       0.863  14.203   3.877  1.00 96.81           N  
ATOM    949  N   LEU A 121      -0.262   8.453   9.422  1.00 97.12           N  
ATOM    950  CA  LEU A 121      -1.381   7.777  10.070  1.00 97.12           C  
ATOM    951  C   LEU A 121      -2.648   8.625   9.984  1.00 97.12           C  
ATOM    952  CB  LEU A 121      -1.051   7.477  11.531  1.00 97.12           C  
ATOM    953  O   LEU A 121      -2.701   9.727  10.531  1.00 97.12           O  
ATOM    954  CG  LEU A 121      -2.133   6.754  12.336  1.00 97.12           C  
ATOM    955  CD1 LEU A 121      -2.340   5.344  11.797  1.00 97.12           C  
ATOM    956  CD2 LEU A 121      -1.764   6.715  13.812  1.00 97.12           C  
ATOM    957  N   TRP A 122      -3.637   8.086   9.391  1.00 96.44           N  
ATOM    958  CA  TRP A 122      -4.891   8.797   9.188  1.00 96.44           C  
ATOM    959  C   TRP A 122      -5.973   8.289  10.133  1.00 96.44           C  
ATOM    960  CB  TRP A 122      -5.359   8.656   7.734  1.00 96.44           C  
ATOM    961  O   TRP A 122      -6.055   7.086  10.398  1.00 96.44           O  
ATOM    962  CG  TRP A 122      -4.496   9.375   6.742  1.00 96.44           C  
ATOM    963  CD1 TRP A 122      -3.375   8.898   6.125  1.00 96.44           C  
ATOM    964  CD2 TRP A 122      -4.684  10.711   6.258  1.00 96.44           C  
ATOM    965  CE2 TRP A 122      -3.635  10.977   5.348  1.00 96.44           C  
ATOM    966  CE3 TRP A 122      -5.637  11.711   6.504  1.00 96.44           C  
ATOM    967  NE1 TRP A 122      -2.852   9.852   5.285  1.00 96.44           N  
ATOM    968  CH2 TRP A 122      -4.461  13.156   4.941  1.00 96.44           C  
ATOM    969  CZ2 TRP A 122      -3.514  12.195   4.680  1.00 96.44           C  
ATOM    970  CZ3 TRP A 122      -5.512  12.922   5.840  1.00 96.44           C  
ATOM    971  N   LYS A 123      -6.734   9.188  10.578  1.00 94.25           N  
ATOM    972  CA  LYS A 123      -7.949   8.883  11.328  1.00 94.25           C  
ATOM    973  C   LYS A 123      -9.195   9.164  10.500  1.00 94.25           C  
ATOM    974  CB  LYS A 123      -7.992   9.688  12.625  1.00 94.25           C  
ATOM    975  O   LYS A 123      -9.375  10.273  10.000  1.00 94.25           O  
ATOM    976  CG  LYS A 123      -9.203   9.391  13.500  1.00 94.25           C  
ATOM    977  CD  LYS A 123      -9.242  10.297  14.727  1.00 94.25           C  
ATOM    978  CE  LYS A 123     -10.484  10.039  15.570  1.00 94.25           C  
ATOM    979  NZ  LYS A 123     -10.539  10.938  16.766  1.00 94.25           N  
ATOM    980  N   ILE A 124      -9.969   8.203  10.344  1.00 93.12           N  
ATOM    981  CA  ILE A 124     -11.227   8.320   9.625  1.00 93.12           C  
ATOM    982  C   ILE A 124     -12.391   8.250  10.609  1.00 93.12           C  
ATOM    983  CB  ILE A 124     -11.367   7.223   8.547  1.00 93.12           C  
ATOM    984  O   ILE A 124     -12.633   7.215  11.234  1.00 93.12           O  
ATOM    985  CG1 ILE A 124     -10.164   7.238   7.605  1.00 93.12           C  
ATOM    986  CG2 ILE A 124     -12.680   7.395   7.770  1.00 93.12           C  
ATOM    987  CD1 ILE A 124      -9.703   5.855   7.164  1.00 93.12           C  
ATOM    988  N   SER A 125     -13.070   9.336  10.742  1.00 89.19           N  
ATOM    989  CA  SER A 125     -14.148   9.391  11.719  1.00 89.19           C  
ATOM    990  C   SER A 125     -15.438   9.914  11.094  1.00 89.19           C  
ATOM    991  CB  SER A 125     -13.750  10.273  12.906  1.00 89.19           C  
ATOM    992  O   SER A 125     -15.398  10.688  10.133  1.00 89.19           O  
ATOM    993  OG  SER A 125     -13.422  11.586  12.469  1.00 89.19           O  
ATOM    994  N   GLU A 126     -16.500   9.352  11.625  1.00 85.00           N  
ATOM    995  CA  GLU A 126     -17.828   9.820  11.250  1.00 85.00           C  
ATOM    996  C   GLU A 126     -18.312  10.922  12.195  1.00 85.00           C  
ATOM    997  CB  GLU A 126     -18.828   8.664  11.234  1.00 85.00           C  
ATOM    998  O   GLU A 126     -18.125  10.820  13.406  1.00 85.00           O  
ATOM    999  CG  GLU A 126     -18.531   7.609  10.180  1.00 85.00           C  
ATOM   1000  CD  GLU A 126     -19.531   6.465  10.180  1.00 85.00           C  
ATOM   1001  OE1 GLU A 126     -19.328   5.477   9.438  1.00 85.00           O  
ATOM   1002  OE2 GLU A 126     -20.531   6.559  10.922  1.00 85.00           O  
ATOM   1003  N   ARG A 127     -18.781  11.961  11.508  1.00 77.38           N  
ATOM   1004  CA  ARG A 127     -19.359  13.055  12.297  1.00 77.38           C  
ATOM   1005  C   ARG A 127     -20.828  13.242  11.969  1.00 77.38           C  
ATOM   1006  CB  ARG A 127     -18.594  14.359  12.039  1.00 77.38           C  
ATOM   1007  O   ARG A 127     -21.203  13.359  10.805  1.00 77.38           O  
ATOM   1008  CG  ARG A 127     -17.188  14.367  12.602  1.00 77.38           C  
ATOM   1009  CD  ARG A 127     -16.547  15.750  12.531  1.00 77.38           C  
ATOM   1010  NE  ARG A 127     -15.211  15.766  13.102  1.00 77.38           N  
ATOM   1011  NH1 ARG A 127     -14.844  18.016  12.727  1.00 77.38           N  
ATOM   1012  NH2 ARG A 127     -13.227  16.734  13.727  1.00 77.38           N  
ATOM   1013  CZ  ARG A 127     -14.430  16.844  13.188  1.00 77.38           C  
ATOM   1014  N   ASP A 128     -21.625  13.023  12.961  1.00 74.25           N  
ATOM   1015  CA  ASP A 128     -23.062  13.203  12.773  1.00 74.25           C  
ATOM   1016  C   ASP A 128     -23.547  14.484  13.453  1.00 74.25           C  
ATOM   1017  CB  ASP A 128     -23.844  12.000  13.312  1.00 74.25           C  
ATOM   1018  O   ASP A 128     -24.750  14.719  13.570  1.00 74.25           O  
ATOM   1019  CG  ASP A 128     -23.547  11.719  14.781  1.00 74.25           C  
ATOM   1020  OD1 ASP A 128     -22.594  12.312  15.336  1.00 74.25           O  
ATOM   1021  OD2 ASP A 128     -24.281  10.906  15.383  1.00 74.25           O  
ATOM   1022  N   LYS A 129     -22.688  15.125  14.070  1.00 74.94           N  
ATOM   1023  CA  LYS A 129     -23.047  16.391  14.719  1.00 74.94           C  
ATOM   1024  C   LYS A 129     -22.094  17.500  14.281  1.00 74.94           C  
ATOM   1025  CB  LYS A 129     -23.000  16.234  16.234  1.00 74.94           C  
ATOM   1026  O   LYS A 129     -20.922  17.266  14.000  1.00 74.94           O  
ATOM   1027  CG  LYS A 129     -24.016  15.234  16.781  1.00 74.94           C  
ATOM   1028  CD  LYS A 129     -23.953  15.148  18.297  1.00 74.94           C  
ATOM   1029  CE  LYS A 129     -24.938  14.117  18.844  1.00 74.94           C  
ATOM   1030  NZ  LYS A 129     -24.844  13.984  20.328  1.00 74.94           N  
ATOM   1031  N   ARG A 130     -22.688  18.469  13.953  1.00 71.69           N  
ATOM   1032  CA  ARG A 130     -21.875  19.641  13.641  1.00 71.69           C  
ATOM   1033  C   ARG A 130     -22.109  20.766  14.633  1.00 71.69           C  
ATOM   1034  CB  ARG A 130     -22.156  20.125  12.219  1.00 71.69           C  
ATOM   1035  O   ARG A 130     -23.250  20.953  15.094  1.00 71.69           O  
ATOM   1036  CG  ARG A 130     -23.547  20.734  12.047  1.00 71.69           C  
ATOM   1037  CD  ARG A 130     -23.750  21.250  10.633  1.00 71.69           C  
ATOM   1038  NE  ARG A 130     -25.078  21.844  10.469  1.00 71.69           N  
ATOM   1039  NH1 ARG A 130     -24.797  22.406   8.242  1.00 71.69           N  
ATOM   1040  NH2 ARG A 130     -26.766  22.875   9.297  1.00 71.69           N  
ATOM   1041  CZ  ARG A 130     -25.547  22.375   9.336  1.00 71.69           C  
ATOM   1042  N   PRO A 131     -21.047  21.375  15.023  1.00 67.50           N  
ATOM   1043  CA  PRO A 131     -21.266  22.547  15.883  1.00 67.50           C  
ATOM   1044  C   PRO A 131     -21.891  23.719  15.148  1.00 67.50           C  
ATOM   1045  CB  PRO A 131     -19.844  22.891  16.359  1.00 67.50           C  
ATOM   1046  O   PRO A 131     -21.531  24.000  14.008  1.00 67.50           O  
ATOM   1047  CG  PRO A 131     -18.938  22.156  15.422  1.00 67.50           C  
ATOM   1048  CD  PRO A 131     -19.750  21.156  14.664  1.00 67.50           C  
ATOM   1049  N   GLU A 132     -23.016  23.984  15.523  1.00 70.31           N  
ATOM   1050  CA  GLU A 132     -23.688  25.172  15.008  1.00 70.31           C  
ATOM   1051  C   GLU A 132     -23.719  26.297  16.047  1.00 70.31           C  
ATOM   1052  CB  GLU A 132     -25.125  24.828  14.570  1.00 70.31           C  
ATOM   1053  O   GLU A 132     -23.562  26.031  17.250  1.00 70.31           O  
ATOM   1054  CG  GLU A 132     -25.188  24.094  13.250  1.00 70.31           C  
ATOM   1055  CD  GLU A 132     -26.625  23.906  12.742  1.00 70.31           C  
ATOM   1056  OE1 GLU A 132     -26.812  23.234  11.703  1.00 70.31           O  
ATOM   1057  OE2 GLU A 132     -27.547  24.422  13.406  1.00 70.31           O  
ATOM   1058  N   GLY A 133     -23.875  27.391  15.500  1.00 66.06           N  
ATOM   1059  CA  GLY A 133     -24.016  28.531  16.375  1.00 66.06           C  
ATOM   1060  C   GLY A 133     -22.688  29.172  16.766  1.00 66.06           C  
ATOM   1061  O   GLY A 133     -22.484  29.531  17.922  1.00 66.06           O  
ATOM   1062  N   TYR A 134     -21.875  29.031  15.742  1.00 67.62           N  
ATOM   1063  CA  TYR A 134     -20.609  29.734  15.992  1.00 67.62           C  
ATOM   1064  C   TYR A 134     -20.844  31.234  16.078  1.00 67.62           C  
ATOM   1065  CB  TYR A 134     -19.594  29.422  14.891  1.00 67.62           C  
ATOM   1066  O   TYR A 134     -21.781  31.766  15.492  1.00 67.62           O  
ATOM   1067  CG  TYR A 134     -19.047  28.016  14.953  1.00 67.62           C  
ATOM   1068  CD1 TYR A 134     -18.047  27.688  15.852  1.00 67.62           C  
ATOM   1069  CD2 TYR A 134     -19.531  27.031  14.109  1.00 67.62           C  
ATOM   1070  CE1 TYR A 134     -17.531  26.391  15.906  1.00 67.62           C  
ATOM   1071  CE2 TYR A 134     -19.031  25.734  14.156  1.00 67.62           C  
ATOM   1072  OH  TYR A 134     -17.531  24.141  15.109  1.00 67.62           O  
ATOM   1073  CZ  TYR A 134     -18.031  25.422  15.055  1.00 67.62           C  
ATOM   1074  N   ASN A 135     -20.062  31.766  16.906  1.00 63.97           N  
ATOM   1075  CA  ASN A 135     -20.219  33.219  17.109  1.00 63.97           C  
ATOM   1076  C   ASN A 135     -19.656  34.000  15.945  1.00 63.97           C  
ATOM   1077  CB  ASN A 135     -19.562  33.656  18.422  1.00 63.97           C  
ATOM   1078  O   ASN A 135     -20.172  35.062  15.602  1.00 63.97           O  
ATOM   1079  CG  ASN A 135     -20.250  33.062  19.641  1.00 63.97           C  
ATOM   1080  ND2 ASN A 135     -19.484  32.469  20.531  1.00 63.97           N  
ATOM   1081  OD1 ASN A 135     -21.469  33.188  19.797  1.00 63.97           O  
ATOM   1082  N   LEU A 136     -18.672  33.312  15.211  1.00 63.84           N  
ATOM   1083  CA  LEU A 136     -18.016  34.094  14.172  1.00 63.84           C  
ATOM   1084  C   LEU A 136     -18.312  33.531  12.789  1.00 63.84           C  
ATOM   1085  CB  LEU A 136     -16.500  34.125  14.406  1.00 63.84           C  
ATOM   1086  O   LEU A 136     -17.906  34.094  11.773  1.00 63.84           O  
ATOM   1087  CG  LEU A 136     -16.016  34.906  15.625  1.00 63.84           C  
ATOM   1088  CD1 LEU A 136     -14.555  34.562  15.930  1.00 63.84           C  
ATOM   1089  CD2 LEU A 136     -16.188  36.406  15.391  1.00 63.84           C  
ATOM   1090  N   LYS A 137     -19.047  32.469  12.609  1.00 66.88           N  
ATOM   1091  CA  LYS A 137     -19.391  31.844  11.344  1.00 66.88           C  
ATOM   1092  C   LYS A 137     -20.875  31.547  11.258  1.00 66.88           C  
ATOM   1093  CB  LYS A 137     -18.594  30.547  11.156  1.00 66.88           C  
ATOM   1094  O   LYS A 137     -21.484  31.062  12.219  1.00 66.88           O  
ATOM   1095  CG  LYS A 137     -17.391  30.688  10.219  1.00 66.88           C  
ATOM   1096  CD  LYS A 137     -16.688  29.344  10.016  1.00 66.88           C  
ATOM   1097  CE  LYS A 137     -15.492  29.484   9.086  1.00 66.88           C  
ATOM   1098  NZ  LYS A 137     -14.805  28.172   8.867  1.00 66.88           N  
ATOM   1099  N   GLU A 138     -21.359  32.094  10.078  1.00 65.62           N  
ATOM   1100  CA  GLU A 138     -22.750  31.688   9.797  1.00 65.62           C  
ATOM   1101  C   GLU A 138     -22.828  30.219   9.391  1.00 65.62           C  
ATOM   1102  CB  GLU A 138     -23.344  32.562   8.695  1.00 65.62           C  
ATOM   1103  O   GLU A 138     -21.797  29.578   9.172  1.00 65.62           O  
ATOM   1104  CG  GLU A 138     -23.625  34.000   9.141  1.00 65.62           C  
ATOM   1105  CD  GLU A 138     -24.781  34.656   8.398  1.00 65.62           C  
ATOM   1106  OE1 GLU A 138     -25.078  35.844   8.641  1.00 65.62           O  
ATOM   1107  OE2 GLU A 138     -25.406  33.938   7.566  1.00 65.62           O  
ATOM   1108  N   GLU A 139     -24.094  29.594   9.383  1.00 66.38           N  
ATOM   1109  CA  GLU A 139     -24.312  28.188   9.070  1.00 66.38           C  
ATOM   1110  C   GLU A 139     -23.891  27.859   7.641  1.00 66.38           C  
ATOM   1111  CB  GLU A 139     -25.781  27.812   9.266  1.00 66.38           C  
ATOM   1112  O   GLU A 139     -23.484  26.734   7.344  1.00 66.38           O  
ATOM   1113  CG  GLU A 139     -26.172  27.609  10.727  1.00 66.38           C  
ATOM   1114  CD  GLU A 139     -27.531  26.938  10.898  1.00 66.38           C  
ATOM   1115  OE1 GLU A 139     -27.938  26.656  12.047  1.00 66.38           O  
ATOM   1116  OE2 GLU A 139     -28.203  26.688   9.867  1.00 66.38           O  
ATOM   1117  N   ASP A 140     -23.969  28.734   6.762  1.00 60.97           N  
ATOM   1118  CA  ASP A 140     -23.609  28.484   5.367  1.00 60.97           C  
ATOM   1119  C   ASP A 140     -22.109  28.672   5.141  1.00 60.97           C  
ATOM   1120  CB  ASP A 140     -24.406  29.422   4.445  1.00 60.97           C  
ATOM   1121  O   ASP A 140     -21.625  28.547   4.016  1.00 60.97           O  
ATOM   1122  CG  ASP A 140     -24.219  30.891   4.785  1.00 60.97           C  
ATOM   1123  OD1 ASP A 140     -23.562  31.203   5.809  1.00 60.97           O  
ATOM   1124  OD2 ASP A 140     -24.719  31.750   4.027  1.00 60.97           O  
ATOM   1125  N   GLY A 141     -21.406  28.953   6.098  1.00 63.59           N  
ATOM   1126  CA  GLY A 141     -19.953  29.047   6.031  1.00 63.59           C  
ATOM   1127  C   GLY A 141     -19.438  30.469   5.992  1.00 63.59           C  
ATOM   1128  O   GLY A 141     -18.234  30.703   6.031  1.00 63.59           O  
ATOM   1129  N   ARG A 142     -20.297  31.516   5.934  1.00 66.94           N  
ATOM   1130  CA  ARG A 142     -19.891  32.906   5.809  1.00 66.94           C  
ATOM   1131  C   ARG A 142     -19.516  33.500   7.168  1.00 66.94           C  
ATOM   1132  CB  ARG A 142     -20.984  33.750   5.152  1.00 66.94           C  
ATOM   1133  O   ARG A 142     -20.188  33.219   8.164  1.00 66.94           O  
ATOM   1134  CG  ARG A 142     -21.047  33.594   3.641  1.00 66.94           C  
ATOM   1135  CD  ARG A 142     -22.156  34.469   3.041  1.00 66.94           C  
ATOM   1136  NE  ARG A 142     -22.234  34.312   1.591  1.00 66.94           N  
ATOM   1137  NH1 ARG A 142     -24.062  35.688   1.334  1.00 66.94           N  
ATOM   1138  NH2 ARG A 142     -23.109  34.688  -0.495  1.00 66.94           N  
ATOM   1139  CZ  ARG A 142     -23.141  34.875   0.813  1.00 66.94           C  
ATOM   1140  N   TYR A 143     -18.516  34.188   7.168  1.00 66.88           N  
ATOM   1141  CA  TYR A 143     -18.062  34.812   8.414  1.00 66.88           C  
ATOM   1142  C   TYR A 143     -18.922  36.000   8.773  1.00 66.88           C  
ATOM   1143  CB  TYR A 143     -16.594  35.219   8.297  1.00 66.88           C  
ATOM   1144  O   TYR A 143     -19.328  36.781   7.898  1.00 66.88           O  
ATOM   1145  CG  TYR A 143     -15.625  34.062   8.352  1.00 66.88           C  
ATOM   1146  CD1 TYR A 143     -15.211  33.531   9.570  1.00 66.88           C  
ATOM   1147  CD2 TYR A 143     -15.117  33.500   7.188  1.00 66.88           C  
ATOM   1148  CE1 TYR A 143     -14.320  32.469   9.633  1.00 66.88           C  
ATOM   1149  CE2 TYR A 143     -14.219  32.438   7.230  1.00 66.88           C  
ATOM   1150  OH  TYR A 143     -12.938  30.891   8.508  1.00 66.88           O  
ATOM   1151  CZ  TYR A 143     -13.828  31.938   8.453  1.00 66.88           C  
ATOM   1152  N   ARG A 144     -19.453  36.094  10.000  1.00 66.50           N  
ATOM   1153  CA  ARG A 144     -20.219  37.219  10.531  1.00 66.50           C  
ATOM   1154  C   ARG A 144     -19.297  38.344  10.961  1.00 66.50           C  
ATOM   1155  CB  ARG A 144     -21.078  36.750  11.711  1.00 66.50           C  
ATOM   1156  O   ARG A 144     -18.141  38.094  11.359  1.00 66.50           O  
ATOM   1157  CG  ARG A 144     -22.453  36.250  11.305  1.00 66.50           C  
ATOM   1158  CD  ARG A 144     -23.297  35.875  12.516  1.00 66.50           C  
ATOM   1159  NE  ARG A 144     -24.547  35.219  12.125  1.00 66.50           N  
ATOM   1160  NH1 ARG A 144     -25.250  34.812  14.289  1.00 66.50           N  
ATOM   1161  NH2 ARG A 144     -26.547  34.156  12.516  1.00 66.50           N  
ATOM   1162  CZ  ARG A 144     -25.438  34.719  12.977  1.00 66.50           C  
ATOM   1163  N   ASP A 145     -19.750  39.469  10.758  1.00 64.19           N  
ATOM   1164  CA  ASP A 145     -19.047  40.625  11.273  1.00 64.19           C  
ATOM   1165  C   ASP A 145     -18.922  40.562  12.797  1.00 64.19           C  
ATOM   1166  CB  ASP A 145     -19.750  41.906  10.852  1.00 64.19           C  
ATOM   1167  O   ASP A 145     -19.922  40.500  13.500  1.00 64.19           O  
ATOM   1168  CG  ASP A 145     -18.922  43.156  11.094  1.00 64.19           C  
ATOM   1169  OD1 ASP A 145     -17.891  43.094  11.797  1.00 64.19           O  
ATOM   1170  OD2 ASP A 145     -19.297  44.250  10.570  1.00 64.19           O  
ATOM   1171  N   PRO A 146     -17.703  40.406  13.398  1.00 65.38           N  
ATOM   1172  CA  PRO A 146     -17.516  40.281  14.844  1.00 65.38           C  
ATOM   1173  C   PRO A 146     -18.141  41.438  15.641  1.00 65.38           C  
ATOM   1174  CB  PRO A 146     -15.992  40.250  15.008  1.00 65.38           C  
ATOM   1175  O   PRO A 146     -18.500  41.250  16.797  1.00 65.38           O  
ATOM   1176  CG  PRO A 146     -15.461  40.250  13.609  1.00 65.38           C  
ATOM   1177  CD  PRO A 146     -16.594  40.531  12.664  1.00 65.38           C  
ATOM   1178  N   THR A 147     -18.266  42.625  15.094  1.00 65.62           N  
ATOM   1179  CA  THR A 147     -18.859  43.781  15.758  1.00 65.62           C  
ATOM   1180  C   THR A 147     -20.359  43.594  15.945  1.00 65.62           C  
ATOM   1181  CB  THR A 147     -18.578  45.062  14.977  1.00 65.62           C  
ATOM   1182  O   THR A 147     -20.969  44.250  16.797  1.00 65.62           O  
ATOM   1183  CG2 THR A 147     -17.094  45.375  14.883  1.00 65.62           C  
ATOM   1184  OG1 THR A 147     -19.125  44.938  13.648  1.00 65.62           O  
ATOM   1185  N   THR A 148     -20.812  42.719  15.250  1.00 63.56           N  
ATOM   1186  CA  THR A 148     -22.250  42.531  15.281  1.00 63.56           C  
ATOM   1187  C   THR A 148     -22.625  41.469  16.312  1.00 63.56           C  
ATOM   1188  CB  THR A 148     -22.781  42.094  13.898  1.00 63.56           C  
ATOM   1189  O   THR A 148     -23.812  41.250  16.594  1.00 63.56           O  
ATOM   1190  CG2 THR A 148     -22.516  43.188  12.852  1.00 63.56           C  
ATOM   1191  OG1 THR A 148     -22.125  40.875  13.492  1.00 63.56           O  
ATOM   1192  N   VAL A 149     -21.594  40.906  16.891  1.00 62.38           N  
ATOM   1193  CA  VAL A 149     -21.875  39.844  17.844  1.00 62.38           C  
ATOM   1194  C   VAL A 149     -22.125  40.438  19.234  1.00 62.38           C  
ATOM   1195  CB  VAL A 149     -20.734  38.812  17.906  1.00 62.38           C  
ATOM   1196  O   VAL A 149     -21.219  41.062  19.812  1.00 62.38           O  
ATOM   1197  CG1 VAL A 149     -21.062  37.719  18.938  1.00 62.38           C  
ATOM   1198  CG2 VAL A 149     -20.500  38.188  16.531  1.00 62.38           C  
ATOM   1199  N   THR A 150     -23.281  40.500  19.812  1.00 61.00           N  
ATOM   1200  CA  THR A 150     -23.656  41.125  21.094  1.00 61.00           C  
ATOM   1201  C   THR A 150     -23.750  40.062  22.188  1.00 61.00           C  
ATOM   1202  CB  THR A 150     -25.000  41.844  20.969  1.00 61.00           C  
ATOM   1203  O   THR A 150     -23.609  40.375  23.359  1.00 61.00           O  
ATOM   1204  CG2 THR A 150     -24.891  43.062  20.031  1.00 61.00           C  
ATOM   1205  OG1 THR A 150     -26.000  40.969  20.453  1.00 61.00           O  
ATOM   1206  N   THR A 151     -24.047  38.844  21.859  1.00 58.94           N  
ATOM   1207  CA  THR A 151     -24.156  37.750  22.797  1.00 58.94           C  
ATOM   1208  C   THR A 151     -23.344  36.531  22.312  1.00 58.94           C  
ATOM   1209  CB  THR A 151     -25.609  37.312  23.016  1.00 58.94           C  
ATOM   1210  O   THR A 151     -23.266  36.281  21.109  1.00 58.94           O  
ATOM   1211  CG2 THR A 151     -26.422  38.469  23.656  1.00 58.94           C  
ATOM   1212  OG1 THR A 151     -26.203  36.969  21.750  1.00 58.94           O  
ATOM   1213  N   LEU A 152     -22.500  35.969  23.312  1.00 56.44           N  
ATOM   1214  CA  LEU A 152     -21.766  34.750  22.984  1.00 56.44           C  
ATOM   1215  C   LEU A 152     -22.641  33.531  23.203  1.00 56.44           C  
ATOM   1216  CB  LEU A 152     -20.500  34.625  23.812  1.00 56.44           C  
ATOM   1217  O   LEU A 152     -23.391  33.469  24.172  1.00 56.44           O  
ATOM   1218  CG  LEU A 152     -19.312  35.500  23.375  1.00 56.44           C  
ATOM   1219  CD1 LEU A 152     -18.297  35.656  24.500  1.00 56.44           C  
ATOM   1220  CD2 LEU A 152     -18.656  34.938  22.125  1.00 56.44           C  
ATOM   1221  N   ARG A 153     -22.719  32.781  22.125  1.00 61.03           N  
ATOM   1222  CA  ARG A 153     -23.438  31.516  22.219  1.00 61.03           C  
ATOM   1223  C   ARG A 153     -22.469  30.344  22.203  1.00 61.03           C  
ATOM   1224  CB  ARG A 153     -24.438  31.391  21.062  1.00 61.03           C  
ATOM   1225  O   ARG A 153     -21.406  30.406  21.609  1.00 61.03           O  
ATOM   1226  CG  ARG A 153     -25.484  32.500  21.031  1.00 61.03           C  
ATOM   1227  CD  ARG A 153     -26.453  32.312  19.859  1.00 61.03           C  
ATOM   1228  NE  ARG A 153     -27.453  33.375  19.828  1.00 61.03           N  
ATOM   1229  NH1 ARG A 153     -28.594  32.531  18.016  1.00 61.03           N  
ATOM   1230  NH2 ARG A 153     -29.297  34.469  19.016  1.00 61.03           N  
ATOM   1231  CZ  ARG A 153     -28.453  33.438  18.953  1.00 61.03           C  
ATOM   1232  N   VAL A 154     -22.641  29.406  23.219  1.00 60.41           N  
ATOM   1233  CA  VAL A 154     -21.938  28.141  23.172  1.00 60.41           C  
ATOM   1234  C   VAL A 154     -22.453  27.297  22.000  1.00 60.41           C  
ATOM   1235  CB  VAL A 154     -22.078  27.344  24.484  1.00 60.41           C  
ATOM   1236  O   VAL A 154     -23.656  27.031  21.906  1.00 60.41           O  
ATOM   1237  CG1 VAL A 154     -21.312  26.031  24.406  1.00 60.41           C  
ATOM   1238  CG2 VAL A 154     -21.578  28.188  25.672  1.00 60.41           C  
ATOM   1239  N   PRO A 155     -21.516  27.125  21.062  1.00 63.59           N  
ATOM   1240  CA  PRO A 155     -21.984  26.297  19.953  1.00 63.59           C  
ATOM   1241  C   PRO A 155     -22.625  24.984  20.422  1.00 63.59           C  
ATOM   1242  CB  PRO A 155     -20.719  26.016  19.141  1.00 63.59           C  
ATOM   1243  O   PRO A 155     -22.188  24.406  21.422  1.00 63.59           O  
ATOM   1244  CG  PRO A 155     -19.688  26.906  19.750  1.00 63.59           C  
ATOM   1245  CD  PRO A 155     -20.203  27.422  21.062  1.00 63.59           C  
ATOM   1246  N   VAL A 156     -23.766  24.797  19.844  1.00 69.88           N  
ATOM   1247  CA  VAL A 156     -24.500  23.562  20.156  1.00 69.88           C  
ATOM   1248  C   VAL A 156     -24.328  22.562  19.016  1.00 69.88           C  
ATOM   1249  CB  VAL A 156     -25.984  23.844  20.406  1.00 69.88           C  
ATOM   1250  O   VAL A 156     -24.250  22.953  17.844  1.00 69.88           O  
ATOM   1251  CG1 VAL A 156     -26.547  22.875  21.438  1.00 69.88           C  
ATOM   1252  CG2 VAL A 156     -26.188  25.281  20.875  1.00 69.88           C  
ATOM   1253  N   PHE A 157     -24.156  21.328  19.359  1.00 74.94           N  
ATOM   1254  CA  PHE A 157     -24.062  20.266  18.359  1.00 74.94           C  
ATOM   1255  C   PHE A 157     -25.438  19.906  17.828  1.00 74.94           C  
ATOM   1256  CB  PHE A 157     -23.375  19.031  18.953  1.00 74.94           C  
ATOM   1257  O   PHE A 157     -26.359  19.641  18.609  1.00 74.94           O  
ATOM   1258  CG  PHE A 157     -21.875  19.141  19.031  1.00 74.94           C  
ATOM   1259  CD1 PHE A 157     -21.078  18.844  17.938  1.00 74.94           C  
ATOM   1260  CD2 PHE A 157     -21.281  19.562  20.219  1.00 74.94           C  
ATOM   1261  CE1 PHE A 157     -19.688  18.953  18.031  1.00 74.94           C  
ATOM   1262  CE2 PHE A 157     -19.891  19.672  20.312  1.00 74.94           C  
ATOM   1263  CZ  PHE A 157     -19.094  19.359  19.203  1.00 74.94           C  
ATOM   1264  N   ARG A 158     -25.500  20.219  16.594  1.00 75.75           N  
ATOM   1265  CA  ARG A 158     -26.734  19.797  15.922  1.00 75.75           C  
ATOM   1266  C   ARG A 158     -26.484  18.562  15.070  1.00 75.75           C  
ATOM   1267  CB  ARG A 158     -27.297  20.938  15.062  1.00 75.75           C  
ATOM   1268  O   ARG A 158     -25.391  18.375  14.523  1.00 75.75           O  
ATOM   1269  CG  ARG A 158     -27.797  22.125  15.859  1.00 75.75           C  
ATOM   1270  CD  ARG A 158     -29.078  22.688  15.266  1.00 75.75           C  
ATOM   1271  NE  ARG A 158     -29.547  23.844  16.031  1.00 75.75           N  
ATOM   1272  NH1 ARG A 158     -31.500  24.109  14.805  1.00 75.75           N  
ATOM   1273  NH2 ARG A 158     -31.031  25.531  16.547  1.00 75.75           N  
ATOM   1274  CZ  ARG A 158     -30.688  24.484  15.797  1.00 75.75           C  
ATOM   1275  N   PRO A 159     -27.469  17.703  15.070  1.00 76.50           N  
ATOM   1276  CA  PRO A 159     -27.344  16.531  14.211  1.00 76.50           C  
ATOM   1277  C   PRO A 159     -27.219  16.891  12.734  1.00 76.50           C  
ATOM   1278  CB  PRO A 159     -28.641  15.758  14.477  1.00 76.50           C  
ATOM   1279  O   PRO A 159     -27.828  17.844  12.273  1.00 76.50           O  
ATOM   1280  CG  PRO A 159     -29.328  16.531  15.562  1.00 76.50           C  
ATOM   1281  CD  PRO A 159     -28.594  17.812  15.773  1.00 76.50           C  
ATOM   1282  N   MET A 160     -26.234  16.469  12.141  1.00 72.69           N  
ATOM   1283  CA  MET A 160     -26.062  16.641  10.695  1.00 72.69           C  
ATOM   1284  C   MET A 160     -26.016  15.297   9.992  1.00 72.69           C  
ATOM   1285  CB  MET A 160     -24.781  17.438  10.398  1.00 72.69           C  
ATOM   1286  O   MET A 160     -25.984  14.250  10.641  1.00 72.69           O  
ATOM   1287  CG  MET A 160     -23.500  16.688  10.719  1.00 72.69           C  
ATOM   1288  SD  MET A 160     -22.000  17.641  10.305  1.00 72.69           S  
ATOM   1289  CE  MET A 160     -22.031  17.516   8.492  1.00 72.69           C  
ATOM   1290  N   ASP A 161     -26.094  15.453   8.617  1.00 75.06           N  
ATOM   1291  CA  ASP A 161     -25.922  14.234   7.840  1.00 75.06           C  
ATOM   1292  C   ASP A 161     -24.531  13.625   8.062  1.00 75.06           C  
ATOM   1293  CB  ASP A 161     -26.141  14.508   6.352  1.00 75.06           C  
ATOM   1294  O   ASP A 161     -23.562  14.352   8.273  1.00 75.06           O  
ATOM   1295  CG  ASP A 161     -27.578  14.867   6.020  1.00 75.06           C  
ATOM   1296  OD1 ASP A 161     -28.500  14.438   6.754  1.00 75.06           O  
ATOM   1297  OD2 ASP A 161     -27.797  15.586   5.020  1.00 75.06           O  
ATOM   1298  N   LEU A 162     -24.594  12.453   8.133  1.00 73.44           N  
ATOM   1299  CA  LEU A 162     -23.359  11.719   8.391  1.00 73.44           C  
ATOM   1300  C   LEU A 162     -22.266  12.133   7.414  1.00 73.44           C  
ATOM   1301  CB  LEU A 162     -23.609  10.211   8.289  1.00 73.44           C  
ATOM   1302  O   LEU A 162     -22.469  12.094   6.195  1.00 73.44           O  
ATOM   1303  CG  LEU A 162     -22.531   9.305   8.906  1.00 73.44           C  
ATOM   1304  CD1 LEU A 162     -23.078   8.633  10.156  1.00 73.44           C  
ATOM   1305  CD2 LEU A 162     -22.062   8.273   7.887  1.00 73.44           C  
ATOM   1306  N   MET A 163     -21.297  12.750   8.109  1.00 81.19           N  
ATOM   1307  CA  MET A 163     -20.141  13.117   7.305  1.00 81.19           C  
ATOM   1308  C   MET A 163     -18.906  12.328   7.727  1.00 81.19           C  
ATOM   1309  CB  MET A 163     -19.859  14.617   7.418  1.00 81.19           C  
ATOM   1310  O   MET A 163     -18.688  12.102   8.914  1.00 81.19           O  
ATOM   1311  CG  MET A 163     -18.891  15.141   6.371  1.00 81.19           C  
ATOM   1312  SD  MET A 163     -18.609  16.953   6.523  1.00 81.19           S  
ATOM   1313  CE  MET A 163     -16.797  16.984   6.613  1.00 81.19           C  
ATOM   1314  N   VAL A 164     -18.219  11.844   6.699  1.00 86.75           N  
ATOM   1315  CA  VAL A 164     -17.000  11.094   6.965  1.00 86.75           C  
ATOM   1316  C   VAL A 164     -15.781  12.000   6.754  1.00 86.75           C  
ATOM   1317  CB  VAL A 164     -16.875   9.844   6.070  1.00 86.75           C  
ATOM   1318  O   VAL A 164     -15.641  12.625   5.699  1.00 86.75           O  
ATOM   1319  CG1 VAL A 164     -15.633   9.039   6.418  1.00 86.75           C  
ATOM   1320  CG2 VAL A 164     -18.141   8.977   6.211  1.00 86.75           C  
ATOM   1321  N   GLU A 165     -15.008  12.078   7.867  1.00 86.38           N  
ATOM   1322  CA  GLU A 165     -13.828  12.945   7.812  1.00 86.38           C  
ATOM   1323  C   GLU A 165     -12.547  12.133   7.980  1.00 86.38           C  
ATOM   1324  CB  GLU A 165     -13.906  14.031   8.883  1.00 86.38           C  
ATOM   1325  O   GLU A 165     -12.453  11.281   8.867  1.00 86.38           O  
ATOM   1326  CG  GLU A 165     -12.773  15.047   8.812  1.00 86.38           C  
ATOM   1327  CD  GLU A 165     -12.852  16.109   9.891  1.00 86.38           C  
ATOM   1328  OE1 GLU A 165     -12.000  17.031   9.906  1.00 86.38           O  
ATOM   1329  OE2 GLU A 165     -13.781  16.031  10.727  1.00 86.38           O  
ATOM   1330  N   ALA A 166     -11.688  12.406   7.055  1.00 91.31           N  
ATOM   1331  CA  ALA A 166     -10.344  11.852   7.176  1.00 91.31           C  
ATOM   1332  C   ALA A 166      -9.344  12.922   7.602  1.00 91.31           C  
ATOM   1333  CB  ALA A 166      -9.914  11.211   5.855  1.00 91.31           C  
ATOM   1334  O   ALA A 166      -9.211  13.953   6.941  1.00 91.31           O  
ATOM   1335  N   SER A 167      -8.656  12.711   8.758  1.00 90.44           N  
ATOM   1336  CA  SER A 167      -7.656  13.656   9.242  1.00 90.44           C  
ATOM   1337  C   SER A 167      -6.348  12.953   9.594  1.00 90.44           C  
ATOM   1338  CB  SER A 167      -8.180  14.414  10.469  1.00 90.44           C  
ATOM   1339  O   SER A 167      -6.363  11.844  10.133  1.00 90.44           O  
ATOM   1340  OG  SER A 167      -8.484  13.516  11.523  1.00 90.44           O  
ATOM   1341  N   PRO A 168      -5.289  13.586   9.203  1.00 90.69           N  
ATOM   1342  CA  PRO A 168      -4.016  12.984   9.617  1.00 90.69           C  
ATOM   1343  C   PRO A 168      -3.791  13.062  11.125  1.00 90.69           C  
ATOM   1344  CB  PRO A 168      -2.975  13.820   8.867  1.00 90.69           C  
ATOM   1345  O   PRO A 168      -3.814  14.156  11.703  1.00 90.69           O  
ATOM   1346  CG  PRO A 168      -3.623  15.156   8.664  1.00 90.69           C  
ATOM   1347  CD  PRO A 168      -5.109  14.945   8.562  1.00 90.69           C  
ATOM   1348  N   ARG A 169      -3.598  12.031  11.680  1.00 89.88           N  
ATOM   1349  CA  ARG A 169      -3.336  11.969  13.117  1.00 89.88           C  
ATOM   1350  C   ARG A 169      -1.847  12.109  13.406  1.00 89.88           C  
ATOM   1351  CB  ARG A 169      -3.865  10.656  13.703  1.00 89.88           C  
ATOM   1352  O   ARG A 169      -1.457  12.758  14.375  1.00 89.88           O  
ATOM   1353  CG  ARG A 169      -3.854  10.609  15.219  1.00 89.88           C  
ATOM   1354  CD  ARG A 169      -4.438   9.305  15.750  1.00 89.88           C  
ATOM   1355  NE  ARG A 169      -4.297   9.203  17.203  1.00 89.88           N  
ATOM   1356  NH1 ARG A 169      -5.266   7.109  17.344  1.00 89.88           N  
ATOM   1357  NH2 ARG A 169      -4.520   8.172  19.234  1.00 89.88           N  
ATOM   1358  CZ  ARG A 169      -4.695   8.164  17.922  1.00 89.88           C  
ATOM   1359  N   ARG A 170      -1.071  11.398  12.570  1.00 92.50           N  
ATOM   1360  CA  ARG A 170       0.376  11.414  12.750  1.00 92.50           C  
ATOM   1361  C   ARG A 170       1.098  11.422  11.406  1.00 92.50           C  
ATOM   1362  CB  ARG A 170       0.826  10.211  13.586  1.00 92.50           C  
ATOM   1363  O   ARG A 170       0.659  10.766  10.461  1.00 92.50           O  
ATOM   1364  CG  ARG A 170       0.229  10.172  14.984  1.00 92.50           C  
ATOM   1365  CD  ARG A 170       0.962  11.109  15.938  1.00 92.50           C  
ATOM   1366  NE  ARG A 170       0.500  10.945  17.312  1.00 92.50           N  
ATOM   1367  NH1 ARG A 170      -0.676  12.930  17.375  1.00 92.50           N  
ATOM   1368  NH2 ARG A 170      -0.630  11.570  19.203  1.00 92.50           N  
ATOM   1369  CZ  ARG A 170      -0.268  11.812  17.953  1.00 92.50           C  
ATOM   1370  N   ILE A 171       2.146  12.227  11.383  1.00 92.25           N  
ATOM   1371  CA  ILE A 171       3.094  12.211  10.273  1.00 92.25           C  
ATOM   1372  C   ILE A 171       4.473  11.797  10.781  1.00 92.25           C  
ATOM   1373  CB  ILE A 171       3.168  13.594   9.586  1.00 92.25           C  
ATOM   1374  O   ILE A 171       5.066  12.484  11.617  1.00 92.25           O  
ATOM   1375  CG1 ILE A 171       1.771  14.047   9.148  1.00 92.25           C  
ATOM   1376  CG2 ILE A 171       4.125  13.547   8.391  1.00 92.25           C  
ATOM   1377  CD1 ILE A 171       1.726  15.469   8.602  1.00 92.25           C  
ATOM   1378  N   PHE A 172       4.961  10.766  10.289  1.00 94.38           N  
ATOM   1379  CA  PHE A 172       6.211  10.203  10.781  1.00 94.38           C  
ATOM   1380  C   PHE A 172       7.402  10.820  10.055  1.00 94.38           C  
ATOM   1381  CB  PHE A 172       6.227   8.680  10.625  1.00 94.38           C  
ATOM   1382  O   PHE A 172       7.297  11.180   8.883  1.00 94.38           O  
ATOM   1383  CG  PHE A 172       5.168   7.980  11.438  1.00 94.38           C  
ATOM   1384  CD1 PHE A 172       5.441   7.527  12.719  1.00 94.38           C  
ATOM   1385  CD2 PHE A 172       3.900   7.770  10.914  1.00 94.38           C  
ATOM   1386  CE1 PHE A 172       4.469   6.879  13.469  1.00 94.38           C  
ATOM   1387  CE2 PHE A 172       2.920   7.121  11.656  1.00 94.38           C  
ATOM   1388  CZ  PHE A 172       3.205   6.676  12.938  1.00 94.38           C  
ATOM   1389  N   ALA A 173       8.492  10.875  10.758  1.00 88.56           N  
ATOM   1390  CA  ALA A 173       9.711  11.484  10.227  1.00 88.56           C  
ATOM   1391  C   ALA A 173      10.242  10.695   9.031  1.00 88.56           C  
ATOM   1392  CB  ALA A 173      10.781  11.570  11.312  1.00 88.56           C  
ATOM   1393  O   ALA A 173      10.039   9.484   8.938  1.00 88.56           O  
ATOM   1394  N   ASN A 174      10.914  11.461   8.188  1.00 87.56           N  
ATOM   1395  CA  ASN A 174      11.594  10.820   7.070  1.00 87.56           C  
ATOM   1396  C   ASN A 174      12.844  10.070   7.523  1.00 87.56           C  
ATOM   1397  CB  ASN A 174      11.961  11.859   6.004  1.00 87.56           C  
ATOM   1398  O   ASN A 174      13.859  10.695   7.852  1.00 87.56           O  
ATOM   1399  CG  ASN A 174      12.477  11.227   4.727  1.00 87.56           C  
ATOM   1400  ND2 ASN A 174      12.398  11.969   3.627  1.00 87.56           N  
ATOM   1401  OD1 ASN A 174      12.938  10.086   4.727  1.00 87.56           O  
ATOM   1402  N   ALA A 175      12.727   8.844   7.535  1.00 89.94           N  
ATOM   1403  CA  ALA A 175      13.836   8.055   8.062  1.00 89.94           C  
ATOM   1404  C   ALA A 175      14.461   7.191   6.969  1.00 89.94           C  
ATOM   1405  CB  ALA A 175      13.352   7.172   9.219  1.00 89.94           C  
ATOM   1406  O   ALA A 175      15.453   6.492   7.211  1.00 89.94           O  
ATOM   1407  N   HIS A 176      13.906   7.203   5.793  1.00 91.06           N  
ATOM   1408  CA  HIS A 176      14.398   6.367   4.703  1.00 91.06           C  
ATOM   1409  C   HIS A 176      15.141   7.199   3.666  1.00 91.06           C  
ATOM   1410  CB  HIS A 176      13.242   5.617   4.043  1.00 91.06           C  
ATOM   1411  O   HIS A 176      14.695   8.289   3.297  1.00 91.06           O  
ATOM   1412  CG  HIS A 176      12.703   4.492   4.871  1.00 91.06           C  
ATOM   1413  CD2 HIS A 176      11.609   4.418   5.664  1.00 91.06           C  
ATOM   1414  ND1 HIS A 176      13.320   3.262   4.945  1.00 91.06           N  
ATOM   1415  CE1 HIS A 176      12.625   2.475   5.746  1.00 91.06           C  
ATOM   1416  NE2 HIS A 176      11.578   3.152   6.195  1.00 91.06           N  
ATOM   1417  N   THR A 177      16.250   6.766   3.277  1.00 85.81           N  
ATOM   1418  CA  THR A 177      17.016   7.371   2.195  1.00 85.81           C  
ATOM   1419  C   THR A 177      16.438   6.977   0.837  1.00 85.81           C  
ATOM   1420  CB  THR A 177      18.500   6.957   2.266  1.00 85.81           C  
ATOM   1421  O   THR A 177      16.406   7.797  -0.085  1.00 85.81           O  
ATOM   1422  CG2 THR A 177      19.344   7.746   1.262  1.00 85.81           C  
ATOM   1423  OG1 THR A 177      19.000   7.207   3.586  1.00 85.81           O  
ATOM   1424  N   TYR A 178      15.969   5.766   0.890  1.00 88.62           N  
ATOM   1425  CA  TYR A 178      15.445   5.230  -0.358  1.00 88.62           C  
ATOM   1426  C   TYR A 178      13.930   5.074  -0.285  1.00 88.62           C  
ATOM   1427  CB  TYR A 178      16.094   3.881  -0.682  1.00 88.62           C  
ATOM   1428  O   TYR A 178      13.320   5.363   0.748  1.00 88.62           O  
ATOM   1429  CG  TYR A 178      17.594   3.920  -0.694  1.00 88.62           C  
ATOM   1430  CD1 TYR A 178      18.297   4.523  -1.742  1.00 88.62           C  
ATOM   1431  CD2 TYR A 178      18.328   3.352   0.340  1.00 88.62           C  
ATOM   1432  CE1 TYR A 178      19.688   4.559  -1.760  1.00 88.62           C  
ATOM   1433  CE2 TYR A 178      19.719   3.383   0.333  1.00 88.62           C  
ATOM   1434  OH  TYR A 178      21.766   4.020  -0.731  1.00 88.62           O  
ATOM   1435  CZ  TYR A 178      20.391   3.986  -0.719  1.00 88.62           C  
ATOM   1436  N   HIS A 179      13.359   4.668  -1.419  1.00 91.69           N  
ATOM   1437  CA  HIS A 179      11.906   4.637  -1.518  1.00 91.69           C  
ATOM   1438  C   HIS A 179      11.320   3.514  -0.670  1.00 91.69           C  
ATOM   1439  CB  HIS A 179      11.469   4.477  -2.977  1.00 91.69           C  
ATOM   1440  O   HIS A 179      11.742   2.361  -0.782  1.00 91.69           O  
ATOM   1441  CG  HIS A 179      11.852   5.633  -3.846  1.00 91.69           C  
ATOM   1442  CD2 HIS A 179      13.062   6.172  -4.133  1.00 91.69           C  
ATOM   1443  ND1 HIS A 179      10.922   6.379  -4.535  1.00 91.69           N  
ATOM   1444  CE1 HIS A 179      11.547   7.328  -5.215  1.00 91.69           C  
ATOM   1445  NE2 HIS A 179      12.844   7.223  -4.988  1.00 91.69           N  
ATOM   1446  N   ILE A 180      10.352   3.885   0.090  1.00 96.25           N  
ATOM   1447  CA  ILE A 180       9.672   2.898   0.924  1.00 96.25           C  
ATOM   1448  C   ILE A 180       8.836   1.968   0.047  1.00 96.25           C  
ATOM   1449  CB  ILE A 180       8.773   3.576   1.987  1.00 96.25           C  
ATOM   1450  O   ILE A 180       8.016   2.428  -0.753  1.00 96.25           O  
ATOM   1451  CG1 ILE A 180       9.625   4.438   2.930  1.00 96.25           C  
ATOM   1452  CG2 ILE A 180       7.980   2.529   2.771  1.00 96.25           C  
ATOM   1453  CD1 ILE A 180       8.812   5.309   3.877  1.00 96.25           C  
ATOM   1454  N   ASN A 181       9.070   0.671   0.253  1.00 95.69           N  
ATOM   1455  CA  ASN A 181       8.336  -0.269  -0.588  1.00 95.69           C  
ATOM   1456  C   ASN A 181       7.375  -1.125   0.233  1.00 95.69           C  
ATOM   1457  CB  ASN A 181       9.305  -1.159  -1.369  1.00 95.69           C  
ATOM   1458  O   ASN A 181       6.531  -1.825  -0.325  1.00 95.69           O  
ATOM   1459  CG  ASN A 181      10.234  -1.946  -0.464  1.00 95.69           C  
ATOM   1460  ND2 ASN A 181      11.492  -2.066  -0.866  1.00 95.69           N  
ATOM   1461  OD1 ASN A 181       9.820  -2.445   0.586  1.00 95.69           O  
ATOM   1462  N   SER A 182       7.559  -1.084   1.573  1.00 97.06           N  
ATOM   1463  CA  SER A 182       6.711  -1.931   2.408  1.00 97.06           C  
ATOM   1464  C   SER A 182       6.422  -1.271   3.750  1.00 97.06           C  
ATOM   1465  CB  SER A 182       7.371  -3.293   2.633  1.00 97.06           C  
ATOM   1466  O   SER A 182       7.289  -0.606   4.324  1.00 97.06           O  
ATOM   1467  OG  SER A 182       7.621  -3.941   1.397  1.00 97.06           O  
ATOM   1468  N   ILE A 183       5.254  -1.406   4.172  1.00 98.31           N  
ATOM   1469  CA  ILE A 183       4.855  -1.132   5.547  1.00 98.31           C  
ATOM   1470  C   ILE A 183       4.000  -2.281   6.078  1.00 98.31           C  
ATOM   1471  CB  ILE A 183       4.086   0.203   5.656  1.00 98.31           C  
ATOM   1472  O   ILE A 183       3.211  -2.867   5.336  1.00 98.31           O  
ATOM   1473  CG1 ILE A 183       2.852   0.184   4.746  1.00 98.31           C  
ATOM   1474  CG2 ILE A 183       5.000   1.384   5.316  1.00 98.31           C  
ATOM   1475  CD1 ILE A 183       1.926   1.378   4.930  1.00 98.31           C  
ATOM   1476  N   SER A 184       4.230  -2.631   7.316  1.00 98.31           N  
ATOM   1477  CA  SER A 184       3.500  -3.746   7.906  1.00 98.31           C  
ATOM   1478  C   SER A 184       3.213  -3.500   9.383  1.00 98.31           C  
ATOM   1479  CB  SER A 184       4.285  -5.047   7.742  1.00 98.31           C  
ATOM   1480  O   SER A 184       4.102  -3.096  10.133  1.00 98.31           O  
ATOM   1481  OG  SER A 184       3.533  -6.152   8.219  1.00 98.31           O  
ATOM   1482  N   ILE A 185       2.002  -3.771   9.688  1.00 97.81           N  
ATOM   1483  CA  ILE A 185       1.583  -3.566  11.070  1.00 97.81           C  
ATOM   1484  C   ILE A 185       1.859  -4.828  11.883  1.00 97.81           C  
ATOM   1485  CB  ILE A 185       0.086  -3.189  11.156  1.00 97.81           C  
ATOM   1486  O   ILE A 185       1.585  -5.941  11.430  1.00 97.81           O  
ATOM   1487  CG1 ILE A 185      -0.181  -1.886  10.391  1.00 97.81           C  
ATOM   1488  CG2 ILE A 185      -0.357  -3.072  12.617  1.00 97.81           C  
ATOM   1489  CD1 ILE A 185      -1.658  -1.583  10.188  1.00 97.81           C  
ATOM   1490  N   ASN A 186       2.369  -4.562  13.047  1.00 97.56           N  
ATOM   1491  CA  ASN A 186       2.670  -5.664  13.961  1.00 97.56           C  
ATOM   1492  C   ASN A 186       1.402  -6.230  14.594  1.00 97.56           C  
ATOM   1493  CB  ASN A 186       3.654  -5.215  15.039  1.00 97.56           C  
ATOM   1494  O   ASN A 186       0.389  -5.535  14.688  1.00 97.56           O  
ATOM   1495  CG  ASN A 186       4.324  -6.383  15.742  1.00 97.56           C  
ATOM   1496  ND2 ASN A 186       5.500  -6.137  16.297  1.00 97.56           N  
ATOM   1497  OD1 ASN A 186       3.787  -7.492  15.773  1.00 97.56           O  
ATOM   1498  N   SER A 187       1.487  -7.441  15.039  1.00 95.06           N  
ATOM   1499  CA  SER A 187       0.344  -8.102  15.656  1.00 95.06           C  
ATOM   1500  C   SER A 187       0.014  -7.492  17.016  1.00 95.06           C  
ATOM   1501  CB  SER A 187       0.614  -9.602  15.812  1.00 95.06           C  
ATOM   1502  O   SER A 187      -1.088  -7.676  17.531  1.00 95.06           O  
ATOM   1503  OG  SER A 187       1.779  -9.820  16.594  1.00 95.06           O  
ATOM   1504  N   ASP A 188       0.897  -6.770  17.594  1.00 93.94           N  
ATOM   1505  CA  ASP A 188       0.649  -6.082  18.859  1.00 93.94           C  
ATOM   1506  C   ASP A 188      -0.152  -4.801  18.641  1.00 93.94           C  
ATOM   1507  CB  ASP A 188       1.969  -5.762  19.562  1.00 93.94           C  
ATOM   1508  O   ASP A 188      -0.671  -4.215  19.594  1.00 93.94           O  
ATOM   1509  CG  ASP A 188       2.857  -4.824  18.766  1.00 93.94           C  
ATOM   1510  OD1 ASP A 188       2.383  -4.234  17.781  1.00 93.94           O  
ATOM   1511  OD2 ASP A 188       4.043  -4.676  19.141  1.00 93.94           O  
ATOM   1512  N   TYR A 189      -0.167  -4.305  17.438  1.00 94.12           N  
ATOM   1513  CA  TYR A 189      -0.903  -3.119  17.000  1.00 94.12           C  
ATOM   1514  C   TYR A 189      -0.361  -1.865  17.672  1.00 94.12           C  
ATOM   1515  CB  TYR A 189      -2.396  -3.273  17.312  1.00 94.12           C  
ATOM   1516  O   TYR A 189      -1.093  -0.894  17.875  1.00 94.12           O  
ATOM   1517  CG  TYR A 189      -3.031  -4.473  16.641  1.00 94.12           C  
ATOM   1518  CD1 TYR A 189      -3.125  -4.559  15.258  1.00 94.12           C  
ATOM   1519  CD2 TYR A 189      -3.539  -5.520  17.406  1.00 94.12           C  
ATOM   1520  CE1 TYR A 189      -3.713  -5.660  14.648  1.00 94.12           C  
ATOM   1521  CE2 TYR A 189      -4.129  -6.625  16.797  1.00 94.12           C  
ATOM   1522  OH  TYR A 189      -4.789  -7.781  14.820  1.00 94.12           O  
ATOM   1523  CZ  TYR A 189      -4.207  -6.688  15.422  1.00 94.12           C  
ATOM   1524  N   GLU A 190       0.863  -1.920  18.078  1.00 95.12           N  
ATOM   1525  CA  GLU A 190       1.547  -0.774  18.672  1.00 95.12           C  
ATOM   1526  C   GLU A 190       2.750  -0.354  17.828  1.00 95.12           C  
ATOM   1527  CB  GLU A 190       1.988  -1.094  20.094  1.00 95.12           C  
ATOM   1528  O   GLU A 190       3.152   0.812  17.844  1.00 95.12           O  
ATOM   1529  CG  GLU A 190       0.833  -1.290  21.062  1.00 95.12           C  
ATOM   1530  CD  GLU A 190       1.284  -1.461  22.516  1.00 95.12           C  
ATOM   1531  OE1 GLU A 190       0.419  -1.554  23.406  1.00 95.12           O  
ATOM   1532  OE2 GLU A 190       2.514  -1.502  22.750  1.00 95.12           O  
ATOM   1533  N   THR A 191       3.258  -1.341  17.188  1.00 97.00           N  
ATOM   1534  CA  THR A 191       4.441  -1.092  16.375  1.00 97.00           C  
ATOM   1535  C   THR A 191       4.188  -1.475  14.914  1.00 97.00           C  
ATOM   1536  CB  THR A 191       5.660  -1.867  16.906  1.00 97.00           C  
ATOM   1537  O   THR A 191       3.225  -2.182  14.609  1.00 97.00           O  
ATOM   1538  CG2 THR A 191       6.062  -1.379  18.297  1.00 97.00           C  
ATOM   1539  OG1 THR A 191       5.340  -3.262  16.969  1.00 97.00           O  
ATOM   1540  N   TYR A 192       4.941  -0.963  14.055  1.00 97.69           N  
ATOM   1541  CA  TYR A 192       4.922  -1.316  12.641  1.00 97.69           C  
ATOM   1542  C   TYR A 192       6.312  -1.204  12.031  1.00 97.69           C  
ATOM   1543  CB  TYR A 192       3.941  -0.421  11.875  1.00 97.69           C  
ATOM   1544  O   TYR A 192       7.211  -0.605  12.625  1.00 97.69           O  
ATOM   1545  CG  TYR A 192       4.422   1.000  11.711  1.00 97.69           C  
ATOM   1546  CD1 TYR A 192       4.238   1.941  12.719  1.00 97.69           C  
ATOM   1547  CD2 TYR A 192       5.059   1.405  10.539  1.00 97.69           C  
ATOM   1548  CE1 TYR A 192       4.676   3.252  12.570  1.00 97.69           C  
ATOM   1549  CE2 TYR A 192       5.504   2.713  10.383  1.00 97.69           C  
ATOM   1550  OH  TYR A 192       5.746   4.926  11.242  1.00 97.69           O  
ATOM   1551  CZ  TYR A 192       5.309   3.629  11.398  1.00 97.69           C  
ATOM   1552  N   LEU A 193       6.531  -1.799  10.914  1.00 97.50           N  
ATOM   1553  CA  LEU A 193       7.828  -1.705  10.250  1.00 97.50           C  
ATOM   1554  C   LEU A 193       7.695  -1.027   8.891  1.00 97.50           C  
ATOM   1555  CB  LEU A 193       8.445  -3.096  10.078  1.00 97.50           C  
ATOM   1556  O   LEU A 193       6.621  -1.054   8.281  1.00 97.50           O  
ATOM   1557  CG  LEU A 193       7.711  -4.059   9.148  1.00 97.50           C  
ATOM   1558  CD1 LEU A 193       8.086  -3.783   7.699  1.00 97.50           C  
ATOM   1559  CD2 LEU A 193       8.016  -5.504   9.523  1.00 97.50           C  
ATOM   1560  N   SER A 194       8.656  -0.367   8.469  1.00 98.12           N  
ATOM   1561  CA  SER A 194       8.820   0.184   7.125  1.00 98.12           C  
ATOM   1562  C   SER A 194      10.125  -0.271   6.492  1.00 98.12           C  
ATOM   1563  CB  SER A 194       8.766   1.712   7.164  1.00 98.12           C  
ATOM   1564  O   SER A 194      11.156  -0.357   7.172  1.00 98.12           O  
ATOM   1565  OG  SER A 194       9.820   2.234   7.945  1.00 98.12           O  
ATOM   1566  N   ALA A 195      10.039  -0.594   5.215  1.00 97.56           N  
ATOM   1567  CA  ALA A 195      11.219  -1.084   4.516  1.00 97.56           C  
ATOM   1568  C   ALA A 195      11.469  -0.297   3.230  1.00 97.56           C  
ATOM   1569  CB  ALA A 195      11.078  -2.572   4.203  1.00 97.56           C  
ATOM   1570  O   ALA A 195      10.523   0.054   2.521  1.00 97.56           O  
ATOM   1571  N   ASP A 196      12.680   0.023   3.043  1.00 95.69           N  
ATOM   1572  CA  ASP A 196      13.133   0.461   1.726  1.00 95.69           C  
ATOM   1573  C   ASP A 196      14.062  -0.573   1.092  1.00 95.69           C  
ATOM   1574  CB  ASP A 196      13.844   1.813   1.825  1.00 95.69           C  
ATOM   1575  O   ASP A 196      14.031  -1.748   1.463  1.00 95.69           O  
ATOM   1576  CG  ASP A 196      15.133   1.748   2.621  1.00 95.69           C  
ATOM   1577  OD1 ASP A 196      15.789   0.683   2.637  1.00 95.69           O  
ATOM   1578  OD2 ASP A 196      15.500   2.770   3.240  1.00 95.69           O  
ATOM   1579  N   ASP A 197      14.844  -0.220   0.138  1.00 94.31           N  
ATOM   1580  CA  ASP A 197      15.633  -1.187  -0.615  1.00 94.31           C  
ATOM   1581  C   ASP A 197      16.797  -1.724   0.227  1.00 94.31           C  
ATOM   1582  CB  ASP A 197      16.172  -0.554  -1.901  1.00 94.31           C  
ATOM   1583  O   ASP A 197      17.359  -2.775  -0.082  1.00 94.31           O  
ATOM   1584  CG  ASP A 197      15.094  -0.326  -2.945  1.00 94.31           C  
ATOM   1585  OD1 ASP A 197      13.953  -0.794  -2.754  1.00 94.31           O  
ATOM   1586  OD2 ASP A 197      15.391   0.324  -3.971  1.00 94.31           O  
ATOM   1587  N   LEU A 198      17.078  -1.003   1.317  1.00 94.38           N  
ATOM   1588  CA  LEU A 198      18.312  -1.393   1.993  1.00 94.38           C  
ATOM   1589  C   LEU A 198      18.109  -1.485   3.500  1.00 94.38           C  
ATOM   1590  CB  LEU A 198      19.438  -0.395   1.684  1.00 94.38           C  
ATOM   1591  O   LEU A 198      18.922  -2.062   4.215  1.00 94.38           O  
ATOM   1592  CG  LEU A 198      19.859  -0.292   0.220  1.00 94.38           C  
ATOM   1593  CD1 LEU A 198      21.000   0.720   0.070  1.00 94.38           C  
ATOM   1594  CD2 LEU A 198      20.297  -1.657  -0.312  1.00 94.38           C  
ATOM   1595  N   ARG A 199      17.031  -0.971   3.953  1.00 94.94           N  
ATOM   1596  CA  ARG A 199      16.859  -0.917   5.402  1.00 94.94           C  
ATOM   1597  C   ARG A 199      15.414  -1.217   5.793  1.00 94.94           C  
ATOM   1598  CB  ARG A 199      17.266   0.454   5.941  1.00 94.94           C  
ATOM   1599  O   ARG A 199      14.492  -1.004   5.004  1.00 94.94           O  
ATOM   1600  CG  ARG A 199      18.750   0.771   5.746  1.00 94.94           C  
ATOM   1601  CD  ARG A 199      19.109   2.139   6.312  1.00 94.94           C  
ATOM   1602  NE  ARG A 199      20.531   2.424   6.164  1.00 94.94           N  
ATOM   1603  NH1 ARG A 199      20.500   4.320   7.484  1.00 94.94           N  
ATOM   1604  NH2 ARG A 199      22.453   3.619   6.520  1.00 94.94           N  
ATOM   1605  CZ  ARG A 199      21.156   3.453   6.723  1.00 94.94           C  
ATOM   1606  N   ILE A 200      15.281  -1.767   6.984  1.00 96.38           N  
ATOM   1607  CA  ILE A 200      13.984  -1.925   7.641  1.00 96.38           C  
ATOM   1608  C   ILE A 200      14.000  -1.210   8.992  1.00 96.38           C  
ATOM   1609  CB  ILE A 200      13.625  -3.416   7.824  1.00 96.38           C  
ATOM   1610  O   ILE A 200      14.883  -1.445   9.812  1.00 96.38           O  
ATOM   1611  CG1 ILE A 200      13.648  -4.145   6.477  1.00 96.38           C  
ATOM   1612  CG2 ILE A 200      12.258  -3.559   8.500  1.00 96.38           C  
ATOM   1613  CD1 ILE A 200      13.312  -5.625   6.570  1.00 96.38           C  
ATOM   1614  N   ASN A 201      13.031  -0.355   9.203  1.00 96.81           N  
ATOM   1615  CA  ASN A 201      12.898   0.398  10.445  1.00 96.81           C  
ATOM   1616  C   ASN A 201      11.672  -0.037  11.234  1.00 96.81           C  
ATOM   1617  CB  ASN A 201      12.844   1.899  10.156  1.00 96.81           C  
ATOM   1618  O   ASN A 201      10.617  -0.313  10.648  1.00 96.81           O  
ATOM   1619  CG  ASN A 201      14.133   2.428   9.555  1.00 96.81           C  
ATOM   1620  ND2 ASN A 201      14.023   3.465   8.734  1.00 96.81           N  
ATOM   1621  OD1 ASN A 201      15.219   1.907   9.828  1.00 96.81           O  
ATOM   1622  N   LEU A 202      11.883  -0.120  12.508  1.00 96.31           N  
ATOM   1623  CA  LEU A 202      10.797  -0.389  13.438  1.00 96.31           C  
ATOM   1624  C   LEU A 202      10.281   0.904  14.062  1.00 96.31           C  
ATOM   1625  CB  LEU A 202      11.250  -1.354  14.531  1.00 96.31           C  
ATOM   1626  O   LEU A 202      11.070   1.716  14.555  1.00 96.31           O  
ATOM   1627  CG  LEU A 202      10.180  -1.824  15.516  1.00 96.31           C  
ATOM   1628  CD1 LEU A 202       9.164  -2.717  14.805  1.00 96.31           C  
ATOM   1629  CD2 LEU A 202      10.812  -2.559  16.688  1.00 96.31           C  
ATOM   1630  N   TRP A 203       8.977   1.043  14.008  1.00 97.12           N  
ATOM   1631  CA  TRP A 203       8.344   2.260  14.508  1.00 97.12           C  
ATOM   1632  C   TRP A 203       7.355   1.940  15.625  1.00 97.12           C  
ATOM   1633  CB  TRP A 203       7.637   3.002  13.375  1.00 97.12           C  
ATOM   1634  O   TRP A 203       6.816   0.832  15.688  1.00 97.12           O  
ATOM   1635  CG  TRP A 203       8.539   3.404  12.250  1.00 97.12           C  
ATOM   1636  CD1 TRP A 203       9.000   2.607  11.234  1.00 97.12           C  
ATOM   1637  CD2 TRP A 203       9.102   4.703  12.023  1.00 97.12           C  
ATOM   1638  CE2 TRP A 203       9.891   4.621  10.852  1.00 97.12           C  
ATOM   1639  CE3 TRP A 203       9.008   5.930  12.695  1.00 97.12           C  
ATOM   1640  NE1 TRP A 203       9.812   3.332  10.391  1.00 97.12           N  
ATOM   1641  CH2 TRP A 203      10.477   6.906  11.023  1.00 97.12           C  
ATOM   1642  CZ2 TRP A 203      10.586   5.719  10.344  1.00 97.12           C  
ATOM   1643  CZ3 TRP A 203       9.703   7.020  12.188  1.00 97.12           C  
ATOM   1644  N   HIS A 204       7.219   2.930  16.516  1.00 95.25           N  
ATOM   1645  CA  HIS A 204       6.078   2.936  17.422  1.00 95.25           C  
ATOM   1646  C   HIS A 204       4.992   3.887  16.938  1.00 95.25           C  
ATOM   1647  CB  HIS A 204       6.520   3.324  18.844  1.00 95.25           C  
ATOM   1648  O   HIS A 204       5.285   5.008  16.516  1.00 95.25           O  
ATOM   1649  CG  HIS A 204       5.516   2.998  19.891  1.00 95.25           C  
ATOM   1650  CD2 HIS A 204       5.457   1.980  20.797  1.00 95.25           C  
ATOM   1651  ND1 HIS A 204       4.395   3.768  20.125  1.00 95.25           N  
ATOM   1652  CE1 HIS A 204       3.691   3.238  21.109  1.00 95.25           C  
ATOM   1653  NE2 HIS A 204       4.316   2.152  21.531  1.00 95.25           N  
ATOM   1654  N   LEU A 205       3.787   3.469  17.031  1.00 95.75           N  
ATOM   1655  CA  LEU A 205       2.676   4.223  16.453  1.00 95.75           C  
ATOM   1656  C   LEU A 205       2.506   5.562  17.156  1.00 95.75           C  
ATOM   1657  CB  LEU A 205       1.379   3.414  16.547  1.00 95.75           C  
ATOM   1658  O   LEU A 205       1.945   6.504  16.594  1.00 95.75           O  
ATOM   1659  CG  LEU A 205       1.184   2.324  15.484  1.00 95.75           C  
ATOM   1660  CD1 LEU A 205       0.077   1.366  15.914  1.00 95.75           C  
ATOM   1661  CD2 LEU A 205       0.868   2.945  14.133  1.00 95.75           C  
ATOM   1662  N   GLU A 206       2.996   5.680  18.344  1.00 93.06           N  
ATOM   1663  CA  GLU A 206       2.809   6.898  19.125  1.00 93.06           C  
ATOM   1664  C   GLU A 206       4.043   7.793  19.047  1.00 93.06           C  
ATOM   1665  CB  GLU A 206       2.482   6.559  20.578  1.00 93.06           C  
ATOM   1666  O   GLU A 206       4.031   8.914  19.562  1.00 93.06           O  
ATOM   1667  CG  GLU A 206       1.150   5.848  20.766  1.00 93.06           C  
ATOM   1668  CD  GLU A 206       0.732   5.723  22.219  1.00 93.06           C  
ATOM   1669  OE1 GLU A 206      -0.439   5.371  22.484  1.00 93.06           O  
ATOM   1670  OE2 GLU A 206       1.583   5.977  23.094  1.00 93.06           O  
ATOM   1671  N   ILE A 207       5.070   7.293  18.500  1.00 91.88           N  
ATOM   1672  CA  ILE A 207       6.320   8.039  18.391  1.00 91.88           C  
ATOM   1673  C   ILE A 207       6.617   8.344  16.922  1.00 91.88           C  
ATOM   1674  CB  ILE A 207       7.496   7.266  19.031  1.00 91.88           C  
ATOM   1675  O   ILE A 207       6.895   7.438  16.141  1.00 91.88           O  
ATOM   1676  CG1 ILE A 207       7.184   6.922  20.484  1.00 91.88           C  
ATOM   1677  CG2 ILE A 207       8.797   8.070  18.922  1.00 91.88           C  
ATOM   1678  CD1 ILE A 207       8.234   6.039  21.156  1.00 91.88           C  
ATOM   1679  N   THR A 208       6.660   9.609  16.609  1.00 92.19           N  
ATOM   1680  CA  THR A 208       6.688   9.969  15.195  1.00 92.19           C  
ATOM   1681  C   THR A 208       8.094  10.367  14.766  1.00 92.19           C  
ATOM   1682  CB  THR A 208       5.711  11.117  14.891  1.00 92.19           C  
ATOM   1683  O   THR A 208       8.391  10.438  13.570  1.00 92.19           O  
ATOM   1684  CG2 THR A 208       4.266  10.680  15.102  1.00 92.19           C  
ATOM   1685  OG1 THR A 208       6.000  12.227  15.750  1.00 92.19           O  
ATOM   1686  N   ASP A 209       9.000  10.609  15.641  1.00 88.75           N  
ATOM   1687  CA  ASP A 209      10.281  11.203  15.281  1.00 88.75           C  
ATOM   1688  C   ASP A 209      11.422  10.203  15.484  1.00 88.75           C  
ATOM   1689  CB  ASP A 209      10.539  12.461  16.109  1.00 88.75           C  
ATOM   1690  O   ASP A 209      12.594  10.555  15.328  1.00 88.75           O  
ATOM   1691  CG  ASP A 209      10.516  12.211  17.609  1.00 88.75           C  
ATOM   1692  OD1 ASP A 209       9.938  11.203  18.047  1.00 88.75           O  
ATOM   1693  OD2 ASP A 209      11.086  13.039  18.344  1.00 88.75           O  
ATOM   1694  N   ARG A 210      11.047   8.992  15.883  1.00 89.12           N  
ATOM   1695  CA  ARG A 210      12.094   8.008  16.156  1.00 89.12           C  
ATOM   1696  C   ARG A 210      11.711   6.641  15.594  1.00 89.12           C  
ATOM   1697  CB  ARG A 210      12.359   7.910  17.656  1.00 89.12           C  
ATOM   1698  O   ARG A 210      10.562   6.223  15.695  1.00 89.12           O  
ATOM   1699  CG  ARG A 210      12.953   9.172  18.250  1.00 89.12           C  
ATOM   1700  CD  ARG A 210      13.242   9.008  19.734  1.00 89.12           C  
ATOM   1701  NE  ARG A 210      13.914  10.180  20.297  1.00 89.12           N  
ATOM   1702  NH1 ARG A 210      14.062   9.336  22.438  1.00 89.12           N  
ATOM   1703  NH2 ARG A 210      14.891  11.422  21.969  1.00 89.12           N  
ATOM   1704  CZ  ARG A 210      14.289  10.312  21.562  1.00 89.12           C  
ATOM   1705  N   SER A 211      12.656   6.062  14.984  1.00 92.88           N  
ATOM   1706  CA  SER A 211      12.547   4.684  14.516  1.00 92.88           C  
ATOM   1707  C   SER A 211      13.828   3.902  14.812  1.00 92.88           C  
ATOM   1708  CB  SER A 211      12.250   4.645  13.023  1.00 92.88           C  
ATOM   1709  O   SER A 211      14.859   4.488  15.148  1.00 92.88           O  
ATOM   1710  OG  SER A 211      13.375   5.082  12.273  1.00 92.88           O  
ATOM   1711  N   PHE A 212      13.711   2.604  14.773  1.00 91.88           N  
ATOM   1712  CA  PHE A 212      14.852   1.733  15.016  1.00 91.88           C  
ATOM   1713  C   PHE A 212      15.188   0.926  13.766  1.00 91.88           C  
ATOM   1714  CB  PHE A 212      14.586   0.792  16.188  1.00 91.88           C  
ATOM   1715  O   PHE A 212      14.344   0.197  13.242  1.00 91.88           O  
ATOM   1716  CG  PHE A 212      14.383   1.503  17.500  1.00 91.88           C  
ATOM   1717  CD1 PHE A 212      15.477   1.831  18.297  1.00 91.88           C  
ATOM   1718  CD2 PHE A 212      13.109   1.842  17.938  1.00 91.88           C  
ATOM   1719  CE1 PHE A 212      15.297   2.488  19.516  1.00 91.88           C  
ATOM   1720  CE2 PHE A 212      12.922   2.498  19.156  1.00 91.88           C  
ATOM   1721  CZ  PHE A 212      14.016   2.820  19.938  1.00 91.88           C  
ATOM   1722  N   ASN A 213      16.422   1.146  13.312  1.00 92.62           N  
ATOM   1723  CA  ASN A 213      16.875   0.338  12.188  1.00 92.62           C  
ATOM   1724  C   ASN A 213      17.156  -1.103  12.609  1.00 92.62           C  
ATOM   1725  CB  ASN A 213      18.141   0.956  11.562  1.00 92.62           C  
ATOM   1726  O   ASN A 213      18.062  -1.360  13.398  1.00 92.62           O  
ATOM   1727  CG  ASN A 213      18.562   0.250  10.297  1.00 92.62           C  
ATOM   1728  ND2 ASN A 213      17.812   0.450   9.219  1.00 92.62           N  
ATOM   1729  OD1 ASN A 213      19.562  -0.469  10.273  1.00 92.62           O  
ATOM   1730  N   ILE A 214      16.469  -2.025  12.070  1.00 93.38           N  
ATOM   1731  CA  ILE A 214      16.594  -3.396  12.547  1.00 93.38           C  
ATOM   1732  C   ILE A 214      17.250  -4.262  11.469  1.00 93.38           C  
ATOM   1733  CB  ILE A 214      15.234  -3.986  12.969  1.00 93.38           C  
ATOM   1734  O   ILE A 214      17.734  -5.352  11.750  1.00 93.38           O  
ATOM   1735  CG1 ILE A 214      14.219  -3.842  11.820  1.00 93.38           C  
ATOM   1736  CG2 ILE A 214      14.719  -3.314  14.242  1.00 93.38           C  
ATOM   1737  CD1 ILE A 214      12.914  -4.578  12.062  1.00 93.38           C  
ATOM   1738  N   VAL A 215      17.188  -3.871  10.273  1.00 93.75           N  
ATOM   1739  CA  VAL A 215      17.891  -4.527   9.180  1.00 93.75           C  
ATOM   1740  C   VAL A 215      18.625  -3.488   8.336  1.00 93.75           C  
ATOM   1741  CB  VAL A 215      16.922  -5.344   8.297  1.00 93.75           C  
ATOM   1742  O   VAL A 215      18.062  -2.445   7.996  1.00 93.75           O  
ATOM   1743  CG1 VAL A 215      17.656  -5.934   7.090  1.00 93.75           C  
ATOM   1744  CG2 VAL A 215      16.266  -6.453   9.109  1.00 93.75           C  
ATOM   1745  N   ASP A 216      19.859  -3.717   8.031  1.00 92.12           N  
ATOM   1746  CA  ASP A 216      20.688  -2.873   7.184  1.00 92.12           C  
ATOM   1747  C   ASP A 216      21.578  -3.717   6.273  1.00 92.12           C  
ATOM   1748  CB  ASP A 216      21.547  -1.934   8.031  1.00 92.12           C  
ATOM   1749  O   ASP A 216      22.547  -4.328   6.734  1.00 92.12           O  
ATOM   1750  CG  ASP A 216      22.172  -0.811   7.227  1.00 92.12           C  
ATOM   1751  OD1 ASP A 216      22.297  -0.939   5.988  1.00 92.12           O  
ATOM   1752  OD2 ASP A 216      22.562   0.211   7.836  1.00 92.12           O  
ATOM   1753  N   ILE A 217      21.250  -3.672   5.012  1.00 90.62           N  
ATOM   1754  CA  ILE A 217      22.047  -4.484   4.102  1.00 90.62           C  
ATOM   1755  C   ILE A 217      22.844  -3.582   3.160  1.00 90.62           C  
ATOM   1756  CB  ILE A 217      21.156  -5.457   3.291  1.00 90.62           C  
ATOM   1757  O   ILE A 217      23.266  -4.016   2.088  1.00 90.62           O  
ATOM   1758  CG1 ILE A 217      20.156  -4.676   2.436  1.00 90.62           C  
ATOM   1759  CG2 ILE A 217      20.438  -6.434   4.223  1.00 90.62           C  
ATOM   1760  CD1 ILE A 217      19.438  -5.523   1.398  1.00 90.62           C  
ATOM   1761  N   LYS A 218      22.922  -2.352   3.533  1.00 88.38           N  
ATOM   1762  CA  LYS A 218      23.719  -1.418   2.746  1.00 88.38           C  
ATOM   1763  C   LYS A 218      25.188  -1.808   2.760  1.00 88.38           C  
ATOM   1764  CB  LYS A 218      23.547   0.009   3.271  1.00 88.38           C  
ATOM   1765  O   LYS A 218      25.797  -1.930   3.828  1.00 88.38           O  
ATOM   1766  CG  LYS A 218      24.250   1.064   2.436  1.00 88.38           C  
ATOM   1767  CD  LYS A 218      24.078   2.457   3.025  1.00 88.38           C  
ATOM   1768  CE  LYS A 218      24.844   3.504   2.236  1.00 88.38           C  
ATOM   1769  NZ  LYS A 218      24.688   4.867   2.824  1.00 88.38           N  
ATOM   1770  N   PRO A 219      25.734  -1.943   1.591  1.00 87.25           N  
ATOM   1771  CA  PRO A 219      27.156  -2.250   1.546  1.00 87.25           C  
ATOM   1772  C   PRO A 219      28.031  -1.033   1.843  1.00 87.25           C  
ATOM   1773  CB  PRO A 219      27.375  -2.736   0.110  1.00 87.25           C  
ATOM   1774  O   PRO A 219      27.547   0.102   1.791  1.00 87.25           O  
ATOM   1775  CG  PRO A 219      26.328  -2.021  -0.693  1.00 87.25           C  
ATOM   1776  CD  PRO A 219      25.141  -1.769   0.185  1.00 87.25           C  
ATOM   1777  N   ALA A 220      29.266  -1.279   2.139  1.00 88.00           N  
ATOM   1778  CA  ALA A 220      30.219  -0.197   2.398  1.00 88.00           C  
ATOM   1779  C   ALA A 220      30.391   0.685   1.166  1.00 88.00           C  
ATOM   1780  CB  ALA A 220      31.562  -0.764   2.840  1.00 88.00           C  
ATOM   1781  O   ALA A 220      30.438   1.913   1.274  1.00 88.00           O  
ATOM   1782  N   ASN A 221      30.438  -0.002   0.039  1.00 84.62           N  
ATOM   1783  CA  ASN A 221      30.484   0.669  -1.256  1.00 84.62           C  
ATOM   1784  C   ASN A 221      29.281   0.314  -2.119  1.00 84.62           C  
ATOM   1785  CB  ASN A 221      31.781   0.323  -1.990  1.00 84.62           C  
ATOM   1786  O   ASN A 221      29.016  -0.863  -2.371  1.00 84.62           O  
ATOM   1787  CG  ASN A 221      32.094   1.294  -3.111  1.00 84.62           C  
ATOM   1788  ND2 ASN A 221      33.312   1.221  -3.637  1.00 84.62           N  
ATOM   1789  OD1 ASN A 221      31.250   2.104  -3.502  1.00 84.62           O  
ATOM   1790  N   MET A 222      28.578   1.278  -2.484  1.00 83.00           N  
ATOM   1791  CA  MET A 222      27.359   1.079  -3.244  1.00 83.00           C  
ATOM   1792  C   MET A 222      27.641   0.355  -4.555  1.00 83.00           C  
ATOM   1793  CB  MET A 222      26.672   2.420  -3.521  1.00 83.00           C  
ATOM   1794  O   MET A 222      26.734  -0.245  -5.145  1.00 83.00           O  
ATOM   1795  CG  MET A 222      25.922   2.988  -2.326  1.00 83.00           C  
ATOM   1796  SD  MET A 222      24.672   1.823  -1.657  1.00 83.00           S  
ATOM   1797  CE  MET A 222      23.438   1.888  -2.982  1.00 83.00           C  
ATOM   1798  N   GLU A 223      28.875   0.449  -4.992  1.00 77.19           N  
ATOM   1799  CA  GLU A 223      29.266  -0.277  -6.195  1.00 77.19           C  
ATOM   1800  C   GLU A 223      29.219  -1.785  -5.969  1.00 77.19           C  
ATOM   1801  CB  GLU A 223      30.672   0.142  -6.637  1.00 77.19           C  
ATOM   1802  O   GLU A 223      29.141  -2.559  -6.930  1.00 77.19           O  
ATOM   1803  CG  GLU A 223      30.766   1.596  -7.078  1.00 77.19           C  
ATOM   1804  CD  GLU A 223      32.156   1.997  -7.512  1.00 77.19           C  
ATOM   1805  OE1 GLU A 223      32.375   3.160  -7.934  1.00 77.19           O  
ATOM   1806  OE2 GLU A 223      33.094   1.143  -7.426  1.00 77.19           O  
ATOM   1807  N   GLU A 224      29.172  -2.104  -4.707  1.00 85.75           N  
ATOM   1808  CA  GLU A 224      29.156  -3.518  -4.344  1.00 85.75           C  
ATOM   1809  C   GLU A 224      27.734  -3.992  -4.059  1.00 85.75           C  
ATOM   1810  CB  GLU A 224      30.047  -3.773  -3.127  1.00 85.75           C  
ATOM   1811  O   GLU A 224      27.531  -5.090  -3.533  1.00 85.75           O  
ATOM   1812  CG  GLU A 224      31.516  -3.459  -3.365  1.00 85.75           C  
ATOM   1813  CD  GLU A 224      32.375  -3.664  -2.133  1.00 85.75           C  
ATOM   1814  OE1 GLU A 224      33.594  -3.357  -2.186  1.00 85.75           O  
ATOM   1815  OE2 GLU A 224      31.844  -4.137  -1.107  1.00 85.75           O  
ATOM   1816  N   LEU A 225      26.797  -3.178  -4.418  1.00 88.00           N  
ATOM   1817  CA  LEU A 225      25.406  -3.541  -4.176  1.00 88.00           C  
ATOM   1818  C   LEU A 225      25.000  -4.754  -5.008  1.00 88.00           C  
ATOM   1819  CB  LEU A 225      24.484  -2.363  -4.488  1.00 88.00           C  
ATOM   1820  O   LEU A 225      25.078  -4.719  -6.238  1.00 88.00           O  
ATOM   1821  CG  LEU A 225      22.984  -2.588  -4.238  1.00 88.00           C  
ATOM   1822  CD1 LEU A 225      22.703  -2.680  -2.740  1.00 88.00           C  
ATOM   1823  CD2 LEU A 225      22.156  -1.470  -4.871  1.00 88.00           C  
ATOM   1824  N   THR A 226      24.531  -5.859  -4.387  1.00 87.31           N  
ATOM   1825  CA  THR A 226      24.188  -7.070  -5.121  1.00 87.31           C  
ATOM   1826  C   THR A 226      22.766  -7.523  -4.781  1.00 87.31           C  
ATOM   1827  CB  THR A 226      25.172  -8.211  -4.816  1.00 87.31           C  
ATOM   1828  O   THR A 226      22.203  -8.375  -5.469  1.00 87.31           O  
ATOM   1829  CG2 THR A 226      26.578  -7.844  -5.277  1.00 87.31           C  
ATOM   1830  OG1 THR A 226      25.188  -8.453  -3.406  1.00 87.31           O  
ATOM   1831  N   GLU A 227      22.312  -6.891  -3.744  1.00 91.12           N  
ATOM   1832  CA  GLU A 227      21.016  -7.340  -3.260  1.00 91.12           C  
ATOM   1833  C   GLU A 227      20.219  -6.191  -2.643  1.00 91.12           C  
ATOM   1834  CB  GLU A 227      21.172  -8.469  -2.240  1.00 91.12           C  
ATOM   1835  O   GLU A 227      20.797  -5.301  -2.012  1.00 91.12           O  
ATOM   1836  CG  GLU A 227      19.859  -9.062  -1.755  1.00 91.12           C  
ATOM   1837  CD  GLU A 227      20.047 -10.203  -0.772  1.00 91.12           C  
ATOM   1838  OE1 GLU A 227      19.031 -10.812  -0.349  1.00 91.12           O  
ATOM   1839  OE2 GLU A 227      21.203 -10.500  -0.421  1.00 91.12           O  
ATOM   1840  N   VAL A 228      18.938  -6.246  -2.885  1.00 94.06           N  
ATOM   1841  CA  VAL A 228      18.078  -5.223  -2.289  1.00 94.06           C  
ATOM   1842  C   VAL A 228      16.844  -5.879  -1.660  1.00 94.06           C  
ATOM   1843  CB  VAL A 228      17.641  -4.172  -3.334  1.00 94.06           C  
ATOM   1844  O   VAL A 228      16.469  -6.992  -2.033  1.00 94.06           O  
ATOM   1845  CG1 VAL A 228      18.859  -3.414  -3.873  1.00 94.06           C  
ATOM   1846  CG2 VAL A 228      16.875  -4.836  -4.473  1.00 94.06           C  
ATOM   1847  N   ILE A 229      16.250  -5.195  -0.674  1.00 95.62           N  
ATOM   1848  CA  ILE A 229      15.023  -5.645  -0.037  1.00 95.62           C  
ATOM   1849  C   ILE A 229      13.828  -5.305  -0.927  1.00 95.62           C  
ATOM   1850  CB  ILE A 229      14.844  -5.012   1.361  1.00 95.62           C  
ATOM   1851  O   ILE A 229      13.680  -4.164  -1.365  1.00 95.62           O  
ATOM   1852  CG1 ILE A 229      16.031  -5.375   2.266  1.00 95.62           C  
ATOM   1853  CG2 ILE A 229      13.516  -5.453   1.989  1.00 95.62           C  
ATOM   1854  CD1 ILE A 229      16.078  -4.582   3.562  1.00 95.62           C  
ATOM   1855  N   THR A 230      13.031  -6.305  -1.188  1.00 96.62           N  
ATOM   1856  CA  THR A 230      11.953  -6.090  -2.143  1.00 96.62           C  
ATOM   1857  C   THR A 230      10.602  -6.062  -1.433  1.00 96.62           C  
ATOM   1858  CB  THR A 230      11.938  -7.176  -3.232  1.00 96.62           C  
ATOM   1859  O   THR A 230       9.633  -5.496  -1.947  1.00 96.62           O  
ATOM   1860  CG2 THR A 230      13.164  -7.062  -4.137  1.00 96.62           C  
ATOM   1861  OG1 THR A 230      11.938  -8.469  -2.609  1.00 96.62           O  
ATOM   1862  N   ALA A 231      10.477  -6.727  -0.309  1.00 97.38           N  
ATOM   1863  CA  ALA A 231       9.250  -6.750   0.479  1.00 97.38           C  
ATOM   1864  C   ALA A 231       9.531  -7.148   1.925  1.00 97.38           C  
ATOM   1865  CB  ALA A 231       8.234  -7.699  -0.145  1.00 97.38           C  
ATOM   1866  O   ALA A 231      10.539  -7.797   2.211  1.00 97.38           O  
ATOM   1867  N   ALA A 232       8.664  -6.738   2.824  1.00 97.69           N  
ATOM   1868  CA  ALA A 232       8.758  -7.082   4.238  1.00 97.69           C  
ATOM   1869  C   ALA A 232       7.375  -7.145   4.883  1.00 97.69           C  
ATOM   1870  CB  ALA A 232       9.641  -6.074   4.977  1.00 97.69           C  
ATOM   1871  O   ALA A 232       6.488  -6.363   4.539  1.00 97.69           O  
ATOM   1872  N   GLU A 233       7.246  -8.102   5.785  1.00 97.81           N  
ATOM   1873  CA  GLU A 233       5.949  -8.305   6.426  1.00 97.81           C  
ATOM   1874  C   GLU A 233       6.113  -8.883   7.828  1.00 97.81           C  
ATOM   1875  CB  GLU A 233       5.070  -9.227   5.578  1.00 97.81           C  
ATOM   1876  O   GLU A 233       6.949  -9.766   8.047  1.00 97.81           O  
ATOM   1877  CG  GLU A 233       3.611  -9.258   6.012  1.00 97.81           C  
ATOM   1878  CD  GLU A 233       2.697  -9.930   5.000  1.00 97.81           C  
ATOM   1879  OE1 GLU A 233       1.461  -9.930   5.203  1.00 97.81           O  
ATOM   1880  OE2 GLU A 233       3.219 -10.461   3.994  1.00 97.81           O  
ATOM   1881  N   PHE A 234       5.277  -8.430   8.766  1.00 97.75           N  
ATOM   1882  CA  PHE A 234       5.227  -9.008  10.102  1.00 97.75           C  
ATOM   1883  C   PHE A 234       4.398 -10.289  10.109  1.00 97.75           C  
ATOM   1884  CB  PHE A 234       4.645  -8.000  11.102  1.00 97.75           C  
ATOM   1885  O   PHE A 234       3.439 -10.414   9.344  1.00 97.75           O  
ATOM   1886  CG  PHE A 234       5.684  -7.164  11.797  1.00 97.75           C  
ATOM   1887  CD1 PHE A 234       6.660  -7.754  12.586  1.00 97.75           C  
ATOM   1888  CD2 PHE A 234       5.684  -5.781  11.656  1.00 97.75           C  
ATOM   1889  CE1 PHE A 234       7.625  -6.980  13.227  1.00 97.75           C  
ATOM   1890  CE2 PHE A 234       6.645  -5.000  12.297  1.00 97.75           C  
ATOM   1891  CZ  PHE A 234       7.613  -5.605  13.086  1.00 97.75           C  
ATOM   1892  N   HIS A 235       4.832 -11.133  11.023  1.00 97.19           N  
ATOM   1893  CA  HIS A 235       4.004 -12.312  11.250  1.00 97.19           C  
ATOM   1894  C   HIS A 235       2.662 -11.930  11.867  1.00 97.19           C  
ATOM   1895  CB  HIS A 235       4.730 -13.312  12.156  1.00 97.19           C  
ATOM   1896  O   HIS A 235       2.600 -11.062  12.742  1.00 97.19           O  
ATOM   1897  CG  HIS A 235       4.098 -14.664  12.188  1.00 97.19           C  
ATOM   1898  CD2 HIS A 235       4.383 -15.797  11.500  1.00 97.19           C  
ATOM   1899  ND1 HIS A 235       3.023 -14.961  13.000  1.00 97.19           N  
ATOM   1900  CE1 HIS A 235       2.678 -16.219  12.812  1.00 97.19           C  
ATOM   1901  NE2 HIS A 235       3.488 -16.750  11.914  1.00 97.19           N  
ATOM   1902  N   PRO A 236       1.643 -12.555  11.422  1.00 95.50           N  
ATOM   1903  CA  PRO A 236       0.312 -12.125  11.859  1.00 95.50           C  
ATOM   1904  C   PRO A 236       0.033 -12.477  13.320  1.00 95.50           C  
ATOM   1905  CB  PRO A 236      -0.629 -12.891  10.922  1.00 95.50           C  
ATOM   1906  O   PRO A 236      -0.795 -11.828  13.961  1.00 95.50           O  
ATOM   1907  CG  PRO A 236       0.172 -14.062  10.453  1.00 95.50           C  
ATOM   1908  CD  PRO A 236       1.616 -13.656  10.383  1.00 95.50           C  
ATOM   1909  N   ASN A 237       0.661 -13.453  13.891  1.00 95.12           N  
ATOM   1910  CA  ASN A 237       0.342 -13.914  15.242  1.00 95.12           C  
ATOM   1911  C   ASN A 237       1.516 -13.719  16.188  1.00 95.12           C  
ATOM   1912  CB  ASN A 237      -0.080 -15.391  15.219  1.00 95.12           C  
ATOM   1913  O   ASN A 237       1.348 -13.773  17.406  1.00 95.12           O  
ATOM   1914  CG  ASN A 237      -1.321 -15.625  14.383  1.00 95.12           C  
ATOM   1915  ND2 ASN A 237      -1.415 -16.812  13.781  1.00 95.12           N  
ATOM   1916  OD1 ASN A 237      -2.188 -14.758  14.266  1.00 95.12           O  
ATOM   1917  N   SER A 238       2.672 -13.508  15.688  1.00 93.31           N  
ATOM   1918  CA  SER A 238       3.871 -13.336  16.500  1.00 93.31           C  
ATOM   1919  C   SER A 238       4.449 -11.930  16.344  1.00 93.31           C  
ATOM   1920  CB  SER A 238       4.930 -14.375  16.125  1.00 93.31           C  
ATOM   1921  O   SER A 238       4.988 -11.594  15.289  1.00 93.31           O  
ATOM   1922  OG  SER A 238       4.449 -15.688  16.375  1.00 93.31           O  
ATOM   1923  N   CYS A 239       4.492 -11.234  17.375  1.00 93.56           N  
ATOM   1924  CA  CYS A 239       4.855  -9.828  17.281  1.00 93.56           C  
ATOM   1925  C   CYS A 239       6.367  -9.656  17.250  1.00 93.56           C  
ATOM   1926  CB  CYS A 239       4.270  -9.047  18.469  1.00 93.56           C  
ATOM   1927  O   CYS A 239       6.867  -8.531  17.141  1.00 93.56           O  
ATOM   1928  SG  CYS A 239       4.770  -9.688  20.078  1.00 93.56           S  
ATOM   1929  N   ASN A 240       7.102 -10.750  17.281  1.00 92.94           N  
ATOM   1930  CA  ASN A 240       8.555 -10.641  17.266  1.00 92.94           C  
ATOM   1931  C   ASN A 240       9.156 -11.195  15.984  1.00 92.94           C  
ATOM   1932  CB  ASN A 240       9.148 -11.359  18.484  1.00 92.94           C  
ATOM   1933  O   ASN A 240      10.375 -11.250  15.836  1.00 92.94           O  
ATOM   1934  CG  ASN A 240       8.625 -10.820  19.797  1.00 92.94           C  
ATOM   1935  ND2 ASN A 240       8.492 -11.695  20.797  1.00 92.94           N  
ATOM   1936  OD1 ASN A 240       8.328  -9.625  19.922  1.00 92.94           O  
ATOM   1937  N   THR A 241       8.273 -11.633  15.188  1.00 94.12           N  
ATOM   1938  CA  THR A 241       8.742 -12.305  13.984  1.00 94.12           C  
ATOM   1939  C   THR A 241       8.305 -11.547  12.734  1.00 94.12           C  
ATOM   1940  CB  THR A 241       8.211 -13.750  13.914  1.00 94.12           C  
ATOM   1941  O   THR A 241       7.160 -11.109  12.633  1.00 94.12           O  
ATOM   1942  CG2 THR A 241       8.797 -14.500  12.719  1.00 94.12           C  
ATOM   1943  OG1 THR A 241       8.570 -14.445  15.117  1.00 94.12           O  
ATOM   1944  N   PHE A 242       9.242 -11.359  11.867  1.00 96.00           N  
ATOM   1945  CA  PHE A 242       8.938 -10.766  10.570  1.00 96.00           C  
ATOM   1946  C   PHE A 242       9.805 -11.383   9.477  1.00 96.00           C  
ATOM   1947  CB  PHE A 242       9.133  -9.250  10.609  1.00 96.00           C  
ATOM   1948  O   PHE A 242      10.773 -12.086   9.766  1.00 96.00           O  
ATOM   1949  CG  PHE A 242      10.578  -8.828  10.672  1.00 96.00           C  
ATOM   1950  CD1 PHE A 242      11.250  -8.766  11.883  1.00 96.00           C  
ATOM   1951  CD2 PHE A 242      11.266  -8.492   9.508  1.00 96.00           C  
ATOM   1952  CE1 PHE A 242      12.586  -8.375  11.945  1.00 96.00           C  
ATOM   1953  CE2 PHE A 242      12.602  -8.102   9.562  1.00 96.00           C  
ATOM   1954  CZ  PHE A 242      13.258  -8.039  10.781  1.00 96.00           C  
ATOM   1955  N   VAL A 243       9.398 -11.172   8.266  1.00 96.56           N  
ATOM   1956  CA  VAL A 243      10.133 -11.703   7.121  1.00 96.56           C  
ATOM   1957  C   VAL A 243      10.445 -10.578   6.141  1.00 96.56           C  
ATOM   1958  CB  VAL A 243       9.336 -12.820   6.414  1.00 96.56           C  
ATOM   1959  O   VAL A 243       9.742  -9.562   6.102  1.00 96.56           O  
ATOM   1960  CG1 VAL A 243       8.117 -12.250   5.695  1.00 96.56           C  
ATOM   1961  CG2 VAL A 243      10.234 -13.570   5.430  1.00 96.56           C  
ATOM   1962  N   TYR A 244      11.492 -10.688   5.438  1.00 96.56           N  
ATOM   1963  CA  TYR A 244      11.734  -9.820   4.289  1.00 96.56           C  
ATOM   1964  C   TYR A 244      12.359 -10.602   3.139  1.00 96.56           C  
ATOM   1965  CB  TYR A 244      12.648  -8.656   4.680  1.00 96.56           C  
ATOM   1966  O   TYR A 244      13.070 -11.586   3.361  1.00 96.56           O  
ATOM   1967  CG  TYR A 244      14.070  -9.070   4.992  1.00 96.56           C  
ATOM   1968  CD1 TYR A 244      14.438  -9.453   6.277  1.00 96.56           C  
ATOM   1969  CD2 TYR A 244      15.039  -9.086   3.998  1.00 96.56           C  
ATOM   1970  CE1 TYR A 244      15.742  -9.836   6.570  1.00 96.56           C  
ATOM   1971  CE2 TYR A 244      16.344  -9.469   4.277  1.00 96.56           C  
ATOM   1972  OH  TYR A 244      17.984 -10.219   5.848  1.00 96.56           O  
ATOM   1973  CZ  TYR A 244      16.688  -9.844   5.562  1.00 96.56           C  
ATOM   1974  N   SER A 245      11.984 -10.211   1.971  1.00 96.56           N  
ATOM   1975  CA  SER A 245      12.477 -10.844   0.754  1.00 96.56           C  
ATOM   1976  C   SER A 245      13.516  -9.977   0.058  1.00 96.56           C  
ATOM   1977  CB  SER A 245      11.320 -11.133  -0.205  1.00 96.56           C  
ATOM   1978  O   SER A 245      13.680  -8.805   0.397  1.00 96.56           O  
ATOM   1979  OG  SER A 245      10.633  -9.945  -0.542  1.00 96.56           O  
ATOM   1980  N   SER A 246      14.211 -10.609  -0.903  1.00 93.19           N  
ATOM   1981  CA  SER A 246      15.273  -9.891  -1.603  1.00 93.19           C  
ATOM   1982  C   SER A 246      15.156 -10.062  -3.113  1.00 93.19           C  
ATOM   1983  CB  SER A 246      16.641 -10.391  -1.137  1.00 93.19           C  
ATOM   1984  O   SER A 246      14.367 -10.891  -3.590  1.00 93.19           O  
ATOM   1985  OG  SER A 246      16.984 -11.609  -1.768  1.00 93.19           O  
ATOM   1986  N   SER A 247      15.953  -9.305  -3.828  1.00 91.56           N  
ATOM   1987  CA  SER A 247      16.016  -9.328  -5.285  1.00 91.56           C  
ATOM   1988  C   SER A 247      16.688 -10.602  -5.789  1.00 91.56           C  
ATOM   1989  CB  SER A 247      16.750  -8.102  -5.816  1.00 91.56           C  
ATOM   1990  O   SER A 247      16.609 -10.922  -6.977  1.00 91.56           O  
ATOM   1991  OG  SER A 247      18.078  -8.070  -5.316  1.00 91.56           O  
ATOM   1992  N   LYS A 248      17.281 -11.375  -4.910  1.00 89.31           N  
ATOM   1993  CA  LYS A 248      17.953 -12.617  -5.293  1.00 89.31           C  
ATOM   1994  C   LYS A 248      17.016 -13.812  -5.148  1.00 89.31           C  
ATOM   1995  CB  LYS A 248      19.203 -12.828  -4.445  1.00 89.31           C  
ATOM   1996  O   LYS A 248      17.422 -14.961  -5.344  1.00 89.31           O  
ATOM   1997  CG  LYS A 248      20.359 -11.891  -4.793  1.00 89.31           C  
ATOM   1998  CD  LYS A 248      21.656 -12.320  -4.121  1.00 89.31           C  
ATOM   1999  CE  LYS A 248      22.828 -11.477  -4.586  1.00 89.31           C  
ATOM   2000  NZ  LYS A 248      24.094 -11.867  -3.906  1.00 89.31           N  
ATOM   2001  N   GLY A 249      15.828 -13.531  -4.680  1.00 92.62           N  
ATOM   2002  CA  GLY A 249      14.859 -14.609  -4.551  1.00 92.62           C  
ATOM   2003  C   GLY A 249      14.922 -15.312  -3.211  1.00 92.62           C  
ATOM   2004  O   GLY A 249      14.406 -16.422  -3.061  1.00 92.62           O  
ATOM   2005  N   THR A 250      15.562 -14.672  -2.281  1.00 92.81           N  
ATOM   2006  CA  THR A 250      15.688 -15.250  -0.948  1.00 92.81           C  
ATOM   2007  C   THR A 250      14.734 -14.562   0.027  1.00 92.81           C  
ATOM   2008  CB  THR A 250      17.125 -15.133  -0.422  1.00 92.81           C  
ATOM   2009  O   THR A 250      14.344 -13.414  -0.177  1.00 92.81           O  
ATOM   2010  CG2 THR A 250      18.109 -15.852  -1.349  1.00 92.81           C  
ATOM   2011  OG1 THR A 250      17.500 -13.750  -0.332  1.00 92.81           O  
ATOM   2012  N   ILE A 251      14.336 -15.367   0.988  1.00 95.69           N  
ATOM   2013  CA  ILE A 251      13.477 -14.875   2.057  1.00 95.69           C  
ATOM   2014  C   ILE A 251      14.141 -15.109   3.410  1.00 95.69           C  
ATOM   2015  CB  ILE A 251      12.086 -15.547   2.016  1.00 95.69           C  
ATOM   2016  O   ILE A 251      14.602 -16.219   3.695  1.00 95.69           O  
ATOM   2017  CG1 ILE A 251      11.484 -15.445   0.610  1.00 95.69           C  
ATOM   2018  CG2 ILE A 251      11.156 -14.922   3.059  1.00 95.69           C  
ATOM   2019  CD1 ILE A 251      10.594 -16.609   0.233  1.00 95.69           C  
ATOM   2020  N   ARG A 252      14.180 -14.125   4.219  1.00 95.38           N  
ATOM   2021  CA  ARG A 252      14.797 -14.234   5.535  1.00 95.38           C  
ATOM   2022  C   ARG A 252      13.766 -14.008   6.641  1.00 95.38           C  
ATOM   2023  CB  ARG A 252      15.945 -13.234   5.676  1.00 95.38           C  
ATOM   2024  O   ARG A 252      13.086 -12.977   6.664  1.00 95.38           O  
ATOM   2025  CG  ARG A 252      17.141 -13.547   4.801  1.00 95.38           C  
ATOM   2026  CD  ARG A 252      18.188 -12.430   4.848  1.00 95.38           C  
ATOM   2027  NE  ARG A 252      19.297 -12.688   3.930  1.00 95.38           N  
ATOM   2028  NH1 ARG A 252      18.281 -11.703   2.102  1.00 95.38           N  
ATOM   2029  NH2 ARG A 252      20.359 -12.617   1.901  1.00 95.38           N  
ATOM   2030  CZ  ARG A 252      19.312 -12.336   2.646  1.00 95.38           C  
ATOM   2031  N   LEU A 253      13.633 -14.984   7.430  1.00 94.50           N  
ATOM   2032  CA  LEU A 253      12.805 -14.883   8.625  1.00 94.50           C  
ATOM   2033  C   LEU A 253      13.617 -14.398   9.812  1.00 94.50           C  
ATOM   2034  CB  LEU A 253      12.164 -16.234   8.945  1.00 94.50           C  
ATOM   2035  O   LEU A 253      14.641 -14.992  10.156  1.00 94.50           O  
ATOM   2036  CG  LEU A 253      11.109 -16.250  10.047  1.00 94.50           C  
ATOM   2037  CD1 LEU A 253       9.812 -15.609   9.547  1.00 94.50           C  
ATOM   2038  CD2 LEU A 253      10.852 -17.672  10.531  1.00 94.50           C  
ATOM   2039  N   CYS A 254      13.094 -13.336  10.422  1.00 93.75           N  
ATOM   2040  CA  CYS A 254      13.836 -12.719  11.516  1.00 93.75           C  
ATOM   2041  C   CYS A 254      13.031 -12.758  12.812  1.00 93.75           C  
ATOM   2042  CB  CYS A 254      14.203 -11.281  11.172  1.00 93.75           C  
ATOM   2043  O   CYS A 254      11.812 -12.641  12.789  1.00 93.75           O  
ATOM   2044  SG  CYS A 254      15.227 -11.117   9.695  1.00 93.75           S  
ATOM   2045  N   ASP A 255      13.711 -12.977  13.891  1.00 90.88           N  
ATOM   2046  CA  ASP A 255      13.172 -12.906  15.242  1.00 90.88           C  
ATOM   2047  C   ASP A 255      13.820 -11.773  16.031  1.00 90.88           C  
ATOM   2048  CB  ASP A 255      13.367 -14.234  15.969  1.00 90.88           C  
ATOM   2049  O   ASP A 255      15.008 -11.844  16.375  1.00 90.88           O  
ATOM   2050  CG  ASP A 255      12.586 -14.328  17.266  1.00 90.88           C  
ATOM   2051  OD1 ASP A 255      12.305 -13.273  17.891  1.00 90.88           O  
ATOM   2052  OD2 ASP A 255      12.258 -15.461  17.688  1.00 90.88           O  
ATOM   2053  N   MET A 256      13.070 -10.844  16.312  1.00 89.00           N  
ATOM   2054  CA  MET A 256      13.578  -9.633  16.953  1.00 89.00           C  
ATOM   2055  C   MET A 256      14.062  -9.922  18.375  1.00 89.00           C  
ATOM   2056  CB  MET A 256      12.500  -8.547  16.984  1.00 89.00           C  
ATOM   2057  O   MET A 256      14.766  -9.109  18.969  1.00 89.00           O  
ATOM   2058  CG  MET A 256      12.133  -8.008  15.602  1.00 89.00           C  
ATOM   2059  SD  MET A 256      10.977  -6.594  15.688  1.00 89.00           S  
ATOM   2060  CE  MET A 256       9.492  -7.430  16.312  1.00 89.00           C  
ATOM   2061  N   ARG A 257      13.711 -11.094  18.969  1.00 82.56           N  
ATOM   2062  CA  ARG A 257      14.164 -11.477  20.312  1.00 82.56           C  
ATOM   2063  C   ARG A 257      15.602 -11.984  20.266  1.00 82.56           C  
ATOM   2064  CB  ARG A 257      13.250 -12.539  20.906  1.00 82.56           C  
ATOM   2065  O   ARG A 257      16.312 -11.938  21.281  1.00 82.56           O  
ATOM   2066  CG  ARG A 257      11.805 -12.094  21.062  1.00 82.56           C  
ATOM   2067  CD  ARG A 257      10.906 -13.242  21.516  1.00 82.56           C  
ATOM   2068  NE  ARG A 257      10.781 -14.258  20.484  1.00 82.56           N  
ATOM   2069  NH1 ARG A 257       9.375 -15.625  21.703  1.00 82.56           N  
ATOM   2070  NH2 ARG A 257      10.023 -16.234  19.578  1.00 82.56           N  
ATOM   2071  CZ  ARG A 257      10.062 -15.375  20.594  1.00 82.56           C  
ATOM   2072  N   ALA A 258      15.961 -12.422  19.141  1.00 73.88           N  
ATOM   2073  CA  ALA A 258      17.281 -13.023  19.000  1.00 73.88           C  
ATOM   2074  C   ALA A 258      18.375 -11.945  18.922  1.00 73.88           C  
ATOM   2075  CB  ALA A 258      17.344 -13.906  17.750  1.00 73.88           C  
ATOM   2076  O   ALA A 258      19.453 -12.109  19.500  1.00 73.88           O  
ATOM   2077  N   SER A 259      18.109 -10.859  18.156  1.00 71.62           N  
ATOM   2078  CA  SER A 259      19.047  -9.750  18.016  1.00 71.62           C  
ATOM   2079  C   SER A 259      18.328  -8.445  17.734  1.00 71.62           C  
ATOM   2080  CB  SER A 259      20.062 -10.039  16.906  1.00 71.62           C  
ATOM   2081  O   SER A 259      17.266  -8.445  17.094  1.00 71.62           O  
ATOM   2082  OG  SER A 259      21.000  -8.977  16.797  1.00 71.62           O  
ATOM   2083  N   ALA A 260      18.953  -7.461  18.297  1.00 69.75           N  
ATOM   2084  CA  ALA A 260      18.375  -6.145  18.031  1.00 69.75           C  
ATOM   2085  C   ALA A 260      18.500  -5.773  16.562  1.00 69.75           C  
ATOM   2086  CB  ALA A 260      19.047  -5.086  18.906  1.00 69.75           C  
ATOM   2087  O   ALA A 260      17.578  -5.191  15.977  1.00 69.75           O  
ATOM   2088  N   LEU A 261      19.672  -6.027  16.125  1.00 72.19           N  
ATOM   2089  CA  LEU A 261      19.891  -5.922  14.688  1.00 72.19           C  
ATOM   2090  C   LEU A 261      19.703  -7.273  14.008  1.00 72.19           C  
ATOM   2091  CB  LEU A 261      21.281  -5.367  14.391  1.00 72.19           C  
ATOM   2092  O   LEU A 261      20.406  -8.242  14.352  1.00 72.19           O  
ATOM   2093  CG  LEU A 261      21.500  -3.889  14.711  1.00 72.19           C  
ATOM   2094  CD1 LEU A 261      23.000  -3.570  14.734  1.00 72.19           C  
ATOM   2095  CD2 LEU A 261      20.781  -3.008  13.703  1.00 72.19           C  
ATOM   2096  N   CYS A 262      18.703  -7.344  13.312  1.00 75.75           N  
ATOM   2097  CA  CYS A 262      18.406  -8.602  12.641  1.00 75.75           C  
ATOM   2098  C   CYS A 262      19.297  -8.805  11.430  1.00 75.75           C  
ATOM   2099  CB  CYS A 262      16.938  -8.648  12.219  1.00 75.75           C  
ATOM   2100  O   CYS A 262      18.812  -9.000  10.312  1.00 75.75           O  
ATOM   2101  SG  CYS A 262      15.781  -8.656  13.602  1.00 75.75           S  
ATOM   2102  N   ASP A 263      20.562  -8.594  11.641  1.00 67.25           N  
ATOM   2103  CA  ASP A 263      21.547  -8.844  10.586  1.00 67.25           C  
ATOM   2104  C   ASP A 263      21.625 -10.328  10.250  1.00 67.25           C  
ATOM   2105  CB  ASP A 263      22.922  -8.328  11.008  1.00 67.25           C  
ATOM   2106  O   ASP A 263      21.984 -10.703   9.133  1.00 67.25           O  
ATOM   2107  CG  ASP A 263      22.953  -6.824  11.234  1.00 67.25           C  
ATOM   2108  OD1 ASP A 263      22.094  -6.109  10.680  1.00 67.25           O  
ATOM   2109  OD2 ASP A 263      23.844  -6.355  11.969  1.00 67.25           O  
ATOM   2110  N   ARG A 264      21.250 -11.023  11.281  1.00 76.62           N  
ATOM   2111  CA  ARG A 264      21.203 -12.469  11.078  1.00 76.62           C  
ATOM   2112  C   ARG A 264      19.766 -12.969  11.031  1.00 76.62           C  
ATOM   2113  CB  ARG A 264      21.969 -13.195  12.188  1.00 76.62           C  
ATOM   2114  O   ARG A 264      18.922 -12.531  11.820  1.00 76.62           O  
ATOM   2115  CG  ARG A 264      23.469 -12.914  12.180  1.00 76.62           C  
ATOM   2116  CD  ARG A 264      24.203 -13.750  13.219  1.00 76.62           C  
ATOM   2117  NE  ARG A 264      25.625 -13.430  13.258  1.00 76.62           N  
ATOM   2118  NH1 ARG A 264      26.109 -14.883  14.984  1.00 76.62           N  
ATOM   2119  NH2 ARG A 264      27.766 -13.609  14.047  1.00 76.62           N  
ATOM   2120  CZ  ARG A 264      26.500 -13.977  14.102  1.00 76.62           C  
ATOM   2121  N   HIS A 265      19.625 -13.680  10.109  1.00 77.44           N  
ATOM   2122  CA  HIS A 265      18.297 -14.258   9.977  1.00 77.44           C  
ATOM   2123  C   HIS A 265      18.156 -15.516  10.828  1.00 77.44           C  
ATOM   2124  CB  HIS A 265      17.984 -14.578   8.516  1.00 77.44           C  
ATOM   2125  O   HIS A 265      19.156 -16.172  11.133  1.00 77.44           O  
ATOM   2126  CG  HIS A 265      19.031 -15.414   7.852  1.00 77.44           C  
ATOM   2127  CD2 HIS A 265      19.125 -16.750   7.688  1.00 77.44           C  
ATOM   2128  ND1 HIS A 265      20.156 -14.875   7.258  1.00 77.44           N  
ATOM   2129  CE1 HIS A 265      20.891 -15.859   6.758  1.00 77.44           C  
ATOM   2130  NE2 HIS A 265      20.297 -17.000   7.008  1.00 77.44           N  
ATOM   2131  N   SER A 266      16.938 -15.656  11.297  1.00 79.00           N  
ATOM   2132  CA  SER A 266      16.641 -16.906  12.008  1.00 79.00           C  
ATOM   2133  C   SER A 266      16.516 -18.062  11.039  1.00 79.00           C  
ATOM   2134  CB  SER A 266      15.359 -16.750  12.820  1.00 79.00           C  
ATOM   2135  O   SER A 266      17.016 -19.156  11.305  1.00 79.00           O  
ATOM   2136  OG  SER A 266      15.469 -15.680  13.734  1.00 79.00           O  
ATOM   2137  N   LYS A 267      15.859 -17.812   9.961  1.00 81.12           N  
ATOM   2138  CA  LYS A 267      15.695 -18.797   8.898  1.00 81.12           C  
ATOM   2139  C   LYS A 267      15.875 -18.156   7.523  1.00 81.12           C  
ATOM   2140  CB  LYS A 267      14.320 -19.469   8.992  1.00 81.12           C  
ATOM   2141  O   LYS A 267      15.594 -16.969   7.344  1.00 81.12           O  
ATOM   2142  CG  LYS A 267      14.133 -20.312  10.250  1.00 81.12           C  
ATOM   2143  CD  LYS A 267      12.781 -21.016  10.250  1.00 81.12           C  
ATOM   2144  CE  LYS A 267      12.602 -21.875  11.492  1.00 81.12           C  
ATOM   2145  NZ  LYS A 267      11.312 -22.625  11.453  1.00 81.12           N  
ATOM   2146  N   LEU A 268      16.391 -19.000   6.672  1.00 83.31           N  
ATOM   2147  CA  LEU A 268      16.578 -18.594   5.285  1.00 83.31           C  
ATOM   2148  C   LEU A 268      15.836 -19.531   4.340  1.00 83.31           C  
ATOM   2149  CB  LEU A 268      18.062 -18.562   4.934  1.00 83.31           C  
ATOM   2150  O   LEU A 268      16.016 -20.750   4.398  1.00 83.31           O  
ATOM   2151  CG  LEU A 268      18.422 -18.188   3.492  1.00 83.31           C  
ATOM   2152  CD1 LEU A 268      18.094 -16.719   3.236  1.00 83.31           C  
ATOM   2153  CD2 LEU A 268      19.891 -18.484   3.201  1.00 83.31           C  
ATOM   2154  N   PHE A 269      15.016 -18.969   3.566  1.00 85.25           N  
ATOM   2155  CA  PHE A 269      14.258 -19.734   2.584  1.00 85.25           C  
ATOM   2156  C   PHE A 269      14.773 -19.469   1.175  1.00 85.25           C  
ATOM   2157  CB  PHE A 269      12.766 -19.391   2.666  1.00 85.25           C  
ATOM   2158  O   PHE A 269      14.688 -18.344   0.676  1.00 85.25           O  
ATOM   2159  CG  PHE A 269      12.148 -19.688   4.004  1.00 85.25           C  
ATOM   2160  CD1 PHE A 269      11.422 -20.859   4.199  1.00 85.25           C  
ATOM   2161  CD2 PHE A 269      12.289 -18.797   5.062  1.00 85.25           C  
ATOM   2162  CE1 PHE A 269      10.844 -21.141   5.438  1.00 85.25           C  
ATOM   2163  CE2 PHE A 269      11.719 -19.078   6.301  1.00 85.25           C  
ATOM   2164  CZ  PHE A 269      10.992 -20.250   6.488  1.00 85.25           C  
ATOM   2165  N   GLU A 270      15.344 -20.438   0.592  1.00 85.75           N  
ATOM   2166  CA  GLU A 270      15.891 -20.328  -0.755  1.00 85.75           C  
ATOM   2167  C   GLU A 270      15.859 -21.672  -1.482  1.00 85.75           C  
ATOM   2168  CB  GLU A 270      17.328 -19.781  -0.706  1.00 85.75           C  
ATOM   2169  O   GLU A 270      16.141 -22.703  -0.884  1.00 85.75           O  
ATOM   2170  CG  GLU A 270      17.953 -19.562  -2.078  1.00 85.75           C  
ATOM   2171  CD  GLU A 270      19.375 -19.062  -2.012  1.00 85.75           C  
ATOM   2172  OE1 GLU A 270      19.953 -18.719  -3.070  1.00 85.75           O  
ATOM   2173  OE2 GLU A 270      19.938 -19.031  -0.895  1.00 85.75           O  
ATOM   2174  N   GLU A 271      15.398 -21.516  -2.680  1.00 81.69           N  
ATOM   2175  CA  GLU A 271      15.445 -22.703  -3.523  1.00 81.69           C  
ATOM   2176  C   GLU A 271      16.812 -22.859  -4.199  1.00 81.69           C  
ATOM   2177  CB  GLU A 271      14.336 -22.656  -4.578  1.00 81.69           C  
ATOM   2178  O   GLU A 271      17.297 -21.922  -4.836  1.00 81.69           O  
ATOM   2179  CG  GLU A 271      14.094 -24.000  -5.266  1.00 81.69           C  
ATOM   2180  CD  GLU A 271      12.898 -23.969  -6.211  1.00 81.69           C  
ATOM   2181  OE1 GLU A 271      12.484 -25.047  -6.691  1.00 81.69           O  
ATOM   2182  OE2 GLU A 271      12.375 -22.875  -6.469  1.00 81.69           O  
ATOM   2183  N   PRO A 272      17.359 -23.969  -4.008  1.00 76.06           N  
ATOM   2184  CA  PRO A 272      18.641 -24.156  -4.672  1.00 76.06           C  
ATOM   2185  C   PRO A 272      18.547 -24.062  -6.191  1.00 76.06           C  
ATOM   2186  CB  PRO A 272      19.062 -25.562  -4.234  1.00 76.06           C  
ATOM   2187  O   PRO A 272      17.594 -24.594  -6.785  1.00 76.06           O  
ATOM   2188  CG  PRO A 272      17.844 -26.141  -3.600  1.00 76.06           C  
ATOM   2189  CD  PRO A 272      16.844 -25.047  -3.400  1.00 76.06           C  
ATOM   2190  N   GLU A 273      19.328 -23.219  -6.715  1.00 74.88           N  
ATOM   2191  CA  GLU A 273      19.328 -23.062  -8.164  1.00 74.88           C  
ATOM   2192  C   GLU A 273      20.531 -23.781  -8.789  1.00 74.88           C  
ATOM   2193  CB  GLU A 273      19.328 -21.594  -8.562  1.00 74.88           C  
ATOM   2194  O   GLU A 273      21.625 -23.781  -8.211  1.00 74.88           O  
ATOM   2195  CG  GLU A 273      17.969 -21.078  -9.000  1.00 74.88           C  
ATOM   2196  CD  GLU A 273      18.000 -19.641  -9.500  1.00 74.88           C  
ATOM   2197  OE1 GLU A 273      16.953 -19.109  -9.906  1.00 74.88           O  
ATOM   2198  OE2 GLU A 273      19.109 -19.031  -9.484  1.00 74.88           O  
ATOM   2199  N   ASP A 274      20.141 -24.391  -9.844  1.00 71.88           N  
ATOM   2200  CA  ASP A 274      21.234 -24.969 -10.617  1.00 71.88           C  
ATOM   2201  C   ASP A 274      22.062 -23.891 -11.305  1.00 71.88           C  
ATOM   2202  CB  ASP A 274      20.688 -25.953 -11.656  1.00 71.88           C  
ATOM   2203  O   ASP A 274      21.531 -23.125 -12.117  1.00 71.88           O  
ATOM   2204  CG  ASP A 274      21.766 -26.859 -12.242  1.00 71.88           C  
ATOM   2205  OD1 ASP A 274      22.969 -26.578 -12.055  1.00 71.88           O  
ATOM   2206  OD2 ASP A 274      21.406 -27.859 -12.898  1.00 71.88           O  
ATOM   2207  N   PRO A 275      23.297 -23.812 -10.953  1.00 69.25           N  
ATOM   2208  CA  PRO A 275      24.141 -22.781 -11.547  1.00 69.25           C  
ATOM   2209  C   PRO A 275      24.219 -22.875 -13.070  1.00 69.25           C  
ATOM   2210  CB  PRO A 275      25.516 -23.047 -10.914  1.00 69.25           C  
ATOM   2211  O   PRO A 275      24.469 -21.875 -13.742  1.00 69.25           O  
ATOM   2212  CG  PRO A 275      25.266 -24.094  -9.883  1.00 69.25           C  
ATOM   2213  CD  PRO A 275      23.844 -24.578 -10.031  1.00 69.25           C  
ATOM   2214  N   SER A 276      23.938 -23.984 -13.555  1.00 65.00           N  
ATOM   2215  CA  SER A 276      24.000 -24.188 -15.000  1.00 65.00           C  
ATOM   2216  C   SER A 276      22.844 -23.484 -15.695  1.00 65.00           C  
ATOM   2217  CB  SER A 276      24.000 -25.672 -15.336  1.00 65.00           C  
ATOM   2218  O   SER A 276      22.922 -23.172 -16.891  1.00 65.00           O  
ATOM   2219  OG  SER A 276      22.797 -26.297 -14.898  1.00 65.00           O  
ATOM   2220  N   ASN A 277      21.844 -23.219 -14.969  1.00 64.69           N  
ATOM   2221  CA  ASN A 277      20.641 -22.641 -15.555  1.00 64.69           C  
ATOM   2222  C   ASN A 277      20.609 -21.125 -15.352  1.00 64.69           C  
ATOM   2223  CB  ASN A 277      19.391 -23.281 -14.961  1.00 64.69           C  
ATOM   2224  O   ASN A 277      19.625 -20.469 -15.688  1.00 64.69           O  
ATOM   2225  CG  ASN A 277      19.031 -24.578 -15.648  1.00 64.69           C  
ATOM   2226  ND2 ASN A 277      18.109 -25.328 -15.055  1.00 64.69           N  
ATOM   2227  OD1 ASN A 277      19.562 -24.906 -16.719  1.00 64.69           O  
ATOM   2228  N   ARG A 278      21.750 -20.688 -14.898  1.00 68.62           N  
ATOM   2229  CA  ARG A 278      21.734 -19.266 -14.578  1.00 68.62           C  
ATOM   2230  C   ARG A 278      21.969 -18.422 -15.836  1.00 68.62           C  
ATOM   2231  CB  ARG A 278      22.797 -18.938 -13.531  1.00 68.62           C  
ATOM   2232  O   ARG A 278      22.875 -18.688 -16.609  1.00 68.62           O  
ATOM   2233  CG  ARG A 278      22.281 -18.953 -12.102  1.00 68.62           C  
ATOM   2234  CD  ARG A 278      23.328 -18.453 -11.109  1.00 68.62           C  
ATOM   2235  NE  ARG A 278      22.844 -18.531  -9.734  1.00 68.62           N  
ATOM   2236  NH1 ARG A 278      24.828 -17.844  -8.781  1.00 68.62           N  
ATOM   2237  NH2 ARG A 278      23.031 -18.344  -7.453  1.00 68.62           N  
ATOM   2238  CZ  ARG A 278      23.562 -18.234  -8.656  1.00 68.62           C  
ATOM   2239  N   SER A 279      20.938 -17.719 -16.156  1.00 66.56           N  
ATOM   2240  CA  SER A 279      21.000 -16.766 -17.266  1.00 66.56           C  
ATOM   2241  C   SER A 279      20.938 -15.328 -16.781  1.00 66.56           C  
ATOM   2242  CB  SER A 279      19.859 -17.031 -18.266  1.00 66.56           C  
ATOM   2243  O   SER A 279      20.781 -15.086 -15.586  1.00 66.56           O  
ATOM   2244  OG  SER A 279      18.656 -16.469 -17.797  1.00 66.56           O  
ATOM   2245  N   PHE A 280      21.172 -14.469 -17.734  1.00 70.00           N  
ATOM   2246  CA  PHE A 280      21.094 -13.039 -17.453  1.00 70.00           C  
ATOM   2247  C   PHE A 280      19.781 -12.688 -16.750  1.00 70.00           C  
ATOM   2248  CB  PHE A 280      21.234 -12.234 -18.734  1.00 70.00           C  
ATOM   2249  O   PHE A 280      19.766 -11.883 -15.820  1.00 70.00           O  
ATOM   2250  CG  PHE A 280      21.062 -10.750 -18.547  1.00 70.00           C  
ATOM   2251  CD1 PHE A 280      19.859 -10.133 -18.891  1.00 70.00           C  
ATOM   2252  CD2 PHE A 280      22.078  -9.977 -18.016  1.00 70.00           C  
ATOM   2253  CE1 PHE A 280      19.688  -8.758 -18.719  1.00 70.00           C  
ATOM   2254  CE2 PHE A 280      21.922  -8.602 -17.844  1.00 70.00           C  
ATOM   2255  CZ  PHE A 280      20.719  -8.000 -18.203  1.00 70.00           C  
ATOM   2256  N   PHE A 281      18.734 -13.422 -17.125  1.00 82.00           N  
ATOM   2257  CA  PHE A 281      17.406 -13.047 -16.656  1.00 82.00           C  
ATOM   2258  C   PHE A 281      17.078 -13.781 -15.352  1.00 82.00           C  
ATOM   2259  CB  PHE A 281      16.344 -13.352 -17.719  1.00 82.00           C  
ATOM   2260  O   PHE A 281      16.109 -13.430 -14.672  1.00 82.00           O  
ATOM   2261  CG  PHE A 281      16.516 -12.555 -18.969  1.00 82.00           C  
ATOM   2262  CD1 PHE A 281      16.266 -11.180 -18.984  1.00 82.00           C  
ATOM   2263  CD2 PHE A 281      16.891 -13.172 -20.156  1.00 82.00           C  
ATOM   2264  CE1 PHE A 281      16.422 -10.438 -20.156  1.00 82.00           C  
ATOM   2265  CE2 PHE A 281      17.047 -12.438 -21.328  1.00 82.00           C  
ATOM   2266  CZ  PHE A 281      16.812 -11.070 -21.328  1.00 82.00           C  
ATOM   2267  N   SER A 282      17.844 -14.750 -14.984  1.00 82.44           N  
ATOM   2268  CA  SER A 282      17.516 -15.594 -13.844  1.00 82.44           C  
ATOM   2269  C   SER A 282      17.328 -14.773 -12.570  1.00 82.44           C  
ATOM   2270  CB  SER A 282      18.594 -16.656 -13.625  1.00 82.44           C  
ATOM   2271  O   SER A 282      16.359 -14.953 -11.836  1.00 82.44           O  
ATOM   2272  OG  SER A 282      18.734 -17.469 -14.766  1.00 82.44           O  
ATOM   2273  N   GLU A 283      18.172 -13.828 -12.398  1.00 82.69           N  
ATOM   2274  CA  GLU A 283      18.109 -13.008 -11.195  1.00 82.69           C  
ATOM   2275  C   GLU A 283      16.922 -12.055 -11.242  1.00 82.69           C  
ATOM   2276  CB  GLU A 283      19.406 -12.211 -11.023  1.00 82.69           C  
ATOM   2277  O   GLU A 283      16.250 -11.828 -10.227  1.00 82.69           O  
ATOM   2278  CG  GLU A 283      19.578 -11.617  -9.633  1.00 82.69           C  
ATOM   2279  CD  GLU A 283      20.953 -11.008  -9.406  1.00 82.69           C  
ATOM   2280  OE1 GLU A 283      21.109 -10.164  -8.500  1.00 82.69           O  
ATOM   2281  OE2 GLU A 283      21.891 -11.383 -10.148  1.00 82.69           O  
ATOM   2282  N   ILE A 284      16.656 -11.578 -12.367  1.00 86.56           N  
ATOM   2283  CA  ILE A 284      15.562 -10.633 -12.516  1.00 86.56           C  
ATOM   2284  C   ILE A 284      14.234 -11.336 -12.250  1.00 86.56           C  
ATOM   2285  CB  ILE A 284      15.555  -9.992 -13.922  1.00 86.56           C  
ATOM   2286  O   ILE A 284      13.391 -10.828 -11.508  1.00 86.56           O  
ATOM   2287  CG1 ILE A 284      16.859  -9.227 -14.172  1.00 86.56           C  
ATOM   2288  CG2 ILE A 284      14.344  -9.070 -14.094  1.00 86.56           C  
ATOM   2289  CD1 ILE A 284      17.000  -8.656 -15.570  1.00 86.56           C  
ATOM   2290  N   ILE A 285      14.086 -12.500 -12.805  1.00 91.12           N  
ATOM   2291  CA  ILE A 285      12.805 -13.188 -12.711  1.00 91.12           C  
ATOM   2292  C   ILE A 285      12.664 -13.828 -11.336  1.00 91.12           C  
ATOM   2293  CB  ILE A 285      12.648 -14.250 -13.820  1.00 91.12           C  
ATOM   2294  O   ILE A 285      11.562 -14.180 -10.914  1.00 91.12           O  
ATOM   2295  CG1 ILE A 285      13.773 -15.289 -13.719  1.00 91.12           C  
ATOM   2296  CG2 ILE A 285      12.633 -13.594 -15.203  1.00 91.12           C  
ATOM   2297  CD1 ILE A 285      13.617 -16.469 -14.672  1.00 91.12           C  
ATOM   2298  N   SER A 286      13.797 -13.977 -10.633  1.00 90.94           N  
ATOM   2299  CA  SER A 286      13.758 -14.578  -9.305  1.00 90.94           C  
ATOM   2300  C   SER A 286      13.414 -13.547  -8.234  1.00 90.94           C  
ATOM   2301  CB  SER A 286      15.094 -15.242  -8.977  1.00 90.94           C  
ATOM   2302  O   SER A 286      13.125 -13.906  -7.090  1.00 90.94           O  
ATOM   2303  OG  SER A 286      16.141 -14.281  -8.992  1.00 90.94           O  
ATOM   2304  N   SER A 287      13.445 -12.297  -8.594  1.00 93.69           N  
ATOM   2305  CA  SER A 287      13.133 -11.242  -7.637  1.00 93.69           C  
ATOM   2306  C   SER A 287      11.719 -11.391  -7.086  1.00 93.69           C  
ATOM   2307  CB  SER A 287      13.289  -9.867  -8.289  1.00 93.69           C  
ATOM   2308  O   SER A 287      10.766 -11.539  -7.848  1.00 93.69           O  
ATOM   2309  OG  SER A 287      12.906  -8.836  -7.395  1.00 93.69           O  
ATOM   2310  N   ILE A 288      11.664 -11.383  -5.805  1.00 96.69           N  
ATOM   2311  CA  ILE A 288      10.367 -11.531  -5.148  1.00 96.69           C  
ATOM   2312  C   ILE A 288       9.648 -10.188  -5.102  1.00 96.69           C  
ATOM   2313  CB  ILE A 288      10.523 -12.109  -3.721  1.00 96.69           C  
ATOM   2314  O   ILE A 288      10.164  -9.219  -4.531  1.00 96.69           O  
ATOM   2315  CG1 ILE A 288      11.141 -13.508  -3.773  1.00 96.69           C  
ATOM   2316  CG2 ILE A 288       9.172 -12.133  -3.000  1.00 96.69           C  
ATOM   2317  CD1 ILE A 288      11.508 -14.070  -2.408  1.00 96.69           C  
ATOM   2318  N   SER A 289       8.477 -10.188  -5.699  1.00 96.00           N  
ATOM   2319  CA  SER A 289       7.723  -8.938  -5.770  1.00 96.00           C  
ATOM   2320  C   SER A 289       6.852  -8.750  -4.531  1.00 96.00           C  
ATOM   2321  CB  SER A 289       6.852  -8.906  -7.027  1.00 96.00           C  
ATOM   2322  O   SER A 289       6.539  -7.621  -4.148  1.00 96.00           O  
ATOM   2323  OG  SER A 289       5.910  -9.969  -7.012  1.00 96.00           O  
ATOM   2324  N   ASP A 290       6.449  -9.852  -3.918  1.00 97.56           N  
ATOM   2325  CA  ASP A 290       5.543  -9.773  -2.775  1.00 97.56           C  
ATOM   2326  C   ASP A 290       5.695 -10.992  -1.870  1.00 97.56           C  
ATOM   2327  CB  ASP A 290       4.094  -9.641  -3.246  1.00 97.56           C  
ATOM   2328  O   ASP A 290       6.000 -12.086  -2.344  1.00 97.56           O  
ATOM   2329  CG  ASP A 290       3.174  -9.070  -2.184  1.00 97.56           C  
ATOM   2330  OD1 ASP A 290       3.672  -8.469  -1.202  1.00 97.56           O  
ATOM   2331  OD2 ASP A 290       1.941  -9.211  -2.324  1.00 97.56           O  
ATOM   2332  N   VAL A 291       5.504 -10.766  -0.627  1.00 97.88           N  
ATOM   2333  CA  VAL A 291       5.523 -11.820   0.385  1.00 97.88           C  
ATOM   2334  C   VAL A 291       4.352 -11.633   1.345  1.00 97.88           C  
ATOM   2335  CB  VAL A 291       6.855 -11.820   1.169  1.00 97.88           C  
ATOM   2336  O   VAL A 291       4.113 -10.531   1.841  1.00 97.88           O  
ATOM   2337  CG1 VAL A 291       6.609 -11.555   2.652  1.00 97.88           C  
ATOM   2338  CG2 VAL A 291       7.578 -13.156   0.979  1.00 97.88           C  
ATOM   2339  N   LYS A 292       3.584 -12.719   1.559  1.00 97.81           N  
ATOM   2340  CA  LYS A 292       2.420 -12.672   2.438  1.00 97.81           C  
ATOM   2341  C   LYS A 292       2.346 -13.906   3.326  1.00 97.81           C  
ATOM   2342  CB  LYS A 292       1.136 -12.531   1.619  1.00 97.81           C  
ATOM   2343  O   LYS A 292       2.453 -15.039   2.838  1.00 97.81           O  
ATOM   2344  CG  LYS A 292       1.036 -11.234   0.834  1.00 97.81           C  
ATOM   2345  CD  LYS A 292       0.777 -10.047   1.750  1.00 97.81           C  
ATOM   2346  CE  LYS A 292       0.613  -8.758   0.960  1.00 97.81           C  
ATOM   2347  NZ  LYS A 292       0.541  -7.562   1.856  1.00 97.81           N  
ATOM   2348  N   PHE A 293       2.172 -13.664   4.609  1.00 97.81           N  
ATOM   2349  CA  PHE A 293       1.883 -14.781   5.508  1.00 97.81           C  
ATOM   2350  C   PHE A 293       0.435 -15.227   5.359  1.00 97.81           C  
ATOM   2351  CB  PHE A 293       2.166 -14.391   6.961  1.00 97.81           C  
ATOM   2352  O   PHE A 293      -0.447 -14.422   5.062  1.00 97.81           O  
ATOM   2353  CG  PHE A 293       3.631 -14.336   7.301  1.00 97.81           C  
ATOM   2354  CD1 PHE A 293       4.355 -15.500   7.500  1.00 97.81           C  
ATOM   2355  CD2 PHE A 293       4.281 -13.117   7.422  1.00 97.81           C  
ATOM   2356  CE1 PHE A 293       5.711 -15.453   7.812  1.00 97.81           C  
ATOM   2357  CE2 PHE A 293       5.637 -13.062   7.734  1.00 97.81           C  
ATOM   2358  CZ  PHE A 293       6.352 -14.234   7.934  1.00 97.81           C  
ATOM   2359  N   SER A 294       0.285 -16.516   5.582  1.00 97.38           N  
ATOM   2360  CA  SER A 294      -1.088 -17.000   5.691  1.00 97.38           C  
ATOM   2361  C   SER A 294      -1.754 -16.484   6.965  1.00 97.38           C  
ATOM   2362  CB  SER A 294      -1.123 -18.531   5.676  1.00 97.38           C  
ATOM   2363  O   SER A 294      -1.073 -16.062   7.898  1.00 97.38           O  
ATOM   2364  OG  SER A 294      -0.469 -19.062   6.816  1.00 97.38           O  
ATOM   2365  N   HIS A 295      -3.057 -16.516   6.938  1.00 95.12           N  
ATOM   2366  CA  HIS A 295      -3.783 -16.062   8.117  1.00 95.12           C  
ATOM   2367  C   HIS A 295      -3.469 -16.922   9.328  1.00 95.12           C  
ATOM   2368  CB  HIS A 295      -5.289 -16.062   7.848  1.00 95.12           C  
ATOM   2369  O   HIS A 295      -3.418 -16.422  10.461  1.00 95.12           O  
ATOM   2370  CG  HIS A 295      -5.703 -15.133   6.742  1.00 95.12           C  
ATOM   2371  CD2 HIS A 295      -6.070 -13.836   6.762  1.00 95.12           C  
ATOM   2372  ND1 HIS A 295      -5.770 -15.539   5.426  1.00 95.12           N  
ATOM   2373  CE1 HIS A 295      -6.160 -14.523   4.680  1.00 95.12           C  
ATOM   2374  NE2 HIS A 295      -6.352 -13.477   5.465  1.00 95.12           N  
ATOM   2375  N   SER A 296      -3.240 -18.125   9.148  1.00 93.31           N  
ATOM   2376  CA  SER A 296      -2.893 -19.047  10.219  1.00 93.31           C  
ATOM   2377  C   SER A 296      -1.494 -18.766  10.758  1.00 93.31           C  
ATOM   2378  CB  SER A 296      -2.979 -20.500   9.727  1.00 93.31           C  
ATOM   2379  O   SER A 296      -1.162 -19.172  11.875  1.00 93.31           O  
ATOM   2380  OG  SER A 296      -1.967 -20.766   8.773  1.00 93.31           O  
ATOM   2381  N   GLY A 297      -0.661 -18.250   9.914  1.00 95.19           N  
ATOM   2382  CA  GLY A 297       0.712 -17.969  10.305  1.00 95.19           C  
ATOM   2383  C   GLY A 297       1.651 -19.125  10.047  1.00 95.19           C  
ATOM   2384  O   GLY A 297       2.854 -19.031  10.297  1.00 95.19           O  
ATOM   2385  N   ARG A 298       1.121 -20.094   9.516  1.00 95.38           N  
ATOM   2386  CA  ARG A 298       1.928 -21.281   9.297  1.00 95.38           C  
ATOM   2387  C   ARG A 298       2.658 -21.219   7.957  1.00 95.38           C  
ATOM   2388  CB  ARG A 298       1.055 -22.547   9.344  1.00 95.38           C  
ATOM   2389  O   ARG A 298       3.793 -21.672   7.840  1.00 95.38           O  
ATOM   2390  CG  ARG A 298       1.812 -23.828   9.070  1.00 95.38           C  
ATOM   2391  CD  ARG A 298       0.919 -25.062   9.227  1.00 95.38           C  
ATOM   2392  NE  ARG A 298       1.608 -26.281   8.828  1.00 95.38           N  
ATOM   2393  NH1 ARG A 298      -0.184 -27.672   9.258  1.00 95.38           N  
ATOM   2394  NH2 ARG A 298       1.785 -28.547   8.469  1.00 95.38           N  
ATOM   2395  CZ  ARG A 298       1.068 -27.500   8.852  1.00 95.38           C  
ATOM   2396  N   TYR A 299       1.995 -20.672   7.000  1.00 96.94           N  
ATOM   2397  CA  TYR A 299       2.541 -20.656   5.648  1.00 96.94           C  
ATOM   2398  C   TYR A 299       2.904 -19.234   5.223  1.00 96.94           C  
ATOM   2399  CB  TYR A 299       1.542 -21.266   4.656  1.00 96.94           C  
ATOM   2400  O   TYR A 299       2.457 -18.266   5.840  1.00 96.94           O  
ATOM   2401  CG  TYR A 299       1.118 -22.672   5.004  1.00 96.94           C  
ATOM   2402  CD1 TYR A 299       1.961 -23.750   4.758  1.00 96.94           C  
ATOM   2403  CD2 TYR A 299      -0.125 -22.922   5.574  1.00 96.94           C  
ATOM   2404  CE1 TYR A 299       1.574 -25.047   5.070  1.00 96.94           C  
ATOM   2405  CE2 TYR A 299      -0.522 -24.219   5.891  1.00 96.94           C  
ATOM   2406  OH  TYR A 299      -0.055 -26.547   5.949  1.00 96.94           O  
ATOM   2407  CZ  TYR A 299       0.333 -25.266   5.637  1.00 96.94           C  
ATOM   2408  N   MET A 300       3.732 -19.219   4.242  1.00 97.12           N  
ATOM   2409  CA  MET A 300       4.113 -17.969   3.602  1.00 97.12           C  
ATOM   2410  C   MET A 300       4.098 -18.109   2.082  1.00 97.12           C  
ATOM   2411  CB  MET A 300       5.504 -17.516   4.066  1.00 97.12           C  
ATOM   2412  O   MET A 300       4.504 -19.141   1.544  1.00 97.12           O  
ATOM   2413  CG  MET A 300       6.000 -16.250   3.393  1.00 97.12           C  
ATOM   2414  SD  MET A 300       7.672 -15.758   3.971  1.00 97.12           S  
ATOM   2415  CE  MET A 300       8.633 -17.203   3.436  1.00 97.12           C  
ATOM   2416  N   MET A 301       3.564 -17.109   1.493  1.00 97.81           N  
ATOM   2417  CA  MET A 301       3.473 -17.094   0.036  1.00 97.81           C  
ATOM   2418  C   MET A 301       4.395 -16.047  -0.562  1.00 97.81           C  
ATOM   2419  CB  MET A 301       2.031 -16.844  -0.411  1.00 97.81           C  
ATOM   2420  O   MET A 301       4.508 -14.938  -0.025  1.00 97.81           O  
ATOM   2421  CG  MET A 301       1.908 -16.375  -1.851  1.00 97.81           C  
ATOM   2422  SD  MET A 301       0.164 -16.281  -2.414  1.00 97.81           S  
ATOM   2423  CE  MET A 301      -0.441 -14.938  -1.359  1.00 97.81           C  
ATOM   2424  N   THR A 302       5.086 -16.375  -1.610  1.00 97.88           N  
ATOM   2425  CA  THR A 302       5.934 -15.422  -2.332  1.00 97.88           C  
ATOM   2426  C   THR A 302       5.555 -15.383  -3.811  1.00 97.88           C  
ATOM   2427  CB  THR A 302       7.422 -15.789  -2.191  1.00 97.88           C  
ATOM   2428  O   THR A 302       5.152 -16.391  -4.383  1.00 97.88           O  
ATOM   2429  CG2 THR A 302       7.848 -15.812  -0.728  1.00 97.88           C  
ATOM   2430  OG1 THR A 302       7.645 -17.094  -2.760  1.00 97.88           O  
ATOM   2431  N   ARG A 303       5.648 -14.227  -4.352  1.00 98.12           N  
ATOM   2432  CA  ARG A 303       5.402 -14.023  -5.777  1.00 98.12           C  
ATOM   2433  C   ARG A 303       6.660 -13.531  -6.484  1.00 98.12           C  
ATOM   2434  CB  ARG A 303       4.258 -13.031  -5.988  1.00 98.12           C  
ATOM   2435  O   ARG A 303       7.172 -12.453  -6.172  1.00 98.12           O  
ATOM   2436  CG  ARG A 303       4.039 -12.641  -7.441  1.00 98.12           C  
ATOM   2437  CD  ARG A 303       3.543 -13.820  -8.273  1.00 98.12           C  
ATOM   2438  NE  ARG A 303       3.277 -13.430  -9.656  1.00 98.12           N  
ATOM   2439  NH1 ARG A 303       2.467 -11.336  -9.125  1.00 98.12           N  
ATOM   2440  NH2 ARG A 303       2.572 -12.016 -11.312  1.00 98.12           N  
ATOM   2441  CZ  ARG A 303       2.771 -12.258 -10.031  1.00 98.12           C  
ATOM   2442  N   ASP A 304       7.195 -14.328  -7.355  1.00 96.56           N  
ATOM   2443  CA  ASP A 304       8.219 -13.859  -8.289  1.00 96.56           C  
ATOM   2444  C   ASP A 304       7.629 -13.625  -9.680  1.00 96.56           C  
ATOM   2445  CB  ASP A 304       9.375 -14.852  -8.367  1.00 96.56           C  
ATOM   2446  O   ASP A 304       6.410 -13.680  -9.859  1.00 96.56           O  
ATOM   2447  CG  ASP A 304       8.945 -16.219  -8.867  1.00 96.56           C  
ATOM   2448  OD1 ASP A 304       8.148 -16.297  -9.828  1.00 96.56           O  
ATOM   2449  OD2 ASP A 304       9.406 -17.234  -8.297  1.00 96.56           O  
ATOM   2450  N   TYR A 305       8.484 -13.312 -10.633  1.00 96.69           N  
ATOM   2451  CA  TYR A 305       7.953 -12.891 -11.922  1.00 96.69           C  
ATOM   2452  C   TYR A 305       7.203 -14.023 -12.609  1.00 96.69           C  
ATOM   2453  CB  TYR A 305       9.078 -12.391 -12.836  1.00 96.69           C  
ATOM   2454  O   TYR A 305       6.215 -13.797 -13.312  1.00 96.69           O  
ATOM   2455  CG  TYR A 305       8.594 -11.734 -14.102  1.00 96.69           C  
ATOM   2456  CD1 TYR A 305       8.633 -12.414 -15.320  1.00 96.69           C  
ATOM   2457  CD2 TYR A 305       8.094 -10.438 -14.086  1.00 96.69           C  
ATOM   2458  CE1 TYR A 305       8.188 -11.812 -16.500  1.00 96.69           C  
ATOM   2459  CE2 TYR A 305       7.648  -9.828 -15.258  1.00 96.69           C  
ATOM   2460  OH  TYR A 305       7.254  -9.922 -17.609  1.00 96.69           O  
ATOM   2461  CZ  TYR A 305       7.695 -10.523 -16.453  1.00 96.69           C  
ATOM   2462  N   LEU A 306       7.605 -15.273 -12.352  1.00 96.38           N  
ATOM   2463  CA  LEU A 306       7.051 -16.391 -13.117  1.00 96.38           C  
ATOM   2464  C   LEU A 306       6.074 -17.188 -12.273  1.00 96.38           C  
ATOM   2465  CB  LEU A 306       8.172 -17.297 -13.633  1.00 96.38           C  
ATOM   2466  O   LEU A 306       5.191 -17.875 -12.812  1.00 96.38           O  
ATOM   2467  CG  LEU A 306       9.109 -16.688 -14.672  1.00 96.38           C  
ATOM   2468  CD1 LEU A 306      10.156 -17.703 -15.109  1.00 96.38           C  
ATOM   2469  CD2 LEU A 306       8.320 -16.172 -15.875  1.00 96.38           C  
ATOM   2470  N   SER A 307       6.215 -17.109 -10.945  1.00 97.06           N  
ATOM   2471  CA  SER A 307       5.469 -18.109 -10.172  1.00 97.06           C  
ATOM   2472  C   SER A 307       5.098 -17.562  -8.797  1.00 97.06           C  
ATOM   2473  CB  SER A 307       6.285 -19.391 -10.023  1.00 97.06           C  
ATOM   2474  O   SER A 307       5.598 -16.516  -8.383  1.00 97.06           O  
ATOM   2475  OG  SER A 307       7.469 -19.141  -9.281  1.00 97.06           O  
ATOM   2476  N   VAL A 308       4.164 -18.281  -8.219  1.00 97.75           N  
ATOM   2477  CA  VAL A 308       3.818 -18.141  -6.809  1.00 97.75           C  
ATOM   2478  C   VAL A 308       4.254 -19.375  -6.043  1.00 97.75           C  
ATOM   2479  CB  VAL A 308       2.303 -17.891  -6.617  1.00 97.75           C  
ATOM   2480  O   VAL A 308       3.965 -20.500  -6.457  1.00 97.75           O  
ATOM   2481  CG1 VAL A 308       1.930 -17.938  -5.141  1.00 97.75           C  
ATOM   2482  CG2 VAL A 308       1.896 -16.562  -7.230  1.00 97.75           C  
ATOM   2483  N   LYS A 309       4.938 -19.172  -4.961  1.00 97.62           N  
ATOM   2484  CA  LYS A 309       5.438 -20.281  -4.152  1.00 97.62           C  
ATOM   2485  C   LYS A 309       4.914 -20.188  -2.721  1.00 97.62           C  
ATOM   2486  CB  LYS A 309       6.965 -20.297  -4.152  1.00 97.62           C  
ATOM   2487  O   LYS A 309       4.867 -19.109  -2.135  1.00 97.62           O  
ATOM   2488  CG  LYS A 309       7.582 -20.547  -5.516  1.00 97.62           C  
ATOM   2489  CD  LYS A 309       9.102 -20.422  -5.480  1.00 97.62           C  
ATOM   2490  CE  LYS A 309       9.719 -20.625  -6.855  1.00 97.62           C  
ATOM   2491  NZ  LYS A 309      11.188 -20.359  -6.852  1.00 97.62           N  
ATOM   2492  N   ILE A 310       4.504 -21.328  -2.199  1.00 97.69           N  
ATOM   2493  CA  ILE A 310       4.047 -21.422  -0.817  1.00 97.69           C  
ATOM   2494  C   ILE A 310       5.086 -22.156   0.023  1.00 97.69           C  
ATOM   2495  CB  ILE A 310       2.678 -22.125  -0.721  1.00 97.69           C  
ATOM   2496  O   ILE A 310       5.516 -23.266  -0.335  1.00 97.69           O  
ATOM   2497  CG1 ILE A 310       1.630 -21.375  -1.552  1.00 97.69           C  
ATOM   2498  CG2 ILE A 310       2.234 -22.250   0.740  1.00 97.69           C  
ATOM   2499  CD1 ILE A 310       0.240 -22.000  -1.501  1.00 97.69           C  
ATOM   2500  N   TRP A 311       5.426 -21.500   1.089  1.00 97.19           N  
ATOM   2501  CA  TRP A 311       6.422 -22.047   2.002  1.00 97.19           C  
ATOM   2502  C   TRP A 311       5.785 -22.422   3.338  1.00 97.19           C  
ATOM   2503  CB  TRP A 311       7.559 -21.047   2.225  1.00 97.19           C  
ATOM   2504  O   TRP A 311       4.902 -21.719   3.832  1.00 97.19           O  
ATOM   2505  CG  TRP A 311       8.227 -20.594   0.962  1.00 97.19           C  
ATOM   2506  CD1 TRP A 311       7.750 -19.672   0.070  1.00 97.19           C  
ATOM   2507  CD2 TRP A 311       9.477 -21.047   0.448  1.00 97.19           C  
ATOM   2508  CE2 TRP A 311       9.711 -20.344  -0.761  1.00 97.19           C  
ATOM   2509  CE3 TRP A 311      10.438 -21.969   0.892  1.00 97.19           C  
ATOM   2510  NE1 TRP A 311       8.641 -19.516  -0.968  1.00 97.19           N  
ATOM   2511  CH2 TRP A 311      11.773 -21.453  -1.073  1.00 97.19           C  
ATOM   2512  CZ2 TRP A 311      10.859 -20.547  -1.531  1.00 97.19           C  
ATOM   2513  CZ3 TRP A 311      11.578 -22.156   0.124  1.00 97.19           C  
ATOM   2514  N   ASP A 312       6.195 -23.516   3.844  1.00 96.19           N  
ATOM   2515  CA  ASP A 312       5.953 -23.844   5.246  1.00 96.19           C  
ATOM   2516  C   ASP A 312       7.055 -23.281   6.141  1.00 96.19           C  
ATOM   2517  CB  ASP A 312       5.844 -25.359   5.438  1.00 96.19           C  
ATOM   2518  O   ASP A 312       8.234 -23.531   5.910  1.00 96.19           O  
ATOM   2519  CG  ASP A 312       5.273 -25.734   6.789  1.00 96.19           C  
ATOM   2520  OD1 ASP A 312       5.516 -25.031   7.781  1.00 96.19           O  
ATOM   2521  OD2 ASP A 312       4.578 -26.781   6.859  1.00 96.19           O  
ATOM   2522  N   LEU A 313       6.719 -22.578   7.109  1.00 94.12           N  
ATOM   2523  CA  LEU A 313       7.703 -21.922   7.961  1.00 94.12           C  
ATOM   2524  C   LEU A 313       8.602 -22.953   8.641  1.00 94.12           C  
ATOM   2525  CB  LEU A 313       7.008 -21.062   9.016  1.00 94.12           C  
ATOM   2526  O   LEU A 313       9.695 -22.609   9.109  1.00 94.12           O  
ATOM   2527  CG  LEU A 313       6.289 -19.812   8.500  1.00 94.12           C  
ATOM   2528  CD1 LEU A 313       5.691 -19.031   9.664  1.00 94.12           C  
ATOM   2529  CD2 LEU A 313       7.246 -18.938   7.695  1.00 94.12           C  
ATOM   2530  N   ASN A 314       8.164 -24.109   8.641  1.00 91.69           N  
ATOM   2531  CA  ASN A 314       8.945 -25.156   9.273  1.00 91.69           C  
ATOM   2532  C   ASN A 314       9.805 -25.906   8.250  1.00 91.69           C  
ATOM   2533  CB  ASN A 314       8.031 -26.141  10.008  1.00 91.69           C  
ATOM   2534  O   ASN A 314      10.617 -26.766   8.625  1.00 91.69           O  
ATOM   2535  CG  ASN A 314       7.297 -25.500  11.164  1.00 91.69           C  
ATOM   2536  ND2 ASN A 314       6.043 -25.875  11.359  1.00 91.69           N  
ATOM   2537  OD1 ASN A 314       7.852 -24.656  11.875  1.00 91.69           O  
ATOM   2538  N   MET A 315       9.633 -25.609   6.984  1.00 88.75           N  
ATOM   2539  CA  MET A 315      10.406 -26.234   5.922  1.00 88.75           C  
ATOM   2540  C   MET A 315      11.117 -25.188   5.070  1.00 88.75           C  
ATOM   2541  CB  MET A 315       9.508 -27.109   5.039  1.00 88.75           C  
ATOM   2542  O   MET A 315      10.562 -24.703   4.094  1.00 88.75           O  
ATOM   2543  CG  MET A 315       9.016 -28.375   5.715  1.00 88.75           C  
ATOM   2544  SD  MET A 315       8.023 -29.438   4.594  1.00 88.75           S  
ATOM   2545  CE  MET A 315       9.234 -30.734   4.227  1.00 88.75           C  
ATOM   2546  N   GLU A 316      12.398 -25.047   5.238  1.00 86.81           N  
ATOM   2547  CA  GLU A 316      13.109 -23.906   4.652  1.00 86.81           C  
ATOM   2548  C   GLU A 316      13.750 -24.297   3.318  1.00 86.81           C  
ATOM   2549  CB  GLU A 316      14.180 -23.391   5.617  1.00 86.81           C  
ATOM   2550  O   GLU A 316      14.102 -23.422   2.523  1.00 86.81           O  
ATOM   2551  CG  GLU A 316      13.633 -22.922   6.957  1.00 86.81           C  
ATOM   2552  CD  GLU A 316      14.711 -22.703   8.008  1.00 86.81           C  
ATOM   2553  OE1 GLU A 316      14.367 -22.422   9.172  1.00 86.81           O  
ATOM   2554  OE2 GLU A 316      15.906 -22.812   7.656  1.00 86.81           O  
ATOM   2555  N   ASN A 317      13.844 -25.422   2.984  1.00 88.81           N  
ATOM   2556  CA  ASN A 317      14.703 -25.859   1.882  1.00 88.81           C  
ATOM   2557  C   ASN A 317      13.977 -25.766   0.542  1.00 88.81           C  
ATOM   2558  CB  ASN A 317      15.203 -27.281   2.117  1.00 88.81           C  
ATOM   2559  O   ASN A 317      14.609 -25.688  -0.509  1.00 88.81           O  
ATOM   2560  CG  ASN A 317      16.156 -27.391   3.295  1.00 88.81           C  
ATOM   2561  ND2 ASN A 317      16.438 -28.609   3.723  1.00 88.81           N  
ATOM   2562  OD1 ASN A 317      16.625 -26.375   3.816  1.00 88.81           O  
ATOM   2563  N   ARG A 318      12.641 -25.938   0.655  1.00 92.19           N  
ATOM   2564  CA  ARG A 318      11.883 -25.859  -0.589  1.00 92.19           C  
ATOM   2565  C   ARG A 318      10.453 -25.406  -0.330  1.00 92.19           C  
ATOM   2566  CB  ARG A 318      11.891 -27.219  -1.308  1.00 92.19           C  
ATOM   2567  O   ARG A 318       9.898 -25.656   0.745  1.00 92.19           O  
ATOM   2568  CG  ARG A 318      11.234 -28.328  -0.516  1.00 92.19           C  
ATOM   2569  CD  ARG A 318      11.297 -29.656  -1.258  1.00 92.19           C  
ATOM   2570  NE  ARG A 318      10.703 -30.750  -0.477  1.00 92.19           N  
ATOM   2571  NH1 ARG A 318      11.023 -32.375  -2.096  1.00 92.19           N  
ATOM   2572  NH2 ARG A 318      10.031 -32.906  -0.100  1.00 92.19           N  
ATOM   2573  CZ  ARG A 318      10.586 -32.000  -0.893  1.00 92.19           C  
ATOM   2574  N   PRO A 319       9.906 -24.812  -1.342  1.00 94.88           N  
ATOM   2575  CA  PRO A 319       8.477 -24.516  -1.190  1.00 94.88           C  
ATOM   2576  C   PRO A 319       7.613 -25.781  -1.197  1.00 94.88           C  
ATOM   2577  CB  PRO A 319       8.172 -23.641  -2.404  1.00 94.88           C  
ATOM   2578  O   PRO A 319       7.938 -26.750  -1.882  1.00 94.88           O  
ATOM   2579  CG  PRO A 319       9.195 -24.016  -3.422  1.00 94.88           C  
ATOM   2580  CD  PRO A 319      10.438 -24.469  -2.707  1.00 94.88           C  
ATOM   2581  N   VAL A 320       6.566 -25.734  -0.491  1.00 95.81           N  
ATOM   2582  CA  VAL A 320       5.680 -26.891  -0.402  1.00 95.81           C  
ATOM   2583  C   VAL A 320       4.742 -26.906  -1.608  1.00 95.81           C  
ATOM   2584  CB  VAL A 320       4.855 -26.859   0.908  1.00 95.81           C  
ATOM   2585  O   VAL A 320       4.266 -27.969  -2.008  1.00 95.81           O  
ATOM   2586  CG1 VAL A 320       5.750 -27.172   2.109  1.00 95.81           C  
ATOM   2587  CG2 VAL A 320       4.156 -25.516   1.079  1.00 95.81           C  
ATOM   2588  N   GLU A 321       4.441 -25.734  -2.158  1.00 96.38           N  
ATOM   2589  CA  GLU A 321       3.635 -25.594  -3.367  1.00 96.38           C  
ATOM   2590  C   GLU A 321       4.227 -24.562  -4.309  1.00 96.38           C  
ATOM   2591  CB  GLU A 321       2.191 -25.234  -3.012  1.00 96.38           C  
ATOM   2592  O   GLU A 321       4.723 -23.516  -3.863  1.00 96.38           O  
ATOM   2593  CG  GLU A 321       1.536 -26.188  -2.031  1.00 96.38           C  
ATOM   2594  CD  GLU A 321       0.271 -25.641  -1.399  1.00 96.38           C  
ATOM   2595  OE1 GLU A 321       0.018 -25.906  -0.203  1.00 96.38           O  
ATOM   2596  OE2 GLU A 321      -0.474 -24.922  -2.105  1.00 96.38           O  
ATOM   2597  N   THR A 322       4.215 -24.844  -5.613  1.00 96.19           N  
ATOM   2598  CA  THR A 322       4.652 -23.891  -6.633  1.00 96.19           C  
ATOM   2599  C   THR A 322       3.623 -23.781  -7.754  1.00 96.19           C  
ATOM   2600  CB  THR A 322       6.016 -24.297  -7.223  1.00 96.19           C  
ATOM   2601  O   THR A 322       3.240 -24.797  -8.352  1.00 96.19           O  
ATOM   2602  CG2 THR A 322       6.488 -23.281  -8.266  1.00 96.19           C  
ATOM   2603  OG1 THR A 322       6.984 -24.359  -6.168  1.00 96.19           O  
ATOM   2604  N   TYR A 323       3.186 -22.609  -8.031  1.00 96.94           N  
ATOM   2605  CA  TYR A 323       2.213 -22.344  -9.086  1.00 96.94           C  
ATOM   2606  C   TYR A 323       2.822 -21.484 -10.188  1.00 96.94           C  
ATOM   2607  CB  TYR A 323       0.969 -21.656  -8.516  1.00 96.94           C  
ATOM   2608  O   TYR A 323       3.309 -20.375  -9.922  1.00 96.94           O  
ATOM   2609  CG  TYR A 323       0.295 -22.438  -7.414  1.00 96.94           C  
ATOM   2610  CD1 TYR A 323      -0.426 -23.594  -7.699  1.00 96.94           C  
ATOM   2611  CD2 TYR A 323       0.378 -22.031  -6.086  1.00 96.94           C  
ATOM   2612  CE1 TYR A 323      -1.050 -24.328  -6.688  1.00 96.94           C  
ATOM   2613  CE2 TYR A 323      -0.242 -22.750  -5.070  1.00 96.94           C  
ATOM   2614  OH  TYR A 323      -1.567 -24.609  -4.375  1.00 96.94           O  
ATOM   2615  CZ  TYR A 323      -0.952 -23.891  -5.379  1.00 96.94           C  
ATOM   2616  N   GLN A 324       2.713 -21.938 -11.398  1.00 95.94           N  
ATOM   2617  CA  GLN A 324       3.252 -21.188 -12.531  1.00 95.94           C  
ATOM   2618  C   GLN A 324       2.256 -20.141 -13.016  1.00 95.94           C  
ATOM   2619  CB  GLN A 324       3.619 -22.141 -13.680  1.00 95.94           C  
ATOM   2620  O   GLN A 324       1.114 -20.469 -13.352  1.00 95.94           O  
ATOM   2621  CG  GLN A 324       4.668 -23.172 -13.305  1.00 95.94           C  
ATOM   2622  CD  GLN A 324       5.980 -22.547 -12.867  1.00 95.94           C  
ATOM   2623  NE2 GLN A 324       6.664 -23.203 -11.930  1.00 95.94           N  
ATOM   2624  OE1 GLN A 324       6.383 -21.500 -13.375  1.00 95.94           O  
ATOM   2625  N   VAL A 325       2.725 -18.891 -13.117  1.00 96.88           N  
ATOM   2626  CA  VAL A 325       1.840 -17.797 -13.508  1.00 96.88           C  
ATOM   2627  C   VAL A 325       2.207 -17.312 -14.906  1.00 96.88           C  
ATOM   2628  CB  VAL A 325       1.906 -16.641 -12.492  1.00 96.88           C  
ATOM   2629  O   VAL A 325       1.339 -17.188 -15.773  1.00 96.88           O  
ATOM   2630  CG1 VAL A 325       0.990 -15.492 -12.930  1.00 96.88           C  
ATOM   2631  CG2 VAL A 325       1.536 -17.125 -11.094  1.00 96.88           C  
ATOM   2632  N   HIS A 326       3.479 -17.062 -15.133  1.00 96.12           N  
ATOM   2633  CA  HIS A 326       3.945 -16.469 -16.391  1.00 96.12           C  
ATOM   2634  C   HIS A 326       4.859 -17.438 -17.141  1.00 96.12           C  
ATOM   2635  CB  HIS A 326       4.676 -15.148 -16.125  1.00 96.12           C  
ATOM   2636  O   HIS A 326       5.777 -17.000 -17.844  1.00 96.12           O  
ATOM   2637  CG  HIS A 326       3.768 -14.023 -15.742  1.00 96.12           C  
ATOM   2638  CD2 HIS A 326       2.428 -13.883 -15.867  1.00 96.12           C  
ATOM   2639  ND1 HIS A 326       4.227 -12.867 -15.156  1.00 96.12           N  
ATOM   2640  CE1 HIS A 326       3.201 -12.055 -14.938  1.00 96.12           C  
ATOM   2641  NE2 HIS A 326       2.100 -12.648 -15.359  1.00 96.12           N  
ATOM   2642  N   GLU A 327       4.668 -18.688 -17.000  1.00 93.44           N  
ATOM   2643  CA  GLU A 327       5.543 -19.656 -17.672  1.00 93.44           C  
ATOM   2644  C   GLU A 327       5.559 -19.438 -19.188  1.00 93.44           C  
ATOM   2645  CB  GLU A 327       5.102 -21.094 -17.344  1.00 93.44           C  
ATOM   2646  O   GLU A 327       6.602 -19.578 -19.828  1.00 93.44           O  
ATOM   2647  CG  GLU A 327       6.055 -22.156 -17.875  1.00 93.44           C  
ATOM   2648  CD  GLU A 327       7.441 -22.078 -17.250  1.00 93.44           C  
ATOM   2649  OE1 GLU A 327       8.414 -22.547 -17.891  1.00 93.44           O  
ATOM   2650  OE2 GLU A 327       7.562 -21.531 -16.141  1.00 93.44           O  
ATOM   2651  N   TYR A 328       4.434 -19.062 -19.734  1.00 92.00           N  
ATOM   2652  CA  TYR A 328       4.309 -18.875 -21.172  1.00 92.00           C  
ATOM   2653  C   TYR A 328       5.105 -17.656 -21.641  1.00 92.00           C  
ATOM   2654  CB  TYR A 328       2.836 -18.719 -21.562  1.00 92.00           C  
ATOM   2655  O   TYR A 328       5.312 -17.453 -22.828  1.00 92.00           O  
ATOM   2656  CG  TYR A 328       2.084 -17.719 -20.719  1.00 92.00           C  
ATOM   2657  CD1 TYR A 328       1.267 -18.141 -19.672  1.00 92.00           C  
ATOM   2658  CD2 TYR A 328       2.191 -16.344 -20.953  1.00 92.00           C  
ATOM   2659  CE1 TYR A 328       0.570 -17.234 -18.891  1.00 92.00           C  
ATOM   2660  CE2 TYR A 328       1.499 -15.430 -20.172  1.00 92.00           C  
ATOM   2661  OH  TYR A 328       0.007 -14.969 -18.375  1.00 92.00           O  
ATOM   2662  CZ  TYR A 328       0.693 -15.875 -19.141  1.00 92.00           C  
ATOM   2663  N   LEU A 329       5.582 -16.891 -20.734  1.00 93.50           N  
ATOM   2664  CA  LEU A 329       6.336 -15.695 -21.094  1.00 93.50           C  
ATOM   2665  C   LEU A 329       7.836 -15.977 -21.094  1.00 93.50           C  
ATOM   2666  CB  LEU A 329       6.020 -14.555 -20.125  1.00 93.50           C  
ATOM   2667  O   LEU A 329       8.633 -15.102 -21.422  1.00 93.50           O  
ATOM   2668  CG  LEU A 329       4.602 -13.984 -20.172  1.00 93.50           C  
ATOM   2669  CD1 LEU A 329       4.426 -12.875 -19.141  1.00 93.50           C  
ATOM   2670  CD2 LEU A 329       4.285 -13.477 -21.578  1.00 93.50           C  
ATOM   2671  N   ARG A 330       8.305 -17.109 -20.734  1.00 89.50           N  
ATOM   2672  CA  ARG A 330       9.719 -17.453 -20.641  1.00 89.50           C  
ATOM   2673  C   ARG A 330      10.430 -17.203 -21.969  1.00 89.50           C  
ATOM   2674  CB  ARG A 330       9.891 -18.922 -20.219  1.00 89.50           C  
ATOM   2675  O   ARG A 330      11.602 -16.828 -21.984  1.00 89.50           O  
ATOM   2676  CG  ARG A 330      11.164 -19.188 -19.422  1.00 89.50           C  
ATOM   2677  CD  ARG A 330      11.211 -20.609 -18.906  1.00 89.50           C  
ATOM   2678  NE  ARG A 330      11.180 -20.656 -17.453  1.00 89.50           N  
ATOM   2679  NH1 ARG A 330      13.398 -21.281 -17.219  1.00 89.50           N  
ATOM   2680  NH2 ARG A 330      12.086 -20.984 -15.359  1.00 89.50           N  
ATOM   2681  CZ  ARG A 330      12.219 -20.969 -16.672  1.00 89.50           C  
ATOM   2682  N   SER A 331       9.719 -17.422 -23.047  1.00 85.44           N  
ATOM   2683  CA  SER A 331      10.312 -17.266 -24.359  1.00 85.44           C  
ATOM   2684  C   SER A 331      10.359 -15.797 -24.781  1.00 85.44           C  
ATOM   2685  CB  SER A 331       9.539 -18.078 -25.406  1.00 85.44           C  
ATOM   2686  O   SER A 331      10.984 -15.445 -25.781  1.00 85.44           O  
ATOM   2687  OG  SER A 331       8.188 -17.641 -25.469  1.00 85.44           O  
ATOM   2688  N   LYS A 332       9.742 -14.938 -24.016  1.00 89.00           N  
ATOM   2689  CA  LYS A 332       9.641 -13.523 -24.391  1.00 89.00           C  
ATOM   2690  C   LYS A 332      10.375 -12.641 -23.391  1.00 89.00           C  
ATOM   2691  CB  LYS A 332       8.180 -13.102 -24.500  1.00 89.00           C  
ATOM   2692  O   LYS A 332      10.109 -11.438 -23.297  1.00 89.00           O  
ATOM   2693  CG  LYS A 332       7.402 -13.812 -25.594  1.00 89.00           C  
ATOM   2694  CD  LYS A 332       7.551 -13.109 -26.938  1.00 89.00           C  
ATOM   2695  CE  LYS A 332       6.777 -13.820 -28.031  1.00 89.00           C  
ATOM   2696  NZ  LYS A 332       7.070 -13.250 -29.375  1.00 89.00           N  
ATOM   2697  N   LEU A 333      11.234 -13.211 -22.625  1.00 88.31           N  
ATOM   2698  CA  LEU A 333      11.906 -12.484 -21.562  1.00 88.31           C  
ATOM   2699  C   LEU A 333      12.742 -11.336 -22.125  1.00 88.31           C  
ATOM   2700  CB  LEU A 333      12.797 -13.422 -20.750  1.00 88.31           C  
ATOM   2701  O   LEU A 333      12.789 -10.250 -21.547  1.00 88.31           O  
ATOM   2702  CG  LEU A 333      12.078 -14.453 -19.875  1.00 88.31           C  
ATOM   2703  CD1 LEU A 333      13.086 -15.375 -19.203  1.00 88.31           C  
ATOM   2704  CD2 LEU A 333      11.203 -13.750 -18.828  1.00 88.31           C  
ATOM   2705  N   CYS A 334      13.328 -11.539 -23.281  1.00 85.25           N  
ATOM   2706  CA  CYS A 334      14.141 -10.492 -23.906  1.00 85.25           C  
ATOM   2707  C   CYS A 334      13.289  -9.289 -24.266  1.00 85.25           C  
ATOM   2708  CB  CYS A 334      14.836 -11.039 -25.156  1.00 85.25           C  
ATOM   2709  O   CYS A 334      13.656  -8.148 -23.969  1.00 85.25           O  
ATOM   2710  SG  CYS A 334      16.250 -12.094 -24.797  1.00 85.25           S  
ATOM   2711  N   SER A 335      12.219  -9.570 -24.875  1.00 85.31           N  
ATOM   2712  CA  SER A 335      11.305  -8.500 -25.250  1.00 85.31           C  
ATOM   2713  C   SER A 335      10.766  -7.773 -24.031  1.00 85.31           C  
ATOM   2714  CB  SER A 335      10.148  -9.055 -26.078  1.00 85.31           C  
ATOM   2715  O   SER A 335      10.633  -6.547 -24.031  1.00 85.31           O  
ATOM   2716  OG  SER A 335      10.617  -9.648 -27.281  1.00 85.31           O  
ATOM   2717  N   LEU A 336      10.469  -8.508 -23.016  1.00 89.88           N  
ATOM   2718  CA  LEU A 336       9.945  -7.945 -21.781  1.00 89.88           C  
ATOM   2719  C   LEU A 336      10.984  -7.062 -21.094  1.00 89.88           C  
ATOM   2720  CB  LEU A 336       9.500  -9.062 -20.828  1.00 89.88           C  
ATOM   2721  O   LEU A 336      10.633  -6.078 -20.438  1.00 89.88           O  
ATOM   2722  CG  LEU A 336       8.266  -9.859 -21.234  1.00 89.88           C  
ATOM   2723  CD1 LEU A 336       8.156 -11.141 -20.422  1.00 89.88           C  
ATOM   2724  CD2 LEU A 336       7.004  -9.008 -21.078  1.00 89.88           C  
ATOM   2725  N   TYR A 337      12.242  -7.484 -21.281  1.00 84.94           N  
ATOM   2726  CA  TYR A 337      13.328  -6.676 -20.734  1.00 84.94           C  
ATOM   2727  C   TYR A 337      13.453  -5.355 -21.469  1.00 84.94           C  
ATOM   2728  CB  TYR A 337      14.648  -7.441 -20.781  1.00 84.94           C  
ATOM   2729  O   TYR A 337      13.602  -4.297 -20.859  1.00 84.94           O  
ATOM   2730  CG  TYR A 337      15.828  -6.660 -20.266  1.00 84.94           C  
ATOM   2731  CD1 TYR A 337      16.703  -6.004 -21.125  1.00 84.94           C  
ATOM   2732  CD2 TYR A 337      16.078  -6.570 -18.891  1.00 84.94           C  
ATOM   2733  CE1 TYR A 337      17.781  -5.281 -20.641  1.00 84.94           C  
ATOM   2734  CE2 TYR A 337      17.156  -5.852 -18.406  1.00 84.94           C  
ATOM   2735  OH  TYR A 337      19.078  -4.500 -18.797  1.00 84.94           O  
ATOM   2736  CZ  TYR A 337      18.000  -5.211 -19.281  1.00 84.94           C  
ATOM   2737  N   GLU A 338      13.227  -5.359 -22.703  1.00 81.31           N  
ATOM   2738  CA  GLU A 338      13.359  -4.176 -23.547  1.00 81.31           C  
ATOM   2739  C   GLU A 338      12.250  -3.170 -23.250  1.00 81.31           C  
ATOM   2740  CB  GLU A 338      13.344  -4.566 -25.016  1.00 81.31           C  
ATOM   2741  O   GLU A 338      12.469  -1.958 -23.312  1.00 81.31           O  
ATOM   2742  CG  GLU A 338      14.617  -5.266 -25.484  1.00 81.31           C  
ATOM   2743  CD  GLU A 338      14.562  -5.711 -26.938  1.00 81.31           C  
ATOM   2744  OE1 GLU A 338      15.586  -6.223 -27.453  1.00 81.31           O  
ATOM   2745  OE2 GLU A 338      13.492  -5.543 -27.562  1.00 81.31           O  
ATOM   2746  N   ASN A 339      11.172  -3.699 -22.906  1.00 83.19           N  
ATOM   2747  CA  ASN A 339      10.055  -2.793 -22.641  1.00 83.19           C  
ATOM   2748  C   ASN A 339       9.883  -2.523 -21.156  1.00 83.19           C  
ATOM   2749  CB  ASN A 339       8.758  -3.357 -23.234  1.00 83.19           C  
ATOM   2750  O   ASN A 339       8.891  -1.918 -20.734  1.00 83.19           O  
ATOM   2751  CG  ASN A 339       8.820  -3.512 -24.750  1.00 83.19           C  
ATOM   2752  ND2 ASN A 339       7.926  -4.320 -25.297  1.00 83.19           N  
ATOM   2753  OD1 ASN A 339       9.672  -2.906 -25.406  1.00 83.19           O  
ATOM   2754  N   ASP A 340      10.664  -3.027 -20.297  1.00 87.94           N  
ATOM   2755  CA  ASP A 340      10.727  -2.797 -18.859  1.00 87.94           C  
ATOM   2756  C   ASP A 340       9.602  -3.531 -18.125  1.00 87.94           C  
ATOM   2757  CB  ASP A 340      10.656  -1.299 -18.547  1.00 87.94           C  
ATOM   2758  O   ASP A 340       9.406  -3.350 -16.922  1.00 87.94           O  
ATOM   2759  CG  ASP A 340      11.992  -0.598 -18.719  1.00 87.94           C  
ATOM   2760  OD1 ASP A 340      13.047  -1.216 -18.469  1.00 87.94           O  
ATOM   2761  OD2 ASP A 340      11.992   0.585 -19.125  1.00 87.94           O  
ATOM   2762  N   CYS A 341       8.898  -4.375 -18.781  1.00 92.19           N  
ATOM   2763  CA  CYS A 341       7.762  -5.066 -18.188  1.00 92.19           C  
ATOM   2764  C   CYS A 341       8.227  -6.160 -17.234  1.00 92.19           C  
ATOM   2765  CB  CYS A 341       6.875  -5.672 -19.281  1.00 92.19           C  
ATOM   2766  O   CYS A 341       7.508  -6.527 -16.312  1.00 92.19           O  
ATOM   2767  SG  CYS A 341       5.922  -4.449 -20.203  1.00 92.19           S  
ATOM   2768  N   ILE A 342       9.430  -6.672 -17.500  1.00 91.81           N  
ATOM   2769  CA  ILE A 342       9.961  -7.754 -16.688  1.00 91.81           C  
ATOM   2770  C   ILE A 342      10.148  -7.273 -15.242  1.00 91.81           C  
ATOM   2771  CB  ILE A 342      11.305  -8.289 -17.250  1.00 91.81           C  
ATOM   2772  O   ILE A 342      10.312  -8.086 -14.328  1.00 91.81           O  
ATOM   2773  CG1 ILE A 342      11.602  -9.680 -16.672  1.00 91.81           C  
ATOM   2774  CG2 ILE A 342      12.438  -7.309 -16.938  1.00 91.81           C  
ATOM   2775  CD1 ILE A 342      12.766 -10.383 -17.359  1.00 91.81           C  
ATOM   2776  N   PHE A 343      10.109  -5.949 -15.008  1.00 91.69           N  
ATOM   2777  CA  PHE A 343      10.320  -5.387 -13.680  1.00 91.69           C  
ATOM   2778  C   PHE A 343       8.992  -5.082 -13.008  1.00 91.69           C  
ATOM   2779  CB  PHE A 343      11.172  -4.113 -13.766  1.00 91.69           C  
ATOM   2780  O   PHE A 343       8.961  -4.566 -11.883  1.00 91.69           O  
ATOM   2781  CG  PHE A 343      12.547  -4.336 -14.336  1.00 91.69           C  
ATOM   2782  CD1 PHE A 343      13.531  -4.957 -13.586  1.00 91.69           C  
ATOM   2783  CD2 PHE A 343      12.852  -3.926 -15.633  1.00 91.69           C  
ATOM   2784  CE1 PHE A 343      14.805  -5.164 -14.109  1.00 91.69           C  
ATOM   2785  CE2 PHE A 343      14.117  -4.133 -16.156  1.00 91.69           C  
ATOM   2786  CZ  PHE A 343      15.094  -4.750 -15.398  1.00 91.69           C  
ATOM   2787  N   ASP A 344       7.930  -5.414 -13.672  1.00 94.44           N  
ATOM   2788  CA  ASP A 344       6.621  -5.227 -13.047  1.00 94.44           C  
ATOM   2789  C   ASP A 344       6.504  -6.043 -11.766  1.00 94.44           C  
ATOM   2790  CB  ASP A 344       5.508  -5.617 -14.023  1.00 94.44           C  
ATOM   2791  O   ASP A 344       6.945  -7.191 -11.703  1.00 94.44           O  
ATOM   2792  CG  ASP A 344       5.309  -4.598 -15.133  1.00 94.44           C  
ATOM   2793  OD1 ASP A 344       5.664  -3.414 -14.945  1.00 94.44           O  
ATOM   2794  OD2 ASP A 344       4.793  -4.984 -16.203  1.00 94.44           O  
ATOM   2795  N   LYS A 345       5.938  -5.434 -10.750  1.00 95.56           N  
ATOM   2796  CA  LYS A 345       5.797  -6.094  -9.453  1.00 95.56           C  
ATOM   2797  C   LYS A 345       4.348  -6.504  -9.203  1.00 95.56           C  
ATOM   2798  CB  LYS A 345       6.281  -5.176  -8.328  1.00 95.56           C  
ATOM   2799  O   LYS A 345       3.510  -5.668  -8.867  1.00 95.56           O  
ATOM   2800  CG  LYS A 345       7.766  -4.840  -8.406  1.00 95.56           C  
ATOM   2801  CD  LYS A 345       8.203  -3.996  -7.215  1.00 95.56           C  
ATOM   2802  CE  LYS A 345       9.688  -3.656  -7.289  1.00 95.56           C  
ATOM   2803  NZ  LYS A 345      10.133  -2.848  -6.113  1.00 95.56           N  
ATOM   2804  N   PHE A 346       4.066  -7.789  -9.305  1.00 97.50           N  
ATOM   2805  CA  PHE A 346       2.725  -8.320  -9.102  1.00 97.50           C  
ATOM   2806  C   PHE A 346       2.518  -8.727  -7.648  1.00 97.50           C  
ATOM   2807  CB  PHE A 346       2.471  -9.516 -10.023  1.00 97.50           C  
ATOM   2808  O   PHE A 346       3.348  -9.438  -7.074  1.00 97.50           O  
ATOM   2809  CG  PHE A 346       2.545  -9.172 -11.492  1.00 97.50           C  
ATOM   2810  CD1 PHE A 346       1.410  -8.773 -12.180  1.00 97.50           C  
ATOM   2811  CD2 PHE A 346       3.752  -9.258 -12.172  1.00 97.50           C  
ATOM   2812  CE1 PHE A 346       1.476  -8.453 -13.539  1.00 97.50           C  
ATOM   2813  CE2 PHE A 346       3.824  -8.945 -13.531  1.00 97.50           C  
ATOM   2814  CZ  PHE A 346       2.686  -8.547 -14.211  1.00 97.50           C  
ATOM   2815  N   GLU A 347       1.442  -8.336  -7.133  1.00 97.62           N  
ATOM   2816  CA  GLU A 347       1.101  -8.734  -5.770  1.00 97.62           C  
ATOM   2817  C   GLU A 347       0.301 -10.031  -5.754  1.00 97.62           C  
ATOM   2818  CB  GLU A 347       0.312  -7.621  -5.074  1.00 97.62           C  
ATOM   2819  O   GLU A 347      -0.167 -10.492  -6.801  1.00 97.62           O  
ATOM   2820  CG  GLU A 347       1.144  -6.387  -4.750  1.00 97.62           C  
ATOM   2821  CD  GLU A 347       0.376  -5.332  -3.965  1.00 97.62           C  
ATOM   2822  OE1 GLU A 347       0.985  -4.320  -3.549  1.00 97.62           O  
ATOM   2823  OE2 GLU A 347      -0.845  -5.523  -3.764  1.00 97.62           O  
ATOM   2824  N   CYS A 348       0.273 -10.633  -4.613  1.00 98.00           N  
ATOM   2825  CA  CYS A 348      -0.525 -11.836  -4.387  1.00 98.00           C  
ATOM   2826  C   CYS A 348      -1.291 -11.734  -3.074  1.00 98.00           C  
ATOM   2827  CB  CYS A 348       0.365 -13.078  -4.383  1.00 98.00           C  
ATOM   2828  O   CYS A 348      -0.963 -10.914  -2.217  1.00 98.00           O  
ATOM   2829  SG  CYS A 348       1.728 -12.992  -3.199  1.00 98.00           S  
ATOM   2830  N   CYS A 349      -2.367 -12.547  -2.967  1.00 97.56           N  
ATOM   2831  CA  CYS A 349      -3.160 -12.492  -1.744  1.00 97.56           C  
ATOM   2832  C   CYS A 349      -3.812 -13.844  -1.459  1.00 97.56           C  
ATOM   2833  CB  CYS A 349      -4.234 -11.406  -1.848  1.00 97.56           C  
ATOM   2834  O   CYS A 349      -3.941 -14.672  -2.355  1.00 97.56           O  
ATOM   2835  SG  CYS A 349      -5.375 -11.648  -3.229  1.00 97.56           S  
ATOM   2836  N   TRP A 350      -4.121 -14.047  -0.171  1.00 97.31           N  
ATOM   2837  CA  TRP A 350      -4.824 -15.227   0.326  1.00 97.31           C  
ATOM   2838  C   TRP A 350      -6.328 -14.977   0.383  1.00 97.31           C  
ATOM   2839  CB  TRP A 350      -4.309 -15.617   1.712  1.00 97.31           C  
ATOM   2840  O   TRP A 350      -6.770 -13.852   0.633  1.00 97.31           O  
ATOM   2841  CG  TRP A 350      -2.842 -15.930   1.748  1.00 97.31           C  
ATOM   2842  CD1 TRP A 350      -1.820 -15.062   2.016  1.00 97.31           C  
ATOM   2843  CD2 TRP A 350      -2.234 -17.203   1.504  1.00 97.31           C  
ATOM   2844  CE2 TRP A 350      -0.838 -17.031   1.641  1.00 97.31           C  
ATOM   2845  CE3 TRP A 350      -2.734 -18.469   1.183  1.00 97.31           C  
ATOM   2846  NE1 TRP A 350      -0.613 -15.719   1.952  1.00 97.31           N  
ATOM   2847  CH2 TRP A 350      -0.452 -19.312   1.153  1.00 97.31           C  
ATOM   2848  CZ2 TRP A 350       0.064 -18.078   1.467  1.00 97.31           C  
ATOM   2849  CZ3 TRP A 350      -1.834 -19.516   1.011  1.00 97.31           C  
ATOM   2850  N   ASN A 351      -7.016 -16.047   0.158  1.00 96.25           N  
ATOM   2851  CA  ASN A 351      -8.406 -15.930   0.574  1.00 96.25           C  
ATOM   2852  C   ASN A 351      -8.555 -16.062   2.086  1.00 96.25           C  
ATOM   2853  CB  ASN A 351      -9.273 -16.969  -0.137  1.00 96.25           C  
ATOM   2854  O   ASN A 351      -7.566 -16.281   2.795  1.00 96.25           O  
ATOM   2855  CG  ASN A 351      -9.109 -18.359   0.446  1.00 96.25           C  
ATOM   2856  ND2 ASN A 351     -10.133 -19.188   0.285  1.00 96.25           N  
ATOM   2857  OD1 ASN A 351      -8.078 -18.688   1.036  1.00 96.25           O  
ATOM   2858  N   GLY A 352      -9.727 -15.953   2.584  1.00 94.00           N  
ATOM   2859  CA  GLY A 352      -9.961 -15.922   4.020  1.00 94.00           C  
ATOM   2860  C   GLY A 352      -9.555 -17.203   4.715  1.00 94.00           C  
ATOM   2861  O   GLY A 352      -9.125 -17.188   5.867  1.00 94.00           O  
ATOM   2862  N   SER A 353      -9.617 -18.297   4.031  1.00 94.06           N  
ATOM   2863  CA  SER A 353      -9.352 -19.594   4.633  1.00 94.06           C  
ATOM   2864  C   SER A 353      -7.957 -20.094   4.266  1.00 94.06           C  
ATOM   2865  CB  SER A 353     -10.398 -20.609   4.191  1.00 94.06           C  
ATOM   2866  O   SER A 353      -7.602 -21.234   4.582  1.00 94.06           O  
ATOM   2867  OG  SER A 353     -10.414 -20.750   2.781  1.00 94.06           O  
ATOM   2868  N   ASP A 354      -7.207 -19.422   3.576  1.00 95.94           N  
ATOM   2869  CA  ASP A 354      -5.867 -19.781   3.127  1.00 95.94           C  
ATOM   2870  C   ASP A 354      -5.914 -20.938   2.137  1.00 95.94           C  
ATOM   2871  CB  ASP A 354      -4.980 -20.141   4.320  1.00 95.94           C  
ATOM   2872  O   ASP A 354      -4.918 -21.641   1.951  1.00 95.94           O  
ATOM   2873  CG  ASP A 354      -4.727 -18.969   5.246  1.00 95.94           C  
ATOM   2874  OD1 ASP A 354      -4.734 -17.797   4.777  1.00 95.94           O  
ATOM   2875  OD2 ASP A 354      -4.516 -19.203   6.457  1.00 95.94           O  
ATOM   2876  N   SER A 355      -7.031 -21.172   1.538  1.00 95.81           N  
ATOM   2877  CA  SER A 355      -7.191 -22.328   0.655  1.00 95.81           C  
ATOM   2878  C   SER A 355      -6.977 -21.938  -0.804  1.00 95.81           C  
ATOM   2879  CB  SER A 355      -8.578 -22.953   0.830  1.00 95.81           C  
ATOM   2880  O   SER A 355      -6.785 -22.797  -1.661  1.00 95.81           O  
ATOM   2881  OG  SER A 355      -9.594 -22.031   0.472  1.00 95.81           O  
ATOM   2882  N   VAL A 356      -7.102 -20.703  -1.092  1.00 96.56           N  
ATOM   2883  CA  VAL A 356      -6.926 -20.219  -2.459  1.00 96.56           C  
ATOM   2884  C   VAL A 356      -5.945 -19.047  -2.475  1.00 96.56           C  
ATOM   2885  CB  VAL A 356      -8.273 -19.797  -3.088  1.00 96.56           C  
ATOM   2886  O   VAL A 356      -5.988 -18.188  -1.594  1.00 96.56           O  
ATOM   2887  CG1 VAL A 356      -8.070 -19.344  -4.531  1.00 96.56           C  
ATOM   2888  CG2 VAL A 356      -9.273 -20.953  -3.023  1.00 96.56           C  
ATOM   2889  N   VAL A 357      -5.109 -19.062  -3.467  1.00 97.38           N  
ATOM   2890  CA  VAL A 357      -4.180 -17.953  -3.680  1.00 97.38           C  
ATOM   2891  C   VAL A 357      -4.508 -17.250  -4.992  1.00 97.38           C  
ATOM   2892  CB  VAL A 357      -2.713 -18.453  -3.689  1.00 97.38           C  
ATOM   2893  O   VAL A 357      -4.879 -17.891  -5.977  1.00 97.38           O  
ATOM   2894  CG1 VAL A 357      -1.760 -17.297  -3.994  1.00 97.38           C  
ATOM   2895  CG2 VAL A 357      -2.357 -19.094  -2.354  1.00 97.38           C  
ATOM   2896  N   MET A 358      -4.371 -15.961  -4.992  1.00 98.00           N  
ATOM   2897  CA  MET A 358      -4.703 -15.172  -6.176  1.00 98.00           C  
ATOM   2898  C   MET A 358      -3.586 -14.195  -6.512  1.00 98.00           C  
ATOM   2899  CB  MET A 358      -6.016 -14.422  -5.969  1.00 98.00           C  
ATOM   2900  O   MET A 358      -2.904 -13.695  -5.617  1.00 98.00           O  
ATOM   2901  CG  MET A 358      -6.430 -13.562  -7.156  1.00 98.00           C  
ATOM   2902  SD  MET A 358      -8.031 -12.719  -6.887  1.00 98.00           S  
ATOM   2903  CE  MET A 358      -7.539 -11.477  -5.652  1.00 98.00           C  
ATOM   2904  N   THR A 359      -3.352 -13.891  -7.766  1.00 98.31           N  
ATOM   2905  CA  THR A 359      -2.377 -12.914  -8.242  1.00 98.31           C  
ATOM   2906  C   THR A 359      -2.803 -12.336  -9.586  1.00 98.31           C  
ATOM   2907  CB  THR A 359      -0.977 -13.547  -8.375  1.00 98.31           C  
ATOM   2908  O   THR A 359      -3.625 -12.930 -10.289  1.00 98.31           O  
ATOM   2909  CG2 THR A 359      -0.967 -14.656  -9.422  1.00 98.31           C  
ATOM   2910  OG1 THR A 359      -0.038 -12.531  -8.758  1.00 98.31           O  
ATOM   2911  N   GLY A 360      -2.285 -11.172  -9.883  1.00 98.00           N  
ATOM   2912  CA  GLY A 360      -2.578 -10.531 -11.156  1.00 98.00           C  
ATOM   2913  C   GLY A 360      -1.568 -10.859 -12.234  1.00 98.00           C  
ATOM   2914  O   GLY A 360      -0.552 -11.508 -11.969  1.00 98.00           O  
ATOM   2915  N   SER A 361      -1.885 -10.453 -13.438  1.00 97.56           N  
ATOM   2916  CA  SER A 361      -1.040 -10.656 -14.609  1.00 97.56           C  
ATOM   2917  C   SER A 361      -1.342  -9.625 -15.688  1.00 97.56           C  
ATOM   2918  CB  SER A 361      -1.229 -12.062 -15.172  1.00 97.56           C  
ATOM   2919  O   SER A 361      -1.989  -8.609 -15.422  1.00 97.56           O  
ATOM   2920  OG  SER A 361      -0.299 -12.320 -16.203  1.00 97.56           O  
ATOM   2921  N   TYR A 362      -0.695  -9.820 -16.844  1.00 96.75           N  
ATOM   2922  CA  TYR A 362      -0.908  -8.930 -17.969  1.00 96.75           C  
ATOM   2923  C   TYR A 362      -2.258  -9.203 -18.625  1.00 96.75           C  
ATOM   2924  CB  TYR A 362       0.215  -9.094 -19.000  1.00 96.75           C  
ATOM   2925  O   TYR A 362      -2.895 -10.219 -18.359  1.00 96.75           O  
ATOM   2926  CG  TYR A 362       1.581  -8.734 -18.469  1.00 96.75           C  
ATOM   2927  CD1 TYR A 362       1.917  -7.414 -18.203  1.00 96.75           C  
ATOM   2928  CD2 TYR A 362       2.539  -9.719 -18.250  1.00 96.75           C  
ATOM   2929  CE1 TYR A 362       3.176  -7.074 -17.719  1.00 96.75           C  
ATOM   2930  CE2 TYR A 362       3.801  -9.391 -17.750  1.00 96.75           C  
ATOM   2931  OH  TYR A 362       5.355  -7.742 -17.016  1.00 96.75           O  
ATOM   2932  CZ  TYR A 362       4.109  -8.070 -17.500  1.00 96.75           C  
ATOM   2933  N   ASN A 363      -2.732  -8.273 -19.438  1.00 94.94           N  
ATOM   2934  CA  ASN A 363      -3.998  -8.352 -20.156  1.00 94.94           C  
ATOM   2935  C   ASN A 363      -5.191  -8.297 -19.203  1.00 94.94           C  
ATOM   2936  CB  ASN A 363      -4.055  -9.617 -21.016  1.00 94.94           C  
ATOM   2937  O   ASN A 363      -6.238  -8.883 -19.484  1.00 94.94           O  
ATOM   2938  CG  ASN A 363      -4.699  -9.383 -22.359  1.00 94.94           C  
ATOM   2939  ND2 ASN A 363      -5.613 -10.266 -22.750  1.00 94.94           N  
ATOM   2940  OD1 ASN A 363      -4.379  -8.414 -23.062  1.00 94.94           O  
ATOM   2941  N   ASN A 364      -4.941  -7.742 -18.031  1.00 95.38           N  
ATOM   2942  CA  ASN A 364      -5.949  -7.633 -16.984  1.00 95.38           C  
ATOM   2943  C   ASN A 364      -6.430  -9.008 -16.531  1.00 95.38           C  
ATOM   2944  CB  ASN A 364      -7.133  -6.789 -17.469  1.00 95.38           C  
ATOM   2945  O   ASN A 364      -7.609  -9.188 -16.219  1.00 95.38           O  
ATOM   2946  CG  ASN A 364      -6.816  -5.309 -17.516  1.00 95.38           C  
ATOM   2947  ND2 ASN A 364      -7.719  -4.523 -18.078  1.00 95.38           N  
ATOM   2948  OD1 ASN A 364      -5.766  -4.871 -17.031  1.00 95.38           O  
ATOM   2949  N   PHE A 365      -5.527  -9.922 -16.594  1.00 96.69           N  
ATOM   2950  CA  PHE A 365      -5.812 -11.258 -16.078  1.00 96.69           C  
ATOM   2951  C   PHE A 365      -5.527 -11.344 -14.586  1.00 96.69           C  
ATOM   2952  CB  PHE A 365      -4.984 -12.312 -16.828  1.00 96.69           C  
ATOM   2953  O   PHE A 365      -4.621 -10.672 -14.086  1.00 96.69           O  
ATOM   2954  CG  PHE A 365      -5.434 -12.539 -18.250  1.00 96.69           C  
ATOM   2955  CD1 PHE A 365      -6.703 -12.156 -18.656  1.00 96.69           C  
ATOM   2956  CD2 PHE A 365      -4.586 -13.141 -19.172  1.00 96.69           C  
ATOM   2957  CE1 PHE A 365      -7.125 -12.367 -19.969  1.00 96.69           C  
ATOM   2958  CE2 PHE A 365      -5.000 -13.352 -20.484  1.00 96.69           C  
ATOM   2959  CZ  PHE A 365      -6.266 -12.969 -20.891  1.00 96.69           C  
ATOM   2960  N   PHE A 366      -6.328 -12.062 -13.938  1.00 96.88           N  
ATOM   2961  CA  PHE A 366      -5.992 -12.484 -12.586  1.00 96.88           C  
ATOM   2962  C   PHE A 366      -6.227 -13.984 -12.414  1.00 96.88           C  
ATOM   2963  CB  PHE A 366      -6.812 -11.703 -11.555  1.00 96.88           C  
ATOM   2964  O   PHE A 366      -7.180 -14.531 -12.969  1.00 96.88           O  
ATOM   2965  CG  PHE A 366      -8.297 -11.844 -11.734  1.00 96.88           C  
ATOM   2966  CD1 PHE A 366      -8.984 -11.055 -12.656  1.00 96.88           C  
ATOM   2967  CD2 PHE A 366      -9.016 -12.758 -10.977  1.00 96.88           C  
ATOM   2968  CE1 PHE A 366     -10.359 -11.188 -12.820  1.00 96.88           C  
ATOM   2969  CE2 PHE A 366     -10.391 -12.898 -11.133  1.00 96.88           C  
ATOM   2970  CZ  PHE A 366     -11.062 -12.109 -12.055  1.00 96.88           C  
ATOM   2971  N   ARG A 367      -5.332 -14.562 -11.742  1.00 97.44           N  
ATOM   2972  CA  ARG A 367      -5.312 -16.016 -11.633  1.00 97.44           C  
ATOM   2973  C   ARG A 367      -5.523 -16.453 -10.188  1.00 97.44           C  
ATOM   2974  CB  ARG A 367      -3.996 -16.578 -12.164  1.00 97.44           C  
ATOM   2975  O   ARG A 367      -5.020 -15.820  -9.258  1.00 97.44           O  
ATOM   2976  CG  ARG A 367      -3.738 -16.266 -13.633  1.00 97.44           C  
ATOM   2977  CD  ARG A 367      -2.504 -16.984 -14.156  1.00 97.44           C  
ATOM   2978  NE  ARG A 367      -2.742 -18.422 -14.312  1.00 97.44           N  
ATOM   2979  NH1 ARG A 367      -0.668 -18.875 -15.219  1.00 97.44           N  
ATOM   2980  NH2 ARG A 367      -2.186 -20.562 -14.906  1.00 97.44           N  
ATOM   2981  CZ  ARG A 367      -1.865 -19.281 -14.812  1.00 97.44           C  
ATOM   2982  N   MET A 368      -6.207 -17.531 -10.086  1.00 96.88           N  
ATOM   2983  CA  MET A 368      -6.465 -18.125  -8.781  1.00 96.88           C  
ATOM   2984  C   MET A 368      -6.047 -19.594  -8.766  1.00 96.88           C  
ATOM   2985  CB  MET A 368      -7.945 -18.000  -8.414  1.00 96.88           C  
ATOM   2986  O   MET A 368      -6.254 -20.312  -9.742  1.00 96.88           O  
ATOM   2987  CG  MET A 368      -8.414 -16.562  -8.219  1.00 96.88           C  
ATOM   2988  SD  MET A 368     -10.219 -16.453  -7.938  1.00 96.88           S  
ATOM   2989  CE  MET A 368     -10.812 -16.438  -9.656  1.00 96.88           C  
ATOM   2990  N   PHE A 369      -5.461 -19.953  -7.676  1.00 96.81           N  
ATOM   2991  CA  PHE A 369      -4.988 -21.328  -7.504  1.00 96.81           C  
ATOM   2992  C   PHE A 369      -5.578 -21.953  -6.246  1.00 96.81           C  
ATOM   2993  CB  PHE A 369      -3.459 -21.359  -7.445  1.00 96.81           C  
ATOM   2994  O   PHE A 369      -5.406 -21.422  -5.145  1.00 96.81           O  
ATOM   2995  CG  PHE A 369      -2.789 -20.672  -8.602  1.00 96.81           C  
ATOM   2996  CD1 PHE A 369      -2.488 -21.359  -9.766  1.00 96.81           C  
ATOM   2997  CD2 PHE A 369      -2.457 -19.328  -8.516  1.00 96.81           C  
ATOM   2998  CE1 PHE A 369      -1.867 -20.719 -10.836  1.00 96.81           C  
ATOM   2999  CE2 PHE A 369      -1.838 -18.672  -9.586  1.00 96.81           C  
ATOM   3000  CZ  PHE A 369      -1.542 -19.375 -10.742  1.00 96.81           C  
ATOM   3001  N   ASP A 370      -6.266 -23.016  -6.422  1.00 95.81           N  
ATOM   3002  CA  ASP A 370      -6.781 -23.766  -5.285  1.00 95.81           C  
ATOM   3003  C   ASP A 370      -5.715 -24.703  -4.719  1.00 95.81           C  
ATOM   3004  CB  ASP A 370      -8.016 -24.578  -5.695  1.00 95.81           C  
ATOM   3005  O   ASP A 370      -5.215 -25.578  -5.422  1.00 95.81           O  
ATOM   3006  CG  ASP A 370      -8.727 -25.219  -4.512  1.00 95.81           C  
ATOM   3007  OD1 ASP A 370      -8.062 -25.891  -3.699  1.00 95.81           O  
ATOM   3008  OD2 ASP A 370      -9.961 -25.047  -4.398  1.00 95.81           O  
ATOM   3009  N   ARG A 371      -5.457 -24.594  -3.527  1.00 94.88           N  
ATOM   3010  CA  ARG A 371      -4.348 -25.328  -2.916  1.00 94.88           C  
ATOM   3011  C   ARG A 371      -4.711 -26.797  -2.697  1.00 94.88           C  
ATOM   3012  CB  ARG A 371      -3.949 -24.688  -1.588  1.00 94.88           C  
ATOM   3013  O   ARG A 371      -3.832 -27.656  -2.645  1.00 94.88           O  
ATOM   3014  CG  ARG A 371      -3.387 -23.281  -1.730  1.00 94.88           C  
ATOM   3015  CD  ARG A 371      -2.961 -22.703  -0.387  1.00 94.88           C  
ATOM   3016  NE  ARG A 371      -1.839 -23.438   0.185  1.00 94.88           N  
ATOM   3017  NH1 ARG A 371      -2.379 -22.969   2.381  1.00 94.88           N  
ATOM   3018  NH2 ARG A 371      -0.538 -24.250   1.899  1.00 94.88           N  
ATOM   3019  CZ  ARG A 371      -1.588 -23.547   1.487  1.00 94.88           C  
ATOM   3020  N   ASN A 372      -5.934 -27.078  -2.562  1.00 92.12           N  
ATOM   3021  CA  ASN A 372      -6.387 -28.438  -2.314  1.00 92.12           C  
ATOM   3022  C   ASN A 372      -6.512 -29.234  -3.609  1.00 92.12           C  
ATOM   3023  CB  ASN A 372      -7.723 -28.438  -1.565  1.00 92.12           C  
ATOM   3024  O   ASN A 372      -5.984 -30.344  -3.717  1.00 92.12           O  
ATOM   3025  CG  ASN A 372      -7.613 -27.828  -0.183  1.00 92.12           C  
ATOM   3026  ND2 ASN A 372      -8.641 -27.094   0.224  1.00 92.12           N  
ATOM   3027  OD1 ASN A 372      -6.609 -28.000   0.514  1.00 92.12           O  
ATOM   3028  N   THR A 373      -7.121 -28.641  -4.559  1.00 90.75           N  
ATOM   3029  CA  THR A 373      -7.375 -29.344  -5.812  1.00 90.75           C  
ATOM   3030  C   THR A 373      -6.246 -29.094  -6.805  1.00 90.75           C  
ATOM   3031  CB  THR A 373      -8.711 -28.906  -6.438  1.00 90.75           C  
ATOM   3032  O   THR A 373      -6.125 -29.812  -7.805  1.00 90.75           O  
ATOM   3033  CG2 THR A 373      -9.875 -29.141  -5.473  1.00 90.75           C  
ATOM   3034  OG1 THR A 373      -8.648 -27.516  -6.762  1.00 90.75           O  
ATOM   3035  N   LYS A 374      -5.418 -28.109  -6.625  1.00 87.88           N  
ATOM   3036  CA  LYS A 374      -4.316 -27.703  -7.492  1.00 87.88           C  
ATOM   3037  C   LYS A 374      -4.832 -27.203  -8.844  1.00 87.88           C  
ATOM   3038  CB  LYS A 374      -3.338 -28.859  -7.695  1.00 87.88           C  
ATOM   3039  O   LYS A 374      -4.090 -27.203  -9.828  1.00 87.88           O  
ATOM   3040  CG  LYS A 374      -2.613 -29.281  -6.426  1.00 87.88           C  
ATOM   3041  CD  LYS A 374      -1.435 -30.203  -6.738  1.00 87.88           C  
ATOM   3042  CE  LYS A 374      -0.661 -30.562  -5.477  1.00 87.88           C  
ATOM   3043  NZ  LYS A 374       0.534 -31.406  -5.785  1.00 87.88           N  
ATOM   3044  N   ARG A 375      -6.070 -26.938  -8.844  1.00 91.06           N  
ATOM   3045  CA  ARG A 375      -6.648 -26.344 -10.047  1.00 91.06           C  
ATOM   3046  C   ARG A 375      -6.449 -24.828 -10.070  1.00 91.06           C  
ATOM   3047  CB  ARG A 375      -8.141 -26.688 -10.141  1.00 91.06           C  
ATOM   3048  O   ARG A 375      -6.395 -24.188  -9.023  1.00 91.06           O  
ATOM   3049  CG  ARG A 375      -8.422 -28.156 -10.398  1.00 91.06           C  
ATOM   3050  CD  ARG A 375      -9.914 -28.422 -10.555  1.00 91.06           C  
ATOM   3051  NE  ARG A 375     -10.195 -29.844 -10.734  1.00 91.06           N  
ATOM   3052  NH1 ARG A 375     -12.484 -29.594 -10.836  1.00 91.06           N  
ATOM   3053  NH2 ARG A 375     -11.547 -31.672 -11.031  1.00 91.06           N  
ATOM   3054  CZ  ARG A 375     -11.406 -30.359 -10.867  1.00 91.06           C  
ATOM   3055  N   ASP A 376      -6.289 -24.391 -11.234  1.00 92.69           N  
ATOM   3056  CA  ASP A 376      -6.137 -22.953 -11.391  1.00 92.69           C  
ATOM   3057  C   ASP A 376      -7.160 -22.406 -12.383  1.00 92.69           C  
ATOM   3058  CB  ASP A 376      -4.719 -22.609 -11.852  1.00 92.69           C  
ATOM   3059  O   ASP A 376      -7.656 -23.125 -13.242  1.00 92.69           O  
ATOM   3060  CG  ASP A 376      -4.406 -23.125 -13.250  1.00 92.69           C  
ATOM   3061  OD1 ASP A 376      -4.367 -24.359 -13.445  1.00 92.69           O  
ATOM   3062  OD2 ASP A 376      -4.199 -22.297 -14.156  1.00 92.69           O  
ATOM   3063  N   ILE A 377      -7.508 -21.188 -12.195  1.00 94.12           N  
ATOM   3064  CA  ILE A 377      -8.422 -20.500 -13.094  1.00 94.12           C  
ATOM   3065  C   ILE A 377      -7.879 -19.109 -13.422  1.00 94.12           C  
ATOM   3066  CB  ILE A 377      -9.836 -20.391 -12.484  1.00 94.12           C  
ATOM   3067  O   ILE A 377      -7.309 -18.438 -12.555  1.00 94.12           O  
ATOM   3068  CG1 ILE A 377     -10.828 -19.844 -13.523  1.00 94.12           C  
ATOM   3069  CG2 ILE A 377      -9.820 -19.500 -11.234  1.00 94.12           C  
ATOM   3070  CD1 ILE A 377     -12.289 -19.984 -13.117  1.00 94.12           C  
ATOM   3071  N   THR A 378      -7.969 -18.734 -14.648  1.00 95.88           N  
ATOM   3072  CA  THR A 378      -7.594 -17.406 -15.117  1.00 95.88           C  
ATOM   3073  C   THR A 378      -8.820 -16.625 -15.578  1.00 95.88           C  
ATOM   3074  CB  THR A 378      -6.570 -17.484 -16.266  1.00 95.88           C  
ATOM   3075  O   THR A 378      -9.594 -17.109 -16.422  1.00 95.88           O  
ATOM   3076  CG2 THR A 378      -6.078 -16.094 -16.656  1.00 95.88           C  
ATOM   3077  OG1 THR A 378      -5.449 -18.281 -15.852  1.00 95.88           O  
ATOM   3078  N   LEU A 379      -8.961 -15.523 -15.023  1.00 94.94           N  
ATOM   3079  CA  LEU A 379     -10.086 -14.656 -15.375  1.00 94.94           C  
ATOM   3080  C   LEU A 379      -9.594 -13.297 -15.859  1.00 94.94           C  
ATOM   3081  CB  LEU A 379     -11.016 -14.484 -14.172  1.00 94.94           C  
ATOM   3082  O   LEU A 379      -8.422 -12.953 -15.688  1.00 94.94           O  
ATOM   3083  CG  LEU A 379     -11.609 -15.758 -13.578  1.00 94.94           C  
ATOM   3084  CD1 LEU A 379     -12.305 -15.453 -12.258  1.00 94.94           C  
ATOM   3085  CD2 LEU A 379     -12.578 -16.406 -14.562  1.00 94.94           C  
ATOM   3086  N   GLU A 380     -10.547 -12.570 -16.469  1.00 94.25           N  
ATOM   3087  CA  GLU A 380     -10.203 -11.273 -17.047  1.00 94.25           C  
ATOM   3088  C   GLU A 380     -11.094 -10.172 -16.484  1.00 94.25           C  
ATOM   3089  CB  GLU A 380     -10.297 -11.312 -18.562  1.00 94.25           C  
ATOM   3090  O   GLU A 380     -12.320 -10.328 -16.422  1.00 94.25           O  
ATOM   3091  CG  GLU A 380      -9.867 -10.016 -19.250  1.00 94.25           C  
ATOM   3092  CD  GLU A 380     -10.023 -10.055 -20.750  1.00 94.25           C  
ATOM   3093  OE1 GLU A 380      -9.820  -9.008 -21.406  1.00 94.25           O  
ATOM   3094  OE2 GLU A 380     -10.344 -11.133 -21.297  1.00 94.25           O  
ATOM   3095  N   ALA A 381     -10.430  -9.109 -16.078  1.00 93.31           N  
ATOM   3096  CA  ALA A 381     -11.180  -7.926 -15.672  1.00 93.31           C  
ATOM   3097  C   ALA A 381     -11.414  -6.992 -16.859  1.00 93.31           C  
ATOM   3098  CB  ALA A 381     -10.445  -7.191 -14.555  1.00 93.31           C  
ATOM   3099  O   ALA A 381     -10.508  -6.285 -17.281  1.00 93.31           O  
ATOM   3100  N   SER A 382     -12.594  -6.965 -17.406  1.00 86.81           N  
ATOM   3101  CA  SER A 382     -12.969  -6.121 -18.531  1.00 86.81           C  
ATOM   3102  C   SER A 382     -14.414  -5.645 -18.422  1.00 86.81           C  
ATOM   3103  CB  SER A 382     -12.766  -6.871 -19.859  1.00 86.81           C  
ATOM   3104  O   SER A 382     -15.242  -6.312 -17.812  1.00 86.81           O  
ATOM   3105  OG  SER A 382     -13.852  -7.750 -20.094  1.00 86.81           O  
ATOM   3106  N   ARG A 383     -14.680  -4.520 -19.016  1.00 77.31           N  
ATOM   3107  CA  ARG A 383     -16.016  -3.945 -18.969  1.00 77.31           C  
ATOM   3108  C   ARG A 383     -16.938  -4.629 -19.984  1.00 77.31           C  
ATOM   3109  CB  ARG A 383     -15.969  -2.439 -19.250  1.00 77.31           C  
ATOM   3110  O   ARG A 383     -18.156  -4.656 -19.797  1.00 77.31           O  
ATOM   3111  CG  ARG A 383     -15.641  -1.601 -18.031  1.00 77.31           C  
ATOM   3112  CD  ARG A 383     -15.773  -0.111 -18.312  1.00 77.31           C  
ATOM   3113  NE  ARG A 383     -15.398   0.695 -17.156  1.00 77.31           N  
ATOM   3114  NH1 ARG A 383     -16.109   2.699 -18.062  1.00 77.31           N  
ATOM   3115  NH2 ARG A 383     -15.188   2.646 -15.961  1.00 77.31           N  
ATOM   3116  CZ  ARG A 383     -15.562   2.012 -17.062  1.00 77.31           C  
ATOM   3117  N   GLU A 384     -16.422  -4.867 -21.031  1.00 68.31           N  
ATOM   3118  CA  GLU A 384     -17.250  -5.375 -22.125  1.00 68.31           C  
ATOM   3119  C   GLU A 384     -18.141  -6.516 -21.656  1.00 68.31           C  
ATOM   3120  CB  GLU A 384     -16.375  -5.844 -23.281  1.00 68.31           C  
ATOM   3121  O   GLU A 384     -19.312  -6.598 -22.047  1.00 68.31           O  
ATOM   3122  CG  GLU A 384     -15.633  -4.715 -24.000  1.00 68.31           C  
ATOM   3123  CD  GLU A 384     -14.773  -5.195 -25.156  1.00 68.31           C  
ATOM   3124  OE1 GLU A 384     -14.172  -4.352 -25.859  1.00 68.31           O  
ATOM   3125  OE2 GLU A 384     -14.711  -6.426 -25.375  1.00 68.31           O  
ATOM   3126  N   ASN A 385     -17.703  -7.379 -20.969  1.00 59.94           N  
ATOM   3127  CA  ASN A 385     -18.469  -8.578 -20.625  1.00 59.94           C  
ATOM   3128  C   ASN A 385     -19.141  -8.445 -19.266  1.00 59.94           C  
ATOM   3129  CB  ASN A 385     -17.562  -9.812 -20.656  1.00 59.94           C  
ATOM   3130  O   ASN A 385     -19.625  -9.438 -18.703  1.00 59.94           O  
ATOM   3131  CG  ASN A 385     -17.281 -10.297 -22.062  1.00 59.94           C  
ATOM   3132  ND2 ASN A 385     -16.281 -11.156 -22.203  1.00 59.94           N  
ATOM   3133  OD1 ASN A 385     -17.953  -9.906 -23.016  1.00 59.94           O  
ATOM   3134  N   ASN A 386     -19.234  -7.172 -18.828  1.00 63.41           N  
ATOM   3135  CA  ASN A 386     -19.484  -7.250 -17.406  1.00 63.41           C  
ATOM   3136  C   ASN A 386     -20.859  -6.688 -17.047  1.00 63.41           C  
ATOM   3137  CB  ASN A 386     -18.391  -6.520 -16.609  1.00 63.41           C  
ATOM   3138  O   ASN A 386     -20.984  -5.500 -16.750  1.00 63.41           O  
ATOM   3139  CG  ASN A 386     -17.125  -7.340 -16.469  1.00 63.41           C  
ATOM   3140  ND2 ASN A 386     -16.031  -6.688 -16.094  1.00 63.41           N  
ATOM   3141  OD1 ASN A 386     -17.141  -8.555 -16.688  1.00 63.41           O  
ATOM   3142  N   LYS A 387     -21.859  -7.457 -17.531  1.00 71.00           N  
ATOM   3143  CA  LYS A 387     -23.141  -7.242 -16.875  1.00 71.00           C  
ATOM   3144  C   LYS A 387     -23.125  -7.738 -15.438  1.00 71.00           C  
ATOM   3145  CB  LYS A 387     -24.266  -7.938 -17.656  1.00 71.00           C  
ATOM   3146  O   LYS A 387     -22.438  -8.727 -15.133  1.00 71.00           O  
ATOM   3147  CG  LYS A 387     -24.531  -7.336 -19.031  1.00 71.00           C  
ATOM   3148  CD  LYS A 387     -25.719  -8.016 -19.719  1.00 71.00           C  
ATOM   3149  CE  LYS A 387     -25.953  -7.449 -21.109  1.00 71.00           C  
ATOM   3150  NZ  LYS A 387     -27.109  -8.117 -21.781  1.00 71.00           N  
ATOM   3151  N   PRO A 388     -23.734  -6.949 -14.703  1.00 73.94           N  
ATOM   3152  CA  PRO A 388     -23.750  -7.395 -13.312  1.00 73.94           C  
ATOM   3153  C   PRO A 388     -24.297  -8.812 -13.148  1.00 73.94           C  
ATOM   3154  CB  PRO A 388     -24.672  -6.379 -12.625  1.00 73.94           C  
ATOM   3155  O   PRO A 388     -25.234  -9.203 -13.844  1.00 73.94           O  
ATOM   3156  CG  PRO A 388     -24.859  -5.289 -13.633  1.00 73.94           C  
ATOM   3157  CD  PRO A 388     -24.375  -5.793 -14.969  1.00 73.94           C  
ATOM   3158  N   ARG A 389     -23.688  -9.664 -12.453  1.00 76.44           N  
ATOM   3159  CA  ARG A 389     -24.094 -11.008 -12.047  1.00 76.44           C  
ATOM   3160  C   ARG A 389     -23.781 -12.031 -13.125  1.00 76.44           C  
ATOM   3161  CB  ARG A 389     -25.594 -11.031 -11.727  1.00 76.44           C  
ATOM   3162  O   ARG A 389     -24.219 -13.180 -13.047  1.00 76.44           O  
ATOM   3163  CG  ARG A 389     -25.984 -10.148 -10.547  1.00 76.44           C  
ATOM   3164  CD  ARG A 389     -27.469 -10.273 -10.219  1.00 76.44           C  
ATOM   3165  NE  ARG A 389     -27.859  -9.367  -9.141  1.00 76.44           N  
ATOM   3166  NH1 ARG A 389     -30.109  -9.906  -9.227  1.00 76.44           N  
ATOM   3167  NH2 ARG A 389     -29.344  -8.367  -7.703  1.00 76.44           N  
ATOM   3168  CZ  ARG A 389     -29.094  -9.219  -8.695  1.00 76.44           C  
ATOM   3169  N   THR A 390     -23.062 -11.523 -14.078  1.00 83.06           N  
ATOM   3170  CA  THR A 390     -22.641 -12.484 -15.094  1.00 83.06           C  
ATOM   3171  C   THR A 390     -21.391 -13.227 -14.648  1.00 83.06           C  
ATOM   3172  CB  THR A 390     -22.375 -11.789 -16.438  1.00 83.06           C  
ATOM   3173  O   THR A 390     -20.469 -12.625 -14.109  1.00 83.06           O  
ATOM   3174  CG2 THR A 390     -23.672 -11.336 -17.109  1.00 83.06           C  
ATOM   3175  OG1 THR A 390     -21.547 -10.641 -16.219  1.00 83.06           O  
ATOM   3176  N   VAL A 391     -21.531 -14.484 -14.883  1.00 88.12           N  
ATOM   3177  CA  VAL A 391     -20.406 -15.336 -14.500  1.00 88.12           C  
ATOM   3178  C   VAL A 391     -19.234 -15.117 -15.461  1.00 88.12           C  
ATOM   3179  CB  VAL A 391     -20.812 -16.828 -14.484  1.00 88.12           C  
ATOM   3180  O   VAL A 391     -19.438 -15.062 -16.672  1.00 88.12           O  
ATOM   3181  CG1 VAL A 391     -19.594 -17.703 -14.188  1.00 88.12           C  
ATOM   3182  CG2 VAL A 391     -21.906 -17.078 -13.461  1.00 88.12           C  
ATOM   3183  N   LEU A 392     -18.156 -14.984 -14.914  1.00 90.56           N  
ATOM   3184  CA  LEU A 392     -16.969 -14.773 -15.719  1.00 90.56           C  
ATOM   3185  C   LEU A 392     -16.531 -16.078 -16.391  1.00 90.56           C  
ATOM   3186  CB  LEU A 392     -15.828 -14.227 -14.852  1.00 90.56           C  
ATOM   3187  O   LEU A 392     -16.562 -17.141 -15.766  1.00 90.56           O  
ATOM   3188  CG  LEU A 392     -16.062 -12.844 -14.234  1.00 90.56           C  
ATOM   3189  CD1 LEU A 392     -14.898 -12.477 -13.312  1.00 90.56           C  
ATOM   3190  CD2 LEU A 392     -16.234 -11.789 -15.320  1.00 90.56           C  
ATOM   3191  N   LYS A 393     -16.078 -15.859 -17.562  1.00 89.06           N  
ATOM   3192  CA  LYS A 393     -15.570 -17.016 -18.297  1.00 89.06           C  
ATOM   3193  C   LYS A 393     -14.062 -17.172 -18.109  1.00 89.06           C  
ATOM   3194  CB  LYS A 393     -15.906 -16.906 -19.781  1.00 89.06           C  
ATOM   3195  O   LYS A 393     -13.312 -16.203 -18.250  1.00 89.06           O  
ATOM   3196  CG  LYS A 393     -17.406 -16.938 -20.078  1.00 89.06           C  
ATOM   3197  CD  LYS A 393     -17.672 -16.859 -21.578  1.00 89.06           C  
ATOM   3198  CE  LYS A 393     -19.172 -16.828 -21.859  1.00 89.06           C  
ATOM   3199  NZ  LYS A 393     -19.438 -16.688 -23.328  1.00 89.06           N  
ATOM   3200  N   PRO A 394     -13.672 -18.359 -17.844  1.00 91.50           N  
ATOM   3201  CA  PRO A 394     -12.234 -18.594 -17.719  1.00 91.50           C  
ATOM   3202  C   PRO A 394     -11.484 -18.375 -19.031  1.00 91.50           C  
ATOM   3203  CB  PRO A 394     -12.148 -20.062 -17.297  1.00 91.50           C  
ATOM   3204  O   PRO A 394     -12.023 -18.625 -20.109  1.00 91.50           O  
ATOM   3205  CG  PRO A 394     -13.500 -20.375 -16.719  1.00 91.50           C  
ATOM   3206  CD  PRO A 394     -14.516 -19.516 -17.422  1.00 91.50           C  
ATOM   3207  N   ARG A 395     -10.273 -17.859 -18.906  1.00 91.50           N  
ATOM   3208  CA  ARG A 395      -9.383 -17.625 -20.031  1.00 91.50           C  
ATOM   3209  C   ARG A 395      -8.172 -18.547 -19.984  1.00 91.50           C  
ATOM   3210  CB  ARG A 395      -8.930 -16.156 -20.062  1.00 91.50           C  
ATOM   3211  O   ARG A 395      -7.840 -19.078 -18.922  1.00 91.50           O  
ATOM   3212  CG  ARG A 395     -10.070 -15.156 -20.125  1.00 91.50           C  
ATOM   3213  CD  ARG A 395     -10.750 -15.164 -21.484  1.00 91.50           C  
ATOM   3214  NE  ARG A 395     -11.742 -14.102 -21.594  1.00 91.50           N  
ATOM   3215  NH1 ARG A 395     -12.602 -14.836 -23.609  1.00 91.50           N  
ATOM   3216  NH2 ARG A 395     -13.469 -12.969 -22.609  1.00 91.50           N  
ATOM   3217  CZ  ARG A 395     -12.602 -13.969 -22.609  1.00 91.50           C  
ATOM   3218  N   LYS A 396      -7.605 -18.781 -21.172  1.00 90.31           N  
ATOM   3219  CA  LYS A 396      -6.391 -19.578 -21.266  1.00 90.31           C  
ATOM   3220  C   LYS A 396      -5.395 -18.953 -22.234  1.00 90.31           C  
ATOM   3221  CB  LYS A 396      -6.719 -21.016 -21.703  1.00 90.31           C  
ATOM   3222  O   LYS A 396      -5.781 -18.484 -23.312  1.00 90.31           O  
ATOM   3223  CG  LYS A 396      -5.582 -22.000 -21.484  1.00 90.31           C  
ATOM   3224  CD  LYS A 396      -6.000 -23.422 -21.844  1.00 90.31           C  
ATOM   3225  CE  LYS A 396      -4.840 -24.391 -21.703  1.00 90.31           C  
ATOM   3226  NZ  LYS A 396      -5.234 -25.781 -22.094  1.00 90.31           N  
ATOM   3227  N   VAL A 397      -4.203 -18.922 -21.781  1.00 89.19           N  
ATOM   3228  CA  VAL A 397      -3.143 -18.406 -22.641  1.00 89.19           C  
ATOM   3229  C   VAL A 397      -2.400 -19.578 -23.297  1.00 89.19           C  
ATOM   3230  CB  VAL A 397      -2.152 -17.516 -21.859  1.00 89.19           C  
ATOM   3231  O   VAL A 397      -1.937 -20.484 -22.609  1.00 89.19           O  
ATOM   3232  CG1 VAL A 397      -1.070 -16.969 -22.781  1.00 89.19           C  
ATOM   3233  CG2 VAL A 397      -2.896 -16.391 -21.172  1.00 89.19           C  
ATOM   3234  N   CYS A 398      -2.312 -19.516 -24.609  1.00 84.38           N  
ATOM   3235  CA  CYS A 398      -1.652 -20.594 -25.328  1.00 84.38           C  
ATOM   3236  C   CYS A 398      -0.366 -20.109 -25.984  1.00 84.38           C  
ATOM   3237  CB  CYS A 398      -2.584 -21.188 -26.391  1.00 84.38           C  
ATOM   3238  O   CYS A 398      -0.294 -18.969 -26.438  1.00 84.38           O  
ATOM   3239  SG  CYS A 398      -4.098 -21.891 -25.719  1.00 84.38           S  
ATOM   3240  N   ALA A 399       0.733 -20.844 -25.828  1.00 72.50           N  
ATOM   3241  CA  ALA A 399       2.006 -20.500 -26.453  1.00 72.50           C  
ATOM   3242  C   ALA A 399       1.916 -20.594 -27.969  1.00 72.50           C  
ATOM   3243  CB  ALA A 399       3.119 -21.406 -25.922  1.00 72.50           C  
ATOM   3244  O   ALA A 399       2.451 -19.750 -28.688  1.00 72.50           O  
ATOM   3245  N   SER A 400       1.688 -21.859 -28.547  1.00 64.25           N  
ATOM   3246  CA  SER A 400       1.728 -22.109 -29.984  1.00 64.25           C  
ATOM   3247  C   SER A 400       0.463 -22.828 -30.438  1.00 64.25           C  
ATOM   3248  CB  SER A 400       2.957 -22.953 -30.328  1.00 64.25           C  
ATOM   3249  O   SER A 400      -0.191 -23.516 -29.656  1.00 64.25           O  
ATOM   3250  OG  SER A 400       2.619 -24.328 -30.422  1.00 64.25           O  
ATOM   3251  N   GLY A 401      -0.262 -22.344 -31.547  1.00 59.44           N  
ATOM   3252  CA  GLY A 401      -1.146 -23.281 -32.219  1.00 59.44           C  
ATOM   3253  C   GLY A 401      -2.482 -22.672 -32.594  1.00 59.44           C  
ATOM   3254  O   GLY A 401      -2.703 -21.484 -32.406  1.00 59.44           O  
ATOM   3255  N   LYS A 402      -3.389 -23.578 -33.062  1.00 59.78           N  
ATOM   3256  CA  LYS A 402      -4.750 -23.297 -33.500  1.00 59.78           C  
ATOM   3257  C   LYS A 402      -5.609 -22.812 -32.344  1.00 59.78           C  
ATOM   3258  CB  LYS A 402      -5.383 -24.531 -34.125  1.00 59.78           C  
ATOM   3259  O   LYS A 402      -5.711 -23.484 -31.312  1.00 59.78           O  
ATOM   3260  CG  LYS A 402      -5.254 -24.578 -35.656  1.00 59.78           C  
ATOM   3261  CD  LYS A 402      -5.996 -25.781 -36.219  1.00 59.78           C  
ATOM   3262  CE  LYS A 402      -5.820 -25.859 -37.750  1.00 59.78           C  
ATOM   3263  NZ  LYS A 402      -6.488 -27.078 -38.312  1.00 59.78           N  
ATOM   3264  N   ARG A 403      -6.098 -21.500 -32.312  1.00 63.72           N  
ATOM   3265  CA  ARG A 403      -6.758 -20.703 -31.281  1.00 63.72           C  
ATOM   3266  C   ARG A 403      -8.227 -21.109 -31.125  1.00 63.72           C  
ATOM   3267  CB  ARG A 403      -6.652 -19.219 -31.609  1.00 63.72           C  
ATOM   3268  O   ARG A 403      -8.977 -21.109 -32.094  1.00 63.72           O  
ATOM   3269  CG  ARG A 403      -5.352 -18.578 -31.141  1.00 63.72           C  
ATOM   3270  CD  ARG A 403      -5.324 -17.078 -31.453  1.00 63.72           C  
ATOM   3271  NE  ARG A 403      -3.975 -16.531 -31.328  1.00 63.72           N  
ATOM   3272  NH1 ARG A 403      -4.547 -14.414 -32.062  1.00 63.72           N  
ATOM   3273  NH2 ARG A 403      -2.379 -14.891 -31.484  1.00 63.72           N  
ATOM   3274  CZ  ARG A 403      -3.637 -15.281 -31.625  1.00 63.72           C  
ATOM   3275  N   LYS A 404      -8.477 -21.672 -29.953  1.00 69.19           N  
ATOM   3276  CA  LYS A 404      -9.891 -21.781 -29.625  1.00 69.19           C  
ATOM   3277  C   LYS A 404     -10.453 -20.453 -29.141  1.00 69.19           C  
ATOM   3278  CB  LYS A 404     -10.109 -22.875 -28.562  1.00 69.19           C  
ATOM   3279  O   LYS A 404      -9.703 -19.516 -28.875  1.00 69.19           O  
ATOM   3280  CG  LYS A 404      -9.836 -24.281 -29.062  1.00 69.19           C  
ATOM   3281  CD  LYS A 404     -10.172 -25.328 -28.000  1.00 69.19           C  
ATOM   3282  CE  LYS A 404      -9.867 -26.734 -28.484  1.00 69.19           C  
ATOM   3283  NZ  LYS A 404     -10.164 -27.750 -27.438  1.00 69.19           N  
ATOM   3284  N   LYS A 405     -11.758 -20.219 -29.156  1.00 66.88           N  
ATOM   3285  CA  LYS A 405     -12.484 -18.984 -28.891  1.00 66.88           C  
ATOM   3286  C   LYS A 405     -12.047 -18.359 -27.562  1.00 66.88           C  
ATOM   3287  CB  LYS A 405     -13.992 -19.234 -28.875  1.00 66.88           C  
ATOM   3288  O   LYS A 405     -11.891 -17.141 -27.469  1.00 66.88           O  
ATOM   3289  CG  LYS A 405     -14.828 -18.000 -29.156  1.00 66.88           C  
ATOM   3290  CD  LYS A 405     -16.312 -18.328 -29.219  1.00 66.88           C  
ATOM   3291  CE  LYS A 405     -17.156 -17.062 -29.391  1.00 66.88           C  
ATOM   3292  NZ  LYS A 405     -18.625 -17.391 -29.438  1.00 66.88           N  
ATOM   3293  N   ASP A 406     -11.664 -19.156 -26.516  1.00 72.81           N  
ATOM   3294  CA  ASP A 406     -11.352 -18.625 -25.203  1.00 72.81           C  
ATOM   3295  C   ASP A 406      -9.844 -18.625 -24.953  1.00 72.81           C  
ATOM   3296  CB  ASP A 406     -12.062 -19.422 -24.109  1.00 72.81           C  
ATOM   3297  O   ASP A 406      -9.398 -18.453 -23.812  1.00 72.81           O  
ATOM   3298  CG  ASP A 406     -13.570 -19.391 -24.250  1.00 72.81           C  
ATOM   3299  OD1 ASP A 406     -14.133 -18.344 -24.641  1.00 72.81           O  
ATOM   3300  OD2 ASP A 406     -14.211 -20.422 -23.953  1.00 72.81           O  
ATOM   3301  N   GLU A 407      -9.156 -18.719 -26.047  1.00 81.19           N  
ATOM   3302  CA  GLU A 407      -7.699 -18.766 -25.906  1.00 81.19           C  
ATOM   3303  C   GLU A 407      -7.043 -17.531 -26.500  1.00 81.19           C  
ATOM   3304  CB  GLU A 407      -7.145 -20.031 -26.578  1.00 81.19           C  
ATOM   3305  O   GLU A 407      -7.512 -16.984 -27.516  1.00 81.19           O  
ATOM   3306  CG  GLU A 407      -7.508 -21.312 -25.844  1.00 81.19           C  
ATOM   3307  CD  GLU A 407      -6.863 -22.547 -26.453  1.00 81.19           C  
ATOM   3308  OE1 GLU A 407      -7.039 -23.656 -25.906  1.00 81.19           O  
ATOM   3309  OE2 GLU A 407      -6.172 -22.406 -27.500  1.00 81.19           O  
ATOM   3310  N   ILE A 408      -6.137 -17.031 -25.734  1.00 84.62           N  
ATOM   3311  CA  ILE A 408      -5.367 -15.883 -26.203  1.00 84.62           C  
ATOM   3312  C   ILE A 408      -3.912 -16.297 -26.422  1.00 84.62           C  
ATOM   3313  CB  ILE A 408      -5.445 -14.703 -25.203  1.00 84.62           C  
ATOM   3314  O   ILE A 408      -3.318 -16.969 -25.578  1.00 84.62           O  
ATOM   3315  CG1 ILE A 408      -6.879 -14.172 -25.125  1.00 84.62           C  
ATOM   3316  CG2 ILE A 408      -4.469 -13.594 -25.609  1.00 84.62           C  
ATOM   3317  CD1 ILE A 408      -7.094 -13.141 -24.016  1.00 84.62           C  
ATOM   3318  N   SER A 409      -3.424 -15.945 -27.578  1.00 87.75           N  
ATOM   3319  CA  SER A 409      -2.023 -16.234 -27.859  1.00 87.75           C  
ATOM   3320  C   SER A 409      -1.091 -15.336 -27.062  1.00 87.75           C  
ATOM   3321  CB  SER A 409      -1.744 -16.062 -29.359  1.00 87.75           C  
ATOM   3322  O   SER A 409      -1.386 -14.156 -26.844  1.00 87.75           O  
ATOM   3323  OG  SER A 409      -0.355 -16.172 -29.625  1.00 87.75           O  
ATOM   3324  N   VAL A 410       0.032 -15.828 -26.734  1.00 89.38           N  
ATOM   3325  CA  VAL A 410       1.028 -15.094 -25.953  1.00 89.38           C  
ATOM   3326  C   VAL A 410       1.453 -13.844 -26.703  1.00 89.38           C  
ATOM   3327  CB  VAL A 410       2.262 -15.977 -25.641  1.00 89.38           C  
ATOM   3328  O   VAL A 410       1.669 -12.789 -26.109  1.00 89.38           O  
ATOM   3329  CG1 VAL A 410       3.334 -15.156 -24.922  1.00 89.38           C  
ATOM   3330  CG2 VAL A 410       1.854 -17.188 -24.797  1.00 89.38           C  
ATOM   3331  N   ASP A 411       1.451 -13.898 -28.031  1.00 86.62           N  
ATOM   3332  CA  ASP A 411       1.889 -12.789 -28.875  1.00 86.62           C  
ATOM   3333  C   ASP A 411       0.843 -11.680 -28.891  1.00 86.62           C  
ATOM   3334  CB  ASP A 411       2.182 -13.273 -30.297  1.00 86.62           C  
ATOM   3335  O   ASP A 411       1.150 -10.539 -29.250  1.00 86.62           O  
ATOM   3336  CG  ASP A 411       3.338 -14.250 -30.359  1.00 86.62           C  
ATOM   3337  OD1 ASP A 411       4.348 -14.055 -29.641  1.00 86.62           O  
ATOM   3338  OD2 ASP A 411       3.240 -15.234 -31.125  1.00 86.62           O  
ATOM   3339  N   SER A 412      -0.311 -12.023 -28.500  1.00 89.38           N  
ATOM   3340  CA  SER A 412      -1.399 -11.055 -28.578  1.00 89.38           C  
ATOM   3341  C   SER A 412      -1.669 -10.414 -27.219  1.00 89.38           C  
ATOM   3342  CB  SER A 412      -2.674 -11.719 -29.109  1.00 89.38           C  
ATOM   3343  O   SER A 412      -2.619  -9.641 -27.078  1.00 89.38           O  
ATOM   3344  OG  SER A 412      -2.426 -12.383 -30.328  1.00 89.38           O  
ATOM   3345  N   LEU A 413      -0.867 -10.742 -26.312  1.00 92.94           N  
ATOM   3346  CA  LEU A 413      -1.067 -10.203 -24.984  1.00 92.94           C  
ATOM   3347  C   LEU A 413      -0.756  -8.711 -24.953  1.00 92.94           C  
ATOM   3348  CB  LEU A 413      -0.192 -10.945 -23.969  1.00 92.94           C  
ATOM   3349  O   LEU A 413       0.211  -8.258 -25.562  1.00 92.94           O  
ATOM   3350  CG  LEU A 413      -0.606 -12.375 -23.625  1.00 92.94           C  
ATOM   3351  CD1 LEU A 413       0.448 -13.039 -22.750  1.00 92.94           C  
ATOM   3352  CD2 LEU A 413      -1.969 -12.391 -22.938  1.00 92.94           C  
ATOM   3353  N   ASP A 414      -1.596  -7.984 -24.297  1.00 93.69           N  
ATOM   3354  CA  ASP A 414      -1.375  -6.555 -24.078  1.00 93.69           C  
ATOM   3355  C   ASP A 414      -0.667  -6.309 -22.750  1.00 93.69           C  
ATOM   3356  CB  ASP A 414      -2.703  -5.797 -24.109  1.00 93.69           C  
ATOM   3357  O   ASP A 414      -1.275  -6.426 -21.688  1.00 93.69           O  
ATOM   3358  CG  ASP A 414      -2.521  -4.289 -24.125  1.00 93.69           C  
ATOM   3359  OD1 ASP A 414      -1.405  -3.805 -23.844  1.00 93.69           O  
ATOM   3360  OD2 ASP A 414      -3.506  -3.578 -24.438  1.00 93.69           O  
ATOM   3361  N   PHE A 415       0.570  -5.859 -22.781  1.00 93.88           N  
ATOM   3362  CA  PHE A 415       1.388  -5.691 -21.578  1.00 93.88           C  
ATOM   3363  C   PHE A 415       1.111  -4.352 -20.922  1.00 93.88           C  
ATOM   3364  CB  PHE A 415       2.877  -5.812 -21.938  1.00 93.88           C  
ATOM   3365  O   PHE A 415       1.582  -4.094 -19.812  1.00 93.88           O  
ATOM   3366  CG  PHE A 415       3.289  -7.191 -22.375  1.00 93.88           C  
ATOM   3367  CD1 PHE A 415       3.398  -8.227 -21.453  1.00 93.88           C  
ATOM   3368  CD2 PHE A 415       3.570  -7.453 -23.703  1.00 93.88           C  
ATOM   3369  CE1 PHE A 415       3.781  -9.500 -21.844  1.00 93.88           C  
ATOM   3370  CE2 PHE A 415       3.955  -8.727 -24.109  1.00 93.88           C  
ATOM   3371  CZ  PHE A 415       4.059  -9.750 -23.188  1.00 93.88           C  
ATOM   3372  N   ASN A 416       0.319  -3.537 -21.547  1.00 90.12           N  
ATOM   3373  CA  ASN A 416      -0.071  -2.268 -20.938  1.00 90.12           C  
ATOM   3374  C   ASN A 416      -1.240  -2.443 -19.984  1.00 90.12           C  
ATOM   3375  CB  ASN A 416      -0.423  -1.242 -22.016  1.00 90.12           C  
ATOM   3376  O   ASN A 416      -1.461  -1.602 -19.109  1.00 90.12           O  
ATOM   3377  CG  ASN A 416       0.779  -0.827 -22.844  1.00 90.12           C  
ATOM   3378  ND2 ASN A 416       0.565  -0.606 -24.141  1.00 90.12           N  
ATOM   3379  OD1 ASN A 416       1.892  -0.705 -22.328  1.00 90.12           O  
ATOM   3380  N   LYS A 417      -1.957  -3.467 -20.250  1.00 93.00           N  
ATOM   3381  CA  LYS A 417      -3.021  -3.842 -19.328  1.00 93.00           C  
ATOM   3382  C   LYS A 417      -2.523  -4.844 -18.297  1.00 93.00           C  
ATOM   3383  CB  LYS A 417      -4.215  -4.422 -20.094  1.00 93.00           C  
ATOM   3384  O   LYS A 417      -2.178  -5.977 -18.641  1.00 93.00           O  
ATOM   3385  CG  LYS A 417      -4.902  -3.430 -21.016  1.00 93.00           C  
ATOM   3386  CD  LYS A 417      -6.117  -4.047 -21.688  1.00 93.00           C  
ATOM   3387  CE  LYS A 417      -6.797  -3.061 -22.641  1.00 93.00           C  
ATOM   3388  NZ  LYS A 417      -7.926  -3.691 -23.375  1.00 93.00           N  
ATOM   3389  N   LYS A 418      -2.492  -4.422 -17.141  1.00 95.62           N  
ATOM   3390  CA  LYS A 418      -1.923  -5.305 -16.125  1.00 95.62           C  
ATOM   3391  C   LYS A 418      -2.607  -5.105 -14.773  1.00 95.62           C  
ATOM   3392  CB  LYS A 418      -0.419  -5.066 -15.984  1.00 95.62           C  
ATOM   3393  O   LYS A 418      -3.096  -4.012 -14.477  1.00 95.62           O  
ATOM   3394  CG  LYS A 418      -0.045  -3.617 -15.703  1.00 95.62           C  
ATOM   3395  CD  LYS A 418       1.462  -3.406 -15.766  1.00 95.62           C  
ATOM   3396  CE  LYS A 418       1.842  -1.972 -15.430  1.00 95.62           C  
ATOM   3397  NZ  LYS A 418       3.316  -1.752 -15.516  1.00 95.62           N  
ATOM   3398  N   ILE A 419      -2.676  -6.133 -14.031  1.00 97.25           N  
ATOM   3399  CA  ILE A 419      -3.182  -6.137 -12.664  1.00 97.25           C  
ATOM   3400  C   ILE A 419      -2.027  -6.348 -11.688  1.00 97.25           C  
ATOM   3401  CB  ILE A 419      -4.262  -7.223 -12.461  1.00 97.25           C  
ATOM   3402  O   ILE A 419      -1.556  -7.473 -11.508  1.00 97.25           O  
ATOM   3403  CG1 ILE A 419      -5.480  -6.934 -13.344  1.00 97.25           C  
ATOM   3404  CG2 ILE A 419      -4.664  -7.316 -10.984  1.00 97.25           C  
ATOM   3405  CD1 ILE A 419      -6.523  -8.039 -13.336  1.00 97.25           C  
ATOM   3406  N   LEU A 420      -1.652  -5.277 -11.086  1.00 97.56           N  
ATOM   3407  CA  LEU A 420      -0.520  -5.340 -10.172  1.00 97.56           C  
ATOM   3408  C   LEU A 420      -0.996  -5.469  -8.727  1.00 97.56           C  
ATOM   3409  CB  LEU A 420       0.361  -4.094 -10.320  1.00 97.56           C  
ATOM   3410  O   LEU A 420      -0.287  -6.020  -7.883  1.00 97.56           O  
ATOM   3411  CG  LEU A 420       0.974  -3.861 -11.703  1.00 97.56           C  
ATOM   3412  CD1 LEU A 420       1.828  -2.598 -11.695  1.00 97.56           C  
ATOM   3413  CD2 LEU A 420       1.801  -5.070 -12.133  1.00 97.56           C  
ATOM   3414  N   HIS A 421      -2.199  -5.000  -8.469  1.00 97.44           N  
ATOM   3415  CA  HIS A 421      -2.711  -4.930  -7.109  1.00 97.44           C  
ATOM   3416  C   HIS A 421      -4.047  -5.656  -6.980  1.00 97.44           C  
ATOM   3417  CB  HIS A 421      -2.863  -3.471  -6.672  1.00 97.44           C  
ATOM   3418  O   HIS A 421      -4.977  -5.391  -7.742  1.00 97.44           O  
ATOM   3419  CG  HIS A 421      -1.650  -2.635  -6.934  1.00 97.44           C  
ATOM   3420  CD2 HIS A 421      -1.424  -1.659  -7.844  1.00 97.44           C  
ATOM   3421  ND1 HIS A 421      -0.485  -2.768  -6.211  1.00 97.44           N  
ATOM   3422  CE1 HIS A 421       0.408  -1.904  -6.664  1.00 97.44           C  
ATOM   3423  NE2 HIS A 421      -0.136  -1.220  -7.656  1.00 97.44           N  
ATOM   3424  N   THR A 422      -4.102  -6.543  -6.039  1.00 97.56           N  
ATOM   3425  CA  THR A 422      -5.293  -7.340  -5.777  1.00 97.56           C  
ATOM   3426  C   THR A 422      -5.512  -7.504  -4.273  1.00 97.56           C  
ATOM   3427  CB  THR A 422      -5.199  -8.727  -6.438  1.00 97.56           C  
ATOM   3428  O   THR A 422      -4.562  -7.445  -3.492  1.00 97.56           O  
ATOM   3429  CG2 THR A 422      -5.039  -8.602  -7.949  1.00 97.56           C  
ATOM   3430  OG1 THR A 422      -4.066  -9.430  -5.906  1.00 97.56           O  
ATOM   3431  N   ALA A 423      -6.711  -7.680  -3.912  1.00 97.94           N  
ATOM   3432  CA  ALA A 423      -7.066  -7.918  -2.516  1.00 97.94           C  
ATOM   3433  C   ALA A 423      -8.242  -8.875  -2.402  1.00 97.94           C  
ATOM   3434  CB  ALA A 423      -7.391  -6.598  -1.817  1.00 97.94           C  
ATOM   3435  O   ALA A 423      -9.164  -8.844  -3.221  1.00 97.94           O  
ATOM   3436  N   TRP A 424      -8.172  -9.688  -1.434  1.00 97.94           N  
ATOM   3437  CA  TRP A 424      -9.250 -10.625  -1.134  1.00 97.94           C  
ATOM   3438  C   TRP A 424      -9.906 -10.297   0.205  1.00 97.94           C  
ATOM   3439  CB  TRP A 424      -8.719 -12.062  -1.118  1.00 97.94           C  
ATOM   3440  O   TRP A 424      -9.211 -10.094   1.206  1.00 97.94           O  
ATOM   3441  CG  TRP A 424      -9.781 -13.109  -1.286  1.00 97.94           C  
ATOM   3442  CD1 TRP A 424     -10.883 -13.297  -0.501  1.00 97.94           C  
ATOM   3443  CD2 TRP A 424      -9.836 -14.117  -2.303  1.00 97.94           C  
ATOM   3444  CE2 TRP A 424     -11.000 -14.875  -2.072  1.00 97.94           C  
ATOM   3445  CE3 TRP A 424      -9.008 -14.445  -3.387  1.00 97.94           C  
ATOM   3446  NE1 TRP A 424     -11.625 -14.359  -0.969  1.00 97.94           N  
ATOM   3447  CH2 TRP A 424     -10.539 -16.250  -3.941  1.00 97.94           C  
ATOM   3448  CZ2 TRP A 424     -11.367 -15.953  -2.889  1.00 97.94           C  
ATOM   3449  CZ3 TRP A 424      -9.375 -15.516  -4.195  1.00 97.94           C  
ATOM   3450  N   HIS A 425     -11.188 -10.258   0.172  1.00 96.81           N  
ATOM   3451  CA  HIS A 425     -11.945 -10.023   1.396  1.00 96.81           C  
ATOM   3452  C   HIS A 425     -11.602 -11.055   2.463  1.00 96.81           C  
ATOM   3453  CB  HIS A 425     -13.445 -10.039   1.107  1.00 96.81           C  
ATOM   3454  O   HIS A 425     -11.469 -12.242   2.160  1.00 96.81           O  
ATOM   3455  CG  HIS A 425     -14.281  -9.555   2.248  1.00 96.81           C  
ATOM   3456  CD2 HIS A 425     -14.992  -8.406   2.408  1.00 96.81           C  
ATOM   3457  ND1 HIS A 425     -14.461 -10.281   3.406  1.00 96.81           N  
ATOM   3458  CE1 HIS A 425     -15.242  -9.602   4.230  1.00 96.81           C  
ATOM   3459  NE2 HIS A 425     -15.578  -8.469   3.650  1.00 96.81           N  
ATOM   3460  N   PRO A 426     -11.523 -10.688   3.684  1.00 94.62           N  
ATOM   3461  CA  PRO A 426     -11.031 -11.594   4.723  1.00 94.62           C  
ATOM   3462  C   PRO A 426     -12.039 -12.688   5.070  1.00 94.62           C  
ATOM   3463  CB  PRO A 426     -10.805 -10.664   5.918  1.00 94.62           C  
ATOM   3464  O   PRO A 426     -11.641 -13.773   5.512  1.00 94.62           O  
ATOM   3465  CG  PRO A 426     -11.570  -9.422   5.594  1.00 94.62           C  
ATOM   3466  CD  PRO A 426     -11.664  -9.297   4.102  1.00 94.62           C  
ATOM   3467  N   LYS A 427     -13.305 -12.461   4.879  1.00 92.81           N  
ATOM   3468  CA  LYS A 427     -14.297 -13.406   5.371  1.00 92.81           C  
ATOM   3469  C   LYS A 427     -15.125 -13.984   4.223  1.00 92.81           C  
ATOM   3470  CB  LYS A 427     -15.219 -12.734   6.395  1.00 92.81           C  
ATOM   3471  O   LYS A 427     -15.648 -15.094   4.324  1.00 92.81           O  
ATOM   3472  CG  LYS A 427     -14.508 -12.305   7.672  1.00 92.81           C  
ATOM   3473  CD  LYS A 427     -15.477 -11.648   8.648  1.00 92.81           C  
ATOM   3474  CE  LYS A 427     -14.766 -11.180   9.906  1.00 92.81           C  
ATOM   3475  NZ  LYS A 427     -15.680 -10.430  10.820  1.00 92.81           N  
ATOM   3476  N   GLU A 428     -15.211 -13.148   3.219  1.00 92.50           N  
ATOM   3477  CA  GLU A 428     -16.094 -13.547   2.121  1.00 92.50           C  
ATOM   3478  C   GLU A 428     -15.312 -13.672   0.812  1.00 92.50           C  
ATOM   3479  CB  GLU A 428     -17.234 -12.539   1.958  1.00 92.50           C  
ATOM   3480  O   GLU A 428     -14.172 -13.219   0.715  1.00 92.50           O  
ATOM   3481  CG  GLU A 428     -18.125 -12.422   3.184  1.00 92.50           C  
ATOM   3482  CD  GLU A 428     -19.328 -11.516   2.967  1.00 92.50           C  
ATOM   3483  OE1 GLU A 428     -20.094 -11.289   3.924  1.00 92.50           O  
ATOM   3484  OE2 GLU A 428     -19.484 -11.016   1.830  1.00 92.50           O  
ATOM   3485  N   ASN A 429     -16.016 -14.320  -0.066  1.00 93.69           N  
ATOM   3486  CA  ASN A 429     -15.430 -14.422  -1.396  1.00 93.69           C  
ATOM   3487  C   ASN A 429     -15.742 -13.203  -2.250  1.00 93.69           C  
ATOM   3488  CB  ASN A 429     -15.906 -15.695  -2.094  1.00 93.69           C  
ATOM   3489  O   ASN A 429     -16.516 -13.289  -3.211  1.00 93.69           O  
ATOM   3490  CG  ASN A 429     -15.273 -16.953  -1.516  1.00 93.69           C  
ATOM   3491  ND2 ASN A 429     -15.977 -18.078  -1.638  1.00 93.69           N  
ATOM   3492  OD1 ASN A 429     -14.172 -16.906  -0.964  1.00 93.69           O  
ATOM   3493  N   ILE A 430     -15.211 -12.188  -1.887  1.00 95.44           N  
ATOM   3494  CA  ILE A 430     -15.219 -10.914  -2.598  1.00 95.44           C  
ATOM   3495  C   ILE A 430     -13.789 -10.477  -2.898  1.00 95.44           C  
ATOM   3496  CB  ILE A 430     -15.953  -9.820  -1.789  1.00 95.44           C  
ATOM   3497  O   ILE A 430     -12.930 -10.492  -2.014  1.00 95.44           O  
ATOM   3498  CG1 ILE A 430     -17.375 -10.281  -1.431  1.00 95.44           C  
ATOM   3499  CG2 ILE A 430     -15.992  -8.508  -2.568  1.00 95.44           C  
ATOM   3500  CD1 ILE A 430     -18.078  -9.406  -0.404  1.00 95.44           C  
ATOM   3501  N   ILE A 431     -13.578 -10.180  -4.121  1.00 97.06           N  
ATOM   3502  CA  ILE A 431     -12.219  -9.789  -4.477  1.00 97.06           C  
ATOM   3503  C   ILE A 431     -12.242  -8.414  -5.137  1.00 97.06           C  
ATOM   3504  CB  ILE A 431     -11.562 -10.820  -5.414  1.00 97.06           C  
ATOM   3505  O   ILE A 431     -13.219  -8.039  -5.789  1.00 97.06           O  
ATOM   3506  CG1 ILE A 431     -12.391 -10.992  -6.691  1.00 97.06           C  
ATOM   3507  CG2 ILE A 431     -11.383 -12.164  -4.695  1.00 97.06           C  
ATOM   3508  CD1 ILE A 431     -11.734 -11.883  -7.738  1.00 97.06           C  
ATOM   3509  N   ALA A 432     -11.203  -7.664  -4.887  1.00 97.69           N  
ATOM   3510  CA  ALA A 432     -10.969  -6.367  -5.523  1.00 97.69           C  
ATOM   3511  C   ALA A 432      -9.711  -6.402  -6.387  1.00 97.69           C  
ATOM   3512  CB  ALA A 432     -10.852  -5.270  -4.473  1.00 97.69           C  
ATOM   3513  O   ALA A 432      -8.641  -6.801  -5.922  1.00 97.69           O  
ATOM   3514  N   VAL A 433      -9.844  -5.965  -7.598  1.00 97.19           N  
ATOM   3515  CA  VAL A 433      -8.750  -5.988  -8.562  1.00 97.19           C  
ATOM   3516  C   VAL A 433      -8.578  -4.605  -9.188  1.00 97.19           C  
ATOM   3517  CB  VAL A 433      -8.977  -7.047  -9.664  1.00 97.19           C  
ATOM   3518  O   VAL A 433      -9.523  -4.055  -9.750  1.00 97.19           O  
ATOM   3519  CG1 VAL A 433      -7.816  -7.059 -10.656  1.00 97.19           C  
ATOM   3520  CG2 VAL A 433      -9.172  -8.430  -9.047  1.00 97.19           C  
ATOM   3521  N   ALA A 434      -7.359  -4.145  -9.031  1.00 96.81           N  
ATOM   3522  CA  ALA A 434      -7.082  -2.826  -9.602  1.00 96.81           C  
ATOM   3523  C   ALA A 434      -6.461  -2.949 -10.992  1.00 96.81           C  
ATOM   3524  CB  ALA A 434      -6.160  -2.033  -8.680  1.00 96.81           C  
ATOM   3525  O   ALA A 434      -5.473  -3.664 -11.180  1.00 96.81           O  
ATOM   3526  N   THR A 435      -7.059  -2.334 -11.867  1.00 92.25           N  
ATOM   3527  CA  THR A 435      -6.445  -2.125 -13.180  1.00 92.25           C  
ATOM   3528  C   THR A 435      -5.883  -0.711 -13.289  1.00 92.25           C  
ATOM   3529  CB  THR A 435      -7.457  -2.371 -14.312  1.00 92.25           C  
ATOM   3530  O   THR A 435      -5.652  -0.046 -12.281  1.00 92.25           O  
ATOM   3531  CG2 THR A 435      -8.094  -3.750 -14.195  1.00 92.25           C  
ATOM   3532  OG1 THR A 435      -8.484  -1.374 -14.258  1.00 92.25           O  
ATOM   3533  N   THR A 436      -5.520  -0.238 -14.453  1.00 84.88           N  
ATOM   3534  CA  THR A 436      -4.871   1.062 -14.586  1.00 84.88           C  
ATOM   3535  C   THR A 436      -5.672   2.145 -13.867  1.00 84.88           C  
ATOM   3536  CB  THR A 436      -4.691   1.445 -16.062  1.00 84.88           C  
ATOM   3537  O   THR A 436      -5.211   2.717 -12.883  1.00 84.88           O  
ATOM   3538  CG2 THR A 436      -3.799   2.674 -16.219  1.00 84.88           C  
ATOM   3539  OG1 THR A 436      -4.094   0.348 -16.766  1.00 84.88           O  
ATOM   3540  N   ASN A 437      -6.949   2.312 -14.188  1.00 85.00           N  
ATOM   3541  CA  ASN A 437      -7.707   3.385 -13.547  1.00 85.00           C  
ATOM   3542  C   ASN A 437      -9.055   2.889 -13.023  1.00 85.00           C  
ATOM   3543  CB  ASN A 437      -7.906   4.551 -14.516  1.00 85.00           C  
ATOM   3544  O   ASN A 437      -9.930   3.689 -12.703  1.00 85.00           O  
ATOM   3545  CG  ASN A 437      -8.586   4.129 -15.805  1.00 85.00           C  
ATOM   3546  ND2 ASN A 437      -9.141   5.094 -16.531  1.00 85.00           N  
ATOM   3547  OD1 ASN A 437      -8.617   2.943 -16.141  1.00 85.00           O  
ATOM   3548  N   ASN A 438      -9.156   1.607 -12.984  1.00 92.25           N  
ATOM   3549  CA  ASN A 438     -10.430   1.051 -12.523  1.00 92.25           C  
ATOM   3550  C   ASN A 438     -10.227   0.045 -11.398  1.00 92.25           C  
ATOM   3551  CB  ASN A 438     -11.180   0.399 -13.688  1.00 92.25           C  
ATOM   3552  O   ASN A 438      -9.203  -0.642 -11.352  1.00 92.25           O  
ATOM   3553  CG  ASN A 438     -11.633   1.405 -14.727  1.00 92.25           C  
ATOM   3554  ND2 ASN A 438     -11.445   1.070 -16.000  1.00 92.25           N  
ATOM   3555  OD1 ASN A 438     -12.148   2.475 -14.391  1.00 92.25           O  
ATOM   3556  N   LEU A 439     -11.203   0.051 -10.555  1.00 95.69           N  
ATOM   3557  CA  LEU A 439     -11.281  -0.958  -9.508  1.00 95.69           C  
ATOM   3558  C   LEU A 439     -12.445  -1.906  -9.750  1.00 95.69           C  
ATOM   3559  CB  LEU A 439     -11.422  -0.292  -8.133  1.00 95.69           C  
ATOM   3560  O   LEU A 439     -13.609  -1.495  -9.688  1.00 95.69           O  
ATOM   3561  CG  LEU A 439     -11.461  -1.229  -6.926  1.00 95.69           C  
ATOM   3562  CD1 LEU A 439     -10.078  -1.835  -6.684  1.00 95.69           C  
ATOM   3563  CD2 LEU A 439     -11.945  -0.487  -5.688  1.00 95.69           C  
ATOM   3564  N   TYR A 440     -12.148  -3.109 -10.023  1.00 94.69           N  
ATOM   3565  CA  TYR A 440     -13.172  -4.121 -10.234  1.00 94.69           C  
ATOM   3566  C   TYR A 440     -13.430  -4.918  -8.961  1.00 94.69           C  
ATOM   3567  CB  TYR A 440     -12.773  -5.066 -11.367  1.00 94.69           C  
ATOM   3568  O   TYR A 440     -12.492  -5.281  -8.250  1.00 94.69           O  
ATOM   3569  CG  TYR A 440     -12.758  -4.410 -12.727  1.00 94.69           C  
ATOM   3570  CD1 TYR A 440     -13.867  -4.469 -13.562  1.00 94.69           C  
ATOM   3571  CD2 TYR A 440     -11.625  -3.732 -13.180  1.00 94.69           C  
ATOM   3572  CE1 TYR A 440     -13.852  -3.869 -14.820  1.00 94.69           C  
ATOM   3573  CE2 TYR A 440     -11.602  -3.129 -14.430  1.00 94.69           C  
ATOM   3574  OH  TYR A 440     -12.703  -2.605 -16.484  1.00 94.69           O  
ATOM   3575  CZ  TYR A 440     -12.719  -3.201 -15.242  1.00 94.69           C  
ATOM   3576  N   ILE A 441     -14.648  -5.156  -8.711  1.00 95.12           N  
ATOM   3577  CA  ILE A 441     -15.039  -6.004  -7.590  1.00 95.12           C  
ATOM   3578  C   ILE A 441     -15.820  -7.211  -8.102  1.00 95.12           C  
ATOM   3579  CB  ILE A 441     -15.883  -5.223  -6.555  1.00 95.12           C  
ATOM   3580  O   ILE A 441     -16.750  -7.062  -8.898  1.00 95.12           O  
ATOM   3581  CG1 ILE A 441     -15.094  -4.020  -6.023  1.00 95.12           C  
ATOM   3582  CG2 ILE A 441     -16.328  -6.137  -5.410  1.00 95.12           C  
ATOM   3583  CD1 ILE A 441     -15.898  -3.113  -5.098  1.00 95.12           C  
ATOM   3584  N   PHE A 442     -15.406  -8.352  -7.695  1.00 94.25           N  
ATOM   3585  CA  PHE A 442     -16.062  -9.602  -8.055  1.00 94.25           C  
ATOM   3586  C   PHE A 442     -16.516 -10.352  -6.812  1.00 94.25           C  
ATOM   3587  CB  PHE A 442     -15.125 -10.484  -8.891  1.00 94.25           C  
ATOM   3588  O   PHE A 442     -15.945 -10.180  -5.734  1.00 94.25           O  
ATOM   3589  CG  PHE A 442     -14.602  -9.805 -10.133  1.00 94.25           C  
ATOM   3590  CD1 PHE A 442     -15.352  -9.789 -11.305  1.00 94.25           C  
ATOM   3591  CD2 PHE A 442     -13.359  -9.180 -10.125  1.00 94.25           C  
ATOM   3592  CE1 PHE A 442     -14.867  -9.164 -12.445  1.00 94.25           C  
ATOM   3593  CE2 PHE A 442     -12.867  -8.555 -11.266  1.00 94.25           C  
ATOM   3594  CZ  PHE A 442     -13.625  -8.547 -12.430  1.00 94.25           C  
ATOM   3595  N   GLN A 443     -17.531 -11.125  -7.012  1.00 92.75           N  
ATOM   3596  CA  GLN A 443     -18.016 -11.953  -5.914  1.00 92.75           C  
ATOM   3597  C   GLN A 443     -18.391 -13.344  -6.406  1.00 92.75           C  
ATOM   3598  CB  GLN A 443     -19.219 -11.289  -5.242  1.00 92.75           C  
ATOM   3599  O   GLN A 443     -18.656 -13.539  -7.598  1.00 92.75           O  
ATOM   3600  CG  GLN A 443     -20.469 -11.250  -6.109  1.00 92.75           C  
ATOM   3601  CD  GLN A 443     -21.672 -10.672  -5.387  1.00 92.75           C  
ATOM   3602  NE2 GLN A 443     -22.859 -11.109  -5.770  1.00 92.75           N  
ATOM   3603  OE1 GLN A 443     -21.531  -9.828  -4.492  1.00 92.75           O  
ATOM   3604  N   ASP A 444     -18.344 -14.250  -5.430  1.00 89.75           N  
ATOM   3605  CA  ASP A 444     -18.766 -15.602  -5.797  1.00 89.75           C  
ATOM   3606  C   ASP A 444     -20.281 -15.672  -5.992  1.00 89.75           C  
ATOM   3607  CB  ASP A 444     -18.328 -16.609  -4.734  1.00 89.75           C  
ATOM   3608  O   ASP A 444     -21.031 -14.898  -5.387  1.00 89.75           O  
ATOM   3609  CG  ASP A 444     -19.000 -16.375  -3.391  1.00 89.75           C  
ATOM   3610  OD1 ASP A 444     -19.391 -15.227  -3.088  1.00 89.75           O  
ATOM   3611  OD2 ASP A 444     -19.141 -17.359  -2.627  1.00 89.75           O  
ATOM   3612  N   LYS A 445     -20.641 -16.516  -6.934  1.00 78.62           N  
ATOM   3613  CA  LYS A 445     -22.062 -16.719  -7.176  1.00 78.62           C  
ATOM   3614  C   LYS A 445     -22.703 -17.531  -6.055  1.00 78.62           C  
ATOM   3615  CB  LYS A 445     -22.297 -17.406  -8.516  1.00 78.62           C  
ATOM   3616  O   LYS A 445     -22.266 -18.641  -5.746  1.00 78.62           O  
ATOM   3617  CG  LYS A 445     -23.750 -17.438  -8.969  1.00 78.62           C  
ATOM   3618  CD  LYS A 445     -23.906 -18.109 -10.328  1.00 78.62           C  
ATOM   3619  CE  LYS A 445     -25.359 -18.188 -10.750  1.00 78.62           C  
ATOM   3620  NZ  LYS A 445     -25.516 -18.812 -12.094  1.00 78.62           N  
ATOM   3621  N   VAL A 446     -23.344 -16.906  -5.109  1.00 65.25           N  
ATOM   3622  CA  VAL A 446     -24.047 -17.688  -4.094  1.00 65.25           C  
ATOM   3623  C   VAL A 446     -25.281 -18.328  -4.703  1.00 65.25           C  
ATOM   3624  CB  VAL A 446     -24.438 -16.812  -2.879  1.00 65.25           C  
ATOM   3625  O   VAL A 446     -26.047 -17.688  -5.430  1.00 65.25           O  
ATOM   3626  CG1 VAL A 446     -24.969 -17.688  -1.740  1.00 65.25           C  
ATOM   3627  CG2 VAL A 446     -23.250 -15.984  -2.410  1.00 65.25           C  
ATOM   3628  N   ASN A 447     -25.234 -19.688  -4.965  1.00 51.09           N  
ATOM   3629  CA  ASN A 447     -26.469 -20.375  -5.332  1.00 51.09           C  
ATOM   3630  C   ASN A 447     -27.594 -20.078  -4.348  1.00 51.09           C  
ATOM   3631  CB  ASN A 447     -26.219 -21.891  -5.418  1.00 51.09           C  
ATOM   3632  O   ASN A 447     -27.344 -19.891  -3.154  1.00 51.09           O  
ATOM   3633  CG  ASN A 447     -25.594 -22.297  -6.730  1.00 51.09           C  
ATOM   3634  ND2 ASN A 447     -25.062 -23.531  -6.781  1.00 51.09           N  
ATOM   3635  OD1 ASN A 447     -25.562 -21.531  -7.695  1.00 51.09           O  
TER    3636      ASN A 447                                                      
ATOM   3637  N   MET B   1      -2.797  33.156  35.094  1.00 36.25           N  
ATOM   3638  CA  MET B   1      -1.538  33.500  34.438  1.00 36.25           C  
ATOM   3639  C   MET B   1      -0.931  32.281  33.750  1.00 36.25           C  
ATOM   3640  CB  MET B   1      -0.546  34.094  35.469  1.00 36.25           C  
ATOM   3641  O   MET B   1      -0.199  32.438  32.781  1.00 36.25           O  
ATOM   3642  CG  MET B   1      -0.570  35.594  35.531  1.00 36.25           C  
ATOM   3643  SD  MET B   1       0.761  36.250  36.625  1.00 36.25           S  
ATOM   3644  CE  MET B   1       0.531  38.031  36.344  1.00 36.25           C  
ATOM   3645  N   GLY B   2      -1.180  31.094  34.281  1.00 42.47           N  
ATOM   3646  CA  GLY B   2      -0.640  29.812  33.875  1.00 42.47           C  
ATOM   3647  C   GLY B   2      -1.225  29.297  32.594  1.00 42.47           C  
ATOM   3648  O   GLY B   2      -0.528  28.656  31.797  1.00 42.47           O  
ATOM   3649  N   ALA B   3      -2.471  29.406  32.375  1.00 49.88           N  
ATOM   3650  CA  ALA B   3      -3.186  29.016  31.156  1.00 49.88           C  
ATOM   3651  C   ALA B   3      -2.752  29.875  29.969  1.00 49.88           C  
ATOM   3652  CB  ALA B   3      -4.695  29.141  31.375  1.00 49.88           C  
ATOM   3653  O   ALA B   3      -2.633  29.375  28.859  1.00 49.88           O  
ATOM   3654  N   ALA B   4      -2.664  31.031  30.094  1.00 53.31           N  
ATOM   3655  CA  ALA B   4      -2.197  31.953  29.062  1.00 53.31           C  
ATOM   3656  C   ALA B   4      -0.787  31.609  28.609  1.00 53.31           C  
ATOM   3657  CB  ALA B   4      -2.240  33.406  29.578  1.00 53.31           C  
ATOM   3658  O   ALA B   4      -0.469  31.703  27.422  1.00 53.31           O  
ATOM   3659  N   ALA B   5       0.052  31.250  29.547  1.00 54.91           N  
ATOM   3660  CA  ALA B   5       1.423  30.859  29.219  1.00 54.91           C  
ATOM   3661  C   ALA B   5       1.450  29.562  28.406  1.00 54.91           C  
ATOM   3662  CB  ALA B   5       2.246  30.703  30.500  1.00 54.91           C  
ATOM   3663  O   ALA B   5       2.234  29.438  27.469  1.00 54.91           O  
ATOM   3664  N   ALA B   6       0.686  28.703  28.828  1.00 61.75           N  
ATOM   3665  CA  ALA B   6       0.614  27.438  28.125  1.00 61.75           C  
ATOM   3666  C   ALA B   6       0.097  27.641  26.703  1.00 61.75           C  
ATOM   3667  CB  ALA B   6      -0.277  26.453  28.875  1.00 61.75           C  
ATOM   3668  O   ALA B   6       0.560  26.969  25.766  1.00 61.75           O  
ATOM   3669  N   GLU B   7      -0.769  28.484  26.641  1.00 67.56           N  
ATOM   3670  CA  GLU B   7      -1.264  28.844  25.312  1.00 67.56           C  
ATOM   3671  C   GLU B   7      -0.194  29.578  24.500  1.00 67.56           C  
ATOM   3672  CB  GLU B   7      -2.518  29.719  25.422  1.00 67.56           C  
ATOM   3673  O   GLU B   7      -0.100  29.391  23.281  1.00 67.56           O  
ATOM   3674  CG  GLU B   7      -3.289  29.859  24.125  1.00 67.56           C  
ATOM   3675  CD  GLU B   7      -4.582  30.656  24.281  1.00 67.56           C  
ATOM   3676  OE1 GLU B   7      -5.277  30.875  23.266  1.00 67.56           O  
ATOM   3677  OE2 GLU B   7      -4.898  31.047  25.422  1.00 67.56           O  
ATOM   3678  N   ALA B   8       0.554  30.453  25.219  1.00 71.69           N  
ATOM   3679  CA  ALA B   8       1.637  31.172  24.562  1.00 71.69           C  
ATOM   3680  C   ALA B   8       2.662  30.203  23.984  1.00 71.69           C  
ATOM   3681  CB  ALA B   8       2.312  32.125  25.531  1.00 71.69           C  
ATOM   3682  O   ALA B   8       3.234  30.453  22.922  1.00 71.69           O  
ATOM   3683  N   ASP B   9       2.852  29.125  24.703  1.00 74.31           N  
ATOM   3684  CA  ASP B   9       3.844  28.141  24.266  1.00 74.31           C  
ATOM   3685  C   ASP B   9       3.350  27.359  23.047  1.00 74.31           C  
ATOM   3686  CB  ASP B   9       4.188  27.188  25.406  1.00 74.31           C  
ATOM   3687  O   ASP B   9       4.137  26.719  22.359  1.00 74.31           O  
ATOM   3688  CG  ASP B   9       5.008  27.828  26.500  1.00 74.31           C  
ATOM   3689  OD1 ASP B   9       5.637  28.891  26.250  1.00 74.31           O  
ATOM   3690  OD2 ASP B   9       5.027  27.297  27.625  1.00 74.31           O  
ATOM   3691  N   ARG B  10       2.164  27.500  22.812  1.00 81.31           N  
ATOM   3692  CA  ARG B  10       1.593  26.828  21.641  1.00 81.31           C  
ATOM   3693  C   ARG B  10       1.198  27.844  20.562  1.00 81.31           C  
ATOM   3694  CB  ARG B  10       0.377  26.000  22.047  1.00 81.31           C  
ATOM   3695  O   ARG B  10       0.538  27.484  19.594  1.00 81.31           O  
ATOM   3696  CG  ARG B  10       0.714  24.812  22.938  1.00 81.31           C  
ATOM   3697  CD  ARG B  10      -0.504  23.938  23.203  1.00 81.31           C  
ATOM   3698  NE  ARG B  10      -1.383  24.516  24.203  1.00 81.31           N  
ATOM   3699  NH1 ARG B  10      -2.912  22.781  24.172  1.00 81.31           N  
ATOM   3700  NH2 ARG B  10      -3.230  24.578  25.562  1.00 81.31           N  
ATOM   3701  CZ  ARG B  10      -2.506  23.953  24.641  1.00 81.31           C  
ATOM   3702  N   THR B  11       1.545  28.984  20.891  1.00 81.19           N  
ATOM   3703  CA  THR B  11       1.095  30.047  20.000  1.00 81.19           C  
ATOM   3704  C   THR B  11       2.283  30.734  19.328  1.00 81.19           C  
ATOM   3705  CB  THR B  11       0.261  31.109  20.750  1.00 81.19           C  
ATOM   3706  O   THR B  11       3.305  30.984  19.969  1.00 81.19           O  
ATOM   3707  CG2 THR B  11      -0.375  32.094  19.797  1.00 81.19           C  
ATOM   3708  OG1 THR B  11      -0.774  30.438  21.484  1.00 81.19           O  
ATOM   3709  N   LEU B  12       2.223  30.859  18.062  1.00 84.94           N  
ATOM   3710  CA  LEU B  12       3.188  31.656  17.297  1.00 84.94           C  
ATOM   3711  C   LEU B  12       2.621  33.031  16.984  1.00 84.94           C  
ATOM   3712  CB  LEU B  12       3.582  30.938  16.016  1.00 84.94           C  
ATOM   3713  O   LEU B  12       1.424  33.188  16.719  1.00 84.94           O  
ATOM   3714  CG  LEU B  12       4.605  29.812  16.141  1.00 84.94           C  
ATOM   3715  CD1 LEU B  12       4.688  29.016  14.852  1.00 84.94           C  
ATOM   3716  CD2 LEU B  12       5.977  30.375  16.516  1.00 84.94           C  
ATOM   3717  N   PHE B  13       3.561  33.969  17.266  1.00 83.81           N  
ATOM   3718  CA  PHE B  13       3.311  35.312  16.734  1.00 83.81           C  
ATOM   3719  C   PHE B  13       3.787  35.406  15.289  1.00 83.81           C  
ATOM   3720  CB  PHE B  13       4.004  36.375  17.594  1.00 83.81           C  
ATOM   3721  O   PHE B  13       4.953  35.156  15.000  1.00 83.81           O  
ATOM   3722  CG  PHE B  13       3.855  37.750  17.062  1.00 83.81           C  
ATOM   3723  CD1 PHE B  13       4.793  38.281  16.188  1.00 83.81           C  
ATOM   3724  CD2 PHE B  13       2.777  38.562  17.453  1.00 83.81           C  
ATOM   3725  CE1 PHE B  13       4.656  39.594  15.703  1.00 83.81           C  
ATOM   3726  CE2 PHE B  13       2.635  39.844  16.969  1.00 83.81           C  
ATOM   3727  CZ  PHE B  13       3.576  40.375  16.094  1.00 83.81           C  
ATOM   3728  N   VAL B  14       2.838  35.625  14.500  1.00 85.69           N  
ATOM   3729  CA  VAL B  14       3.168  35.812  13.086  1.00 85.69           C  
ATOM   3730  C   VAL B  14       3.004  37.281  12.711  1.00 85.69           C  
ATOM   3731  CB  VAL B  14       2.287  34.906  12.180  1.00 85.69           C  
ATOM   3732  O   VAL B  14       1.884  37.781  12.648  1.00 85.69           O  
ATOM   3733  CG1 VAL B  14       2.744  35.000  10.727  1.00 85.69           C  
ATOM   3734  CG2 VAL B  14       2.320  33.469  12.656  1.00 85.69           C  
ATOM   3735  N   GLY B  15       4.145  37.844  12.570  1.00 82.56           N  
ATOM   3736  CA  GLY B  15       4.129  39.250  12.258  1.00 82.56           C  
ATOM   3737  C   GLY B  15       4.422  39.531  10.797  1.00 82.56           C  
ATOM   3738  O   GLY B  15       4.680  38.625  10.016  1.00 82.56           O  
ATOM   3739  N   ASN B  16       4.410  40.781  10.523  1.00 83.38           N  
ATOM   3740  CA  ASN B  16       4.684  41.344   9.203  1.00 83.38           C  
ATOM   3741  C   ASN B  16       3.723  40.781   8.156  1.00 83.38           C  
ATOM   3742  CB  ASN B  16       6.133  41.062   8.797  1.00 83.38           C  
ATOM   3743  O   ASN B  16       4.141  40.406   7.059  1.00 83.38           O  
ATOM   3744  CG  ASN B  16       6.676  42.125   7.844  1.00 83.38           C  
ATOM   3745  ND2 ASN B  16       7.594  41.719   6.973  1.00 83.38           N  
ATOM   3746  OD1 ASN B  16       6.281  43.281   7.891  1.00 83.38           O  
ATOM   3747  N   LEU B  17       2.574  40.688   8.680  1.00 82.25           N  
ATOM   3748  CA  LEU B  17       1.542  40.188   7.766  1.00 82.25           C  
ATOM   3749  C   LEU B  17       1.043  41.312   6.863  1.00 82.25           C  
ATOM   3750  CB  LEU B  17       0.371  39.594   8.547  1.00 82.25           C  
ATOM   3751  O   LEU B  17       0.853  42.438   7.320  1.00 82.25           O  
ATOM   3752  CG  LEU B  17       0.678  38.344   9.375  1.00 82.25           C  
ATOM   3753  CD1 LEU B  17      -0.538  37.938  10.211  1.00 82.25           C  
ATOM   3754  CD2 LEU B  17       1.111  37.188   8.477  1.00 82.25           C  
ATOM   3755  N   GLU B  18       1.032  40.906   5.605  1.00 79.19           N  
ATOM   3756  CA  GLU B  18       0.335  41.844   4.723  1.00 79.19           C  
ATOM   3757  C   GLU B  18      -1.153  41.906   5.055  1.00 79.19           C  
ATOM   3758  CB  GLU B  18       0.531  41.438   3.260  1.00 79.19           C  
ATOM   3759  O   GLU B  18      -1.734  40.938   5.520  1.00 79.19           O  
ATOM   3760  CG  GLU B  18       0.325  42.594   2.277  1.00 79.19           C  
ATOM   3761  CD  GLU B  18      -0.633  42.250   1.148  1.00 79.19           C  
ATOM   3762  OE1 GLU B  18      -1.119  43.188   0.462  1.00 79.19           O  
ATOM   3763  OE2 GLU B  18      -0.901  41.031   0.949  1.00 79.19           O  
ATOM   3764  N   THR B  19      -1.635  43.000   4.926  1.00 76.12           N  
ATOM   3765  CA  THR B  19      -3.006  43.312   5.324  1.00 76.12           C  
ATOM   3766  C   THR B  19      -3.982  42.344   4.664  1.00 76.12           C  
ATOM   3767  CB  THR B  19      -3.391  44.750   4.957  1.00 76.12           C  
ATOM   3768  O   THR B  19      -5.074  42.094   5.184  1.00 76.12           O  
ATOM   3769  CG2 THR B  19      -2.891  45.750   6.012  1.00 76.12           C  
ATOM   3770  OG1 THR B  19      -2.812  45.094   3.691  1.00 76.12           O  
ATOM   3771  N   LYS B  20      -3.455  41.812   3.684  1.00 76.31           N  
ATOM   3772  CA  LYS B  20      -4.348  40.938   2.926  1.00 76.31           C  
ATOM   3773  C   LYS B  20      -4.359  39.531   3.508  1.00 76.31           C  
ATOM   3774  CB  LYS B  20      -3.938  40.875   1.454  1.00 76.31           C  
ATOM   3775  O   LYS B  20      -5.191  38.688   3.129  1.00 76.31           O  
ATOM   3776  CG  LYS B  20      -4.156  42.188   0.712  1.00 76.31           C  
ATOM   3777  CD  LYS B  20      -3.768  42.062  -0.756  1.00 76.31           C  
ATOM   3778  CE  LYS B  20      -3.936  43.406  -1.488  1.00 76.31           C  
ATOM   3779  NZ  LYS B  20      -3.523  43.312  -2.920  1.00 76.31           N  
ATOM   3780  N   VAL B  21      -3.430  39.344   4.328  1.00 78.50           N  
ATOM   3781  CA  VAL B  21      -3.342  38.000   4.895  1.00 78.50           C  
ATOM   3782  C   VAL B  21      -4.535  37.750   5.812  1.00 78.50           C  
ATOM   3783  CB  VAL B  21      -2.020  37.812   5.668  1.00 78.50           C  
ATOM   3784  O   VAL B  21      -4.844  38.562   6.680  1.00 78.50           O  
ATOM   3785  CG1 VAL B  21      -2.006  36.438   6.367  1.00 78.50           C  
ATOM   3786  CG2 VAL B  21      -0.825  37.938   4.727  1.00 78.50           C  
ATOM   3787  N   THR B  22      -5.184  36.656   5.543  1.00 75.62           N  
ATOM   3788  CA  THR B  22      -6.336  36.312   6.367  1.00 75.62           C  
ATOM   3789  C   THR B  22      -6.004  35.188   7.320  1.00 75.62           C  
ATOM   3790  CB  THR B  22      -7.547  35.938   5.496  1.00 75.62           C  
ATOM   3791  O   THR B  22      -4.988  34.500   7.148  1.00 75.62           O  
ATOM   3792  CG2 THR B  22      -7.887  37.031   4.496  1.00 75.62           C  
ATOM   3793  OG1 THR B  22      -7.246  34.719   4.777  1.00 75.62           O  
ATOM   3794  N   GLU B  23      -6.863  35.219   8.367  1.00 78.38           N  
ATOM   3795  CA  GLU B  23      -6.691  34.125   9.344  1.00 78.38           C  
ATOM   3796  C   GLU B  23      -6.812  32.750   8.672  1.00 78.38           C  
ATOM   3797  CB  GLU B  23      -7.711  34.250  10.469  1.00 78.38           C  
ATOM   3798  O   GLU B  23      -6.105  31.828   9.039  1.00 78.38           O  
ATOM   3799  CG  GLU B  23      -7.469  35.438  11.391  1.00 78.38           C  
ATOM   3800  CD  GLU B  23      -8.477  35.531  12.523  1.00 78.38           C  
ATOM   3801  OE1 GLU B  23      -8.289  36.406  13.430  1.00 78.38           O  
ATOM   3802  OE2 GLU B  23      -9.453  34.750  12.516  1.00 78.38           O  
ATOM   3803  N   GLU B  24      -7.566  32.750   7.660  1.00 76.75           N  
ATOM   3804  CA  GLU B  24      -7.742  31.484   6.941  1.00 76.75           C  
ATOM   3805  C   GLU B  24      -6.469  31.094   6.191  1.00 76.75           C  
ATOM   3806  CB  GLU B  24      -8.922  31.578   5.969  1.00 76.75           C  
ATOM   3807  O   GLU B  24      -6.082  29.922   6.188  1.00 76.75           O  
ATOM   3808  CG  GLU B  24     -10.266  31.797   6.648  1.00 76.75           C  
ATOM   3809  CD  GLU B  24     -10.523  33.250   7.027  1.00 76.75           C  
ATOM   3810  OE1 GLU B  24     -11.477  33.500   7.797  1.00 76.75           O  
ATOM   3811  OE2 GLU B  24      -9.766  34.125   6.555  1.00 76.75           O  
ATOM   3812  N   LEU B  25      -5.941  32.125   5.652  1.00 75.00           N  
ATOM   3813  CA  LEU B  25      -4.699  31.859   4.930  1.00 75.00           C  
ATOM   3814  C   LEU B  25      -3.604  31.391   5.875  1.00 75.00           C  
ATOM   3815  CB  LEU B  25      -4.242  33.125   4.199  1.00 75.00           C  
ATOM   3816  O   LEU B  25      -2.855  30.469   5.547  1.00 75.00           O  
ATOM   3817  CG  LEU B  25      -3.137  32.969   3.158  1.00 75.00           C  
ATOM   3818  CD1 LEU B  25      -3.729  32.500   1.828  1.00 75.00           C  
ATOM   3819  CD2 LEU B  25      -2.352  34.250   2.986  1.00 75.00           C  
ATOM   3820  N   LEU B  26      -3.549  31.984   6.953  1.00 78.19           N  
ATOM   3821  CA  LEU B  26      -2.545  31.594   7.938  1.00 78.19           C  
ATOM   3822  C   LEU B  26      -2.832  30.203   8.477  1.00 78.19           C  
ATOM   3823  CB  LEU B  26      -2.504  32.594   9.094  1.00 78.19           C  
ATOM   3824  O   LEU B  26      -1.907  29.406   8.703  1.00 78.19           O  
ATOM   3825  CG  LEU B  26      -1.798  33.938   8.805  1.00 78.19           C  
ATOM   3826  CD1 LEU B  26      -1.967  34.875   9.992  1.00 78.19           C  
ATOM   3827  CD2 LEU B  26      -0.321  33.688   8.508  1.00 78.19           C  
ATOM   3828  N   PHE B  27      -4.094  29.938   8.594  1.00 78.94           N  
ATOM   3829  CA  PHE B  27      -4.461  28.609   9.102  1.00 78.94           C  
ATOM   3830  C   PHE B  27      -4.012  27.516   8.141  1.00 78.94           C  
ATOM   3831  CB  PHE B  27      -5.973  28.531   9.328  1.00 78.94           C  
ATOM   3832  O   PHE B  27      -3.418  26.531   8.555  1.00 78.94           O  
ATOM   3833  CG  PHE B  27      -6.410  27.250  10.008  1.00 78.94           C  
ATOM   3834  CD1 PHE B  27      -6.703  26.125   9.266  1.00 78.94           C  
ATOM   3835  CD2 PHE B  27      -6.531  27.203  11.391  1.00 78.94           C  
ATOM   3836  CE1 PHE B  27      -7.113  24.938   9.891  1.00 78.94           C  
ATOM   3837  CE2 PHE B  27      -6.938  26.031  12.023  1.00 78.94           C  
ATOM   3838  CZ  PHE B  27      -7.227  24.906  11.273  1.00 78.94           C  
ATOM   3839  N   GLU B  28      -4.207  27.828   6.887  1.00 73.69           N  
ATOM   3840  CA  GLU B  28      -3.779  26.859   5.875  1.00 73.69           C  
ATOM   3841  C   GLU B  28      -2.260  26.734   5.840  1.00 73.69           C  
ATOM   3842  CB  GLU B  28      -4.305  27.266   4.496  1.00 73.69           C  
ATOM   3843  O   GLU B  28      -1.726  25.625   5.699  1.00 73.69           O  
ATOM   3844  CG  GLU B  28      -5.727  26.781   4.215  1.00 73.69           C  
ATOM   3845  CD  GLU B  28      -6.164  27.016   2.779  1.00 73.69           C  
ATOM   3846  OE1 GLU B  28      -7.305  26.641   2.426  1.00 73.69           O  
ATOM   3847  OE2 GLU B  28      -5.355  27.578   1.999  1.00 73.69           O  
ATOM   3848  N   LEU B  29      -1.661  27.859   5.906  1.00 73.44           N  
ATOM   3849  CA  LEU B  29      -0.204  27.859   5.852  1.00 73.44           C  
ATOM   3850  C   LEU B  29       0.392  27.125   7.051  1.00 73.44           C  
ATOM   3851  CB  LEU B  29       0.318  29.312   5.812  1.00 73.44           C  
ATOM   3852  O   LEU B  29       1.268  26.281   6.887  1.00 73.44           O  
ATOM   3853  CG  LEU B  29       1.836  29.469   5.730  1.00 73.44           C  
ATOM   3854  CD1 LEU B  29       2.359  28.922   4.406  1.00 73.44           C  
ATOM   3855  CD2 LEU B  29       2.221  30.938   5.895  1.00 73.44           C  
ATOM   3856  N   PHE B  30      -0.099  27.438   8.258  1.00 77.19           N  
ATOM   3857  CA  PHE B  30       0.540  26.953   9.477  1.00 77.19           C  
ATOM   3858  C   PHE B  30       0.073  25.547   9.812  1.00 77.19           C  
ATOM   3859  CB  PHE B  30       0.245  27.906  10.648  1.00 77.19           C  
ATOM   3860  O   PHE B  30       0.732  24.828  10.570  1.00 77.19           O  
ATOM   3861  CG  PHE B  30       1.158  29.094  10.711  1.00 77.19           C  
ATOM   3862  CD1 PHE B  30       2.322  29.062  11.469  1.00 77.19           C  
ATOM   3863  CD2 PHE B  30       0.852  30.250  10.008  1.00 77.19           C  
ATOM   3864  CE1 PHE B  30       3.170  30.172  11.523  1.00 77.19           C  
ATOM   3865  CE2 PHE B  30       1.692  31.359  10.062  1.00 77.19           C  
ATOM   3866  CZ  PHE B  30       2.850  31.312  10.820  1.00 77.19           C  
ATOM   3867  N   HIS B  31      -1.037  25.250   9.227  1.00 76.62           N  
ATOM   3868  CA  HIS B  31      -1.514  23.891   9.445  1.00 76.62           C  
ATOM   3869  C   HIS B  31      -0.523  22.859   8.898  1.00 76.62           C  
ATOM   3870  CB  HIS B  31      -2.885  23.688   8.797  1.00 76.62           C  
ATOM   3871  O   HIS B  31      -0.508  21.703   9.344  1.00 76.62           O  
ATOM   3872  CG  HIS B  31      -3.684  22.578   9.406  1.00 76.62           C  
ATOM   3873  CD2 HIS B  31      -4.188  21.438   8.859  1.00 76.62           C  
ATOM   3874  ND1 HIS B  31      -4.051  22.562  10.734  1.00 76.62           N  
ATOM   3875  CE1 HIS B  31      -4.746  21.469  10.984  1.00 76.62           C  
ATOM   3876  NE2 HIS B  31      -4.844  20.766   9.867  1.00 76.62           N  
ATOM   3877  N   GLN B  32       0.390  23.344   8.086  1.00 67.44           N  
ATOM   3878  CA  GLN B  32       1.431  22.516   7.504  1.00 67.44           C  
ATOM   3879  C   GLN B  32       2.496  22.156   8.539  1.00 67.44           C  
ATOM   3880  CB  GLN B  32       2.074  23.203   6.305  1.00 67.44           C  
ATOM   3881  O   GLN B  32       3.189  21.156   8.406  1.00 67.44           O  
ATOM   3882  CG  GLN B  32       1.103  23.484   5.168  1.00 67.44           C  
ATOM   3883  CD  GLN B  32       1.800  23.938   3.898  1.00 67.44           C  
ATOM   3884  NE2 GLN B  32       1.024  24.172   2.844  1.00 67.44           N  
ATOM   3885  OE1 GLN B  32       3.025  24.094   3.867  1.00 67.44           O  
ATOM   3886  N   ALA B  33       2.662  23.016   9.469  1.00 67.06           N  
ATOM   3887  CA  ALA B  33       3.684  22.812  10.492  1.00 67.06           C  
ATOM   3888  C   ALA B  33       3.131  22.016  11.672  1.00 67.06           C  
ATOM   3889  CB  ALA B  33       4.223  24.172  10.969  1.00 67.06           C  
ATOM   3890  O   ALA B  33       3.887  21.594  12.547  1.00 67.06           O  
ATOM   3891  N   GLY B  34       1.848  21.859  11.867  1.00 66.12           N  
ATOM   3892  CA  GLY B  34       1.177  21.188  12.961  1.00 66.12           C  
ATOM   3893  C   GLY B  34      -0.287  21.562  13.094  1.00 66.12           C  
ATOM   3894  O   GLY B  34      -0.738  22.531  12.492  1.00 66.12           O  
ATOM   3895  N   PRO B  35      -0.986  20.703  13.758  1.00 70.75           N  
ATOM   3896  CA  PRO B  35      -2.395  21.062  13.938  1.00 70.75           C  
ATOM   3897  C   PRO B  35      -2.580  22.438  14.578  1.00 70.75           C  
ATOM   3898  CB  PRO B  35      -2.918  19.953  14.867  1.00 70.75           C  
ATOM   3899  O   PRO B  35      -2.068  22.688  15.672  1.00 70.75           O  
ATOM   3900  CG  PRO B  35      -1.784  18.984  14.984  1.00 70.75           C  
ATOM   3901  CD  PRO B  35      -0.549  19.625  14.422  1.00 70.75           C  
ATOM   3902  N   VAL B  36      -3.285  23.297  13.836  1.00 76.12           N  
ATOM   3903  CA  VAL B  36      -3.531  24.672  14.297  1.00 76.12           C  
ATOM   3904  C   VAL B  36      -4.898  24.750  14.969  1.00 76.12           C  
ATOM   3905  CB  VAL B  36      -3.447  25.688  13.141  1.00 76.12           C  
ATOM   3906  O   VAL B  36      -5.891  24.234  14.438  1.00 76.12           O  
ATOM   3907  CG1 VAL B  36      -3.791  27.094  13.633  1.00 76.12           C  
ATOM   3908  CG2 VAL B  36      -2.057  25.656  12.508  1.00 76.12           C  
ATOM   3909  N   ILE B  37      -4.887  25.234  16.281  1.00 74.25           N  
ATOM   3910  CA  ILE B  37      -6.129  25.406  17.031  1.00 74.25           C  
ATOM   3911  C   ILE B  37      -6.816  26.688  16.594  1.00 74.25           C  
ATOM   3912  CB  ILE B  37      -5.871  25.422  18.547  1.00 74.25           C  
ATOM   3913  O   ILE B  37      -8.031  26.719  16.375  1.00 74.25           O  
ATOM   3914  CG1 ILE B  37      -5.270  24.078  19.000  1.00 74.25           C  
ATOM   3915  CG2 ILE B  37      -7.164  25.734  19.312  1.00 74.25           C  
ATOM   3916  CD1 ILE B  37      -4.902  24.047  20.484  1.00 74.25           C  
ATOM   3917  N   LYS B  38      -6.062  27.734  16.578  1.00 77.69           N  
ATOM   3918  CA  LYS B  38      -6.625  29.047  16.312  1.00 77.69           C  
ATOM   3919  C   LYS B  38      -5.594  29.969  15.672  1.00 77.69           C  
ATOM   3920  CB  LYS B  38      -7.152  29.672  17.609  1.00 77.69           C  
ATOM   3921  O   LYS B  38      -4.402  29.875  15.969  1.00 77.69           O  
ATOM   3922  CG  LYS B  38      -7.887  30.984  17.406  1.00 77.69           C  
ATOM   3923  CD  LYS B  38      -8.391  31.547  18.734  1.00 77.69           C  
ATOM   3924  CE  LYS B  38      -9.148  32.844  18.531  1.00 77.69           C  
ATOM   3925  NZ  LYS B  38      -9.648  33.406  19.828  1.00 77.69           N  
ATOM   3926  N   VAL B  39      -6.039  30.516  14.570  1.00 81.50           N  
ATOM   3927  CA  VAL B  39      -5.293  31.656  14.055  1.00 81.50           C  
ATOM   3928  C   VAL B  39      -6.066  32.938  14.320  1.00 81.50           C  
ATOM   3929  CB  VAL B  39      -5.004  31.516  12.539  1.00 81.50           C  
ATOM   3930  O   VAL B  39      -7.277  33.000  14.094  1.00 81.50           O  
ATOM   3931  CG1 VAL B  39      -4.250  32.750  12.016  1.00 81.50           C  
ATOM   3932  CG2 VAL B  39      -4.215  30.234  12.273  1.00 81.50           C  
ATOM   3933  N   LYS B  40      -5.383  33.875  15.055  1.00 80.19           N  
ATOM   3934  CA  LYS B  40      -6.027  35.156  15.336  1.00 80.19           C  
ATOM   3935  C   LYS B  40      -5.207  36.312  14.781  1.00 80.19           C  
ATOM   3936  CB  LYS B  40      -6.246  35.312  16.844  1.00 80.19           C  
ATOM   3937  O   LYS B  40      -4.031  36.469  15.117  1.00 80.19           O  
ATOM   3938  CG  LYS B  40      -7.230  36.438  17.203  1.00 80.19           C  
ATOM   3939  CD  LYS B  40      -7.480  36.500  18.703  1.00 80.19           C  
ATOM   3940  CE  LYS B  40      -8.414  37.625  19.062  1.00 80.19           C  
ATOM   3941  NZ  LYS B  40      -8.695  37.656  20.531  1.00 80.19           N  
ATOM   3942  N   ILE B  41      -5.816  36.969  13.859  1.00 81.94           N  
ATOM   3943  CA  ILE B  41      -5.277  38.250  13.500  1.00 81.94           C  
ATOM   3944  C   ILE B  41      -6.012  39.344  14.281  1.00 81.94           C  
ATOM   3945  CB  ILE B  41      -5.387  38.531  11.984  1.00 81.94           C  
ATOM   3946  O   ILE B  41      -7.184  39.625  14.023  1.00 81.94           O  
ATOM   3947  CG1 ILE B  41      -4.598  37.469  11.203  1.00 81.94           C  
ATOM   3948  CG2 ILE B  41      -4.898  39.938  11.648  1.00 81.94           C  
ATOM   3949  CD1 ILE B  41      -4.727  37.594   9.688  1.00 81.94           C  
ATOM   3950  N   PRO B  42      -5.316  39.812  15.297  1.00 79.50           N  
ATOM   3951  CA  PRO B  42      -5.980  40.875  16.062  1.00 79.50           C  
ATOM   3952  C   PRO B  42      -6.355  42.062  15.219  1.00 79.50           C  
ATOM   3953  CB  PRO B  42      -4.938  41.250  17.125  1.00 79.50           C  
ATOM   3954  O   PRO B  42      -5.797  42.281  14.133  1.00 79.50           O  
ATOM   3955  CG  PRO B  42      -3.814  40.281  16.906  1.00 79.50           C  
ATOM   3956  CD  PRO B  42      -4.051  39.562  15.625  1.00 79.50           C  
ATOM   3957  N   LYS B  43      -7.348  42.719  15.570  1.00 77.44           N  
ATOM   3958  CA  LYS B  43      -7.770  43.969  14.953  1.00 77.44           C  
ATOM   3959  C   LYS B  43      -7.359  45.156  15.797  1.00 77.44           C  
ATOM   3960  CB  LYS B  43      -9.281  43.969  14.727  1.00 77.44           C  
ATOM   3961  O   LYS B  43      -7.281  45.062  17.031  1.00 77.44           O  
ATOM   3962  CG  LYS B  43      -9.766  42.938  13.734  1.00 77.44           C  
ATOM   3963  CD  LYS B  43     -11.273  43.000  13.531  1.00 77.44           C  
ATOM   3964  CE  LYS B  43     -11.766  41.969  12.539  1.00 77.44           C  
ATOM   3965  NZ  LYS B  43     -13.242  42.062  12.320  1.00 77.44           N  
ATOM   3966  N   ASP B  44      -6.902  46.156  15.109  1.00 71.44           N  
ATOM   3967  CA  ASP B  44      -6.566  47.375  15.836  1.00 71.44           C  
ATOM   3968  C   ASP B  44      -7.828  48.094  16.312  1.00 71.44           C  
ATOM   3969  CB  ASP B  44      -5.734  48.312  14.961  1.00 71.44           C  
ATOM   3970  O   ASP B  44      -8.938  47.594  16.125  1.00 71.44           O  
ATOM   3971  CG  ASP B  44      -6.500  48.844  13.758  1.00 71.44           C  
ATOM   3972  OD1 ASP B  44      -7.742  48.688  13.711  1.00 71.44           O  
ATOM   3973  OD2 ASP B  44      -5.859  49.406  12.852  1.00 71.44           O  
ATOM   3974  N   LYS B  45      -7.688  49.156  17.047  1.00 73.62           N  
ATOM   3975  CA  LYS B  45      -8.781  49.938  17.641  1.00 73.62           C  
ATOM   3976  C   LYS B  45      -9.789  50.375  16.562  1.00 73.62           C  
ATOM   3977  CB  LYS B  45      -8.234  51.188  18.359  1.00 73.62           C  
ATOM   3978  O   LYS B  45     -10.977  50.531  16.859  1.00 73.62           O  
ATOM   3979  CG  LYS B  45      -7.426  50.875  19.594  1.00 73.62           C  
ATOM   3980  CD  LYS B  45      -6.973  52.125  20.312  1.00 73.62           C  
ATOM   3981  CE  LYS B  45      -6.133  51.812  21.547  1.00 73.62           C  
ATOM   3982  NZ  LYS B  45      -5.652  53.062  22.219  1.00 73.62           N  
ATOM   3983  N   ASP B  46      -9.344  50.500  15.266  1.00 75.75           N  
ATOM   3984  CA  ASP B  46     -10.219  50.906  14.172  1.00 75.75           C  
ATOM   3985  C   ASP B  46     -10.836  49.688  13.477  1.00 75.75           C  
ATOM   3986  CB  ASP B  46      -9.453  51.750  13.156  1.00 75.75           C  
ATOM   3987  O   ASP B  46     -11.562  49.844  12.492  1.00 75.75           O  
ATOM   3988  CG  ASP B  46      -8.906  53.031  13.750  1.00 75.75           C  
ATOM   3989  OD1 ASP B  46      -9.594  53.656  14.586  1.00 75.75           O  
ATOM   3990  OD2 ASP B  46      -7.781  53.438  13.375  1.00 75.75           O  
ATOM   3991  N   GLY B  47     -10.477  48.531  13.938  1.00 72.62           N  
ATOM   3992  CA  GLY B  47     -11.047  47.312  13.414  1.00 72.62           C  
ATOM   3993  C   GLY B  47     -10.250  46.719  12.258  1.00 72.62           C  
ATOM   3994  O   GLY B  47     -10.703  45.781  11.609  1.00 72.62           O  
ATOM   3995  N   LYS B  48      -9.289  47.344  11.953  1.00 74.31           N  
ATOM   3996  CA  LYS B  48      -8.438  46.844  10.875  1.00 74.31           C  
ATOM   3997  C   LYS B  48      -7.535  45.688  11.359  1.00 74.31           C  
ATOM   3998  CB  LYS B  48      -7.590  47.969  10.289  1.00 74.31           C  
ATOM   3999  O   LYS B  48      -6.965  45.781  12.453  1.00 74.31           O  
ATOM   4000  CG  LYS B  48      -8.367  48.938   9.422  1.00 74.31           C  
ATOM   4001  CD  LYS B  48      -7.461  50.000   8.812  1.00 74.31           C  
ATOM   4002  CE  LYS B  48      -8.250  51.031   8.008  1.00 74.31           C  
ATOM   4003  NZ  LYS B  48      -7.375  52.094   7.477  1.00 74.31           N  
ATOM   4004  N   PRO B  49      -7.492  44.719  10.609  1.00 77.88           N  
ATOM   4005  CA  PRO B  49      -6.617  43.625  11.039  1.00 77.88           C  
ATOM   4006  C   PRO B  49      -5.168  44.062  11.219  1.00 77.88           C  
ATOM   4007  CB  PRO B  49      -6.742  42.594   9.906  1.00 77.88           C  
ATOM   4008  O   PRO B  49      -4.637  44.812  10.391  1.00 77.88           O  
ATOM   4009  CG  PRO B  49      -7.398  43.344   8.789  1.00 77.88           C  
ATOM   4010  CD  PRO B  49      -7.977  44.625   9.344  1.00 77.88           C  
ATOM   4011  N   LYS B  50      -4.711  43.625  12.445  1.00 79.56           N  
ATOM   4012  CA  LYS B  50      -3.291  43.906  12.672  1.00 79.56           C  
ATOM   4013  C   LYS B  50      -2.422  43.031  11.773  1.00 79.56           C  
ATOM   4014  CB  LYS B  50      -2.932  43.656  14.141  1.00 79.56           C  
ATOM   4015  O   LYS B  50      -2.904  42.031  11.195  1.00 79.56           O  
ATOM   4016  CG  LYS B  50      -3.562  44.656  15.102  1.00 79.56           C  
ATOM   4017  CD  LYS B  50      -3.033  44.500  16.516  1.00 79.56           C  
ATOM   4018  CE  LYS B  50      -3.594  45.562  17.453  1.00 79.56           C  
ATOM   4019  NZ  LYS B  50      -3.074  45.375  18.844  1.00 79.56           N  
ATOM   4020  N   GLN B  51      -1.299  43.594  11.523  1.00 80.69           N  
ATOM   4021  CA  GLN B  51      -0.387  42.938  10.602  1.00 80.69           C  
ATOM   4022  C   GLN B  51       0.364  41.812  11.289  1.00 80.69           C  
ATOM   4023  CB  GLN B  51       0.605  43.938  10.008  1.00 80.69           C  
ATOM   4024  O   GLN B  51       1.554  41.594  11.047  1.00 80.69           O  
ATOM   4025  CG  GLN B  51      -0.043  45.000   9.125  1.00 80.69           C  
ATOM   4026  CD  GLN B  51       0.972  45.906   8.453  1.00 80.69           C  
ATOM   4027  NE2 GLN B  51       0.502  46.750   7.543  1.00 80.69           N  
ATOM   4028  OE1 GLN B  51       2.168  45.844   8.758  1.00 80.69           O  
ATOM   4029  N   PHE B  52      -0.163  41.375  12.289  1.00 83.62           N  
ATOM   4030  CA  PHE B  52       0.387  40.188  12.938  1.00 83.62           C  
ATOM   4031  C   PHE B  52      -0.727  39.250  13.375  1.00 83.62           C  
ATOM   4032  CB  PHE B  52       1.247  40.594  14.141  1.00 83.62           C  
ATOM   4033  O   PHE B  52      -1.893  39.656  13.445  1.00 83.62           O  
ATOM   4034  CG  PHE B  52       0.471  41.250  15.258  1.00 83.62           C  
ATOM   4035  CD1 PHE B  52       0.372  42.625  15.328  1.00 83.62           C  
ATOM   4036  CD2 PHE B  52      -0.159  40.469  16.219  1.00 83.62           C  
ATOM   4037  CE1 PHE B  52      -0.345  43.250  16.359  1.00 83.62           C  
ATOM   4038  CE2 PHE B  52      -0.878  41.094  17.250  1.00 83.62           C  
ATOM   4039  CZ  PHE B  52      -0.969  42.469  17.312  1.00 83.62           C  
ATOM   4040  N   ALA B  53      -0.428  38.094  13.422  1.00 85.12           N  
ATOM   4041  CA  ALA B  53      -1.384  37.062  13.828  1.00 85.12           C  
ATOM   4042  C   ALA B  53      -0.795  36.156  14.914  1.00 85.12           C  
ATOM   4043  CB  ALA B  53      -1.811  36.219  12.625  1.00 85.12           C  
ATOM   4044  O   ALA B  53       0.414  36.188  15.156  1.00 85.12           O  
ATOM   4045  N   PHE B  54      -1.657  35.656  15.664  1.00 83.19           N  
ATOM   4046  CA  PHE B  54      -1.295  34.594  16.594  1.00 83.19           C  
ATOM   4047  C   PHE B  54      -1.812  33.250  16.109  1.00 83.19           C  
ATOM   4048  CB  PHE B  54      -1.844  34.906  18.000  1.00 83.19           C  
ATOM   4049  O   PHE B  54      -2.990  33.125  15.766  1.00 83.19           O  
ATOM   4050  CG  PHE B  54      -1.245  36.125  18.641  1.00 83.19           C  
ATOM   4051  CD1 PHE B  54       0.013  36.062  19.219  1.00 83.19           C  
ATOM   4052  CD2 PHE B  54      -1.940  37.344  18.656  1.00 83.19           C  
ATOM   4053  CE1 PHE B  54       0.570  37.219  19.812  1.00 83.19           C  
ATOM   4054  CE2 PHE B  54      -1.391  38.469  19.234  1.00 83.19           C  
ATOM   4055  CZ  PHE B  54      -0.136  38.406  19.828  1.00 83.19           C  
ATOM   4056  N   VAL B  55      -0.880  32.438  15.844  1.00 83.62           N  
ATOM   4057  CA  VAL B  55      -1.228  31.078  15.453  1.00 83.62           C  
ATOM   4058  C   VAL B  55      -1.032  30.141  16.641  1.00 83.62           C  
ATOM   4059  CB  VAL B  55      -0.386  30.594  14.250  1.00 83.62           C  
ATOM   4060  O   VAL B  55       0.089  29.969  17.125  1.00 83.62           O  
ATOM   4061  CG1 VAL B  55      -0.755  29.172  13.875  1.00 83.62           C  
ATOM   4062  CG2 VAL B  55      -0.577  31.531  13.062  1.00 83.62           C  
ATOM   4063  N   ASN B  56      -2.189  29.688  17.125  1.00 81.00           N  
ATOM   4064  CA  ASN B  56      -2.191  28.766  18.250  1.00 81.00           C  
ATOM   4065  C   ASN B  56      -2.246  27.312  17.781  1.00 81.00           C  
ATOM   4066  CB  ASN B  56      -3.361  29.062  19.188  1.00 81.00           C  
ATOM   4067  O   ASN B  56      -3.195  26.906  17.109  1.00 81.00           O  
ATOM   4068  CG  ASN B  56      -3.217  28.391  20.531  1.00 81.00           C  
ATOM   4069  ND2 ASN B  56      -3.359  29.156  21.609  1.00 81.00           N  
ATOM   4070  OD1 ASN B  56      -2.980  27.188  20.609  1.00 81.00           O  
ATOM   4071  N   PHE B  57      -1.140  26.594  18.047  1.00 79.25           N  
ATOM   4072  CA  PHE B  57      -1.049  25.188  17.703  1.00 79.25           C  
ATOM   4073  C   PHE B  57      -1.610  24.312  18.828  1.00 79.25           C  
ATOM   4074  CB  PHE B  57       0.404  24.797  17.422  1.00 79.25           C  
ATOM   4075  O   PHE B  57      -1.698  24.750  19.969  1.00 79.25           O  
ATOM   4076  CG  PHE B  57       0.927  25.328  16.109  1.00 79.25           C  
ATOM   4077  CD1 PHE B  57       0.764  24.594  14.938  1.00 79.25           C  
ATOM   4078  CD2 PHE B  57       1.582  26.547  16.062  1.00 79.25           C  
ATOM   4079  CE1 PHE B  57       1.247  25.078  13.727  1.00 79.25           C  
ATOM   4080  CE2 PHE B  57       2.066  27.047  14.852  1.00 79.25           C  
ATOM   4081  CZ  PHE B  57       1.899  26.312  13.688  1.00 79.25           C  
ATOM   4082  N   LYS B  58      -2.072  23.109  18.328  1.00 74.62           N  
ATOM   4083  CA  LYS B  58      -2.562  22.156  19.328  1.00 74.62           C  
ATOM   4084  C   LYS B  58      -1.436  21.672  20.234  1.00 74.62           C  
ATOM   4085  CB  LYS B  58      -3.213  20.953  18.625  1.00 74.62           C  
ATOM   4086  O   LYS B  58      -1.646  21.469  21.438  1.00 74.62           O  
ATOM   4087  CG  LYS B  58      -3.914  19.984  19.578  1.00 74.62           C  
ATOM   4088  CD  LYS B  58      -4.613  18.875  18.828  1.00 74.62           C  
ATOM   4089  CE  LYS B  58      -5.309  17.906  19.766  1.00 74.62           C  
ATOM   4090  NZ  LYS B  58      -6.020  16.812  19.031  1.00 74.62           N  
ATOM   4091  N   HIS B  59      -0.250  21.594  19.641  1.00 73.75           N  
ATOM   4092  CA  HIS B  59       0.889  21.047  20.375  1.00 73.75           C  
ATOM   4093  C   HIS B  59       2.033  22.062  20.438  1.00 73.75           C  
ATOM   4094  CB  HIS B  59       1.369  19.750  19.750  1.00 73.75           C  
ATOM   4095  O   HIS B  59       2.326  22.734  19.438  1.00 73.75           O  
ATOM   4096  CG  HIS B  59       0.300  18.703  19.625  1.00 73.75           C  
ATOM   4097  CD2 HIS B  59      -0.260  18.125  18.531  1.00 73.75           C  
ATOM   4098  ND1 HIS B  59      -0.321  18.156  20.719  1.00 73.75           N  
ATOM   4099  CE1 HIS B  59      -1.218  17.266  20.312  1.00 73.75           C  
ATOM   4100  NE2 HIS B  59      -1.201  17.234  18.984  1.00 73.75           N  
ATOM   4101  N   GLU B  60       2.631  22.062  21.469  1.00 72.38           N  
ATOM   4102  CA  GLU B  60       3.723  23.016  21.703  1.00 72.38           C  
ATOM   4103  C   GLU B  60       4.902  22.734  20.781  1.00 72.38           C  
ATOM   4104  CB  GLU B  60       4.176  22.953  23.172  1.00 72.38           C  
ATOM   4105  O   GLU B  60       5.586  23.656  20.344  1.00 72.38           O  
ATOM   4106  CG  GLU B  60       5.004  24.141  23.609  1.00 72.38           C  
ATOM   4107  CD  GLU B  60       5.445  24.078  25.062  1.00 72.38           C  
ATOM   4108  OE1 GLU B  60       6.387  24.812  25.438  1.00 72.38           O  
ATOM   4109  OE2 GLU B  60       4.848  23.281  25.812  1.00 72.38           O  
ATOM   4110  N   VAL B  61       5.090  21.484  20.438  1.00 72.81           N  
ATOM   4111  CA  VAL B  61       6.258  21.109  19.641  1.00 72.81           C  
ATOM   4112  C   VAL B  61       6.094  21.641  18.219  1.00 72.81           C  
ATOM   4113  CB  VAL B  61       6.473  19.578  19.625  1.00 72.81           C  
ATOM   4114  O   VAL B  61       7.082  21.875  17.531  1.00 72.81           O  
ATOM   4115  CG1 VAL B  61       5.277  18.859  20.250  1.00 72.81           C  
ATOM   4116  CG2 VAL B  61       6.715  19.094  18.203  1.00 72.81           C  
ATOM   4117  N   SER B  62       4.945  21.922  17.844  1.00 74.94           N  
ATOM   4118  CA  SER B  62       4.680  22.453  16.516  1.00 74.94           C  
ATOM   4119  C   SER B  62       5.164  23.891  16.375  1.00 74.94           C  
ATOM   4120  CB  SER B  62       3.186  22.375  16.188  1.00 74.94           C  
ATOM   4121  O   SER B  62       5.434  24.344  15.258  1.00 74.94           O  
ATOM   4122  OG  SER B  62       2.715  21.031  16.312  1.00 74.94           O  
ATOM   4123  N   VAL B  63       5.234  24.516  17.453  1.00 78.12           N  
ATOM   4124  CA  VAL B  63       5.488  25.953  17.469  1.00 78.12           C  
ATOM   4125  C   VAL B  63       6.918  26.234  17.016  1.00 78.12           C  
ATOM   4126  CB  VAL B  63       5.238  26.562  18.859  1.00 78.12           C  
ATOM   4127  O   VAL B  63       7.141  26.969  16.047  1.00 78.12           O  
ATOM   4128  CG1 VAL B  63       5.773  28.000  18.922  1.00 78.12           C  
ATOM   4129  CG2 VAL B  63       3.752  26.531  19.203  1.00 78.12           C  
ATOM   4130  N   PRO B  64       7.961  25.609  17.703  1.00 73.94           N  
ATOM   4131  CA  PRO B  64       9.312  25.859  17.188  1.00 73.94           C  
ATOM   4132  C   PRO B  64       9.523  25.281  15.797  1.00 73.94           C  
ATOM   4133  CB  PRO B  64      10.203  25.141  18.219  1.00 73.94           C  
ATOM   4134  O   PRO B  64      10.258  25.859  14.992  1.00 73.94           O  
ATOM   4135  CG  PRO B  64       9.250  24.500  19.172  1.00 73.94           C  
ATOM   4136  CD  PRO B  64       7.855  24.906  18.797  1.00 73.94           C  
ATOM   4137  N   TYR B  65       8.898  24.234  15.406  1.00 76.31           N  
ATOM   4138  CA  TYR B  65       8.977  23.656  14.070  1.00 76.31           C  
ATOM   4139  C   TYR B  65       8.414  24.609  13.031  1.00 76.31           C  
ATOM   4140  CB  TYR B  65       8.227  22.312  14.016  1.00 76.31           C  
ATOM   4141  O   TYR B  65       9.039  24.844  11.992  1.00 76.31           O  
ATOM   4142  CG  TYR B  65       8.344  21.609  12.688  1.00 76.31           C  
ATOM   4143  CD1 TYR B  65       7.242  21.484  11.844  1.00 76.31           C  
ATOM   4144  CD2 TYR B  65       9.555  21.078  12.266  1.00 76.31           C  
ATOM   4145  CE1 TYR B  65       7.344  20.828  10.625  1.00 76.31           C  
ATOM   4146  CE2 TYR B  65       9.672  20.422  11.047  1.00 76.31           C  
ATOM   4147  OH  TYR B  65       8.664  19.656   9.016  1.00 76.31           O  
ATOM   4148  CZ  TYR B  65       8.562  20.297  10.227  1.00 76.31           C  
ATOM   4149  N   ALA B  66       7.219  25.109  13.336  1.00 74.12           N  
ATOM   4150  CA  ALA B  66       6.586  26.062  12.430  1.00 74.12           C  
ATOM   4151  C   ALA B  66       7.441  27.312  12.273  1.00 74.12           C  
ATOM   4152  CB  ALA B  66       5.195  26.438  12.938  1.00 74.12           C  
ATOM   4153  O   ALA B  66       7.551  27.859  11.172  1.00 74.12           O  
ATOM   4154  N   MET B  67       7.930  27.766  13.383  1.00 77.62           N  
ATOM   4155  CA  MET B  67       8.781  28.953  13.352  1.00 77.62           C  
ATOM   4156  C   MET B  67       9.969  28.750  12.422  1.00 77.62           C  
ATOM   4157  CB  MET B  67       9.273  29.297  14.758  1.00 77.62           C  
ATOM   4158  O   MET B  67      10.266  29.594  11.578  1.00 77.62           O  
ATOM   4159  CG  MET B  67      10.102  30.578  14.820  1.00 77.62           C  
ATOM   4160  SD  MET B  67       9.062  32.094  14.844  1.00 77.62           S  
ATOM   4161  CE  MET B  67       8.609  32.125  16.594  1.00 77.62           C  
ATOM   4162  N   ASN B  68      10.562  27.578  12.547  1.00 73.88           N  
ATOM   4163  CA  ASN B  68      11.750  27.297  11.742  1.00 73.88           C  
ATOM   4164  C   ASN B  68      11.391  27.016  10.289  1.00 73.88           C  
ATOM   4165  CB  ASN B  68      12.531  26.125  12.336  1.00 73.88           C  
ATOM   4166  O   ASN B  68      12.141  27.391   9.383  1.00 73.88           O  
ATOM   4167  CG  ASN B  68      13.375  26.516  13.531  1.00 73.88           C  
ATOM   4168  ND2 ASN B  68      13.781  25.531  14.328  1.00 73.88           N  
ATOM   4169  OD1 ASN B  68      13.664  27.703  13.734  1.00 73.88           O  
ATOM   4170  N   LEU B  69      10.227  26.484  10.016  1.00 70.88           N  
ATOM   4171  CA  LEU B  69       9.797  26.078   8.680  1.00 70.88           C  
ATOM   4172  C   LEU B  69       9.242  27.281   7.910  1.00 70.88           C  
ATOM   4173  CB  LEU B  69       8.734  24.984   8.766  1.00 70.88           C  
ATOM   4174  O   LEU B  69       9.484  27.406   6.707  1.00 70.88           O  
ATOM   4175  CG  LEU B  69       8.430  24.234   7.469  1.00 70.88           C  
ATOM   4176  CD1 LEU B  69       9.492  23.172   7.195  1.00 70.88           C  
ATOM   4177  CD2 LEU B  69       7.043  23.594   7.535  1.00 70.88           C  
ATOM   4178  N   LEU B  70       8.461  28.031   8.648  1.00 73.44           N  
ATOM   4179  CA  LEU B  70       7.625  28.984   7.918  1.00 73.44           C  
ATOM   4180  C   LEU B  70       8.133  30.406   8.102  1.00 73.44           C  
ATOM   4181  CB  LEU B  70       6.172  28.875   8.391  1.00 73.44           C  
ATOM   4182  O   LEU B  70       7.684  31.328   7.398  1.00 73.44           O  
ATOM   4183  CG  LEU B  70       5.461  27.562   8.109  1.00 73.44           C  
ATOM   4184  CD1 LEU B  70       4.113  27.516   8.828  1.00 73.44           C  
ATOM   4185  CD2 LEU B  70       5.281  27.344   6.609  1.00 73.44           C  
ATOM   4186  N   ASN B  71       9.094  30.531   9.062  1.00 75.56           N  
ATOM   4187  CA  ASN B  71       9.555  31.906   9.281  1.00 75.56           C  
ATOM   4188  C   ASN B  71      10.203  32.469   8.031  1.00 75.56           C  
ATOM   4189  CB  ASN B  71      10.523  31.953  10.461  1.00 75.56           C  
ATOM   4190  O   ASN B  71      11.062  31.828   7.418  1.00 75.56           O  
ATOM   4191  CG  ASN B  71      10.695  33.375  11.008  1.00 75.56           C  
ATOM   4192  ND2 ASN B  71      11.789  33.594  11.727  1.00 75.56           N  
ATOM   4193  OD1 ASN B  71       9.859  34.250  10.781  1.00 75.56           O  
ATOM   4194  N   GLY B  72       9.773  33.656   7.641  1.00 74.62           N  
ATOM   4195  CA  GLY B  72      10.328  34.344   6.496  1.00 74.62           C  
ATOM   4196  C   GLY B  72       9.625  34.031   5.195  1.00 74.62           C  
ATOM   4197  O   GLY B  72       9.945  34.594   4.148  1.00 74.62           O  
ATOM   4198  N   ILE B  73       8.703  33.062   5.242  1.00 74.81           N  
ATOM   4199  CA  ILE B  73       7.930  32.781   4.035  1.00 74.81           C  
ATOM   4200  C   ILE B  73       7.145  34.000   3.611  1.00 74.81           C  
ATOM   4201  CB  ILE B  73       6.973  31.578   4.254  1.00 74.81           C  
ATOM   4202  O   ILE B  73       6.625  34.750   4.457  1.00 74.81           O  
ATOM   4203  CG1 ILE B  73       7.750  30.266   4.223  1.00 74.81           C  
ATOM   4204  CG2 ILE B  73       5.855  31.594   3.207  1.00 74.81           C  
ATOM   4205  CD1 ILE B  73       6.875  29.031   4.395  1.00 74.81           C  
ATOM   4206  N   LYS B  74       7.129  34.219   2.373  1.00 68.88           N  
ATOM   4207  CA  LYS B  74       6.469  35.406   1.876  1.00 68.88           C  
ATOM   4208  C   LYS B  74       4.992  35.156   1.592  1.00 68.88           C  
ATOM   4209  CB  LYS B  74       7.164  35.938   0.613  1.00 68.88           C  
ATOM   4210  O   LYS B  74       4.648  34.219   0.879  1.00 68.88           O  
ATOM   4211  CG  LYS B  74       8.555  36.500   0.861  1.00 68.88           C  
ATOM   4212  CD  LYS B  74       9.164  37.062  -0.421  1.00 68.88           C  
ATOM   4213  CE  LYS B  74      10.562  37.594  -0.180  1.00 68.88           C  
ATOM   4214  NZ  LYS B  74      11.164  38.156  -1.431  1.00 68.88           N  
ATOM   4215  N   LEU B  75       4.207  35.844   2.314  1.00 72.06           N  
ATOM   4216  CA  LEU B  75       2.779  35.938   2.027  1.00 72.06           C  
ATOM   4217  C   LEU B  75       2.428  37.281   1.441  1.00 72.06           C  
ATOM   4218  CB  LEU B  75       1.961  35.688   3.299  1.00 72.06           C  
ATOM   4219  O   LEU B  75       2.646  38.312   2.080  1.00 72.06           O  
ATOM   4220  CG  LEU B  75       1.948  34.250   3.826  1.00 72.06           C  
ATOM   4221  CD1 LEU B  75       1.388  34.219   5.246  1.00 72.06           C  
ATOM   4222  CD2 LEU B  75       1.140  33.344   2.902  1.00 72.06           C  
ATOM   4223  N   TYR B  76       1.979  37.281   0.284  1.00 73.44           N  
ATOM   4224  CA  TYR B  76       1.702  38.469  -0.471  1.00 73.44           C  
ATOM   4225  C   TYR B  76       2.938  39.375  -0.542  1.00 73.44           C  
ATOM   4226  CB  TYR B  76       0.539  39.250   0.160  1.00 73.44           C  
ATOM   4227  O   TYR B  76       2.854  40.594  -0.308  1.00 73.44           O  
ATOM   4228  CG  TYR B  76      -0.784  38.531   0.080  1.00 73.44           C  
ATOM   4229  CD1 TYR B  76      -1.461  38.406  -1.131  1.00 73.44           C  
ATOM   4230  CD2 TYR B  76      -1.358  37.969   1.215  1.00 73.44           C  
ATOM   4231  CE1 TYR B  76      -2.682  37.750  -1.209  1.00 73.44           C  
ATOM   4232  CE2 TYR B  76      -2.576  37.312   1.149  1.00 73.44           C  
ATOM   4233  OH  TYR B  76      -4.438  36.531  -0.137  1.00 73.44           O  
ATOM   4234  CZ  TYR B  76      -3.229  37.188  -0.065  1.00 73.44           C  
ATOM   4235  N   GLY B  77       4.047  38.719  -0.776  1.00 72.12           N  
ATOM   4236  CA  GLY B  77       5.289  39.438  -1.005  1.00 72.12           C  
ATOM   4237  C   GLY B  77       5.996  39.812   0.278  1.00 72.12           C  
ATOM   4238  O   GLY B  77       7.105  40.344   0.243  1.00 72.12           O  
ATOM   4239  N   ARG B  78       5.312  39.781   1.310  1.00 76.75           N  
ATOM   4240  CA  ARG B  78       5.895  40.188   2.590  1.00 76.75           C  
ATOM   4241  C   ARG B  78       6.301  38.969   3.402  1.00 76.75           C  
ATOM   4242  CB  ARG B  78       4.910  41.031   3.391  1.00 76.75           C  
ATOM   4243  O   ARG B  78       5.484  38.062   3.635  1.00 76.75           O  
ATOM   4244  CG  ARG B  78       5.492  42.344   3.875  1.00 76.75           C  
ATOM   4245  CD  ARG B  78       4.473  43.156   4.660  1.00 76.75           C  
ATOM   4246  NE  ARG B  78       4.953  44.531   4.938  1.00 76.75           N  
ATOM   4247  NH1 ARG B  78       3.004  45.219   5.953  1.00 76.75           N  
ATOM   4248  NH2 ARG B  78       4.785  46.656   5.746  1.00 76.75           N  
ATOM   4249  CZ  ARG B  78       4.246  45.469   5.543  1.00 76.75           C  
ATOM   4250  N   PRO B  79       7.625  38.938   3.600  1.00 78.69           N  
ATOM   4251  CA  PRO B  79       8.031  37.781   4.438  1.00 78.69           C  
ATOM   4252  C   PRO B  79       7.414  37.844   5.836  1.00 78.69           C  
ATOM   4253  CB  PRO B  79       9.555  37.938   4.512  1.00 78.69           C  
ATOM   4254  O   PRO B  79       7.543  38.844   6.535  1.00 78.69           O  
ATOM   4255  CG  PRO B  79       9.812  39.375   4.176  1.00 78.69           C  
ATOM   4256  CD  PRO B  79       8.648  39.906   3.391  1.00 78.69           C  
ATOM   4257  N   ILE B  80       6.797  36.688   6.148  1.00 79.56           N  
ATOM   4258  CA  ILE B  80       6.211  36.688   7.484  1.00 79.56           C  
ATOM   4259  C   ILE B  80       7.305  36.469   8.531  1.00 79.56           C  
ATOM   4260  CB  ILE B  80       5.121  35.594   7.629  1.00 79.56           C  
ATOM   4261  O   ILE B  80       8.312  35.812   8.258  1.00 79.56           O  
ATOM   4262  CG1 ILE B  80       5.699  34.219   7.297  1.00 79.56           C  
ATOM   4263  CG2 ILE B  80       3.916  35.906   6.738  1.00 79.56           C  
ATOM   4264  CD1 ILE B  80       4.738  33.062   7.562  1.00 79.56           C  
ATOM   4265  N   LYS B  81       7.160  37.250   9.617  1.00 79.62           N  
ATOM   4266  CA  LYS B  81       8.055  37.125  10.766  1.00 79.62           C  
ATOM   4267  C   LYS B  81       7.387  36.344  11.891  1.00 79.62           C  
ATOM   4268  CB  LYS B  81       8.484  38.500  11.266  1.00 79.62           C  
ATOM   4269  O   LYS B  81       6.426  36.812  12.500  1.00 79.62           O  
ATOM   4270  CG  LYS B  81       9.555  39.156  10.414  1.00 79.62           C  
ATOM   4271  CD  LYS B  81      10.039  40.469  11.039  1.00 79.62           C  
ATOM   4272  CE  LYS B  81      11.078  41.156  10.164  1.00 79.62           C  
ATOM   4273  NZ  LYS B  81      11.516  42.469  10.742  1.00 79.62           N  
ATOM   4274  N   ILE B  82       7.902  35.125  12.016  1.00 80.62           N  
ATOM   4275  CA  ILE B  82       7.301  34.281  13.039  1.00 80.62           C  
ATOM   4276  C   ILE B  82       8.117  34.375  14.328  1.00 80.62           C  
ATOM   4277  CB  ILE B  82       7.195  32.812  12.562  1.00 80.62           C  
ATOM   4278  O   ILE B  82       9.352  34.312  14.289  1.00 80.62           O  
ATOM   4279  CG1 ILE B  82       6.422  32.719  11.242  1.00 80.62           C  
ATOM   4280  CG2 ILE B  82       6.539  31.938  13.641  1.00 80.62           C  
ATOM   4281  CD1 ILE B  82       6.336  31.328  10.656  1.00 80.62           C  
ATOM   4282  N   GLN B  83       7.430  34.719  15.414  1.00 79.25           N  
ATOM   4283  CA  GLN B  83       8.039  34.781  16.734  1.00 79.25           C  
ATOM   4284  C   GLN B  83       7.230  33.938  17.734  1.00 79.25           C  
ATOM   4285  CB  GLN B  83       8.164  36.219  17.219  1.00 79.25           C  
ATOM   4286  O   GLN B  83       6.043  33.688  17.531  1.00 79.25           O  
ATOM   4287  CG  GLN B  83       9.062  37.062  16.344  1.00 79.25           C  
ATOM   4288  CD  GLN B  83       9.125  38.531  16.812  1.00 79.25           C  
ATOM   4289  NE2 GLN B  83       9.938  39.344  16.125  1.00 79.25           N  
ATOM   4290  OE1 GLN B  83       8.438  38.906  17.766  1.00 79.25           O  
ATOM   4291  N   PHE B  84       7.961  33.469  18.609  1.00 78.94           N  
ATOM   4292  CA  PHE B  84       7.242  32.875  19.734  1.00 78.94           C  
ATOM   4293  C   PHE B  84       6.387  33.906  20.438  1.00 78.94           C  
ATOM   4294  CB  PHE B  84       8.219  32.250  20.734  1.00 78.94           C  
ATOM   4295  O   PHE B  84       6.781  35.062  20.547  1.00 78.94           O  
ATOM   4296  CG  PHE B  84       9.039  31.109  20.156  1.00 78.94           C  
ATOM   4297  CD1 PHE B  84       8.422  29.953  19.703  1.00 78.94           C  
ATOM   4298  CD2 PHE B  84      10.422  31.219  20.047  1.00 78.94           C  
ATOM   4299  CE1 PHE B  84       9.180  28.906  19.172  1.00 78.94           C  
ATOM   4300  CE2 PHE B  84      11.180  30.188  19.500  1.00 78.94           C  
ATOM   4301  CZ  PHE B  84      10.555  29.031  19.062  1.00 78.94           C  
ATOM   4302  N   ARG B  85       5.230  33.469  20.703  1.00 75.00           N  
ATOM   4303  CA  ARG B  85       4.383  34.406  21.438  1.00 75.00           C  
ATOM   4304  C   ARG B  85       5.062  34.906  22.719  1.00 75.00           C  
ATOM   4305  CB  ARG B  85       3.031  33.781  21.766  1.00 75.00           C  
ATOM   4306  O   ARG B  85       5.758  34.125  23.375  1.00 75.00           O  
ATOM   4307  CG  ARG B  85       2.033  34.750  22.391  1.00 75.00           C  
ATOM   4308  CD  ARG B  85       0.658  34.094  22.547  1.00 75.00           C  
ATOM   4309  NE  ARG B  85      -0.262  34.969  23.266  1.00 75.00           N  
ATOM   4310  NH1 ARG B  85      -2.035  33.500  23.203  1.00 75.00           N  
ATOM   4311  NH2 ARG B  85      -2.270  35.531  24.234  1.00 75.00           N  
ATOM   4312  CZ  ARG B  85      -1.521  34.656  23.562  1.00 75.00           C  
ATOM   4313  N   SER B  86       4.891  36.250  22.812  1.00 63.44           N  
ATOM   4314  CA  SER B  86       5.418  36.781  24.062  1.00 63.44           C  
ATOM   4315  C   SER B  86       4.906  36.031  25.266  1.00 63.44           C  
ATOM   4316  CB  SER B  86       5.039  38.281  24.188  1.00 63.44           C  
ATOM   4317  O   SER B  86       3.713  35.719  25.375  1.00 63.44           O  
ATOM   4318  OG  SER B  86       6.066  39.000  24.844  1.00 63.44           O  
ATOM   4319  N   GLY B  87       5.773  35.531  26.016  1.00 62.94           N  
ATOM   4320  CA  GLY B  87       5.430  34.750  27.188  1.00 62.94           C  
ATOM   4321  C   GLY B  87       5.609  33.250  26.984  1.00 62.94           C  
ATOM   4322  O   GLY B  87       5.383  32.438  27.891  1.00 62.94           O  
ATOM   4323  N   SER B  88       5.832  33.000  25.688  1.00 67.56           N  
ATOM   4324  CA  SER B  88       6.117  31.594  25.406  1.00 67.56           C  
ATOM   4325  C   SER B  88       7.477  31.188  25.969  1.00 67.56           C  
ATOM   4326  CB  SER B  88       6.074  31.328  23.906  1.00 67.56           C  
ATOM   4327  O   SER B  88       8.398  32.000  26.031  1.00 67.56           O  
ATOM   4328  OG  SER B  88       6.562  30.016  23.609  1.00 67.56           O  
ATOM   4329  N   SER B  89       7.520  30.000  26.422  1.00 64.50           N  
ATOM   4330  CA  SER B  89       8.781  29.516  26.953  1.00 64.50           C  
ATOM   4331  C   SER B  89       9.805  29.297  25.844  1.00 64.50           C  
ATOM   4332  CB  SER B  89       8.562  28.203  27.719  1.00 64.50           C  
ATOM   4333  O   SER B  89      11.000  29.156  26.125  1.00 64.50           O  
ATOM   4334  OG  SER B  89       8.000  27.219  26.875  1.00 64.50           O  
ATOM   4335  N   HIS B  90       9.328  29.297  24.562  1.00 65.00           N  
ATOM   4336  CA  HIS B  90      10.242  29.109  23.438  1.00 65.00           C  
ATOM   4337  C   HIS B  90      10.922  30.422  23.062  1.00 65.00           C  
ATOM   4338  CB  HIS B  90       9.492  28.547  22.234  1.00 65.00           C  
ATOM   4339  O   HIS B  90      11.898  30.422  22.312  1.00 65.00           O  
ATOM   4340  CG  HIS B  90       8.883  27.203  22.484  1.00 65.00           C  
ATOM   4341  CD2 HIS B  90       7.594  26.812  22.578  1.00 65.00           C  
ATOM   4342  ND1 HIS B  90       9.641  26.062  22.656  1.00 65.00           N  
ATOM   4343  CE1 HIS B  90       8.836  25.031  22.859  1.00 65.00           C  
ATOM   4344  NE2 HIS B  90       7.590  25.469  22.812  1.00 65.00           N  
ATOM   4345  N   ALA B  91      10.320  31.469  23.250  1.00 54.69           N  
ATOM   4346  CA  ALA B  91      10.867  32.781  22.906  1.00 54.69           C  
ATOM   4347  C   ALA B  91      12.156  33.062  23.688  1.00 54.69           C  
ATOM   4348  CB  ALA B  91       9.844  33.875  23.188  1.00 54.69           C  
ATOM   4349  O   ALA B  91      12.258  32.750  24.875  1.00 54.69           O  
ATOM   4350  N   PRO B  92      13.250  33.125  23.062  1.00 48.34           N  
ATOM   4351  CA  PRO B  92      14.359  33.562  23.922  1.00 48.34           C  
ATOM   4352  C   PRO B  92      13.930  34.594  24.969  1.00 48.34           C  
ATOM   4353  CB  PRO B  92      15.352  34.156  22.922  1.00 48.34           C  
ATOM   4354  O   PRO B  92      12.969  35.344  24.734  1.00 48.34           O  
ATOM   4355  CG  PRO B  92      14.617  34.219  21.625  1.00 48.34           C  
ATOM   4356  CD  PRO B  92      13.258  33.594  21.828  1.00 48.34           C  
ATOM   4357  N   GLN B  93      14.031  34.344  26.219  1.00 37.06           N  
ATOM   4358  CA  GLN B  93      14.172  35.500  27.094  1.00 37.06           C  
ATOM   4359  C   GLN B  93      14.914  36.625  26.375  1.00 37.06           C  
ATOM   4360  CB  GLN B  93      14.898  35.094  28.375  1.00 37.06           C  
ATOM   4361  O   GLN B  93      15.938  36.406  25.734  1.00 37.06           O  
ATOM   4362  CG  GLN B  93      14.023  34.375  29.391  1.00 37.06           C  
ATOM   4363  CD  GLN B  93      14.672  34.281  30.750  1.00 37.06           C  
ATOM   4364  NE2 GLN B  93      13.883  33.875  31.750  1.00 37.06           N  
ATOM   4365  OE1 GLN B  93      15.867  34.531  30.922  1.00 37.06           O  
ATOM   4366  N   ASP B  94      14.250  37.594  26.000  1.00 33.06           N  
ATOM   4367  CA  ASP B  94      14.969  38.812  25.719  1.00 33.06           C  
ATOM   4368  C   ASP B  94      16.234  38.938  26.562  1.00 33.06           C  
ATOM   4369  CB  ASP B  94      14.070  40.031  25.953  1.00 33.06           C  
ATOM   4370  O   ASP B  94      16.172  39.312  27.734  1.00 33.06           O  
ATOM   4371  CG  ASP B  94      13.477  40.594  24.672  1.00 33.06           C  
ATOM   4372  OD1 ASP B  94      13.984  40.281  23.562  1.00 33.06           O  
ATOM   4373  OD2 ASP B  94      12.508  41.375  24.750  1.00 33.06           O  
ATOM   4374  N   VAL B  95      17.125  38.125  26.641  1.00 30.80           N  
ATOM   4375  CA  VAL B  95      18.297  38.875  27.000  1.00 30.80           C  
ATOM   4376  C   VAL B  95      18.453  40.062  26.047  1.00 30.80           C  
ATOM   4377  CB  VAL B  95      19.578  38.031  27.000  1.00 30.80           C  
ATOM   4378  O   VAL B  95      18.391  39.906  24.828  1.00 30.80           O  
ATOM   4379  CG1 VAL B  95      20.781  38.844  27.453  1.00 30.80           C  
ATOM   4380  CG2 VAL B  95      19.391  36.781  27.875  1.00 30.80           C  
ATOM   4381  N   SER B  96      18.297  41.281  26.500  1.00 28.69           N  
ATOM   4382  CA  SER B  96      18.641  42.625  26.094  1.00 28.69           C  
ATOM   4383  C   SER B  96      19.891  42.625  25.219  1.00 28.69           C  
ATOM   4384  CB  SER B  96      18.891  43.531  27.328  1.00 28.69           C  
ATOM   4385  O   SER B  96      21.016  42.625  25.719  1.00 28.69           O  
ATOM   4386  OG  SER B  96      19.453  42.750  28.391  1.00 28.69           O  
ATOM   4387  N   LEU B  97      20.328  41.719  24.406  1.00 24.98           N  
ATOM   4388  CA  LEU B  97      21.469  42.344  23.719  1.00 24.98           C  
ATOM   4389  C   LEU B  97      21.062  43.656  23.062  1.00 24.98           C  
ATOM   4390  CB  LEU B  97      22.031  41.375  22.672  1.00 24.98           C  
ATOM   4391  O   LEU B  97      20.125  43.688  22.266  1.00 24.98           O  
ATOM   4392  CG  LEU B  97      22.906  40.250  23.188  1.00 24.98           C  
ATOM   4393  CD1 LEU B  97      23.000  39.125  22.172  1.00 24.98           C  
ATOM   4394  CD2 LEU B  97      24.297  40.750  23.531  1.00 24.98           C  
ATOM   4395  N   SER B  98      21.344  44.781  23.734  1.00 24.33           N  
ATOM   4396  CA  SER B  98      21.547  46.219  23.438  1.00 24.33           C  
ATOM   4397  C   SER B  98      22.250  46.375  22.094  1.00 24.33           C  
ATOM   4398  CB  SER B  98      22.359  46.875  24.547  1.00 24.33           C  
ATOM   4399  O   SER B  98      23.484  46.312  22.031  1.00 24.33           O  
ATOM   4400  OG  SER B  98      21.609  46.938  25.750  1.00 24.33           O  
ATOM   4401  N   TYR B  99      22.094  45.688  21.031  1.00 22.89           N  
ATOM   4402  CA  TYR B  99      22.859  46.344  19.969  1.00 22.89           C  
ATOM   4403  C   TYR B  99      22.516  47.812  19.859  1.00 22.89           C  
ATOM   4404  CB  TYR B  99      22.609  45.625  18.641  1.00 22.89           C  
ATOM   4405  O   TYR B  99      21.344  48.188  19.922  1.00 22.89           O  
ATOM   4406  CG  TYR B  99      23.391  44.344  18.469  1.00 22.89           C  
ATOM   4407  CD1 TYR B  99      24.672  44.375  17.953  1.00 22.89           C  
ATOM   4408  CD2 TYR B  99      22.828  43.125  18.828  1.00 22.89           C  
ATOM   4409  CE1 TYR B  99      25.406  43.188  17.781  1.00 22.89           C  
ATOM   4410  CE2 TYR B  99      23.547  41.938  18.672  1.00 22.89           C  
ATOM   4411  OH  TYR B  99      25.531  40.812  18.000  1.00 22.89           O  
ATOM   4412  CZ  TYR B  99      24.828  41.969  18.156  1.00 22.89           C  
ATOM   4413  N   PRO B 100      23.500  48.656  20.156  1.00 23.45           N  
ATOM   4414  CA  PRO B 100      23.438  50.125  19.984  1.00 23.45           C  
ATOM   4415  C   PRO B 100      22.844  50.531  18.641  1.00 23.45           C  
ATOM   4416  CB  PRO B 100      24.906  50.531  20.094  1.00 23.45           C  
ATOM   4417  O   PRO B 100      23.000  49.812  17.656  1.00 23.45           O  
ATOM   4418  CG  PRO B 100      25.672  49.281  20.047  1.00 23.45           C  
ATOM   4419  CD  PRO B 100      24.703  48.125  20.000  1.00 23.45           C  
ATOM   4420  N   GLN B 101      21.734  51.156  18.703  1.00 21.44           N  
ATOM   4421  CA  GLN B 101      21.062  51.938  17.656  1.00 21.44           C  
ATOM   4422  C   GLN B 101      22.047  52.875  16.953  1.00 21.44           C  
ATOM   4423  CB  GLN B 101      19.906  52.719  18.250  1.00 21.44           C  
ATOM   4424  O   GLN B 101      22.438  53.906  17.516  1.00 21.44           O  
ATOM   4425  CG  GLN B 101      18.594  51.938  18.281  1.00 21.44           C  
ATOM   4426  CD  GLN B 101      17.438  52.750  18.844  1.00 21.44           C  
ATOM   4427  NE2 GLN B 101      16.219  52.281  18.656  1.00 21.44           N  
ATOM   4428  OE1 GLN B 101      17.656  53.812  19.438  1.00 21.44           O  
ATOM   4429  N   HIS B 102      23.406  52.344  16.469  1.00 19.33           N  
ATOM   4430  CA  HIS B 102      24.109  53.438  15.797  1.00 19.33           C  
ATOM   4431  C   HIS B 102      23.188  54.219  14.883  1.00 19.33           C  
ATOM   4432  CB  HIS B 102      25.281  52.875  14.984  1.00 19.33           C  
ATOM   4433  O   HIS B 102      22.328  53.656  14.203  1.00 19.33           O  
ATOM   4434  CG  HIS B 102      26.578  52.875  15.734  1.00 19.33           C  
ATOM   4435  CD2 HIS B 102      27.219  51.906  16.422  1.00 19.33           C  
ATOM   4436  ND1 HIS B 102      27.375  54.000  15.836  1.00 19.33           N  
ATOM   4437  CE1 HIS B 102      28.453  53.688  16.547  1.00 19.33           C  
ATOM   4438  NE2 HIS B 102      28.375  52.438  16.906  1.00 19.33           N  
ATOM   4439  N   HIS B 103      23.125  55.500  15.195  1.00 19.41           N  
ATOM   4440  CA  HIS B 103      22.578  56.750  14.680  1.00 19.41           C  
ATOM   4441  C   HIS B 103      22.969  56.938  13.219  1.00 19.41           C  
ATOM   4442  CB  HIS B 103      23.031  57.938  15.531  1.00 19.41           C  
ATOM   4443  O   HIS B 103      22.828  58.062  12.688  1.00 19.41           O  
ATOM   4444  CG  HIS B 103      22.094  58.281  16.641  1.00 19.41           C  
ATOM   4445  CD2 HIS B 103      22.219  58.156  17.984  1.00 19.41           C  
ATOM   4446  ND1 HIS B 103      20.844  58.812  16.406  1.00 19.41           N  
ATOM   4447  CE1 HIS B 103      20.250  59.031  17.562  1.00 19.41           C  
ATOM   4448  NE2 HIS B 103      21.047  58.625  18.531  1.00 19.41           N  
ATOM   4449  N   VAL B 104      23.328  55.875  12.367  1.00 19.97           N  
ATOM   4450  CA  VAL B 104      23.844  56.500  11.164  1.00 19.97           C  
ATOM   4451  C   VAL B 104      22.859  57.562  10.672  1.00 19.97           C  
ATOM   4452  CB  VAL B 104      24.125  55.469  10.047  1.00 19.97           C  
ATOM   4453  O   VAL B 104      21.656  57.312  10.570  1.00 19.97           O  
ATOM   4454  CG1 VAL B 104      24.609  56.188   8.773  1.00 19.97           C  
ATOM   4455  CG2 VAL B 104      25.141  54.438  10.516  1.00 19.97           C  
ATOM   4456  N   GLY B 105      23.406  58.781  10.719  1.00 18.11           N  
ATOM   4457  CA  GLY B 105      23.125  60.125  10.281  1.00 18.11           C  
ATOM   4458  C   GLY B 105      22.484  60.188   8.898  1.00 18.11           C  
ATOM   4459  O   GLY B 105      22.547  59.219   8.141  1.00 18.11           O  
ATOM   4460  N   ASN B 106      21.844  61.250   8.664  1.00 19.41           N  
ATOM   4461  CA  ASN B 106      20.906  61.844   7.715  1.00 19.41           C  
ATOM   4462  C   ASN B 106      21.516  61.938   6.312  1.00 19.41           C  
ATOM   4463  CB  ASN B 106      20.453  63.219   8.180  1.00 19.41           C  
ATOM   4464  O   ASN B 106      20.797  62.188   5.344  1.00 19.41           O  
ATOM   4465  CG  ASN B 106      18.969  63.281   8.477  1.00 19.41           C  
ATOM   4466  ND2 ASN B 106      18.516  64.438   8.984  1.00 19.41           N  
ATOM   4467  OD1 ASN B 106      18.234  62.312   8.258  1.00 19.41           O  
ATOM   4468  N   SER B 107      22.969  62.125   6.102  1.00 17.66           N  
ATOM   4469  CA  SER B 107      23.266  63.219   5.199  1.00 17.66           C  
ATOM   4470  C   SER B 107      22.781  62.938   3.785  1.00 17.66           C  
ATOM   4471  CB  SER B 107      24.766  63.531   5.176  1.00 17.66           C  
ATOM   4472  O   SER B 107      22.609  61.781   3.414  1.00 17.66           O  
ATOM   4473  OG  SER B 107      25.516  62.344   5.352  1.00 17.66           O  
ATOM   4474  N   SER B 108      23.047  64.000   2.912  1.00 18.39           N  
ATOM   4475  CA  SER B 108      22.453  64.750   1.785  1.00 18.39           C  
ATOM   4476  C   SER B 108      22.609  63.938   0.490  1.00 18.39           C  
ATOM   4477  CB  SER B 108      23.109  66.125   1.626  1.00 18.39           C  
ATOM   4478  O   SER B 108      23.328  62.938   0.443  1.00 18.39           O  
ATOM   4479  OG  SER B 108      24.484  66.062   1.939  1.00 18.39           O  
ATOM   4480  N   PRO B 109      23.094  64.750  -0.591  1.00 19.44           N  
ATOM   4481  CA  PRO B 109      22.500  65.000  -1.903  1.00 19.44           C  
ATOM   4482  C   PRO B 109      22.953  64.062  -2.977  1.00 19.44           C  
ATOM   4483  CB  PRO B 109      22.984  66.438  -2.217  1.00 19.44           C  
ATOM   4484  O   PRO B 109      22.125  63.469  -3.697  1.00 19.44           O  
ATOM   4485  CG  PRO B 109      24.156  66.625  -1.311  1.00 19.44           C  
ATOM   4486  CD  PRO B 109      24.219  65.500  -0.343  1.00 19.44           C  
ATOM   4487  N   THR B 110      24.312  64.125  -3.369  1.00 17.25           N  
ATOM   4488  CA  THR B 110      24.719  64.750  -4.641  1.00 17.25           C  
ATOM   4489  C   THR B 110      24.781  63.656  -5.730  1.00 17.25           C  
ATOM   4490  CB  THR B 110      26.078  65.438  -4.520  1.00 17.25           C  
ATOM   4491  O   THR B 110      24.984  62.500  -5.445  1.00 17.25           O  
ATOM   4492  CG2 THR B 110      26.250  66.500  -5.625  1.00 17.25           C  
ATOM   4493  OG1 THR B 110      26.156  66.125  -3.248  1.00 17.25           O  
ATOM   4494  N   SER B 111      25.125  64.062  -7.059  1.00 17.80           N  
ATOM   4495  CA  SER B 111      24.781  64.000  -8.477  1.00 17.80           C  
ATOM   4496  C   SER B 111      25.547  62.906  -9.172  1.00 17.80           C  
ATOM   4497  CB  SER B 111      25.062  65.375  -9.164  1.00 17.80           C  
ATOM   4498  O   SER B 111      25.031  62.312 -10.125  1.00 17.80           O  
ATOM   4499  OG  SER B 111      26.422  65.438  -9.578  1.00 17.80           O  
ATOM   4500  N   THR B 112      26.922  62.625  -8.805  1.00 16.56           N  
ATOM   4501  CA  THR B 112      27.828  62.688  -9.938  1.00 16.56           C  
ATOM   4502  C   THR B 112      27.656  61.469 -10.828  1.00 16.56           C  
ATOM   4503  CB  THR B 112      29.297  62.781  -9.469  1.00 16.56           C  
ATOM   4504  O   THR B 112      27.219  60.406 -10.367  1.00 16.56           O  
ATOM   4505  CG2 THR B 112      30.016  63.969 -10.117  1.00 16.56           C  
ATOM   4506  OG1 THR B 112      29.328  62.938  -8.047  1.00 16.56           O  
ATOM   4507  N   SER B 113      28.609  61.344 -11.906  1.00 17.91           N  
ATOM   4508  CA  SER B 113      28.688  61.188 -13.359  1.00 17.91           C  
ATOM   4509  C   SER B 113      28.672  59.719 -13.766  1.00 17.91           C  
ATOM   4510  CB  SER B 113      29.938  61.875 -13.898  1.00 17.91           C  
ATOM   4511  O   SER B 113      28.906  58.844 -12.945  1.00 17.91           O  
ATOM   4512  OG  SER B 113      30.109  63.156 -13.312  1.00 17.91           O  
ATOM   4513  N   PRO B 114      29.188  59.469 -15.031  1.00 19.78           N  
ATOM   4514  CA  PRO B 114      28.750  58.812 -16.266  1.00 19.78           C  
ATOM   4515  C   PRO B 114      29.172  57.344 -16.344  1.00 19.78           C  
ATOM   4516  CB  PRO B 114      29.422  59.656 -17.359  1.00 19.78           C  
ATOM   4517  O   PRO B 114      28.406  56.500 -16.844  1.00 19.78           O  
ATOM   4518  CG  PRO B 114      30.500  60.406 -16.656  1.00 19.78           C  
ATOM   4519  CD  PRO B 114      30.344  60.188 -15.180  1.00 19.78           C  
ATOM   4520  N   SER B 115      30.484  57.062 -15.820  1.00 17.95           N  
ATOM   4521  CA  SER B 115      31.406  56.500 -16.797  1.00 17.95           C  
ATOM   4522  C   SER B 115      31.094  55.031 -17.047  1.00 17.95           C  
ATOM   4523  CB  SER B 115      32.844  56.656 -16.328  1.00 17.95           C  
ATOM   4524  O   SER B 115      30.656  54.312 -16.141  1.00 17.95           O  
ATOM   4525  OG  SER B 115      33.062  55.969 -15.102  1.00 17.95           O  
ATOM   4526  N   ARG B 116      31.234  54.562 -18.375  1.00 18.44           N  
ATOM   4527  CA  ARG B 116      30.906  53.625 -19.438  1.00 18.44           C  
ATOM   4528  C   ARG B 116      31.625  52.281 -19.219  1.00 18.44           C  
ATOM   4529  CB  ARG B 116      31.266  54.188 -20.812  1.00 18.44           C  
ATOM   4530  O   ARG B 116      32.812  52.188 -19.516  1.00 18.44           O  
ATOM   4531  CG  ARG B 116      30.062  54.656 -21.625  1.00 18.44           C  
ATOM   4532  CD  ARG B 116      30.484  55.156 -23.000  1.00 18.44           C  
ATOM   4533  NE  ARG B 116      29.328  55.625 -23.766  1.00 18.44           N  
ATOM   4534  NH1 ARG B 116      30.547  56.094 -25.688  1.00 18.44           N  
ATOM   4535  NH2 ARG B 116      28.281  56.438 -25.641  1.00 18.44           N  
ATOM   4536  CZ  ARG B 116      29.391  56.062 -25.031  1.00 18.44           C  
ATOM   4537  N   TYR B 117      31.547  51.656 -18.031  1.00 16.67           N  
ATOM   4538  CA  TYR B 117      32.438  50.531 -17.812  1.00 16.67           C  
ATOM   4539  C   TYR B 117      32.312  49.500 -18.938  1.00 16.67           C  
ATOM   4540  CB  TYR B 117      32.156  49.844 -16.469  1.00 16.67           C  
ATOM   4541  O   TYR B 117      31.250  48.906 -19.125  1.00 16.67           O  
ATOM   4542  CG  TYR B 117      32.969  50.406 -15.328  1.00 16.67           C  
ATOM   4543  CD1 TYR B 117      34.219  49.875 -14.992  1.00 16.67           C  
ATOM   4544  CD2 TYR B 117      32.500  51.469 -14.570  1.00 16.67           C  
ATOM   4545  CE1 TYR B 117      34.969  50.375 -13.938  1.00 16.67           C  
ATOM   4546  CE2 TYR B 117      33.250  52.000 -13.516  1.00 16.67           C  
ATOM   4547  OH  TYR B 117      35.219  51.938 -12.164  1.00 16.67           O  
ATOM   4548  CZ  TYR B 117      34.469  51.438 -13.211  1.00 16.67           C  
ATOM   4549  N   GLU B 118      33.062  49.781 -20.047  1.00 18.16           N  
ATOM   4550  CA  GLU B 118      33.156  49.000 -21.281  1.00 18.16           C  
ATOM   4551  C   GLU B 118      33.625  47.562 -20.984  1.00 18.16           C  
ATOM   4552  CB  GLU B 118      34.125  49.656 -22.250  1.00 18.16           C  
ATOM   4553  O   GLU B 118      33.906  46.781 -21.906  1.00 18.16           O  
ATOM   4554  CG  GLU B 118      33.438  50.438 -23.375  1.00 18.16           C  
ATOM   4555  CD  GLU B 118      34.406  51.031 -24.359  1.00 18.16           C  
ATOM   4556  OE1 GLU B 118      33.969  51.625 -25.391  1.00 18.16           O  
ATOM   4557  OE2 GLU B 118      35.656  50.969 -24.125  1.00 18.16           O  
ATOM   4558  N   ARG B 119      33.688  47.125 -19.672  1.00 17.08           N  
ATOM   4559  CA  ARG B 119      34.656  46.031 -19.625  1.00 17.08           C  
ATOM   4560  C   ARG B 119      34.219  44.906 -20.562  1.00 17.08           C  
ATOM   4561  CB  ARG B 119      34.781  45.469 -18.203  1.00 17.08           C  
ATOM   4562  O   ARG B 119      33.062  44.438 -20.531  1.00 17.08           O  
ATOM   4563  CG  ARG B 119      36.156  44.938 -17.859  1.00 17.08           C  
ATOM   4564  CD  ARG B 119      36.250  44.469 -16.422  1.00 17.08           C  
ATOM   4565  NE  ARG B 119      37.594  44.562 -15.898  1.00 17.08           N  
ATOM   4566  NH1 ARG B 119      37.062  43.812 -13.773  1.00 17.08           N  
ATOM   4567  NH2 ARG B 119      39.219  44.375 -14.281  1.00 17.08           N  
ATOM   4568  CZ  ARG B 119      37.938  44.250 -14.648  1.00 17.08           C  
ATOM   4569  N   THR B 120      34.969  44.656 -21.641  1.00 18.22           N  
ATOM   4570  CA  THR B 120      35.125  43.781 -22.797  1.00 18.22           C  
ATOM   4571  C   THR B 120      35.125  42.312 -22.359  1.00 18.22           C  
ATOM   4572  CB  THR B 120      36.406  44.094 -23.578  1.00 18.22           C  
ATOM   4573  O   THR B 120      35.406  41.438 -23.172  1.00 18.22           O  
ATOM   4574  CG2 THR B 120      36.188  45.219 -24.594  1.00 18.22           C  
ATOM   4575  OG1 THR B 120      37.438  44.500 -22.656  1.00 18.22           O  
ATOM   4576  N   MET B 121      34.531  42.031 -21.156  1.00 17.62           N  
ATOM   4577  CA  MET B 121      34.844  40.656 -20.766  1.00 17.62           C  
ATOM   4578  C   MET B 121      34.531  39.688 -21.891  1.00 17.62           C  
ATOM   4579  CB  MET B 121      34.062  40.281 -19.500  1.00 17.62           C  
ATOM   4580  O   MET B 121      33.438  39.688 -22.438  1.00 17.62           O  
ATOM   4581  CG  MET B 121      34.969  39.938 -18.312  1.00 17.62           C  
ATOM   4582  SD  MET B 121      34.031  39.406 -16.828  1.00 17.62           S  
ATOM   4583  CE  MET B 121      35.375  38.969 -15.719  1.00 17.62           C  
ATOM   4584  N   ASP B 122      35.531  39.188 -22.422  1.00 18.36           N  
ATOM   4585  CA  ASP B 122      35.812  38.219 -23.469  1.00 18.36           C  
ATOM   4586  C   ASP B 122      35.000  36.938 -23.266  1.00 18.36           C  
ATOM   4587  CB  ASP B 122      37.312  37.906 -23.531  1.00 18.36           C  
ATOM   4588  O   ASP B 122      34.750  36.531 -22.125  1.00 18.36           O  
ATOM   4589  CG  ASP B 122      37.938  38.281 -24.844  1.00 18.36           C  
ATOM   4590  OD1 ASP B 122      37.219  38.594 -25.812  1.00 18.36           O  
ATOM   4591  OD2 ASP B 122      39.188  38.281 -24.922  1.00 18.36           O  
ATOM   4592  N   ASN B 123      34.219  36.438 -24.234  1.00 18.09           N  
ATOM   4593  CA  ASN B 123      33.094  35.625 -24.703  1.00 18.09           C  
ATOM   4594  C   ASN B 123      33.375  34.125 -24.484  1.00 18.09           C  
ATOM   4595  CB  ASN B 123      32.781  35.875 -26.172  1.00 18.09           C  
ATOM   4596  O   ASN B 123      32.625  33.281 -24.953  1.00 18.09           O  
ATOM   4597  CG  ASN B 123      31.469  36.594 -26.375  1.00 18.09           C  
ATOM   4598  ND2 ASN B 123      31.188  36.969 -27.625  1.00 18.09           N  
ATOM   4599  OD1 ASN B 123      30.703  36.781 -25.438  1.00 18.09           O  
ATOM   4600  N   MET B 124      34.562  33.750 -24.125  1.00 19.39           N  
ATOM   4601  CA  MET B 124      34.812  32.438 -24.734  1.00 19.39           C  
ATOM   4602  C   MET B 124      33.906  31.359 -24.125  1.00 19.39           C  
ATOM   4603  CB  MET B 124      36.281  32.031 -24.562  1.00 19.39           C  
ATOM   4604  O   MET B 124      33.844  31.219 -22.906  1.00 19.39           O  
ATOM   4605  CG  MET B 124      37.125  32.188 -25.812  1.00 19.39           C  
ATOM   4606  SD  MET B 124      38.656  31.203 -25.750  1.00 19.39           S  
ATOM   4607  CE  MET B 124      39.344  31.594 -27.391  1.00 19.39           C  
ATOM   4608  N   THR B 125      32.844  30.891 -24.828  1.00 19.59           N  
ATOM   4609  CA  THR B 125      31.688  30.016 -24.859  1.00 19.59           C  
ATOM   4610  C   THR B 125      32.062  28.594 -24.453  1.00 19.59           C  
ATOM   4611  CB  THR B 125      31.031  30.000 -26.250  1.00 19.59           C  
ATOM   4612  O   THR B 125      31.281  27.656 -24.625  1.00 19.59           O  
ATOM   4613  CG2 THR B 125      29.516  30.172 -26.156  1.00 19.59           C  
ATOM   4614  OG1 THR B 125      31.562  31.078 -27.031  1.00 19.59           O  
ATOM   4615  N   SER B 126      33.156  28.406 -23.766  1.00 20.45           N  
ATOM   4616  CA  SER B 126      33.531  27.000 -23.859  1.00 20.45           C  
ATOM   4617  C   SER B 126      32.406  26.094 -23.359  1.00 20.45           C  
ATOM   4618  CB  SER B 126      34.812  26.719 -23.062  1.00 20.45           C  
ATOM   4619  O   SER B 126      31.781  26.391 -22.344  1.00 20.45           O  
ATOM   4620  OG  SER B 126      35.562  27.906 -22.906  1.00 20.45           O  
ATOM   4621  N   SER B 127      31.797  25.250 -24.203  1.00 21.67           N  
ATOM   4622  CA  SER B 127      30.719  24.281 -24.375  1.00 21.67           C  
ATOM   4623  C   SER B 127      30.797  23.172 -23.328  1.00 21.67           C  
ATOM   4624  CB  SER B 127      30.781  23.672 -25.781  1.00 21.67           C  
ATOM   4625  O   SER B 127      31.453  22.156 -23.531  1.00 21.67           O  
ATOM   4626  OG  SER B 127      32.062  23.906 -26.375  1.00 21.67           O  
ATOM   4627  N   ALA B 128      31.156  23.438 -22.141  1.00 21.33           N  
ATOM   4628  CA  ALA B 128      31.438  22.297 -21.281  1.00 21.33           C  
ATOM   4629  C   ALA B 128      30.234  21.344 -21.219  1.00 21.33           C  
ATOM   4630  CB  ALA B 128      31.812  22.766 -19.875  1.00 21.33           C  
ATOM   4631  O   ALA B 128      29.125  21.750 -20.891  1.00 21.33           O  
ATOM   4632  N   GLN B 129      30.188  20.328 -22.078  1.00 21.64           N  
ATOM   4633  CA  GLN B 129      29.328  19.188 -22.359  1.00 21.64           C  
ATOM   4634  C   GLN B 129      28.953  18.469 -21.062  1.00 21.64           C  
ATOM   4635  CB  GLN B 129      30.000  18.219 -23.328  1.00 21.64           C  
ATOM   4636  O   GLN B 129      29.781  17.781 -20.469  1.00 21.64           O  
ATOM   4637  CG  GLN B 129      29.875  18.625 -24.781  1.00 21.64           C  
ATOM   4638  CD  GLN B 129      30.500  17.625 -25.734  1.00 21.64           C  
ATOM   4639  NE2 GLN B 129      30.203  17.734 -27.016  1.00 21.64           N  
ATOM   4640  OE1 GLN B 129      31.266  16.734 -25.312  1.00 21.64           O  
ATOM   4641  N   ILE B 130      28.531  19.141 -20.188  1.00 22.05           N  
ATOM   4642  CA  ILE B 130      28.203  18.625 -18.859  1.00 22.05           C  
ATOM   4643  C   ILE B 130      27.406  17.328 -19.000  1.00 22.05           C  
ATOM   4644  CB  ILE B 130      27.406  19.656 -18.047  1.00 22.05           C  
ATOM   4645  O   ILE B 130      26.297  17.312 -19.531  1.00 22.05           O  
ATOM   4646  CG1 ILE B 130      28.219  20.938 -17.828  1.00 22.05           C  
ATOM   4647  CG2 ILE B 130      26.969  19.047 -16.703  1.00 22.05           C  
ATOM   4648  CD1 ILE B 130      27.406  22.141 -17.391  1.00 22.05           C  
ATOM   4649  N   ILE B 131      28.109  16.297 -19.344  1.00 23.50           N  
ATOM   4650  CA  ILE B 131      27.656  14.906 -19.406  1.00 23.50           C  
ATOM   4651  C   ILE B 131      26.688  14.625 -18.266  1.00 23.50           C  
ATOM   4652  CB  ILE B 131      28.828  13.914 -19.375  1.00 23.50           C  
ATOM   4653  O   ILE B 131      27.078  14.672 -17.094  1.00 23.50           O  
ATOM   4654  CG1 ILE B 131      29.719  14.086 -20.625  1.00 23.50           C  
ATOM   4655  CG2 ILE B 131      28.328  12.477 -19.266  1.00 23.50           C  
ATOM   4656  CD1 ILE B 131      31.031  13.336 -20.547  1.00 23.50           C  
ATOM   4657  N   GLN B 132      25.672  15.289 -18.266  1.00 24.45           N  
ATOM   4658  CA  GLN B 132      24.469  15.227 -17.438  1.00 24.45           C  
ATOM   4659  C   GLN B 132      24.203  13.805 -16.953  1.00 24.45           C  
ATOM   4660  CB  GLN B 132      23.266  15.758 -18.219  1.00 24.45           C  
ATOM   4661  O   GLN B 132      23.844  12.938 -17.750  1.00 24.45           O  
ATOM   4662  CG  GLN B 132      22.422  16.750 -17.422  1.00 24.45           C  
ATOM   4663  CD  GLN B 132      21.312  17.359 -18.266  1.00 24.45           C  
ATOM   4664  NE2 GLN B 132      20.562  18.281 -17.672  1.00 24.45           N  
ATOM   4665  OE1 GLN B 132      21.125  17.016 -19.438  1.00 24.45           O  
ATOM   4666  N   ARG B 133      25.188  13.320 -16.250  1.00 24.64           N  
ATOM   4667  CA  ARG B 133      25.094  11.977 -15.695  1.00 24.64           C  
ATOM   4668  C   ARG B 133      23.688  11.695 -15.180  1.00 24.64           C  
ATOM   4669  CB  ARG B 133      26.109  11.789 -14.570  1.00 24.64           C  
ATOM   4670  O   ARG B 133      23.156  12.438 -14.352  1.00 24.64           O  
ATOM   4671  CG  ARG B 133      27.469  11.281 -15.047  1.00 24.64           C  
ATOM   4672  CD  ARG B 133      28.391  10.977 -13.875  1.00 24.64           C  
ATOM   4673  NE  ARG B 133      29.688  10.492 -14.328  1.00 24.64           N  
ATOM   4674  NH1 ARG B 133      30.609  10.352 -12.219  1.00 24.64           N  
ATOM   4675  NH2 ARG B 133      31.859   9.773 -14.055  1.00 24.64           N  
ATOM   4676  CZ  ARG B 133      30.719  10.211 -13.531  1.00 24.64           C  
ATOM   4677  N   SER B 134      22.844  11.430 -16.000  1.00 27.50           N  
ATOM   4678  CA  SER B 134      21.500  10.922 -15.781  1.00 27.50           C  
ATOM   4679  C   SER B 134      21.391  10.188 -14.453  1.00 27.50           C  
ATOM   4680  CB  SER B 134      21.078   9.992 -16.922  1.00 27.50           C  
ATOM   4681  O   SER B 134      22.000   9.117 -14.281  1.00 27.50           O  
ATOM   4682  OG  SER B 134      22.188   9.242 -17.391  1.00 27.50           O  
ATOM   4683  N   PHE B 135      21.734  10.938 -13.430  1.00 29.34           N  
ATOM   4684  CA  PHE B 135      21.500  10.320 -12.125  1.00 29.34           C  
ATOM   4685  C   PHE B 135      20.375   9.297 -12.211  1.00 29.34           C  
ATOM   4686  CB  PHE B 135      21.156  11.383 -11.078  1.00 29.34           C  
ATOM   4687  O   PHE B 135      19.234   9.648 -12.547  1.00 29.34           O  
ATOM   4688  CG  PHE B 135      22.359  12.141 -10.578  1.00 29.34           C  
ATOM   4689  CD1 PHE B 135      23.125  11.648  -9.523  1.00 29.34           C  
ATOM   4690  CD2 PHE B 135      22.734  13.352 -11.164  1.00 29.34           C  
ATOM   4691  CE1 PHE B 135      24.234  12.352  -9.062  1.00 29.34           C  
ATOM   4692  CE2 PHE B 135      23.844  14.055 -10.703  1.00 29.34           C  
ATOM   4693  CZ  PHE B 135      24.594  13.547  -9.648  1.00 29.34           C  
ATOM   4694  N   SER B 136      20.562   8.336 -12.695  1.00 33.44           N  
ATOM   4695  CA  SER B 136      19.656   7.191 -12.617  1.00 33.44           C  
ATOM   4696  C   SER B 136      18.812   7.230 -11.352  1.00 33.44           C  
ATOM   4697  CB  SER B 136      20.453   5.883 -12.680  1.00 33.44           C  
ATOM   4698  O   SER B 136      19.344   7.480 -10.258  1.00 33.44           O  
ATOM   4699  OG  SER B 136      21.703   6.078 -13.297  1.00 33.44           O  
ATOM   4700  N   SER B 137      17.797   7.965 -11.320  1.00 37.09           N  
ATOM   4701  CA  SER B 137      16.859   7.984 -10.195  1.00 37.09           C  
ATOM   4702  C   SER B 137      17.188   6.891  -9.180  1.00 37.09           C  
ATOM   4703  CB  SER B 137      15.422   7.824 -10.680  1.00 37.09           C  
ATOM   4704  O   SER B 137      17.484   5.758  -9.562  1.00 37.09           O  
ATOM   4705  OG  SER B 137      15.203   6.516 -11.188  1.00 37.09           O  
ATOM   4706  N   PRO B 138      17.891   7.293  -8.195  1.00 42.69           N  
ATOM   4707  CA  PRO B 138      18.156   6.246  -7.211  1.00 42.69           C  
ATOM   4708  C   PRO B 138      17.188   5.074  -7.316  1.00 42.69           C  
ATOM   4709  CB  PRO B 138      18.000   6.969  -5.871  1.00 42.69           C  
ATOM   4710  O   PRO B 138      17.297   4.102  -6.566  1.00 42.69           O  
ATOM   4711  CG  PRO B 138      17.594   8.367  -6.238  1.00 42.69           C  
ATOM   4712  CD  PRO B 138      17.516   8.453  -7.734  1.00 42.69           C  
ATOM   4713  N   GLU B 139      16.062   5.219  -7.961  1.00 49.31           N  
ATOM   4714  CA  GLU B 139      14.844   4.434  -7.777  1.00 49.31           C  
ATOM   4715  C   GLU B 139      15.086   2.961  -8.094  1.00 49.31           C  
ATOM   4716  CB  GLU B 139      13.711   4.980  -8.648  1.00 49.31           C  
ATOM   4717  O   GLU B 139      14.438   2.082  -7.520  1.00 49.31           O  
ATOM   4718  CG  GLU B 139      13.047   6.230  -8.086  1.00 49.31           C  
ATOM   4719  CD  GLU B 139      11.930   6.770  -8.961  1.00 49.31           C  
ATOM   4720  OE1 GLU B 139      11.273   7.762  -8.570  1.00 49.31           O  
ATOM   4721  OE2 GLU B 139      11.711   6.195 -10.055  1.00 49.31           O  
ATOM   4722  N   ASN B 140      15.891   2.500  -9.125  1.00 63.53           N  
ATOM   4723  CA  ASN B 140      15.641   1.065  -9.219  1.00 63.53           C  
ATOM   4724  C   ASN B 140      16.859   0.258  -8.758  1.00 63.53           C  
ATOM   4725  CB  ASN B 140      15.258   0.679 -10.641  1.00 63.53           C  
ATOM   4726  O   ASN B 140      17.672  -0.166  -9.586  1.00 63.53           O  
ATOM   4727  CG  ASN B 140      13.773   0.395 -10.789  1.00 63.53           C  
ATOM   4728  ND2 ASN B 140      13.297   0.321 -12.023  1.00 63.53           N  
ATOM   4729  OD1 ASN B 140      13.055   0.243  -9.797  1.00 63.53           O  
ATOM   4730  N   PHE B 141      17.438   0.503  -7.582  1.00 79.00           N  
ATOM   4731  CA  PHE B 141      18.516  -0.283  -6.980  1.00 79.00           C  
ATOM   4732  C   PHE B 141      18.406  -1.746  -7.391  1.00 79.00           C  
ATOM   4733  CB  PHE B 141      18.484  -0.161  -5.453  1.00 79.00           C  
ATOM   4734  O   PHE B 141      19.406  -2.463  -7.422  1.00 79.00           O  
ATOM   4735  CG  PHE B 141      19.062   1.125  -4.934  1.00 79.00           C  
ATOM   4736  CD1 PHE B 141      20.391   1.446  -5.168  1.00 79.00           C  
ATOM   4737  CD2 PHE B 141      18.281   2.014  -4.207  1.00 79.00           C  
ATOM   4738  CE1 PHE B 141      20.938   2.637  -4.688  1.00 79.00           C  
ATOM   4739  CE2 PHE B 141      18.812   3.203  -3.725  1.00 79.00           C  
ATOM   4740  CZ  PHE B 141      20.141   3.514  -3.965  1.00 79.00           C  
ATOM   4741  N   GLN B 142      17.312  -1.965  -7.750  1.00 81.81           N  
ATOM   4742  CA  GLN B 142      17.156  -3.348  -8.188  1.00 81.81           C  
ATOM   4743  C   GLN B 142      17.922  -3.607  -9.484  1.00 81.81           C  
ATOM   4744  CB  GLN B 142      15.680  -3.689  -8.375  1.00 81.81           C  
ATOM   4745  O   GLN B 142      18.625  -4.617  -9.609  1.00 81.81           O  
ATOM   4746  CG  GLN B 142      15.422  -5.164  -8.641  1.00 81.81           C  
ATOM   4747  CD  GLN B 142      13.945  -5.500  -8.703  1.00 81.81           C  
ATOM   4748  NE2 GLN B 142      13.633  -6.777  -8.891  1.00 81.81           N  
ATOM   4749  OE1 GLN B 142      13.086  -4.613  -8.578  1.00 81.81           O  
ATOM   4750  N   ARG B 143      17.844  -2.684 -10.383  1.00 80.56           N  
ATOM   4751  CA  ARG B 143      18.562  -2.816 -11.648  1.00 80.56           C  
ATOM   4752  C   ARG B 143      20.078  -2.781 -11.430  1.00 80.56           C  
ATOM   4753  CB  ARG B 143      18.156  -1.711 -12.617  1.00 80.56           C  
ATOM   4754  O   ARG B 143      20.812  -3.561 -12.031  1.00 80.56           O  
ATOM   4755  CG  ARG B 143      16.797  -1.946 -13.273  1.00 80.56           C  
ATOM   4756  CD  ARG B 143      16.516  -0.907 -14.352  1.00 80.56           C  
ATOM   4757  NE  ARG B 143      15.172  -1.073 -14.914  1.00 80.56           N  
ATOM   4758  NH1 ARG B 143      15.336   0.716 -16.359  1.00 80.56           N  
ATOM   4759  NH2 ARG B 143      13.414  -0.541 -16.297  1.00 80.56           N  
ATOM   4760  CZ  ARG B 143      14.641  -0.299 -15.859  1.00 80.56           C  
ATOM   4761  N   GLN B 144      20.438  -1.875 -10.562  1.00 82.44           N  
ATOM   4762  CA  GLN B 144      21.859  -1.774 -10.250  1.00 82.44           C  
ATOM   4763  C   GLN B 144      22.375  -3.064  -9.617  1.00 82.44           C  
ATOM   4764  CB  GLN B 144      22.125  -0.593  -9.312  1.00 82.44           C  
ATOM   4765  O   GLN B 144      23.453  -3.547  -9.969  1.00 82.44           O  
ATOM   4766  CG  GLN B 144      23.594  -0.358  -9.016  1.00 82.44           C  
ATOM   4767  CD  GLN B 144      23.844   0.856  -8.141  1.00 82.44           C  
ATOM   4768  NE2 GLN B 144      25.109   1.130  -7.832  1.00 82.44           N  
ATOM   4769  OE1 GLN B 144      22.891   1.544  -7.738  1.00 82.44           O  
ATOM   4770  N   ALA B 145      21.688  -3.578  -8.734  1.00 86.88           N  
ATOM   4771  CA  ALA B 145      22.078  -4.812  -8.062  1.00 86.88           C  
ATOM   4772  C   ALA B 145      22.203  -5.961  -9.062  1.00 86.88           C  
ATOM   4773  CB  ALA B 145      21.062  -5.168  -6.977  1.00 86.88           C  
ATOM   4774  O   ALA B 145      23.156  -6.742  -9.000  1.00 86.88           O  
ATOM   4775  N   VAL B 146      21.297  -6.004  -9.977  1.00 80.69           N  
ATOM   4776  CA  VAL B 146      21.312  -7.062 -10.977  1.00 80.69           C  
ATOM   4777  C   VAL B 146      22.531  -6.898 -11.883  1.00 80.69           C  
ATOM   4778  CB  VAL B 146      20.016  -7.059 -11.828  1.00 80.69           C  
ATOM   4779  O   VAL B 146      23.219  -7.879 -12.195  1.00 80.69           O  
ATOM   4780  CG1 VAL B 146      20.172  -7.969 -13.047  1.00 80.69           C  
ATOM   4781  CG2 VAL B 146      18.828  -7.492 -10.984  1.00 80.69           C  
ATOM   4782  N   MET B 147      22.766  -5.711 -12.242  1.00 79.12           N  
ATOM   4783  CA  MET B 147      23.906  -5.441 -13.125  1.00 79.12           C  
ATOM   4784  C   MET B 147      25.219  -5.754 -12.430  1.00 79.12           C  
ATOM   4785  CB  MET B 147      23.891  -3.984 -13.586  1.00 79.12           C  
ATOM   4786  O   MET B 147      26.125  -6.332 -13.039  1.00 79.12           O  
ATOM   4787  CG  MET B 147      24.719  -3.729 -14.836  1.00 79.12           C  
ATOM   4788  SD  MET B 147      24.125  -2.277 -15.789  1.00 79.12           S  
ATOM   4789  CE  MET B 147      25.438  -2.148 -17.031  1.00 79.12           C  
ATOM   4790  N   ASN B 148      25.297  -5.371 -11.188  1.00 81.81           N  
ATOM   4791  CA  ASN B 148      26.500  -5.668 -10.422  1.00 81.81           C  
ATOM   4792  C   ASN B 148      26.734  -7.172 -10.281  1.00 81.81           C  
ATOM   4793  CB  ASN B 148      26.438  -5.016  -9.039  1.00 81.81           C  
ATOM   4794  O   ASN B 148      27.859  -7.645 -10.383  1.00 81.81           O  
ATOM   4795  CG  ASN B 148      26.656  -3.518  -9.086  1.00 81.81           C  
ATOM   4796  ND2 ASN B 148      26.359  -2.838  -7.980  1.00 81.81           N  
ATOM   4797  OD1 ASN B 148      27.094  -2.977 -10.102  1.00 81.81           O  
ATOM   4798  N   SER B 149      25.672  -7.859 -10.086  1.00 79.50           N  
ATOM   4799  CA  SER B 149      25.750  -9.312  -9.969  1.00 79.50           C  
ATOM   4800  C   SER B 149      26.156  -9.953 -11.289  1.00 79.50           C  
ATOM   4801  CB  SER B 149      24.422  -9.891  -9.500  1.00 79.50           C  
ATOM   4802  O   SER B 149      26.984 -10.867 -11.320  1.00 79.50           O  
ATOM   4803  OG  SER B 149      24.172  -9.539  -8.148  1.00 79.50           O  
ATOM   4804  N   ALA B 150      25.609  -9.445 -12.375  1.00 75.00           N  
ATOM   4805  CA  ALA B 150      25.922  -9.961 -13.703  1.00 75.00           C  
ATOM   4806  C   ALA B 150      27.391  -9.680 -14.062  1.00 75.00           C  
ATOM   4807  CB  ALA B 150      25.000  -9.352 -14.758  1.00 75.00           C  
ATOM   4808  O   ALA B 150      28.062 -10.531 -14.641  1.00 75.00           O  
ATOM   4809  N   LEU B 151      27.844  -8.547 -13.727  1.00 70.69           N  
ATOM   4810  CA  LEU B 151      29.234  -8.180 -14.008  1.00 70.69           C  
ATOM   4811  C   LEU B 151      30.203  -9.016 -13.180  1.00 70.69           C  
ATOM   4812  CB  LEU B 151      29.453  -6.691 -13.719  1.00 70.69           C  
ATOM   4813  O   LEU B 151      31.266  -9.398 -13.664  1.00 70.69           O  
ATOM   4814  CG  LEU B 151      28.859  -5.711 -14.734  1.00 70.69           C  
ATOM   4815  CD1 LEU B 151      28.938  -4.285 -14.203  1.00 70.69           C  
ATOM   4816  CD2 LEU B 151      29.594  -5.824 -16.078  1.00 70.69           C  
ATOM   4817  N   ARG B 152      29.844  -9.297 -12.047  1.00 73.81           N  
ATOM   4818  CA  ARG B 152      30.688 -10.125 -11.180  1.00 73.81           C  
ATOM   4819  C   ARG B 152      30.750 -11.562 -11.688  1.00 73.81           C  
ATOM   4820  CB  ARG B 152      30.172 -10.102  -9.742  1.00 73.81           C  
ATOM   4821  O   ARG B 152      31.781 -12.219 -11.602  1.00 73.81           O  
ATOM   4822  CG  ARG B 152      30.672  -8.914  -8.930  1.00 73.81           C  
ATOM   4823  CD  ARG B 152      30.250  -9.016  -7.469  1.00 73.81           C  
ATOM   4824  NE  ARG B 152      30.781  -7.918  -6.676  1.00 73.81           N  
ATOM   4825  NH1 ARG B 152      30.062  -8.758  -4.648  1.00 73.81           N  
ATOM   4826  NH2 ARG B 152      31.219  -6.781  -4.730  1.00 73.81           N  
ATOM   4827  CZ  ARG B 152      30.688  -7.820  -5.352  1.00 73.81           C  
ATOM   4828  N   GLN B 153      29.656 -11.969 -12.156  1.00 67.62           N  
ATOM   4829  CA  GLN B 153      29.625 -13.320 -12.711  1.00 67.62           C  
ATOM   4830  C   GLN B 153      30.422 -13.398 -14.008  1.00 67.62           C  
ATOM   4831  CB  GLN B 153      28.188 -13.766 -12.961  1.00 67.62           C  
ATOM   4832  O   GLN B 153      31.062 -14.414 -14.289  1.00 67.62           O  
ATOM   4833  CG  GLN B 153      27.453 -14.203 -11.695  1.00 67.62           C  
ATOM   4834  CD  GLN B 153      26.047 -14.719 -11.977  1.00 67.62           C  
ATOM   4835  NE2 GLN B 153      25.375 -15.164 -10.930  1.00 67.62           N  
ATOM   4836  OE1 GLN B 153      25.594 -14.711 -13.117  1.00 67.62           O  
ATOM   4837  N   MET B 154      30.406 -12.328 -14.766  1.00 59.88           N  
ATOM   4838  CA  MET B 154      31.172 -12.297 -16.000  1.00 59.88           C  
ATOM   4839  C   MET B 154      32.688 -12.195 -15.711  1.00 59.88           C  
ATOM   4840  CB  MET B 154      30.734 -11.117 -16.875  1.00 59.88           C  
ATOM   4841  O   MET B 154      33.500 -12.766 -16.438  1.00 59.88           O  
ATOM   4842  CG  MET B 154      29.422 -11.352 -17.594  1.00 59.88           C  
ATOM   4843  SD  MET B 154      29.438 -10.695 -19.312  1.00 59.88           S  
ATOM   4844  CE  MET B 154      27.656 -10.602 -19.625  1.00 59.88           C  
ATOM   4845  N   SER B 155      32.969 -11.367 -14.820  1.00 56.81           N  
ATOM   4846  CA  SER B 155      34.375 -11.227 -14.492  1.00 56.81           C  
ATOM   4847  C   SER B 155      35.000 -12.547 -14.031  1.00 56.81           C  
ATOM   4848  CB  SER B 155      34.594 -10.164 -13.406  1.00 56.81           C  
ATOM   4849  O   SER B 155      36.156 -12.844 -14.312  1.00 56.81           O  
ATOM   4850  OG  SER B 155      35.969  -9.953 -13.148  1.00 56.81           O  
ATOM   4851  N   TYR B 156      34.188 -13.266 -13.445  1.00 50.00           N  
ATOM   4852  CA  TYR B 156      34.781 -14.547 -13.047  1.00 50.00           C  
ATOM   4853  C   TYR B 156      34.906 -15.484 -14.242  1.00 50.00           C  
ATOM   4854  CB  TYR B 156      33.906 -15.203 -11.953  1.00 50.00           C  
ATOM   4855  O   TYR B 156      35.625 -16.484 -14.180  1.00 50.00           O  
ATOM   4856  CG  TYR B 156      34.438 -14.938 -10.555  1.00 50.00           C  
ATOM   4857  CD1 TYR B 156      35.375 -15.773  -9.969  1.00 50.00           C  
ATOM   4858  CD2 TYR B 156      33.938 -13.859  -9.812  1.00 50.00           C  
ATOM   4859  CE1 TYR B 156      35.844 -15.539  -8.680  1.00 50.00           C  
ATOM   4860  CE2 TYR B 156      34.406 -13.617  -8.523  1.00 50.00           C  
ATOM   4861  OH  TYR B 156      35.812 -14.219  -6.688  1.00 50.00           O  
ATOM   4862  CZ  TYR B 156      35.344 -14.461  -7.965  1.00 50.00           C  
ATOM   4863  N   GLY B 157      34.188 -15.164 -15.344  1.00 44.94           N  
ATOM   4864  CA  GLY B 157      34.375 -16.047 -16.484  1.00 44.94           C  
ATOM   4865  C   GLY B 157      35.594 -15.695 -17.312  1.00 44.94           C  
ATOM   4866  O   GLY B 157      35.938 -16.422 -18.250  1.00 44.94           O  
ATOM   4867  N   GLY B 158      36.031 -14.430 -17.359  1.00 38.44           N  
ATOM   4868  CA  GLY B 158      37.188 -14.195 -18.219  1.00 38.44           C  
ATOM   4869  C   GLY B 158      38.438 -14.875 -17.703  1.00 38.44           C  
ATOM   4870  O   GLY B 158      39.562 -14.594 -18.188  1.00 38.44           O  
ATOM   4871  N   LYS B 159      38.594 -15.266 -16.609  1.00 34.22           N  
ATOM   4872  CA  LYS B 159      39.906 -15.883 -16.438  1.00 34.22           C  
ATOM   4873  C   LYS B 159      40.062 -17.078 -17.375  1.00 34.22           C  
ATOM   4874  CB  LYS B 159      40.094 -16.328 -14.984  1.00 34.22           C  
ATOM   4875  O   LYS B 159      39.875 -18.219 -16.969  1.00 34.22           O  
ATOM   4876  CG  LYS B 159      40.750 -15.289 -14.094  1.00 34.22           C  
ATOM   4877  CD  LYS B 159      41.031 -15.828 -12.695  1.00 34.22           C  
ATOM   4878  CE  LYS B 159      41.719 -14.797 -11.820  1.00 34.22           C  
ATOM   4879  NZ  LYS B 159      41.875 -15.289 -10.414  1.00 34.22           N  
ATOM   4880  N   PHE B 160      39.531 -16.969 -18.688  1.00 30.62           N  
ATOM   4881  CA  PHE B 160      40.406 -17.719 -19.578  1.00 30.62           C  
ATOM   4882  C   PHE B 160      41.812 -17.078 -19.656  1.00 30.62           C  
ATOM   4883  CB  PHE B 160      39.812 -17.812 -20.984  1.00 30.62           C  
ATOM   4884  O   PHE B 160      41.938 -15.984 -20.188  1.00 30.62           O  
ATOM   4885  CG  PHE B 160      38.938 -19.016 -21.188  1.00 30.62           C  
ATOM   4886  CD1 PHE B 160      39.469 -20.219 -21.625  1.00 30.62           C  
ATOM   4887  CD2 PHE B 160      37.562 -18.922 -20.953  1.00 30.62           C  
ATOM   4888  CE1 PHE B 160      38.625 -21.328 -21.812  1.00 30.62           C  
ATOM   4889  CE2 PHE B 160      36.719 -20.031 -21.141  1.00 30.62           C  
ATOM   4890  CZ  PHE B 160      37.281 -21.234 -21.578  1.00 30.62           C  
ATOM   4891  N   GLY B 161      42.688 -17.188 -18.703  1.00 27.55           N  
ATOM   4892  CA  GLY B 161      44.125 -17.125 -18.703  1.00 27.55           C  
ATOM   4893  C   GLY B 161      44.750 -17.656 -19.984  1.00 27.55           C  
ATOM   4894  O   GLY B 161      44.438 -18.766 -20.422  1.00 27.55           O  
ATOM   4895  N   SER B 162      45.062 -16.891 -21.031  1.00 25.56           N  
ATOM   4896  CA  SER B 162      46.281 -17.062 -21.828  1.00 25.56           C  
ATOM   4897  C   SER B 162      47.438 -17.453 -20.938  1.00 25.56           C  
ATOM   4898  CB  SER B 162      46.594 -15.758 -22.562  1.00 25.56           C  
ATOM   4899  O   SER B 162      47.625 -16.922 -19.844  1.00 25.56           O  
ATOM   4900  OG  SER B 162      46.688 -14.672 -21.672  1.00 25.56           O  
ATOM   4901  N   SER B 163      48.062 -18.703 -21.203  1.00 26.84           N  
ATOM   4902  CA  SER B 163      49.281 -19.344 -20.766  1.00 26.84           C  
ATOM   4903  C   SER B 163      50.469 -18.406 -20.906  1.00 26.84           C  
ATOM   4904  CB  SER B 163      49.531 -20.625 -21.562  1.00 26.84           C  
ATOM   4905  O   SER B 163      50.750 -17.906 -21.984  1.00 26.84           O  
ATOM   4906  OG  SER B 163      50.312 -21.547 -20.812  1.00 26.84           O  
ATOM   4907  N   PRO B 164      50.812 -17.391 -20.109  1.00 26.36           N  
ATOM   4908  CA  PRO B 164      52.188 -16.984 -20.375  1.00 26.36           C  
ATOM   4909  C   PRO B 164      53.125 -18.188 -20.547  1.00 26.36           C  
ATOM   4910  CB  PRO B 164      52.562 -16.172 -19.141  1.00 26.36           C  
ATOM   4911  O   PRO B 164      52.938 -19.219 -19.906  1.00 26.36           O  
ATOM   4912  CG  PRO B 164      51.469 -16.375 -18.188  1.00 26.36           C  
ATOM   4913  CD  PRO B 164      50.438 -17.266 -18.828  1.00 26.36           C  
ATOM   4914  N   LEU B 165      53.750 -18.375 -21.828  1.00 22.67           N  
ATOM   4915  CA  LEU B 165      54.938 -19.141 -22.172  1.00 22.67           C  
ATOM   4916  C   LEU B 165      56.031 -18.922 -21.141  1.00 22.67           C  
ATOM   4917  CB  LEU B 165      55.438 -18.750 -23.562  1.00 22.67           C  
ATOM   4918  O   LEU B 165      56.625 -17.859 -21.078  1.00 22.67           O  
ATOM   4919  CG  LEU B 165      55.000 -19.656 -24.719  1.00 22.67           C  
ATOM   4920  CD1 LEU B 165      54.344 -18.812 -25.812  1.00 22.67           C  
ATOM   4921  CD2 LEU B 165      56.188 -20.438 -25.266  1.00 22.67           C  
ATOM   4922  N   ASP B 166      55.781 -19.125 -19.797  1.00 20.95           N  
ATOM   4923  CA  ASP B 166      57.000 -19.266 -19.000  1.00 20.95           C  
ATOM   4924  C   ASP B 166      58.000 -20.188 -19.688  1.00 20.95           C  
ATOM   4925  CB  ASP B 166      56.688 -19.781 -17.609  1.00 20.95           C  
ATOM   4926  O   ASP B 166      57.656 -21.266 -20.156  1.00 20.95           O  
ATOM   4927  CG  ASP B 166      57.031 -18.797 -16.500  1.00 20.95           C  
ATOM   4928  OD1 ASP B 166      57.719 -17.781 -16.781  1.00 20.95           O  
ATOM   4929  OD2 ASP B 166      56.594 -19.016 -15.352  1.00 20.95           O  
ATOM   4930  N   GLN B 167      59.062 -19.562 -20.281  1.00 19.23           N  
ATOM   4931  CA  GLN B 167      60.406 -19.969 -20.750  1.00 19.23           C  
ATOM   4932  C   GLN B 167      61.031 -20.984 -19.797  1.00 19.23           C  
ATOM   4933  CB  GLN B 167      61.312 -18.750 -20.906  1.00 19.23           C  
ATOM   4934  O   GLN B 167      60.969 -20.812 -18.578  1.00 19.23           O  
ATOM   4935  CG  GLN B 167      61.938 -18.625 -22.281  1.00 19.23           C  
ATOM   4936  CD  GLN B 167      62.625 -17.297 -22.500  1.00 19.23           C  
ATOM   4937  NE2 GLN B 167      63.219 -17.109 -23.672  1.00 19.23           N
[truncated: 69,256 more chars]
