# Supplementary material for: Substrate recognition principles for the PP2A-B55 protein phosphatase
Source: Sci Adv. 2024 Oct 2;10(40):eadp5491. doi: 10.1126/sciadv.adp5491 (PMC11446282; doi:10.1126/sciadv.adp5491)
Supplement: Supplementary file 3 — Data S1 [file sciadv.adp5491_data_s1.zip › Dataset 1/b55_eya3_73-93_unrelaxed_rank_001_alphafold2_multimer_v3_model_2_seed_000.pdb]

MODEL     1                                                                     
ATOM      1  N   MET A   1      11.422   5.852 -47.062  1.00 23.17           N  
ATOM      2  CA  MET A   1      10.586   6.723 -46.219  1.00 23.17           C  
ATOM      3  C   MET A   1      10.438   6.160 -44.812  1.00 23.17           C  
ATOM      4  CB  MET A   1       9.211   6.906 -46.875  1.00 23.17           C  
ATOM      5  O   MET A   1       9.891   5.070 -44.625  1.00 23.17           O  
ATOM      6  CG  MET A   1       9.164   8.023 -47.906  1.00 23.17           C  
ATOM      7  SD  MET A   1       7.449   8.398 -48.438  1.00 23.17           S  
ATOM      8  CE  MET A   1       7.797   9.500 -49.844  1.00 23.17           C  
ATOM      9  N   ALA A   2      11.578   6.305 -43.969  1.00 27.56           N  
ATOM     10  CA  ALA A   2      12.008   5.574 -42.781  1.00 27.56           C  
ATOM     11  C   ALA A   2      10.977   5.684 -41.656  1.00 27.56           C  
ATOM     12  CB  ALA A   2      13.367   6.094 -42.281  1.00 27.56           C  
ATOM     13  O   ALA A   2      10.430   6.762 -41.406  1.00 27.56           O  
ATOM     14  N   GLY A   3       9.992   4.699 -41.562  1.00 28.11           N  
ATOM     15  CA  GLY A   3       8.852   4.551 -40.688  1.00 28.11           C  
ATOM     16  C   GLY A   3       9.164   4.961 -39.250  1.00 28.11           C  
ATOM     17  O   GLY A   3      10.188   4.547 -38.688  1.00 28.11           O  
ATOM     18  N   ALA A   4       8.977   6.324 -38.812  1.00 32.56           N  
ATOM     19  CA  ALA A   4       8.984   7.117 -37.594  1.00 32.56           C  
ATOM     20  C   ALA A   4       8.297   6.375 -36.469  1.00 32.56           C  
ATOM     21  CB  ALA A   4       8.312   8.469 -37.844  1.00 32.56           C  
ATOM     22  O   ALA A   4       7.090   6.527 -36.250  1.00 32.56           O  
ATOM     23  N   GLY A   5       8.031   5.070 -36.438  1.00 34.00           N  
ATOM     24  CA  GLY A   5       7.418   4.301 -35.375  1.00 34.00           C  
ATOM     25  C   GLY A   5       8.008   4.594 -34.000  1.00 34.00           C  
ATOM     26  O   GLY A   5       9.000   3.977 -33.594  1.00 34.00           O  
ATOM     27  N   GLY A   6       8.305   5.922 -33.562  1.00 37.28           N  
ATOM     28  CA  GLY A   6       8.797   6.566 -32.375  1.00 37.28           C  
ATOM     29  C   GLY A   6       8.195   6.000 -31.094  1.00 37.28           C  
ATOM     30  O   GLY A   6       7.074   6.359 -30.719  1.00 37.28           O  
ATOM     31  N   GLY A   7       8.000   4.777 -30.781  1.00 42.06           N  
ATOM     32  CA  GLY A   7       7.543   4.250 -29.500  1.00 42.06           C  
ATOM     33  C   GLY A   7       7.934   5.117 -28.312  1.00 42.06           C  
ATOM     34  O   GLY A   7       9.102   5.488 -28.172  1.00 42.06           O  
ATOM     35  N   ASN A   8       7.188   6.297 -27.906  1.00 51.91           N  
ATOM     36  CA  ASN A   8       7.250   7.297 -26.844  1.00 51.91           C  
ATOM     37  C   ASN A   8       7.855   6.723 -25.562  1.00 51.91           C  
ATOM     38  CB  ASN A   8       5.859   7.867 -26.562  1.00 51.91           C  
ATOM     39  O   ASN A   8       7.141   6.195 -24.719  1.00 51.91           O  
ATOM     40  CG  ASN A   8       5.773   9.359 -26.812  1.00 51.91           C  
ATOM     41  ND2 ASN A   8       4.633   9.953 -26.484  1.00 51.91           N  
ATOM     42  OD1 ASN A   8       6.727   9.969 -27.312  1.00 51.91           O  
ATOM     43  N   ASP A   9       9.078   6.230 -25.516  1.00 72.12           N  
ATOM     44  CA  ASP A   9       9.867   5.840 -24.359  1.00 72.12           C  
ATOM     45  C   ASP A   9      10.016   7.000 -23.375  1.00 72.12           C  
ATOM     46  CB  ASP A   9      11.250   5.332 -24.781  1.00 72.12           C  
ATOM     47  O   ASP A   9      10.602   8.031 -23.719  1.00 72.12           O  
ATOM     48  CG  ASP A   9      11.242   3.867 -25.188  1.00 72.12           C  
ATOM     49  OD1 ASP A   9      10.312   3.133 -24.797  1.00 72.12           O  
ATOM     50  OD2 ASP A   9      12.188   3.441 -25.875  1.00 72.12           O  
ATOM     51  N   ILE A  10       9.242   7.059 -22.344  1.00 84.31           N  
ATOM     52  CA  ILE A  10       9.328   8.047 -21.266  1.00 84.31           C  
ATOM     53  C   ILE A  10      10.719   8.016 -20.641  1.00 84.31           C  
ATOM     54  CB  ILE A  10       8.250   7.809 -20.188  1.00 84.31           C  
ATOM     55  O   ILE A  10      11.195   6.953 -20.234  1.00 84.31           O  
ATOM     56  CG1 ILE A  10       6.848   7.930 -20.797  1.00 84.31           C  
ATOM     57  CG2 ILE A  10       8.430   8.781 -19.016  1.00 84.31           C  
ATOM     58  CD1 ILE A  10       5.723   7.555 -19.844  1.00 84.31           C  
ATOM     59  N   GLN A  11      11.375   9.180 -20.844  1.00 91.19           N  
ATOM     60  CA  GLN A  11      12.633   9.344 -20.109  1.00 91.19           C  
ATOM     61  C   GLN A  11      12.398   9.977 -18.750  1.00 91.19           C  
ATOM     62  CB  GLN A  11      13.609  10.188 -20.922  1.00 91.19           C  
ATOM     63  O   GLN A  11      11.852  11.070 -18.641  1.00 91.19           O  
ATOM     64  CG  GLN A  11      14.086   9.523 -22.203  1.00 91.19           C  
ATOM     65  CD  GLN A  11      15.125  10.344 -22.953  1.00 91.19           C  
ATOM     66  NE2 GLN A  11      15.570   9.844 -24.094  1.00 91.19           N  
ATOM     67  OE1 GLN A  11      15.516  11.430 -22.500  1.00 91.19           O  
ATOM     68  N   TRP A  12      12.875   9.305 -17.750  1.00 93.62           N  
ATOM     69  CA  TRP A  12      12.641   9.750 -16.375  1.00 93.62           C  
ATOM     70  C   TRP A  12      13.820  10.586 -15.875  1.00 93.62           C  
ATOM     71  CB  TRP A  12      12.406   8.562 -15.453  1.00 93.62           C  
ATOM     72  O   TRP A  12      14.977  10.234 -16.109  1.00 93.62           O  
ATOM     73  CG  TRP A  12      11.086   7.879 -15.656  1.00 93.62           C  
ATOM     74  CD1 TRP A  12      10.836   6.770 -16.406  1.00 93.62           C  
ATOM     75  CD2 TRP A  12       9.828   8.273 -15.094  1.00 93.62           C  
ATOM     76  CE2 TRP A  12       8.859   7.352 -15.555  1.00 93.62           C  
ATOM     77  CE3 TRP A  12       9.430   9.312 -14.242  1.00 93.62           C  
ATOM     78  NE1 TRP A  12       9.500   6.445 -16.359  1.00 93.62           N  
ATOM     79  CH2 TRP A  12       7.148   8.469 -14.359  1.00 93.62           C  
ATOM     80  CZ2 TRP A  12       7.516   7.441 -15.188  1.00 93.62           C  
ATOM     81  CZ3 TRP A  12       8.086   9.398 -13.883  1.00 93.62           C  
ATOM     82  N   CYS A  13      13.445  11.680 -15.133  1.00 92.88           N  
ATOM     83  CA  CYS A  13      14.445  12.578 -14.562  1.00 92.88           C  
ATOM     84  C   CYS A  13      14.250  12.742 -13.062  1.00 92.88           C  
ATOM     85  CB  CYS A  13      14.391  13.945 -15.250  1.00 92.88           C  
ATOM     86  O   CYS A  13      13.117  12.742 -12.578  1.00 92.88           O  
ATOM     87  SG  CYS A  13      14.727  13.891 -17.016  1.00 92.88           S  
ATOM     88  N   PHE A  14      15.367  12.969 -12.414  1.00 93.06           N  
ATOM     89  CA  PHE A  14      15.328  13.281 -10.984  1.00 93.06           C  
ATOM     90  C   PHE A  14      14.695  14.641 -10.750  1.00 93.06           C  
ATOM     91  CB  PHE A  14      16.734  13.242 -10.391  1.00 93.06           C  
ATOM     92  O   PHE A  14      15.031  15.617 -11.422  1.00 93.06           O  
ATOM     93  CG  PHE A  14      16.797  13.656  -8.938  1.00 93.06           C  
ATOM     94  CD1 PHE A  14      17.156  14.945  -8.586  1.00 93.06           C  
ATOM     95  CD2 PHE A  14      16.469  12.742  -7.938  1.00 93.06           C  
ATOM     96  CE1 PHE A  14      17.203  15.328  -7.242  1.00 93.06           C  
ATOM     97  CE2 PHE A  14      16.516  13.117  -6.598  1.00 93.06           C  
ATOM     98  CZ  PHE A  14      16.891  14.414  -6.254  1.00 93.06           C  
ATOM     99  N   SER A  15      13.766  14.688  -9.828  1.00 91.19           N  
ATOM    100  CA  SER A  15      13.148  15.961  -9.469  1.00 91.19           C  
ATOM    101  C   SER A  15      13.609  16.422  -8.094  1.00 91.19           C  
ATOM    102  CB  SER A  15      11.625  15.852  -9.500  1.00 91.19           C  
ATOM    103  O   SER A  15      14.234  17.484  -7.961  1.00 91.19           O  
ATOM    104  OG  SER A  15      11.023  17.094  -9.164  1.00 91.19           O  
ATOM    105  N   GLN A  16      13.320  15.609  -7.098  1.00 92.25           N  
ATOM    106  CA  GLN A  16      13.633  16.000  -5.730  1.00 92.25           C  
ATOM    107  C   GLN A  16      13.766  14.789  -4.820  1.00 92.25           C  
ATOM    108  CB  GLN A  16      12.555  16.953  -5.188  1.00 92.25           C  
ATOM    109  O   GLN A  16      13.289  13.703  -5.152  1.00 92.25           O  
ATOM    110  CG  GLN A  16      11.164  16.328  -5.156  1.00 92.25           C  
ATOM    111  CD  GLN A  16      10.102  17.312  -4.672  1.00 92.25           C  
ATOM    112  NE2 GLN A  16       8.891  16.812  -4.461  1.00 92.25           N  
ATOM    113  OE1 GLN A  16      10.375  18.500  -4.484  1.00 92.25           O  
ATOM    114  N   VAL A  17      14.508  15.039  -3.734  1.00 93.50           N  
ATOM    115  CA  VAL A  17      14.594  14.047  -2.674  1.00 93.50           C  
ATOM    116  C   VAL A  17      14.336  14.703  -1.320  1.00 93.50           C  
ATOM    117  CB  VAL A  17      15.969  13.336  -2.668  1.00 93.50           C  
ATOM    118  O   VAL A  17      14.867  15.781  -1.036  1.00 93.50           O  
ATOM    119  CG1 VAL A  17      17.094  14.352  -2.457  1.00 93.50           C  
ATOM    120  CG2 VAL A  17      16.000  12.258  -1.592  1.00 93.50           C  
ATOM    121  N   LYS A  18      13.422  14.086  -0.633  1.00 92.38           N  
ATOM    122  CA  LYS A  18      13.109  14.531   0.720  1.00 92.38           C  
ATOM    123  C   LYS A  18      13.625  13.547   1.763  1.00 92.38           C  
ATOM    124  CB  LYS A  18      11.602  14.719   0.884  1.00 92.38           C  
ATOM    125  O   LYS A  18      13.562  12.336   1.564  1.00 92.38           O  
ATOM    126  CG  LYS A  18      10.969  15.641  -0.155  1.00 92.38           C  
ATOM    127  CD  LYS A  18      11.359  17.094   0.076  1.00 92.38           C  
ATOM    128  CE  LYS A  18      10.648  18.031  -0.890  1.00 92.38           C  
ATOM    129  NZ  LYS A  18      11.008  19.453  -0.651  1.00 92.38           N  
ATOM    130  N   GLY A  19      14.102  14.062   2.889  1.00 87.50           N  
ATOM    131  CA  GLY A  19      14.656  13.242   3.955  1.00 87.50           C  
ATOM    132  C   GLY A  19      16.109  13.562   4.270  1.00 87.50           C  
ATOM    133  O   GLY A  19      16.766  14.289   3.520  1.00 87.50           O  
ATOM    134  N   ALA A  20      16.594  13.055   5.375  1.00 79.44           N  
ATOM    135  CA  ALA A  20      17.938  13.352   5.867  1.00 79.44           C  
ATOM    136  C   ALA A  20      19.000  12.625   5.035  1.00 79.44           C  
ATOM    137  CB  ALA A  20      18.062  12.961   7.336  1.00 79.44           C  
ATOM    138  O   ALA A  20      18.734  11.562   4.473  1.00 79.44           O  
ATOM    139  N   VAL A  21      20.047  13.227   4.836  1.00 73.56           N  
ATOM    140  CA  VAL A  21      21.172  12.656   4.086  1.00 73.56           C  
ATOM    141  C   VAL A  21      21.969  11.719   4.980  1.00 73.56           C  
ATOM    142  CB  VAL A  21      22.078  13.758   3.508  1.00 73.56           C  
ATOM    143  O   VAL A  21      22.609  10.789   4.492  1.00 73.56           O  
ATOM    144  CG1 VAL A  21      23.234  13.141   2.723  1.00 73.56           C  
ATOM    145  CG2 VAL A  21      21.281  14.711   2.623  1.00 73.56           C  
ATOM    146  N   ASP A  22      21.656  11.711   6.285  1.00 65.88           N  
ATOM    147  CA  ASP A  22      22.516  11.000   7.234  1.00 65.88           C  
ATOM    148  C   ASP A  22      22.328   9.492   7.105  1.00 65.88           C  
ATOM    149  CB  ASP A  22      22.203  11.445   8.664  1.00 65.88           C  
ATOM    150  O   ASP A  22      21.234   9.008   6.820  1.00 65.88           O  
ATOM    151  CG  ASP A  22      23.438  11.406   9.570  1.00 65.88           C  
ATOM    152  OD1 ASP A  22      24.453  10.789   9.188  1.00 65.88           O  
ATOM    153  OD2 ASP A  22      23.375  11.984  10.672  1.00 65.88           O  
ATOM    154  N   ASP A  23      23.484   8.789   7.062  1.00 63.09           N  
ATOM    155  CA  ASP A  23      23.547   7.332   6.980  1.00 63.09           C  
ATOM    156  C   ASP A  23      22.953   6.680   8.227  1.00 63.09           C  
ATOM    157  CB  ASP A  23      25.000   6.871   6.785  1.00 63.09           C  
ATOM    158  O   ASP A  23      22.438   5.559   8.164  1.00 63.09           O  
ATOM    159  CG  ASP A  23      25.516   7.105   5.379  1.00 63.09           C  
ATOM    160  OD1 ASP A  23      24.703   7.176   4.434  1.00 63.09           O  
ATOM    161  OD2 ASP A  23      26.750   7.223   5.211  1.00 63.09           O  
ATOM    162  N   ASP A  24      23.031   7.355   9.375  1.00 74.81           N  
ATOM    163  CA  ASP A  24      22.484   6.730  10.586  1.00 74.81           C  
ATOM    164  C   ASP A  24      21.000   7.004  10.727  1.00 74.81           C  
ATOM    165  CB  ASP A  24      23.234   7.234  11.820  1.00 74.81           C  
ATOM    166  O   ASP A  24      20.594   7.934  11.430  1.00 74.81           O  
ATOM    167  CG  ASP A  24      24.562   6.523  12.047  1.00 74.81           C  
ATOM    168  OD1 ASP A  24      24.750   5.398  11.531  1.00 74.81           O  
ATOM    169  OD2 ASP A  24      25.422   7.090  12.742  1.00 74.81           O  
ATOM    170  N   VAL A  25      20.234   6.234   9.977  1.00 82.06           N  
ATOM    171  CA  VAL A  25      18.797   6.418   9.945  1.00 82.06           C  
ATOM    172  C   VAL A  25      18.141   5.664  11.109  1.00 82.06           C  
ATOM    173  CB  VAL A  25      18.188   5.945   8.602  1.00 82.06           C  
ATOM    174  O   VAL A  25      18.406   4.473  11.297  1.00 82.06           O  
ATOM    175  CG1 VAL A  25      16.672   6.133   8.602  1.00 82.06           C  
ATOM    176  CG2 VAL A  25      18.828   6.703   7.438  1.00 82.06           C  
ATOM    177  N   ALA A  26      17.391   6.477  11.914  1.00 90.00           N  
ATOM    178  CA  ALA A  26      16.609   5.840  12.977  1.00 90.00           C  
ATOM    179  C   ALA A  26      15.469   5.008  12.398  1.00 90.00           C  
ATOM    180  CB  ALA A  26      16.062   6.891  13.938  1.00 90.00           C  
ATOM    181  O   ALA A  26      14.859   5.391  11.406  1.00 90.00           O  
ATOM    182  N   GLU A  27      15.203   3.912  13.047  1.00 92.81           N  
ATOM    183  CA  GLU A  27      14.125   3.025  12.609  1.00 92.81           C  
ATOM    184  C   GLU A  27      12.797   3.773  12.508  1.00 92.81           C  
ATOM    185  CB  GLU A  27      13.984   1.839  13.570  1.00 92.81           C  
ATOM    186  O   GLU A  27      12.000   3.514  11.609  1.00 92.81           O  
ATOM    187  CG  GLU A  27      12.961   0.809  13.133  1.00 92.81           C  
ATOM    188  CD  GLU A  27      13.414  -0.027  11.945  1.00 92.81           C  
ATOM    189  OE1 GLU A  27      12.570  -0.727  11.336  1.00 92.81           O  
ATOM    190  OE2 GLU A  27      14.625   0.019  11.617  1.00 92.81           O  
ATOM    191  N   ALA A  28      12.633   4.715  13.328  1.00 94.69           N  
ATOM    192  CA  ALA A  28      11.383   5.469  13.375  1.00 94.69           C  
ATOM    193  C   ALA A  28      11.211   6.320  12.125  1.00 94.69           C  
ATOM    194  CB  ALA A  28      11.336   6.344  14.625  1.00 94.69           C  
ATOM    195  O   ALA A  28      10.086   6.680  11.758  1.00 94.69           O  
ATOM    196  N   ASP A  29      12.297   6.551  11.438  1.00 94.88           N  
ATOM    197  CA  ASP A  29      12.242   7.473  10.312  1.00 94.88           C  
ATOM    198  C   ASP A  29      12.070   6.715   8.992  1.00 94.88           C  
ATOM    199  CB  ASP A  29      13.500   8.336  10.258  1.00 94.88           C  
ATOM    200  O   ASP A  29      11.969   7.328   7.930  1.00 94.88           O  
ATOM    201  CG  ASP A  29      13.602   9.297  11.430  1.00 94.88           C  
ATOM    202  OD1 ASP A  29      12.555   9.758  11.938  1.00 94.88           O  
ATOM    203  OD2 ASP A  29      14.742   9.602  11.852  1.00 94.88           O  
ATOM    204  N   ILE A  30      11.945   5.453   9.062  1.00 96.31           N  
ATOM    205  CA  ILE A  30      11.758   4.660   7.852  1.00 96.31           C  
ATOM    206  C   ILE A  30      10.336   4.855   7.320  1.00 96.31           C  
ATOM    207  CB  ILE A  30      12.031   3.162   8.109  1.00 96.31           C  
ATOM    208  O   ILE A  30       9.359   4.668   8.055  1.00 96.31           O  
ATOM    209  CG1 ILE A  30      13.492   2.949   8.516  1.00 96.31           C  
ATOM    210  CG2 ILE A  30      11.680   2.328   6.871  1.00 96.31           C  
ATOM    211  CD1 ILE A  30      13.836   1.507   8.867  1.00 96.31           C  
ATOM    212  N   ILE A  31      10.242   5.223   6.047  1.00 97.69           N  
ATOM    213  CA  ILE A  31       8.938   5.438   5.418  1.00 97.69           C  
ATOM    214  C   ILE A  31       8.234   4.098   5.219  1.00 97.69           C  
ATOM    215  CB  ILE A  31       9.078   6.176   4.070  1.00 97.69           C  
ATOM    216  O   ILE A  31       8.812   3.162   4.660  1.00 97.69           O  
ATOM    217  CG1 ILE A  31       9.664   7.578   4.285  1.00 97.69           C  
ATOM    218  CG2 ILE A  31       7.730   6.246   3.350  1.00 97.69           C  
ATOM    219  CD1 ILE A  31       9.984   8.320   2.994  1.00 97.69           C  
ATOM    220  N   SER A  32       6.969   4.090   5.680  1.00 98.25           N  
ATOM    221  CA  SER A  32       6.262   2.812   5.664  1.00 98.25           C  
ATOM    222  C   SER A  32       5.066   2.852   4.715  1.00 98.25           C  
ATOM    223  CB  SER A  32       5.789   2.443   7.070  1.00 98.25           C  
ATOM    224  O   SER A  32       4.418   1.830   4.484  1.00 98.25           O  
ATOM    225  OG  SER A  32       5.004   3.486   7.629  1.00 98.25           O  
ATOM    226  N   THR A  33       4.758   3.988   4.133  1.00 98.50           N  
ATOM    227  CA  THR A  33       3.691   4.090   3.145  1.00 98.50           C  
ATOM    228  C   THR A  33       3.773   5.414   2.395  1.00 98.50           C  
ATOM    229  CB  THR A  33       2.305   3.955   3.803  1.00 98.50           C  
ATOM    230  O   THR A  33       4.266   6.410   2.932  1.00 98.50           O  
ATOM    231  CG2 THR A  33       2.037   5.109   4.762  1.00 98.50           C  
ATOM    232  OG1 THR A  33       1.297   3.953   2.783  1.00 98.50           O  
ATOM    233  N   VAL A  34       3.318   5.477   1.153  1.00 98.56           N  
ATOM    234  CA  VAL A  34       3.283   6.648   0.285  1.00 98.56           C  
ATOM    235  C   VAL A  34       1.997   6.645  -0.539  1.00 98.56           C  
ATOM    236  CB  VAL A  34       4.512   6.699  -0.648  1.00 98.56           C  
ATOM    237  O   VAL A  34       1.629   5.621  -1.120  1.00 98.56           O  
ATOM    238  CG1 VAL A  34       4.508   7.984  -1.479  1.00 98.56           C  
ATOM    239  CG2 VAL A  34       5.805   6.594   0.164  1.00 98.56           C  
ATOM    240  N   GLU A  35       1.359   7.855  -0.608  1.00 98.12           N  
ATOM    241  CA  GLU A  35       0.088   7.898  -1.323  1.00 98.12           C  
ATOM    242  C   GLU A  35      -0.195   9.297  -1.868  1.00 98.12           C  
ATOM    243  CB  GLU A  35      -1.057   7.445  -0.412  1.00 98.12           C  
ATOM    244  O   GLU A  35      -0.176  10.273  -1.120  1.00 98.12           O  
ATOM    245  CG  GLU A  35      -2.408   7.375  -1.110  1.00 98.12           C  
ATOM    246  CD  GLU A  35      -2.594   6.105  -1.926  1.00 98.12           C  
ATOM    247  OE1 GLU A  35      -3.652   5.953  -2.578  1.00 98.12           O  
ATOM    248  OE2 GLU A  35      -1.676   5.254  -1.912  1.00 98.12           O  
ATOM    249  N   PHE A  36      -0.513   9.391  -3.207  1.00 98.06           N  
ATOM    250  CA  PHE A  36      -1.040  10.625  -3.766  1.00 98.06           C  
ATOM    251  C   PHE A  36      -2.535  10.750  -3.498  1.00 98.06           C  
ATOM    252  CB  PHE A  36      -0.771  10.695  -5.273  1.00 98.06           C  
ATOM    253  O   PHE A  36      -3.248   9.742  -3.455  1.00 98.06           O  
ATOM    254  CG  PHE A  36       0.655  11.039  -5.617  1.00 98.06           C  
ATOM    255  CD1 PHE A  36       1.104  12.352  -5.570  1.00 98.06           C  
ATOM    256  CD2 PHE A  36       1.546  10.039  -5.996  1.00 98.06           C  
ATOM    257  CE1 PHE A  36       2.422  12.664  -5.891  1.00 98.06           C  
ATOM    258  CE2 PHE A  36       2.865  10.344  -6.316  1.00 98.06           C  
ATOM    259  CZ  PHE A  36       3.301  11.664  -6.262  1.00 98.06           C  
ATOM    260  N   ASN A  37      -2.936  12.000  -3.324  1.00 97.25           N  
ATOM    261  CA  ASN A  37      -4.387  12.164  -3.326  1.00 97.25           C  
ATOM    262  C   ASN A  37      -4.953  12.102  -4.742  1.00 97.25           C  
ATOM    263  CB  ASN A  37      -4.777  13.477  -2.650  1.00 97.25           C  
ATOM    264  O   ASN A  37      -4.211  11.914  -5.707  1.00 97.25           O  
ATOM    265  CG  ASN A  37      -4.492  14.688  -3.516  1.00 97.25           C  
ATOM    266  ND2 ASN A  37      -5.172  15.789  -3.232  1.00 97.25           N  
ATOM    267  OD1 ASN A  37      -3.666  14.633  -4.430  1.00 97.25           O  
ATOM    268  N   HIS A  38      -6.215  12.219  -4.926  1.00 94.81           N  
ATOM    269  CA  HIS A  38      -6.906  11.938  -6.180  1.00 94.81           C  
ATOM    270  C   HIS A  38      -6.480  12.922  -7.270  1.00 94.81           C  
ATOM    271  CB  HIS A  38      -8.422  12.000  -5.984  1.00 94.81           C  
ATOM    272  O   HIS A  38      -6.473  12.570  -8.453  1.00 94.81           O  
ATOM    273  CG  HIS A  38      -8.945  10.938  -5.070  1.00 94.81           C  
ATOM    274  CD2 HIS A  38      -9.547   9.750  -5.336  1.00 94.81           C  
ATOM    275  ND1 HIS A  38      -8.883  11.039  -3.699  1.00 94.81           N  
ATOM    276  CE1 HIS A  38      -9.422   9.953  -3.158  1.00 94.81           C  
ATOM    277  NE2 HIS A  38      -9.836   9.164  -4.133  1.00 94.81           N  
ATOM    278  N   SER A  39      -6.137  14.125  -6.887  1.00 94.06           N  
ATOM    279  CA  SER A  39      -5.730  15.117  -7.875  1.00 94.06           C  
ATOM    280  C   SER A  39      -4.234  15.039  -8.156  1.00 94.06           C  
ATOM    281  CB  SER A  39      -6.090  16.531  -7.398  1.00 94.06           C  
ATOM    282  O   SER A  39      -3.764  15.547  -9.180  1.00 94.06           O  
ATOM    283  OG  SER A  39      -5.332  16.891  -6.258  1.00 94.06           O  
ATOM    284  N   GLY A  40      -3.539  14.461  -7.211  1.00 96.12           N  
ATOM    285  CA  GLY A  40      -2.088  14.414  -7.309  1.00 96.12           C  
ATOM    286  C   GLY A  40      -1.411  15.648  -6.742  1.00 96.12           C  
ATOM    287  O   GLY A  40      -0.181  15.719  -6.684  1.00 96.12           O  
ATOM    288  N   GLU A  41      -2.152  16.562  -6.281  1.00 94.75           N  
ATOM    289  CA  GLU A  41      -1.600  17.797  -5.738  1.00 94.75           C  
ATOM    290  C   GLU A  41      -0.969  17.562  -4.367  1.00 94.75           C  
ATOM    291  CB  GLU A  41      -2.684  18.875  -5.641  1.00 94.75           C  
ATOM    292  O   GLU A  41      -0.079  18.312  -3.951  1.00 94.75           O  
ATOM    293  CG  GLU A  41      -3.146  19.406  -6.992  1.00 94.75           C  
ATOM    294  CD  GLU A  41      -4.242  20.453  -6.883  1.00 94.75           C  
ATOM    295  OE1 GLU A  41      -4.664  21.000  -7.926  1.00 94.75           O  
ATOM    296  OE2 GLU A  41      -4.688  20.719  -5.742  1.00 94.75           O  
ATOM    297  N   LEU A  42      -1.495  16.625  -3.664  1.00 97.06           N  
ATOM    298  CA  LEU A  42      -0.954  16.281  -2.350  1.00 97.06           C  
ATOM    299  C   LEU A  42      -0.364  14.883  -2.346  1.00 97.06           C  
ATOM    300  CB  LEU A  42      -2.041  16.391  -1.278  1.00 97.06           C  
ATOM    301  O   LEU A  42      -0.896  13.977  -2.996  1.00 97.06           O  
ATOM    302  CG  LEU A  42      -2.676  17.781  -1.099  1.00 97.06           C  
ATOM    303  CD1 LEU A  42      -3.826  17.703  -0.099  1.00 97.06           C  
ATOM    304  CD2 LEU A  42      -1.632  18.797  -0.648  1.00 97.06           C  
ATOM    305  N   LEU A  43       0.715  14.742  -1.657  1.00 98.12           N  
ATOM    306  CA  LEU A  43       1.427  13.484  -1.439  1.00 98.12           C  
ATOM    307  C   LEU A  43       1.682  13.258   0.047  1.00 98.12           C  
ATOM    308  CB  LEU A  43       2.754  13.484  -2.203  1.00 98.12           C  
ATOM    309  O   LEU A  43       2.301  14.094   0.710  1.00 98.12           O  
ATOM    310  CG  LEU A  43       3.662  12.273  -1.978  1.00 98.12           C  
ATOM    311  CD1 LEU A  43       2.992  11.000  -2.492  1.00 98.12           C  
ATOM    312  CD2 LEU A  43       5.012  12.484  -2.656  1.00 98.12           C  
ATOM    313  N   ALA A  44       1.168  12.102   0.549  1.00 98.69           N  
ATOM    314  CA  ALA A  44       1.343  11.805   1.969  1.00 98.69           C  
ATOM    315  C   ALA A  44       2.291  10.633   2.172  1.00 98.69           C  
ATOM    316  CB  ALA A  44      -0.007  11.516   2.621  1.00 98.69           C  
ATOM    317  O   ALA A  44       2.252   9.656   1.415  1.00 98.69           O  
ATOM    318  N   THR A  45       3.111  10.734   3.191  1.00 98.62           N  
ATOM    319  CA  THR A  45       3.938   9.617   3.641  1.00 98.62           C  
ATOM    320  C   THR A  45       3.701   9.328   5.121  1.00 98.62           C  
ATOM    321  CB  THR A  45       5.434   9.898   3.402  1.00 98.62           C  
ATOM    322  O   THR A  45       3.389  10.242   5.891  1.00 98.62           O  
ATOM    323  CG2 THR A  45       5.715  10.172   1.928  1.00 98.62           C  
ATOM    324  OG1 THR A  45       5.828  11.039   4.172  1.00 98.62           O  
ATOM    325  N   GLY A  46       3.721   8.055   5.457  1.00 98.69           N  
ATOM    326  CA  GLY A  46       3.799   7.586   6.832  1.00 98.69           C  
ATOM    327  C   GLY A  46       5.102   6.875   7.152  1.00 98.69           C  
ATOM    328  O   GLY A  46       5.746   6.324   6.258  1.00 98.69           O  
ATOM    329  N   ASP A  47       5.438   6.941   8.430  1.00 98.19           N  
ATOM    330  CA  ASP A  47       6.691   6.285   8.789  1.00 98.19           C  
ATOM    331  C   ASP A  47       6.508   5.375  10.000  1.00 98.19           C  
ATOM    332  CB  ASP A  47       7.777   7.324   9.070  1.00 98.19           C  
ATOM    333  O   ASP A  47       5.398   5.234  10.516  1.00 98.19           O  
ATOM    334  CG  ASP A  47       7.434   8.242  10.234  1.00 98.19           C  
ATOM    335  OD1 ASP A  47       6.703   7.820  11.148  1.00 98.19           O  
ATOM    336  OD2 ASP A  47       7.895   9.406  10.227  1.00 98.19           O  
ATOM    337  N   LYS A  48       7.570   4.680  10.383  1.00 97.81           N  
ATOM    338  CA  LYS A  48       7.527   3.693  11.461  1.00 97.81           C  
ATOM    339  C   LYS A  48       7.410   4.371  12.820  1.00 97.81           C  
ATOM    340  CB  LYS A  48       8.773   2.803  11.422  1.00 97.81           C  
ATOM    341  O   LYS A  48       7.090   3.719  13.820  1.00 97.81           O  
ATOM    342  CG  LYS A  48       8.789   1.812  10.266  1.00 97.81           C  
ATOM    343  CD  LYS A  48       9.875   0.761  10.445  1.00 97.81           C  
ATOM    344  CE  LYS A  48       9.820  -0.298   9.359  1.00 97.81           C  
ATOM    345  NZ  LYS A  48      10.859  -1.354   9.555  1.00 97.81           N  
ATOM    346  N   GLY A  49       7.609   5.668  12.852  1.00 97.81           N  
ATOM    347  CA  GLY A  49       7.445   6.418  14.086  1.00 97.81           C  
ATOM    348  C   GLY A  49       6.047   6.973  14.266  1.00 97.81           C  
ATOM    349  O   GLY A  49       5.789   7.734  15.195  1.00 97.81           O  
ATOM    350  N   GLY A  50       5.199   6.695  13.344  1.00 98.62           N  
ATOM    351  CA  GLY A  50       3.801   7.078  13.469  1.00 98.62           C  
ATOM    352  C   GLY A  50       3.514   8.469  12.938  1.00 98.62           C  
ATOM    353  O   GLY A  50       2.432   9.016  13.164  1.00 98.62           O  
ATOM    354  N   ARG A  51       4.473   9.031  12.258  1.00 98.12           N  
ATOM    355  CA  ARG A  51       4.301  10.383  11.719  1.00 98.12           C  
ATOM    356  C   ARG A  51       3.762  10.336  10.289  1.00 98.12           C  
ATOM    357  CB  ARG A  51       5.625  11.148  11.750  1.00 98.12           C  
ATOM    358  O   ARG A  51       4.094   9.430   9.523  1.00 98.12           O  
ATOM    359  CG  ARG A  51       6.180  11.352  13.148  1.00 98.12           C  
ATOM    360  CD  ARG A  51       7.582  11.953  13.125  1.00 98.12           C  
ATOM    361  NE  ARG A  51       8.547  11.016  12.555  1.00 98.12           N  
ATOM    362  NH1 ARG A  51      10.352  12.453  12.742  1.00 98.12           N  
ATOM    363  NH2 ARG A  51      10.641  10.352  11.867  1.00 98.12           N  
ATOM    364  CZ  ARG A  51       9.844  11.273  12.391  1.00 98.12           C  
ATOM    365  N   VAL A  52       2.945  11.320  10.000  1.00 98.62           N  
ATOM    366  CA  VAL A  52       2.482  11.547   8.633  1.00 98.62           C  
ATOM    367  C   VAL A  52       3.012  12.883   8.125  1.00 98.62           C  
ATOM    368  CB  VAL A  52       0.940  11.516   8.547  1.00 98.62           C  
ATOM    369  O   VAL A  52       2.900  13.906   8.812  1.00 98.62           O  
ATOM    370  CG1 VAL A  52       0.472  11.922   7.148  1.00 98.62           C  
ATOM    371  CG2 VAL A  52       0.414  10.125   8.906  1.00 98.62           C  
ATOM    372  N   VAL A  53       3.605  12.859   7.012  1.00 98.19           N  
ATOM    373  CA  VAL A  53       4.043  14.086   6.348  1.00 98.19           C  
ATOM    374  C   VAL A  53       3.297  14.250   5.023  1.00 98.19           C  
ATOM    375  CB  VAL A  53       5.570  14.078   6.098  1.00 98.19           C  
ATOM    376  O   VAL A  53       3.270  13.328   4.203  1.00 98.19           O  
ATOM    377  CG1 VAL A  53       6.027  15.422   5.523  1.00 98.19           C  
ATOM    378  CG2 VAL A  53       6.320  13.758   7.391  1.00 98.19           C  
ATOM    379  N   ILE A  54       2.717  15.422   4.859  1.00 98.12           N  
ATOM    380  CA  ILE A  54       2.002  15.742   3.629  1.00 98.12           C  
ATOM    381  C   ILE A  54       2.793  16.781   2.828  1.00 98.12           C  
ATOM    382  CB  ILE A  54       0.580  16.266   3.926  1.00 98.12           C  
ATOM    383  O   ILE A  54       3.232  17.797   3.373  1.00 98.12           O  
ATOM    384  CG1 ILE A  54      -0.217  15.234   4.730  1.00 98.12           C  
ATOM    385  CG2 ILE A  54      -0.145  16.625   2.625  1.00 98.12           C  
ATOM    386  CD1 ILE A  54      -1.576  15.734   5.203  1.00 98.12           C  
ATOM    387  N   PHE A  55       2.920  16.484   1.567  1.00 97.31           N  
ATOM    388  CA  PHE A  55       3.580  17.391   0.634  1.00 97.31           C  
ATOM    389  C   PHE A  55       2.582  17.953  -0.371  1.00 97.31           C  
ATOM    390  CB  PHE A  55       4.719  16.688  -0.100  1.00 97.31           C  
ATOM    391  O   PHE A  55       1.669  17.250  -0.808  1.00 97.31           O  
ATOM    392  CG  PHE A  55       5.719  16.031   0.817  1.00 97.31           C  
ATOM    393  CD1 PHE A  55       6.848  16.719   1.240  1.00 97.31           C  
ATOM    394  CD2 PHE A  55       5.531  14.727   1.258  1.00 97.31           C  
ATOM    395  CE1 PHE A  55       7.773  16.125   2.090  1.00 97.31           C  
ATOM    396  CE2 PHE A  55       6.453  14.117   2.105  1.00 97.31           C  
ATOM    397  CZ  PHE A  55       7.574  14.820   2.520  1.00 97.31           C  
ATOM    398  N   GLN A  56       2.812  19.172  -0.760  1.00 95.88           N  
ATOM    399  CA  GLN A  56       1.966  19.828  -1.760  1.00 95.88           C  
ATOM    400  C   GLN A  56       2.777  20.234  -2.982  1.00 95.88           C  
ATOM    401  CB  GLN A  56       1.254  21.031  -1.161  1.00 95.88           C  
ATOM    402  O   GLN A  56       3.871  20.797  -2.848  1.00 95.88           O  
ATOM    403  CG  GLN A  56       0.304  21.734  -2.127  1.00 95.88           C  
ATOM    404  CD  GLN A  56      -0.463  22.875  -1.480  1.00 95.88           C  
ATOM    405  NE2 GLN A  56      -1.764  22.938  -1.745  1.00 95.88           N  
ATOM    406  OE1 GLN A  56       0.108  23.688  -0.748  1.00 95.88           O  
ATOM    407  N   GLN A  57       2.174  20.000  -4.117  1.00 94.38           N  
ATOM    408  CA  GLN A  57       2.818  20.375  -5.371  1.00 94.38           C  
ATOM    409  C   GLN A  57       2.938  21.891  -5.508  1.00 94.38           C  
ATOM    410  CB  GLN A  57       2.047  19.797  -6.562  1.00 94.38           C  
ATOM    411  O   GLN A  57       1.985  22.625  -5.227  1.00 94.38           O  
ATOM    412  CG  GLN A  57       2.809  19.859  -7.879  1.00 94.38           C  
ATOM    413  CD  GLN A  57       2.053  19.219  -9.023  1.00 94.38           C  
ATOM    414  NE2 GLN A  57       2.787  18.656  -9.977  1.00 94.38           N  
ATOM    415  OE1 GLN A  57       0.817  19.234  -9.055  1.00 94.38           O  
ATOM    416  N   GLU A  58       4.066  22.312  -5.898  1.00 88.19           N  
ATOM    417  CA  GLU A  58       4.281  23.750  -6.070  1.00 88.19           C  
ATOM    418  C   GLU A  58       3.490  24.281  -7.262  1.00 88.19           C  
ATOM    419  CB  GLU A  58       5.770  24.062  -6.246  1.00 88.19           C  
ATOM    420  O   GLU A  58       3.633  23.797  -8.383  1.00 88.19           O  
ATOM    421  CG  GLU A  58       6.562  24.016  -4.945  1.00 88.19           C  
ATOM    422  CD  GLU A  58       7.918  24.688  -5.051  1.00 88.19           C  
ATOM    423  OE1 GLU A  58       8.648  24.750  -4.035  1.00 88.19           O  
ATOM    424  OE2 GLU A  58       8.250  25.188  -6.156  1.00 88.19           O  
ATOM    425  N   GLN A  59       2.590  25.203  -7.047  1.00 73.31           N  
ATOM    426  CA  GLN A  59       1.672  25.734  -8.055  1.00 73.31           C  
ATOM    427  C   GLN A  59       2.406  26.609  -9.062  1.00 73.31           C  
ATOM    428  CB  GLN A  59       0.546  26.531  -7.391  1.00 73.31           C  
ATOM    429  O   GLN A  59       2.037  26.641 -10.242  1.00 73.31           O  
ATOM    430  CG  GLN A  59      -0.482  25.656  -6.676  1.00 73.31           C  
ATOM    431  CD  GLN A  59      -1.711  26.438  -6.246  1.00 73.31           C  
ATOM    432  NE2 GLN A  59      -2.668  25.750  -5.633  1.00 73.31           N  
ATOM    433  OE1 GLN A  59      -1.799  27.656  -6.461  1.00 73.31           O  
ATOM    434  N   GLU A  60       3.320  27.500  -8.555  1.00 65.25           N  
ATOM    435  CA  GLU A  60       3.994  28.391  -9.492  1.00 65.25           C  
ATOM    436  C   GLU A  60       4.684  27.625 -10.609  1.00 65.25           C  
ATOM    437  CB  GLU A  60       5.012  29.266  -8.750  1.00 65.25           C  
ATOM    438  O   GLU A  60       4.789  28.109 -11.734  1.00 65.25           O  
ATOM    439  CG  GLU A  60       4.379  30.344  -7.867  1.00 65.25           C  
ATOM    440  CD  GLU A  60       5.398  31.250  -7.207  1.00 65.25           C  
ATOM    441  OE1 GLU A  60       4.996  32.219  -6.539  1.00 65.25           O  
ATOM    442  OE2 GLU A  60       6.613  30.984  -7.355  1.00 65.25           O  
ATOM    443  N   ASN A  61       4.988  26.359 -10.359  1.00 59.00           N  
ATOM    444  CA  ASN A  61       5.793  25.562 -11.273  1.00 59.00           C  
ATOM    445  C   ASN A  61       4.918  24.703 -12.195  1.00 59.00           C  
ATOM    446  CB  ASN A  61       6.773  24.672 -10.508  1.00 59.00           C  
ATOM    447  O   ASN A  61       5.430  23.969 -13.039  1.00 59.00           O  
ATOM    448  CG  ASN A  61       7.941  25.453  -9.930  1.00 59.00           C  
ATOM    449  ND2 ASN A  61       8.672  24.844  -9.008  1.00 59.00           N  
ATOM    450  OD1 ASN A  61       8.188  26.609 -10.320  1.00 59.00           O  
ATOM    451  N   LYS A  62       3.582  24.734 -11.914  1.00 58.22           N  
ATOM    452  CA  LYS A  62       2.701  23.922 -12.750  1.00 58.22           C  
ATOM    453  C   LYS A  62       2.756  24.375 -14.211  1.00 58.22           C  
ATOM    454  CB  LYS A  62       1.263  23.984 -12.234  1.00 58.22           C  
ATOM    455  O   LYS A  62       2.512  23.578 -15.117  1.00 58.22           O  
ATOM    456  CG  LYS A  62       1.005  23.125 -11.008  1.00 58.22           C  
ATOM    457  CD  LYS A  62      -0.469  23.125 -10.625  1.00 58.22           C  
ATOM    458  CE  LYS A  62      -0.727  22.266  -9.398  1.00 58.22           C  
ATOM    459  NZ  LYS A  62      -2.158  22.312  -8.977  1.00 58.22           N  
ATOM    460  N   ILE A  63       3.131  25.688 -14.328  1.00 60.53           N  
ATOM    461  CA  ILE A  63       3.176  26.250 -15.672  1.00 60.53           C  
ATOM    462  C   ILE A  63       4.492  25.875 -16.344  1.00 60.53           C  
ATOM    463  CB  ILE A  63       3.012  27.781 -15.656  1.00 60.53           C  
ATOM    464  O   ILE A  63       4.527  25.609 -17.547  1.00 60.53           O  
ATOM    465  CG1 ILE A  63       1.695  28.172 -14.969  1.00 60.53           C  
ATOM    466  CG2 ILE A  63       3.076  28.359 -17.078  1.00 60.53           C  
ATOM    467  CD1 ILE A  63       1.587  29.656 -14.625  1.00 60.53           C  
ATOM    468  N   GLN A  64       5.523  25.766 -15.469  1.00 62.25           N  
ATOM    469  CA  GLN A  64       6.805  25.391 -16.062  1.00 62.25           C  
ATOM    470  C   GLN A  64       6.969  23.875 -16.094  1.00 62.25           C  
ATOM    471  CB  GLN A  64       7.961  26.031 -15.289  1.00 62.25           C  
ATOM    472  O   GLN A  64       6.973  23.219 -15.039  1.00 62.25           O  
ATOM    473  CG  GLN A  64       8.055  27.531 -15.461  1.00 62.25           C  
ATOM    474  CD  GLN A  64       9.242  28.141 -14.734  1.00 62.25           C  
ATOM    475  NE2 GLN A  64       9.445  29.438 -14.906  1.00 62.25           N  
ATOM    476  OE1 GLN A  64       9.969  27.438 -14.031  1.00 62.25           O  
ATOM    477  N   SER A  65       6.781  23.297 -17.250  1.00 62.56           N  
ATOM    478  CA  SER A  65       6.781  21.859 -17.500  1.00 62.56           C  
ATOM    479  C   SER A  65       7.918  21.156 -16.750  1.00 62.56           C  
ATOM    480  CB  SER A  65       6.891  21.578 -19.000  1.00 62.56           C  
ATOM    481  O   SER A  65       7.773  20.016 -16.312  1.00 62.56           O  
ATOM    482  OG  SER A  65       8.203  21.828 -19.453  1.00 62.56           O  
ATOM    483  N   HIS A  66       8.984  22.031 -16.406  1.00 65.44           N  
ATOM    484  CA  HIS A  66      10.180  21.375 -15.891  1.00 65.44           C  
ATOM    485  C   HIS A  66      10.109  21.219 -14.375  1.00 65.44           C  
ATOM    486  CB  HIS A  66      11.430  22.172 -16.266  1.00 65.44           C  
ATOM    487  O   HIS A  66      10.875  20.453 -13.789  1.00 65.44           O  
ATOM    488  CG  HIS A  66      11.641  22.297 -17.750  1.00 65.44           C  
ATOM    489  CD2 HIS A  66      11.586  23.359 -18.562  1.00 65.44           C  
ATOM    490  ND1 HIS A  66      11.953  21.203 -18.531  1.00 65.44           N  
ATOM    491  CE1 HIS A  66      12.078  21.609 -19.797  1.00 65.44           C  
ATOM    492  NE2 HIS A  66      11.859  22.906 -19.844  1.00 65.44           N  
ATOM    493  N   SER A  67       9.102  21.828 -13.766  1.00 70.62           N  
ATOM    494  CA  SER A  67       9.125  21.781 -12.312  1.00 70.62           C  
ATOM    495  C   SER A  67       7.820  21.219 -11.758  1.00 70.62           C  
ATOM    496  CB  SER A  67       9.359  23.188 -11.734  1.00 70.62           C  
ATOM    497  O   SER A  67       7.461  21.484 -10.609  1.00 70.62           O  
ATOM    498  OG  SER A  67       8.320  24.062 -12.109  1.00 70.62           O  
ATOM    499  N   ARG A  68       7.203  20.438 -12.516  1.00 77.62           N  
ATOM    500  CA  ARG A  68       5.918  19.891 -12.086  1.00 77.62           C  
ATOM    501  C   ARG A  68       6.090  18.891 -10.953  1.00 77.62           C  
ATOM    502  CB  ARG A  68       5.191  19.234 -13.258  1.00 77.62           C  
ATOM    503  O   ARG A  68       5.180  18.688 -10.141  1.00 77.62           O  
ATOM    504  CG  ARG A  68       4.773  20.203 -14.352  1.00 77.62           C  
ATOM    505  CD  ARG A  68       4.117  19.484 -15.523  1.00 77.62           C  
ATOM    506  NE  ARG A  68       3.846  20.406 -16.625  1.00 77.62           N  
ATOM    507  NH1 ARG A  68       2.787  18.828 -17.953  1.00 77.62           N  
ATOM    508  NH2 ARG A  68       3.021  20.984 -18.688  1.00 77.62           N  
ATOM    509  CZ  ARG A  68       3.219  20.078 -17.750  1.00 77.62           C  
ATOM    510  N   GLY A  69       7.273  18.344 -10.859  1.00 82.25           N  
ATOM    511  CA  GLY A  69       7.520  17.297  -9.875  1.00 82.25           C  
ATOM    512  C   GLY A  69       8.070  17.828  -8.562  1.00 82.25           C  
ATOM    513  O   GLY A  69       8.648  17.078  -7.770  1.00 82.25           O  
ATOM    514  N   GLU A  70       7.855  19.141  -8.383  1.00 91.44           N  
ATOM    515  CA  GLU A  70       8.352  19.719  -7.133  1.00 91.44           C  
ATOM    516  C   GLU A  70       7.254  19.797  -6.078  1.00 91.44           C  
ATOM    517  CB  GLU A  70       8.938  21.109  -7.379  1.00 91.44           C  
ATOM    518  O   GLU A  70       6.176  20.344  -6.336  1.00 91.44           O  
ATOM    519  CG  GLU A  70      10.227  21.094  -8.188  1.00 91.44           C  
ATOM    520  CD  GLU A  70      10.852  22.484  -8.344  1.00 91.44           C  
ATOM    521  OE1 GLU A  70      11.844  22.609  -9.094  1.00 91.44           O  
ATOM    522  OE2 GLU A  70      10.336  23.438  -7.715  1.00 91.44           O  
ATOM    523  N   TYR A  71       7.520  19.219  -4.941  1.00 94.88           N  
ATOM    524  CA  TYR A  71       6.609  19.188  -3.803  1.00 94.88           C  
ATOM    525  C   TYR A  71       7.258  19.797  -2.564  1.00 94.88           C  
ATOM    526  CB  TYR A  71       6.168  17.750  -3.512  1.00 94.88           C  
ATOM    527  O   TYR A  71       8.430  19.547  -2.285  1.00 94.88           O  
ATOM    528  CG  TYR A  71       5.156  17.219  -4.496  1.00 94.88           C  
ATOM    529  CD1 TYR A  71       3.807  17.125  -4.156  1.00 94.88           C  
ATOM    530  CD2 TYR A  71       5.543  16.781  -5.762  1.00 94.88           C  
ATOM    531  CE1 TYR A  71       2.869  16.641  -5.059  1.00 94.88           C  
ATOM    532  CE2 TYR A  71       4.617  16.297  -6.668  1.00 94.88           C  
ATOM    533  OH  TYR A  71       2.359  15.727  -7.207  1.00 94.88           O  
ATOM    534  CZ  TYR A  71       3.283  16.219  -6.312  1.00 94.88           C  
ATOM    535  N   ASN A  72       6.477  20.562  -1.814  1.00 94.38           N  
ATOM    536  CA  ASN A  72       6.930  21.125  -0.549  1.00 94.38           C  
ATOM    537  C   ASN A  72       6.129  20.578   0.630  1.00 94.38           C  
ATOM    538  CB  ASN A  72       6.844  22.656  -0.584  1.00 94.38           C  
ATOM    539  O   ASN A  72       4.984  20.156   0.465  1.00 94.38           O  
ATOM    540  CG  ASN A  72       7.805  23.281  -1.580  1.00 94.38           C  
ATOM    541  ND2 ASN A  72       7.320  24.234  -2.357  1.00 94.38           N  
ATOM    542  OD1 ASN A  72       8.977  22.891  -1.652  1.00 94.38           O  
ATOM    543  N   VAL A  73       6.820  20.656   1.785  1.00 95.00           N  
ATOM    544  CA  VAL A  73       6.129  20.172   2.979  1.00 95.00           C  
ATOM    545  C   VAL A  73       4.902  21.047   3.250  1.00 95.00           C  
ATOM    546  CB  VAL A  73       7.062  20.172   4.211  1.00 95.00           C  
ATOM    547  O   VAL A  73       5.004  22.266   3.309  1.00 95.00           O  
ATOM    548  CG1 VAL A  73       6.297  19.750   5.465  1.00 95.00           C  
ATOM    549  CG2 VAL A  73       8.250  19.234   3.975  1.00 95.00           C  
ATOM    550  N   TYR A  74       3.812  20.391   3.336  1.00 94.88           N  
ATOM    551  CA  TYR A  74       2.527  21.047   3.549  1.00 94.88           C  
ATOM    552  C   TYR A  74       2.102  20.953   5.008  1.00 94.88           C  
ATOM    553  CB  TYR A  74       1.452  20.438   2.650  1.00 94.88           C  
ATOM    554  O   TYR A  74       1.642  21.938   5.594  1.00 94.88           O  
ATOM    555  CG  TYR A  74       0.145  21.188   2.660  1.00 94.88           C  
ATOM    556  CD1 TYR A  74      -1.041  20.562   3.033  1.00 94.88           C  
ATOM    557  CD2 TYR A  74       0.094  22.531   2.295  1.00 94.88           C  
ATOM    558  CE1 TYR A  74      -2.248  21.250   3.041  1.00 94.88           C  
ATOM    559  CE2 TYR A  74      -1.107  23.234   2.301  1.00 94.88           C  
ATOM    560  OH  TYR A  74      -3.463  23.266   2.682  1.00 94.88           O  
ATOM    561  CZ  TYR A  74      -2.271  22.578   2.676  1.00 94.88           C  
ATOM    562  N   SER A  75       2.240  19.766   5.625  1.00 95.38           N  
ATOM    563  CA  SER A  75       1.908  19.516   7.023  1.00 95.38           C  
ATOM    564  C   SER A  75       2.613  18.266   7.547  1.00 95.38           C  
ATOM    565  CB  SER A  75       0.396  19.359   7.195  1.00 95.38           C  
ATOM    566  O   SER A  75       2.832  17.312   6.797  1.00 95.38           O  
ATOM    567  OG  SER A  75       0.061  19.188   8.562  1.00 95.38           O  
ATOM    568  N   THR A  76       3.020  18.344   8.805  1.00 97.06           N  
ATOM    569  CA  THR A  76       3.561  17.188   9.516  1.00 97.06           C  
ATOM    570  C   THR A  76       2.871  17.016  10.867  1.00 97.06           C  
ATOM    571  CB  THR A  76       5.082  17.328   9.727  1.00 97.06           C  
ATOM    572  O   THR A  76       2.715  17.984  11.617  1.00 97.06           O  
ATOM    573  CG2 THR A  76       5.668  16.062  10.352  1.00 97.06           C  
ATOM    574  OG1 THR A  76       5.711  17.562   8.461  1.00 97.06           O  
ATOM    575  N   PHE A  77       2.432  15.766  11.156  1.00 97.81           N  
ATOM    576  CA  PHE A  77       1.798  15.539  12.445  1.00 97.81           C  
ATOM    577  C   PHE A  77       1.958  14.086  12.883  1.00 97.81           C  
ATOM    578  CB  PHE A  77       0.313  15.906  12.391  1.00 97.81           C  
ATOM    579  O   PHE A  77       2.207  13.211  12.055  1.00 97.81           O  
ATOM    580  CG  PHE A  77      -0.482  15.086  11.414  1.00 97.81           C  
ATOM    581  CD1 PHE A  77      -0.521  15.430  10.070  1.00 97.81           C  
ATOM    582  CD2 PHE A  77      -1.191  13.977  11.844  1.00 97.81           C  
ATOM    583  CE1 PHE A  77      -1.256  14.672   9.164  1.00 97.81           C  
ATOM    584  CE2 PHE A  77      -1.929  13.211  10.938  1.00 97.81           C  
ATOM    585  CZ  PHE A  77      -1.960  13.562   9.602  1.00 97.81           C  
ATOM    586  N   GLN A  78       1.844  13.906  14.195  1.00 98.31           N  
ATOM    587  CA  GLN A  78       1.866  12.562  14.766  1.00 98.31           C  
ATOM    588  C   GLN A  78       0.501  11.898  14.656  1.00 98.31           C  
ATOM    589  CB  GLN A  78       2.305  12.617  16.234  1.00 98.31           C  
ATOM    590  O   GLN A  78      -0.461  12.320  15.297  1.00 98.31           O  
ATOM    591  CG  GLN A  78       2.553  11.250  16.844  1.00 98.31           C  
ATOM    592  CD  GLN A  78       3.822  10.594  16.344  1.00 98.31           C  
ATOM    593  NE2 GLN A  78       3.779   9.281  16.156  1.00 98.31           N  
ATOM    594  OE1 GLN A  78       4.832  11.266  16.109  1.00 98.31           O  
ATOM    595  N   SER A  79       0.419  10.836  13.953  1.00 98.31           N  
ATOM    596  CA  SER A  79      -0.855  10.164  13.734  1.00 98.31           C  
ATOM    597  C   SER A  79      -1.108   9.109  14.812  1.00 98.31           C  
ATOM    598  CB  SER A  79      -0.892   9.508  12.352  1.00 98.31           C  
ATOM    599  O   SER A  79      -2.215   9.016  15.352  1.00 98.31           O  
ATOM    600  OG  SER A  79      -2.107   8.805  12.164  1.00 98.31           O  
ATOM    601  N   HIS A  80      -0.104   8.352  15.062  1.00 98.25           N  
ATOM    602  CA  HIS A  80      -0.234   7.266  16.031  1.00 98.25           C  
ATOM    603  C   HIS A  80       0.926   7.266  17.016  1.00 98.25           C  
ATOM    604  CB  HIS A  80      -0.312   5.918  15.312  1.00 98.25           C  
ATOM    605  O   HIS A  80       2.061   7.582  16.656  1.00 98.25           O  
ATOM    606  CG  HIS A  80      -1.554   5.742  14.492  1.00 98.25           C  
ATOM    607  CD2 HIS A  80      -2.684   5.039  14.734  1.00 98.25           C  
ATOM    608  ND1 HIS A  80      -1.725   6.340  13.266  1.00 98.25           N  
ATOM    609  CE1 HIS A  80      -2.910   6.004  12.781  1.00 98.25           C  
ATOM    610  NE2 HIS A  80      -3.512   5.215  13.656  1.00 98.25           N  
ATOM    611  N   GLU A  81       0.591   6.926  18.219  1.00 96.88           N  
ATOM    612  CA  GLU A  81       1.551   6.688  19.297  1.00 96.88           C  
ATOM    613  C   GLU A  81       1.496   5.238  19.766  1.00 96.88           C  
ATOM    614  CB  GLU A  81       1.293   7.637  20.469  1.00 96.88           C  
ATOM    615  O   GLU A  81       0.478   4.562  19.609  1.00 96.88           O  
ATOM    616  CG  GLU A  81       1.442   9.109  20.109  1.00 96.88           C  
ATOM    617  CD  GLU A  81       1.283  10.031  21.297  1.00 96.88           C  
ATOM    618  OE1 GLU A  81       1.531  11.250  21.156  1.00 96.88           O  
ATOM    619  OE2 GLU A  81       0.907   9.539  22.391  1.00 96.88           O  
ATOM    620  N   PRO A  82       2.688   4.832  20.266  1.00 94.81           N  
ATOM    621  CA  PRO A  82       2.625   3.475  20.812  1.00 94.81           C  
ATOM    622  C   PRO A  82       1.608   3.342  21.938  1.00 94.81           C  
ATOM    623  CB  PRO A  82       4.047   3.234  21.328  1.00 94.81           C  
ATOM    624  O   PRO A  82       1.452   4.262  22.750  1.00 94.81           O  
ATOM    625  CG  PRO A  82       4.879   4.270  20.641  1.00 94.81           C  
ATOM    626  CD  PRO A  82       3.998   5.438  20.297  1.00 94.81           C  
ATOM    627  N   GLU A  83       0.918   2.238  21.875  1.00 90.62           N  
ATOM    628  CA  GLU A  83      -0.076   1.951  22.906  1.00 90.62           C  
ATOM    629  C   GLU A  83       0.018   0.502  23.375  1.00 90.62           C  
ATOM    630  CB  GLU A  83      -1.486   2.246  22.391  1.00 90.62           C  
ATOM    631  O   GLU A  83       0.729  -0.306  22.781  1.00 90.62           O  
ATOM    632  CG  GLU A  83      -1.729   3.713  22.062  1.00 90.62           C  
ATOM    633  CD  GLU A  83      -3.109   3.980  21.484  1.00 90.62           C  
ATOM    634  OE1 GLU A  83      -3.383   5.129  21.078  1.00 90.62           O  
ATOM    635  OE2 GLU A  83      -3.926   3.031  21.453  1.00 90.62           O  
ATOM    636  N   PHE A  84      -0.566   0.298  24.594  1.00 86.75           N  
ATOM    637  CA  PHE A  84      -0.624  -1.059  25.125  1.00 86.75           C  
ATOM    638  C   PHE A  84      -2.068  -1.490  25.344  1.00 86.75           C  
ATOM    639  CB  PHE A  84       0.164  -1.157  26.438  1.00 86.75           C  
ATOM    640  O   PHE A  84      -2.848  -0.767  25.969  1.00 86.75           O  
ATOM    641  CG  PHE A  84       0.366  -2.568  26.906  1.00 86.75           C  
ATOM    642  CD1 PHE A  84      -0.425  -3.092  27.922  1.00 86.75           C  
ATOM    643  CD2 PHE A  84       1.348  -3.373  26.344  1.00 86.75           C  
ATOM    644  CE1 PHE A  84      -0.240  -4.398  28.375  1.00 86.75           C  
ATOM    645  CE2 PHE A  84       1.538  -4.680  26.797  1.00 86.75           C  
ATOM    646  CZ  PHE A  84       0.744  -5.191  27.797  1.00 86.75           C  
ATOM    647  N   ASP A  85      -2.398  -2.533  24.703  1.00 77.19           N  
ATOM    648  CA  ASP A  85      -3.695  -3.148  24.953  1.00 77.19           C  
ATOM    649  C   ASP A  85      -3.633  -4.066  26.172  1.00 77.19           C  
ATOM    650  CB  ASP A  85      -4.176  -3.930  23.734  1.00 77.19           C  
ATOM    651  O   ASP A  85      -3.195  -5.215  26.078  1.00 77.19           O  
ATOM    652  CG  ASP A  85      -5.609  -4.414  23.875  1.00 77.19           C  
ATOM    653  OD1 ASP A  85      -6.098  -4.578  25.016  1.00 77.19           O  
ATOM    654  OD2 ASP A  85      -6.258  -4.641  22.828  1.00 77.19           O  
ATOM    655  N   TYR A  86      -4.152  -3.678  27.234  1.00 76.25           N  
ATOM    656  CA  TYR A  86      -4.051  -4.383  28.500  1.00 76.25           C  
ATOM    657  C   TYR A  86      -4.895  -5.652  28.500  1.00 76.25           C  
ATOM    658  CB  TYR A  86      -4.484  -3.475  29.656  1.00 76.25           C  
ATOM    659  O   TYR A  86      -4.516  -6.664  29.094  1.00 76.25           O  
ATOM    660  CG  TYR A  86      -3.596  -2.270  29.859  1.00 76.25           C  
ATOM    661  CD1 TYR A  86      -2.395  -2.371  30.547  1.00 76.25           C  
ATOM    662  CD2 TYR A  86      -3.955  -1.029  29.344  1.00 76.25           C  
ATOM    663  CE1 TYR A  86      -1.572  -1.263  30.734  1.00 76.25           C  
ATOM    664  CE2 TYR A  86      -3.141   0.085  29.516  1.00 76.25           C  
ATOM    665  OH  TYR A  86      -1.145   1.059  30.391  1.00 76.25           O  
ATOM    666  CZ  TYR A  86      -1.954  -0.041  30.219  1.00 76.25           C  
ATOM    667  N   LEU A  87      -6.039  -5.547  27.859  1.00 72.75           N  
ATOM    668  CA  LEU A  87      -6.926  -6.703  27.812  1.00 72.75           C  
ATOM    669  C   LEU A  87      -6.293  -7.848  27.031  1.00 72.75           C  
ATOM    670  CB  LEU A  87      -8.273  -6.324  27.188  1.00 72.75           C  
ATOM    671  O   LEU A  87      -6.402  -9.008  27.438  1.00 72.75           O  
ATOM    672  CG  LEU A  87      -9.164  -5.391  28.016  1.00 72.75           C  
ATOM    673  CD1 LEU A  87     -10.398  -4.992  27.219  1.00 72.75           C  
ATOM    674  CD2 LEU A  87      -9.562  -6.055  29.328  1.00 72.75           C  
ATOM    675  N   LYS A  88      -5.492  -7.465  26.062  1.00 70.94           N  
ATOM    676  CA  LYS A  88      -4.898  -8.484  25.203  1.00 70.94           C  
ATOM    677  C   LYS A  88      -3.404  -8.633  25.469  1.00 70.94           C  
ATOM    678  CB  LYS A  88      -5.141  -8.148  23.734  1.00 70.94           C  
ATOM    679  O   LYS A  88      -2.752  -9.516  24.906  1.00 70.94           O  
ATOM    680  CG  LYS A  88      -6.605  -8.172  23.312  1.00 70.94           C  
ATOM    681  CD  LYS A  88      -6.773  -7.887  21.828  1.00 70.94           C  
ATOM    682  CE  LYS A  88      -8.242  -7.848  21.438  1.00 70.94           C  
ATOM    683  NZ  LYS A  88      -8.414  -7.457  20.000  1.00 70.94           N  
ATOM    684  N   SER A  89      -2.840  -7.750  26.344  1.00 75.69           N  
ATOM    685  CA  SER A  89      -1.426  -7.730  26.703  1.00 75.69           C  
ATOM    686  C   SER A  89      -0.540  -7.645  25.469  1.00 75.69           C  
ATOM    687  CB  SER A  89      -1.061  -8.977  27.516  1.00 75.69           C  
ATOM    688  O   SER A  89       0.413  -8.414  25.328  1.00 75.69           O  
ATOM    689  OG  SER A  89      -1.769  -9.000  28.750  1.00 75.69           O  
ATOM    690  N   LEU A  90      -0.983  -6.746  24.516  1.00 78.56           N  
ATOM    691  CA  LEU A  90      -0.253  -6.562  23.266  1.00 78.56           C  
ATOM    692  C   LEU A  90       0.193  -5.113  23.094  1.00 78.56           C  
ATOM    693  CB  LEU A  90      -1.119  -6.980  22.062  1.00 78.56           C  
ATOM    694  O   LEU A  90      -0.565  -4.191  23.391  1.00 78.56           O  
ATOM    695  CG  LEU A  90      -1.104  -8.469  21.703  1.00 78.56           C  
ATOM    696  CD1 LEU A  90      -2.502  -8.930  21.312  1.00 78.56           C  
ATOM    697  CD2 LEU A  90      -0.104  -8.734  20.594  1.00 78.56           C  
ATOM    698  N   GLU A  91       1.396  -5.039  22.719  1.00 86.69           N  
ATOM    699  CA  GLU A  91       1.872  -3.709  22.344  1.00 86.69           C  
ATOM    700  C   GLU A  91       1.433  -3.342  20.922  1.00 86.69           C  
ATOM    701  CB  GLU A  91       3.396  -3.635  22.453  1.00 86.69           C  
ATOM    702  O   GLU A  91       1.519  -4.164  20.016  1.00 86.69           O  
ATOM    703  CG  GLU A  91       3.955  -2.227  22.312  1.00 86.69           C  
ATOM    704  CD  GLU A  91       5.461  -2.156  22.500  1.00 86.69           C  
ATOM    705  OE1 GLU A  91       6.043  -1.060  22.328  1.00 86.69           O  
ATOM    706  OE2 GLU A  91       6.066  -3.205  22.812  1.00 86.69           O  
ATOM    707  N   ILE A  92       0.878  -2.150  20.781  1.00 90.06           N  
ATOM    708  CA  ILE A  92       0.490  -1.644  19.484  1.00 90.06           C  
ATOM    709  C   ILE A  92       1.497  -0.597  19.016  1.00 90.06           C  
ATOM    710  CB  ILE A  92      -0.935  -1.045  19.500  1.00 90.06           C  
ATOM    711  O   ILE A  92       1.582   0.492  19.578  1.00 90.06           O  
ATOM    712  CG1 ILE A  92      -1.936  -2.068  20.047  1.00 90.06           C  
ATOM    713  CG2 ILE A  92      -1.345  -0.570  18.109  1.00 90.06           C  
ATOM    714  CD1 ILE A  92      -3.311  -1.489  20.359  1.00 90.06           C  
ATOM    715  N   GLU A  93       2.191  -0.944  17.984  1.00 93.88           N  
ATOM    716  CA  GLU A  93       3.215  -0.038  17.484  1.00 93.88           C  
ATOM    717  C   GLU A  93       2.588   1.170  16.781  1.00 93.88           C  
ATOM    718  CB  GLU A  93       4.148  -0.771  16.516  1.00 93.88           C  
ATOM    719  O   GLU A  93       1.442   1.108  16.344  1.00 93.88           O  
ATOM    720  CG  GLU A  93       4.941  -1.896  17.156  1.00 93.88           C  
ATOM    721  CD  GLU A  93       6.008  -2.482  16.234  1.00 93.88           C  
ATOM    722  OE1 GLU A  93       6.891  -3.221  16.734  1.00 93.88           O  
ATOM    723  OE2 GLU A  93       5.957  -2.199  15.023  1.00 93.88           O  
ATOM    724  N   GLU A  94       3.391   2.203  16.719  1.00 96.88           N  
ATOM    725  CA  GLU A  94       2.912   3.457  16.141  1.00 96.88           C  
ATOM    726  C   GLU A  94       3.096   3.473  14.625  1.00 96.88           C  
ATOM    727  CB  GLU A  94       3.633   4.648  16.766  1.00 96.88           C  
ATOM    728  O   GLU A  94       2.549   4.336  13.938  1.00 96.88           O  
ATOM    729  CG  GLU A  94       5.141   4.645  16.547  1.00 96.88           C  
ATOM    730  CD  GLU A  94       5.906   3.967  17.672  1.00 96.88           C  
ATOM    731  OE1 GLU A  94       6.977   4.480  18.078  1.00 96.88           O  
ATOM    732  OE2 GLU A  94       5.430   2.918  18.172  1.00 96.88           O  
ATOM    733  N   LYS A  95       3.732   2.455  14.086  1.00 97.88           N  
ATOM    734  CA  LYS A  95       4.027   2.414  12.656  1.00 97.88           C  
ATOM    735  C   LYS A  95       2.762   2.602  11.828  1.00 97.88           C  
ATOM    736  CB  LYS A  95       4.707   1.093  12.289  1.00 97.88           C  
ATOM    737  O   LYS A  95       1.742   1.959  12.094  1.00 97.88           O  
ATOM    738  CG  LYS A  95       4.867   0.877  10.789  1.00 97.88           C  
ATOM    739  CD  LYS A  95       5.328  -0.541  10.477  1.00 97.88           C  
ATOM    740  CE  LYS A  95       5.172  -0.864   9.000  1.00 97.88           C  
ATOM    741  NZ  LYS A  95       5.426  -2.309   8.719  1.00 97.88           N  
ATOM    742  N   ILE A  96       2.881   3.432  10.781  1.00 98.56           N  
ATOM    743  CA  ILE A  96       1.751   3.611   9.875  1.00 98.56           C  
ATOM    744  C   ILE A  96       1.773   2.525   8.797  1.00 98.56           C  
ATOM    745  CB  ILE A  96       1.766   5.012   9.219  1.00 98.56           C  
ATOM    746  O   ILE A  96       2.713   2.449   8.008  1.00 98.56           O  
ATOM    747  CG1 ILE A  96       1.885   6.098  10.297  1.00 98.56           C  
ATOM    748  CG2 ILE A  96       0.514   5.223   8.367  1.00 98.56           C  
ATOM    749  CD1 ILE A  96       0.717   6.137  11.266  1.00 98.56           C  
ATOM    750  N   ASN A  97       0.708   1.831   8.734  1.00 97.94           N  
ATOM    751  CA  ASN A  97       0.645   0.734   7.777  1.00 97.94           C  
ATOM    752  C   ASN A  97       0.127   1.206   6.422  1.00 97.94           C  
ATOM    753  CB  ASN A  97      -0.231  -0.400   8.312  1.00 97.94           C  
ATOM    754  O   ASN A  97       0.583   0.732   5.379  1.00 97.94           O  
ATOM    755  CG  ASN A  97       0.406  -1.126   9.484  1.00 97.94           C  
ATOM    756  ND2 ASN A  97      -0.383  -1.937  10.180  1.00 97.94           N  
ATOM    757  OD1 ASN A  97       1.598  -0.959   9.758  1.00 97.94           O  
ATOM    758  N   LYS A  98      -0.857   2.105   6.484  1.00 98.62           N  
ATOM    759  CA  LYS A  98      -1.497   2.539   5.250  1.00 98.62           C  
ATOM    760  C   LYS A  98      -2.117   3.924   5.406  1.00 98.62           C  
ATOM    761  CB  LYS A  98      -2.564   1.534   4.812  1.00 98.62           C  
ATOM    762  O   LYS A  98      -2.566   4.289   6.496  1.00 98.62           O  
ATOM    763  CG  LYS A  98      -2.004   0.261   4.199  1.00 98.62           C  
ATOM    764  CD  LYS A  98      -1.352   0.533   2.850  1.00 98.62           C  
ATOM    765  CE  LYS A  98      -0.994  -0.761   2.129  1.00 98.62           C  
ATOM    766  NZ  LYS A  98      -0.277  -0.500   0.845  1.00 98.62           N  
ATOM    767  N   ILE A  99      -2.133   4.652   4.352  1.00 98.75           N  
ATOM    768  CA  ILE A  99      -2.834   5.926   4.238  1.00 98.75           C  
ATOM    769  C   ILE A  99      -3.734   5.910   3.004  1.00 98.75           C  
ATOM    770  CB  ILE A  99      -1.847   7.113   4.164  1.00 98.75           C  
ATOM    771  O   ILE A  99      -3.336   5.422   1.943  1.00 98.75           O  
ATOM    772  CG1 ILE A  99      -1.088   7.258   5.488  1.00 98.75           C  
ATOM    773  CG2 ILE A  99      -2.582   8.406   3.807  1.00 98.75           C  
ATOM    774  CD1 ILE A  99       0.082   8.227   5.426  1.00 98.75           C  
ATOM    775  N   ARG A 100      -4.945   6.406   3.186  1.00 98.50           N  
ATOM    776  CA  ARG A 100      -5.863   6.559   2.061  1.00 98.50           C  
ATOM    777  C   ARG A 100      -6.574   7.906   2.113  1.00 98.50           C  
ATOM    778  CB  ARG A 100      -6.891   5.426   2.049  1.00 98.50           C  
ATOM    779  O   ARG A 100      -7.152   8.273   3.139  1.00 98.50           O  
ATOM    780  CG  ARG A 100      -6.297   4.059   1.736  1.00 98.50           C  
ATOM    781  CD  ARG A 100      -5.824   3.967   0.292  1.00 98.50           C  
ATOM    782  NE  ARG A 100      -5.344   2.627  -0.034  1.00 98.50           N  
ATOM    783  NH1 ARG A 100      -3.104   3.170   0.117  1.00 98.50           N  
ATOM    784  NH2 ARG A 100      -3.738   1.030  -0.413  1.00 98.50           N  
ATOM    785  CZ  ARG A 100      -4.062   2.279  -0.109  1.00 98.50           C  
ATOM    786  N   TRP A 101      -6.609   8.609   0.964  1.00 98.12           N  
ATOM    787  CA  TRP A 101      -7.301   9.891   0.875  1.00 98.12           C  
ATOM    788  C   TRP A 101      -8.781   9.695   0.575  1.00 98.12           C  
ATOM    789  CB  TRP A 101      -6.660  10.773  -0.204  1.00 98.12           C  
ATOM    790  O   TRP A 101      -9.148   8.812  -0.200  1.00 98.12           O  
ATOM    791  CG  TRP A 101      -5.258  11.203   0.110  1.00 98.12           C  
ATOM    792  CD1 TRP A 101      -4.105  10.555  -0.228  1.00 98.12           C  
ATOM    793  CD2 TRP A 101      -4.867  12.375   0.832  1.00 98.12           C  
ATOM    794  CE2 TRP A 101      -3.455  12.375   0.893  1.00 98.12           C  
ATOM    795  CE3 TRP A 101      -5.570  13.422   1.433  1.00 98.12           C  
ATOM    796  NE1 TRP A 101      -3.016  11.250   0.239  1.00 98.12           N  
ATOM    797  CH2 TRP A 101      -3.449  14.398   2.111  1.00 98.12           C  
ATOM    798  CZ2 TRP A 101      -2.734  13.383   1.531  1.00 98.12           C  
ATOM    799  CZ3 TRP A 101      -4.852  14.430   2.068  1.00 98.12           C  
ATOM    800  N   LEU A 102      -9.539  10.539   1.179  1.00 97.12           N  
ATOM    801  CA  LEU A 102     -10.938  10.633   0.792  1.00 97.12           C  
ATOM    802  C   LEU A 102     -11.133  11.672  -0.307  1.00 97.12           C  
ATOM    803  CB  LEU A 102     -11.805  10.977   2.002  1.00 97.12           C  
ATOM    804  O   LEU A 102     -10.328  12.594  -0.447  1.00 97.12           O  
ATOM    805  CG  LEU A 102     -12.164   9.820   2.936  1.00 97.12           C  
ATOM    806  CD1 LEU A 102     -10.961   9.438   3.787  1.00 97.12           C  
ATOM    807  CD2 LEU A 102     -13.352  10.195   3.818  1.00 97.12           C  
ATOM    808  N   PRO A 103     -12.195  11.438  -1.047  1.00 90.62           N  
ATOM    809  CA  PRO A 103     -12.453  12.469  -2.055  1.00 90.62           C  
ATOM    810  C   PRO A 103     -12.719  13.836  -1.438  1.00 90.62           C  
ATOM    811  CB  PRO A 103     -13.688  11.945  -2.785  1.00 90.62           C  
ATOM    812  O   PRO A 103     -13.344  13.930  -0.377  1.00 90.62           O  
ATOM    813  CG  PRO A 103     -14.289  10.938  -1.853  1.00 90.62           C  
ATOM    814  CD  PRO A 103     -13.211  10.445  -0.928  1.00 90.62           C  
ATOM    815  N   GLN A 104     -12.242  14.812  -2.133  1.00 88.25           N  
ATOM    816  CA  GLN A 104     -12.422  16.172  -1.627  1.00 88.25           C  
ATOM    817  C   GLN A 104     -13.828  16.672  -1.901  1.00 88.25           C  
ATOM    818  CB  GLN A 104     -11.391  17.109  -2.250  1.00 88.25           C  
ATOM    819  O   GLN A 104     -14.258  16.750  -3.055  1.00 88.25           O  
ATOM    820  CG  GLN A 104     -11.352  18.500  -1.604  1.00 88.25           C  
ATOM    821  CD  GLN A 104     -10.258  19.375  -2.172  1.00 88.25           C  
ATOM    822  NE2 GLN A 104     -10.008  20.500  -1.518  1.00 88.25           N  
ATOM    823  OE1 GLN A 104      -9.641  19.047  -3.191  1.00 88.25           O  
ATOM    824  N   LYS A 105     -14.547  16.984  -0.827  1.00 79.06           N  
ATOM    825  CA  LYS A 105     -15.898  17.500  -0.974  1.00 79.06           C  
ATOM    826  C   LYS A 105     -15.961  18.984  -0.683  1.00 79.06           C  
ATOM    827  CB  LYS A 105     -16.859  16.750  -0.049  1.00 79.06           C  
ATOM    828  O   LYS A 105     -16.781  19.703  -1.252  1.00 79.06           O  
ATOM    829  CG  LYS A 105     -17.094  15.297  -0.446  1.00 79.06           C  
ATOM    830  CD  LYS A 105     -18.125  14.625   0.457  1.00 79.06           C  
ATOM    831  CE  LYS A 105     -18.359  13.172   0.073  1.00 79.06           C  
ATOM    832  NZ  LYS A 105     -19.344  12.508   0.974  1.00 79.06           N  
ATOM    833  N   ASN A 106     -15.148  19.453   0.172  1.00 82.50           N  
ATOM    834  CA  ASN A 106     -15.062  20.875   0.528  1.00 82.50           C  
ATOM    835  C   ASN A 106     -13.617  21.359   0.517  1.00 82.50           C  
ATOM    836  CB  ASN A 106     -15.695  21.109   1.898  1.00 82.50           C  
ATOM    837  O   ASN A 106     -12.766  20.781  -0.149  1.00 82.50           O  
ATOM    838  CG  ASN A 106     -15.125  20.219   2.979  1.00 82.50           C  
ATOM    839  ND2 ASN A 106     -15.875  20.031   4.059  1.00 82.50           N  
ATOM    840  OD1 ASN A 106     -14.016  19.703   2.844  1.00 82.50           O  
ATOM    841  N   ALA A 107     -13.383  22.406   1.188  1.00 84.19           N  
ATOM    842  CA  ALA A 107     -12.047  23.000   1.183  1.00 84.19           C  
ATOM    843  C   ALA A 107     -11.070  22.141   1.988  1.00 84.19           C  
ATOM    844  CB  ALA A 107     -12.094  24.422   1.735  1.00 84.19           C  
ATOM    845  O   ALA A 107      -9.859  22.188   1.760  1.00 84.19           O  
ATOM    846  N   ALA A 108     -11.625  21.375   2.805  1.00 90.31           N  
ATOM    847  CA  ALA A 108     -10.758  20.562   3.652  1.00 90.31           C  
ATOM    848  C   ALA A 108     -10.438  19.234   2.984  1.00 90.31           C  
ATOM    849  CB  ALA A 108     -11.406  20.328   5.012  1.00 90.31           C  
ATOM    850  O   ALA A 108     -11.227  18.734   2.178  1.00 90.31           O  
ATOM    851  N   GLN A 109      -9.273  18.781   3.285  1.00 94.62           N  
ATOM    852  CA  GLN A 109      -8.867  17.453   2.854  1.00 94.62           C  
ATOM    853  C   GLN A 109      -9.008  16.438   3.984  1.00 94.62           C  
ATOM    854  CB  GLN A 109      -7.422  17.484   2.344  1.00 94.62           C  
ATOM    855  O   GLN A 109      -8.805  16.781   5.152  1.00 94.62           O  
ATOM    856  CG  GLN A 109      -7.191  18.438   1.188  1.00 94.62           C  
ATOM    857  CD  GLN A 109      -7.711  17.906  -0.134  1.00 94.62           C  
ATOM    858  NE2 GLN A 109      -7.824  18.781  -1.124  1.00 94.62           N  
ATOM    859  OE1 GLN A 109      -8.000  16.719  -0.265  1.00 94.62           O  
ATOM    860  N   PHE A 110      -9.398  15.211   3.600  1.00 97.19           N  
ATOM    861  CA  PHE A 110      -9.523  14.141   4.586  1.00 97.19           C  
ATOM    862  C   PHE A 110      -8.688  12.938   4.188  1.00 97.19           C  
ATOM    863  CB  PHE A 110     -10.984  13.734   4.754  1.00 97.19           C  
ATOM    864  O   PHE A 110      -8.602  12.594   3.006  1.00 97.19           O  
ATOM    865  CG  PHE A 110     -11.852  14.812   5.355  1.00 97.19           C  
ATOM    866  CD1 PHE A 110     -12.086  14.852   6.723  1.00 97.19           C  
ATOM    867  CD2 PHE A 110     -12.438  15.773   4.547  1.00 97.19           C  
ATOM    868  CE1 PHE A 110     -12.883  15.844   7.281  1.00 97.19           C  
ATOM    869  CE2 PHE A 110     -13.234  16.781   5.098  1.00 97.19           C  
ATOM    870  CZ  PHE A 110     -13.461  16.812   6.465  1.00 97.19           C  
ATOM    871  N   LEU A 111      -8.102  12.297   5.180  1.00 97.88           N  
ATOM    872  CA  LEU A 111      -7.410  11.039   4.910  1.00 97.88           C  
ATOM    873  C   LEU A 111      -7.555  10.070   6.082  1.00 97.88           C  
ATOM    874  CB  LEU A 111      -5.926  11.297   4.629  1.00 97.88           C  
ATOM    875  O   LEU A 111      -7.793  10.500   7.215  1.00 97.88           O  
ATOM    876  CG  LEU A 111      -5.105  11.867   5.785  1.00 97.88           C  
ATOM    877  CD1 LEU A 111      -4.645  10.750   6.711  1.00 97.88           C  
ATOM    878  CD2 LEU A 111      -3.910  12.656   5.254  1.00 97.88           C  
ATOM    879  N   LEU A 112      -7.531   8.773   5.773  1.00 98.75           N  
ATOM    880  CA  LEU A 112      -7.449   7.699   6.762  1.00 98.75           C  
ATOM    881  C   LEU A 112      -6.008   7.238   6.945  1.00 98.75           C  
ATOM    882  CB  LEU A 112      -8.328   6.516   6.344  1.00 98.75           C  
ATOM    883  O   LEU A 112      -5.262   7.121   5.969  1.00 98.75           O  
ATOM    884  CG  LEU A 112      -9.836   6.754   6.371  1.00 98.75           C  
ATOM    885  CD1 LEU A 112     -10.570   5.543   5.797  1.00 98.75           C  
ATOM    886  CD2 LEU A 112     -10.312   7.047   7.789  1.00 98.75           C  
ATOM    887  N   SER A 113      -5.578   7.062   8.156  1.00 98.81           N  
ATOM    888  CA  SER A 113      -4.328   6.398   8.508  1.00 98.81           C  
ATOM    889  C   SER A 113      -4.562   5.262   9.492  1.00 98.81           C  
ATOM    890  CB  SER A 113      -3.336   7.402   9.094  1.00 98.81           C  
ATOM    891  O   SER A 113      -5.504   5.309  10.289  1.00 98.81           O  
ATOM    892  OG  SER A 113      -3.801   7.898  10.336  1.00 98.81           O  
ATOM    893  N   THR A 114      -3.727   4.223   9.383  1.00 98.75           N  
ATOM    894  CA  THR A 114      -3.889   3.111  10.312  1.00 98.75           C  
ATOM    895  C   THR A 114      -2.531   2.576  10.758  1.00 98.75           C  
ATOM    896  CB  THR A 114      -4.711   1.972   9.680  1.00 98.75           C  
ATOM    897  O   THR A 114      -1.580   2.553   9.977  1.00 98.75           O  
ATOM    898  CG2 THR A 114      -3.990   1.370   8.484  1.00 98.75           C  
ATOM    899  OG1 THR A 114      -4.922   0.947  10.664  1.00 98.75           O  
ATOM    900  N   ASN A 115      -2.465   2.271  12.023  1.00 97.75           N  
ATOM    901  CA  ASN A 115      -1.403   1.382  12.484  1.00 97.75           C  
ATOM    902  C   ASN A 115      -1.886  -0.063  12.578  1.00 97.75           C  
ATOM    903  CB  ASN A 115      -0.854   1.850  13.836  1.00 97.75           C  
ATOM    904  O   ASN A 115      -2.729  -0.494  11.789  1.00 97.75           O  
ATOM    905  CG  ASN A 115      -1.850   1.671  14.961  1.00 97.75           C  
ATOM    906  ND2 ASN A 115      -1.471   2.100  16.156  1.00 97.75           N  
ATOM    907  OD1 ASN A 115      -2.949   1.150  14.758  1.00 97.75           O  
ATOM    908  N   ASP A 116      -1.425  -0.807  13.508  1.00 95.06           N  
ATOM    909  CA  ASP A 116      -1.727  -2.234  13.539  1.00 95.06           C  
ATOM    910  C   ASP A 116      -3.158  -2.484  14.008  1.00 95.06           C  
ATOM    911  CB  ASP A 116      -0.742  -2.971  14.453  1.00 95.06           C  
ATOM    912  O   ASP A 116      -3.762  -3.502  13.664  1.00 95.06           O  
ATOM    913  CG  ASP A 116       0.638  -3.121  13.836  1.00 95.06           C  
ATOM    914  OD1 ASP A 116       0.784  -2.924  12.609  1.00 95.06           O  
ATOM    915  OD2 ASP A 116       1.588  -3.441  14.586  1.00 95.06           O  
ATOM    916  N   LYS A 117      -3.723  -1.456  14.734  1.00 94.12           N  
ATOM    917  CA  LYS A 117      -4.984  -1.794  15.391  1.00 94.12           C  
ATOM    918  C   LYS A 117      -5.988  -0.647  15.273  1.00 94.12           C  
ATOM    919  CB  LYS A 117      -4.754  -2.146  16.859  1.00 94.12           C  
ATOM    920  O   LYS A 117      -7.188  -0.842  15.477  1.00 94.12           O  
ATOM    921  CG  LYS A 117      -3.943  -3.416  17.062  1.00 94.12           C  
ATOM    922  CD  LYS A 117      -4.723  -4.656  16.656  1.00 94.12           C  
ATOM    923  CE  LYS A 117      -3.994  -5.934  17.031  1.00 94.12           C  
ATOM    924  NZ  LYS A 117      -4.746  -7.152  16.609  1.00 94.12           N  
ATOM    925  N   THR A 118      -5.504   0.474  14.969  1.00 96.56           N  
ATOM    926  CA  THR A 118      -6.363   1.646  15.078  1.00 96.56           C  
ATOM    927  C   THR A 118      -6.344   2.453  13.781  1.00 96.56           C  
ATOM    928  CB  THR A 118      -5.941   2.545  16.250  1.00 96.56           C  
ATOM    929  O   THR A 118      -5.273   2.795  13.273  1.00 96.56           O  
ATOM    930  CG2 THR A 118      -6.875   3.742  16.391  1.00 96.56           C  
ATOM    931  OG1 THR A 118      -5.973   1.781  17.469  1.00 96.56           O  
ATOM    932  N   ILE A 119      -7.527   2.744  13.281  1.00 98.44           N  
ATOM    933  CA  ILE A 119      -7.684   3.584  12.094  1.00 98.44           C  
ATOM    934  C   ILE A 119      -8.164   4.973  12.508  1.00 98.44           C  
ATOM    935  CB  ILE A 119      -8.672   2.957  11.086  1.00 98.44           C  
ATOM    936  O   ILE A 119      -9.062   5.102  13.344  1.00 98.44           O  
ATOM    937  CG1 ILE A 119      -8.203   1.552  10.688  1.00 98.44           C  
ATOM    938  CG2 ILE A 119      -8.820   3.854   9.852  1.00 98.44           C  
ATOM    939  CD1 ILE A 119      -9.320   0.657  10.156  1.00 98.44           C  
ATOM    940  N   LYS A 120      -7.570   6.004  11.961  1.00 98.69           N  
ATOM    941  CA  LYS A 120      -7.957   7.375  12.281  1.00 98.69           C  
ATOM    942  C   LYS A 120      -8.305   8.156  11.023  1.00 98.69           C  
ATOM    943  CB  LYS A 120      -6.840   8.086  13.047  1.00 98.69           C  
ATOM    944  O   LYS A 120      -7.613   8.055  10.008  1.00 98.69           O  
ATOM    945  CG  LYS A 120      -6.543   7.480  14.414  1.00 98.69           C  
ATOM    946  CD  LYS A 120      -5.492   8.289  15.164  1.00 98.69           C  
ATOM    947  CE  LYS A 120      -5.152   7.652  16.500  1.00 98.69           C  
ATOM    948  NZ  LYS A 120      -4.043   8.375  17.203  1.00 98.69           N  
ATOM    949  N   LEU A 121      -9.414   8.867  11.102  1.00 98.56           N  
ATOM    950  CA  LEU A 121      -9.789   9.828  10.078  1.00 98.56           C  
ATOM    951  C   LEU A 121      -9.289  11.227  10.430  1.00 98.56           C  
ATOM    952  CB  LEU A 121     -11.305   9.852   9.891  1.00 98.56           C  
ATOM    953  O   LEU A 121      -9.664  11.781  11.469  1.00 98.56           O  
ATOM    954  CG  LEU A 121     -11.852  10.828   8.852  1.00 98.56           C  
ATOM    955  CD1 LEU A 121     -11.375  10.445   7.457  1.00 98.56           C  
ATOM    956  CD2 LEU A 121     -13.375  10.883   8.906  1.00 98.56           C  
ATOM    957  N   TRP A 122      -8.531  11.805   9.570  1.00 98.31           N  
ATOM    958  CA  TRP A 122      -7.945  13.125   9.805  1.00 98.31           C  
ATOM    959  C   TRP A 122      -8.555  14.164   8.867  1.00 98.31           C  
ATOM    960  CB  TRP A 122      -6.426  13.070   9.617  1.00 98.31           C  
ATOM    961  O   TRP A 122      -8.789  13.883   7.691  1.00 98.31           O  
ATOM    962  CG  TRP A 122      -5.715  12.227  10.625  1.00 98.31           C  
ATOM    963  CD1 TRP A 122      -5.449  10.891  10.547  1.00 98.31           C  
ATOM    964  CD2 TRP A 122      -5.176  12.664  11.883  1.00 98.31           C  
ATOM    965  CE2 TRP A 122      -4.602  11.539  12.508  1.00 98.31           C  
ATOM    966  CE3 TRP A 122      -5.125  13.906  12.531  1.00 98.31           C  
ATOM    967  NE1 TRP A 122      -4.781  10.469  11.672  1.00 98.31           N  
ATOM    968  CH2 TRP A 122      -3.945  12.836  14.375  1.00 98.31           C  
ATOM    969  CZ2 TRP A 122      -3.982  11.609  13.758  1.00 98.31           C  
ATOM    970  CZ3 TRP A 122      -4.508  13.977  13.781  1.00 98.31           C  
ATOM    971  N   LYS A 123      -8.727  15.305   9.414  1.00 96.88           N  
ATOM    972  CA  LYS A 123      -9.078  16.484   8.633  1.00 96.88           C  
ATOM    973  C   LYS A 123      -7.891  17.438   8.500  1.00 96.88           C  
ATOM    974  CB  LYS A 123     -10.266  17.219   9.266  1.00 96.88           C  
ATOM    975  O   LYS A 123      -7.309  17.844   9.508  1.00 96.88           O  
ATOM    976  CG  LYS A 123     -10.734  18.438   8.484  1.00 96.88           C  
ATOM    977  CD  LYS A 123     -11.875  19.156   9.195  1.00 96.88           C  
ATOM    978  CE  LYS A 123     -12.336  20.375   8.422  1.00 96.88           C  
ATOM    979  NZ  LYS A 123     -13.461  21.078   9.109  1.00 96.88           N  
ATOM    980  N   ILE A 124      -7.555  17.734   7.277  1.00 95.75           N  
ATOM    981  CA  ILE A 124      -6.484  18.688   6.988  1.00 95.75           C  
ATOM    982  C   ILE A 124      -7.082  20.000   6.477  1.00 95.75           C  
ATOM    983  CB  ILE A 124      -5.488  18.109   5.953  1.00 95.75           C  
ATOM    984  O   ILE A 124      -7.684  20.031   5.402  1.00 95.75           O  
ATOM    985  CG1 ILE A 124      -5.109  16.672   6.312  1.00 95.75           C  
ATOM    986  CG2 ILE A 124      -4.242  19.000   5.863  1.00 95.75           C  
ATOM    987  CD1 ILE A 124      -4.469  16.531   7.688  1.00 95.75           C  
ATOM    988  N   SER A 125      -6.895  21.031   7.270  1.00 92.31           N  
ATOM    989  CA  SER A 125      -7.508  22.312   6.914  1.00 92.31           C  
ATOM    990  C   SER A 125      -6.508  23.453   7.023  1.00 92.31           C  
ATOM    991  CB  SER A 125      -8.711  22.594   7.812  1.00 92.31           C  
ATOM    992  O   SER A 125      -5.578  23.406   7.832  1.00 92.31           O  
ATOM    993  OG  SER A 125      -8.328  22.641   9.172  1.00 92.31           O  
ATOM    994  N   GLU A 126      -6.766  24.406   6.145  1.00 90.06           N  
ATOM    995  CA  GLU A 126      -5.977  25.625   6.191  1.00 90.06           C  
ATOM    996  C   GLU A 126      -6.668  26.688   7.039  1.00 90.06           C  
ATOM    997  CB  GLU A 126      -5.727  26.156   4.777  1.00 90.06           C  
ATOM    998  O   GLU A 126      -7.891  26.844   6.973  1.00 90.06           O  
ATOM    999  CG  GLU A 126      -4.891  25.234   3.912  1.00 90.06           C  
ATOM   1000  CD  GLU A 126      -4.648  25.766   2.510  1.00 90.06           C  
ATOM   1001  OE1 GLU A 126      -4.031  25.062   1.685  1.00 90.06           O  
ATOM   1002  OE2 GLU A 126      -5.086  26.906   2.236  1.00 90.06           O  
ATOM   1003  N   ARG A 127      -5.812  27.266   7.887  1.00 82.81           N  
ATOM   1004  CA  ARG A 127      -6.309  28.375   8.688  1.00 82.81           C  
ATOM   1005  C   ARG A 127      -5.527  29.656   8.406  1.00 82.81           C  
ATOM   1006  CB  ARG A 127      -6.234  28.031  10.180  1.00 82.81           C  
ATOM   1007  O   ARG A 127      -4.297  29.672   8.484  1.00 82.81           O  
ATOM   1008  CG  ARG A 127      -7.219  26.969  10.617  1.00 82.81           C  
ATOM   1009  CD  ARG A 127      -7.246  26.812  12.133  1.00 82.81           C  
ATOM   1010  NE  ARG A 127      -8.203  25.797  12.555  1.00 82.81           N  
ATOM   1011  NH1 ARG A 127      -7.926  26.172  14.820  1.00 82.81           N  
ATOM   1012  NH2 ARG A 127      -9.391  24.562  14.086  1.00 82.81           N  
ATOM   1013  CZ  ARG A 127      -8.508  25.516  13.820  1.00 82.81           C  
ATOM   1014  N   ASP A 128      -6.309  30.609   7.926  1.00 78.06           N  
ATOM   1015  CA  ASP A 128      -5.656  31.891   7.645  1.00 78.06           C  
ATOM   1016  C   ASP A 128      -6.133  32.969   8.602  1.00 78.06           C  
ATOM   1017  CB  ASP A 128      -5.910  32.312   6.199  1.00 78.06           C  
ATOM   1018  O   ASP A 128      -5.836  34.156   8.406  1.00 78.06           O  
ATOM   1019  CG  ASP A 128      -7.387  32.469   5.871  1.00 78.06           C  
ATOM   1020  OD1 ASP A 128      -8.234  32.094   6.715  1.00 78.06           O  
ATOM   1021  OD2 ASP A 128      -7.703  32.938   4.762  1.00 78.06           O  
ATOM   1022  N   LYS A 129      -7.004  32.625   9.500  1.00 76.81           N  
ATOM   1023  CA  LYS A 129      -7.496  33.594  10.469  1.00 76.81           C  
ATOM   1024  C   LYS A 129      -7.410  33.062  11.891  1.00 76.81           C  
ATOM   1025  CB  LYS A 129      -8.938  34.000  10.148  1.00 76.81           C  
ATOM   1026  O   LYS A 129      -7.547  31.844  12.109  1.00 76.81           O  
ATOM   1027  CG  LYS A 129      -9.102  34.688   8.805  1.00 76.81           C  
ATOM   1028  CD  LYS A 129     -10.547  35.094   8.555  1.00 76.81           C  
ATOM   1029  CE  LYS A 129     -10.727  35.719   7.188  1.00 76.81           C  
ATOM   1030  NZ  LYS A 129     -12.156  36.062   6.914  1.00 76.81           N  
ATOM   1031  N   ARG A 130      -6.902  33.812  12.789  1.00 73.12           N  
ATOM   1032  CA  ARG A 130      -6.898  33.438  14.203  1.00 73.12           C  
ATOM   1033  C   ARG A 130      -7.773  34.375  15.016  1.00 73.12           C  
ATOM   1034  CB  ARG A 130      -5.473  33.438  14.758  1.00 73.12           C  
ATOM   1035  O   ARG A 130      -7.820  35.594  14.734  1.00 73.12           O  
ATOM   1036  CG  ARG A 130      -4.848  34.812  14.844  1.00 73.12           C  
ATOM   1037  CD  ARG A 130      -3.445  34.781  15.430  1.00 73.12           C  
ATOM   1038  NE  ARG A 130      -2.838  36.094  15.492  1.00 73.12           N  
ATOM   1039  NH1 ARG A 130      -0.867  35.375  16.453  1.00 73.12           N  
ATOM   1040  NH2 ARG A 130      -1.175  37.594  15.992  1.00 73.12           N  
ATOM   1041  CZ  ARG A 130      -1.628  36.344  15.977  1.00 73.12           C  
ATOM   1042  N   PRO A 131      -8.625  33.812  15.938  1.00 70.88           N  
ATOM   1043  CA  PRO A 131      -9.406  34.688  16.797  1.00 70.88           C  
ATOM   1044  C   PRO A 131      -8.531  35.469  17.781  1.00 70.88           C  
ATOM   1045  CB  PRO A 131     -10.359  33.750  17.516  1.00 70.88           C  
ATOM   1046  O   PRO A 131      -7.656  34.875  18.422  1.00 70.88           O  
ATOM   1047  CG  PRO A 131      -9.734  32.406  17.375  1.00 70.88           C  
ATOM   1048  CD  PRO A 131      -8.758  32.438  16.250  1.00 70.88           C  
ATOM   1049  N   GLU A 132      -8.508  36.719  17.531  1.00 69.50           N  
ATOM   1050  CA  GLU A 132      -7.812  37.562  18.484  1.00 69.50           C  
ATOM   1051  C   GLU A 132      -8.797  38.438  19.281  1.00 69.50           C  
ATOM   1052  CB  GLU A 132      -6.797  38.469  17.766  1.00 69.50           C  
ATOM   1053  O   GLU A 132      -9.930  38.656  18.844  1.00 69.50           O  
ATOM   1054  CG  GLU A 132      -5.484  37.750  17.453  1.00 69.50           C  
ATOM   1055  CD  GLU A 132      -4.379  38.719  17.031  1.00 69.50           C  
ATOM   1056  OE1 GLU A 132      -3.244  38.250  16.766  1.00 69.50           O  
ATOM   1057  OE2 GLU A 132      -4.648  39.938  16.984  1.00 69.50           O  
ATOM   1058  N   GLY A 133      -8.484  38.688  20.547  1.00 66.75           N  
ATOM   1059  CA  GLY A 133      -9.234  39.656  21.328  1.00 66.75           C  
ATOM   1060  C   GLY A 133     -10.109  39.031  22.391  1.00 66.75           C  
ATOM   1061  O   GLY A 133     -11.148  39.562  22.750  1.00 66.75           O  
ATOM   1062  N   TYR A 134      -9.695  37.688  22.719  1.00 65.62           N  
ATOM   1063  CA  TYR A 134     -10.398  37.156  23.875  1.00 65.62           C  
ATOM   1064  C   TYR A 134     -10.102  38.000  25.125  1.00 65.62           C  
ATOM   1065  CB  TYR A 134     -10.008  35.688  24.125  1.00 65.62           C  
ATOM   1066  O   TYR A 134      -8.961  38.406  25.344  1.00 65.62           O  
ATOM   1067  CG  TYR A 134     -10.484  34.750  23.047  1.00 65.62           C  
ATOM   1068  CD1 TYR A 134     -11.766  34.219  23.078  1.00 65.62           C  
ATOM   1069  CD2 TYR A 134      -9.656  34.406  21.984  1.00 65.62           C  
ATOM   1070  CE1 TYR A 134     -12.211  33.344  22.094  1.00 65.62           C  
ATOM   1071  CE2 TYR A 134     -10.086  33.531  20.984  1.00 65.62           C  
ATOM   1072  OH  TYR A 134     -11.797  32.156  20.062  1.00 65.62           O  
ATOM   1073  CZ  TYR A 134     -11.367  33.000  21.047  1.00 65.62           C  
ATOM   1074  N   ASN A 135     -11.109  38.656  25.547  1.00 66.62           N  
ATOM   1075  CA  ASN A 135     -10.844  39.438  26.766  1.00 66.62           C  
ATOM   1076  C   ASN A 135     -11.195  38.625  28.016  1.00 66.62           C  
ATOM   1077  CB  ASN A 135     -11.602  40.750  26.750  1.00 66.62           C  
ATOM   1078  O   ASN A 135     -11.453  39.188  29.062  1.00 66.62           O  
ATOM   1079  CG  ASN A 135     -13.109  40.562  26.766  1.00 66.62           C  
ATOM   1080  ND2 ASN A 135     -13.836  41.625  27.125  1.00 66.62           N  
ATOM   1081  OD1 ASN A 135     -13.609  39.469  26.453  1.00 66.62           O  
ATOM   1082  N   LEU A 136     -11.438  37.281  27.594  1.00 68.62           N  
ATOM   1083  CA  LEU A 136     -11.781  36.469  28.750  1.00 68.62           C  
ATOM   1084  C   LEU A 136     -10.539  35.844  29.375  1.00 68.62           C  
ATOM   1085  CB  LEU A 136     -12.789  35.375  28.375  1.00 68.62           C  
ATOM   1086  O   LEU A 136     -10.578  35.344  30.500  1.00 68.62           O  
ATOM   1087  CG  LEU A 136     -14.172  35.875  27.938  1.00 68.62           C  
ATOM   1088  CD1 LEU A 136     -14.938  34.719  27.266  1.00 68.62           C  
ATOM   1089  CD2 LEU A 136     -14.953  36.406  29.125  1.00 68.62           C  
ATOM   1090  N   LYS A 137      -9.414  35.719  28.531  1.00 67.19           N  
ATOM   1091  CA  LYS A 137      -8.203  35.125  29.062  1.00 67.19           C  
ATOM   1092  C   LYS A 137      -7.051  36.125  29.094  1.00 67.19           C  
ATOM   1093  CB  LYS A 137      -7.812  33.875  28.234  1.00 67.19           C  
ATOM   1094  O   LYS A 137      -6.973  37.000  28.250  1.00 67.19           O  
ATOM   1095  CG  LYS A 137      -8.727  32.688  28.438  1.00 67.19           C  
ATOM   1096  CD  LYS A 137      -8.234  31.469  27.656  1.00 67.19           C  
ATOM   1097  CE  LYS A 137      -9.141  30.266  27.859  1.00 67.19           C  
ATOM   1098  NZ  LYS A 137      -8.664  29.078  27.109  1.00 67.19           N  
ATOM   1099  N   GLU A 138      -6.211  36.062  30.266  1.00 66.81           N  
ATOM   1100  CA  GLU A 138      -4.988  36.844  30.344  1.00 66.81           C  
ATOM   1101  C   GLU A 138      -3.930  36.312  29.375  1.00 66.81           C  
ATOM   1102  CB  GLU A 138      -4.438  36.844  31.766  1.00 66.81           C  
ATOM   1103  O   GLU A 138      -4.141  35.312  28.703  1.00 66.81           O  
ATOM   1104  CG  GLU A 138      -5.324  37.562  32.781  1.00 66.81           C  
ATOM   1105  CD  GLU A 138      -4.578  38.000  34.031  1.00 66.81           C  
ATOM   1106  OE1 GLU A 138      -5.199  38.656  34.906  1.00 66.81           O  
ATOM   1107  OE2 GLU A 138      -3.361  37.750  34.094  1.00 66.81           O  
ATOM   1108  N   GLU A 139      -2.797  37.188  29.062  1.00 66.12           N  
ATOM   1109  CA  GLU A 139      -1.711  36.844  28.156  1.00 66.12           C  
ATOM   1110  C   GLU A 139      -1.146  35.438  28.469  1.00 66.12           C  
ATOM   1111  CB  GLU A 139      -0.599  37.875  28.219  1.00 66.12           C  
ATOM   1112  O   GLU A 139      -0.665  34.750  27.578  1.00 66.12           O  
ATOM   1113  CG  GLU A 139      -0.850  39.094  27.344  1.00 66.12           C  
ATOM   1114  CD  GLU A 139       0.356  40.031  27.234  1.00 66.12           C  
ATOM   1115  OE1 GLU A 139       0.353  40.938  26.375  1.00 66.12           O  
ATOM   1116  OE2 GLU A 139       1.312  39.844  28.016  1.00 66.12           O  
ATOM   1117  N   ASP A 140      -1.304  35.062  29.719  1.00 61.66           N  
ATOM   1118  CA  ASP A 140      -0.695  33.812  30.141  1.00 61.66           C  
ATOM   1119  C   ASP A 140      -1.683  32.656  30.016  1.00 61.66           C  
ATOM   1120  CB  ASP A 140      -0.192  33.906  31.578  1.00 61.66           C  
ATOM   1121  O   ASP A 140      -1.386  31.531  30.422  1.00 61.66           O  
ATOM   1122  CG  ASP A 140      -1.302  34.219  32.562  1.00 61.66           C  
ATOM   1123  OD1 ASP A 140      -2.463  34.406  32.156  1.00 61.66           O  
ATOM   1124  OD2 ASP A 140      -1.011  34.250  33.781  1.00 61.66           O  
ATOM   1125  N   GLY A 141      -2.865  32.750  29.375  1.00 65.25           N  
ATOM   1126  CA  GLY A 141      -3.842  31.703  29.141  1.00 65.25           C  
ATOM   1127  C   GLY A 141      -4.867  31.562  30.250  1.00 65.25           C  
ATOM   1128  O   GLY A 141      -5.785  30.750  30.156  1.00 65.25           O  
ATOM   1129  N   ARG A 142      -4.723  32.312  31.391  1.00 71.06           N  
ATOM   1130  CA  ARG A 142      -5.641  32.188  32.531  1.00 71.06           C  
ATOM   1131  C   ARG A 142      -6.902  33.000  32.281  1.00 71.06           C  
ATOM   1132  CB  ARG A 142      -4.957  32.625  33.812  1.00 71.06           C  
ATOM   1133  O   ARG A 142      -6.848  34.094  31.672  1.00 71.06           O  
ATOM   1134  CG  ARG A 142      -4.074  31.547  34.438  1.00 71.06           C  
ATOM   1135  CD  ARG A 142      -3.457  32.000  35.750  1.00 71.06           C  
ATOM   1136  NE  ARG A 142      -2.625  30.969  36.344  1.00 71.06           N  
ATOM   1137  NH1 ARG A 142      -2.088  32.188  38.219  1.00 71.06           N  
ATOM   1138  NH2 ARG A 142      -1.260  30.078  37.969  1.00 71.06           N  
ATOM   1139  CZ  ARG A 142      -1.992  31.078  37.500  1.00 71.06           C  
ATOM   1140  N   TYR A 143      -8.047  32.406  32.688  1.00 74.06           N  
ATOM   1141  CA  TYR A 143      -9.320  33.094  32.562  1.00 74.06           C  
ATOM   1142  C   TYR A 143      -9.367  34.312  33.469  1.00 74.06           C  
ATOM   1143  CB  TYR A 143     -10.477  32.156  32.906  1.00 74.06           C  
ATOM   1144  O   TYR A 143      -8.898  34.281  34.594  1.00 74.06           O  
ATOM   1145  CG  TYR A 143     -10.742  31.109  31.859  1.00 74.06           C  
ATOM   1146  CD1 TYR A 143     -11.430  31.422  30.688  1.00 74.06           C  
ATOM   1147  CD2 TYR A 143     -10.312  29.797  32.031  1.00 74.06           C  
ATOM   1148  CE1 TYR A 143     -11.680  30.469  29.703  1.00 74.06           C  
ATOM   1149  CE2 TYR A 143     -10.555  28.828  31.062  1.00 74.06           C  
ATOM   1150  OH  TYR A 143     -11.477  28.219  28.938  1.00 74.06           O  
ATOM   1151  CZ  TYR A 143     -11.234  29.172  29.906  1.00 74.06           C  
ATOM   1152  N   ARG A 144      -9.766  35.438  32.969  1.00 73.50           N  
ATOM   1153  CA  ARG A 144      -9.938  36.656  33.750  1.00 73.50           C  
ATOM   1154  C   ARG A 144     -11.133  36.531  34.688  1.00 73.50           C  
ATOM   1155  CB  ARG A 144     -10.094  37.875  32.844  1.00 73.50           C  
ATOM   1156  O   ARG A 144     -12.070  35.781  34.438  1.00 73.50           O  
ATOM   1157  CG  ARG A 144      -8.781  38.500  32.438  1.00 73.50           C  
ATOM   1158  CD  ARG A 144      -9.000  39.781  31.625  1.00 73.50           C  
ATOM   1159  NE  ARG A 144      -7.738  40.406  31.266  1.00 73.50           N  
ATOM   1160  NH1 ARG A 144      -8.711  42.188  30.125  1.00 73.50           N  
ATOM   1161  NH2 ARG A 144      -6.430  42.031  30.297  1.00 73.50           N  
ATOM   1162  CZ  ARG A 144      -7.629  41.531  30.562  1.00 73.50           C  
ATOM   1163  N   ASP A 145     -11.117  37.094  35.906  1.00 75.25           N  
ATOM   1164  CA  ASP A 145     -12.250  37.188  36.844  1.00 75.25           C  
ATOM   1165  C   ASP A 145     -13.477  37.781  36.125  1.00 75.25           C  
ATOM   1166  CB  ASP A 145     -11.883  38.062  38.062  1.00 75.25           C  
ATOM   1167  O   ASP A 145     -13.406  38.875  35.562  1.00 75.25           O  
ATOM   1168  CG  ASP A 145     -12.891  37.938  39.188  1.00 75.25           C  
ATOM   1169  OD1 ASP A 145     -14.086  37.688  38.906  1.00 75.25           O  
ATOM   1170  OD2 ASP A 145     -12.500  38.125  40.344  1.00 75.25           O  
ATOM   1171  N   PRO A 146     -14.531  36.938  36.031  1.00 73.88           N  
ATOM   1172  CA  PRO A 146     -15.750  37.375  35.344  1.00 73.88           C  
ATOM   1173  C   PRO A 146     -16.203  38.750  35.812  1.00 73.88           C  
ATOM   1174  CB  PRO A 146     -16.781  36.312  35.688  1.00 73.88           C  
ATOM   1175  O   PRO A 146     -16.859  39.500  35.094  1.00 73.88           O  
ATOM   1176  CG  PRO A 146     -16.016  35.281  36.438  1.00 73.88           C  
ATOM   1177  CD  PRO A 146     -14.641  35.812  36.750  1.00 73.88           C  
ATOM   1178  N   THR A 147     -15.969  39.094  37.188  1.00 76.81           N  
ATOM   1179  CA  THR A 147     -16.406  40.375  37.750  1.00 76.81           C  
ATOM   1180  C   THR A 147     -15.641  41.531  37.125  1.00 76.81           C  
ATOM   1181  CB  THR A 147     -16.234  40.375  39.281  1.00 76.81           C  
ATOM   1182  O   THR A 147     -16.094  42.656  37.188  1.00 76.81           O  
ATOM   1183  CG2 THR A 147     -17.188  39.406  39.938  1.00 76.81           C  
ATOM   1184  OG1 THR A 147     -14.883  40.031  39.594  1.00 76.81           O  
ATOM   1185  N   THR A 148     -14.508  41.188  36.625  1.00 72.38           N  
ATOM   1186  CA  THR A 148     -13.648  42.250  36.094  1.00 72.38           C  
ATOM   1187  C   THR A 148     -13.906  42.469  34.625  1.00 72.38           C  
ATOM   1188  CB  THR A 148     -12.156  41.906  36.312  1.00 72.38           C  
ATOM   1189  O   THR A 148     -13.414  43.438  34.031  1.00 72.38           O  
ATOM   1190  CG2 THR A 148     -11.828  41.812  37.812  1.00 72.38           C  
ATOM   1191  OG1 THR A 148     -11.859  40.656  35.688  1.00 72.38           O  
ATOM   1192  N   VAL A 149     -14.672  41.469  34.031  1.00 67.62           N  
ATOM   1193  CA  VAL A 149     -14.969  41.594  32.594  1.00 67.62           C  
ATOM   1194  C   VAL A 149     -16.141  42.531  32.375  1.00 67.62           C  
ATOM   1195  CB  VAL A 149     -15.273  40.219  31.969  1.00 67.62           C  
ATOM   1196  O   VAL A 149     -17.281  42.219  32.781  1.00 67.62           O  
ATOM   1197  CG1 VAL A 149     -15.578  40.344  30.469  1.00 67.62           C  
ATOM   1198  CG2 VAL A 149     -14.102  39.250  32.188  1.00 67.62           C  
ATOM   1199  N   THR A 150     -15.953  43.781  32.125  1.00 73.75           N  
ATOM   1200  CA  THR A 150     -16.984  44.812  31.969  1.00 73.75           C  
ATOM   1201  C   THR A 150     -17.531  44.812  30.547  1.00 73.75           C  
ATOM   1202  CB  THR A 150     -16.438  46.219  32.312  1.00 73.75           C  
ATOM   1203  O   THR A 150     -18.656  45.281  30.312  1.00 73.75           O  
ATOM   1204  CG2 THR A 150     -16.172  46.344  33.812  1.00 73.75           C  
ATOM   1205  OG1 THR A 150     -15.219  46.438  31.594  1.00 73.75           O  
ATOM   1206  N   THR A 151     -16.734  44.406  29.547  1.00 66.81           N  
ATOM   1207  CA  THR A 151     -17.219  44.344  28.172  1.00 66.81           C  
ATOM   1208  C   THR A 151     -16.812  43.000  27.531  1.00 66.81           C  
ATOM   1209  CB  THR A 151     -16.672  45.500  27.312  1.00 66.81           C  
ATOM   1210  O   THR A 151     -15.672  42.562  27.703  1.00 66.81           O  
ATOM   1211  CG2 THR A 151     -17.203  46.844  27.828  1.00 66.81           C  
ATOM   1212  OG1 THR A 151     -15.242  45.500  27.391  1.00 66.81           O  
ATOM   1213  N   LEU A 152     -17.812  42.125  27.156  1.00 62.00           N  
ATOM   1214  CA  LEU A 152     -17.531  40.938  26.391  1.00 62.00           C  
ATOM   1215  C   LEU A 152     -17.109  41.281  24.969  1.00 62.00           C  
ATOM   1216  CB  LEU A 152     -18.734  40.000  26.375  1.00 62.00           C  
ATOM   1217  O   LEU A 152     -17.844  41.969  24.266  1.00 62.00           O  
ATOM   1218  CG  LEU A 152     -18.562  38.656  27.078  1.00 62.00           C  
ATOM   1219  CD1 LEU A 152     -19.562  38.500  28.234  1.00 62.00           C  
ATOM   1220  CD2 LEU A 152     -18.734  37.500  26.094  1.00 62.00           C  
ATOM   1221  N   ARG A 153     -15.789  41.250  24.750  1.00 63.75           N  
ATOM   1222  CA  ARG A 153     -15.367  41.500  23.391  1.00 63.75           C  
ATOM   1223  C   ARG A 153     -15.445  40.219  22.547  1.00 63.75           C  
ATOM   1224  CB  ARG A 153     -13.938  42.062  23.344  1.00 63.75           C  
ATOM   1225  O   ARG A 153     -15.039  39.156  22.984  1.00 63.75           O  
ATOM   1226  CG  ARG A 153     -13.844  43.531  23.734  1.00 63.75           C  
ATOM   1227  CD  ARG A 153     -12.438  44.062  23.562  1.00 63.75           C  
ATOM   1228  NE  ARG A 153     -12.336  45.469  23.969  1.00 63.75           N  
ATOM   1229  NH1 ARG A 153     -10.109  45.688  23.406  1.00 63.75           N  
ATOM   1230  NH2 ARG A 153     -11.258  47.469  24.281  1.00 63.75           N  
ATOM   1231  CZ  ARG A 153     -11.234  46.219  23.891  1.00 63.75           C  
ATOM   1232  N   VAL A 154     -16.406  40.188  21.453  1.00 67.69           N  
ATOM   1233  CA  VAL A 154     -16.453  39.094  20.469  1.00 67.69           C  
ATOM   1234  C   VAL A 154     -15.125  39.000  19.734  1.00 67.69           C  
ATOM   1235  CB  VAL A 154     -17.609  39.312  19.469  1.00 67.69           C  
ATOM   1236  O   VAL A 154     -14.625  40.000  19.203  1.00 67.69           O  
ATOM   1237  CG1 VAL A 154     -17.703  38.125  18.516  1.00 67.69           C  
ATOM   1238  CG2 VAL A 154     -18.938  39.500  20.203  1.00 67.69           C  
ATOM   1239  N   PRO A 155     -14.398  37.812  19.875  1.00 66.25           N  
ATOM   1240  CA  PRO A 155     -13.109  37.719  19.188  1.00 66.25           C  
ATOM   1241  C   PRO A 155     -13.211  38.062  17.703  1.00 66.25           C  
ATOM   1242  CB  PRO A 155     -12.727  36.250  19.391  1.00 66.25           C  
ATOM   1243  O   PRO A 155     -14.242  37.812  17.078  1.00 66.25           O  
ATOM   1244  CG  PRO A 155     -13.945  35.625  19.969  1.00 66.25           C  
ATOM   1245  CD  PRO A 155     -14.953  36.688  20.266  1.00 66.25           C  
ATOM   1246  N   VAL A 156     -12.328  39.062  17.266  1.00 72.62           N  
ATOM   1247  CA  VAL A 156     -12.250  39.375  15.852  1.00 72.62           C  
ATOM   1248  C   VAL A 156     -11.203  38.500  15.164  1.00 72.62           C  
ATOM   1249  CB  VAL A 156     -11.914  40.875  15.641  1.00 72.62           C  
ATOM   1250  O   VAL A 156     -10.172  38.188  15.758  1.00 72.62           O  
ATOM   1251  CG1 VAL A 156     -12.094  41.281  14.172  1.00 72.62           C  
ATOM   1252  CG2 VAL A 156     -12.781  41.750  16.547  1.00 72.62           C  
ATOM   1253  N   PHE A 157     -11.547  37.938  14.016  1.00 73.44           N  
ATOM   1254  CA  PHE A 157     -10.609  37.125  13.242  1.00 73.44           C  
ATOM   1255  C   PHE A 157      -9.586  38.000  12.531  1.00 73.44           C  
ATOM   1256  CB  PHE A 157     -11.352  36.281  12.211  1.00 73.44           C  
ATOM   1257  O   PHE A 157      -9.961  38.938  11.828  1.00 73.44           O  
ATOM   1258  CG  PHE A 157     -12.008  35.062  12.805  1.00 73.44           C  
ATOM   1259  CD1 PHE A 157     -11.281  33.875  13.016  1.00 73.44           C  
ATOM   1260  CD2 PHE A 157     -13.359  35.062  13.148  1.00 73.44           C  
ATOM   1261  CE1 PHE A 157     -11.891  32.750  13.562  1.00 73.44           C  
ATOM   1262  CE2 PHE A 157     -13.969  33.938  13.703  1.00 73.44           C  
ATOM   1263  CZ  PHE A 157     -13.234  32.781  13.898  1.00 73.44           C  
ATOM   1264  N   ARG A 158      -8.352  37.906  12.984  1.00 76.12           N  
ATOM   1265  CA  ARG A 158      -7.285  38.594  12.281  1.00 76.12           C  
ATOM   1266  C   ARG A 158      -6.562  37.656  11.312  1.00 76.12           C  
ATOM   1267  CB  ARG A 158      -6.285  39.188  13.281  1.00 76.12           C  
ATOM   1268  O   ARG A 158      -6.430  36.469  11.570  1.00 76.12           O  
ATOM   1269  CG  ARG A 158      -6.848  40.344  14.102  1.00 76.12           C  
ATOM   1270  CD  ARG A 158      -5.758  41.312  14.523  1.00 76.12           C  
ATOM   1271  NE  ARG A 158      -6.297  42.406  15.320  1.00 76.12           N  
ATOM   1272  NH1 ARG A 158      -4.316  43.594  15.406  1.00 76.12           N  
ATOM   1273  NH2 ARG A 158      -6.191  44.406  16.453  1.00 76.12           N  
ATOM   1274  CZ  ARG A 158      -5.602  43.469  15.727  1.00 76.12           C  
ATOM   1275  N   PRO A 159      -6.254  38.250  10.125  1.00 76.31           N  
ATOM   1276  CA  PRO A 159      -5.516  37.438   9.148  1.00 76.31           C  
ATOM   1277  C   PRO A 159      -4.164  36.969   9.680  1.00 76.31           C  
ATOM   1278  CB  PRO A 159      -5.336  38.406   7.969  1.00 76.31           C  
ATOM   1279  O   PRO A 159      -3.498  37.688  10.422  1.00 76.31           O  
ATOM   1280  CG  PRO A 159      -6.105  39.625   8.344  1.00 76.31           C  
ATOM   1281  CD  PRO A 159      -6.516  39.500   9.789  1.00 76.31           C  
ATOM   1282  N   MET A 160      -3.891  35.719   9.641  1.00 72.50           N  
ATOM   1283  CA  MET A 160      -2.586  35.188  10.000  1.00 72.50           C  
ATOM   1284  C   MET A 160      -1.963  34.438   8.820  1.00 72.50           C  
ATOM   1285  CB  MET A 160      -2.713  34.219  11.195  1.00 72.50           C  
ATOM   1286  O   MET A 160      -2.619  34.250   7.797  1.00 72.50           O  
ATOM   1287  CG  MET A 160      -3.430  32.938  10.875  1.00 72.50           C  
ATOM   1288  SD  MET A 160      -3.496  31.797  12.320  1.00 72.50           S  
ATOM   1289  CE  MET A 160      -1.843  31.062  12.219  1.00 72.50           C  
ATOM   1290  N   ASP A 161      -0.646  34.188   9.016  1.00 78.62           N  
ATOM   1291  CA  ASP A 161       0.024  33.375   8.008  1.00 78.62           C  
ATOM   1292  C   ASP A 161      -0.647  32.000   7.867  1.00 78.62           C  
ATOM   1293  CB  ASP A 161       1.504  33.188   8.352  1.00 78.62           C  
ATOM   1294  O   ASP A 161      -1.151  31.453   8.844  1.00 78.62           O  
ATOM   1295  CG  ASP A 161       2.293  34.500   8.250  1.00 78.62           C  
ATOM   1296  OD1 ASP A 161       1.905  35.375   7.469  1.00 78.62           O  
ATOM   1297  OD2 ASP A 161       3.312  34.625   8.969  1.00 78.62           O  
ATOM   1298  N   LEU A 162      -0.709  31.578   6.684  1.00 78.88           N  
ATOM   1299  CA  LEU A 162      -1.374  30.312   6.379  1.00 78.88           C  
ATOM   1300  C   LEU A 162      -0.758  29.172   7.172  1.00 78.88           C  
ATOM   1301  CB  LEU A 162      -1.292  30.016   4.879  1.00 78.88           C  
ATOM   1302  O   LEU A 162       0.460  28.984   7.148  1.00 78.88           O  
ATOM   1303  CG  LEU A 162      -2.195  28.891   4.363  1.00 78.88           C  
ATOM   1304  CD1 LEU A 162      -3.238  29.453   3.402  1.00 78.88           C  
ATOM   1305  CD2 LEU A 162      -1.365  27.812   3.686  1.00 78.88           C  
ATOM   1306  N   MET A 163      -1.711  28.672   8.008  1.00 85.62           N  
ATOM   1307  CA  MET A 163      -1.291  27.500   8.773  1.00 85.62           C  
ATOM   1308  C   MET A 163      -2.125  26.281   8.398  1.00 85.62           C  
ATOM   1309  CB  MET A 163      -1.400  27.781  10.273  1.00 85.62           C  
ATOM   1310  O   MET A 163      -3.336  26.391   8.195  1.00 85.62           O  
ATOM   1311  CG  MET A 163      -0.791  26.688  11.133  1.00 85.62           C  
ATOM   1312  SD  MET A 163      -0.967  27.031  12.930  1.00 85.62           S  
ATOM   1313  CE  MET A 163      -0.719  25.359  13.602  1.00 85.62           C  
ATOM   1314  N   VAL A 164      -1.403  25.156   8.234  1.00 92.12           N  
ATOM   1315  CA  VAL A 164      -2.111  23.922   7.926  1.00 92.12           C  
ATOM   1316  C   VAL A 164      -2.215  23.062   9.180  1.00 92.12           C  
ATOM   1317  CB  VAL A 164      -1.413  23.141   6.793  1.00 92.12           C  
ATOM   1318  O   VAL A 164      -1.203  22.766   9.820  1.00 92.12           O  
ATOM   1319  CG1 VAL A 164      -2.215  21.891   6.430  1.00 92.12           C  
ATOM   1320  CG2 VAL A 164      -1.219  24.031   5.566  1.00 92.12           C  
ATOM   1321  N   GLU A 165      -3.520  22.750   9.461  1.00 92.12           N  
ATOM   1322  CA  GLU A 165      -3.766  21.984  10.680  1.00 92.12           C  
ATOM   1323  C   GLU A 165      -4.363  20.609  10.352  1.00 92.12           C  
ATOM   1324  CB  GLU A 165      -4.695  22.750  11.625  1.00 92.12           C  
ATOM   1325  O   GLU A 165      -5.281  20.516   9.539  1.00 92.12           O  
ATOM   1326  CG  GLU A 165      -4.922  22.047  12.961  1.00 92.12           C  
ATOM   1327  CD  GLU A 165      -5.895  22.797  13.859  1.00 92.12           C  
ATOM   1328  OE1 GLU A 165      -6.250  22.250  14.938  1.00 92.12           O  
ATOM   1329  OE2 GLU A 165      -6.312  23.906  13.484  1.00 92.12           O  
ATOM   1330  N   ALA A 166      -3.730  19.641  11.008  1.00 96.06           N  
ATOM   1331  CA  ALA A 166      -4.305  18.297  10.961  1.00 96.06           C  
ATOM   1332  C   ALA A 166      -5.004  17.953  12.273  1.00 96.06           C  
ATOM   1333  CB  ALA A 166      -3.219  17.266  10.648  1.00 96.06           C  
ATOM   1334  O   ALA A 166      -4.387  17.984  13.336  1.00 96.06           O  
ATOM   1335  N   SER A 167      -6.344  17.625  12.156  1.00 95.94           N  
ATOM   1336  CA  SER A 167      -7.105  17.281  13.352  1.00 95.94           C  
ATOM   1337  C   SER A 167      -7.820  15.945  13.180  1.00 95.94           C  
ATOM   1338  CB  SER A 167      -8.125  18.375  13.680  1.00 95.94           C  
ATOM   1339  O   SER A 167      -8.398  15.672  12.125  1.00 95.94           O  
ATOM   1340  OG  SER A 167      -9.031  18.547  12.609  1.00 95.94           O  
ATOM   1341  N   PRO A 168      -7.711  15.164  14.219  1.00 96.62           N  
ATOM   1342  CA  PRO A 168      -8.461  13.914  14.133  1.00 96.62           C  
ATOM   1343  C   PRO A 168      -9.969  14.117  14.211  1.00 96.62           C  
ATOM   1344  CB  PRO A 168      -7.953  13.117  15.336  1.00 96.62           C  
ATOM   1345  O   PRO A 168     -10.453  14.867  15.070  1.00 96.62           O  
ATOM   1346  CG  PRO A 168      -7.551  14.148  16.344  1.00 96.62           C  
ATOM   1347  CD  PRO A 168      -7.078  15.367  15.594  1.00 96.62           C  
ATOM   1348  N   ARG A 169     -10.664  13.469  13.391  1.00 96.25           N  
ATOM   1349  CA  ARG A 169     -12.117  13.594  13.359  1.00 96.25           C  
ATOM   1350  C   ARG A 169     -12.789  12.352  13.938  1.00 96.25           C  
ATOM   1351  CB  ARG A 169     -12.609  13.828  11.930  1.00 96.25           C  
ATOM   1352  O   ARG A 169     -13.789  12.461  14.656  1.00 96.25           O  
ATOM   1353  CG  ARG A 169     -12.234  15.195  11.367  1.00 96.25           C  
ATOM   1354  CD  ARG A 169     -12.992  16.312  12.055  1.00 96.25           C  
ATOM   1355  NE  ARG A 169     -12.750  17.609  11.414  1.00 96.25           N  
ATOM   1356  NH1 ARG A 169     -14.164  18.797  12.805  1.00 96.25           N  
ATOM   1357  NH2 ARG A 169     -13.016  19.875  11.133  1.00 96.25           N  
ATOM   1358  CZ  ARG A 169     -13.312  18.750  11.789  1.00 96.25           C  
ATOM   1359  N   ARG A 170     -12.312  11.203  13.586  1.00 97.94           N  
ATOM   1360  CA  ARG A 170     -12.867   9.938  14.055  1.00 97.94           C  
ATOM   1361  C   ARG A 170     -11.758   8.914  14.305  1.00 97.94           C  
ATOM   1362  CB  ARG A 170     -13.867   9.383  13.039  1.00 97.94           C  
ATOM   1363  O   ARG A 170     -10.734   8.922  13.625  1.00 97.94           O  
ATOM   1364  CG  ARG A 170     -15.055  10.305  12.773  1.00 97.94           C  
ATOM   1365  CD  ARG A 170     -16.016  10.328  13.953  1.00 97.94           C  
ATOM   1366  NE  ARG A 170     -17.266  11.016  13.617  1.00 97.94           N  
ATOM   1367  NH1 ARG A 170     -16.500  13.109  14.234  1.00 97.94           N  
ATOM   1368  NH2 ARG A 170     -18.625  12.852  13.422  1.00 97.94           N  
ATOM   1369  CZ  ARG A 170     -17.453  12.328  13.758  1.00 97.94           C  
ATOM   1370  N   ILE A 171     -11.977   8.078  15.312  1.00 97.88           N  
ATOM   1371  CA  ILE A 171     -11.070   6.988  15.648  1.00 97.88           C  
ATOM   1372  C   ILE A 171     -11.836   5.664  15.625  1.00 97.88           C  
ATOM   1373  CB  ILE A 171     -10.406   7.203  17.016  1.00 97.88           C  
ATOM   1374  O   ILE A 171     -12.859   5.520  16.297  1.00 97.88           O  
ATOM   1375  CG1 ILE A 171      -9.648   8.531  17.047  1.00 97.88           C  
ATOM   1376  CG2 ILE A 171      -9.477   6.035  17.359  1.00 97.88           C  
ATOM   1377  CD1 ILE A 171      -9.070   8.891  18.406  1.00 97.88           C  
ATOM   1378  N   PHE A 172     -11.383   4.754  14.828  1.00 97.62           N  
ATOM   1379  CA  PHE A 172     -11.961   3.422  14.680  1.00 97.62           C  
ATOM   1380  C   PHE A 172     -11.031   2.365  15.266  1.00 97.62           C  
ATOM   1381  CB  PHE A 172     -12.234   3.115  13.203  1.00 97.62           C  
ATOM   1382  O   PHE A 172      -9.977   2.072  14.695  1.00 97.62           O  
ATOM   1383  CG  PHE A 172     -12.984   4.207  12.492  1.00 97.62           C  
ATOM   1384  CD1 PHE A 172     -14.367   4.184  12.406  1.00 97.62           C  
ATOM   1385  CD2 PHE A 172     -12.297   5.262  11.898  1.00 97.62           C  
ATOM   1386  CE1 PHE A 172     -15.062   5.195  11.742  1.00 97.62           C  
ATOM   1387  CE2 PHE A 172     -12.977   6.273  11.234  1.00 97.62           C  
ATOM   1388  CZ  PHE A 172     -14.359   6.238  11.156  1.00 97.62           C  
ATOM   1389  N   ALA A 173     -11.461   1.781  16.422  1.00 93.25           N  
ATOM   1390  CA  ALA A 173     -10.594   0.842  17.109  1.00 93.25           C  
ATOM   1391  C   ALA A 173     -11.367  -0.390  17.578  1.00 93.25           C  
ATOM   1392  CB  ALA A 173      -9.930   1.523  18.312  1.00 93.25           C  
ATOM   1393  O   ALA A 173     -12.570  -0.493  17.344  1.00 93.25           O  
ATOM   1394  N   ASN A 174     -10.688  -1.393  18.016  1.00 89.00           N  
ATOM   1395  CA  ASN A 174     -11.188  -2.572  18.719  1.00 89.00           C  
ATOM   1396  C   ASN A 174     -11.977  -3.484  17.781  1.00 89.00           C  
ATOM   1397  CB  ASN A 174     -12.047  -2.162  19.922  1.00 89.00           C  
ATOM   1398  O   ASN A 174     -12.969  -4.090  18.203  1.00 89.00           O  
ATOM   1399  CG  ASN A 174     -11.250  -1.425  20.984  1.00 89.00           C  
ATOM   1400  ND2 ASN A 174     -11.859  -0.404  21.578  1.00 89.00           N  
ATOM   1401  OD1 ASN A 174     -10.102  -1.771  21.266  1.00 89.00           O  
ATOM   1402  N   ALA A 175     -11.586  -3.566  16.547  1.00 91.62           N  
ATOM   1403  CA  ALA A 175     -12.312  -4.441  15.633  1.00 91.62           C  
ATOM   1404  C   ALA A 175     -11.406  -5.539  15.086  1.00 91.62           C  
ATOM   1405  CB  ALA A 175     -12.914  -3.629  14.492  1.00 91.62           C  
ATOM   1406  O   ALA A 175     -11.883  -6.516  14.508  1.00 91.62           O  
ATOM   1407  N   HIS A 176     -10.062  -5.363  15.266  1.00 91.12           N  
ATOM   1408  CA  HIS A 176      -9.117  -6.309  14.680  1.00 91.12           C  
ATOM   1409  C   HIS A 176      -8.273  -6.984  15.750  1.00 91.12           C  
ATOM   1410  CB  HIS A 176      -8.219  -5.602  13.664  1.00 91.12           C  
ATOM   1411  O   HIS A 176      -7.730  -6.312  16.641  1.00 91.12           O  
ATOM   1412  CG  HIS A 176      -8.914  -5.223  12.398  1.00 91.12           C  
ATOM   1413  CD2 HIS A 176      -9.344  -4.023  11.945  1.00 91.12           C  
ATOM   1414  ND1 HIS A 176      -9.258  -6.145  11.430  1.00 91.12           N  
ATOM   1415  CE1 HIS A 176      -9.859  -5.523  10.438  1.00 91.12           C  
ATOM   1416  NE2 HIS A 176      -9.930  -4.234  10.727  1.00 91.12           N  
ATOM   1417  N   THR A 177      -8.234  -8.281  15.672  1.00 88.12           N  
ATOM   1418  CA  THR A 177      -7.348  -9.062  16.531  1.00 88.12           C  
ATOM   1419  C   THR A 177      -5.934  -9.094  15.953  1.00 88.12           C  
ATOM   1420  CB  THR A 177      -7.867 -10.508  16.688  1.00 88.12           C  
ATOM   1421  O   THR A 177      -4.957  -9.023  16.703  1.00 88.12           O  
ATOM   1422  CG2 THR A 177      -6.996 -11.297  17.656  1.00 88.12           C  
ATOM   1423  OG1 THR A 177      -9.211 -10.469  17.188  1.00 88.12           O  
ATOM   1424  N   TYR A 178      -5.887  -9.203  14.672  1.00 91.25           N  
ATOM   1425  CA  TYR A 178      -4.605  -9.234  13.984  1.00 91.25           C  
ATOM   1426  C   TYR A 178      -4.285  -7.875  13.367  1.00 91.25           C  
ATOM   1427  CB  TYR A 178      -4.605 -10.305  12.891  1.00 91.25           C  
ATOM   1428  O   TYR A 178      -5.094  -6.945  13.445  1.00 91.25           O  
ATOM   1429  CG  TYR A 178      -4.805 -11.711  13.422  1.00 91.25           C  
ATOM   1430  CD1 TYR A 178      -3.721 -12.469  13.859  1.00 91.25           C  
ATOM   1431  CD2 TYR A 178      -6.070 -12.273  13.477  1.00 91.25           C  
ATOM   1432  CE1 TYR A 178      -3.898 -13.758  14.352  1.00 91.25           C  
ATOM   1433  CE2 TYR A 178      -6.262 -13.570  13.961  1.00 91.25           C  
ATOM   1434  OH  TYR A 178      -5.352 -15.578  14.875  1.00 91.25           O  
ATOM   1435  CZ  TYR A 178      -5.168 -14.297  14.398  1.00 91.25           C  
ATOM   1436  N   HIS A 179      -3.072  -7.711  12.828  1.00 93.31           N  
ATOM   1437  CA  HIS A 179      -2.617  -6.414  12.352  1.00 93.31           C  
ATOM   1438  C   HIS A 179      -3.320  -6.027  11.055  1.00 93.31           C  
ATOM   1439  CB  HIS A 179      -1.101  -6.422  12.141  1.00 93.31           C  
ATOM   1440  O   HIS A 179      -3.396  -6.832  10.125  1.00 93.31           O  
ATOM   1441  CG  HIS A 179      -0.324  -6.617  13.406  1.00 93.31           C  
ATOM   1442  CD2 HIS A 179      -0.724  -6.645  14.703  1.00 93.31           C  
ATOM   1443  ND1 HIS A 179       1.040  -6.809  13.422  1.00 93.31           N  
ATOM   1444  CE1 HIS A 179       1.447  -6.949  14.672  1.00 93.31           C  
ATOM   1445  NE2 HIS A 179       0.396  -6.852  15.469  1.00 93.31           N  
ATOM   1446  N   ILE A 180      -3.748  -4.820  11.047  1.00 97.00           N  
ATOM   1447  CA  ILE A 180      -4.398  -4.305   9.852  1.00 97.00           C  
ATOM   1448  C   ILE A 180      -3.373  -4.152   8.727  1.00 97.00           C  
ATOM   1449  CB  ILE A 180      -5.098  -2.953  10.125  1.00 97.00           C  
ATOM   1450  O   ILE A 180      -2.346  -3.494   8.906  1.00 97.00           O  
ATOM   1451  CG1 ILE A 180      -6.207  -3.127  11.172  1.00 97.00           C  
ATOM   1452  CG2 ILE A 180      -5.656  -2.363   8.828  1.00 97.00           C  
ATOM   1453  CD1 ILE A 180      -6.758  -1.814  11.711  1.00 97.00           C  
ATOM   1454  N   ASN A 181      -3.734  -4.746   7.598  1.00 96.56           N  
ATOM   1455  CA  ASN A 181      -2.783  -4.672   6.496  1.00 96.56           C  
ATOM   1456  C   ASN A 181      -3.355  -3.898   5.309  1.00 96.56           C  
ATOM   1457  CB  ASN A 181      -2.355  -6.074   6.055  1.00 96.56           C  
ATOM   1458  O   ASN A 181      -2.627  -3.559   4.375  1.00 96.56           O  
ATOM   1459  CG  ASN A 181      -3.531  -6.938   5.641  1.00 96.56           C  
ATOM   1460  ND2 ASN A 181      -3.607  -8.141   6.199  1.00 96.56           N  
ATOM   1461  OD1 ASN A 181      -4.363  -6.527   4.828  1.00 96.56           O  
ATOM   1462  N   SER A 182      -4.676  -3.623   5.375  1.00 98.19           N  
ATOM   1463  CA  SER A 182      -5.301  -2.914   4.262  1.00 98.19           C  
ATOM   1464  C   SER A 182      -6.438  -2.021   4.746  1.00 98.19           C  
ATOM   1465  CB  SER A 182      -5.828  -3.906   3.223  1.00 98.19           C  
ATOM   1466  O   SER A 182      -7.180  -2.389   5.660  1.00 98.19           O  
ATOM   1467  OG  SER A 182      -4.789  -4.762   2.773  1.00 98.19           O  
ATOM   1468  N   ILE A 183      -6.516  -0.876   4.199  1.00 98.69           N  
ATOM   1469  CA  ILE A 183      -7.715  -0.048   4.242  1.00 98.69           C  
ATOM   1470  C   ILE A 183      -8.047   0.457   2.838  1.00 98.69           C  
ATOM   1471  CB  ILE A 183      -7.547   1.143   5.211  1.00 98.69           C  
ATOM   1472  O   ILE A 183      -7.141   0.752   2.051  1.00 98.69           O  
ATOM   1473  CG1 ILE A 183      -6.328   1.984   4.816  1.00 98.69           C  
ATOM   1474  CG2 ILE A 183      -7.426   0.647   6.656  1.00 98.69           C  
ATOM   1475  CD1 ILE A 183      -6.176   3.268   5.621  1.00 98.69           C  
ATOM   1476  N   SER A 184      -9.336   0.514   2.516  1.00 98.62           N  
ATOM   1477  CA  SER A 184      -9.758   0.932   1.184  1.00 98.62           C  
ATOM   1478  C   SER A 184     -11.078   1.690   1.236  1.00 98.62           C  
ATOM   1479  CB  SER A 184      -9.891  -0.280   0.259  1.00 98.62           C  
ATOM   1480  O   SER A 184     -12.055   1.214   1.826  1.00 98.62           O  
ATOM   1481  OG  SER A 184     -10.195   0.129  -1.064  1.00 98.62           O  
ATOM   1482  N   ILE A 185     -11.008   2.787   0.593  1.00 98.06           N  
ATOM   1483  CA  ILE A 185     -12.211   3.615   0.566  1.00 98.06           C  
ATOM   1484  C   ILE A 185     -13.156   3.121  -0.528  1.00 98.06           C  
ATOM   1485  CB  ILE A 185     -11.867   5.105   0.343  1.00 98.06           C  
ATOM   1486  O   ILE A 185     -12.719   2.834  -1.646  1.00 98.06           O  
ATOM   1487  CG1 ILE A 185     -10.875   5.590   1.408  1.00 98.06           C  
ATOM   1488  CG2 ILE A 185     -13.133   5.961   0.345  1.00 98.06           C  
ATOM   1489  CD1 ILE A 185     -11.414   5.512   2.832  1.00 98.06           C  
ATOM   1490  N   ASN A 186     -14.391   3.057  -0.155  1.00 98.12           N  
ATOM   1491  CA  ASN A 186     -15.414   2.621  -1.100  1.00 98.12           C  
ATOM   1492  C   ASN A 186     -15.766   3.725  -2.094  1.00 98.12           C  
ATOM   1493  CB  ASN A 186     -16.672   2.158  -0.355  1.00 98.12           C  
ATOM   1494  O   ASN A 186     -15.602   4.910  -1.796  1.00 98.12           O  
ATOM   1495  CG  ASN A 186     -17.562   1.271  -1.205  1.00 98.12           C  
ATOM   1496  ND2 ASN A 186     -18.359   0.441  -0.554  1.00 98.12           N  
ATOM   1497  OD1 ASN A 186     -17.516   1.330  -2.438  1.00 98.12           O  
ATOM   1498  N   SER A 187     -16.281   3.354  -3.223  1.00 96.25           N  
ATOM   1499  CA  SER A 187     -16.641   4.312  -4.258  1.00 96.25           C  
ATOM   1500  C   SER A 187     -17.891   5.105  -3.865  1.00 96.25           C  
ATOM   1501  CB  SER A 187     -16.891   3.600  -5.590  1.00 96.25           C  
ATOM   1502  O   SER A 187     -18.188   6.133  -4.473  1.00 96.25           O  
ATOM   1503  OG  SER A 187     -17.906   2.623  -5.461  1.00 96.25           O  
ATOM   1504  N   ASP A 188     -18.594   4.676  -2.854  1.00 95.62           N  
ATOM   1505  CA  ASP A 188     -19.750   5.422  -2.355  1.00 95.62           C  
ATOM   1506  C   ASP A 188     -19.297   6.586  -1.471  1.00 95.62           C  
ATOM   1507  CB  ASP A 188     -20.688   4.504  -1.578  1.00 95.62           C  
ATOM   1508  O   ASP A 188     -20.094   7.473  -1.156  1.00 95.62           O  
ATOM   1509  CG  ASP A 188     -20.062   3.926  -0.325  1.00 95.62           C  
ATOM   1510  OD1 ASP A 188     -19.016   4.438   0.121  1.00 95.62           O  
ATOM   1511  OD2 ASP A 188     -20.609   2.945   0.219  1.00 95.62           O  
ATOM   1512  N   TYR A 189     -18.125   6.555  -1.005  1.00 93.19           N  
ATOM   1513  CA  TYR A 189     -17.453   7.582  -0.213  1.00 93.19           C  
ATOM   1514  C   TYR A 189     -18.109   7.727   1.155  1.00 93.19           C  
ATOM   1515  CB  TYR A 189     -17.484   8.930  -0.947  1.00 93.19           C  
ATOM   1516  O   TYR A 189     -17.984   8.766   1.806  1.00 93.19           O  
ATOM   1517  CG  TYR A 189     -16.844   8.883  -2.316  1.00 93.19           C  
ATOM   1518  CD1 TYR A 189     -15.539   8.445  -2.484  1.00 93.19           C  
ATOM   1519  CD2 TYR A 189     -17.562   9.281  -3.443  1.00 93.19           C  
ATOM   1520  CE1 TYR A 189     -14.945   8.406  -3.742  1.00 93.19           C  
ATOM   1521  CE2 TYR A 189     -16.984   9.242  -4.707  1.00 93.19           C  
ATOM   1522  OH  TYR A 189     -15.102   8.766  -6.098  1.00 93.19           O  
ATOM   1523  CZ  TYR A 189     -15.680   8.805  -4.848  1.00 93.19           C  
ATOM   1524  N   GLU A 190     -18.812   6.695   1.559  1.00 96.38           N  
ATOM   1525  CA  GLU A 190     -19.438   6.664   2.879  1.00 96.38           C  
ATOM   1526  C   GLU A 190     -18.875   5.531   3.729  1.00 96.38           C  
ATOM   1527  CB  GLU A 190     -20.953   6.527   2.754  1.00 96.38           C  
ATOM   1528  O   GLU A 190     -18.891   5.598   4.961  1.00 96.38           O  
ATOM   1529  CG  GLU A 190     -21.625   7.734   2.121  1.00 96.38           C  
ATOM   1530  CD  GLU A 190     -23.156   7.656   2.146  1.00 96.38           C  
ATOM   1531  OE1 GLU A 190     -23.812   8.656   1.798  1.00 96.38           O  
ATOM   1532  OE2 GLU A 190     -23.672   6.582   2.518  1.00 96.38           O  
ATOM   1533  N   THR A 191     -18.438   4.516   3.064  1.00 98.06           N  
ATOM   1534  CA  THR A 191     -17.938   3.342   3.770  1.00 98.06           C  
ATOM   1535  C   THR A 191     -16.500   3.029   3.342  1.00 98.06           C  
ATOM   1536  CB  THR A 191     -18.828   2.111   3.518  1.00 98.06           C  
ATOM   1537  O   THR A 191     -16.031   3.557   2.338  1.00 98.06           O  
ATOM   1538  CG2 THR A 191     -20.250   2.342   4.039  1.00 98.06           C  
ATOM   1539  OG1 THR A 191     -18.891   1.850   2.109  1.00 98.06           O  
ATOM   1540  N   TYR A 192     -15.836   2.314   4.125  1.00 98.50           N  
ATOM   1541  CA  TYR A 192     -14.508   1.800   3.811  1.00 98.50           C  
ATOM   1542  C   TYR A 192     -14.289   0.427   4.438  1.00 98.50           C  
ATOM   1543  CB  TYR A 192     -13.430   2.770   4.297  1.00 98.50           C  
ATOM   1544  O   TYR A 192     -15.055   0.013   5.316  1.00 98.50           O  
ATOM   1545  CG  TYR A 192     -13.242   2.773   5.793  1.00 98.50           C  
ATOM   1546  CD1 TYR A 192     -14.070   3.535   6.613  1.00 98.50           C  
ATOM   1547  CD2 TYR A 192     -12.242   2.016   6.391  1.00 98.50           C  
ATOM   1548  CE1 TYR A 192     -13.898   3.543   7.996  1.00 98.50           C  
ATOM   1549  CE2 TYR A 192     -12.062   2.016   7.770  1.00 98.50           C  
ATOM   1550  OH  TYR A 192     -12.727   2.785   9.930  1.00 98.50           O  
ATOM   1551  CZ  TYR A 192     -12.898   2.781   8.562  1.00 98.50           C  
ATOM   1552  N   LEU A 193     -13.336  -0.321   3.957  1.00 98.31           N  
ATOM   1553  CA  LEU A 193     -13.055  -1.622   4.551  1.00 98.31           C  
ATOM   1554  C   LEU A 193     -11.664  -1.648   5.172  1.00 98.31           C  
ATOM   1555  CB  LEU A 193     -13.180  -2.730   3.504  1.00 98.31           C  
ATOM   1556  O   LEU A 193     -10.789  -0.876   4.773  1.00 98.31           O  
ATOM   1557  CG  LEU A 193     -12.180  -2.688   2.350  1.00 98.31           C  
ATOM   1558  CD1 LEU A 193     -10.852  -3.311   2.777  1.00 98.31           C  
ATOM   1559  CD2 LEU A 193     -12.742  -3.402   1.125  1.00 98.31           C  
ATOM   1560  N   SER A 194     -11.500  -2.418   6.168  1.00 98.62           N  
ATOM   1561  CA  SER A 194     -10.211  -2.766   6.762  1.00 98.62           C  
ATOM   1562  C   SER A 194     -10.016  -4.277   6.816  1.00 98.62           C  
ATOM   1563  CB  SER A 194     -10.094  -2.176   8.164  1.00 98.62           C  
ATOM   1564  O   SER A 194     -10.969  -5.020   7.066  1.00 98.62           O  
ATOM   1565  OG  SER A 194     -11.062  -2.734   9.031  1.00 98.62           O  
ATOM   1566  N   ALA A 195      -8.797  -4.680   6.512  1.00 97.94           N  
ATOM   1567  CA  ALA A 195      -8.484  -6.105   6.523  1.00 97.94           C  
ATOM   1568  C   ALA A 195      -7.273  -6.398   7.398  1.00 97.94           C  
ATOM   1569  CB  ALA A 195      -8.242  -6.609   5.102  1.00 97.94           C  
ATOM   1570  O   ALA A 195      -6.309  -5.629   7.410  1.00 97.94           O  
ATOM   1571  N   ASP A 196      -7.430  -7.434   8.148  1.00 95.94           N  
ATOM   1572  CA  ASP A 196      -6.262  -8.016   8.805  1.00 95.94           C  
ATOM   1573  C   ASP A 196      -5.977  -9.422   8.281  1.00 95.94           C  
ATOM   1574  CB  ASP A 196      -6.469  -8.055  10.320  1.00 95.94           C  
ATOM   1575  O   ASP A 196      -6.395  -9.773   7.172  1.00 95.94           O  
ATOM   1576  CG  ASP A 196      -7.598  -8.977  10.742  1.00 95.94           C  
ATOM   1577  OD1 ASP A 196      -7.848  -9.992  10.055  1.00 95.94           O  
ATOM   1578  OD2 ASP A 196      -8.250  -8.688  11.773  1.00 95.94           O  
ATOM   1579  N   ASP A 197      -5.266 -10.242   8.984  1.00 94.44           N  
ATOM   1580  CA  ASP A 197      -4.805 -11.523   8.461  1.00 94.44           C  
ATOM   1581  C   ASP A 197      -5.977 -12.477   8.234  1.00 94.44           C  
ATOM   1582  CB  ASP A 197      -3.789 -12.156   9.414  1.00 94.44           C  
ATOM   1583  O   ASP A 197      -5.883 -13.406   7.426  1.00 94.44           O  
ATOM   1584  CG  ASP A 197      -2.510 -11.344   9.539  1.00 94.44           C  
ATOM   1585  OD1 ASP A 197      -2.262 -10.461   8.688  1.00 94.44           O  
ATOM   1586  OD2 ASP A 197      -1.743 -11.594  10.492  1.00 94.44           O  
ATOM   1587  N   LEU A 198      -7.066 -12.188   8.953  1.00 93.56           N  
ATOM   1588  CA  LEU A 198      -8.078 -13.234   8.906  1.00 93.56           C  
ATOM   1589  C   LEU A 198      -9.469 -12.641   8.688  1.00 93.56           C  
ATOM   1590  CB  LEU A 198      -8.062 -14.062  10.195  1.00 93.56           C  
ATOM   1591  O   LEU A 198     -10.414 -13.367   8.359  1.00 93.56           O  
ATOM   1592  CG  LEU A 198      -6.781 -14.852  10.477  1.00 93.56           C  
ATOM   1593  CD1 LEU A 198      -6.918 -15.633  11.781  1.00 93.56           C  
ATOM   1594  CD2 LEU A 198      -6.473 -15.797   9.312  1.00 93.56           C  
ATOM   1595  N   ARG A 199      -9.547 -11.320   8.781  1.00 94.75           N  
ATOM   1596  CA  ARG A 199     -10.883 -10.727   8.703  1.00 94.75           C  
ATOM   1597  C   ARG A 199     -10.867  -9.461   7.855  1.00 94.75           C  
ATOM   1598  CB  ARG A 199     -11.414 -10.414  10.102  1.00 94.75           C  
ATOM   1599  O   ARG A 199      -9.836  -8.789   7.758  1.00 94.75           O  
ATOM   1600  CG  ARG A 199     -11.734 -11.648  10.930  1.00 94.75           C  
ATOM   1601  CD  ARG A 199     -12.320 -11.281  12.289  1.00 94.75           C  
ATOM   1602  NE  ARG A 199     -12.711 -12.469  13.047  1.00 94.75           N  
ATOM   1603  NH1 ARG A 199     -13.555 -11.297  14.852  1.00 94.75           N  
ATOM   1604  NH2 ARG A 199     -13.594 -13.586  14.844  1.00 94.75           N  
ATOM   1605  CZ  ARG A 199     -13.289 -12.453  14.242  1.00 94.75           C  
ATOM   1606  N   ILE A 200     -12.047  -9.195   7.277  1.00 97.25           N  
ATOM   1607  CA  ILE A 200     -12.328  -7.918   6.633  1.00 97.25           C  
ATOM   1608  C   ILE A 200     -13.578  -7.293   7.246  1.00 97.25           C  
ATOM   1609  CB  ILE A 200     -12.508  -8.078   5.105  1.00 97.25           C  
ATOM   1610  O   ILE A 200     -14.625  -7.938   7.332  1.00 97.25           O  
ATOM   1611  CG1 ILE A 200     -11.281  -8.773   4.500  1.00 97.25           C  
ATOM   1612  CG2 ILE A 200     -12.758  -6.723   4.441  1.00 97.25           C  
ATOM   1613  CD1 ILE A 200     -11.359  -8.953   2.988  1.00 97.25           C  
ATOM   1614  N   ASN A 201     -13.438  -6.070   7.656  1.00 97.50           N  
ATOM   1615  CA  ASN A 201     -14.547  -5.336   8.258  1.00 97.50           C  
ATOM   1616  C   ASN A 201     -14.969  -4.156   7.387  1.00 97.50           C  
ATOM   1617  CB  ASN A 201     -14.172  -4.852   9.664  1.00 97.50           C  
ATOM   1618  O   ASN A 201     -14.125  -3.475   6.801  1.00 97.50           O  
ATOM   1619  CG  ASN A 201     -13.938  -5.996  10.625  1.00 97.50           C  
ATOM   1620  ND2 ASN A 201     -12.875  -5.895  11.422  1.00 97.50           N  
ATOM   1621  OD1 ASN A 201     -14.695  -6.965  10.656  1.00 97.50           O  
ATOM   1622  N   LEU A 202     -16.266  -3.979   7.332  1.00 97.56           N  
ATOM   1623  CA  LEU A 202     -16.859  -2.820   6.672  1.00 97.56           C  
ATOM   1624  C   LEU A 202     -17.250  -1.752   7.688  1.00 97.56           C  
ATOM   1625  CB  LEU A 202     -18.094  -3.238   5.863  1.00 97.56           C  
ATOM   1626  O   LEU A 202     -17.938  -2.041   8.672  1.00 97.56           O  
ATOM   1627  CG  LEU A 202     -18.766  -2.141   5.035  1.00 97.56           C  
ATOM   1628  CD1 LEU A 202     -17.844  -1.691   3.906  1.00 97.56           C  
ATOM   1629  CD2 LEU A 202     -20.109  -2.629   4.480  1.00 97.56           C  
ATOM   1630  N   TRP A 203     -16.797  -0.542   7.430  1.00 98.31           N  
ATOM   1631  CA  TRP A 203     -17.047   0.583   8.328  1.00 98.31           C  
ATOM   1632  C   TRP A 203     -17.844   1.672   7.625  1.00 98.31           C  
ATOM   1633  CB  TRP A 203     -15.727   1.159   8.844  1.00 98.31           C  
ATOM   1634  O   TRP A 203     -17.766   1.822   6.402  1.00 98.31           O  
ATOM   1635  CG  TRP A 203     -14.867   0.165   9.570  1.00 98.31           C  
ATOM   1636  CD1 TRP A 203     -14.031  -0.763   9.016  1.00 98.31           C  
ATOM   1637  CD2 TRP A 203     -14.773  -0.003  10.984  1.00 98.31           C  
ATOM   1638  CE2 TRP A 203     -13.852  -1.053  11.219  1.00 98.31           C  
ATOM   1639  CE3 TRP A 203     -15.367   0.632  12.086  1.00 98.31           C  
ATOM   1640  NE1 TRP A 203     -13.422  -1.498  10.000  1.00 98.31           N  
ATOM   1641  CH2 TRP A 203     -14.117  -0.841  13.562  1.00 98.31           C  
ATOM   1642  CZ2 TRP A 203     -13.523  -1.479  12.508  1.00 98.31           C  
ATOM   1643  CZ3 TRP A 203     -15.031   0.205  13.359  1.00 98.31           C  
ATOM   1644  N   HIS A 204     -18.656   2.367   8.430  1.00 98.12           N  
ATOM   1645  CA  HIS A 204     -19.172   3.662   8.000  1.00 98.12           C  
ATOM   1646  C   HIS A 204     -18.328   4.805   8.539  1.00 98.12           C  
ATOM   1647  CB  HIS A 204     -20.625   3.836   8.461  1.00 98.12           C  
ATOM   1648  O   HIS A 204     -17.953   4.809   9.719  1.00 98.12           O  
ATOM   1649  CG  HIS A 204     -21.344   4.953   7.766  1.00 98.12           C  
ATOM   1650  CD2 HIS A 204     -22.250   4.938   6.758  1.00 98.12           C  
ATOM   1651  ND1 HIS A 204     -21.156   6.277   8.102  1.00 98.12           N  
ATOM   1652  CE1 HIS A 204     -21.922   7.031   7.320  1.00 98.12           C  
ATOM   1653  NE2 HIS A 204     -22.594   6.242   6.500  1.00 98.12           N  
ATOM   1654  N   LEU A 205     -18.031   5.750   7.727  1.00 97.31           N  
ATOM   1655  CA  LEU A 205     -17.094   6.809   8.070  1.00 97.31           C  
ATOM   1656  C   LEU A 205     -17.609   7.637   9.242  1.00 97.31           C  
ATOM   1657  CB  LEU A 205     -16.844   7.715   6.859  1.00 97.31           C  
ATOM   1658  O   LEU A 205     -16.828   8.305   9.930  1.00 97.31           O  
ATOM   1659  CG  LEU A 205     -15.883   7.184   5.797  1.00 97.31           C  
ATOM   1660  CD1 LEU A 205     -16.016   7.980   4.508  1.00 97.31           C  
ATOM   1661  CD2 LEU A 205     -14.445   7.230   6.309  1.00 97.31           C  
ATOM   1662  N   GLU A 206     -18.922   7.570   9.539  1.00 96.69           N  
ATOM   1663  CA  GLU A 206     -19.500   8.398  10.586  1.00 96.69           C  
ATOM   1664  C   GLU A 206     -19.828   7.574  11.828  1.00 96.69           C  
ATOM   1665  CB  GLU A 206     -20.766   9.102  10.078  1.00 96.69           C  
ATOM   1666  O   GLU A 206     -20.250   8.117  12.844  1.00 96.69           O  
ATOM   1667  CG  GLU A 206     -20.500  10.109   8.969  1.00 96.69           C  
ATOM   1668  CD  GLU A 206     -19.625  11.273   9.414  1.00 96.69           C  
ATOM   1669  OE1 GLU A 206     -18.891  11.836   8.570  1.00 96.69           O  
ATOM   1670  OE2 GLU A 206     -19.688  11.633  10.609  1.00 96.69           O  
ATOM   1671  N   ILE A 207     -19.656   6.316  11.766  1.00 97.50           N  
ATOM   1672  CA  ILE A 207     -19.984   5.422  12.875  1.00 97.50           C  
ATOM   1673  C   ILE A 207     -18.703   4.734  13.359  1.00 97.50           C  
ATOM   1674  CB  ILE A 207     -21.031   4.371  12.469  1.00 97.50           C  
ATOM   1675  O   ILE A 207     -18.156   3.871  12.672  1.00 97.50           O  
ATOM   1676  CG1 ILE A 207     -22.297   5.059  11.945  1.00 97.50           C  
ATOM   1677  CG2 ILE A 207     -21.359   3.445  13.641  1.00 97.50           C  
ATOM   1678  CD1 ILE A 207     -23.359   4.094  11.430  1.00 97.50           C  
ATOM   1679  N   THR A 208     -18.297   5.070  14.586  1.00 96.44           N  
ATOM   1680  CA  THR A 208     -16.969   4.652  15.031  1.00 96.44           C  
ATOM   1681  C   THR A 208     -17.062   3.432  15.945  1.00 96.44           C  
ATOM   1682  CB  THR A 208     -16.250   5.793  15.766  1.00 96.44           C  
ATOM   1683  O   THR A 208     -16.062   2.777  16.219  1.00 96.44           O  
ATOM   1684  CG2 THR A 208     -15.961   6.957  14.828  1.00 96.44           C  
ATOM   1685  OG1 THR A 208     -17.062   6.254  16.844  1.00 96.44           O  
ATOM   1686  N   ASP A 209     -18.250   3.047  16.422  1.00 93.94           N  
ATOM   1687  CA  ASP A 209     -18.359   2.020  17.453  1.00 93.94           C  
ATOM   1688  C   ASP A 209     -18.891   0.714  16.875  1.00 93.94           C  
ATOM   1689  CB  ASP A 209     -19.250   2.500  18.594  1.00 93.94           C  
ATOM   1690  O   ASP A 209     -19.234  -0.210  17.625  1.00 93.94           O  
ATOM   1691  CG  ASP A 209     -20.688   2.781  18.156  1.00 93.94           C  
ATOM   1692  OD1 ASP A 209     -20.906   2.998  16.938  1.00 93.94           O  
ATOM   1693  OD2 ASP A 209     -21.578   2.787  19.016  1.00 93.94           O  
ATOM   1694  N   ARG A 210     -19.016   0.725  15.594  1.00 94.56           N  
ATOM   1695  CA  ARG A 210     -19.547  -0.491  14.984  1.00 94.56           C  
ATOM   1696  C   ARG A 210     -18.922  -0.736  13.617  1.00 94.56           C  
ATOM   1697  CB  ARG A 210     -21.078  -0.410  14.867  1.00 94.56           C  
ATOM   1698  O   ARG A 210     -18.750   0.199  12.836  1.00 94.56           O  
ATOM   1699  CG  ARG A 210     -21.797  -0.405  16.203  1.00 94.56           C  
ATOM   1700  CD  ARG A 210     -23.312  -0.353  16.016  1.00 94.56           C  
ATOM   1701  NE  ARG A 210     -23.953  -1.578  16.484  1.00 94.56           N  
ATOM   1702  NH1 ARG A 210     -26.078  -0.948  15.859  1.00 94.56           N  
ATOM   1703  NH2 ARG A 210     -25.734  -2.980  16.859  1.00 94.56           N  
ATOM   1704  CZ  ARG A 210     -25.250  -1.833  16.391  1.00 94.56           C  
ATOM   1705  N   SER A 211     -18.578  -1.952  13.391  1.00 95.75           N  
ATOM   1706  CA  SER A 211     -18.156  -2.447  12.078  1.00 95.75           C  
ATOM   1707  C   SER A 211     -18.812  -3.779  11.758  1.00 95.75           C  
ATOM   1708  CB  SER A 211     -16.641  -2.600  12.023  1.00 95.75           C  
ATOM   1709  O   SER A 211     -19.359  -4.441  12.648  1.00 95.75           O  
ATOM   1710  OG  SER A 211     -16.203  -3.654  12.867  1.00 95.75           O  
ATOM   1711  N   PHE A 212     -18.875  -4.105  10.508  1.00 94.62           N  
ATOM   1712  CA  PHE A 212     -19.453  -5.367  10.070  1.00 94.62           C  
ATOM   1713  C   PHE A 212     -18.391  -6.289   9.492  1.00 94.62           C  
ATOM   1714  CB  PHE A 212     -20.562  -5.121   9.031  1.00 94.62           C  
ATOM   1715  O   PHE A 212     -17.734  -5.938   8.516  1.00 94.62           O  
ATOM   1716  CG  PHE A 212     -21.719  -4.312   9.555  1.00 94.62           C  
ATOM   1717  CD1 PHE A 212     -22.750  -4.918  10.266  1.00 94.62           C  
ATOM   1718  CD2 PHE A 212     -21.781  -2.939   9.344  1.00 94.62           C  
ATOM   1719  CE1 PHE A 212     -23.812  -4.172  10.750  1.00 94.62           C  
ATOM   1720  CE2 PHE A 212     -22.844  -2.188   9.820  1.00 94.62           C  
ATOM   1721  CZ  PHE A 212     -23.859  -2.807  10.531  1.00 94.62           C  
ATOM   1722  N   ASN A 213     -18.250  -7.422  10.133  1.00 94.62           N  
ATOM   1723  CA  ASN A 213     -17.344  -8.422   9.594  1.00 94.62           C  
ATOM   1724  C   ASN A 213     -17.906  -9.094   8.352  1.00 94.62           C  
ATOM   1725  CB  ASN A 213     -17.000  -9.477  10.656  1.00 94.62           C  
ATOM   1726  O   ASN A 213     -18.922  -9.805   8.438  1.00 94.62           O  
ATOM   1727  CG  ASN A 213     -15.945 -10.461  10.195  1.00 94.62           C  
ATOM   1728  ND2 ASN A 213     -14.805  -9.945   9.758  1.00 94.62           N  
ATOM   1729  OD1 ASN A 213     -16.156 -11.672  10.234  1.00 94.62           O  
ATOM   1730  N   ILE A 214     -17.250  -8.922   7.270  1.00 95.25           N  
ATOM   1731  CA  ILE A 214     -17.859  -9.406   6.031  1.00 95.25           C  
ATOM   1732  C   ILE A 214     -17.047 -10.586   5.488  1.00 95.25           C  
ATOM   1733  CB  ILE A 214     -17.953  -8.289   4.973  1.00 95.25           C  
ATOM   1734  O   ILE A 214     -17.531 -11.336   4.633  1.00 95.25           O  
ATOM   1735  CG1 ILE A 214     -16.594  -7.625   4.773  1.00 95.25           C  
ATOM   1736  CG2 ILE A 214     -19.016  -7.254   5.375  1.00 95.25           C  
ATOM   1737  CD1 ILE A 214     -16.547  -6.625   3.625  1.00 95.25           C  
ATOM   1738  N   VAL A 215     -15.828 -10.773   5.922  1.00 95.44           N  
ATOM   1739  CA  VAL A 215     -15.023 -11.953   5.625  1.00 95.44           C  
ATOM   1740  C   VAL A 215     -14.359 -12.461   6.902  1.00 95.44           C  
ATOM   1741  CB  VAL A 215     -13.961 -11.664   4.547  1.00 95.44           C  
ATOM   1742  O   VAL A 215     -13.797 -11.672   7.668  1.00 95.44           O  
ATOM   1743  CG1 VAL A 215     -13.070 -12.883   4.324  1.00 95.44           C  
ATOM   1744  CG2 VAL A 215     -14.633 -11.242   3.238  1.00 95.44           C  
ATOM   1745  N   ASP A 216     -14.469 -13.680   7.152  1.00 92.81           N  
ATOM   1746  CA  ASP A 216     -13.820 -14.359   8.266  1.00 92.81           C  
ATOM   1747  C   ASP A 216     -13.297 -15.734   7.836  1.00 92.81           C  
ATOM   1748  CB  ASP A 216     -14.781 -14.516   9.445  1.00 92.81           C  
ATOM   1749  O   ASP A 216     -14.070 -16.672   7.633  1.00 92.81           O  
ATOM   1750  CG  ASP A 216     -14.094 -14.938  10.727  1.00 92.81           C  
ATOM   1751  OD1 ASP A 216     -12.938 -15.414  10.672  1.00 92.81           O  
ATOM   1752  OD2 ASP A 216     -14.703 -14.789  11.805  1.00 92.81           O  
ATOM   1753  N   ILE A 217     -11.961 -15.789   7.746  1.00 90.50           N  
ATOM   1754  CA  ILE A 217     -11.422 -17.062   7.289  1.00 90.50           C  
ATOM   1755  C   ILE A 217     -10.703 -17.766   8.445  1.00 90.50           C  
ATOM   1756  CB  ILE A 217     -10.453 -16.875   6.098  1.00 90.50           C  
ATOM   1757  O   ILE A 217      -9.930 -18.703   8.227  1.00 90.50           O  
ATOM   1758  CG1 ILE A 217      -9.234 -16.062   6.523  1.00 90.50           C  
ATOM   1759  CG2 ILE A 217     -11.180 -16.219   4.922  1.00 90.50           C  
ATOM   1760  CD1 ILE A 217      -8.094 -16.078   5.516  1.00 90.50           C  
ATOM   1761  N   LYS A 218     -10.953 -17.266   9.609  1.00 88.25           N  
ATOM   1762  CA  LYS A 218     -10.391 -17.906  10.797  1.00 88.25           C  
ATOM   1763  C   LYS A 218     -10.969 -19.312  10.984  1.00 88.25           C  
ATOM   1764  CB  LYS A 218     -10.656 -17.062  12.039  1.00 88.25           C  
ATOM   1765  O   LYS A 218     -12.180 -19.484  11.102  1.00 88.25           O  
ATOM   1766  CG  LYS A 218     -10.023 -17.609  13.305  1.00 88.25           C  
ATOM   1767  CD  LYS A 218     -10.352 -16.750  14.516  1.00 88.25           C  
ATOM   1768  CE  LYS A 218      -9.766 -17.328  15.797  1.00 88.25           C  
ATOM   1769  NZ  LYS A 218     -10.102 -16.500  16.984  1.00 88.25           N  
ATOM   1770  N   PRO A 219     -10.055 -20.266  11.102  1.00 86.06           N  
ATOM   1771  CA  PRO A 219     -10.555 -21.609  11.352  1.00 86.06           C  
ATOM   1772  C   PRO A 219     -10.938 -21.844  12.812  1.00 86.06           C  
ATOM   1773  CB  PRO A 219      -9.375 -22.500  10.953  1.00 86.06           C  
ATOM   1774  O   PRO A 219     -10.562 -21.047  13.680  1.00 86.06           O  
ATOM   1775  CG  PRO A 219      -8.156 -21.688  11.266  1.00 86.06           C  
ATOM   1776  CD  PRO A 219      -8.477 -20.250  11.016  1.00 86.06           C  
ATOM   1777  N   ALA A 220     -11.680 -22.891  13.016  1.00 84.75           N  
ATOM   1778  CA  ALA A 220     -12.055 -23.250  14.383  1.00 84.75           C  
ATOM   1779  C   ALA A 220     -10.820 -23.578  15.219  1.00 84.75           C  
ATOM   1780  CB  ALA A 220     -13.023 -24.438  14.375  1.00 84.75           C  
ATOM   1781  O   ALA A 220     -10.750 -23.219  16.391  1.00 84.75           O  
ATOM   1782  N   ASN A 221      -9.914 -24.234  14.562  1.00 83.06           N  
ATOM   1783  CA  ASN A 221      -8.609 -24.531  15.141  1.00 83.06           C  
ATOM   1784  C   ASN A 221      -7.477 -23.891  14.352  1.00 83.06           C  
ATOM   1785  CB  ASN A 221      -8.391 -26.047  15.219  1.00 83.06           C  
ATOM   1786  O   ASN A 221      -7.309 -24.156  13.164  1.00 83.06           O  
ATOM   1787  CG  ASN A 221      -7.156 -26.422  16.000  1.00 83.06           C  
ATOM   1788  ND2 ASN A 221      -7.047 -27.703  16.359  1.00 83.06           N  
ATOM   1789  OD1 ASN A 221      -6.305 -25.578  16.297  1.00 83.06           O  
ATOM   1790  N   MET A 222      -6.777 -23.016  15.016  1.00 82.81           N  
ATOM   1791  CA  MET A 222      -5.727 -22.234  14.359  1.00 82.81           C  
ATOM   1792  C   MET A 222      -4.648 -23.156  13.789  1.00 82.81           C  
ATOM   1793  CB  MET A 222      -5.102 -21.234  15.344  1.00 82.81           C  
ATOM   1794  O   MET A 222      -3.863 -22.734  12.938  1.00 82.81           O  
ATOM   1795  CG  MET A 222      -5.969 -20.016  15.617  1.00 82.81           C  
ATOM   1796  SD  MET A 222      -6.352 -19.078  14.086  1.00 82.81           S  
ATOM   1797  CE  MET A 222      -4.723 -18.359  13.734  1.00 82.81           C  
ATOM   1798  N   GLU A 223      -4.680 -24.359  14.281  1.00 78.75           N  
ATOM   1799  CA  GLU A 223      -3.736 -25.328  13.727  1.00 78.75           C  
ATOM   1800  C   GLU A 223      -4.094 -25.688  12.281  1.00 78.75           C  
ATOM   1801  CB  GLU A 223      -3.693 -26.594  14.586  1.00 78.75           C  
ATOM   1802  O   GLU A 223      -3.254 -26.188  11.531  1.00 78.75           O  
ATOM   1803  CG  GLU A 223      -3.098 -26.375  15.969  1.00 78.75           C  
ATOM   1804  CD  GLU A 223      -2.932 -27.656  16.766  1.00 78.75           C  
ATOM   1805  OE1 GLU A 223      -2.338 -27.625  17.859  1.00 78.75           O  
ATOM   1806  OE2 GLU A 223      -3.396 -28.719  16.281  1.00 78.75           O  
ATOM   1807  N   GLU A 224      -5.348 -25.391  11.992  1.00 82.25           N  
ATOM   1808  CA  GLU A 224      -5.832 -25.734  10.656  1.00 82.25           C  
ATOM   1809  C   GLU A 224      -5.695 -24.531   9.703  1.00 82.25           C  
ATOM   1810  CB  GLU A 224      -7.293 -26.188  10.711  1.00 82.25           C  
ATOM   1811  O   GLU A 224      -6.191 -24.578   8.578  1.00 82.25           O  
ATOM   1812  CG  GLU A 224      -7.504 -27.469  11.508  1.00 82.25           C  
ATOM   1813  CD  GLU A 224      -8.969 -27.844  11.656  1.00 82.25           C  
ATOM   1814  OE1 GLU A 224      -9.273 -28.828  12.375  1.00 82.25           O  
ATOM   1815  OE2 GLU A 224      -9.820 -27.156  11.047  1.00 82.25           O  
ATOM   1816  N   LEU A 225      -5.027 -23.516  10.180  1.00 85.25           N  
ATOM   1817  CA  LEU A 225      -4.855 -22.344   9.328  1.00 85.25           C  
ATOM   1818  C   LEU A 225      -4.047 -22.688   8.078  1.00 85.25           C  
ATOM   1819  CB  LEU A 225      -4.168 -21.219  10.102  1.00 85.25           C  
ATOM   1820  O   LEU A 225      -2.959 -23.266   8.180  1.00 85.25           O  
ATOM   1821  CG  LEU A 225      -4.055 -19.875   9.383  1.00 85.25           C  
ATOM   1822  CD1 LEU A 225      -5.434 -19.234   9.219  1.00 85.25           C  
ATOM   1823  CD2 LEU A 225      -3.121 -18.938  10.141  1.00 85.25           C  
ATOM   1824  N   THR A 226      -4.629 -22.312   6.871  1.00 83.06           N  
ATOM   1825  CA  THR A 226      -3.959 -22.688   5.629  1.00 83.06           C  
ATOM   1826  C   THR A 226      -3.555 -21.453   4.840  1.00 83.06           C  
ATOM   1827  CB  THR A 226      -4.855 -23.594   4.754  1.00 83.06           C  
ATOM   1828  O   THR A 226      -2.682 -21.516   3.973  1.00 83.06           O  
ATOM   1829  CG2 THR A 226      -5.152 -24.906   5.453  1.00 83.06           C  
ATOM   1830  OG1 THR A 226      -6.090 -22.906   4.492  1.00 83.06           O  
ATOM   1831  N   GLU A 227      -4.250 -20.375   5.082  1.00 88.69           N  
ATOM   1832  CA  GLU A 227      -3.908 -19.141   4.383  1.00 88.69           C  
ATOM   1833  C   GLU A 227      -4.355 -17.906   5.180  1.00 88.69           C  
ATOM   1834  CB  GLU A 227      -4.539 -19.109   2.988  1.00 88.69           C  
ATOM   1835  O   GLU A 227      -5.191 -18.016   6.078  1.00 88.69           O  
ATOM   1836  CG  GLU A 227      -6.059 -19.031   3.000  1.00 88.69           C  
ATOM   1837  CD  GLU A 227      -6.668 -19.000   1.608  1.00 88.69           C  
ATOM   1838  OE1 GLU A 227      -7.609 -19.781   1.340  1.00 88.69           O  
ATOM   1839  OE2 GLU A 227      -6.199 -18.188   0.779  1.00 88.69           O  
ATOM   1840  N   VAL A 228      -3.799 -16.828   4.879  1.00 92.50           N  
ATOM   1841  CA  VAL A 228      -4.164 -15.570   5.508  1.00 92.50           C  
ATOM   1842  C   VAL A 228      -4.414 -14.508   4.434  1.00 92.50           C  
ATOM   1843  CB  VAL A 228      -3.072 -15.086   6.488  1.00 92.50           C  
ATOM   1844  O   VAL A 228      -3.926 -14.633   3.307  1.00 92.50           O  
ATOM   1845  CG1 VAL A 228      -2.820 -16.125   7.570  1.00 92.50           C  
ATOM   1846  CG2 VAL A 228      -1.780 -14.773   5.734  1.00 92.50           C  
ATOM   1847  N   ILE A 229      -5.191 -13.500   4.852  1.00 95.44           N  
ATOM   1848  CA  ILE A 229      -5.469 -12.375   3.963  1.00 95.44           C  
ATOM   1849  C   ILE A 229      -4.266 -11.438   3.926  1.00 95.44           C  
ATOM   1850  CB  ILE A 229      -6.734 -11.602   4.402  1.00 95.44           C  
ATOM   1851  O   ILE A 229      -3.768 -11.016   4.969  1.00 95.44           O  
ATOM   1852  CG1 ILE A 229      -7.953 -12.531   4.395  1.00 95.44           C  
ATOM   1853  CG2 ILE A 229      -6.965 -10.391   3.502  1.00 95.44           C  
ATOM   1854  CD1 ILE A 229      -9.195 -11.930   5.039  1.00 95.44           C  
ATOM   1855  N   THR A 230      -3.848 -11.109   2.701  1.00 96.12           N  
ATOM   1856  CA  THR A 230      -2.611 -10.344   2.605  1.00 96.12           C  
ATOM   1857  C   THR A 230      -2.889  -8.930   2.088  1.00 96.12           C  
ATOM   1858  CB  THR A 230      -1.592 -11.039   1.686  1.00 96.12           C  
ATOM   1859  O   THR A 230      -2.080  -8.023   2.281  1.00 96.12           O  
ATOM   1860  CG2 THR A 230      -1.093 -12.336   2.305  1.00 96.12           C  
ATOM   1861  OG1 THR A 230      -2.211 -11.328   0.426  1.00 96.12           O  
ATOM   1862  N   ALA A 231      -3.975  -8.734   1.383  1.00 97.62           N  
ATOM   1863  CA  ALA A 231      -4.375  -7.430   0.870  1.00 97.62           C  
ATOM   1864  C   ALA A 231      -5.855  -7.418   0.499  1.00 97.62           C  
ATOM   1865  CB  ALA A 231      -3.525  -7.047  -0.339  1.00 97.62           C  
ATOM   1866  O   ALA A 231      -6.441  -8.469   0.228  1.00 97.62           O  
ATOM   1867  N   ALA A 232      -6.465  -6.234   0.525  1.00 98.38           N  
ATOM   1868  CA  ALA A 232      -7.863  -6.055   0.143  1.00 98.38           C  
ATOM   1869  C   ALA A 232      -8.102  -4.656  -0.424  1.00 98.38           C  
ATOM   1870  CB  ALA A 232      -8.781  -6.301   1.340  1.00 98.38           C  
ATOM   1871  O   ALA A 232      -7.477  -3.688   0.015  1.00 98.38           O  
ATOM   1872  N   GLU A 233      -9.016  -4.605  -1.396  1.00 98.44           N  
ATOM   1873  CA  GLU A 233      -9.312  -3.328  -2.035  1.00 98.44           C  
ATOM   1874  C   GLU A 233     -10.719  -3.316  -2.621  1.00 98.44           C  
ATOM   1875  CB  GLU A 233      -8.289  -3.025  -3.129  1.00 98.44           C  
ATOM   1876  O   GLU A 233     -11.172  -4.312  -3.195  1.00 98.44           O  
ATOM   1877  CG  GLU A 233      -8.398  -1.620  -3.705  1.00 98.44           C  
ATOM   1878  CD  GLU A 233      -7.277  -1.279  -4.676  1.00 98.44           C  
ATOM   1879  OE1 GLU A 233      -6.984  -0.077  -4.863  1.00 98.44           O  
ATOM   1880  OE2 GLU A 233      -6.691  -2.221  -5.254  1.00 98.44           O  
ATOM   1881  N   PHE A 234     -11.383  -2.184  -2.514  1.00 98.25           N  
ATOM   1882  CA  PHE A 234     -12.680  -2.000  -3.158  1.00 98.25           C  
ATOM   1883  C   PHE A 234     -12.508  -1.740  -4.652  1.00 98.25           C  
ATOM   1884  CB  PHE A 234     -13.445  -0.844  -2.510  1.00 98.25           C  
ATOM   1885  O   PHE A 234     -11.523  -1.124  -5.070  1.00 98.25           O  
ATOM   1886  CG  PHE A 234     -14.352  -1.271  -1.387  1.00 98.25           C  
ATOM   1887  CD1 PHE A 234     -15.414  -2.131  -1.624  1.00 98.25           C  
ATOM   1888  CD2 PHE A 234     -14.133  -0.814  -0.093  1.00 98.25           C  
ATOM   1889  CE1 PHE A 234     -16.250  -2.529  -0.586  1.00 98.25           C  
ATOM   1890  CE2 PHE A 234     -14.969  -1.207   0.949  1.00 98.25           C  
ATOM   1891  CZ  PHE A 234     -16.031  -2.062   0.700  1.00 98.25           C  
ATOM   1892  N   HIS A 235     -13.523  -2.229  -5.332  1.00 98.00           N  
ATOM   1893  CA  HIS A 235     -13.594  -1.844  -6.734  1.00 98.00           C  
ATOM   1894  C   HIS A 235     -13.797  -0.339  -6.887  1.00 98.00           C  
ATOM   1895  CB  HIS A 235     -14.727  -2.596  -7.441  1.00 98.00           C  
ATOM   1896  O   HIS A 235     -14.570   0.267  -6.137  1.00 98.00           O  
ATOM   1897  CG  HIS A 235     -14.695  -2.469  -8.930  1.00 98.00           C  
ATOM   1898  CD2 HIS A 235     -14.242  -3.312  -9.883  1.00 98.00           C  
ATOM   1899  ND1 HIS A 235     -15.180  -1.359  -9.594  1.00 98.00           N  
ATOM   1900  CE1 HIS A 235     -15.016  -1.527 -10.898  1.00 98.00           C  
ATOM   1901  NE2 HIS A 235     -14.445  -2.705 -11.102  1.00 98.00           N  
ATOM   1902  N   PRO A 236     -13.125   0.245  -7.820  1.00 96.75           N  
ATOM   1903  CA  PRO A 236     -13.141   1.708  -7.887  1.00 96.75           C  
ATOM   1904  C   PRO A 236     -14.484   2.262  -8.367  1.00 96.75           C  
ATOM   1905  CB  PRO A 236     -12.031   2.027  -8.891  1.00 96.75           C  
ATOM   1906  O   PRO A 236     -14.797   3.428  -8.125  1.00 96.75           O  
ATOM   1907  CG  PRO A 236     -11.891   0.788  -9.711  1.00 96.75           C  
ATOM   1908  CD  PRO A 236     -12.148  -0.401  -8.836  1.00 96.75           C  
ATOM   1909  N   ASN A 237     -15.328   1.476  -9.062  1.00 96.50           N  
ATOM   1910  CA  ASN A 237     -16.547   2.000  -9.656  1.00 96.50           C  
ATOM   1911  C   ASN A 237     -17.781   1.250  -9.156  1.00 96.50           C  
ATOM   1912  CB  ASN A 237     -16.469   1.939 -11.188  1.00 96.50           C  
ATOM   1913  O   ASN A 237     -18.922   1.664  -9.422  1.00 96.50           O  
ATOM   1914  CG  ASN A 237     -15.328   2.754 -11.742  1.00 96.50           C  
ATOM   1915  ND2 ASN A 237     -14.641   2.207 -12.742  1.00 96.50           N  
ATOM   1916  OD1 ASN A 237     -15.047   3.861 -11.281  1.00 96.50           O  
ATOM   1917  N   SER A 238     -17.609   0.156  -8.547  1.00 96.44           N  
ATOM   1918  CA  SER A 238     -18.719  -0.637  -8.008  1.00 96.44           C  
ATOM   1919  C   SER A 238     -18.625  -0.740  -6.484  1.00 96.44           C  
ATOM   1920  CB  SER A 238     -18.719  -2.037  -8.617  1.00 96.44           C  
ATOM   1921  O   SER A 238     -17.797  -1.476  -5.957  1.00 96.44           O  
ATOM   1922  OG  SER A 238     -18.891  -1.970 -10.023  1.00 96.44           O  
ATOM   1923  N   CYS A 239     -19.531  -0.189  -5.836  1.00 96.31           N  
ATOM   1924  CA  CYS A 239     -19.422  -0.011  -4.395  1.00 96.31           C  
ATOM   1925  C   CYS A 239     -19.797  -1.295  -3.656  1.00 96.31           C  
ATOM   1926  CB  CYS A 239     -20.328   1.129  -3.926  1.00 96.31           C  
ATOM   1927  O   CYS A 239     -19.688  -1.364  -2.432  1.00 96.31           O  
ATOM   1928  SG  CYS A 239     -22.078   0.866  -4.285  1.00 96.31           S  
ATOM   1929  N   ASN A 240     -20.172  -2.357  -4.398  1.00 95.50           N  
ATOM   1930  CA  ASN A 240     -20.547  -3.613  -3.756  1.00 95.50           C  
ATOM   1931  C   ASN A 240     -19.516  -4.707  -4.023  1.00 95.50           C  
ATOM   1932  CB  ASN A 240     -21.938  -4.066  -4.223  1.00 95.50           C  
ATOM   1933  O   ASN A 240     -19.719  -5.863  -3.643  1.00 95.50           O  
ATOM   1934  CG  ASN A 240     -22.031  -4.219  -5.727  1.00 95.50           C  
ATOM   1935  ND2 ASN A 240     -23.078  -4.863  -6.199  1.00 95.50           N  
ATOM   1936  OD1 ASN A 240     -21.141  -3.762  -6.465  1.00 95.50           O  
ATOM   1937  N   THR A 241     -18.500  -4.281  -4.688  1.00 96.25           N  
ATOM   1938  CA  THR A 241     -17.516  -5.270  -5.105  1.00 96.25           C  
ATOM   1939  C   THR A 241     -16.141  -4.953  -4.512  1.00 96.25           C  
ATOM   1940  CB  THR A 241     -17.406  -5.340  -6.641  1.00 96.25           C  
ATOM   1941  O   THR A 241     -15.703  -3.801  -4.531  1.00 96.25           O  
ATOM   1942  CG2 THR A 241     -16.422  -6.426  -7.074  1.00 96.25           C  
ATOM   1943  OG1 THR A 241     -18.688  -5.633  -7.191  1.00 96.25           O  
ATOM   1944  N   PHE A 242     -15.539  -5.957  -3.941  1.00 97.38           N  
ATOM   1945  CA  PHE A 242     -14.172  -5.820  -3.459  1.00 97.38           C  
ATOM   1946  C   PHE A 242     -13.391  -7.109  -3.680  1.00 97.38           C  
ATOM   1947  CB  PHE A 242     -14.156  -5.445  -1.975  1.00 97.38           C  
ATOM   1948  O   PHE A 242     -13.969  -8.148  -3.984  1.00 97.38           O  
ATOM   1949  CG  PHE A 242     -14.586  -6.562  -1.062  1.00 97.38           C  
ATOM   1950  CD1 PHE A 242     -15.930  -6.793  -0.800  1.00 97.38           C  
ATOM   1951  CD2 PHE A 242     -13.633  -7.383  -0.464  1.00 97.38           C  
ATOM   1952  CE1 PHE A 242     -16.328  -7.828   0.045  1.00 97.38           C  
ATOM   1953  CE2 PHE A 242     -14.023  -8.422   0.382  1.00 97.38           C  
ATOM   1954  CZ  PHE A 242     -15.367  -8.641   0.635  1.00 97.38           C  
ATOM   1955  N   VAL A 243     -12.086  -6.988  -3.596  1.00 97.81           N  
ATOM   1956  CA  VAL A 243     -11.203  -8.133  -3.783  1.00 97.81           C  
ATOM   1957  C   VAL A 243     -10.289  -8.289  -2.570  1.00 97.81           C  
ATOM   1958  CB  VAL A 243     -10.359  -8.000  -5.070  1.00 97.81           C  
ATOM   1959  O   VAL A 243      -9.977  -7.309  -1.890  1.00 97.81           O  
ATOM   1960  CG1 VAL A 243      -9.305  -6.906  -4.914  1.00 97.81           C  
ATOM   1961  CG2 VAL A 243      -9.703  -9.336  -5.422  1.00 97.81           C  
ATOM   1962  N   TYR A 244      -9.938  -9.516  -2.256  1.00 97.88           N  
ATOM   1963  CA  TYR A 244      -8.836  -9.727  -1.329  1.00 97.88           C  
ATOM   1964  C   TYR A 244      -7.957 -10.883  -1.784  1.00 97.88           C  
ATOM   1965  CB  TYR A 244      -9.359  -9.992   0.084  1.00 97.88           C  
ATOM   1966  O   TYR A 244      -8.422 -11.797  -2.473  1.00 97.88           O  
ATOM   1967  CG  TYR A 244     -10.062 -11.320   0.229  1.00 97.88           C  
ATOM   1968  CD1 TYR A 244     -11.430 -11.438  -0.004  1.00 97.88           C  
ATOM   1969  CD2 TYR A 244      -9.359 -12.461   0.599  1.00 97.88           C  
ATOM   1970  CE1 TYR A 244     -12.086 -12.656   0.130  1.00 97.88           C  
ATOM   1971  CE2 TYR A 244     -10.008 -13.688   0.736  1.00 97.88           C  
ATOM   1972  OH  TYR A 244     -12.008 -14.992   0.634  1.00 97.88           O  
ATOM   1973  CZ  TYR A 244     -11.367 -13.781   0.499  1.00 97.88           C  
ATOM   1974  N   SER A 245      -6.707 -10.742  -1.472  1.00 96.88           N  
ATOM   1975  CA  SER A 245      -5.719 -11.758  -1.826  1.00 96.88           C  
ATOM   1976  C   SER A 245      -5.258 -12.531  -0.597  1.00 96.88           C  
ATOM   1977  CB  SER A 245      -4.516 -11.109  -2.514  1.00 96.88           C  
ATOM   1978  O   SER A 245      -5.543 -12.141   0.536  1.00 96.88           O  
ATOM   1979  OG  SER A 245      -3.914 -10.141  -1.671  1.00 96.88           O  
ATOM   1980  N   SER A 246      -4.531 -13.656  -0.912  1.00 93.62           N  
ATOM   1981  CA  SER A 246      -4.094 -14.492   0.198  1.00 93.62           C  
ATOM   1982  C   SER A 246      -2.629 -14.891   0.045  1.00 93.62           C  
ATOM   1983  CB  SER A 246      -4.961 -15.750   0.296  1.00 93.62           C  
ATOM   1984  O   SER A 246      -2.020 -14.641  -0.997  1.00 93.62           O  
ATOM   1985  OG  SER A 246      -4.551 -16.719  -0.648  1.00 93.62           O  
ATOM   1986  N   SER A 247      -2.129 -15.531   1.046  1.00 92.06           N  
ATOM   1987  CA  SER A 247      -0.749 -16.000   1.101  1.00 92.06           C  
ATOM   1988  C   SER A 247      -0.543 -17.219   0.204  1.00 92.06           C  
ATOM   1989  CB  SER A 247      -0.355 -16.344   2.539  1.00 92.06           C  
ATOM   1990  O   SER A 247       0.594 -17.609  -0.071  1.00 92.06           O  
ATOM   1991  OG  SER A 247      -1.154 -17.406   3.039  1.00 92.06           O  
ATOM   1992  N   LYS A 248      -1.592 -17.781  -0.320  1.00 89.62           N  
ATOM   1993  CA  LYS A 248      -1.480 -18.938  -1.209  1.00 89.62           C  
ATOM   1994  C   LYS A 248      -1.420 -18.500  -2.670  1.00 89.62           C  
ATOM   1995  CB  LYS A 248      -2.654 -19.891  -0.997  1.00 89.62           C  
ATOM   1996  O   LYS A 248      -1.333 -19.328  -3.570  1.00 89.62           O  
ATOM   1997  CG  LYS A 248      -2.559 -20.719   0.278  1.00 89.62           C  
ATOM   1998  CD  LYS A 248      -3.654 -21.766   0.345  1.00 89.62           C  
ATOM   1999  CE  LYS A 248      -3.467 -22.703   1.539  1.00 89.62           C  
ATOM   2000  NZ  LYS A 248      -4.574 -23.688   1.646  1.00 89.62           N  
ATOM   2001  N   GLY A 249      -1.549 -17.219  -2.861  1.00 93.19           N  
ATOM   2002  CA  GLY A 249      -1.497 -16.719  -4.223  1.00 93.19           C  
ATOM   2003  C   GLY A 249      -2.854 -16.688  -4.898  1.00 93.19           C  
ATOM   2004  O   GLY A 249      -2.939 -16.594  -6.125  1.00 93.19           O  
ATOM   2005  N   THR A 250      -3.896 -16.750  -4.082  1.00 94.38           N  
ATOM   2006  CA  THR A 250      -5.246 -16.703  -4.633  1.00 94.38           C  
ATOM   2007  C   THR A 250      -5.867 -15.320  -4.422  1.00 94.38           C  
ATOM   2008  CB  THR A 250      -6.148 -17.781  -3.994  1.00 94.38           C  
ATOM   2009  O   THR A 250      -5.477 -14.594  -3.506  1.00 94.38           O  
ATOM   2010  CG2 THR A 250      -5.570 -19.172  -4.195  1.00 94.38           C  
ATOM   2011  OG1 THR A 250      -6.266 -17.516  -2.588  1.00 94.38           O  
ATOM   2012  N   ILE A 251      -6.762 -14.992  -5.352  1.00 97.25           N  
ATOM   2013  CA  ILE A 251      -7.512 -13.742  -5.289  1.00 97.25           C  
ATOM   2014  C   ILE A 251      -9.008 -14.039  -5.320  1.00 97.25           C  
ATOM   2015  CB  ILE A 251      -7.125 -12.789  -6.445  1.00 97.25           C  
ATOM   2016  O   ILE A 251      -9.484 -14.773  -6.188  1.00 97.25           O  
ATOM   2017  CG1 ILE A 251      -5.602 -12.656  -6.539  1.00 97.25           C  
ATOM   2018  CG2 ILE A 251      -7.789 -11.422  -6.258  1.00 97.25           C  
ATOM   2019  CD1 ILE A 251      -5.086 -12.461  -7.961  1.00 97.25           C  
ATOM   2020  N   ARG A 252      -9.727 -13.438  -4.410  1.00 96.56           N  
ATOM   2021  CA  ARG A 252     -11.172 -13.641  -4.355  1.00 96.56           C  
ATOM   2022  C   ARG A 252     -11.914 -12.320  -4.586  1.00 96.56           C  
ATOM   2023  CB  ARG A 252     -11.586 -14.242  -3.012  1.00 96.56           C  
ATOM   2024  O   ARG A 252     -11.680 -11.344  -3.879  1.00 96.56           O  
ATOM   2025  CG  ARG A 252     -11.125 -15.680  -2.816  1.00 96.56           C  
ATOM   2026  CD  ARG A 252     -11.461 -16.188  -1.424  1.00 96.56           C  
ATOM   2027  NE  ARG A 252     -11.023 -17.578  -1.238  1.00 96.56           N  
ATOM   2028  NH1 ARG A 252      -8.836 -17.031  -0.734  1.00 96.56           N  
ATOM   2029  NH2 ARG A 252      -9.492 -19.219  -0.771  1.00 96.56           N  
ATOM   2030  CZ  ARG A 252      -9.789 -17.938  -0.915  1.00 96.56           C  
ATOM   2031  N   LEU A 253     -12.711 -12.344  -5.598  1.00 96.38           N  
ATOM   2032  CA  LEU A 253     -13.617 -11.234  -5.867  1.00 96.38           C  
ATOM   2033  C   LEU A 253     -14.969 -11.461  -5.188  1.00 96.38           C  
ATOM   2034  CB  LEU A 253     -13.812 -11.055  -7.375  1.00 96.38           C  
ATOM   2035  O   LEU A 253     -15.625 -12.477  -5.422  1.00 96.38           O  
ATOM   2036  CG  LEU A 253     -14.570  -9.797  -7.812  1.00 96.38           C  
ATOM   2037  CD1 LEU A 253     -13.711  -8.562  -7.602  1.00 96.38           C  
ATOM   2038  CD2 LEU A 253     -15.000  -9.914  -9.273  1.00 96.38           C  
ATOM   2039  N   CYS A 254     -15.375 -10.430  -4.422  1.00 95.75           N  
ATOM   2040  CA  CYS A 254     -16.594 -10.586  -3.631  1.00 95.75           C  
ATOM   2041  C   CYS A 254     -17.625  -9.539  -4.023  1.00 95.75           C  
ATOM   2042  CB  CYS A 254     -16.281 -10.469  -2.139  1.00 95.75           C  
ATOM   2043  O   CYS A 254     -17.281  -8.391  -4.312  1.00 95.75           O  
ATOM   2044  SG  CYS A 254     -15.117 -11.719  -1.541  1.00 95.75           S  
ATOM   2045  N   ASP A 255     -18.844  -9.977  -4.074  1.00 93.69           N  
ATOM   2046  CA  ASP A 255     -20.016  -9.117  -4.262  1.00 93.69           C  
ATOM   2047  C   ASP A 255     -20.891  -9.094  -3.012  1.00 93.69           C  
ATOM   2048  CB  ASP A 255     -20.828  -9.578  -5.469  1.00 93.69           C  
ATOM   2049  O   ASP A 255     -21.531 -10.094  -2.682  1.00 93.69           O  
ATOM   2050  CG  ASP A 255     -21.922  -8.594  -5.859  1.00 93.69           C  
ATOM   2051  OD1 ASP A 255     -22.375  -7.812  -5.000  1.00 93.69           O  
ATOM   2052  OD2 ASP A 255     -22.328  -8.609  -7.043  1.00 93.69           O  
ATOM   2053  N   MET A 256     -20.938  -7.973  -2.379  1.00 91.31           N  
ATOM   2054  CA  MET A 256     -21.594  -7.836  -1.084  1.00 91.31           C  
ATOM   2055  C   MET A 256     -23.109  -7.980  -1.227  1.00 91.31           C  
ATOM   2056  CB  MET A 256     -21.266  -6.488  -0.446  1.00 91.31           C  
ATOM   2057  O   MET A 256     -23.812  -8.148  -0.232  1.00 91.31           O  
ATOM   2058  CG  MET A 256     -19.812  -6.367  -0.004  1.00 91.31           C  
ATOM   2059  SD  MET A 256     -19.500  -4.840   0.964  1.00 91.31           S  
ATOM   2060  CE  MET A 256     -19.750  -3.588  -0.324  1.00 91.31           C  
ATOM   2061  N   ARG A 257     -23.609  -7.922  -2.463  1.00 88.25           N  
ATOM   2062  CA  ARG A 257     -25.031  -8.125  -2.684  1.00 88.25           C  
ATOM   2063  C   ARG A 257     -25.391  -9.609  -2.660  1.00 88.25           C  
ATOM   2064  CB  ARG A 257     -25.469  -7.504  -4.016  1.00 88.25           C  
ATOM   2065  O   ARG A 257     -26.531  -9.977  -2.428  1.00 88.25           O  
ATOM   2066  CG  ARG A 257     -25.219  -6.008  -4.105  1.00 88.25           C  
ATOM   2067  CD  ARG A 257     -25.547  -5.465  -5.492  1.00 88.25           C  
ATOM   2068  NE  ARG A 257     -24.609  -5.969  -6.496  1.00 88.25           N  
ATOM   2069  NH1 ARG A 257     -25.547  -4.797  -8.250  1.00 88.25           N  
ATOM   2070  NH2 ARG A 257     -23.734  -6.160  -8.617  1.00 88.25           N  
ATOM   2071  CZ  ARG A 257     -24.625  -5.641  -7.785  1.00 88.25           C  
ATOM   2072  N   ALA A 258     -24.438 -10.430  -2.990  1.00 79.56           N  
ATOM   2073  CA  ALA A 258     -24.672 -11.875  -3.068  1.00 79.56           C  
ATOM   2074  C   ALA A 258     -24.828 -12.477  -1.675  1.00 79.56           C  
ATOM   2075  CB  ALA A 258     -23.547 -12.562  -3.828  1.00 79.56           C  
ATOM   2076  O   ALA A 258     -25.625 -13.391  -1.470  1.00 79.56           O  
ATOM   2077  N   SER A 259     -24.031 -12.078  -0.693  1.00 73.62           N  
ATOM   2078  CA  SER A 259     -24.078 -12.539   0.689  1.00 73.62           C  
ATOM   2079  C   SER A 259     -23.516 -11.500   1.646  1.00 73.62           C  
ATOM   2080  CB  SER A 259     -23.312 -13.859   0.848  1.00 73.62           C  
ATOM   2081  O   SER A 259     -22.562 -10.789   1.309  1.00 73.62           O  
ATOM   2082  OG  SER A 259     -23.344 -14.297   2.195  1.00 73.62           O  
ATOM   2083  N   ALA A 260     -24.219 -11.453   2.781  1.00 69.94           N  
ATOM   2084  CA  ALA A 260     -23.719 -10.539   3.799  1.00 69.94           C  
ATOM   2085  C   ALA A 260     -22.328 -10.938   4.258  1.00 69.94           C  
ATOM   2086  CB  ALA A 260     -24.672 -10.492   4.992  1.00 69.94           C  
ATOM   2087  O   ALA A 260     -21.469 -10.078   4.473  1.00 69.94           O  
ATOM   2088  N   LEU A 261     -22.250 -12.227   4.441  1.00 71.38           N  
ATOM   2089  CA  LEU A 261     -20.938 -12.781   4.691  1.00 71.38           C  
ATOM   2090  C   LEU A 261     -20.312 -13.297   3.398  1.00 71.38           C  
ATOM   2091  CB  LEU A 261     -21.016 -13.914   5.719  1.00 71.38           C  
ATOM   2092  O   LEU A 261     -20.859 -14.180   2.742  1.00 71.38           O  
ATOM   2093  CG  LEU A 261     -21.375 -13.516   7.148  1.00 71.38           C  
ATOM   2094  CD1 LEU A 261     -21.641 -14.750   8.000  1.00 71.38           C  
ATOM   2095  CD2 LEU A 261     -20.281 -12.656   7.758  1.00 71.38           C  
ATOM   2096  N   CYS A 262     -19.484 -12.523   2.916  1.00 74.25           N  
ATOM   2097  CA  CYS A 262     -18.812 -12.906   1.678  1.00 74.25           C  
ATOM   2098  C   CYS A 262     -17.906 -14.109   1.894  1.00 74.25           C  
ATOM   2099  CB  CYS A 262     -18.000 -11.734   1.130  1.00 74.25           C  
ATOM   2100  O   CYS A 262     -16.734 -14.070   1.540  1.00 74.25           O  
ATOM   2101  SG  CYS A 262     -19.000 -10.297   0.688  1.00 74.25           S  
ATOM   2102  N   ASP A 263     -18.469 -15.070   2.688  1.00 67.00           N  
ATOM   2103  CA  ASP A 263     -17.734 -16.312   2.887  1.00 67.00           C  
ATOM   2104  C   ASP A 263     -17.562 -17.078   1.571  1.00 67.00           C  
ATOM   2105  CB  ASP A 263     -18.438 -17.203   3.920  1.00 67.00           C  
ATOM   2106  O   ASP A 263     -16.688 -17.922   1.440  1.00 67.00           O  
ATOM   2107  CG  ASP A 263     -18.500 -16.562   5.297  1.00 67.00           C  
ATOM   2108  OD1 ASP A 263     -17.672 -15.672   5.594  1.00 67.00           O  
ATOM   2109  OD2 ASP A 263     -19.375 -16.953   6.090  1.00 67.00           O  
ATOM   2110  N   ARG A 264     -18.453 -16.641   0.686  1.00 74.50           N  
ATOM   2111  CA  ARG A 264     -18.344 -17.203  -0.658  1.00 74.50           C  
ATOM   2112  C   ARG A 264     -17.938 -16.125  -1.666  1.00 74.50           C  
ATOM   2113  CB  ARG A 264     -19.656 -17.859  -1.079  1.00 74.50           C  
ATOM   2114  O   ARG A 264     -18.500 -15.031  -1.666  1.00 74.50           O  
ATOM   2115  CG  ARG A 264     -20.031 -19.078  -0.246  1.00 74.50           C  
ATOM   2116  CD  ARG A 264     -21.297 -19.750  -0.770  1.00 74.50           C  
ATOM   2117  NE  ARG A 264     -21.703 -20.859   0.082  1.00 74.50           N  
ATOM   2118  NH1 ARG A 264     -23.609 -21.344  -1.130  1.00 74.50           N  
ATOM   2119  NH2 ARG A 264     -23.078 -22.578   0.729  1.00 74.50           N  
ATOM   2120  CZ  ARG A 264     -22.797 -21.594  -0.108  1.00 74.50           C  
ATOM   2121  N   HIS A 265     -16.922 -16.453  -2.248  1.00 76.88           N  
ATOM   2122  CA  HIS A 265     -16.469 -15.531  -3.287  1.00 76.88           C  
ATOM   2123  C   HIS A 265     -17.312 -15.656  -4.547  1.00 76.88           C  
ATOM   2124  CB  HIS A 265     -14.992 -15.789  -3.617  1.00 76.88           C  
ATOM   2125  O   HIS A 265     -17.891 -16.719  -4.809  1.00 76.88           O  
ATOM   2126  CG  HIS A 265     -14.695 -17.219  -3.926  1.00 76.88           C  
ATOM   2127  CD2 HIS A 265     -14.602 -17.875  -5.105  1.00 76.88           C  
ATOM   2128  ND1 HIS A 265     -14.438 -18.156  -2.945  1.00 76.88           N  
ATOM   2129  CE1 HIS A 265     -14.211 -19.328  -3.514  1.00 76.88           C  
ATOM   2130  NE2 HIS A 265     -14.305 -19.188  -4.824  1.00 76.88           N  
ATOM   2131  N   SER A 266     -17.422 -14.516  -5.152  1.00 79.75           N  
ATOM   2132  CA  SER A 266     -18.109 -14.531  -6.445  1.00 79.75           C  
ATOM   2133  C   SER A 266     -17.203 -15.117  -7.531  1.00 79.75           C  
ATOM   2134  CB  SER A 266     -18.547 -13.117  -6.840  1.00 79.75           C  
ATOM   2135  O   SER A 266     -17.672 -15.867  -8.391  1.00 79.75           O  
ATOM   2136  OG  SER A 266     -19.328 -12.539  -5.820  1.00 79.75           O  
ATOM   2137  N   LYS A 267     -15.938 -14.742  -7.492  1.00 88.62           N  
ATOM   2138  CA  LYS A 267     -14.938 -15.273  -8.414  1.00 88.62           C  
ATOM   2139  C   LYS A 267     -13.641 -15.594  -7.691  1.00 88.62           C  
ATOM   2140  CB  LYS A 267     -14.680 -14.273  -9.547  1.00 88.62           C  
ATOM   2141  O   LYS A 267     -13.297 -14.945  -6.699  1.00 88.62           O  
ATOM   2142  CG  LYS A 267     -15.883 -14.031 -10.445  1.00 88.62           C  
ATOM   2143  CD  LYS A 267     -15.531 -13.102 -11.602  1.00 88.62           C  
ATOM   2144  CE  LYS A 267     -16.734 -12.891 -12.523  1.00 88.62           C  
ATOM   2145  NZ  LYS A 267     -16.375 -12.031 -13.695  1.00 88.62           N  
ATOM   2146  N   LEU A 268     -12.953 -16.641  -8.234  1.00 92.44           N  
ATOM   2147  CA  LEU A 268     -11.656 -17.062  -7.723  1.00 92.44           C  
ATOM   2148  C   LEU A 268     -10.602 -17.031  -8.828  1.00 92.44           C  
ATOM   2149  CB  LEU A 268     -11.742 -18.469  -7.129  1.00 92.44           C  
ATOM   2150  O   LEU A 268     -10.781 -17.641  -9.875  1.00 92.44           O  
ATOM   2151  CG  LEU A 268     -10.438 -19.062  -6.590  1.00 92.44           C  
ATOM   2152  CD1 LEU A 268      -9.953 -18.266  -5.379  1.00 92.44           C  
ATOM   2153  CD2 LEU A 268     -10.625 -20.531  -6.234  1.00 92.44           C  
ATOM   2154  N   PHE A 269      -9.609 -16.250  -8.547  1.00 93.44           N  
ATOM   2155  CA  PHE A 269      -8.500 -16.141  -9.492  1.00 93.44           C  
ATOM   2156  C   PHE A 269      -7.277 -16.891  -8.977  1.00 93.44           C  
ATOM   2157  CB  PHE A 269      -8.148 -14.672  -9.750  1.00 93.44           C  
ATOM   2158  O   PHE A 269      -6.715 -16.531  -7.938  1.00 93.44           O  
ATOM   2159  CG  PHE A 269      -9.289 -13.867 -10.320  1.00 93.44           C  
ATOM   2160  CD1 PHE A 269      -9.352 -13.586 -11.680  1.00 93.44           C  
ATOM   2161  CD2 PHE A 269     -10.297 -13.391  -9.484  1.00 93.44           C  
ATOM   2162  CE1 PHE A 269     -10.406 -12.844 -12.203  1.00 93.44           C  
ATOM   2163  CE2 PHE A 269     -11.352 -12.648 -10.008  1.00 93.44           C  
ATOM   2164  CZ  PHE A 269     -11.406 -12.375 -11.367  1.00 93.44           C  
ATOM   2165  N   GLU A 270      -6.930 -17.906  -9.664  1.00 92.38           N  
ATOM   2166  CA  GLU A 270      -5.781 -18.734  -9.281  1.00 92.38           C  
ATOM   2167  C   GLU A 270      -5.145 -19.375 -10.508  1.00 92.38           C  
ATOM   2168  CB  GLU A 270      -6.199 -19.797  -8.273  1.00 92.38           C  
ATOM   2169  O   GLU A 270      -5.844 -19.844 -11.414  1.00 92.38           O  
ATOM   2170  CG  GLU A 270      -5.039 -20.641  -7.758  1.00 92.38           C  
ATOM   2171  CD  GLU A 270      -5.469 -21.719  -6.766  1.00 92.38           C  
ATOM   2172  OE1 GLU A 270      -4.613 -22.219  -6.004  1.00 92.38           O  
ATOM   2173  OE2 GLU A 270      -6.676 -22.047  -6.750  1.00 92.38           O  
ATOM   2174  N   GLU A 271      -3.834 -19.281 -10.477  1.00 87.25           N  
ATOM   2175  CA  GLU A 271      -3.100 -19.969 -11.531  1.00 87.25           C  
ATOM   2176  C   GLU A 271      -2.832 -21.422 -11.164  1.00 87.25           C  
ATOM   2177  CB  GLU A 271      -1.781 -19.250 -11.828  1.00 87.25           C  
ATOM   2178  O   GLU A 271      -2.316 -21.719 -10.086  1.00 87.25           O  
ATOM   2179  CG  GLU A 271      -1.096 -19.719 -13.102  1.00 87.25           C  
ATOM   2180  CD  GLU A 271       0.122 -18.891 -13.469  1.00 87.25           C  
ATOM   2181  OE1 GLU A 271       0.454 -18.797 -14.672  1.00 87.25           O  
ATOM   2182  OE2 GLU A 271       0.749 -18.312 -12.547  1.00 87.25           O  
ATOM   2183  N   PRO A 272      -3.211 -22.219 -12.062  1.00 81.56           N  
ATOM   2184  CA  PRO A 272      -2.920 -23.625 -11.773  1.00 81.56           C  
ATOM   2185  C   PRO A 272      -1.425 -23.906 -11.625  1.00 81.56           C  
ATOM   2186  CB  PRO A 272      -3.496 -24.375 -12.984  1.00 81.56           C  
ATOM   2187  O   PRO A 272      -0.618 -23.375 -12.391  1.00 81.56           O  
ATOM   2188  CG  PRO A 272      -3.756 -23.297 -13.992  1.00 81.56           C  
ATOM   2189  CD  PRO A 272      -3.721 -21.969 -13.305  1.00 81.56           C  
ATOM   2190  N   GLU A 273      -1.086 -24.469 -10.539  1.00 76.75           N  
ATOM   2191  CA  GLU A 273       0.321 -24.781 -10.305  1.00 76.75           C  
ATOM   2192  C   GLU A 273       0.676 -26.172 -10.844  1.00 76.75           C  
ATOM   2193  CB  GLU A 273       0.647 -24.703  -8.812  1.00 76.75           C  
ATOM   2194  O   GLU A 273      -0.107 -27.109 -10.711  1.00 76.75           O  
ATOM   2195  CG  GLU A 273       1.073 -23.312  -8.352  1.00 76.75           C  
ATOM   2196  CD  GLU A 273       1.519 -23.281  -6.898  1.00 76.75           C  
ATOM   2197  OE1 GLU A 273       1.950 -22.203  -6.426  1.00 76.75           O  
ATOM   2198  OE2 GLU A 273       1.435 -24.328  -6.227  1.00 76.75           O  
ATOM   2199  N   ASP A 274       1.791 -26.109 -11.531  1.00 75.06           N  
ATOM   2200  CA  ASP A 274       2.348 -27.406 -11.922  1.00 75.06           C  
ATOM   2201  C   ASP A 274       2.994 -28.094 -10.727  1.00 75.06           C  
ATOM   2202  CB  ASP A 274       3.367 -27.234 -13.047  1.00 75.06           C  
ATOM   2203  O   ASP A 274       3.984 -27.609 -10.180  1.00 75.06           O  
ATOM   2204  CG  ASP A 274       3.781 -28.547 -13.680  1.00 75.06           C  
ATOM   2205  OD1 ASP A 274       3.525 -29.625 -13.078  1.00 75.06           O  
ATOM   2206  OD2 ASP A 274       4.375 -28.516 -14.781  1.00 75.06           O  
ATOM   2207  N   PRO A 275       2.443 -29.203 -10.312  1.00 77.12           N  
ATOM   2208  CA  PRO A 275       2.990 -29.906  -9.156  1.00 77.12           C  
ATOM   2209  C   PRO A 275       4.469 -30.250  -9.312  1.00 77.12           C  
ATOM   2210  CB  PRO A 275       2.143 -31.188  -9.086  1.00 77.12           C  
ATOM   2211  O   PRO A 275       5.191 -30.375  -8.320  1.00 77.12           O  
ATOM   2212  CG  PRO A 275       0.922 -30.875  -9.891  1.00 77.12           C  
ATOM   2213  CD  PRO A 275       1.264 -29.781 -10.875  1.00 77.12           C  
ATOM   2214  N   SER A 276       4.902 -30.359 -10.555  1.00 74.81           N  
ATOM   2215  CA  SER A 276       6.293 -30.719 -10.812  1.00 74.81           C  
ATOM   2216  C   SER A 276       7.230 -29.578 -10.453  1.00 74.81           C  
ATOM   2217  CB  SER A 276       6.488 -31.094 -12.281  1.00 74.81           C  
ATOM   2218  O   SER A 276       8.422 -29.781 -10.219  1.00 74.81           O  
ATOM   2219  OG  SER A 276       6.266 -29.984 -13.125  1.00 74.81           O  
ATOM   2220  N   ASN A 277       6.680 -28.391 -10.312  1.00 71.88           N  
ATOM   2221  CA  ASN A 277       7.500 -27.219 -10.039  1.00 71.88           C  
ATOM   2222  C   ASN A 277       7.395 -26.781  -8.578  1.00 71.88           C  
ATOM   2223  CB  ASN A 277       7.102 -26.062 -10.961  1.00 71.88           C  
ATOM   2224  O   ASN A 277       7.973 -25.766  -8.180  1.00 71.88           O  
ATOM   2225  CG  ASN A 277       7.551 -26.281 -12.391  1.00 71.88           C  
ATOM   2226  ND2 ASN A 277       6.922 -25.562 -13.328  1.00 71.88           N  
ATOM   2227  OD1 ASN A 277       8.453 -27.078 -12.664  1.00 71.88           O  
ATOM   2228  N   ARG A 278       6.680 -27.656  -7.816  1.00 78.19           N  
ATOM   2229  CA  ARG A 278       6.477 -27.266  -6.426  1.00 78.19           C  
ATOM   2230  C   ARG A 278       7.734 -27.500  -5.598  1.00 78.19           C  
ATOM   2231  CB  ARG A 278       5.297 -28.016  -5.816  1.00 78.19           C  
ATOM   2232  O   ARG A 278       8.352 -28.562  -5.684  1.00 78.19           O  
ATOM   2233  CG  ARG A 278       4.699 -27.344  -4.590  1.00 78.19           C  
ATOM   2234  CD  ARG A 278       3.432 -28.047  -4.125  1.00 78.19           C  
ATOM   2235  NE  ARG A 278       2.906 -27.453  -2.898  1.00 78.19           N  
ATOM   2236  NH1 ARG A 278       1.047 -28.828  -2.787  1.00 78.19           N  
ATOM   2237  NH2 ARG A 278       1.399 -27.234  -1.179  1.00 78.19           N  
ATOM   2238  CZ  ARG A 278       1.785 -27.844  -2.291  1.00 78.19           C  
ATOM   2239  N   SER A 279       8.188 -26.438  -5.098  1.00 77.50           N  
ATOM   2240  CA  SER A 279       9.336 -26.500  -4.199  1.00 77.50           C  
ATOM   2241  C   SER A 279       8.977 -25.984  -2.807  1.00 77.50           C  
ATOM   2242  CB  SER A 279      10.508 -25.688  -4.762  1.00 77.50           C  
ATOM   2243  O   SER A 279       7.855 -25.531  -2.580  1.00 77.50           O  
ATOM   2244  OG  SER A 279      10.281 -24.297  -4.582  1.00 77.50           O  
ATOM   2245  N   PHE A 280       9.953 -26.125  -1.936  1.00 78.06           N  
ATOM   2246  CA  PHE A 280       9.812 -25.656  -0.562  1.00 78.06           C  
ATOM   2247  C   PHE A 280       9.414 -24.188  -0.528  1.00 78.06           C  
ATOM   2248  CB  PHE A 280      11.109 -25.875   0.219  1.00 78.06           C  
ATOM   2249  O   PHE A 280       8.641 -23.766   0.334  1.00 78.06           O  
ATOM   2250  CG  PHE A 280      11.094 -25.281   1.602  1.00 78.06           C  
ATOM   2251  CD1 PHE A 280      11.734 -24.078   1.863  1.00 78.06           C  
ATOM   2252  CD2 PHE A 280      10.430 -25.922   2.641  1.00 78.06           C  
ATOM   2253  CE1 PHE A 280      11.719 -23.516   3.141  1.00 78.06           C  
ATOM   2254  CE2 PHE A 280      10.414 -25.375   3.920  1.00 78.06           C  
ATOM   2255  CZ  PHE A 280      11.062 -24.172   4.168  1.00 78.06           C  
ATOM   2256  N   PHE A 281       9.836 -23.453  -1.545  1.00 87.00           N  
ATOM   2257  CA  PHE A 281       9.648 -22.016  -1.501  1.00 87.00           C  
ATOM   2258  C   PHE A 281       8.398 -21.594  -2.266  1.00 87.00           C  
ATOM   2259  CB  PHE A 281      10.875 -21.297  -2.078  1.00 87.00           C  
ATOM   2260  O   PHE A 281       7.992 -20.438  -2.227  1.00 87.00           O  
ATOM   2261  CG  PHE A 281      12.133 -21.516  -1.284  1.00 87.00           C  
ATOM   2262  CD1 PHE A 281      12.289 -20.938  -0.026  1.00 87.00           C  
ATOM   2263  CD2 PHE A 281      13.164 -22.281  -1.797  1.00 87.00           C  
ATOM   2264  CE1 PHE A 281      13.453 -21.141   0.711  1.00 87.00           C  
ATOM   2265  CE2 PHE A 281      14.336 -22.484  -1.066  1.00 87.00           C  
ATOM   2266  CZ  PHE A 281      14.477 -21.922   0.187  1.00 87.00           C  
ATOM   2267  N   SER A 282       7.734 -22.500  -2.898  1.00 85.69           N  
ATOM   2268  CA  SER A 282       6.633 -22.156  -3.795  1.00 85.69           C  
ATOM   2269  C   SER A 282       5.535 -21.391  -3.057  1.00 85.69           C  
ATOM   2270  CB  SER A 282       6.051 -23.422  -4.430  1.00 85.69           C  
ATOM   2271  O   SER A 282       5.051 -20.375  -3.541  1.00 85.69           O  
ATOM   2272  OG  SER A 282       6.973 -24.000  -5.340  1.00 85.69           O  
ATOM   2273  N   GLU A 283       5.246 -21.797  -1.890  1.00 83.94           N  
ATOM   2274  CA  GLU A 283       4.184 -21.156  -1.131  1.00 83.94           C  
ATOM   2275  C   GLU A 283       4.609 -19.766  -0.662  1.00 83.94           C  
ATOM   2276  CB  GLU A 283       3.775 -22.016   0.070  1.00 83.94           C  
ATOM   2277  O   GLU A 283       3.805 -18.828  -0.667  1.00 83.94           O  
ATOM   2278  CG  GLU A 283       2.520 -21.531   0.777  1.00 83.94           C  
ATOM   2279  CD  GLU A 283       2.080 -22.438   1.914  1.00 83.94           C  
ATOM   2280  OE1 GLU A 283       1.255 -22.000   2.752  1.00 83.94           O  
ATOM   2281  OE2 GLU A 283       2.568 -23.578   1.971  1.00 83.94           O  
ATOM   2282  N   ILE A 284       5.816 -19.656  -0.337  1.00 88.38           N  
ATOM   2283  CA  ILE A 284       6.316 -18.391   0.183  1.00 88.38           C  
ATOM   2284  C   ILE A 284       6.363 -17.344  -0.938  1.00 88.38           C  
ATOM   2285  CB  ILE A 284       7.719 -18.547   0.818  1.00 88.38           C  
ATOM   2286  O   ILE A 284       5.895 -16.219  -0.768  1.00 88.38           O  
ATOM   2287  CG1 ILE A 284       7.648 -19.484   2.025  1.00 88.38           C  
ATOM   2288  CG2 ILE A 284       8.289 -17.188   1.218  1.00 88.38           C  
ATOM   2289  CD1 ILE A 284       9.008 -19.828   2.621  1.00 88.38           C  
ATOM   2290  N   ILE A 285       6.844 -17.781  -2.096  1.00 92.06           N  
ATOM   2291  CA  ILE A 285       7.051 -16.797  -3.162  1.00 92.06           C  
ATOM   2292  C   ILE A 285       5.727 -16.516  -3.865  1.00 92.06           C  
ATOM   2293  CB  ILE A 285       8.102 -17.297  -4.180  1.00 92.06           C  
ATOM   2294  O   ILE A 285       5.598 -15.531  -4.590  1.00 92.06           O  
ATOM   2295  CG1 ILE A 285       7.672 -18.625  -4.797  1.00 92.06           C  
ATOM   2296  CG2 ILE A 285       9.477 -17.406  -3.520  1.00 92.06           C  
ATOM   2297  CD1 ILE A 285       8.594 -19.125  -5.898  1.00 92.06           C  
ATOM   2298  N   SER A 286       4.680 -17.375  -3.625  1.00 91.44           N  
ATOM   2299  CA  SER A 286       3.379 -17.172  -4.258  1.00 91.44           C  
ATOM   2300  C   SER A 286       2.529 -16.172  -3.469  1.00 91.44           C  
ATOM   2301  CB  SER A 286       2.635 -18.500  -4.398  1.00 91.44           C  
ATOM   2302  O   SER A 286       1.507 -15.695  -3.963  1.00 91.44           O  
ATOM   2303  OG  SER A 286       2.357 -19.047  -3.125  1.00 91.44           O  
ATOM   2304  N   SER A 287       2.934 -15.875  -2.256  1.00 93.25           N  
ATOM   2305  CA  SER A 287       2.174 -14.945  -1.429  1.00 93.25           C  
ATOM   2306  C   SER A 287       2.051 -13.586  -2.100  1.00 93.25           C  
ATOM   2307  CB  SER A 287       2.828 -14.789  -0.055  1.00 93.25           C  
ATOM   2308  O   SER A 287       3.049 -13.016  -2.553  1.00 93.25           O  
ATOM   2309  OG  SER A 287       2.090 -13.891   0.755  1.00 93.25           O  
ATOM   2310  N   ILE A 288       0.809 -13.141  -2.158  1.00 96.62           N  
ATOM   2311  CA  ILE A 288       0.554 -11.852  -2.795  1.00 96.62           C  
ATOM   2312  C   ILE A 288       0.764 -10.727  -1.783  1.00 96.62           C  
ATOM   2313  CB  ILE A 288      -0.874 -11.789  -3.383  1.00 96.62           C  
ATOM   2314  O   ILE A 288       0.114 -10.695  -0.735  1.00 96.62           O  
ATOM   2315  CG1 ILE A 288      -1.037 -12.812  -4.508  1.00 96.62           C  
ATOM   2316  CG2 ILE A 288      -1.187 -10.375  -3.881  1.00 96.62           C  
ATOM   2317  CD1 ILE A 288      -2.473 -12.992  -4.980  1.00 96.62           C  
ATOM   2318  N   SER A 289       1.626  -9.820  -2.148  1.00 96.62           N  
ATOM   2319  CA  SER A 289       1.936  -8.734  -1.224  1.00 96.62           C  
ATOM   2320  C   SER A 289       1.055  -7.520  -1.485  1.00 96.62           C  
ATOM   2321  CB  SER A 289       3.408  -8.344  -1.332  1.00 96.62           C  
ATOM   2322  O   SER A 289       0.905  -6.656  -0.617  1.00 96.62           O  
ATOM   2323  OG  SER A 289       3.719  -7.910  -2.646  1.00 96.62           O  
ATOM   2324  N   ASP A 290       0.506  -7.422  -2.701  1.00 98.25           N  
ATOM   2325  CA  ASP A 290      -0.331  -6.273  -3.039  1.00 98.25           C  
ATOM   2326  C   ASP A 290      -1.313  -6.621  -4.156  1.00 98.25           C  
ATOM   2327  CB  ASP A 290       0.533  -5.082  -3.449  1.00 98.25           C  
ATOM   2328  O   ASP A 290      -1.004  -7.430  -5.035  1.00 98.25           O  
ATOM   2329  CG  ASP A 290      -0.192  -3.752  -3.324  1.00 98.25           C  
ATOM   2330  OD1 ASP A 290      -1.268  -3.701  -2.691  1.00 98.25           O  
ATOM   2331  OD2 ASP A 290       0.315  -2.748  -3.869  1.00 98.25           O  
ATOM   2332  N   VAL A 291      -2.484  -6.035  -4.066  1.00 98.44           N  
ATOM   2333  CA  VAL A 291      -3.510  -6.148  -5.102  1.00 98.44           C  
ATOM   2334  C   VAL A 291      -4.117  -4.777  -5.379  1.00 98.44           C  
ATOM   2335  CB  VAL A 291      -4.613  -7.148  -4.695  1.00 98.44           C  
ATOM   2336  O   VAL A 291      -4.480  -4.051  -4.449  1.00 98.44           O  
ATOM   2337  CG1 VAL A 291      -5.328  -6.680  -3.428  1.00 98.44           C  
ATOM   2338  CG2 VAL A 291      -5.609  -7.336  -5.836  1.00 98.44           C  
ATOM   2339  N   LYS A 292      -4.191  -4.410  -6.688  1.00 98.19           N  
ATOM   2340  CA  LYS A 292      -4.719  -3.111  -7.090  1.00 98.19           C  
ATOM   2341  C   LYS A 292      -5.625  -3.238  -8.312  1.00 98.19           C  
ATOM   2342  CB  LYS A 292      -3.576  -2.137  -7.383  1.00 98.19           C  
ATOM   2343  O   LYS A 292      -5.227  -3.811  -9.328  1.00 98.19           O  
ATOM   2344  CG  LYS A 292      -2.693  -1.838  -6.180  1.00 98.19           C  
ATOM   2345  CD  LYS A 292      -3.402  -0.937  -5.176  1.00 98.19           C  
ATOM   2346  CE  LYS A 292      -2.490  -0.567  -4.016  1.00 98.19           C  
ATOM   2347  NZ  LYS A 292      -3.186   0.304  -3.021  1.00 98.19           N  
ATOM   2348  N   PHE A 293      -6.840  -2.639  -8.203  1.00 98.44           N  
ATOM   2349  CA  PHE A 293      -7.656  -2.498  -9.398  1.00 98.44           C  
ATOM   2350  C   PHE A 293      -7.090  -1.422 -10.320  1.00 98.44           C  
ATOM   2351  CB  PHE A 293      -9.102  -2.164  -9.023  1.00 98.44           C  
ATOM   2352  O   PHE A 293      -6.492  -0.452  -9.852  1.00 98.44           O  
ATOM   2353  CG  PHE A 293      -9.891  -3.342  -8.508  1.00 98.44           C  
ATOM   2354  CD1 PHE A 293     -10.359  -4.316  -9.383  1.00 98.44           C  
ATOM   2355  CD2 PHE A 293     -10.148  -3.475  -7.152  1.00 98.44           C  
ATOM   2356  CE1 PHE A 293     -11.078  -5.406  -8.906  1.00 98.44           C  
ATOM   2357  CE2 PHE A 293     -10.875  -4.562  -6.672  1.00 98.44           C  
ATOM   2358  CZ  PHE A 293     -11.336  -5.527  -7.551  1.00 98.44           C  
ATOM   2359  N   SER A 294      -7.312  -1.694 -11.602  1.00 98.19           N  
ATOM   2360  CA  SER A 294      -7.055  -0.593 -12.523  1.00 98.19           C  
ATOM   2361  C   SER A 294      -8.070   0.531 -12.336  1.00 98.19           C  
ATOM   2362  CB  SER A 294      -7.086  -1.087 -13.969  1.00 98.19           C  
ATOM   2363  O   SER A 294      -9.133   0.324 -11.758  1.00 98.19           O  
ATOM   2364  OG  SER A 294      -8.383  -1.528 -14.320  1.00 98.19           O  
ATOM   2365  N   HIS A 295      -7.699   1.699 -12.844  1.00 96.50           N  
ATOM   2366  CA  HIS A 295      -8.609   2.830 -12.719  1.00 96.50           C  
ATOM   2367  C   HIS A 295      -9.914   2.572 -13.477  1.00 96.50           C  
ATOM   2368  CB  HIS A 295      -7.949   4.109 -13.234  1.00 96.50           C  
ATOM   2369  O   HIS A 295     -10.984   2.992 -13.039  1.00 96.50           O  
ATOM   2370  CG  HIS A 295      -6.711   4.488 -12.484  1.00 96.50           C  
ATOM   2371  CD2 HIS A 295      -6.535   5.285 -11.406  1.00 96.50           C  
ATOM   2372  ND1 HIS A 295      -5.461   4.023 -12.836  1.00 96.50           N  
ATOM   2373  CE1 HIS A 295      -4.566   4.523 -12.000  1.00 96.50           C  
ATOM   2374  NE2 HIS A 295      -5.191   5.293 -11.125  1.00 96.50           N  
ATOM   2375  N   SER A 296      -9.883   1.904 -14.539  1.00 95.38           N  
ATOM   2376  CA  SER A 296     -11.062   1.564 -15.328  1.00 95.38           C  
ATOM   2377  C   SER A 296     -11.945   0.557 -14.594  1.00 95.38           C  
ATOM   2378  CB  SER A 296     -10.656   1.003 -16.688  1.00 95.38           C  
ATOM   2379  O   SER A 296     -13.125   0.411 -14.914  1.00 95.38           O  
ATOM   2380  OG  SER A 296     -10.047  -0.268 -16.547  1.00 95.38           O  
ATOM   2381  N   GLY A 297     -11.328  -0.272 -13.781  1.00 97.25           N  
ATOM   2382  CA  GLY A 297     -12.055  -1.300 -13.055  1.00 97.25           C  
ATOM   2383  C   GLY A 297     -12.125  -2.619 -13.797  1.00 97.25           C  
ATOM   2384  O   GLY A 297     -12.672  -3.600 -13.289  1.00 97.25           O  
ATOM   2385  N   ARG A 298     -11.570  -2.594 -14.898  1.00 97.06           N  
ATOM   2386  CA  ARG A 298     -11.648  -3.801 -15.719  1.00 97.06           C  
ATOM   2387  C   ARG A 298     -10.578  -4.805 -15.312  1.00 97.06           C  
ATOM   2388  CB  ARG A 298     -11.516  -3.459 -17.203  1.00 97.06           C  
ATOM   2389  O   ARG A 298     -10.797  -6.016 -15.375  1.00 97.06           O  
ATOM   2390  CG  ARG A 298     -11.484  -4.676 -18.109  1.00 97.06           C  
ATOM   2391  CD  ARG A 298     -11.461  -4.277 -19.578  1.00 97.06           C  
ATOM   2392  NE  ARG A 298     -11.297  -5.438 -20.453  1.00 97.06           N  
ATOM   2393  NH1 ARG A 298     -11.367  -4.230 -22.422  1.00 97.06           N  
ATOM   2394  NH2 ARG A 298     -11.109  -6.508 -22.469  1.00 97.06           N  
ATOM   2395  CZ  ARG A 298     -11.258  -5.391 -21.781  1.00 97.06           C  
ATOM   2396  N   TYR A 299      -9.430  -4.297 -14.938  1.00 98.25           N  
ATOM   2397  CA  TYR A 299      -8.297  -5.156 -14.633  1.00 98.25           C  
ATOM   2398  C   TYR A 299      -7.906  -5.043 -13.156  1.00 98.25           C  
ATOM   2399  CB  TYR A 299      -7.094  -4.805 -15.516  1.00 98.25           C  
ATOM   2400  O   TYR A 299      -8.305  -4.094 -12.477  1.00 98.25           O  
ATOM   2401  CG  TYR A 299      -7.387  -4.891 -17.000  1.00 98.25           C  
ATOM   2402  CD1 TYR A 299      -7.418  -6.121 -17.641  1.00 98.25           C  
ATOM   2403  CD2 TYR A 299      -7.629  -3.744 -17.734  1.00 98.25           C  
ATOM   2404  CE1 TYR A 299      -7.684  -6.207 -19.000  1.00 98.25           C  
ATOM   2405  CE2 TYR A 299      -7.895  -3.818 -19.109  1.00 98.25           C  
ATOM   2406  OH  TYR A 299      -8.188  -5.133 -21.078  1.00 98.25           O  
ATOM   2407  CZ  TYR A 299      -7.922  -5.055 -19.734  1.00 98.25           C  
ATOM   2408  N   MET A 300      -7.199  -6.023 -12.695  1.00 98.12           N  
ATOM   2409  CA  MET A 300      -6.527  -5.938 -11.406  1.00 98.12           C  
ATOM   2410  C   MET A 300      -5.098  -6.457 -11.500  1.00 98.12           C  
ATOM   2411  CB  MET A 300      -7.301  -6.719 -10.344  1.00 98.12           C  
ATOM   2412  O   MET A 300      -4.797  -7.309 -12.336  1.00 98.12           O  
ATOM   2413  CG  MET A 300      -7.207  -8.227 -10.500  1.00 98.12           C  
ATOM   2414  SD  MET A 300      -8.125  -9.133  -9.195  1.00 98.12           S  
ATOM   2415  CE  MET A 300      -9.023 -10.336 -10.211  1.00 98.12           C  
ATOM   2416  N   MET A 301      -4.258  -5.891 -10.703  1.00 98.50           N  
ATOM   2417  CA  MET A 301      -2.842  -6.246 -10.672  1.00 98.50           C  
ATOM   2418  C   MET A 301      -2.463  -6.848  -9.320  1.00 98.50           C  
ATOM   2419  CB  MET A 301      -1.972  -5.020 -10.961  1.00 98.50           C  
ATOM   2420  O   MET A 301      -2.928  -6.387  -8.281  1.00 98.50           O  
ATOM   2421  CG  MET A 301      -0.480  -5.289 -10.852  1.00 98.50           C  
ATOM   2422  SD  MET A 301       0.534  -3.834 -11.320  1.00 98.50           S  
ATOM   2423  CE  MET A 301       0.060  -2.678 -10.000  1.00 98.50           C  
ATOM   2424  N   THR A 302      -1.645  -7.902  -9.352  1.00 98.56           N  
ATOM   2425  CA  THR A 302      -1.115  -8.500  -8.133  1.00 98.56           C  
ATOM   2426  C   THR A 302       0.410  -8.531  -8.164  1.00 98.56           C  
ATOM   2427  CB  THR A 302      -1.661  -9.922  -7.926  1.00 98.56           C  
ATOM   2428  O   THR A 302       1.010  -8.680  -9.234  1.00 98.56           O  
ATOM   2429  CG2 THR A 302      -3.184  -9.922  -7.816  1.00 98.56           C  
ATOM   2430  OG1 THR A 302      -1.274 -10.742  -9.039  1.00 98.56           O  
ATOM   2431  N   ARG A 303       1.000  -8.398  -6.988  1.00 98.56           N  
ATOM   2432  CA  ARG A 303       2.445  -8.508  -6.812  1.00 98.56           C  
ATOM   2433  C   ARG A 303       2.799  -9.664  -5.887  1.00 98.56           C  
ATOM   2434  CB  ARG A 303       3.023  -7.203  -6.266  1.00 98.56           C  
ATOM   2435  O   ARG A 303       2.350  -9.711  -4.738  1.00 98.56           O  
ATOM   2436  CG  ARG A 303       4.512  -7.266  -5.961  1.00 98.56           C  
ATOM   2437  CD  ARG A 303       5.336  -7.484  -7.223  1.00 98.56           C  
ATOM   2438  NE  ARG A 303       6.766  -7.461  -6.945  1.00 98.56           N  
ATOM   2439  NH1 ARG A 303       6.578  -8.359  -4.824  1.00 98.56           N  
ATOM   2440  NH2 ARG A 303       8.641  -7.812  -5.660  1.00 98.56           N  
ATOM   2441  CZ  ARG A 303       7.324  -7.879  -5.812  1.00 98.56           C  
ATOM   2442  N   ASP A 304       3.459 -10.656  -6.391  1.00 97.31           N  
ATOM   2443  CA  ASP A 304       4.113 -11.656  -5.547  1.00 97.31           C  
ATOM   2444  C   ASP A 304       5.625 -11.453  -5.527  1.00 97.31           C  
ATOM   2445  CB  ASP A 304       3.779 -13.070  -6.027  1.00 97.31           C  
ATOM   2446  O   ASP A 304       6.125 -10.430  -6.012  1.00 97.31           O  
ATOM   2447  CG  ASP A 304       4.258 -13.336  -7.441  1.00 97.31           C  
ATOM   2448  OD1 ASP A 304       5.410 -12.984  -7.777  1.00 97.31           O  
ATOM   2449  OD2 ASP A 304       3.475 -13.914  -8.234  1.00 97.31           O  
ATOM   2450  N   TYR A 305       6.344 -12.391  -4.949  1.00 97.00           N  
ATOM   2451  CA  TYR A 305       7.754 -12.109  -4.715  1.00 97.00           C  
ATOM   2452  C   TYR A 305       8.516 -12.008  -6.027  1.00 97.00           C  
ATOM   2453  CB  TYR A 305       8.375 -13.195  -3.830  1.00 97.00           C  
ATOM   2454  O   TYR A 305       9.453 -11.211  -6.152  1.00 97.00           O  
ATOM   2455  CG  TYR A 305       9.773 -12.875  -3.363  1.00 97.00           C  
ATOM   2456  CD1 TYR A 305      10.883 -13.523  -3.904  1.00 97.00           C  
ATOM   2457  CD2 TYR A 305       9.992 -11.914  -2.379  1.00 97.00           C  
ATOM   2458  CE1 TYR A 305      12.172 -13.234  -3.477  1.00 97.00           C  
ATOM   2459  CE2 TYR A 305      11.281 -11.617  -1.942  1.00 97.00           C  
ATOM   2460  OH  TYR A 305      13.633 -11.977  -2.068  1.00 97.00           O  
ATOM   2461  CZ  TYR A 305      12.359 -12.273  -2.496  1.00 97.00           C  
ATOM   2462  N   LEU A 306       8.086 -12.766  -7.055  1.00 97.12           N  
ATOM   2463  CA  LEU A 306       8.891 -12.859  -8.266  1.00 97.12           C  
ATOM   2464  C   LEU A 306       8.273 -12.047  -9.398  1.00 97.12           C  
ATOM   2465  CB  LEU A 306       9.055 -14.320  -8.695  1.00 97.12           C  
ATOM   2466  O   LEU A 306       8.961 -11.688 -10.359  1.00 97.12           O  
ATOM   2467  CG  LEU A 306       9.836 -15.227  -7.742  1.00 97.12           C  
ATOM   2468  CD1 LEU A 306       9.969 -16.625  -8.328  1.00 97.12           C  
ATOM   2469  CD2 LEU A 306      11.211 -14.633  -7.445  1.00 97.12           C  
ATOM   2470  N   SER A 307       6.961 -11.680  -9.305  1.00 97.94           N  
ATOM   2471  CA  SER A 307       6.348 -11.141 -10.516  1.00 97.94           C  
ATOM   2472  C   SER A 307       5.180 -10.219 -10.188  1.00 97.94           C  
ATOM   2473  CB  SER A 307       5.867 -12.281 -11.422  1.00 97.94           C  
ATOM   2474  O   SER A 307       4.723 -10.172  -9.039  1.00 97.94           O  
ATOM   2475  OG  SER A 307       4.828 -13.016 -10.789  1.00 97.94           O  
ATOM   2476  N   VAL A 308       4.828  -9.461 -11.188  1.00 98.50           N  
ATOM   2477  CA  VAL A 308       3.561  -8.734 -11.250  1.00 98.50           C  
ATOM   2478  C   VAL A 308       2.654  -9.375 -12.297  1.00 98.50           C  
ATOM   2479  CB  VAL A 308       3.773  -7.242 -11.570  1.00 98.50           C  
ATOM   2480  O   VAL A 308       3.084  -9.641 -13.422  1.00 98.50           O  
ATOM   2481  CG1 VAL A 308       2.436  -6.547 -11.820  1.00 98.50           C  
ATOM   2482  CG2 VAL A 308       4.527  -6.555 -10.430  1.00 98.50           C  
ATOM   2483  N   LYS A 309       1.433  -9.602 -11.906  1.00 98.38           N  
ATOM   2484  CA  LYS A 309       0.471 -10.219 -12.812  1.00 98.38           C  
ATOM   2485  C   LYS A 309      -0.766  -9.344 -12.984  1.00 98.38           C  
ATOM   2486  CB  LYS A 309       0.065 -11.609 -12.312  1.00 98.38           C  
ATOM   2487  O   LYS A 309      -1.257  -8.758 -12.016  1.00 98.38           O  
ATOM   2488  CG  LYS A 309       1.204 -12.617 -12.289  1.00 98.38           C  
ATOM   2489  CD  LYS A 309       0.786 -13.914 -11.617  1.00 98.38           C  
ATOM   2490  CE  LYS A 309       1.938 -14.906 -11.555  1.00 98.38           C  
ATOM   2491  NZ  LYS A 309       1.575 -16.125 -10.766  1.00 98.38           N  
ATOM   2492  N   ILE A 310      -1.247  -9.266 -14.242  1.00 98.56           N  
ATOM   2493  CA  ILE A 310      -2.469  -8.531 -14.547  1.00 98.56           C  
ATOM   2494  C   ILE A 310      -3.588  -9.508 -14.891  1.00 98.56           C  
ATOM   2495  CB  ILE A 310      -2.254  -7.539 -15.719  1.00 98.56           C  
ATOM   2496  O   ILE A 310      -3.416 -10.391 -15.734  1.00 98.56           O  
ATOM   2497  CG1 ILE A 310      -1.037  -6.648 -15.438  1.00 98.56           C  
ATOM   2498  CG2 ILE A 310      -3.510  -6.695 -15.945  1.00 98.56           C  
ATOM   2499  CD1 ILE A 310      -1.159  -5.805 -14.180  1.00 98.56           C  
ATOM   2500  N   TRP A 311      -4.703  -9.266 -14.242  1.00 98.38           N  
ATOM   2501  CA  TRP A 311      -5.879 -10.109 -14.438  1.00 98.38           C  
ATOM   2502  C   TRP A 311      -7.016  -9.312 -15.070  1.00 98.38           C  
ATOM   2503  CB  TRP A 311      -6.336 -10.711 -13.102  1.00 98.38           C  
ATOM   2504  O   TRP A 311      -7.254  -8.156 -14.703  1.00 98.38           O  
ATOM   2505  CG  TRP A 311      -5.258 -11.438 -12.359  1.00 98.38           C  
ATOM   2506  CD1 TRP A 311      -4.242 -10.891 -11.633  1.00 98.38           C  
ATOM   2507  CD2 TRP A 311      -5.086 -12.859 -12.281  1.00 98.38           C  
ATOM   2508  CE2 TRP A 311      -3.945 -13.094 -11.484  1.00 98.38           C  
ATOM   2509  CE3 TRP A 311      -5.789 -13.953 -12.805  1.00 98.38           C  
ATOM   2510  NE1 TRP A 311      -3.447 -11.875 -11.102  1.00 98.38           N  
ATOM   2511  CH2 TRP A 311      -4.195 -15.438 -11.727  1.00 98.38           C  
ATOM   2512  CZ2 TRP A 311      -3.488 -14.383 -11.203  1.00 98.38           C  
ATOM   2513  CZ3 TRP A 311      -5.336 -15.234 -12.516  1.00 98.38           C  
ATOM   2514  N   ASP A 312      -7.625  -9.914 -16.000  1.00 97.88           N  
ATOM   2515  CA  ASP A 312      -8.938  -9.453 -16.453  1.00 97.88           C  
ATOM   2516  C   ASP A 312     -10.047 -10.000 -15.555  1.00 97.88           C  
ATOM   2517  CB  ASP A 312      -9.188  -9.852 -17.906  1.00 97.88           C  
ATOM   2518  O   ASP A 312     -10.125 -11.211 -15.328  1.00 97.88           O  
ATOM   2519  CG  ASP A 312     -10.398  -9.164 -18.500  1.00 97.88           C  
ATOM   2520  OD1 ASP A 312     -11.414  -8.992 -17.797  1.00 97.88           O  
ATOM   2521  OD2 ASP A 312     -10.328  -8.781 -19.703  1.00 97.88           O  
ATOM   2522  N   LEU A 313     -10.891  -9.164 -15.062  1.00 97.06           N  
ATOM   2523  CA  LEU A 313     -11.914  -9.586 -14.109  1.00 97.06           C  
ATOM   2524  C   LEU A 313     -12.859 -10.602 -14.750  1.00 97.06           C  
ATOM   2525  CB  LEU A 313     -12.703  -8.383 -13.602  1.00 97.06           C  
ATOM   2526  O   LEU A 313     -13.578 -11.312 -14.047  1.00 97.06           O  
ATOM   2527  CG  LEU A 313     -11.945  -7.410 -12.688  1.00 97.06           C  
ATOM   2528  CD1 LEU A 313     -12.898  -6.359 -12.133  1.00 97.06           C  
ATOM   2529  CD2 LEU A 313     -11.258  -8.164 -11.562  1.00 97.06           C  
ATOM   2530  N   ASN A 314     -12.789 -10.711 -16.047  1.00 95.56           N  
ATOM   2531  CA  ASN A 314     -13.648 -11.656 -16.750  1.00 95.56           C  
ATOM   2532  C   ASN A 314     -12.898 -12.930 -17.109  1.00 95.56           C  
ATOM   2533  CB  ASN A 314     -14.250 -11.016 -18.000  1.00 95.56           C  
ATOM   2534  O   ASN A 314     -13.477 -13.852 -17.703  1.00 95.56           O  
ATOM   2535  CG  ASN A 314     -15.203  -9.883 -17.672  1.00 95.56           C  
ATOM   2536  ND2 ASN A 314     -15.109  -8.789 -18.422  1.00 95.56           N  
ATOM   2537  OD1 ASN A 314     -16.016  -9.984 -16.750  1.00 95.56           O  
ATOM   2538  N   MET A 315     -11.641 -13.031 -16.797  1.00 94.94           N  
ATOM   2539  CA  MET A 315     -10.836 -14.219 -17.062  1.00 94.94           C  
ATOM   2540  C   MET A 315     -10.180 -14.734 -15.781  1.00 94.94           C  
ATOM   2541  CB  MET A 315      -9.766 -13.922 -18.109  1.00 94.94           C  
ATOM   2542  O   MET A 315      -9.055 -14.359 -15.453  1.00 94.94           O  
ATOM   2543  CG  MET A 315      -9.055 -15.156 -18.625  1.00 94.94           C  
ATOM   2544  SD  MET A 315      -7.809 -14.766 -19.922  1.00 94.94           S  
ATOM   2545  CE  MET A 315      -8.898 -14.219 -21.266  1.00 94.94           C  
ATOM   2546  N   GLU A 316     -10.711 -15.766 -15.156  1.00 93.12           N  
ATOM   2547  CA  GLU A 316     -10.344 -16.188 -13.812  1.00 93.12           C  
ATOM   2548  C   GLU A 316      -9.250 -17.250 -13.844  1.00 93.12           C  
ATOM   2549  CB  GLU A 316     -11.570 -16.719 -13.062  1.00 93.12           C  
ATOM   2550  O   GLU A 316      -8.555 -17.453 -12.844  1.00 93.12           O  
ATOM   2551  CG  GLU A 316     -12.680 -15.680 -12.891  1.00 93.12           C  
ATOM   2552  CD  GLU A 316     -13.984 -16.281 -12.406  1.00 93.12           C  
ATOM   2553  OE1 GLU A 316     -15.062 -15.859 -12.883  1.00 93.12           O  
ATOM   2554  OE2 GLU A 316     -13.938 -17.188 -11.539  1.00 93.12           O  
ATOM   2555  N   ASN A 317      -9.008 -17.844 -14.867  1.00 92.81           N  
ATOM   2556  CA  ASN A 317      -8.219 -19.062 -14.875  1.00 92.81           C  
ATOM   2557  C   ASN A 317      -6.727 -18.781 -15.039  1.00 92.81           C  
ATOM   2558  CB  ASN A 317      -8.695 -20.016 -15.977  1.00 92.81           C  
ATOM   2559  O   ASN A 317      -5.887 -19.625 -14.758  1.00 92.81           O  
ATOM   2560  CG  ASN A 317      -8.602 -19.406 -17.359  1.00 92.81           C  
ATOM   2561  ND2 ASN A 317      -8.844 -20.203 -18.375  1.00 92.81           N  
ATOM   2562  OD1 ASN A 317      -8.312 -18.203 -17.500  1.00 92.81           O  
ATOM   2563  N   ARG A 318      -6.441 -17.562 -15.586  1.00 94.81           N  
ATOM   2564  CA  ARG A 318      -5.039 -17.188 -15.734  1.00 94.81           C  
ATOM   2565  C   ARG A 318      -4.887 -15.672 -15.859  1.00 94.81           C  
ATOM   2566  CB  ARG A 318      -4.426 -17.875 -16.953  1.00 94.81           C  
ATOM   2567  O   ARG A 318      -5.789 -14.984 -16.344  1.00 94.81           O  
ATOM   2568  CG  ARG A 318      -5.070 -17.484 -18.281  1.00 94.81           C  
ATOM   2569  CD  ARG A 318      -4.477 -18.250 -19.453  1.00 94.81           C  
ATOM   2570  NE  ARG A 318      -5.109 -17.875 -20.703  1.00 94.81           N  
ATOM   2571  NH1 ARG A 318      -3.129 -17.688 -21.891  1.00 94.81           N  
ATOM   2572  NH2 ARG A 318      -5.133 -17.297 -22.938  1.00 94.81           N  
ATOM   2573  CZ  ARG A 318      -4.453 -17.625 -21.844  1.00 94.81           C  
ATOM   2574  N   PRO A 319      -3.746 -15.188 -15.469  1.00 97.19           N  
ATOM   2575  CA  PRO A 319      -3.496 -13.773 -15.750  1.00 97.19           C  
ATOM   2576  C   PRO A 319      -3.350 -13.492 -17.250  1.00 97.19           C  
ATOM   2577  CB  PRO A 319      -2.186 -13.492 -15.016  1.00 97.19           C  
ATOM   2578  O   PRO A 319      -2.850 -14.336 -18.000  1.00 97.19           O  
ATOM   2579  CG  PRO A 319      -1.487 -14.812 -14.953  1.00 97.19           C  
ATOM   2580  CD  PRO A 319      -2.523 -15.898 -14.891  1.00 97.19           C  
ATOM   2581  N   VAL A 320      -3.721 -12.320 -17.641  1.00 97.44           N  
ATOM   2582  CA  VAL A 320      -3.637 -11.953 -19.047  1.00 97.44           C  
ATOM   2583  C   VAL A 320      -2.244 -11.406 -19.359  1.00 97.44           C  
ATOM   2584  CB  VAL A 320      -4.715 -10.914 -19.438  1.00 97.44           C  
ATOM   2585  O   VAL A 320      -1.819 -11.391 -20.516  1.00 97.44           O  
ATOM   2586  CG1 VAL A 320      -6.105 -11.539 -19.406  1.00 97.44           C  
ATOM   2587  CG2 VAL A 320      -4.645  -9.703 -18.500  1.00 97.44           C  
ATOM   2588  N   GLU A 321      -1.551 -10.898 -18.359  1.00 97.94           N  
ATOM   2589  CA  GLU A 321      -0.163 -10.461 -18.469  1.00 97.94           C  
ATOM   2590  C   GLU A 321       0.648 -10.891 -17.250  1.00 97.94           C  
ATOM   2591  CB  GLU A 321      -0.092  -8.938 -18.641  1.00 97.94           C  
ATOM   2592  O   GLU A 321       0.150 -10.852 -16.109  1.00 97.94           O  
ATOM   2593  CG  GLU A 321      -0.932  -8.414 -19.781  1.00 97.94           C  
ATOM   2594  CD  GLU A 321      -1.163  -6.910 -19.719  1.00 97.94           C  
ATOM   2595  OE1 GLU A 321      -2.268  -6.449 -20.094  1.00 97.94           O  
ATOM   2596  OE2 GLU A 321      -0.231  -6.188 -19.297  1.00 97.94           O  
ATOM   2597  N   THR A 322       1.890 -11.320 -17.438  1.00 97.62           N  
ATOM   2598  CA  THR A 322       2.826 -11.648 -16.375  1.00 97.62           C  
ATOM   2599  C   THR A 322       4.176 -10.969 -16.609  1.00 97.62           C  
ATOM   2600  CB  THR A 322       3.025 -13.164 -16.250  1.00 97.62           C  
ATOM   2601  O   THR A 322       4.793 -11.164 -17.656  1.00 97.62           O  
ATOM   2602  CG2 THR A 322       4.004 -13.500 -15.125  1.00 97.62           C  
ATOM   2603  OG1 THR A 322       1.764 -13.789 -15.961  1.00 97.62           O  
ATOM   2604  N   TYR A 323       4.637 -10.195 -15.648  1.00 98.06           N  
ATOM   2605  CA  TYR A 323       5.918  -9.508 -15.703  1.00 98.06           C  
ATOM   2606  C   TYR A 323       6.871 -10.031 -14.641  1.00 98.06           C  
ATOM   2607  CB  TYR A 323       5.727  -8.000 -15.539  1.00 98.06           C  
ATOM   2608  O   TYR A 323       6.582  -9.945 -13.445  1.00 98.06           O  
ATOM   2609  CG  TYR A 323       4.785  -7.391 -16.547  1.00 98.06           C  
ATOM   2610  CD1 TYR A 323       5.160  -7.250 -17.875  1.00 98.06           C  
ATOM   2611  CD2 TYR A 323       3.521  -6.953 -16.172  1.00 98.06           C  
ATOM   2612  CE1 TYR A 323       4.297  -6.688 -18.812  1.00 98.06           C  
ATOM   2613  CE2 TYR A 323       2.648  -6.387 -17.094  1.00 98.06           C  
ATOM   2614  OH  TYR A 323       2.186  -5.703 -19.328  1.00 98.06           O  
ATOM   2615  CZ  TYR A 323       3.045  -6.262 -18.406  1.00 98.06           C  
ATOM   2616  N   GLN A 324       8.031 -10.500 -15.062  1.00 97.06           N  
ATOM   2617  CA  GLN A 324       9.031 -11.023 -14.133  1.00 97.06           C  
ATOM   2618  C   GLN A 324       9.844  -9.891 -13.508  1.00 97.06           C  
ATOM   2619  CB  GLN A 324       9.953 -12.016 -14.836  1.00 97.06           C  
ATOM   2620  O   GLN A 324      10.523  -9.141 -14.219  1.00 97.06           O  
ATOM   2621  CG  GLN A 324       9.227 -13.203 -15.445  1.00 97.06           C  
ATOM   2622  CD  GLN A 324       8.477 -14.023 -14.414  1.00 97.06           C  
ATOM   2623  NE2 GLN A 324       7.320 -14.555 -14.797  1.00 97.06           N  
ATOM   2624  OE1 GLN A 324       8.930 -14.180 -13.273  1.00 97.06           O  
ATOM   2625  N   VAL A 325       9.852  -9.844 -12.172  1.00 97.75           N  
ATOM   2626  CA  VAL A 325      10.539  -8.766 -11.469  1.00 97.75           C  
ATOM   2627  C   VAL A 325      11.844  -9.289 -10.867  1.00 97.75           C  
ATOM   2628  CB  VAL A 325       9.648  -8.141 -10.375  1.00 97.75           C  
ATOM   2629  O   VAL A 325      12.891  -8.656 -11.000  1.00 97.75           O  
ATOM   2630  CG1 VAL A 325      10.375  -6.996  -9.672  1.00 97.75           C  
ATOM   2631  CG2 VAL A 325       8.328  -7.656 -10.969  1.00 97.75           C  
ATOM   2632  N   HIS A 326      11.750 -10.461 -10.203  1.00 97.19           N  
ATOM   2633  CA  HIS A 326      12.875 -10.992  -9.461  1.00 97.19           C  
ATOM   2634  C   HIS A 326      13.297 -12.359  -9.992  1.00 97.19           C  
ATOM   2635  CB  HIS A 326      12.539 -11.094  -7.969  1.00 97.19           C  
ATOM   2636  O   HIS A 326      13.734 -13.227  -9.227  1.00 97.19           O  
ATOM   2637  CG  HIS A 326      12.461  -9.773  -7.281  1.00 97.19           C  
ATOM   2638  CD2 HIS A 326      13.000  -8.570  -7.598  1.00 97.19           C  
ATOM   2639  ND1 HIS A 326      11.766  -9.586  -6.105  1.00 97.19           N  
ATOM   2640  CE1 HIS A 326      11.875  -8.320  -5.734  1.00 97.19           C  
ATOM   2641  NE2 HIS A 326      12.617  -7.684  -6.621  1.00 97.19           N  
ATOM   2642  N   GLU A 327      13.148 -12.570 -11.234  1.00 94.88           N  
ATOM   2643  CA  GLU A 327      13.508 -13.867 -11.789  1.00 94.88           C  
ATOM   2644  C   GLU A 327      14.969 -14.211 -11.492  1.00 94.88           C  
ATOM   2645  CB  GLU A 327      13.266 -13.898 -13.305  1.00 94.88           C  
ATOM   2646  O   GLU A 327      15.289 -15.367 -11.203  1.00 94.88           O  
ATOM   2647  CG  GLU A 327      13.508 -15.258 -13.945  1.00 94.88           C  
ATOM   2648  CD  GLU A 327      12.602 -16.344 -13.398  1.00 94.88           C  
ATOM   2649  OE1 GLU A 327      12.969 -17.531 -13.477  1.00 94.88           O  
ATOM   2650  OE2 GLU A 327      11.508 -16.000 -12.891  1.00 94.88           O  
ATOM   2651  N   TYR A 328      15.836 -13.258 -11.492  1.00 94.31           N  
ATOM   2652  CA  TYR A 328      17.266 -13.469 -11.273  1.00 94.31           C  
ATOM   2653  C   TYR A 328      17.547 -13.875  -9.836  1.00 94.31           C  
ATOM   2654  CB  TYR A 328      18.047 -12.203 -11.625  1.00 94.31           C  
ATOM   2655  O   TYR A 328      18.641 -14.312  -9.508  1.00 94.31           O  
ATOM   2656  CG  TYR A 328      17.516 -10.953 -10.977  1.00 94.31           C  
ATOM   2657  CD1 TYR A 328      16.734 -10.055 -11.703  1.00 94.31           C  
ATOM   2658  CD2 TYR A 328      17.781 -10.664  -9.641  1.00 94.31           C  
ATOM   2659  CE1 TYR A 328      16.219  -8.898 -11.109  1.00 94.31           C  
ATOM   2660  CE2 TYR A 328      17.281  -9.516  -9.047  1.00 94.31           C  
ATOM   2661  OH  TYR A 328      16.016  -7.496  -9.195  1.00 94.31           O  
ATOM   2662  CZ  TYR A 328      16.500  -8.641  -9.781  1.00 94.31           C  
ATOM   2663  N   LEU A 329      16.547 -13.797  -8.992  1.00 95.88           N  
ATOM   2664  CA  LEU A 329      16.766 -14.148  -7.590  1.00 95.88           C  
ATOM   2665  C   LEU A 329      16.344 -15.594  -7.324  1.00 95.88           C  
ATOM   2666  CB  LEU A 329      15.969 -13.203  -6.680  1.00 95.88           C  
ATOM   2667  O   LEU A 329      16.484 -16.078  -6.203  1.00 95.88           O  
ATOM   2668  CG  LEU A 329      16.422 -11.742  -6.660  1.00 95.88           C  
ATOM   2669  CD1 LEU A 329      15.578 -10.938  -5.680  1.00 95.88           C  
ATOM   2670  CD2 LEU A 329      17.906 -11.648  -6.305  1.00 95.88           C  
ATOM   2671  N   ARG A 330      15.836 -16.281  -8.289  1.00 93.06           N  
ATOM   2672  CA  ARG A 330      15.344 -17.641  -8.102  1.00 93.06           C  
ATOM   2673  C   ARG A 330      16.438 -18.547  -7.535  1.00 93.06           C  
ATOM   2674  CB  ARG A 330      14.828 -18.219  -9.422  1.00 93.06           C  
ATOM   2675  O   ARG A 330      16.156 -19.406  -6.703  1.00 93.06           O  
ATOM   2676  CG  ARG A 330      13.914 -19.422  -9.258  1.00 93.06           C  
ATOM   2677  CD  ARG A 330      13.266 -19.828 -10.578  1.00 93.06           C  
ATOM   2678  NE  ARG A 330      12.000 -19.141 -10.789  1.00 93.06           N  
ATOM   2679  NH1 ARG A 330      10.688 -20.906 -10.125  1.00 93.06           N  
ATOM   2680  NH2 ARG A 330       9.711 -18.953 -10.797  1.00 93.06           N  
ATOM   2681  CZ  ARG A 330      10.805 -19.672 -10.570  1.00 93.06           C  
ATOM   2682  N   SER A 331      17.641 -18.312  -7.961  1.00 91.06           N  
ATOM   2683  CA  SER A 331      18.750 -19.141  -7.508  1.00 91.06           C  
ATOM   2684  C   SER A 331      19.203 -18.734  -6.109  1.00 91.06           C  
ATOM   2685  CB  SER A 331      19.922 -19.062  -8.484  1.00 91.06           C  
ATOM   2686  O   SER A 331      20.016 -19.438  -5.488  1.00 91.06           O  
ATOM   2687  OG  SER A 331      20.391 -17.719  -8.594  1.00 91.06           O  
ATOM   2688  N   LYS A 332      18.672 -17.688  -5.566  1.00 94.00           N  
ATOM   2689  CA  LYS A 332      19.109 -17.188  -4.270  1.00 94.00           C  
ATOM   2690  C   LYS A 332      18.016 -17.312  -3.219  1.00 94.00           C  
ATOM   2691  CB  LYS A 332      19.547 -15.719  -4.391  1.00 94.00           C  
ATOM   2692  O   LYS A 332      18.094 -16.703  -2.152  1.00 94.00           O  
ATOM   2693  CG  LYS A 332      20.734 -15.500  -5.324  1.00 94.00           C  
ATOM   2694  CD  LYS A 332      22.031 -16.000  -4.707  1.00 94.00           C  
ATOM   2695  CE  LYS A 332      23.234 -15.664  -5.582  1.00 94.00           C  
ATOM   2696  NZ  LYS A 332      24.500 -16.203  -5.008  1.00 94.00           N  
ATOM   2697  N   LEU A 333      17.016 -18.078  -3.518  1.00 94.00           N  
ATOM   2698  CA  LEU A 333      15.852 -18.156  -2.641  1.00 94.00           C  
ATOM   2699  C   LEU A 333      16.250 -18.688  -1.268  1.00 94.00           C  
ATOM   2700  CB  LEU A 333      14.773 -19.047  -3.260  1.00 94.00           C  
ATOM   2701  O   LEU A 333      15.734 -18.234  -0.246  1.00 94.00           O  
ATOM   2702  CG  LEU A 333      14.039 -18.469  -4.473  1.00 94.00           C  
ATOM   2703  CD1 LEU A 333      13.039 -19.484  -5.016  1.00 94.00           C  
ATOM   2704  CD2 LEU A 333      13.336 -17.172  -4.109  1.00 94.00           C  
ATOM   2705  N   CYS A 334      17.188 -19.547  -1.233  1.00 93.50           N  
ATOM   2706  CA  CYS A 334      17.625 -20.109   0.041  1.00 93.50           C  
ATOM   2707  C   CYS A 334      18.266 -19.031   0.913  1.00 93.50           C  
ATOM   2708  CB  CYS A 334      18.609 -21.250  -0.187  1.00 93.50           C  
ATOM   2709  O   CYS A 334      17.922 -18.891   2.088  1.00 93.50           O  
ATOM   2710  SG  CYS A 334      17.844 -22.750  -0.862  1.00 93.50           S  
ATOM   2711  N   SER A 335      19.156 -18.344   0.337  1.00 94.06           N  
ATOM   2712  CA  SER A 335      19.828 -17.281   1.072  1.00 94.06           C  
ATOM   2713  C   SER A 335      18.844 -16.203   1.512  1.00 94.06           C  
ATOM   2714  CB  SER A 335      20.938 -16.656   0.219  1.00 94.06           C  
ATOM   2715  O   SER A 335      18.938 -15.680   2.619  1.00 94.06           O  
ATOM   2716  OG  SER A 335      21.906 -17.625  -0.140  1.00 94.06           O  
ATOM   2717  N   LEU A 336      17.891 -15.898   0.672  1.00 94.56           N  
ATOM   2718  CA  LEU A 336      16.891 -14.883   0.971  1.00 94.56           C  
ATOM   2719  C   LEU A 336      15.984 -15.336   2.109  1.00 94.56           C  
ATOM   2720  CB  LEU A 336      16.047 -14.578  -0.274  1.00 94.56           C  
ATOM   2721  O   LEU A 336      15.508 -14.516   2.898  1.00 94.56           O  
ATOM   2722  CG  LEU A 336      16.766 -13.836  -1.405  1.00 94.56           C  
ATOM   2723  CD1 LEU A 336      15.969 -13.953  -2.701  1.00 94.56           C  
ATOM   2724  CD2 LEU A 336      16.984 -12.367  -1.035  1.00 94.56           C  
ATOM   2725  N   TYR A 337      15.766 -16.594   2.154  1.00 91.56           N  
ATOM   2726  CA  TYR A 337      14.984 -17.156   3.258  1.00 91.56           C  
ATOM   2727  C   TYR A 337      15.742 -17.031   4.574  1.00 91.56           C  
ATOM   2728  CB  TYR A 337      14.641 -18.625   2.990  1.00 91.56           C  
ATOM   2729  O   TYR A 337      15.172 -16.625   5.594  1.00 91.56           O  
ATOM   2730  CG  TYR A 337      13.820 -19.266   4.086  1.00 91.56           C  
ATOM   2731  CD1 TYR A 337      14.422 -20.062   5.051  1.00 91.56           C  
ATOM   2732  CD2 TYR A 337      12.453 -19.062   4.156  1.00 91.56           C  
ATOM   2733  CE1 TYR A 337      13.672 -20.672   6.059  1.00 91.56           C  
ATOM   2734  CE2 TYR A 337      11.688 -19.656   5.164  1.00 91.56           C  
ATOM   2735  OH  TYR A 337      11.562 -21.031   7.105  1.00 91.56           O  
ATOM   2736  CZ  TYR A 337      12.312 -20.453   6.109  1.00 91.56           C  
ATOM   2737  N   GLU A 338      16.984 -17.219   4.586  1.00 92.88           N  
ATOM   2738  CA  GLU A 338      17.828 -17.188   5.785  1.00 92.88           C  
ATOM   2739  C   GLU A 338      17.922 -15.781   6.359  1.00 92.88           C  
ATOM   2740  CB  GLU A 338      19.219 -17.734   5.484  1.00 92.88           C  
ATOM   2741  O   GLU A 338      18.016 -15.602   7.574  1.00 92.88           O  
ATOM   2742  CG  GLU A 338      19.250 -19.250   5.238  1.00 92.88           C  
ATOM   2743  CD  GLU A 338      20.609 -19.750   4.816  1.00 92.88           C  
ATOM   2744  OE1 GLU A 338      20.781 -20.984   4.676  1.00 92.88           O  
ATOM   2745  OE2 GLU A 338      21.531 -18.922   4.621  1.00 92.88           O  
ATOM   2746  N   ASN A 339      17.844 -14.883   5.473  1.00 91.88           N  
ATOM   2747  CA  ASN A 339      17.984 -13.523   5.980  1.00 91.88           C  
ATOM   2748  C   ASN A 339      16.625 -12.812   6.047  1.00 91.88           C  
ATOM   2749  CB  ASN A 339      18.953 -12.719   5.121  1.00 91.88           C  
ATOM   2750  O   ASN A 339      16.578 -11.586   6.195  1.00 91.88           O  
ATOM   2751  CG  ASN A 339      18.500 -12.594   3.680  1.00 91.88           C  
ATOM   2752  ND2 ASN A 339      19.406 -12.156   2.809  1.00 91.88           N  
ATOM   2753  OD1 ASN A 339      17.344 -12.891   3.352  1.00 91.88           O  
ATOM   2754  N   ASP A 340      15.531 -13.406   5.758  1.00 90.94           N  
ATOM   2755  CA  ASP A 340      14.148 -12.977   5.914  1.00 90.94           C  
ATOM   2756  C   ASP A 340      13.734 -12.023   4.797  1.00 90.94           C  
ATOM   2757  CB  ASP A 340      13.945 -12.305   7.277  1.00 90.94           C  
ATOM   2758  O   ASP A 340      12.633 -11.469   4.820  1.00 90.94           O  
ATOM   2759  CG  ASP A 340      14.000 -13.289   8.438  1.00 90.94           C  
ATOM   2760  OD1 ASP A 340      13.453 -14.406   8.312  1.00 90.94           O  
ATOM   2761  OD2 ASP A 340      14.594 -12.945   9.477  1.00 90.94           O  
ATOM   2762  N   CYS A 341      14.523 -11.883   3.773  1.00 93.88           N  
ATOM   2763  CA  CYS A 341      14.219 -10.953   2.691  1.00 93.88           C  
ATOM   2764  C   CYS A 341      13.102 -11.500   1.804  1.00 93.88           C  
ATOM   2765  CB  CYS A 341      15.461 -10.680   1.851  1.00 93.88           C  
ATOM   2766  O   CYS A 341      12.367 -10.727   1.184  1.00 93.88           O  
ATOM   2767  SG  CYS A 341      16.672  -9.617   2.668  1.00 93.88           S  
ATOM   2768  N   ILE A 342      12.977 -12.828   1.812  1.00 93.19           N  
ATOM   2769  CA  ILE A 342      11.977 -13.453   0.951  1.00 93.19           C  
ATOM   2770  C   ILE A 342      10.578 -13.062   1.410  1.00 93.19           C  
ATOM   2771  CB  ILE A 342      12.125 -14.992   0.944  1.00 93.19           C  
ATOM   2772  O   ILE A 342       9.602 -13.250   0.681  1.00 93.19           O  
ATOM   2773  CG1 ILE A 342      11.430 -15.594  -0.281  1.00 93.19           C  
ATOM   2774  CG2 ILE A 342      11.570 -15.594   2.240  1.00 93.19           C  
ATOM   2775  CD1 ILE A 342      11.727 -17.062  -0.508  1.00 93.19           C  
ATOM   2776  N   PHE A 343      10.469 -12.398   2.605  1.00 92.06           N  
ATOM   2777  CA  PHE A 343       9.172 -12.031   3.150  1.00 92.06           C  
ATOM   2778  C   PHE A 343       8.891 -10.547   2.941  1.00 92.06           C  
ATOM   2779  CB  PHE A 343       9.094 -12.375   4.641  1.00 92.06           C  
ATOM   2780  O   PHE A 343       7.863 -10.031   3.381  1.00 92.06           O  
ATOM   2781  CG  PHE A 343       9.328 -13.828   4.941  1.00 92.06           C  
ATOM   2782  CD1 PHE A 343       8.398 -14.797   4.578  1.00 92.06           C  
ATOM   2783  CD2 PHE A 343      10.492 -14.234   5.590  1.00 92.06           C  
ATOM   2784  CE1 PHE A 343       8.617 -16.141   4.855  1.00 92.06           C  
ATOM   2785  CE2 PHE A 343      10.719 -15.586   5.871  1.00 92.06           C  
ATOM   2786  CZ  PHE A 343       9.773 -16.531   5.504  1.00 92.06           C  
ATOM   2787  N   ASP A 344       9.812  -9.883   2.299  1.00 94.25           N  
ATOM   2788  CA  ASP A 344       9.578  -8.477   2.002  1.00 94.25           C  
ATOM   2789  C   ASP A 344       8.305  -8.281   1.183  1.00 94.25           C  
ATOM   2790  CB  ASP A 344      10.773  -7.879   1.259  1.00 94.25           C  
ATOM   2791  O   ASP A 344       8.047  -9.039   0.240  1.00 94.25           O  
ATOM   2792  CG  ASP A 344      11.969  -7.621   2.164  1.00 94.25           C  
ATOM   2793  OD1 ASP A 344      11.773  -7.395   3.377  1.00 94.25           O  
ATOM   2794  OD2 ASP A 344      13.109  -7.641   1.658  1.00 94.25           O  
ATOM   2795  N   LYS A 345       7.531  -7.285   1.499  1.00 95.56           N  
ATOM   2796  CA  LYS A 345       6.262  -7.023   0.832  1.00 95.56           C  
ATOM   2797  C   LYS A 345       6.375  -5.844  -0.127  1.00 95.56           C  
ATOM   2798  CB  LYS A 345       5.160  -6.762   1.860  1.00 95.56           C  
ATOM   2799  O   LYS A 345       6.184  -4.691   0.272  1.00 95.56           O  
ATOM   2800  CG  LYS A 345       4.863  -7.945   2.768  1.00 95.56           C  
ATOM   2801  CD  LYS A 345       3.727  -7.641   3.736  1.00 95.56           C  
ATOM   2802  CE  LYS A 345       3.449  -8.812   4.664  1.00 95.56           C  
ATOM   2803  NZ  LYS A 345       2.369  -8.500   5.645  1.00 95.56           N  
ATOM   2804  N   PHE A 346       6.570  -6.145  -1.387  1.00 97.88           N  
ATOM   2805  CA  PHE A 346       6.684  -5.109  -2.406  1.00 97.88           C  
ATOM   2806  C   PHE A 346       5.305  -4.688  -2.906  1.00 97.88           C  
ATOM   2807  CB  PHE A 346       7.539  -5.594  -3.580  1.00 97.88           C  
ATOM   2808  O   PHE A 346       4.473  -5.539  -3.230  1.00 97.88           O  
ATOM   2809  CG  PHE A 346       8.969  -5.879  -3.209  1.00 97.88           C  
ATOM   2810  CD1 PHE A 346       9.930  -4.871  -3.254  1.00 97.88           C  
ATOM   2811  CD2 PHE A 346       9.359  -7.152  -2.814  1.00 97.88           C  
ATOM   2812  CE1 PHE A 346      11.250  -5.129  -2.912  1.00 97.88           C  
ATOM   2813  CE2 PHE A 346      10.680  -7.418  -2.473  1.00 97.88           C  
ATOM   2814  CZ  PHE A 346      11.625  -6.406  -2.521  1.00 97.88           C  
ATOM   2815  N   GLU A 347       5.125  -3.416  -3.014  1.00 98.38           N  
ATOM   2816  CA  GLU A 347       3.879  -2.895  -3.566  1.00 98.38           C  
ATOM   2817  C   GLU A 347       4.012  -2.611  -5.059  1.00 98.38           C  
ATOM   2818  CB  GLU A 347       3.453  -1.623  -2.826  1.00 98.38           C  
ATOM   2819  O   GLU A 347       5.113  -2.656  -5.609  1.00 98.38           O  
ATOM   2820  CG  GLU A 347       3.104  -1.851  -1.362  1.00 98.38           C  
ATOM   2821  CD  GLU A 347       2.678  -0.582  -0.643  1.00 98.38           C  
ATOM   2822  OE1 GLU A 347       2.225  -0.667   0.521  1.00 98.38           O  
ATOM   2823  OE2 GLU A 347       2.795   0.507  -1.249  1.00 98.38           O  
ATOM   2824  N   CYS A 348       2.875  -2.439  -5.684  1.00 98.50           N  
ATOM   2825  CA  CYS A 348       2.828  -2.053  -7.090  1.00 98.50           C  
ATOM   2826  C   CYS A 348       1.787  -0.964  -7.320  1.00 98.50           C  
ATOM   2827  CB  CYS A 348       2.516  -3.266  -7.965  1.00 98.50           C  
ATOM   2828  O   CYS A 348       0.920  -0.737  -6.477  1.00 98.50           O  
ATOM   2829  SG  CYS A 348       1.014  -4.145  -7.484  1.00 98.50           S  
ATOM   2830  N   CYS A 349       1.934  -0.248  -8.500  1.00 98.12           N  
ATOM   2831  CA  CYS A 349       0.966   0.804  -8.789  1.00 98.12           C  
ATOM   2832  C   CYS A 349       0.807   0.999 -10.289  1.00 98.12           C  
ATOM   2833  CB  CYS A 349       1.393   2.119  -8.133  1.00 98.12           C  
ATOM   2834  O   CYS A 349       1.688   0.623 -11.062  1.00 98.12           O  
ATOM   2835  SG  CYS A 349       2.973   2.752  -8.742  1.00 98.12           S  
ATOM   2836  N   TRP A 350      -0.373   1.544 -10.656  1.00 98.06           N  
ATOM   2837  CA  TRP A 350      -0.715   1.916 -12.023  1.00 98.06           C  
ATOM   2838  C   TRP A 350      -0.310   3.357 -12.312  1.00 98.06           C  
ATOM   2839  CB  TRP A 350      -2.215   1.733 -12.273  1.00 98.06           C  
ATOM   2840  O   TRP A 350      -0.364   4.215 -11.430  1.00 98.06           O  
ATOM   2841  CG  TRP A 350      -2.709   0.341 -12.016  1.00 98.06           C  
ATOM   2842  CD1 TRP A 350      -3.297  -0.130 -10.875  1.00 98.06           C  
ATOM   2843  CD2 TRP A 350      -2.656  -0.762 -12.930  1.00 98.06           C  
ATOM   2844  CE2 TRP A 350      -3.229  -1.873 -12.273  1.00 98.06           C  
ATOM   2845  CE3 TRP A 350      -2.178  -0.920 -14.234  1.00 98.06           C  
ATOM   2846  NE1 TRP A 350      -3.611  -1.461 -11.023  1.00 98.06           N  
ATOM   2847  CH2 TRP A 350      -2.863  -3.254 -14.156  1.00 98.06           C  
ATOM   2848  CZ2 TRP A 350      -3.338  -3.127 -12.883  1.00 98.06           C  
ATOM   2849  CZ3 TRP A 350      -2.287  -2.168 -14.836  1.00 98.06           C  
ATOM   2850  N   ASN A 351       0.040   3.527 -13.539  1.00 97.44           N  
ATOM   2851  CA  ASN A 351       0.013   4.938 -13.914  1.00 97.44           C  
ATOM   2852  C   ASN A 351      -1.411   5.418 -14.180  1.00 97.44           C  
ATOM   2853  CB  ASN A 351       0.888   5.180 -15.148  1.00 97.44           C  
ATOM   2854  O   ASN A 351      -2.365   4.648 -14.047  1.00 97.44           O  
ATOM   2855  CG  ASN A 351       0.214   4.750 -16.438  1.00 97.44           C  
ATOM   2856  ND2 ASN A 351       0.601   5.375 -17.547  1.00 97.44           N  
ATOM   2857  OD1 ASN A 351      -0.648   3.869 -16.438  1.00 97.44           O  
ATOM   2858  N   GLY A 352      -1.558   6.621 -14.562  1.00 95.69           N  
ATOM   2859  CA  GLY A 352      -2.873   7.230 -14.672  1.00 95.69           C  
ATOM   2860  C   GLY A 352      -3.744   6.586 -15.734  1.00 95.69           C  
ATOM   2861  O   GLY A 352      -4.965   6.516 -15.586  1.00 95.69           O  
ATOM   2862  N   SER A 353      -3.166   6.074 -16.734  1.00 96.19           N  
ATOM   2863  CA  SER A 353      -3.912   5.535 -17.875  1.00 96.19           C  
ATOM   2864  C   SER A 353      -3.990   4.016 -17.812  1.00 96.19           C  
ATOM   2865  CB  SER A 353      -3.273   5.969 -19.188  1.00 96.19           C  
ATOM   2866  O   SER A 353      -4.500   3.375 -18.734  1.00 96.19           O  
ATOM   2867  OG  SER A 353      -1.938   5.500 -19.281  1.00 96.19           O  
ATOM   2868  N   ASP A 354      -3.465   3.408 -16.859  1.00 97.50           N  
ATOM   2869  CA  ASP A 354      -3.416   1.961 -16.688  1.00 97.50           C  
ATOM   2870  C   ASP A 354      -2.535   1.306 -17.750  1.00 97.50           C  
ATOM   2871  CB  ASP A 354      -4.824   1.366 -16.734  1.00 97.50           C  
ATOM   2872  O   ASP A 354      -2.643   0.102 -18.000  1.00 97.50           O  
ATOM   2873  CG  ASP A 354      -5.715   1.857 -15.602  1.00 97.50           C  
ATOM   2874  OD1 ASP A 354      -5.191   2.182 -14.516  1.00 97.50           O  
ATOM   2875  OD2 ASP A 354      -6.945   1.919 -15.805  1.00 97.50           O  
ATOM   2876  N   SER A 355      -1.670   2.045 -18.391  1.00 97.25           N  
ATOM   2877  CA  SER A 355      -0.867   1.508 -19.484  1.00 97.25           C  
ATOM   2878  C   SER A 355       0.505   1.058 -18.984  1.00 97.25           C  
ATOM   2879  CB  SER A 355      -0.704   2.551 -20.594  1.00 97.25           C  
ATOM   2880  O   SER A 355       1.213   0.332 -19.688  1.00 97.25           O  
ATOM   2881  OG  SER A 355       0.024   3.674 -20.125  1.00 97.25           O  
ATOM   2882  N   VAL A 356       0.943   1.527 -17.844  1.00 97.88           N  
ATOM   2883  CA  VAL A 356       2.236   1.156 -17.281  1.00 97.88           C  
ATOM   2884  C   VAL A 356       2.057   0.706 -15.836  1.00 97.88           C  
ATOM   2885  CB  VAL A 356       3.244   2.324 -17.359  1.00 97.88           C  
ATOM   2886  O   VAL A 356       1.294   1.312 -15.078  1.00 97.88           O  
ATOM   2887  CG1 VAL A 356       4.602   1.901 -16.797  1.00 97.88           C  
ATOM   2888  CG2 VAL A 356       3.381   2.818 -18.797  1.00 97.88           C  
ATOM   2889  N   VAL A 357       2.801  -0.329 -15.500  1.00 98.06           N  
ATOM   2890  CA  VAL A 357       2.836  -0.825 -14.133  1.00 98.06           C  
ATOM   2891  C   VAL A 357       4.223  -0.593 -13.531  1.00 98.06           C  
ATOM   2892  CB  VAL A 357       2.469  -2.324 -14.062  1.00 98.06           C  
ATOM   2893  O   VAL A 357       5.234  -0.763 -14.219  1.00 98.06           O  
ATOM   2894  CG1 VAL A 357       2.670  -2.861 -12.641  1.00 98.06           C  
ATOM   2895  CG2 VAL A 357       1.029  -2.543 -14.516  1.00 98.06           C  
ATOM   2896  N   MET A 358       4.230  -0.221 -12.242  1.00 98.62           N  
ATOM   2897  CA  MET A 358       5.504   0.026 -11.570  1.00 98.62           C  
ATOM   2898  C   MET A 358       5.570  -0.715 -10.242  1.00 98.62           C  
ATOM   2899  CB  MET A 358       5.711   1.525 -11.352  1.00 98.62           C  
ATOM   2900  O   MET A 358       4.559  -0.871  -9.562  1.00 98.62           O  
ATOM   2901  CG  MET A 358       7.023   1.866 -10.664  1.00 98.62           C  
ATOM   2902  SD  MET A 358       7.293   3.676 -10.516  1.00 98.62           S  
ATOM   2903  CE  MET A 358       6.008   4.094  -9.305  1.00 98.62           C  
ATOM   2904  N   THR A 359       6.746  -1.188  -9.859  1.00 98.75           N  
ATOM   2905  CA  THR A 359       6.988  -1.844  -8.578  1.00 98.75           C  
ATOM   2906  C   THR A 359       8.438  -1.667  -8.148  1.00 98.75           C  
ATOM   2907  CB  THR A 359       6.648  -3.344  -8.648  1.00 98.75           C  
ATOM   2908  O   THR A 359       9.297  -1.309  -8.961  1.00 98.75           O  
ATOM   2909  CG2 THR A 359       7.586  -4.078  -9.602  1.00 98.75           C  
ATOM   2910  OG1 THR A 359       6.773  -3.916  -7.340  1.00 98.75           O  
ATOM   2911  N   GLY A 360       8.656  -1.872  -6.859  1.00 98.50           N  
ATOM   2912  CA  GLY A 360      10.008  -1.745  -6.332  1.00 98.50           C  
ATOM   2913  C   GLY A 360      10.758  -3.064  -6.281  1.00 98.50           C  
ATOM   2914  O   GLY A 360      10.180  -4.121  -6.551  1.00 98.50           O  
ATOM   2915  N   SER A 361      12.047  -2.949  -5.930  1.00 98.19           N  
ATOM   2916  CA  SER A 361      12.953  -4.082  -5.801  1.00 98.19           C  
ATOM   2917  C   SER A 361      14.125  -3.748  -4.887  1.00 98.19           C  
ATOM   2918  CB  SER A 361      13.469  -4.520  -7.172  1.00 98.19           C  
ATOM   2919  O   SER A 361      14.086  -2.762  -4.148  1.00 98.19           O  
ATOM   2920  OG  SER A 361      14.164  -5.750  -7.078  1.00 98.19           O  
ATOM   2921  N   TYR A 362      15.086  -4.656  -4.836  1.00 97.56           N  
ATOM   2922  CA  TYR A 362      16.297  -4.453  -4.035  1.00 97.56           C  
ATOM   2923  C   TYR A 362      17.281  -3.537  -4.754  1.00 97.56           C  
ATOM   2924  CB  TYR A 362      16.953  -5.793  -3.721  1.00 97.56           C  
ATOM   2925  O   TYR A 362      17.125  -3.273  -5.949  1.00 97.56           O  
ATOM   2926  CG  TYR A 362      16.094  -6.723  -2.898  1.00 97.56           C  
ATOM   2927  CD1 TYR A 362      15.852  -6.465  -1.553  1.00 97.56           C  
ATOM   2928  CD2 TYR A 362      15.539  -7.863  -3.465  1.00 97.56           C  
ATOM   2929  CE1 TYR A 362      15.062  -7.316  -0.790  1.00 97.56           C  
ATOM   2930  CE2 TYR A 362      14.742  -8.727  -2.711  1.00 97.56           C  
ATOM   2931  OH  TYR A 362      13.727  -9.289  -0.628  1.00 97.56           O  
ATOM   2932  CZ  TYR A 362      14.516  -8.445  -1.378  1.00 97.56           C  
ATOM   2933  N   ASN A 363      18.234  -3.008  -3.996  1.00 96.19           N  
ATOM   2934  CA  ASN A 363      19.266  -2.094  -4.473  1.00 96.19           C  
ATOM   2935  C   ASN A 363      18.672  -0.753  -4.898  1.00 96.19           C  
ATOM   2936  CB  ASN A 363      20.047  -2.721  -5.629  1.00 96.19           C  
ATOM   2937  O   ASN A 363      19.172  -0.118  -5.832  1.00 96.19           O  
ATOM   2938  CG  ASN A 363      21.516  -2.367  -5.598  1.00 96.19           C  
ATOM   2939  ND2 ASN A 363      22.016  -1.759  -6.672  1.00 96.19           N  
ATOM   2940  OD1 ASN A 363      22.219  -2.641  -4.617  1.00 96.19           O  
ATOM   2941  N   ASN A 364      17.516  -0.469  -4.289  1.00 96.75           N  
ATOM   2942  CA  ASN A 364      16.766   0.754  -4.578  1.00 96.75           C  
ATOM   2943  C   ASN A 364      16.359   0.832  -6.047  1.00 96.75           C  
ATOM   2944  CB  ASN A 364      17.594   1.985  -4.188  1.00 96.75           C  
ATOM   2945  O   ASN A 364      16.344   1.916  -6.633  1.00 96.75           O  
ATOM   2946  CG  ASN A 364      17.656   2.188  -2.688  1.00 96.75           C  
ATOM   2947  ND2 ASN A 364      18.547   3.078  -2.250  1.00 96.75           N  
ATOM   2948  OD1 ASN A 364      16.922   1.546  -1.926  1.00 96.75           O  
ATOM   2949  N   PHE A 365      16.141  -0.322  -6.582  1.00 97.56           N  
ATOM   2950  CA  PHE A 365      15.633  -0.380  -7.945  1.00 97.56           C  
ATOM   2951  C   PHE A 365      14.117  -0.284  -7.957  1.00 97.56           C  
ATOM   2952  CB  PHE A 365      16.078  -1.672  -8.633  1.00 97.56           C  
ATOM   2953  O   PHE A 365      13.445  -0.768  -7.039  1.00 97.56           O  
ATOM   2954  CG  PHE A 365      17.562  -1.714  -8.945  1.00 97.56           C  
ATOM   2955  CD1 PHE A 365      18.312  -0.548  -8.953  1.00 97.56           C  
ATOM   2956  CD2 PHE A 365      18.188  -2.920  -9.227  1.00 97.56           C  
ATOM   2957  CE1 PHE A 365      19.672  -0.584  -9.242  1.00 97.56           C  
ATOM   2958  CE2 PHE A 365      19.547  -2.965  -9.508  1.00 97.56           C  
ATOM   2959  CZ  PHE A 365      20.297  -1.795  -9.516  1.00 97.56           C  
ATOM   2960  N   PHE A 366      13.641   0.315  -8.930  1.00 98.06           N  
ATOM   2961  CA  PHE A 366      12.219   0.202  -9.266  1.00 98.06           C  
ATOM   2962  C   PHE A 366      12.031  -0.060 -10.750  1.00 98.06           C  
ATOM   2963  CB  PHE A 366      11.469   1.473  -8.852  1.00 98.06           C  
ATOM   2964  O   PHE A 366      12.797   0.435 -11.578  1.00 98.06           O  
ATOM   2965  CG  PHE A 366      12.000   2.727  -9.492  1.00 98.06           C  
ATOM   2966  CD1 PHE A 366      13.117   3.371  -8.977  1.00 98.06           C  
ATOM   2967  CD2 PHE A 366      11.383   3.258 -10.617  1.00 98.06           C  
ATOM   2968  CE1 PHE A 366      13.609   4.531  -9.570  1.00 98.06           C  
ATOM   2969  CE2 PHE A 366      11.875   4.418 -11.219  1.00 98.06           C  
ATOM   2970  CZ  PHE A 366      12.984   5.051 -10.688  1.00 98.06           C  
ATOM   2971  N   ARG A 367      11.055  -0.816 -11.016  1.00 98.31           N  
ATOM   2972  CA  ARG A 367      10.859  -1.317 -12.375  1.00 98.31           C  
ATOM   2973  C   ARG A 367       9.500  -0.884 -12.922  1.00 98.31           C  
ATOM   2974  CB  ARG A 367      10.969  -2.844 -12.406  1.00 98.31           C  
ATOM   2975  O   ARG A 367       8.516  -0.831 -12.188  1.00 98.31           O  
ATOM   2976  CG  ARG A 367      12.312  -3.369 -11.930  1.00 98.31           C  
ATOM   2977  CD  ARG A 367      12.484  -4.852 -12.234  1.00 98.31           C  
ATOM   2978  NE  ARG A 367      12.648  -5.090 -13.664  1.00 98.31           N  
ATOM   2979  NH1 ARG A 367      12.773  -7.391 -13.477  1.00 98.31           N  
ATOM   2980  NH2 ARG A 367      12.922  -6.395 -15.539  1.00 98.31           N  
ATOM   2981  CZ  ARG A 367      12.781  -6.293 -14.227  1.00 98.31           C  
ATOM   2982  N   MET A 368       9.516  -0.658 -14.219  1.00 98.12           N  
ATOM   2983  CA  MET A 368       8.297  -0.283 -14.938  1.00 98.12           C  
ATOM   2984  C   MET A 368       8.086  -1.173 -16.156  1.00 98.12           C  
ATOM   2985  CB  MET A 368       8.352   1.185 -15.367  1.00 98.12           C  
ATOM   2986  O   MET A 368       9.047  -1.501 -16.859  1.00 98.12           O  
ATOM   2987  CG  MET A 368       8.422   2.160 -14.203  1.00 98.12           C  
ATOM   2988  SD  MET A 368       8.688   3.893 -14.750  1.00 98.12           S  
ATOM   2989  CE  MET A 368      10.477   4.043 -14.500  1.00 98.12           C  
ATOM   2990  N   PHE A 369       6.828  -1.499 -16.359  1.00 98.06           N  
ATOM   2991  CA  PHE A 369       6.449  -2.359 -17.484  1.00 98.06           C  
ATOM   2992  C   PHE A 369       5.348  -1.714 -18.312  1.00 98.06           C  
ATOM   2993  CB  PHE A 369       5.988  -3.729 -16.969  1.00 98.06           C  
ATOM   2994  O   PHE A 369       4.270  -1.408 -17.797  1.00 98.06           O  
ATOM   2995  CG  PHE A 369       6.977  -4.398 -16.047  1.00 98.06           C  
ATOM   2996  CD1 PHE A 369       7.953  -5.242 -16.562  1.00 98.06           C  
ATOM   2997  CD2 PHE A 369       6.922  -4.188 -14.680  1.00 98.06           C  
ATOM   2998  CE1 PHE A 369       8.867  -5.863 -15.719  1.00 98.06           C  
ATOM   2999  CE2 PHE A 369       7.836  -4.805 -13.828  1.00 98.06           C  
ATOM   3000  CZ  PHE A 369       8.805  -5.645 -14.352  1.00 98.06           C  
ATOM   3001  N   ASP A 370       5.672  -1.509 -19.562  1.00 97.38           N  
ATOM   3002  CA  ASP A 370       4.668  -0.997 -20.484  1.00 97.38           C  
ATOM   3003  C   ASP A 370       3.777  -2.123 -21.016  1.00 97.38           C  
ATOM   3004  CB  ASP A 370       5.336  -0.271 -21.656  1.00 97.38           C  
ATOM   3005  O   ASP A 370       4.262  -3.062 -21.641  1.00 97.38           O  
ATOM   3006  CG  ASP A 370       4.340   0.416 -22.578  1.00 97.38           C  
ATOM   3007  OD1 ASP A 370       3.484  -0.272 -23.172  1.00 97.38           O  
ATOM   3008  OD2 ASP A 370       4.418   1.657 -22.719  1.00 97.38           O  
ATOM   3009  N   ARG A 371       2.525  -2.002 -20.828  1.00 97.12           N  
ATOM   3010  CA  ARG A 371       1.600  -3.092 -21.125  1.00 97.12           C  
ATOM   3011  C   ARG A 371       1.359  -3.213 -22.625  1.00 97.12           C  
ATOM   3012  CB  ARG A 371       0.270  -2.881 -20.406  1.00 97.12           C  
ATOM   3013  O   ARG A 371       0.996  -4.285 -23.125  1.00 97.12           O  
ATOM   3014  CG  ARG A 371       0.380  -2.951 -18.891  1.00 97.12           C  
ATOM   3015  CD  ARG A 371      -0.974  -2.766 -18.219  1.00 97.12           C  
ATOM   3016  NE  ARG A 371      -1.892  -3.854 -18.547  1.00 97.12           N  
ATOM   3017  NH1 ARG A 371      -3.811  -2.631 -18.141  1.00 97.12           N  
ATOM   3018  NH2 ARG A 371      -3.957  -4.816 -18.812  1.00 97.12           N  
ATOM   3019  CZ  ARG A 371      -3.219  -3.764 -18.500  1.00 97.12           C  
ATOM   3020  N   ASN A 372       1.531  -2.186 -23.344  1.00 94.69           N  
ATOM   3021  CA  ASN A 372       1.297  -2.195 -24.781  1.00 94.69           C  
ATOM   3022  C   ASN A 372       2.510  -2.719 -25.547  1.00 94.69           C  
ATOM   3023  CB  ASN A 372       0.925  -0.794 -25.266  1.00 94.69           C  
ATOM   3024  O   ASN A 372       2.387  -3.629 -26.359  1.00 94.69           O  
ATOM   3025  CG  ASN A 372      -0.396  -0.309 -24.703  1.00 94.69           C  
ATOM   3026  ND2 ASN A 372      -0.469   0.979 -24.391  1.00 94.69           N  
ATOM   3027  OD1 ASN A 372      -1.342  -1.085 -24.547  1.00 94.69           O  
ATOM   3028  N   THR A 373       3.664  -2.242 -25.188  1.00 93.25           N  
ATOM   3029  CA  THR A 373       4.871  -2.605 -25.922  1.00 93.25           C  
ATOM   3030  C   THR A 373       5.559  -3.805 -25.266  1.00 93.25           C  
ATOM   3031  CB  THR A 373       5.859  -1.425 -26.000  1.00 93.25           C  
ATOM   3032  O   THR A 373       6.430  -4.434 -25.875  1.00 93.25           O  
ATOM   3033  CG2 THR A 373       5.207  -0.205 -26.641  1.00 93.25           C  
ATOM   3034  OG1 THR A 373       6.281  -1.082 -24.672  1.00 93.25           O  
ATOM   3035  N   LYS A 374       5.246  -4.129 -24.031  1.00 91.44           N  
ATOM   3036  CA  LYS A 374       5.824  -5.203 -23.219  1.00 91.44           C  
ATOM   3037  C   LYS A 374       7.297  -4.930 -22.922  1.00 91.44           C  
ATOM   3038  CB  LYS A 374       5.680  -6.547 -23.938  1.00 91.44           C  
ATOM   3039  O   LYS A 374       8.047  -5.852 -22.594  1.00 91.44           O  
ATOM   3040  CG  LYS A 374       4.238  -6.953 -24.203  1.00 91.44           C  
ATOM   3041  CD  LYS A 374       3.498  -7.262 -22.906  1.00 91.44           C  
ATOM   3042  CE  LYS A 374       2.102  -7.805 -23.172  1.00 91.44           C  
ATOM   3043  NZ  LYS A 374       1.338  -8.016 -21.906  1.00 91.44           N  
ATOM   3044  N   ARG A 375       7.648  -3.693 -23.047  1.00 93.62           N  
ATOM   3045  CA  ARG A 375       8.992  -3.289 -22.656  1.00 93.62           C  
ATOM   3046  C   ARG A 375       9.055  -2.945 -21.172  1.00 93.62           C  
ATOM   3047  CB  ARG A 375       9.461  -2.094 -23.500  1.00 93.62           C  
ATOM   3048  O   ARG A 375       8.070  -2.473 -20.609  1.00 93.62           O  
ATOM   3049  CG  ARG A 375       9.641  -2.404 -24.969  1.00 93.62           C  
ATOM   3050  CD  ARG A 375      10.125  -1.192 -25.750  1.00 93.62           C  
ATOM   3051  NE  ARG A 375      10.312  -1.497 -27.172  1.00 93.62           N  
ATOM   3052  NH1 ARG A 375      11.062   0.613 -27.734  1.00 93.62           N  
ATOM   3053  NH2 ARG A 375      10.883  -1.017 -29.344  1.00 93.62           N  
ATOM   3054  CZ  ARG A 375      10.750  -0.633 -28.078  1.00 93.62           C  
ATOM   3055  N   ASP A 376      10.195  -3.254 -20.641  1.00 95.25           N  
ATOM   3056  CA  ASP A 376      10.383  -2.918 -19.234  1.00 95.25           C  
ATOM   3057  C   ASP A 376      11.672  -2.113 -19.031  1.00 95.25           C  
ATOM   3058  CB  ASP A 376      10.422  -4.188 -18.375  1.00 95.25           C  
ATOM   3059  O   ASP A 376      12.570  -2.160 -19.859  1.00 95.25           O  
ATOM   3060  CG  ASP A 376      11.617  -5.074 -18.688  1.00 95.25           C  
ATOM   3061  OD1 ASP A 376      12.664  -4.934 -18.016  1.00 95.25           O  
ATOM   3062  OD2 ASP A 376      11.508  -5.918 -19.594  1.00 95.25           O  
ATOM   3063  N   ILE A 377      11.703  -1.358 -18.000  1.00 96.00           N  
ATOM   3064  CA  ILE A 377      12.883  -0.578 -17.641  1.00 96.00           C  
ATOM   3065  C   ILE A 377      13.117  -0.673 -16.141  1.00 96.00           C  
ATOM   3066  CB  ILE A 377      12.734   0.899 -18.062  1.00 96.00           C  
ATOM   3067  O   ILE A 377      12.164  -0.687 -15.352  1.00 96.00           O  
ATOM   3068  CG1 ILE A 377      14.055   1.651 -17.844  1.00 96.00           C  
ATOM   3069  CG2 ILE A 377      11.586   1.571 -17.312  1.00 96.00           C  
ATOM   3070  CD1 ILE A 377      14.094   3.027 -18.500  1.00 96.00           C  
ATOM   3071  N   THR A 378      14.367  -0.781 -15.742  1.00 97.00           N  
ATOM   3072  CA  THR A 378      14.797  -0.755 -14.352  1.00 97.00           C  
ATOM   3073  C   THR A 378      15.617   0.500 -14.062  1.00 97.00           C  
ATOM   3074  CB  THR A 378      15.625  -2.004 -14.000  1.00 97.00           C  
ATOM   3075  O   THR A 378      16.578   0.792 -14.766  1.00 97.00           O  
ATOM   3076  CG2 THR A 378      15.953  -2.045 -12.508  1.00 97.00           C  
ATOM   3077  OG1 THR A 378      14.883  -3.178 -14.344  1.00 97.00           O  
ATOM   3078  N   LEU A 379      15.211   1.192 -13.078  1.00 96.25           N  
ATOM   3079  CA  LEU A 379      15.898   2.408 -12.664  1.00 96.25           C  
ATOM   3080  C   LEU A 379      16.297   2.336 -11.195  1.00 96.25           C  
ATOM   3081  CB  LEU A 379      15.023   3.637 -12.906  1.00 96.25           C  
ATOM   3082  O   LEU A 379      15.812   1.480 -10.453  1.00 96.25           O  
ATOM   3083  CG  LEU A 379      14.555   3.863 -14.344  1.00 96.25           C  
ATOM   3084  CD1 LEU A 379      13.523   4.984 -14.398  1.00 96.25           C  
ATOM   3085  CD2 LEU A 379      15.742   4.184 -15.250  1.00 96.25           C  
ATOM   3086  N   GLU A 380      17.219   3.275 -10.812  1.00 95.88           N  
ATOM   3087  CA  GLU A 380      17.734   3.277  -9.453  1.00 95.88           C  
ATOM   3088  C   GLU A 380      17.500   4.621  -8.773  1.00 95.88           C  
ATOM   3089  CB  GLU A 380      19.234   2.941  -9.438  1.00 95.88           C  
ATOM   3090  O   GLU A 380      17.766   5.676  -9.352  1.00 95.88           O  
ATOM   3091  CG  GLU A 380      19.828   2.834  -8.039  1.00 95.88           C  
ATOM   3092  CD  GLU A 380      21.312   2.535  -8.047  1.00 95.88           C  
ATOM   3093  OE1 GLU A 380      21.953   2.650  -6.977  1.00 95.88           O  
ATOM   3094  OE2 GLU A 380      21.844   2.186  -9.125  1.00 95.88           O  
ATOM   3095  N   ALA A 381      16.953   4.539  -7.582  1.00 94.94           N  
ATOM   3096  CA  ALA A 381      16.844   5.742  -6.762  1.00 94.94           C  
ATOM   3097  C   ALA A 381      18.109   5.953  -5.922  1.00 94.94           C  
ATOM   3098  CB  ALA A 381      15.617   5.660  -5.863  1.00 94.94           C  
ATOM   3099  O   ALA A 381      18.312   5.262  -4.926  1.00 94.94           O  
ATOM   3100  N   SER A 382      18.906   6.898  -6.328  1.00 88.12           N  
ATOM   3101  CA  SER A 382      20.156   7.203  -5.629  1.00 88.12           C  
ATOM   3102  C   SER A 382      20.469   8.695  -5.695  1.00 88.12           C  
ATOM   3103  CB  SER A 382      21.312   6.398  -6.211  1.00 88.12           C  
ATOM   3104  O   SER A 382      20.078   9.375  -6.648  1.00 88.12           O  
ATOM   3105  OG  SER A 382      21.719   6.934  -7.465  1.00 88.12           O  
ATOM   3106  N   ARG A 383      21.047   9.078  -4.672  1.00 80.50           N  
ATOM   3107  CA  ARG A 383      21.438  10.484  -4.617  1.00 80.50           C  
ATOM   3108  C   ARG A 383      22.672  10.750  -5.473  1.00 80.50           C  
ATOM   3109  CB  ARG A 383      21.703  10.914  -3.172  1.00 80.50           C  
ATOM   3110  O   ARG A 383      22.953  11.891  -5.844  1.00 80.50           O  
ATOM   3111  CG  ARG A 383      20.438  11.156  -2.359  1.00 80.50           C  
ATOM   3112  CD  ARG A 383      20.766  11.703  -0.974  1.00 80.50           C  
ATOM   3113  NE  ARG A 383      19.547  11.859  -0.168  1.00 80.50           N  
ATOM   3114  NH1 ARG A 383      19.828  14.133   0.171  1.00 80.50           N  
ATOM   3115  NH2 ARG A 383      18.031  13.047   1.074  1.00 80.50           N  
ATOM   3116  CZ  ARG A 383      19.141  13.016   0.357  1.00 80.50           C  
ATOM   3117  N   GLU A 384      23.250   9.656  -5.781  1.00 71.12           N  
ATOM   3118  CA  GLU A 384      24.484   9.867  -6.535  1.00 71.12           C  
ATOM   3119  C   GLU A 384      24.203  10.516  -7.883  1.00 71.12           C  
ATOM   3120  CB  GLU A 384      25.219   8.539  -6.734  1.00 71.12           C  
ATOM   3121  O   GLU A 384      23.359  10.055  -8.641  1.00 71.12           O  
ATOM   3122  CG  GLU A 384      25.797   7.957  -5.453  1.00 71.12           C  
ATOM   3123  CD  GLU A 384      26.625   6.707  -5.684  1.00 71.12           C  
ATOM   3124  OE1 GLU A 384      27.219   6.176  -4.711  1.00 71.12           O  
ATOM   3125  OE2 GLU A 384      26.703   6.258  -6.848  1.00 71.12           O  
ATOM   3126  N   ASN A 385      24.719  11.719  -8.125  1.00 61.97           N  
ATOM   3127  CA  ASN A 385      24.703  12.477  -9.375  1.00 61.97           C  
ATOM   3128  C   ASN A 385      23.328  13.078  -9.641  1.00 61.97           C  
ATOM   3129  CB  ASN A 385      25.141  11.602 -10.547  1.00 61.97           C  
ATOM   3130  O   ASN A 385      22.969  13.328 -10.789  1.00 61.97           O  
ATOM   3131  CG  ASN A 385      26.609  11.258 -10.508  1.00 61.97           C  
ATOM   3132  ND2 ASN A 385      27.000  10.188 -11.195  1.00 61.97           N  
ATOM   3133  OD1 ASN A 385      27.406  11.953  -9.867  1.00 61.97           O  
ATOM   3134  N   ASN A 386      22.469  12.977  -8.602  1.00 65.94           N  
ATOM   3135  CA  ASN A 386      21.109  13.383  -8.969  1.00 65.94           C  
ATOM   3136  C   ASN A 386      20.906  14.891  -8.797  1.00 65.94           C  
ATOM   3137  CB  ASN A 386      20.078  12.617  -8.156  1.00 65.94           C  
ATOM   3138  O   ASN A 386      20.625  15.359  -7.695  1.00 65.94           O  
ATOM   3139  CG  ASN A 386      19.922  11.172  -8.602  1.00 65.94           C  
ATOM   3140  ND2 ASN A 386      19.438  10.320  -7.711  1.00 65.94           N  
ATOM   3141  OD1 ASN A 386      20.234  10.836  -9.750  1.00 65.94           O  
ATOM   3142  N   LYS A 387      21.500  15.594  -9.758  1.00 76.12           N  
ATOM   3143  CA  LYS A 387      21.047  16.969  -9.977  1.00 76.12           C  
ATOM   3144  C   LYS A 387      19.656  17.000 -10.602  1.00 76.12           C  
ATOM   3145  CB  LYS A 387      22.031  17.719 -10.867  1.00 76.12           C  
ATOM   3146  O   LYS A 387      19.266  16.078 -11.312  1.00 76.12           O  
ATOM   3147  CG  LYS A 387      23.422  17.891 -10.258  1.00 76.12           C  
ATOM   3148  CD  LYS A 387      24.344  18.703 -11.164  1.00 76.12           C  
ATOM   3149  CE  LYS A 387      25.734  18.828 -10.570  1.00 76.12           C  
ATOM   3150  NZ  LYS A 387      26.656  19.578 -11.477  1.00 76.12           N  
ATOM   3151  N   PRO A 388      19.062  17.984 -10.125  1.00 78.50           N  
ATOM   3152  CA  PRO A 388      17.719  18.078 -10.719  1.00 78.50           C  
ATOM   3153  C   PRO A 388      17.750  18.031 -12.242  1.00 78.50           C  
ATOM   3154  CB  PRO A 388      17.219  19.438 -10.219  1.00 78.50           C  
ATOM   3155  O   PRO A 388      18.656  18.594 -12.867  1.00 78.50           O  
ATOM   3156  CG  PRO A 388      17.984  19.688  -8.969  1.00 78.50           C  
ATOM   3157  CD  PRO A 388      19.344  19.047  -9.102  1.00 78.50           C  
ATOM   3158  N   ARG A 389      16.938  17.156 -12.805  1.00 82.25           N  
ATOM   3159  CA  ARG A 389      16.688  17.062 -14.242  1.00 82.25           C  
ATOM   3160  C   ARG A 389      17.672  16.109 -14.906  1.00 82.25           C  
ATOM   3161  CB  ARG A 389      16.766  18.438 -14.898  1.00 82.25           C  
ATOM   3162  O   ARG A 389      17.672  15.969 -16.125  1.00 82.25           O  
ATOM   3163  CG  ARG A 389      15.711  19.422 -14.398  1.00 82.25           C  
ATOM   3164  CD  ARG A 389      15.797  20.750 -15.133  1.00 82.25           C  
ATOM   3165  NE  ARG A 389      14.828  21.719 -14.609  1.00 82.25           N  
ATOM   3166  NH1 ARG A 389      15.523  23.453 -15.961  1.00 82.25           N  
ATOM   3167  NH2 ARG A 389      13.812  23.766 -14.469  1.00 82.25           N  
ATOM   3168  CZ  ARG A 389      14.727  22.984 -15.016  1.00 82.25           C  
ATOM   3169  N   THR A 390      18.406  15.508 -14.117  1.00 87.19           N  
ATOM   3170  CA  THR A 390      19.281  14.484 -14.688  1.00 87.19           C  
ATOM   3171  C   THR A 390      18.469  13.250 -15.078  1.00 87.19           C  
ATOM   3172  CB  THR A 390      20.391  14.078 -13.703  1.00 87.19           C  
ATOM   3173  O   THR A 390      17.672  12.750 -14.289  1.00 87.19           O  
ATOM   3174  CG2 THR A 390      21.344  13.062 -14.328  1.00 87.19           C  
ATOM   3175  OG1 THR A 390      21.141  15.250 -13.328  1.00 87.19           O  
ATOM   3176  N   VAL A 391      18.750  12.859 -16.312  1.00 91.44           N  
ATOM   3177  CA  VAL A 391      18.031  11.695 -16.828  1.00 91.44           C  
ATOM   3178  C   VAL A 391      18.594  10.422 -16.188  1.00 91.44           C  
ATOM   3179  CB  VAL A 391      18.125  11.602 -18.359  1.00 91.44           C  
ATOM   3180  O   VAL A 391      19.812  10.258 -16.078  1.00 91.44           O  
ATOM   3181  CG1 VAL A 391      17.469  10.320 -18.875  1.00 91.44           C  
ATOM   3182  CG2 VAL A 391      17.484  12.828 -19.016  1.00 91.44           C  
ATOM   3183  N   LEU A 392      17.703   9.617 -15.742  1.00 92.56           N  
ATOM   3184  CA  LEU A 392      18.109   8.359 -15.133  1.00 92.56           C  
ATOM   3185  C   LEU A 392      18.547   7.348 -16.188  1.00 92.56           C  
ATOM   3186  CB  LEU A 392      16.969   7.777 -14.281  1.00 92.56           C  
ATOM   3187  O   LEU A 392      17.891   7.234 -17.234  1.00 92.56           O  
ATOM   3188  CG  LEU A 392      16.484   8.641 -13.125  1.00 92.56           C  
ATOM   3189  CD1 LEU A 392      15.336   7.949 -12.398  1.00 92.56           C  
ATOM   3190  CD2 LEU A 392      17.625   8.938 -12.156  1.00 92.56           C  
ATOM   3191  N   LYS A 393      19.547   6.648 -15.828  1.00 90.81           N  
ATOM   3192  CA  LYS A 393      20.031   5.598 -16.734  1.00 90.81           C  
ATOM   3193  C   LYS A 393      19.453   4.238 -16.344  1.00 90.81           C  
ATOM   3194  CB  LYS A 393      21.562   5.539 -16.719  1.00 90.81           C  
ATOM   3195  O   LYS A 393      19.469   3.869 -15.164  1.00 90.81           O  
ATOM   3196  CG  LYS A 393      22.219   6.801 -17.250  1.00 90.81           C  
ATOM   3197  CD  LYS A 393      23.750   6.676 -17.250  1.00 90.81           C  
ATOM   3198  CE  LYS A 393      24.406   7.957 -17.719  1.00 90.81           C  
ATOM   3199  NZ  LYS A 393      25.906   7.867 -17.641  1.00 90.81           N  
ATOM   3200  N   PRO A 394      19.047   3.521 -17.344  1.00 93.38           N  
ATOM   3201  CA  PRO A 394      18.531   2.184 -17.047  1.00 93.38           C  
ATOM   3202  C   PRO A 394      19.594   1.252 -16.469  1.00 93.38           C  
ATOM   3203  CB  PRO A 394      18.047   1.682 -18.406  1.00 93.38           C  
ATOM   3204  O   PRO A 394      20.766   1.360 -16.812  1.00 93.38           O  
ATOM   3205  CG  PRO A 394      17.797   2.922 -19.203  1.00 93.38           C  
ATOM   3206  CD  PRO A 394      18.781   3.973 -18.781  1.00 93.38           C  
ATOM   3207  N   ARG A 395      19.141   0.354 -15.570  1.00 93.19           N  
ATOM   3208  CA  ARG A 395      19.969  -0.670 -14.953  1.00 93.19           C  
ATOM   3209  C   ARG A 395      19.531  -2.066 -15.375  1.00 93.19           C  
ATOM   3210  CB  ARG A 395      19.938  -0.551 -13.430  1.00 93.19           C  
ATOM   3211  O   ARG A 395      18.406  -2.256 -15.836  1.00 93.19           O  
ATOM   3212  CG  ARG A 395      20.344   0.816 -12.906  1.00 93.19           C  
ATOM   3213  CD  ARG A 395      21.844   1.055 -13.062  1.00 93.19           C  
ATOM   3214  NE  ARG A 395      22.266   2.301 -12.430  1.00 93.19           N  
ATOM   3215  NH1 ARG A 395      24.500   2.066 -12.961  1.00 93.19           N  
ATOM   3216  NH2 ARG A 395      23.781   3.902 -11.789  1.00 93.19           N  
ATOM   3217  CZ  ARG A 395      23.516   2.754 -12.398  1.00 93.19           C  
ATOM   3218  N   LYS A 396      20.484  -2.992 -15.258  1.00 92.31           N  
ATOM   3219  CA  LYS A 396      20.188  -4.391 -15.539  1.00 92.31           C  
ATOM   3220  C   LYS A 396      20.922  -5.320 -14.570  1.00 92.31           C  
ATOM   3221  CB  LYS A 396      20.562  -4.742 -16.984  1.00 92.31           C  
ATOM   3222  O   LYS A 396      22.094  -5.105 -14.266  1.00 92.31           O  
ATOM   3223  CG  LYS A 396      20.047  -6.098 -17.438  1.00 92.31           C  
ATOM   3224  CD  LYS A 396      20.344  -6.344 -18.906  1.00 92.31           C  
ATOM   3225  CE  LYS A 396      19.859  -7.711 -19.359  1.00 92.31           C  
ATOM   3226  NZ  LYS A 396      20.172  -7.965 -20.797  1.00 92.31           N  
ATOM   3227  N   VAL A 397      20.141  -6.273 -14.086  1.00 92.06           N  
ATOM   3228  CA  VAL A 397      20.750  -7.277 -13.211  1.00 92.06           C  
ATOM   3229  C   VAL A 397      21.062  -8.539 -14.016  1.00 92.06           C  
ATOM   3230  CB  VAL A 397      19.828  -7.625 -12.023  1.00 92.06           C  
ATOM   3231  O   VAL A 397      20.203  -9.078 -14.703  1.00 92.06           O  
ATOM   3232  CG1 VAL A 397      20.500  -8.633 -11.094  1.00 92.06           C  
ATOM   3233  CG2 VAL A 397      19.438  -6.359 -11.258  1.00 92.06           C  
ATOM   3234  N   CYS A 398      22.328  -8.945 -13.891  1.00 86.44           N  
ATOM   3235  CA  CYS A 398      22.766 -10.133 -14.617  1.00 86.44           C  
ATOM   3236  C   CYS A 398      23.141 -11.250 -13.664  1.00 86.44           C  
ATOM   3237  CB  CYS A 398      23.938  -9.805 -15.539  1.00 86.44           C  
ATOM   3238  O   CYS A 398      23.672 -10.992 -12.578  1.00 86.44           O  
ATOM   3239  SG  CYS A 398      25.328  -9.047 -14.688  1.00 86.44           S  
ATOM   3240  N   ALA A 399      22.656 -12.492 -13.898  1.00 75.50           N  
ATOM   3241  CA  ALA A 399      23.000 -13.641 -13.070  1.00 75.50           C  
ATOM   3242  C   ALA A 399      24.500 -13.938 -13.133  1.00 75.50           C  
ATOM   3243  CB  ALA A 399      22.203 -14.867 -13.508  1.00 75.50           C  
ATOM   3244  O   ALA A 399      25.109 -14.273 -12.109  1.00 75.50           O  
ATOM   3245  N   SER A 400      25.078 -14.352 -14.297  1.00 65.50           N  
ATOM   3246  CA  SER A 400      26.469 -14.773 -14.469  1.00 65.50           C  
ATOM   3247  C   SER A 400      27.141 -14.031 -15.617  1.00 65.50           C  
ATOM   3248  CB  SER A 400      26.547 -16.281 -14.711  1.00 65.50           C  
ATOM   3249  O   SER A 400      26.469 -13.641 -16.578  1.00 65.50           O  
ATOM   3250  OG  SER A 400      27.875 -16.688 -14.922  1.00 65.50           O  
ATOM   3251  N   GLY A 401      28.359 -13.414 -15.328  1.00 60.59           N  
ATOM   3252  CA  GLY A 401      29.234 -13.133 -16.469  1.00 60.59           C  
ATOM   3253  C   GLY A 401      29.906 -11.781 -16.375  1.00 60.59           C  
ATOM   3254  O   GLY A 401      29.750 -11.062 -15.383  1.00 60.59           O  
ATOM   3255  N   LYS A 402      30.578 -11.430 -17.469  1.00 59.88           N  
ATOM   3256  CA  LYS A 402      31.359 -10.211 -17.703  1.00 59.88           C  
ATOM   3257  C   LYS A 402      30.484  -8.969 -17.609  1.00 59.88           C  
ATOM   3258  CB  LYS A 402      32.031 -10.266 -19.078  1.00 59.88           C  
ATOM   3259  O   LYS A 402      29.438  -8.883 -18.266  1.00 59.88           O  
ATOM   3260  CG  LYS A 402      33.406 -10.961 -19.078  1.00 59.88           C  
ATOM   3261  CD  LYS A 402      34.094 -10.828 -20.422  1.00 59.88           C  
ATOM   3262  CE  LYS A 402      35.438 -11.523 -20.406  1.00 59.88           C  
ATOM   3263  NZ  LYS A 402      36.125 -11.414 -21.734  1.00 59.88           N  
ATOM   3264  N   ARG A 403      30.625  -8.234 -16.547  1.00 64.62           N  
ATOM   3265  CA  ARG A 403      29.891  -7.035 -16.141  1.00 64.62           C  
ATOM   3266  C   ARG A 403      30.078  -5.922 -17.172  1.00 64.62           C  
ATOM   3267  CB  ARG A 403      30.344  -6.551 -14.766  1.00 64.62           C  
ATOM   3268  O   ARG A 403      31.203  -5.551 -17.516  1.00 64.62           O  
ATOM   3269  CG  ARG A 403      29.562  -7.160 -13.617  1.00 64.62           C  
ATOM   3270  CD  ARG A 403      30.016  -6.605 -12.273  1.00 64.62           C  
ATOM   3271  NE  ARG A 403      29.250  -7.172 -11.164  1.00 64.62           N  
ATOM   3272  NH1 ARG A 403      30.359  -5.988  -9.516  1.00 64.62           N  
ATOM   3273  NH2 ARG A 403      28.672  -7.445  -8.961  1.00 64.62           N  
ATOM   3274  CZ  ARG A 403      29.438  -6.867  -9.883  1.00 64.62           C  
ATOM   3275  N   LYS A 404      29.031  -5.684 -17.891  1.00 70.19           N  
ATOM   3276  CA  LYS A 404      29.062  -4.418 -18.609  1.00 70.19           C  
ATOM   3277  C   LYS A 404      28.781  -3.242 -17.688  1.00 70.19           C  
ATOM   3278  CB  LYS A 404      28.047  -4.430 -19.750  1.00 70.19           C  
ATOM   3279  O   LYS A 404      28.344  -3.438 -16.547  1.00 70.19           O  
ATOM   3280  CG  LYS A 404      28.391  -5.398 -20.875  1.00 70.19           C  
ATOM   3281  CD  LYS A 404      27.375  -5.312 -22.016  1.00 70.19           C  
ATOM   3282  CE  LYS A 404      27.703  -6.293 -23.141  1.00 70.19           C  
ATOM   3283  NZ  LYS A 404      26.688  -6.250 -24.234  1.00 70.19           N  
ATOM   3284  N   LYS A 405      29.156  -2.025 -17.984  1.00 69.00           N  
ATOM   3285  CA  LYS A 405      29.141  -0.820 -17.156  1.00 69.00           C  
ATOM   3286  C   LYS A 405      27.781  -0.634 -16.469  1.00 69.00           C  
ATOM   3287  CB  LYS A 405      29.484   0.411 -18.000  1.00 69.00           C  
ATOM   3288  O   LYS A 405      27.719  -0.287 -15.297  1.00 69.00           O  
ATOM   3289  CG  LYS A 405      29.938   1.610 -17.188  1.00 69.00           C  
ATOM   3290  CD  LYS A 405      30.344   2.775 -18.078  1.00 69.00           C  
ATOM   3291  CE  LYS A 405      30.688   4.016 -17.266  1.00 69.00           C  
ATOM   3292  NZ  LYS A 405      31.094   5.152 -18.141  1.00 69.00           N  
ATOM   3293  N   ASP A 406      26.594  -0.983 -17.047  1.00 76.19           N  
ATOM   3294  CA  ASP A 406      25.281  -0.704 -16.469  1.00 76.19           C  
ATOM   3295  C   ASP A 406      24.625  -1.980 -15.938  1.00 76.19           C  
ATOM   3296  CB  ASP A 406      24.359  -0.039 -17.500  1.00 76.19           C  
ATOM   3297  O   ASP A 406      23.422  -2.002 -15.656  1.00 76.19           O  
ATOM   3298  CG  ASP A 406      24.906   1.284 -18.016  1.00 76.19           C  
ATOM   3299  OD1 ASP A 406      25.469   2.062 -17.203  1.00 76.19           O  
ATOM   3300  OD2 ASP A 406      24.781   1.551 -19.219  1.00 76.19           O  
ATOM   3301  N   GLU A 407      25.547  -2.906 -15.680  1.00 84.75           N  
ATOM   3302  CA  GLU A 407      25.031  -4.188 -15.203  1.00 84.75           C  
ATOM   3303  C   GLU A 407      25.516  -4.488 -13.789  1.00 84.75           C  
ATOM   3304  CB  GLU A 407      25.438  -5.316 -16.156  1.00 84.75           C  
ATOM   3305  O   GLU A 407      26.656  -4.156 -13.438  1.00 84.75           O  
ATOM   3306  CG  GLU A 407      24.797  -5.223 -17.531  1.00 84.75           C  
ATOM   3307  CD  GLU A 407      25.125  -6.406 -18.422  1.00 84.75           C  
ATOM   3308  OE1 GLU A 407      24.562  -6.492 -19.547  1.00 84.75           O  
ATOM   3309  OE2 GLU A 407      25.938  -7.254 -18.000  1.00 84.75           O  
ATOM   3310  N   ILE A 408      24.625  -4.945 -12.984  1.00 87.94           N  
ATOM   3311  CA  ILE A 408      24.953  -5.363 -11.625  1.00 87.94           C  
ATOM   3312  C   ILE A 408      24.734  -6.867 -11.484  1.00 87.94           C  
ATOM   3313  CB  ILE A 408      24.109  -4.598 -10.586  1.00 87.94           C  
ATOM   3314  O   ILE A 408      23.719  -7.398 -11.930  1.00 87.94           O  
ATOM   3315  CG1 ILE A 408      24.609  -4.898  -9.164  1.00 87.94           C  
ATOM   3316  CG2 ILE A 408      22.625  -4.949 -10.727  1.00 87.94           C  
ATOM   3317  CD1 ILE A 408      24.141  -3.896  -8.117  1.00 87.94           C  
ATOM   3318  N   SER A 409      25.766  -7.465 -10.945  1.00 90.38           N  
ATOM   3319  CA  SER A 409      25.625  -8.898 -10.703  1.00 90.38           C  
ATOM   3320  C   SER A 409      24.641  -9.172  -9.570  1.00 90.38           C  
ATOM   3321  CB  SER A 409      26.984  -9.516 -10.359  1.00 90.38           C  
ATOM   3322  O   SER A 409      24.609  -8.453  -8.578  1.00 90.38           O  
ATOM   3323  OG  SER A 409      26.828 -10.867  -9.969  1.00 90.38           O  
ATOM   3324  N   VAL A 410      23.953 -10.266  -9.648  1.00 92.06           N  
ATOM   3325  CA  VAL A 410      22.969 -10.656  -8.641  1.00 92.06           C  
ATOM   3326  C   VAL A 410      23.656 -10.828  -7.285  1.00 92.06           C  
ATOM   3327  CB  VAL A 410      22.234 -11.953  -9.039  1.00 92.06           C  
ATOM   3328  O   VAL A 410      23.078 -10.492  -6.250  1.00 92.06           O  
ATOM   3329  CG1 VAL A 410      21.297 -12.406  -7.926  1.00 92.06           C  
ATOM   3330  CG2 VAL A 410      21.469 -11.750 -10.344  1.00 92.06           C  
ATOM   3331  N   ASP A 411      24.906 -11.180  -7.281  1.00 90.31           N  
ATOM   3332  CA  ASP A 411      25.656 -11.438  -6.051  1.00 90.31           C  
ATOM   3333  C   ASP A 411      26.047 -10.125  -5.367  1.00 90.31           C  
ATOM   3334  CB  ASP A 411      26.906 -12.273  -6.340  1.00 90.31           C  
ATOM   3335  O   ASP A 411      26.391 -10.125  -4.184  1.00 90.31           O  
ATOM   3336  CG  ASP A 411      26.578 -13.672  -6.840  1.00 90.31           C  
ATOM   3337  OD1 ASP A 411      25.672 -14.328  -6.270  1.00 90.31           O  
ATOM   3338  OD2 ASP A 411      27.219 -14.117  -7.816  1.00 90.31           O  
ATOM   3339  N   SER A 412      25.969  -9.094  -6.094  1.00 91.56           N  
ATOM   3340  CA  SER A 412      26.406  -7.816  -5.543  1.00 91.56           C  
ATOM   3341  C   SER A 412      25.219  -6.965  -5.105  1.00 91.56           C  
ATOM   3342  CB  SER A 412      27.250  -7.055  -6.570  1.00 91.56           C  
ATOM   3343  O   SER A 412      25.391  -5.809  -4.715  1.00 91.56           O  
ATOM   3344  OG  SER A 412      28.375  -7.816  -6.973  1.00 91.56           O  
ATOM   3345  N   LEU A 413      24.062  -7.516  -5.199  1.00 94.31           N  
ATOM   3346  CA  LEU A 413      22.875  -6.758  -4.820  1.00 94.31           C  
ATOM   3347  C   LEU A 413      22.859  -6.488  -3.318  1.00 94.31           C  
ATOM   3348  CB  LEU A 413      21.609  -7.508  -5.227  1.00 94.31           C  
ATOM   3349  O   LEU A 413      23.203  -7.367  -2.521  1.00 94.31           O  
ATOM   3350  CG  LEU A 413      21.297  -7.543  -6.723  1.00 94.31           C  
ATOM   3351  CD1 LEU A 413      20.062  -8.414  -6.988  1.00 94.31           C  
ATOM   3352  CD2 LEU A 413      21.062  -6.129  -7.254  1.00 94.31           C  
ATOM   3353  N   ASP A 414      22.516  -5.305  -2.965  1.00 94.88           N  
ATOM   3354  CA  ASP A 414      22.328  -4.926  -1.567  1.00 94.88           C  
ATOM   3355  C   ASP A 414      20.875  -5.082  -1.145  1.00 94.88           C  
ATOM   3356  CB  ASP A 414      22.797  -3.486  -1.334  1.00 94.88           C  
ATOM   3357  O   ASP A 414      20.031  -4.250  -1.481  1.00 94.88           O  
ATOM   3358  CG  ASP A 414      22.859  -3.111   0.137  1.00 94.88           C  
ATOM   3359  OD1 ASP A 414      22.281  -3.838   0.974  1.00 94.88           O  
ATOM   3360  OD2 ASP A 414      23.484  -2.078   0.461  1.00 94.88           O  
ATOM   3361  N   PHE A 415      20.594  -6.066  -0.298  1.00 95.50           N  
ATOM   3362  CA  PHE A 415      19.219  -6.395   0.077  1.00 95.50           C  
ATOM   3363  C   PHE A 415      18.734  -5.492   1.206  1.00 95.50           C  
ATOM   3364  CB  PHE A 415      19.125  -7.863   0.497  1.00 95.50           C  
ATOM   3365  O   PHE A 415      17.562  -5.492   1.543  1.00 95.50           O  
ATOM   3366  CG  PHE A 415      19.344  -8.836  -0.631  1.00 95.50           C  
ATOM   3367  CD1 PHE A 415      18.375  -9.016  -1.613  1.00 95.50           C  
ATOM   3368  CD2 PHE A 415      20.516  -9.570  -0.708  1.00 95.50           C  
ATOM   3369  CE1 PHE A 415      18.578  -9.914  -2.658  1.00 95.50           C  
ATOM   3370  CE2 PHE A 415      20.734 -10.469  -1.748  1.00 95.50           C  
ATOM   3371  CZ  PHE A 415      19.766 -10.641  -2.723  1.00 95.50           C  
ATOM   3372  N   ASN A 416      19.625  -4.676   1.763  1.00 91.81           N  
ATOM   3373  CA  ASN A 416      19.203  -3.705   2.771  1.00 91.81           C  
ATOM   3374  C   ASN A 416      18.609  -2.453   2.133  1.00 91.81           C  
ATOM   3375  CB  ASN A 416      20.391  -3.334   3.670  1.00 91.81           C  
ATOM   3376  O   ASN A 416      17.906  -1.689   2.795  1.00 91.81           O  
ATOM   3377  CG  ASN A 416      20.844  -4.484   4.547  1.00 91.81           C  
ATOM   3378  ND2 ASN A 416      22.156  -4.660   4.668  1.00 91.81           N  
ATOM   3379  OD1 ASN A 416      20.016  -5.207   5.113  1.00 91.81           O  
ATOM   3380  N   LYS A 417      19.000  -2.295   0.904  1.00 94.00           N  
ATOM   3381  CA  LYS A 417      18.375  -1.223   0.127  1.00 94.00           C  
ATOM   3382  C   LYS A 417      17.203  -1.742  -0.685  1.00 94.00           C  
ATOM   3383  CB  LYS A 417      19.406  -0.575  -0.802  1.00 94.00           C  
ATOM   3384  O   LYS A 417      17.375  -2.525  -1.620  1.00 94.00           O  
ATOM   3385  CG  LYS A 417      20.547   0.123  -0.074  1.00 94.00           C  
ATOM   3386  CD  LYS A 417      21.500   0.806  -1.049  1.00 94.00           C  
ATOM   3387  CE  LYS A 417      22.656   1.479  -0.323  1.00 94.00           C  
ATOM   3388  NZ  LYS A 417      23.641   2.068  -1.278  1.00 94.00           N  
ATOM   3389  N   LYS A 418      16.078  -1.303  -0.308  1.00 96.94           N  
ATOM   3390  CA  LYS A 418      14.891  -1.837  -0.984  1.00 96.94           C  
ATOM   3391  C   LYS A 418      13.797  -0.782  -1.092  1.00 96.94           C  
ATOM   3392  CB  LYS A 418      14.367  -3.070  -0.249  1.00 96.94           C  
ATOM   3393  O   LYS A 418      13.664   0.078  -0.218  1.00 96.94           O  
ATOM   3394  CG  LYS A 418      14.078  -2.836   1.228  1.00 96.94           C  
ATOM   3395  CD  LYS A 418      13.766  -4.141   1.949  1.00 96.94           C  
ATOM   3396  CE  LYS A 418      13.453  -3.904   3.420  1.00 96.94           C  
ATOM   3397  NZ  LYS A 418      13.227  -5.188   4.152  1.00 96.94           N  
ATOM   3398  N   ILE A 419      13.055  -0.859  -2.178  1.00 98.06           N  
ATOM   3399  CA  ILE A 419      11.883  -0.027  -2.420  1.00 98.06           C  
ATOM   3400  C   ILE A 419      10.617  -0.868  -2.275  1.00 98.06           C  
ATOM   3401  CB  ILE A 419      11.930   0.631  -3.816  1.00 98.06           C  
ATOM   3402  O   ILE A 419      10.266  -1.636  -3.176  1.00 98.06           O  
ATOM   3403  CG1 ILE A 419      13.141   1.571  -3.920  1.00 98.06           C  
ATOM   3404  CG2 ILE A 419      10.633   1.379  -4.109  1.00 98.06           C  
ATOM   3405  CD1 ILE A 419      13.336   2.176  -5.305  1.00 98.06           C  
ATOM   3406  N   LEU A 420       9.977  -0.636  -1.143  1.00 98.19           N  
ATOM   3407  CA  LEU A 420       8.758  -1.387  -0.872  1.00 98.19           C  
ATOM   3408  C   LEU A 420       7.523  -0.566  -1.233  1.00 98.19           C  
ATOM   3409  CB  LEU A 420       8.695  -1.799   0.601  1.00 98.19           C  
ATOM   3410  O   LEU A 420       6.477  -1.125  -1.570  1.00 98.19           O  
ATOM   3411  CG  LEU A 420       9.852  -2.660   1.112  1.00 98.19           C  
ATOM   3412  CD1 LEU A 420       9.648  -3.006   2.582  1.00 98.19           C  
ATOM   3413  CD2 LEU A 420       9.984  -3.928   0.274  1.00 98.19           C  
ATOM   3414  N   HIS A 421       7.668   0.750  -1.237  1.00 98.31           N  
ATOM   3415  CA  HIS A 421       6.527   1.644  -1.409  1.00 98.31           C  
ATOM   3416  C   HIS A 421       6.758   2.617  -2.561  1.00 98.31           C  
ATOM   3417  CB  HIS A 421       6.250   2.414  -0.117  1.00 98.31           C  
ATOM   3418  O   HIS A 421       7.758   3.338  -2.576  1.00 98.31           O  
ATOM   3419  CG  HIS A 421       6.234   1.551   1.104  1.00 98.31           C  
ATOM   3420  CD2 HIS A 421       7.094   1.467   2.145  1.00 98.31           C  
ATOM   3421  ND1 HIS A 421       5.234   0.633   1.353  1.00 98.31           N  
ATOM   3422  CE1 HIS A 421       5.484   0.020   2.498  1.00 98.31           C  
ATOM   3423  NE2 HIS A 421       6.609   0.507   2.998  1.00 98.31           N  
ATOM   3424  N   THR A 422       5.809   2.572  -3.482  1.00 98.31           N  
ATOM   3425  CA  THR A 422       5.832   3.457  -4.645  1.00 98.31           C  
ATOM   3426  C   THR A 422       4.438   4.008  -4.930  1.00 98.31           C  
ATOM   3427  CB  THR A 422       6.363   2.727  -5.891  1.00 98.31           C  
ATOM   3428  O   THR A 422       3.434   3.389  -4.574  1.00 98.31           O  
ATOM   3429  CG2 THR A 422       7.773   2.193  -5.656  1.00 98.31           C  
ATOM   3430  OG1 THR A 422       5.496   1.630  -6.203  1.00 98.31           O  
ATOM   3431  N   ALA A 423       4.418   5.121  -5.531  1.00 98.44           N  
ATOM   3432  CA  ALA A 423       3.158   5.723  -5.953  1.00 98.44           C  
ATOM   3433  C   ALA A 423       3.322   6.480  -7.270  1.00 98.44           C  
ATOM   3434  CB  ALA A 423       2.625   6.660  -4.871  1.00 98.44           C  
ATOM   3435  O   ALA A 423       4.367   7.086  -7.520  1.00 98.44           O  
ATOM   3436  N   TRP A 424       2.293   6.426  -8.086  1.00 98.44           N  
ATOM   3437  CA  TRP A 424       2.256   7.145  -9.352  1.00 98.44           C  
ATOM   3438  C   TRP A 424       1.182   8.227  -9.336  1.00 98.44           C  
ATOM   3439  CB  TRP A 424       2.006   6.176 -10.516  1.00 98.44           C  
ATOM   3440  O   TRP A 424       0.032   7.961  -8.977  1.00 98.44           O  
ATOM   3441  CG  TRP A 424       2.434   6.703 -11.852  1.00 98.44           C  
ATOM   3442  CD1 TRP A 424       1.979   7.828 -12.477  1.00 98.44           C  
ATOM   3443  CD2 TRP A 424       3.402   6.121 -12.727  1.00 98.44           C  
ATOM   3444  CE2 TRP A 424       3.484   6.945 -13.867  1.00 98.44           C  
ATOM   3445  CE3 TRP A 424       4.211   4.977 -12.656  1.00 98.44           C  
ATOM   3446  NE1 TRP A 424       2.607   7.980 -13.695  1.00 98.44           N  
ATOM   3447  CH2 TRP A 424       5.125   5.543 -14.844  1.00 98.44           C  
ATOM   3448  CZ2 TRP A 424       4.344   6.668 -14.938  1.00 98.44           C  
ATOM   3449  CZ3 TRP A 424       5.066   4.699 -13.719  1.00 98.44           C  
ATOM   3450  N   HIS A 425       1.595   9.383  -9.734  1.00 97.62           N  
ATOM   3451  CA  HIS A 425       0.648  10.484  -9.844  1.00 97.62           C  
ATOM   3452  C   HIS A 425      -0.527  10.117 -10.742  1.00 97.62           C  
ATOM   3453  CB  HIS A 425       1.347  11.742 -10.375  1.00 97.62           C  
ATOM   3454  O   HIS A 425      -0.340   9.516 -11.797  1.00 97.62           O  
ATOM   3455  CG  HIS A 425       0.511  12.977 -10.289  1.00 97.62           C  
ATOM   3456  CD2 HIS A 425       0.628  14.070  -9.500  1.00 97.62           C  
ATOM   3457  ND1 HIS A 425      -0.604  13.180 -11.070  1.00 97.62           N  
ATOM   3458  CE1 HIS A 425      -1.138  14.352 -10.773  1.00 97.62           C  
ATOM   3459  NE2 HIS A 425      -0.409  14.914  -9.820  1.00 97.62           N  
ATOM   3460  N   PRO A 426      -1.723  10.523 -10.398  1.00 95.94           N  
ATOM   3461  CA  PRO A 426      -2.898  10.039 -11.125  1.00 95.94           C  
ATOM   3462  C   PRO A 426      -3.035  10.664 -12.508  1.00 95.94           C  
ATOM   3463  CB  PRO A 426      -4.062  10.453 -10.219  1.00 95.94           C  
ATOM   3464  O   PRO A 426      -3.666  10.078 -13.391  1.00 95.94           O  
ATOM   3465  CG  PRO A 426      -3.506  11.523  -9.344  1.00 95.94           C  
ATOM   3466  CD  PRO A 426      -2.045  11.258  -9.133  1.00 95.94           C  
ATOM   3467  N   LYS A 427      -2.428  11.789 -12.742  1.00 94.31           N  
ATOM   3468  CA  LYS A 427      -2.707  12.492 -13.992  1.00 94.31           C  
ATOM   3469  C   LYS A 427      -1.424  12.758 -14.773  1.00 94.31           C  
ATOM   3470  CB  LYS A 427      -3.436  13.805 -13.719  1.00 94.31           C  
ATOM   3471  O   LYS A 427      -1.468  13.031 -15.977  1.00 94.31           O  
ATOM   3472  CG  LYS A 427      -4.812  13.633 -13.094  1.00 94.31           C  
ATOM   3473  CD  LYS A 427      -5.500  14.977 -12.875  1.00 94.31           C  
ATOM   3474  CE  LYS A 427      -6.863  14.805 -12.219  1.00 94.31           C  
ATOM   3475  NZ  LYS A 427      -7.504  16.125 -11.922  1.00 94.31           N  
ATOM   3476  N   GLU A 428      -0.366  12.773 -14.031  1.00 94.00           N  
ATOM   3477  CA  GLU A 428       0.897  13.133 -14.664  1.00 94.00           C  
ATOM   3478  C   GLU A 428       1.939  12.031 -14.492  1.00 94.00           C  
ATOM   3479  CB  GLU A 428       1.426  14.453 -14.102  1.00 94.00           C  
ATOM   3480  O   GLU A 428       1.754  11.117 -13.688  1.00 94.00           O  
ATOM   3481  CG  GLU A 428       0.506  15.641 -14.344  1.00 94.00           C  
ATOM   3482  CD  GLU A 428       1.078  16.953 -13.844  1.00 94.00           C  
ATOM   3483  OE1 GLU A 428       0.359  17.984 -13.875  1.00 94.00           O  
ATOM   3484  OE2 GLU A 428       2.254  16.969 -13.414  1.00 94.00           O  
ATOM   3485  N   ASN A 429       2.967  12.180 -15.266  1.00 95.06           N  
ATOM   3486  CA  ASN A 429       4.090  11.266 -15.117  1.00 95.06           C  
ATOM   3487  C   ASN A 429       5.066  11.750 -14.047  1.00 95.06           C  
ATOM   3488  CB  ASN A 429       4.820  11.078 -16.453  1.00 95.06           C  
ATOM   3489  O   ASN A 429       6.188  12.156 -14.352  1.00 95.06           O  
ATOM   3490  CG  ASN A 429       4.031  10.234 -17.438  1.00 95.06           C  
ATOM   3491  ND2 ASN A 429       4.203  10.508 -18.719  1.00 95.06           N  
ATOM   3492  OD1 ASN A 429       3.273   9.344 -17.031  1.00 95.06           O  
ATOM   3493  N   ILE A 430       4.605  11.711 -12.898  1.00 96.62           N  
ATOM   3494  CA  ILE A 430       5.355  11.969 -11.672  1.00 96.62           C  
ATOM   3495  C   ILE A 430       5.242  10.766 -10.742  1.00 96.62           C  
ATOM   3496  CB  ILE A 430       4.855  13.250 -10.961  1.00 96.62           C  
ATOM   3497  O   ILE A 430       4.145  10.266 -10.492  1.00 96.62           O  
ATOM   3498  CG1 ILE A 430       4.926  14.453 -11.906  1.00 96.62           C  
ATOM   3499  CG2 ILE A 430       5.668  13.508  -9.688  1.00 96.62           C  
ATOM   3500  CD1 ILE A 430       4.207  15.688 -11.391  1.00 96.62           C  
ATOM   3501  N   ILE A 431       6.398  10.320 -10.289  1.00 97.88           N  
ATOM   3502  CA  ILE A 431       6.363   9.156  -9.414  1.00 97.88           C  
ATOM   3503  C   ILE A 431       7.094   9.477  -8.109  1.00 97.88           C  
ATOM   3504  CB  ILE A 431       6.996   7.918 -10.086  1.00 97.88           C  
ATOM   3505  O   ILE A 431       8.016  10.297  -8.086  1.00 97.88           O  
ATOM   3506  CG1 ILE A 431       8.445   8.211 -10.492  1.00 97.88           C  
ATOM   3507  CG2 ILE A 431       6.164   7.484 -11.297  1.00 97.88           C  
ATOM   3508  CD1 ILE A 431       9.195   6.996 -11.023  1.00 97.88           C  
ATOM   3509  N   ALA A 432       6.602   8.859  -7.043  1.00 98.38           N  
ATOM   3510  CA  ALA A 432       7.227   8.922  -5.727  1.00 98.38           C  
ATOM   3511  C   ALA A 432       7.707   7.543  -5.277  1.00 98.38           C  
ATOM   3512  CB  ALA A 432       6.254   9.500  -4.703  1.00 98.38           C  
ATOM   3513  O   ALA A 432       6.941   6.578  -5.297  1.00 98.38           O  
ATOM   3514  N   VAL A 433       8.945   7.516  -4.840  1.00 98.00           N  
ATOM   3515  CA  VAL A 433       9.578   6.266  -4.441  1.00 98.00           C  
ATOM   3516  C   VAL A 433      10.242   6.430  -3.072  1.00 98.00           C  
ATOM   3517  CB  VAL A 433      10.625   5.801  -5.480  1.00 98.00           C  
ATOM   3518  O   VAL A 433      11.094   7.301  -2.889  1.00 98.00           O  
ATOM   3519  CG1 VAL A 433      11.273   4.484  -5.047  1.00 98.00           C  
ATOM   3520  CG2 VAL A 433       9.977   5.648  -6.855  1.00 98.00           C  
ATOM   3521  N   ALA A 434       9.867   5.547  -2.152  1.00 97.69           N  
ATOM   3522  CA  ALA A 434      10.438   5.625  -0.812  1.00 97.69           C  
ATOM   3523  C   ALA A 434      11.617   4.668  -0.664  1.00 97.69           C  
ATOM   3524  CB  ALA A 434       9.375   5.320   0.240  1.00 97.69           C  
ATOM   3525  O   ALA A 434      11.516   3.484  -1.000  1.00 97.69           O  
ATOM   3526  N   THR A 435      12.750   5.254  -0.250  1.00 93.50           N  
ATOM   3527  CA  THR A 435      13.914   4.473   0.135  1.00 93.50           C  
ATOM   3528  C   THR A 435      14.227   4.656   1.617  1.00 93.50           C  
ATOM   3529  CB  THR A 435      15.148   4.855  -0.704  1.00 93.50           C  
ATOM   3530  O   THR A 435      14.711   5.715   2.025  1.00 93.50           O  
ATOM   3531  CG2 THR A 435      14.844   4.777  -2.197  1.00 93.50           C  
ATOM   3532  OG1 THR A 435      15.547   6.191  -0.378  1.00 93.50           O  
ATOM   3533  N   THR A 436      14.062   3.660   2.451  1.00 90.06           N  
ATOM   3534  CA  THR A 436      14.273   3.746   3.893  1.00 90.06           C  
ATOM   3535  C   THR A 436      13.672   5.035   4.449  1.00 90.06           C  
ATOM   3536  CB  THR A 436      15.766   3.674   4.250  1.00 90.06           C  
ATOM   3537  O   THR A 436      12.453   5.168   4.547  1.00 90.06           O  
ATOM   3538  CG2 THR A 436      15.969   3.486   5.750  1.00 90.06           C  
ATOM   3539  OG1 THR A 436      16.359   2.572   3.557  1.00 90.06           O  
ATOM   3540  N   ASN A 437      14.617   6.152   4.539  1.00 91.56           N  
ATOM   3541  CA  ASN A 437      14.070   7.371   5.133  1.00 91.56           C  
ATOM   3542  C   ASN A 437      13.984   8.500   4.109  1.00 91.56           C  
ATOM   3543  CB  ASN A 437      14.922   7.805   6.332  1.00 91.56           C  
ATOM   3544  O   ASN A 437      13.773   9.656   4.477  1.00 91.56           O  
ATOM   3545  CG  ASN A 437      16.344   8.141   5.949  1.00 91.56           C  
ATOM   3546  ND2 ASN A 437      16.906   9.164   6.582  1.00 91.56           N  
ATOM   3547  OD1 ASN A 437      16.938   7.484   5.094  1.00 91.56           O  
ATOM   3548  N   ASN A 438      14.172   8.117   2.865  1.00 94.62           N  
ATOM   3549  CA  ASN A 438      14.117   9.148   1.829  1.00 94.62           C  
ATOM   3550  C   ASN A 438      12.945   8.922   0.876  1.00 94.62           C  
ATOM   3551  CB  ASN A 438      15.438   9.195   1.050  1.00 94.62           C  
ATOM   3552  O   ASN A 438      12.602   7.781   0.566  1.00 94.62           O  
ATOM   3553  CG  ASN A 438      16.594   9.664   1.897  1.00 94.62           C  
ATOM   3554  ND2 ASN A 438      17.547   8.773   2.154  1.00 94.62           N  
ATOM   3555  OD1 ASN A 438      16.641  10.828   2.318  1.00 94.62           O  
ATOM   3556  N   LEU A 439      12.391  10.047   0.467  1.00 96.94           N  
ATOM   3557  CA  LEU A 439      11.375  10.047  -0.579  1.00 96.94           C  
ATOM   3558  C   LEU A 439      11.906  10.695  -1.854  1.00 96.94           C  
ATOM   3559  CB  LEU A 439      10.117  10.781  -0.106  1.00 96.94           C  
ATOM   3560  O   LEU A 439      12.195  11.891  -1.876  1.00 96.94           O  
ATOM   3561  CG  LEU A 439       8.938  10.805  -1.080  1.00 96.94           C  
ATOM   3562  CD1 LEU A 439       8.305   9.422  -1.173  1.00 96.94           C  
ATOM   3563  CD2 LEU A 439       7.910  11.844  -0.649  1.00 96.94           C  
ATOM   3564  N   TYR A 440      12.023   9.898  -2.857  1.00 96.12           N  
ATOM   3565  CA  TYR A 440      12.461  10.406  -4.156  1.00 96.12           C  
ATOM   3566  C   TYR A 440      11.266  10.703  -5.051  1.00 96.12           C  
ATOM   3567  CB  TYR A 440      13.391   9.398  -4.840  1.00 96.12           C  
ATOM   3568  O   TYR A 440      10.305   9.922  -5.102  1.00 96.12           O  
ATOM   3569  CG  TYR A 440      14.719   9.234  -4.148  1.00 96.12           C  
ATOM   3570  CD1 TYR A 440      15.844   9.938  -4.586  1.00 96.12           C  
ATOM   3571  CD2 TYR A 440      14.867   8.375  -3.064  1.00 96.12           C  
ATOM   3572  CE1 TYR A 440      17.078   9.789  -3.953  1.00 96.12           C  
ATOM   3573  CE2 TYR A 440      16.094   8.219  -2.426  1.00 96.12           C  
ATOM   3574  OH  TYR A 440      18.406   8.781  -2.248  1.00 96.12           O  
ATOM   3575  CZ  TYR A 440      17.188   8.930  -2.877  1.00 96.12           C  
ATOM   3576  N   ILE A 441      11.375  11.781  -5.754  1.00 96.50           N  
ATOM   3577  CA  ILE A 441      10.375  12.133  -6.754  1.00 96.50           C  
ATOM   3578  C   ILE A 441      11.039  12.258  -8.125  1.00 96.50           C  
ATOM   3579  CB  ILE A 441       9.641  13.438  -6.387  1.00 96.50           C  
ATOM   3580  O   ILE A 441      12.070  12.922  -8.258  1.00 96.50           O  
ATOM   3581  CG1 ILE A 441       8.984  13.320  -5.008  1.00 96.50           C  
ATOM   3582  CG2 ILE A 441       8.609  13.797  -7.457  1.00 96.50           C  
ATOM   3583  CD1 ILE A 441       8.352  14.609  -4.504  1.00 96.50           C  
ATOM   3584  N   PHE A 442      10.430  11.586  -9.070  1.00 95.69           N  
ATOM   3585  CA  PHE A 442      10.891  11.641 -10.453  1.00 95.69           C  
ATOM   3586  C   PHE A 442       9.781  12.109 -11.383  1.00 95.69           C  
ATOM   3587  CB  PHE A 442      11.406  10.266 -10.906  1.00 95.69           C  
ATOM   3588  O   PHE A 442       8.594  11.938 -11.078  1.00 95.69           O  
ATOM   3589  CG  PHE A 442      12.492   9.703 -10.023  1.00 95.69           C  
ATOM   3590  CD1 PHE A 442      13.820  10.055 -10.227  1.00 95.69           C  
ATOM   3591  CD2 PHE A 442      12.180   8.820  -9.000  1.00 95.69           C  
ATOM   3592  CE1 PHE A 442      14.820   9.539  -9.414  1.00 95.69           C  
ATOM   3593  CE2 PHE A 442      13.180   8.297  -8.188  1.00 95.69           C  
ATOM   3594  CZ  PHE A 442      14.500   8.656  -8.391  1.00 95.69           C  
ATOM   3595  N   GLN A 443      10.211  12.680 -12.477  1.00 94.56           N  
ATOM   3596  CA  GLN A 443       9.250  13.109 -13.484  1.00 94.56           C  
ATOM   3597  C   GLN A 443       9.766  12.836 -14.891  1.00 94.56           C  
ATOM   3598  CB  GLN A 443       8.930  14.602 -13.320  1.00 94.56           C  
ATOM   3599  O   GLN A 443      10.977  12.672 -15.094  1.00 94.56           O  
ATOM   3600  CG  GLN A 443      10.109  15.516 -13.625  1.00 94.56           C  
ATOM   3601  CD  GLN A 443       9.758  16.984 -13.469  1.00 94.56           C  
ATOM   3602  NE2 GLN A 443      10.367  17.828 -14.305  1.00 94.56           N  
ATOM   3603  OE1 GLN A 443       8.961  17.359 -12.609  1.00 94.56           O  
ATOM   3604  N   ASP A 444       8.805  12.742 -15.812  1.00 92.31           N  
ATOM   3605  CA  ASP A 444       9.227  12.539 -17.203  1.00 92.31           C  
ATOM   3606  C   ASP A 444       9.883  13.797 -17.766  1.00 92.31           C  
ATOM   3607  CB  ASP A 444       8.031  12.133 -18.062  1.00 92.31           C  
ATOM   3608  O   ASP A 444       9.570  14.906 -17.344  1.00 92.31           O  
ATOM   3609  CG  ASP A 444       6.953  13.203 -18.125  1.00 92.31           C  
ATOM   3610  OD1 ASP A 444       6.793  13.961 -17.141  1.00 92.31           O  
ATOM   3611  OD2 ASP A 444       6.250  13.281 -19.156  1.00 92.31           O  
ATOM   3612  N   LYS A 445      10.820  13.562 -18.672  1.00 83.69           N  
ATOM   3613  CA  LYS A 445      11.500  14.688 -19.312  1.00 83.69           C  
ATOM   3614  C   LYS A 445      10.570  15.398 -20.297  1.00 83.69           C  
ATOM   3615  CB  LYS A 445      12.758  14.211 -20.047  1.00 83.69           C  
ATOM   3616  O   LYS A 445       9.992  14.773 -21.188  1.00 83.69           O  
ATOM   3617  CG  LYS A 445      13.633  15.336 -20.562  1.00 83.69           C  
ATOM   3618  CD  LYS A 445      14.875  14.797 -21.281  1.00 83.69           C  
ATOM   3619  CE  LYS A 445      15.727  15.930 -21.828  1.00 83.69           C  
ATOM   3620  NZ  LYS A 445      16.938  15.406 -22.547  1.00 83.69           N  
ATOM   3621  N   VAL A 446      10.031  16.516 -19.984  1.00 69.81           N  
ATOM   3622  CA  VAL A 446       9.211  17.266 -20.938  1.00 69.81           C  
ATOM   3623  C   VAL A 446      10.109  17.938 -21.969  1.00 69.81           C  
ATOM   3624  CB  VAL A 446       8.344  18.328 -20.219  1.00 69.81           C  
ATOM   3625  O   VAL A 446      11.141  18.516 -21.625  1.00 69.81           O  
ATOM   3626  CG1 VAL A 446       7.395  19.000 -21.219  1.00 69.81           C  
ATOM   3627  CG2 VAL A 446       7.555  17.688 -19.078  1.00 69.81           C  
ATOM   3628  N   ASN A 447      10.070  17.438 -23.297  1.00 56.72           N  
ATOM   3629  CA  ASN A 447      10.734  18.141 -24.375  1.00 56.72           C  
ATOM   3630  C   ASN A 447      10.234  19.578 -24.500  1.00 56.72           C  
ATOM   3631  CB  ASN A 447      10.539  17.391 -25.703  1.00 56.72           C  
ATOM   3632  O   ASN A 447       9.078  19.859 -24.203  1.00 56.72           O  
ATOM   3633  CG  ASN A 447      11.445  16.188 -25.828  1.00 56.72           C  
ATOM   3634  ND2 ASN A 447      11.102  15.281 -26.750  1.00 56.72           N  
ATOM   3635  OD1 ASN A 447      12.438  16.047 -25.109  1.00 56.72           O  
TER    3636      ASN A 447                                                      
ATOM   3637  N   SER B   1       6.793 -28.156  12.109  1.00 28.03           N  
ATOM   3638  CA  SER B   1       7.105 -27.703  10.758  1.00 28.03           C  
ATOM   3639  C   SER B   1       6.664 -26.250  10.555  1.00 28.03           C  
ATOM   3640  CB  SER B   1       6.434 -28.609   9.727  1.00 28.03           C  
ATOM   3641  O   SER B   1       5.527 -25.891  10.859  1.00 28.03           O  
ATOM   3642  OG  SER B   1       6.785 -28.203   8.406  1.00 28.03           O  
ATOM   3643  N   ALA B   2       7.395 -25.281  10.922  1.00 38.47           N  
ATOM   3644  CA  ALA B   2       7.062 -23.891  11.156  1.00 38.47           C  
ATOM   3645  C   ALA B   2       6.039 -23.391  10.141  1.00 38.47           C  
ATOM   3646  CB  ALA B   2       8.320 -23.031  11.102  1.00 38.47           C  
ATOM   3647  O   ALA B   2       6.141 -23.672   8.945  1.00 38.47           O  
ATOM   3648  N   LYS B   3       4.691 -23.562  10.453  1.00 48.44           N  
ATOM   3649  CA  LYS B   3       3.531 -23.375   9.586  1.00 48.44           C  
ATOM   3650  C   LYS B   3       3.709 -22.156   8.695  1.00 48.44           C  
ATOM   3651  CB  LYS B   3       2.258 -23.234  10.422  1.00 48.44           C  
ATOM   3652  O   LYS B   3       4.160 -21.094   9.156  1.00 48.44           O  
ATOM   3653  CG  LYS B   3       1.792 -24.531  11.070  1.00 48.44           C  
ATOM   3654  CD  LYS B   3       0.410 -24.375  11.688  1.00 48.44           C  
ATOM   3655  CE  LYS B   3      -0.057 -25.688  12.336  1.00 48.44           C  
ATOM   3656  NZ  LYS B   3      -1.416 -25.547  12.938  1.00 48.44           N  
ATOM   3657  N   PRO B   4       4.047 -22.516   7.438  1.00 49.03           N  
ATOM   3658  CA  PRO B   4       4.391 -21.500   6.434  1.00 49.03           C  
ATOM   3659  C   PRO B   4       3.711 -20.156   6.684  1.00 49.03           C  
ATOM   3660  CB  PRO B   4       3.900 -22.125   5.125  1.00 49.03           C  
ATOM   3661  O   PRO B   4       4.258 -19.109   6.328  1.00 49.03           O  
ATOM   3662  CG  PRO B   4       3.133 -23.344   5.547  1.00 49.03           C  
ATOM   3663  CD  PRO B   4       3.357 -23.562   7.012  1.00 49.03           C  
ATOM   3664  N   TYR B   5       2.504 -20.328   7.449  1.00 56.47           N  
ATOM   3665  CA  TYR B   5       1.785 -19.062   7.531  1.00 56.47           C  
ATOM   3666  C   TYR B   5       2.203 -18.281   8.766  1.00 56.47           C  
ATOM   3667  CB  TYR B   5       0.272 -19.297   7.551  1.00 56.47           C  
ATOM   3668  O   TYR B   5       1.819 -17.109   8.938  1.00 56.47           O  
ATOM   3669  CG  TYR B   5      -0.250 -19.984   6.309  1.00 56.47           C  
ATOM   3670  CD1 TYR B   5      -0.429 -19.266   5.125  1.00 56.47           C  
ATOM   3671  CD2 TYR B   5      -0.568 -21.328   6.312  1.00 56.47           C  
ATOM   3672  CE1 TYR B   5      -0.913 -19.891   3.977  1.00 56.47           C  
ATOM   3673  CE2 TYR B   5      -1.052 -21.969   5.172  1.00 56.47           C  
ATOM   3674  OH  TYR B   5      -1.700 -21.844   2.875  1.00 56.47           O  
ATOM   3675  CZ  TYR B   5      -1.221 -21.234   4.008  1.00 56.47           C  
ATOM   3676  N   ALA B   6       2.980 -19.000   9.695  1.00 55.78           N  
ATOM   3677  CA  ALA B   6       3.336 -18.266  10.906  1.00 55.78           C  
ATOM   3678  C   ALA B   6       4.070 -16.984  10.570  1.00 55.78           C  
ATOM   3679  CB  ALA B   6       4.191 -19.141  11.828  1.00 55.78           C  
ATOM   3680  O   ALA B   6       3.920 -15.969  11.266  1.00 55.78           O  
ATOM   3681  N   HIS B   7       4.742 -17.234   9.461  1.00 60.62           N  
ATOM   3682  CA  HIS B   7       5.535 -16.062   9.141  1.00 60.62           C  
ATOM   3683  C   HIS B   7       4.668 -14.961   8.523  1.00 60.62           C  
ATOM   3684  CB  HIS B   7       6.672 -16.422   8.180  1.00 60.62           C  
ATOM   3685  O   HIS B   7       5.105 -13.820   8.406  1.00 60.62           O  
ATOM   3686  CG  HIS B   7       7.660 -17.391   8.766  1.00 60.62           C  
ATOM   3687  CD2 HIS B   7       7.852 -18.703   8.555  1.00 60.62           C  
ATOM   3688  ND1 HIS B   7       8.602 -17.000   9.695  1.00 60.62           N  
ATOM   3689  CE1 HIS B   7       9.336 -18.047  10.031  1.00 60.62           C  
ATOM   3690  NE2 HIS B   7       8.898 -19.094   9.352  1.00 60.62           N  
ATOM   3691  N   ILE B   8       3.408 -15.453   8.359  1.00 66.69           N  
ATOM   3692  CA  ILE B   8       2.604 -14.469   7.645  1.00 66.69           C  
ATOM   3693  C   ILE B   8       1.665 -13.766   8.625  1.00 66.69           C  
ATOM   3694  CB  ILE B   8       1.794 -15.117   6.500  1.00 66.69           C  
ATOM   3695  O   ILE B   8       1.346 -12.586   8.453  1.00 66.69           O  
ATOM   3696  CG1 ILE B   8       2.736 -15.797   5.500  1.00 66.69           C  
ATOM   3697  CG2 ILE B   8       0.913 -14.078   5.805  1.00 66.69           C  
ATOM   3698  CD1 ILE B   8       2.021 -16.625   4.438  1.00 66.69           C  
ATOM   3699  N   LEU B   9       1.469 -14.656   9.852  1.00 75.19           N  
ATOM   3700  CA  LEU B   9       0.537 -14.039  10.797  1.00 75.19           C  
ATOM   3701  C   LEU B   9       1.218 -12.938  11.594  1.00 75.19           C  
ATOM   3702  CB  LEU B   9      -0.035 -15.094  11.750  1.00 75.19           C  
ATOM   3703  O   LEU B   9       2.361 -13.086  12.023  1.00 75.19           O  
ATOM   3704  CG  LEU B   9      -1.133 -16.000  11.180  1.00 75.19           C  
ATOM   3705  CD1 LEU B   9      -1.425 -17.141  12.141  1.00 75.19           C  
ATOM   3706  CD2 LEU B   9      -2.396 -15.188  10.906  1.00 75.19           C  
ATOM   3707  N   SER B  10       0.591 -11.938  11.719  1.00 71.44           N  
ATOM   3708  CA  SER B  10       1.149 -10.758  12.367  1.00 71.44           C  
ATOM   3709  C   SER B  10       1.088 -10.883  13.891  1.00 71.44           C  
ATOM   3710  CB  SER B  10       0.406  -9.492  11.922  1.00 71.44           C  
ATOM   3711  O   SER B  10       1.782 -10.156  14.602  1.00 71.44           O  
ATOM   3712  OG  SER B  10      -0.972  -9.586  12.242  1.00 71.44           O  
ATOM   3713  N   VAL B  11       0.190 -11.633  14.477  1.00 70.19           N  
ATOM   3714  CA  VAL B  11       0.098 -11.844  15.914  1.00 70.19           C  
ATOM   3715  C   VAL B  11       0.066 -13.344  16.219  1.00 70.19           C  
ATOM   3716  CB  VAL B  11      -1.148 -11.156  16.516  1.00 70.19           C  
ATOM   3717  O   VAL B  11      -0.521 -14.125  15.469  1.00 70.19           O  
ATOM   3718  CG1 VAL B  11      -1.173 -11.297  18.031  1.00 70.19           C  
ATOM   3719  CG2 VAL B  11      -1.181  -9.680  16.109  1.00 70.19           C  
ATOM   3720  N   PRO B  12       0.876 -13.656  17.188  1.00 60.53           N  
ATOM   3721  CA  PRO B  12       0.909 -15.078  17.516  1.00 60.53           C  
ATOM   3722  C   PRO B  12      -0.479 -15.656  17.797  1.00 60.53           C  
ATOM   3723  CB  PRO B  12       1.771 -15.125  18.781  1.00 60.53           C  
ATOM   3724  O   PRO B  12      -1.383 -14.930  18.203  1.00 60.53           O  
ATOM   3725  CG  PRO B  12       2.439 -13.789  18.844  1.00 60.53           C  
ATOM   3726  CD  PRO B  12       1.673 -12.836  17.969  1.00 60.53           C  
ATOM   3727  N   VAL B  13      -0.834 -16.828  17.156  1.00 54.34           N  
ATOM   3728  CA  VAL B  13      -2.086 -17.562  17.297  1.00 54.34           C  
ATOM   3729  C   VAL B  13      -2.525 -17.578  18.750  1.00 54.34           C  
ATOM   3730  CB  VAL B  13      -1.953 -19.000  16.766  1.00 54.34           C  
ATOM   3731  O   VAL B  13      -3.721 -17.531  19.047  1.00 54.34           O  
ATOM   3732  CG1 VAL B  13      -3.244 -19.781  17.000  1.00 54.34           C  
ATOM   3733  CG2 VAL B  13      -1.595 -19.000  15.281  1.00 54.34           C  
ATOM   3734  N   SER B  14      -1.683 -17.594  19.578  1.00 50.09           N  
ATOM   3735  CA  SER B  14      -2.045 -17.656  20.984  1.00 50.09           C  
ATOM   3736  C   SER B  14      -2.807 -16.406  21.422  1.00 50.09           C  
ATOM   3737  CB  SER B  14      -0.797 -17.828  21.844  1.00 50.09           C  
ATOM   3738  O   SER B  14      -3.652 -16.469  22.312  1.00 50.09           O  
ATOM   3739  OG  SER B  14       0.057 -16.703  21.734  1.00 50.09           O  
ATOM   3740  N   GLU B  15      -2.580 -15.234  20.797  1.00 49.34           N  
ATOM   3741  CA  GLU B  15      -3.064 -13.961  21.312  1.00 49.34           C  
ATOM   3742  C   GLU B  15      -4.480 -13.664  20.812  1.00 49.34           C  
ATOM   3743  CB  GLU B  15      -2.121 -12.820  20.906  1.00 49.34           C  
ATOM   3744  O   GLU B  15      -5.074 -12.656  21.188  1.00 49.34           O  
ATOM   3745  CG  GLU B  15      -0.882 -12.711  21.781  1.00 49.34           C  
ATOM   3746  CD  GLU B  15      -0.083 -11.438  21.531  1.00 49.34           C  
ATOM   3747  OE1 GLU B  15       0.949 -11.227  22.203  1.00 49.34           O  
ATOM   3748  OE2 GLU B  15      -0.494 -10.648  20.656  1.00 49.34           O  
ATOM   3749  N   THR B  16      -4.875 -14.172  19.578  1.00 47.22           N  
ATOM   3750  CA  THR B  16      -6.223 -13.891  19.094  1.00 47.22           C  
ATOM   3751  C   THR B  16      -7.273 -14.484  20.031  1.00 47.22           C  
ATOM   3752  CB  THR B  16      -6.422 -14.453  17.672  1.00 47.22           C  
ATOM   3753  O   THR B  16      -8.461 -14.492  19.703  1.00 47.22           O  
ATOM   3754  CG2 THR B  16      -5.680 -13.609  16.641  1.00 47.22           C  
ATOM   3755  OG1 THR B  16      -5.934 -15.797  17.609  1.00 47.22           O  
ATOM   3756  N   ALA B  17      -6.934 -15.430  20.812  1.00 39.88           N  
ATOM   3757  CA  ALA B  17      -7.957 -16.000  21.688  1.00 39.88           C  
ATOM   3758  C   ALA B  17      -8.656 -14.906  22.500  1.00 39.88           C  
ATOM   3759  CB  ALA B  17      -7.344 -17.047  22.625  1.00 39.88           C  
ATOM   3760  O   ALA B  17      -8.008 -14.188  23.266  1.00 39.88           O  
ATOM   3761  N   TYR B  18      -9.422 -13.992  21.875  1.00 34.38           N  
ATOM   3762  CA  TYR B  18     -10.258 -13.531  22.969  1.00 34.38           C  
ATOM   3763  C   TYR B  18     -10.570 -14.672  23.938  1.00 34.38           C  
ATOM   3764  CB  TYR B  18     -11.555 -12.922  22.438  1.00 34.38           C  
ATOM   3765  O   TYR B  18     -11.039 -15.734  23.516  1.00 34.38           O  
ATOM   3766  CG  TYR B  18     -11.445 -11.461  22.078  1.00 34.38           C  
ATOM   3767  CD1 TYR B  18     -11.617 -10.469  23.047  1.00 34.38           C  
ATOM   3768  CD2 TYR B  18     -11.156 -11.070  20.781  1.00 34.38           C  
ATOM   3769  CE1 TYR B  18     -11.516  -9.125  22.719  1.00 34.38           C  
ATOM   3770  CE2 TYR B  18     -11.055  -9.719  20.438  1.00 34.38           C  
ATOM   3771  OH  TYR B  18     -11.125  -7.426  21.094  1.00 34.38           O  
ATOM   3772  CZ  TYR B  18     -11.234  -8.758  21.422  1.00 34.38           C  
ATOM   3773  N   PRO B  19     -10.148 -14.820  25.109  1.00 30.94           N  
ATOM   3774  CA  PRO B  19     -10.781 -15.680  26.109  1.00 30.94           C  
ATOM   3775  C   PRO B  19     -12.289 -15.805  25.922  1.00 30.94           C  
ATOM   3776  CB  PRO B  19     -10.461 -14.984  27.438  1.00 30.94           C  
ATOM   3777  O   PRO B  19     -12.797 -16.906  25.672  1.00 30.94           O  
ATOM   3778  CG  PRO B  19      -9.758 -13.719  27.047  1.00 30.94           C  
ATOM   3779  CD  PRO B  19      -9.672 -13.672  25.547  1.00 30.94           C  
ATOM   3780  N   GLY B  20     -13.242 -15.062  26.891  1.00 25.91           N  
ATOM   3781  CA  GLY B  20     -14.477 -15.359  27.609  1.00 25.91           C  
ATOM   3782  C   GLY B  20     -15.719 -15.164  26.766  1.00 25.91           C  
ATOM   3783  O   GLY B  20     -16.844 -15.242  27.281  1.00 25.91           O  
ATOM   3784  N   GLN B  21     -16.281 -15.094  25.422  1.00 21.53           N  
ATOM   3785  CA  GLN B  21     -17.578 -15.727  25.656  1.00 21.53           C  
ATOM   3786  C   GLN B  21     -17.469 -17.250  25.625  1.00 21.53           C  
ATOM   3787  CB  GLN B  21     -18.609 -15.273  24.609  1.00 21.53           C  
ATOM   3788  O   GLN B  21     -16.656 -17.797  24.891  1.00 21.53           O  
ATOM   3789  CG  GLN B  21     -19.297 -13.969  24.969  1.00 21.53           C  
ATOM   3790  CD  GLN B  21     -20.453 -13.641  24.031  1.00 21.53           C  
ATOM   3791  NE2 GLN B  21     -21.266 -12.664  24.406  1.00 21.53           N  
ATOM   3792  OE1 GLN B  21     -20.594 -14.250  22.969  1.00 21.53           O  
TER    3793      GLN B  21                                                      
ENDMDL                                                                          
END                                                                             
