# Supplementary material for: Substrate recognition principles for the PP2A-B55 protein phosphatase
Source: Sci Adv. 2024 Oct 2;10(40):eadp5491. doi: 10.1126/sciadv.adp5491 (PMC11446282; doi:10.1126/sciadv.adp5491)
Supplement: Supplementary file 3 — Data S1 [file sciadv.adp5491_data_s1.zip › Dataset 1/b55_Q13671-RIN1_HUMAN_unrelaxed_rank_001_alphafold2_multimer_v3_model_4_seed_000.pdb]

MODEL     1                                                                     
ATOM      1  N   MET A   1      48.500 -36.344  -6.941  1.00 21.95           N  
ATOM      2  CA  MET A   1      47.094 -36.781  -6.836  1.00 21.95           C  
ATOM      3  C   MET A   1      46.188 -35.656  -6.348  1.00 21.95           C  
ATOM      4  CB  MET A   1      47.000 -37.969  -5.891  1.00 21.95           C  
ATOM      5  O   MET A   1      46.250 -35.250  -5.180  1.00 21.95           O  
ATOM      6  CG  MET A   1      47.281 -39.312  -6.559  1.00 21.95           C  
ATOM      7  SD  MET A   1      46.812 -40.750  -5.504  1.00 21.95           S  
ATOM      8  CE  MET A   1      47.906 -42.000  -6.199  1.00 21.95           C  
ATOM      9  N   ALA A   2      46.125 -34.438  -7.016  1.00 24.95           N  
ATOM     10  CA  ALA A   2      45.438 -33.188  -6.762  1.00 24.95           C  
ATOM     11  C   ALA A   2      43.969 -33.438  -6.402  1.00 24.95           C  
ATOM     12  CB  ALA A   2      45.500 -32.250  -7.980  1.00 24.95           C  
ATOM     13  O   ALA A   2      43.281 -34.188  -7.102  1.00 24.95           O  
ATOM     14  N   GLY A   3      43.438 -33.625  -5.121  1.00 25.28           N  
ATOM     15  CA  GLY A   3      42.125 -33.812  -4.559  1.00 25.28           C  
ATOM     16  C   GLY A   3      41.062 -32.938  -5.246  1.00 25.28           C  
ATOM     17  O   GLY A   3      41.281 -31.766  -5.469  1.00 25.28           O  
ATOM     18  N   ALA A   4      40.188 -33.344  -6.273  1.00 28.31           N  
ATOM     19  CA  ALA A   4      38.969 -32.875  -6.938  1.00 28.31           C  
ATOM     20  C   ALA A   4      38.000 -32.312  -5.926  1.00 28.31           C  
ATOM     21  CB  ALA A   4      38.344 -34.000  -7.742  1.00 28.31           C  
ATOM     22  O   ALA A   4      37.156 -33.031  -5.379  1.00 28.31           O  
ATOM     23  N   GLY A   5      38.125 -31.797  -4.699  1.00 32.69           N  
ATOM     24  CA  GLY A   5      37.125 -31.203  -3.826  1.00 32.69           C  
ATOM     25  C   GLY A   5      36.188 -30.281  -4.555  1.00 32.69           C  
ATOM     26  O   GLY A   5      36.406 -29.062  -4.621  1.00 32.69           O  
ATOM     27  N   GLY A   6      35.656 -30.531  -5.844  1.00 35.03           N  
ATOM     28  CA  GLY A   6      34.750 -29.688  -6.625  1.00 35.03           C  
ATOM     29  C   GLY A   6      33.594 -29.141  -5.809  1.00 35.03           C  
ATOM     30  O   GLY A   6      32.906 -29.875  -5.086  1.00 35.03           O  
ATOM     31  N   GLY A   7      33.531 -28.094  -5.164  1.00 40.22           N  
ATOM     32  CA  GLY A   7      32.438 -27.359  -4.531  1.00 40.22           C  
ATOM     33  C   GLY A   7      31.094 -27.609  -5.184  1.00 40.22           C  
ATOM     34  O   GLY A   7      31.031 -27.969  -6.363  1.00 40.22           O  
ATOM     35  N   ASN A   8      30.000 -28.266  -4.609  1.00 48.66           N  
ATOM     36  CA  ASN A   8      28.625 -28.594  -4.977  1.00 48.66           C  
ATOM     37  C   ASN A   8      28.016 -27.500  -5.852  1.00 48.66           C  
ATOM     38  CB  ASN A   8      27.781 -28.812  -3.721  1.00 48.66           C  
ATOM     39  O   ASN A   8      27.344 -26.609  -5.348  1.00 48.66           O  
ATOM     40  CG  ASN A   8      27.109 -30.172  -3.701  1.00 48.66           C  
ATOM     41  ND2 ASN A   8      26.375 -30.453  -2.637  1.00 48.66           N  
ATOM     42  OD1 ASN A   8      27.250 -30.969  -4.637  1.00 48.66           O  
ATOM     43  N   ASP A   9      28.516 -27.000  -6.902  1.00 63.16           N  
ATOM     44  CA  ASP A   9      27.906 -26.125  -7.895  1.00 63.16           C  
ATOM     45  C   ASP A   9      26.688 -26.797  -8.547  1.00 63.16           C  
ATOM     46  CB  ASP A   9      28.922 -25.734  -8.969  1.00 63.16           C  
ATOM     47  O   ASP A   9      26.828 -27.797  -9.234  1.00 63.16           O  
ATOM     48  CG  ASP A   9      29.203 -24.234  -9.000  1.00 63.16           C  
ATOM     49  OD1 ASP A   9      28.531 -23.469  -8.273  1.00 63.16           O  
ATOM     50  OD2 ASP A   9      30.094 -23.828  -9.758  1.00 63.16           O  
ATOM     51  N   ILE A  10      25.484 -26.594  -7.996  1.00 77.94           N  
ATOM     52  CA  ILE A  10      24.234 -27.078  -8.570  1.00 77.94           C  
ATOM     53  C   ILE A  10      24.078 -26.562 -10.000  1.00 77.94           C  
ATOM     54  CB  ILE A  10      23.016 -26.656  -7.719  1.00 77.94           C  
ATOM     55  O   ILE A  10      24.172 -25.344 -10.234  1.00 77.94           O  
ATOM     56  CG1 ILE A  10      23.156 -27.188  -6.285  1.00 77.94           C  
ATOM     57  CG2 ILE A  10      21.719 -27.156  -8.352  1.00 77.94           C  
ATOM     58  CD1 ILE A  10      22.125 -26.641  -5.316  1.00 77.94           C  
ATOM     59  N   GLN A  11      24.172 -27.516 -10.914  1.00 87.00           N  
ATOM     60  CA  GLN A  11      23.891 -27.172 -12.297  1.00 87.00           C  
ATOM     61  C   GLN A  11      22.391 -27.297 -12.602  1.00 87.00           C  
ATOM     62  CB  GLN A  11      24.703 -28.047 -13.250  1.00 87.00           C  
ATOM     63  O   GLN A  11      21.812 -28.359 -12.391  1.00 87.00           O  
ATOM     64  CG  GLN A  11      26.188 -27.766 -13.219  1.00 87.00           C  
ATOM     65  CD  GLN A  11      26.969 -28.594 -14.227  1.00 87.00           C  
ATOM     66  NE2 GLN A  11      28.250 -28.312 -14.367  1.00 87.00           N  
ATOM     67  OE1 GLN A  11      26.406 -29.500 -14.875  1.00 87.00           O  
ATOM     68  N   TRP A  12      21.859 -26.281 -13.094  1.00 90.75           N  
ATOM     69  CA  TRP A  12      20.422 -26.234 -13.328  1.00 90.75           C  
ATOM     70  C   TRP A  12      20.109 -26.578 -14.789  1.00 90.75           C  
ATOM     71  CB  TRP A  12      19.859 -24.859 -12.977  1.00 90.75           C  
ATOM     72  O   TRP A  12      20.797 -26.125 -15.695  1.00 90.75           O  
ATOM     73  CG  TRP A  12      19.859 -24.562 -11.508  1.00 90.75           C  
ATOM     74  CD1 TRP A  12      20.828 -23.891 -10.805  1.00 90.75           C  
ATOM     75  CD2 TRP A  12      18.859 -24.938 -10.555  1.00 90.75           C  
ATOM     76  CE2 TRP A  12      19.281 -24.453  -9.297  1.00 90.75           C  
ATOM     77  CE3 TRP A  12      17.656 -25.625 -10.648  1.00 90.75           C  
ATOM     78  NE1 TRP A  12      20.484 -23.812  -9.477  1.00 90.75           N  
ATOM     79  CH2 TRP A  12      17.344 -25.328  -8.250  1.00 90.75           C  
ATOM     80  CZ2 TRP A  12      18.531 -24.641  -8.133  1.00 90.75           C  
ATOM     81  CZ3 TRP A  12      16.906 -25.828  -9.492  1.00 90.75           C  
ATOM     82  N   CYS A  13      19.047 -27.375 -14.961  1.00 90.06           N  
ATOM     83  CA  CYS A  13      18.594 -27.766 -16.297  1.00 90.06           C  
ATOM     84  C   CYS A  13      17.125 -27.406 -16.500  1.00 90.06           C  
ATOM     85  CB  CYS A  13      18.797 -29.266 -16.500  1.00 90.06           C  
ATOM     86  O   CYS A  13      16.344 -27.406 -15.547  1.00 90.06           O  
ATOM     87  SG  CYS A  13      20.516 -29.797 -16.328  1.00 90.06           S  
ATOM     88  N   PHE A  14      16.828 -27.188 -17.766  1.00 88.31           N  
ATOM     89  CA  PHE A  14      15.453 -26.922 -18.141  1.00 88.31           C  
ATOM     90  C   PHE A  14      14.609 -28.203 -18.047  1.00 88.31           C  
ATOM     91  CB  PHE A  14      15.375 -26.344 -19.562  1.00 88.31           C  
ATOM     92  O   PHE A  14      15.039 -29.266 -18.500  1.00 88.31           O  
ATOM     93  CG  PHE A  14      13.969 -26.125 -20.047  1.00 88.31           C  
ATOM     94  CD1 PHE A  14      13.359 -27.031 -20.906  1.00 88.31           C  
ATOM     95  CD2 PHE A  14      13.266 -25.000 -19.656  1.00 88.31           C  
ATOM     96  CE1 PHE A  14      12.062 -26.828 -21.359  1.00 88.31           C  
ATOM     97  CE2 PHE A  14      11.961 -24.781 -20.109  1.00 88.31           C  
ATOM     98  CZ  PHE A  14      11.367 -25.688 -20.969  1.00 88.31           C  
ATOM     99  N   SER A  15      13.453 -28.078 -17.438  1.00 86.44           N  
ATOM    100  CA  SER A  15      12.555 -29.219 -17.344  1.00 86.44           C  
ATOM    101  C   SER A  15      11.336 -29.031 -18.250  1.00 86.44           C  
ATOM    102  CB  SER A  15      12.102 -29.422 -15.898  1.00 86.44           C  
ATOM    103  O   SER A  15      11.141 -29.781 -19.203  1.00 86.44           O  
ATOM    104  OG  SER A  15      11.289 -30.578 -15.789  1.00 86.44           O  
ATOM    105  N   GLN A  16      10.531 -28.016 -17.875  1.00 85.81           N  
ATOM    106  CA  GLN A  16       9.289 -27.812 -18.609  1.00 85.81           C  
ATOM    107  C   GLN A  16       8.859 -26.344 -18.578  1.00 85.81           C  
ATOM    108  CB  GLN A  16       8.180 -28.703 -18.047  1.00 85.81           C  
ATOM    109  O   GLN A  16       9.297 -25.594 -17.719  1.00 85.81           O  
ATOM    110  CG  GLN A  16       6.969 -28.828 -18.953  1.00 85.81           C  
ATOM    111  CD  GLN A  16       5.898 -29.750 -18.375  1.00 85.81           C  
ATOM    112  NE2 GLN A  16       4.926 -30.109 -19.203  1.00 85.81           N  
ATOM    113  OE1 GLN A  16       5.949 -30.125 -17.203  1.00 85.81           O  
ATOM    114  N   VAL A  17       8.117 -26.016 -19.625  1.00 86.50           N  
ATOM    115  CA  VAL A  17       7.477 -24.703 -19.672  1.00 86.50           C  
ATOM    116  C   VAL A  17       5.977 -24.859 -19.891  1.00 86.50           C  
ATOM    117  CB  VAL A  17       8.086 -23.812 -20.781  1.00 86.50           C  
ATOM    118  O   VAL A  17       5.547 -25.656 -20.734  1.00 86.50           O  
ATOM    119  CG1 VAL A  17       7.844 -24.422 -22.156  1.00 86.50           C  
ATOM    120  CG2 VAL A  17       7.508 -22.406 -20.703  1.00 86.50           C  
ATOM    121  N   LYS A  18       5.285 -24.250 -18.984  1.00 82.56           N  
ATOM    122  CA  LYS A  18       3.828 -24.266 -19.078  1.00 82.56           C  
ATOM    123  C   LYS A  18       3.277 -22.906 -19.469  1.00 82.56           C  
ATOM    124  CB  LYS A  18       3.209 -24.734 -17.750  1.00 82.56           C  
ATOM    125  O   LYS A  18       3.783 -21.875 -19.031  1.00 82.56           O  
ATOM    126  CG  LYS A  18       3.717 -26.078 -17.266  1.00 82.56           C  
ATOM    127  CD  LYS A  18       3.160 -27.219 -18.109  1.00 82.56           C  
ATOM    128  CE  LYS A  18       3.592 -28.578 -17.562  1.00 82.56           C  
ATOM    129  NZ  LYS A  18       3.008 -29.703 -18.344  1.00 82.56           N  
ATOM    130  N   GLY A  19       2.299 -22.844 -20.391  1.00 75.75           N  
ATOM    131  CA  GLY A  19       1.676 -21.609 -20.828  1.00 75.75           C  
ATOM    132  C   GLY A  19       1.640 -21.453 -22.328  1.00 75.75           C  
ATOM    133  O   GLY A  19       2.176 -22.281 -23.062  1.00 75.75           O  
ATOM    134  N   ALA A  20       0.949 -20.328 -22.734  1.00 63.66           N  
ATOM    135  CA  ALA A  20       0.728 -20.094 -24.156  1.00 63.66           C  
ATOM    136  C   ALA A  20       1.988 -19.562 -24.828  1.00 63.66           C  
ATOM    137  CB  ALA A  20      -0.437 -19.141 -24.375  1.00 63.66           C  
ATOM    138  O   ALA A  20       2.805 -18.891 -24.188  1.00 63.66           O  
ATOM    139  N   VAL A  21       2.326 -20.016 -25.953  1.00 56.62           N  
ATOM    140  CA  VAL A  21       3.516 -19.656 -26.719  1.00 56.62           C  
ATOM    141  C   VAL A  21       3.318 -18.281 -27.359  1.00 56.62           C  
ATOM    142  CB  VAL A  21       3.840 -20.703 -27.797  1.00 56.62           C  
ATOM    143  O   VAL A  21       4.289 -17.562 -27.609  1.00 56.62           O  
ATOM    144  CG1 VAL A  21       5.125 -20.328 -28.547  1.00 56.62           C  
ATOM    145  CG2 VAL A  21       3.957 -22.094 -27.188  1.00 56.62           C  
ATOM    146  N   ASP A  22       2.072 -17.750 -27.375  1.00 53.75           N  
ATOM    147  CA  ASP A  22       1.826 -16.531 -28.141  1.00 53.75           C  
ATOM    148  C   ASP A  22       2.336 -15.297 -27.406  1.00 53.75           C  
ATOM    149  CB  ASP A  22       0.334 -16.391 -28.453  1.00 53.75           C  
ATOM    150  O   ASP A  22       2.316 -15.258 -26.172  1.00 53.75           O  
ATOM    151  CG  ASP A  22       0.048 -16.188 -29.938  1.00 53.75           C  
ATOM    152  OD1 ASP A  22       0.988 -15.883 -30.703  1.00 53.75           O  
ATOM    153  OD2 ASP A  22      -1.128 -16.328 -30.328  1.00 53.75           O  
ATOM    154  N   ASP A  23       3.043 -14.430 -28.125  1.00 54.91           N  
ATOM    155  CA  ASP A  23       3.607 -13.188 -27.609  1.00 54.91           C  
ATOM    156  C   ASP A  23       2.508 -12.211 -27.203  1.00 54.91           C  
ATOM    157  CB  ASP A  23       4.531 -12.547 -28.641  1.00 54.91           C  
ATOM    158  O   ASP A  23       2.719 -11.344 -26.359  1.00 54.91           O  
ATOM    159  CG  ASP A  23       5.910 -13.188 -28.688  1.00 54.91           C  
ATOM    160  OD1 ASP A  23       6.332 -13.789 -27.672  1.00 54.91           O  
ATOM    161  OD2 ASP A  23       6.582 -13.078 -29.734  1.00 54.91           O  
ATOM    162  N   ASP A  24       1.356 -12.281 -27.844  1.00 60.06           N  
ATOM    163  CA  ASP A  24       0.291 -11.352 -27.469  1.00 60.06           C  
ATOM    164  C   ASP A  24      -0.400 -11.789 -26.188  1.00 60.06           C  
ATOM    165  CB  ASP A  24      -0.732 -11.234 -28.609  1.00 60.06           C  
ATOM    166  O   ASP A  24      -1.375 -12.547 -26.219  1.00 60.06           O  
ATOM    167  CG  ASP A  24      -0.333 -10.227 -29.672  1.00 60.06           C  
ATOM    168  OD1 ASP A  24       0.508  -9.344 -29.375  1.00 60.06           O  
ATOM    169  OD2 ASP A  24      -0.866 -10.305 -30.797  1.00 60.06           O  
ATOM    170  N   VAL A  25       0.172 -11.609 -25.109  1.00 64.19           N  
ATOM    171  CA  VAL A  25      -0.298 -12.039 -23.797  1.00 64.19           C  
ATOM    172  C   VAL A  25      -1.339 -11.055 -23.281  1.00 64.19           C  
ATOM    173  CB  VAL A  25       0.868 -12.172 -22.797  1.00 64.19           C  
ATOM    174  O   VAL A  25      -1.105  -9.844 -23.266  1.00 64.19           O  
ATOM    175  CG1 VAL A  25       0.358 -12.648 -21.438  1.00 64.19           C  
ATOM    176  CG2 VAL A  25       1.933 -13.125 -23.344  1.00 64.19           C  
ATOM    177  N   ALA A  26      -2.555 -11.703 -23.016  1.00 68.69           N  
ATOM    178  CA  ALA A  26      -3.576 -10.906 -22.344  1.00 68.69           C  
ATOM    179  C   ALA A  26      -3.180 -10.633 -20.891  1.00 68.69           C  
ATOM    180  CB  ALA A  26      -4.926 -11.625 -22.391  1.00 68.69           C  
ATOM    181  O   ALA A  26      -2.541 -11.469 -20.250  1.00 68.69           O  
ATOM    182  N   GLU A  27      -3.465  -9.492 -20.406  1.00 77.94           N  
ATOM    183  CA  GLU A  27      -3.158  -9.094 -19.031  1.00 77.94           C  
ATOM    184  C   GLU A  27      -3.746 -10.078 -18.031  1.00 77.94           C  
ATOM    185  CB  GLU A  27      -3.682  -7.684 -18.766  1.00 77.94           C  
ATOM    186  O   GLU A  27      -3.146 -10.344 -16.984  1.00 77.94           O  
ATOM    187  CG  GLU A  27      -3.213  -7.105 -17.438  1.00 77.94           C  
ATOM    188  CD  GLU A  27      -3.586  -5.641 -17.250  1.00 77.94           C  
ATOM    189  OE1 GLU A  27      -3.285  -5.070 -16.172  1.00 77.94           O  
ATOM    190  OE2 GLU A  27      -4.184  -5.066 -18.188  1.00 77.94           O  
ATOM    191  N   ALA A  28      -4.816 -10.719 -18.391  1.00 78.06           N  
ATOM    192  CA  ALA A  28      -5.500 -11.641 -17.484  1.00 78.06           C  
ATOM    193  C   ALA A  28      -4.703 -12.930 -17.312  1.00 78.06           C  
ATOM    194  CB  ALA A  28      -6.902 -11.953 -18.000  1.00 78.06           C  
ATOM    195  O   ALA A  28      -4.852 -13.625 -16.297  1.00 78.06           O  
ATOM    196  N   ASP A  29      -3.828 -13.164 -18.234  1.00 84.00           N  
ATOM    197  CA  ASP A  29      -3.119 -14.438 -18.219  1.00 84.00           C  
ATOM    198  C   ASP A  29      -1.765 -14.305 -17.516  1.00 84.00           C  
ATOM    199  CB  ASP A  29      -2.932 -14.969 -19.641  1.00 84.00           C  
ATOM    200  O   ASP A  29      -1.034 -15.289 -17.375  1.00 84.00           O  
ATOM    201  CG  ASP A  29      -4.234 -15.406 -20.281  1.00 84.00           C  
ATOM    202  OD1 ASP A  29      -5.160 -15.828 -19.562  1.00 84.00           O  
ATOM    203  OD2 ASP A  29      -4.336 -15.312 -21.531  1.00 84.00           O  
ATOM    204  N   ILE A  30      -1.479 -13.188 -17.078  1.00 88.31           N  
ATOM    205  CA  ILE A  30      -0.209 -12.977 -16.391  1.00 88.31           C  
ATOM    206  C   ILE A  30      -0.238 -13.648 -15.023  1.00 88.31           C  
ATOM    207  CB  ILE A  30       0.103 -11.469 -16.234  1.00 88.31           C  
ATOM    208  O   ILE A  30      -1.161 -13.430 -14.234  1.00 88.31           O  
ATOM    209  CG1 ILE A  30       0.259 -10.812 -17.625  1.00 88.31           C  
ATOM    210  CG2 ILE A  30       1.358 -11.258 -15.391  1.00 88.31           C  
ATOM    211  CD1 ILE A  30       0.416  -9.297 -17.578  1.00 88.31           C  
ATOM    212  N   ILE A  31       0.746 -14.516 -14.812  1.00 93.44           N  
ATOM    213  CA  ILE A  31       0.829 -15.219 -13.547  1.00 93.44           C  
ATOM    214  C   ILE A  31       1.168 -14.234 -12.430  1.00 93.44           C  
ATOM    215  CB  ILE A  31       1.876 -16.359 -13.594  1.00 93.44           C  
ATOM    216  O   ILE A  31       2.148 -13.492 -12.523  1.00 93.44           O  
ATOM    217  CG1 ILE A  31       1.483 -17.406 -14.648  1.00 93.44           C  
ATOM    218  CG2 ILE A  31       2.037 -17.000 -12.219  1.00 93.44           C  
ATOM    219  CD1 ILE A  31       2.547 -18.453 -14.898  1.00 93.44           C  
ATOM    220  N   SER A  32       0.350 -14.273 -11.391  1.00 94.56           N  
ATOM    221  CA  SER A  32       0.503 -13.297 -10.328  1.00 94.56           C  
ATOM    222  C   SER A  32       1.008 -13.945  -9.039  1.00 94.56           C  
ATOM    223  CB  SER A  32      -0.824 -12.578 -10.055  1.00 94.56           C  
ATOM    224  O   SER A  32       1.368 -13.250  -8.086  1.00 94.56           O  
ATOM    225  OG  SER A  32      -1.841 -13.516  -9.742  1.00 94.56           O  
ATOM    226  N   THR A  33       1.032 -15.250  -8.977  1.00 96.44           N  
ATOM    227  CA  THR A  33       1.553 -15.938  -7.805  1.00 96.44           C  
ATOM    228  C   THR A  33       1.875 -17.391  -8.133  1.00 96.44           C  
ATOM    229  CB  THR A  33       0.554 -15.883  -6.637  1.00 96.44           C  
ATOM    230  O   THR A  33       1.278 -17.984  -9.039  1.00 96.44           O  
ATOM    231  CG2 THR A  33      -0.720 -16.656  -6.961  1.00 96.44           C  
ATOM    232  OG1 THR A  33       1.160 -16.453  -5.469  1.00 96.44           O  
ATOM    233  N   VAL A  34       2.801 -18.000  -7.410  1.00 97.31           N  
ATOM    234  CA  VAL A  34       3.219 -19.391  -7.555  1.00 97.31           C  
ATOM    235  C   VAL A  34       3.576 -19.969  -6.188  1.00 97.31           C  
ATOM    236  CB  VAL A  34       4.418 -19.516  -8.523  1.00 97.31           C  
ATOM    237  O   VAL A  34       4.285 -19.328  -5.402  1.00 97.31           O  
ATOM    238  CG1 VAL A  34       4.805 -20.984  -8.703  1.00 97.31           C  
ATOM    239  CG2 VAL A  34       4.090 -18.875  -9.867  1.00 97.31           C  
ATOM    240  N   GLU A  35       3.088 -21.234  -5.953  1.00 96.81           N  
ATOM    241  CA  GLU A  35       3.348 -21.828  -4.645  1.00 96.81           C  
ATOM    242  C   GLU A  35       3.330 -23.359  -4.711  1.00 96.81           C  
ATOM    243  CB  GLU A  35       2.324 -21.344  -3.619  1.00 96.81           C  
ATOM    244  O   GLU A  35       2.416 -23.938  -5.293  1.00 96.81           O  
ATOM    245  CG  GLU A  35       2.668 -21.703  -2.182  1.00 96.81           C  
ATOM    246  CD  GLU A  35       3.584 -20.688  -1.512  1.00 96.81           C  
ATOM    247  OE1 GLU A  35       3.973 -20.906  -0.342  1.00 96.81           O  
ATOM    248  OE2 GLU A  35       3.912 -19.672  -2.162  1.00 96.81           O  
ATOM    249  N   PHE A  36       4.352 -23.969  -4.078  1.00 96.94           N  
ATOM    250  CA  PHE A  36       4.344 -25.422  -3.898  1.00 96.94           C  
ATOM    251  C   PHE A  36       3.602 -25.797  -2.627  1.00 96.94           C  
ATOM    252  CB  PHE A  36       5.777 -25.969  -3.854  1.00 96.94           C  
ATOM    253  O   PHE A  36       3.590 -25.047  -1.654  1.00 96.94           O  
ATOM    254  CG  PHE A  36       6.430 -26.062  -5.207  1.00 96.94           C  
ATOM    255  CD1 PHE A  36       6.168 -27.141  -6.043  1.00 96.94           C  
ATOM    256  CD2 PHE A  36       7.309 -25.078  -5.641  1.00 96.94           C  
ATOM    257  CE1 PHE A  36       6.773 -27.234  -7.293  1.00 96.94           C  
ATOM    258  CE2 PHE A  36       7.914 -25.172  -6.891  1.00 96.94           C  
ATOM    259  CZ  PHE A  36       7.648 -26.250  -7.715  1.00 96.94           C  
ATOM    260  N   ASN A  37       3.012 -26.984  -2.697  1.00 95.81           N  
ATOM    261  CA  ASN A  37       2.475 -27.484  -1.441  1.00 95.81           C  
ATOM    262  C   ASN A  37       3.574 -28.062  -0.551  1.00 95.81           C  
ATOM    263  CB  ASN A  37       1.401 -28.547  -1.705  1.00 95.81           C  
ATOM    264  O   ASN A  37       4.750 -28.047  -0.920  1.00 95.81           O  
ATOM    265  CG  ASN A  37       1.985 -29.859  -2.176  1.00 95.81           C  
ATOM    266  ND2 ASN A  37       1.258 -30.953  -1.945  1.00 95.81           N  
ATOM    267  OD1 ASN A  37       3.082 -29.906  -2.738  1.00 95.81           O  
ATOM    268  N   HIS A  38       3.289 -28.500   0.638  1.00 92.06           N  
ATOM    269  CA  HIS A  38       4.258 -28.906   1.656  1.00 92.06           C  
ATOM    270  C   HIS A  38       5.113 -30.062   1.178  1.00 92.06           C  
ATOM    271  CB  HIS A  38       3.545 -29.266   2.957  1.00 92.06           C  
ATOM    272  O   HIS A  38       6.305 -30.141   1.492  1.00 92.06           O  
ATOM    273  CG  HIS A  38       2.832 -28.125   3.600  1.00 92.06           C  
ATOM    274  CD2 HIS A  38       3.213 -27.281   4.594  1.00 92.06           C  
ATOM    275  ND1 HIS A  38       1.564 -27.734   3.229  1.00 92.06           N  
ATOM    276  CE1 HIS A  38       1.195 -26.703   3.967  1.00 92.06           C  
ATOM    277  NE2 HIS A  38       2.176 -26.406   4.805  1.00 92.06           N  
ATOM    278  N   SER A  39       4.535 -30.938   0.417  1.00 91.81           N  
ATOM    279  CA  SER A  39       5.277 -32.094  -0.067  1.00 91.81           C  
ATOM    280  C   SER A  39       6.012 -31.781  -1.365  1.00 91.81           C  
ATOM    281  CB  SER A  39       4.336 -33.281  -0.281  1.00 91.81           C  
ATOM    282  O   SER A  39       6.957 -32.469  -1.736  1.00 91.81           O  
ATOM    283  OG  SER A  39       3.414 -33.000  -1.323  1.00 91.81           O  
ATOM    284  N   GLY A  40       5.547 -30.719  -2.051  1.00 94.06           N  
ATOM    285  CA  GLY A  40       6.109 -30.375  -3.346  1.00 94.06           C  
ATOM    286  C   GLY A  40       5.473 -31.125  -4.496  1.00 94.06           C  
ATOM    287  O   GLY A  40       5.828 -30.922  -5.656  1.00 94.06           O  
ATOM    288  N   GLU A  41       4.559 -31.969  -4.227  1.00 92.88           N  
ATOM    289  CA  GLU A  41       3.898 -32.750  -5.254  1.00 92.88           C  
ATOM    290  C   GLU A  41       2.939 -31.922  -6.082  1.00 92.88           C  
ATOM    291  CB  GLU A  41       3.148 -33.938  -4.621  1.00 92.88           C  
ATOM    292  O   GLU A  41       2.674 -32.219  -7.246  1.00 92.88           O  
ATOM    293  CG  GLU A  41       4.059 -35.000  -4.043  1.00 92.88           C  
ATOM    294  CD  GLU A  41       3.299 -36.156  -3.402  1.00 92.88           C  
ATOM    295  OE1 GLU A  41       3.945 -37.094  -2.865  1.00 92.88           O  
ATOM    296  OE2 GLU A  41       2.049 -36.125  -3.436  1.00 92.88           O  
ATOM    297  N   LEU A  42       2.389 -30.938  -5.457  1.00 94.94           N  
ATOM    298  CA  LEU A  42       1.463 -30.047  -6.152  1.00 94.94           C  
ATOM    299  C   LEU A  42       2.041 -28.641  -6.266  1.00 94.94           C  
ATOM    300  CB  LEU A  42       0.116 -30.000  -5.426  1.00 94.94           C  
ATOM    301  O   LEU A  42       2.686 -28.156  -5.332  1.00 94.94           O  
ATOM    302  CG  LEU A  42      -0.642 -31.328  -5.320  1.00 94.94           C  
ATOM    303  CD1 LEU A  42      -1.879 -31.156  -4.441  1.00 94.94           C  
ATOM    304  CD2 LEU A  42      -1.025 -31.844  -6.703  1.00 94.94           C  
ATOM    305  N   LEU A  43       1.879 -28.047  -7.355  1.00 96.19           N  
ATOM    306  CA  LEU A  43       2.271 -26.672  -7.656  1.00 96.19           C  
ATOM    307  C   LEU A  43       1.073 -25.859  -8.125  1.00 96.19           C  
ATOM    308  CB  LEU A  43       3.369 -26.656  -8.719  1.00 96.19           C  
ATOM    309  O   LEU A  43       0.424 -26.203  -9.109  1.00 96.19           O  
ATOM    310  CG  LEU A  43       3.830 -25.266  -9.195  1.00 96.19           C  
ATOM    311  CD1 LEU A  43       4.527 -24.531  -8.062  1.00 96.19           C  
ATOM    312  CD2 LEU A  43       4.750 -25.406 -10.406  1.00 96.19           C  
ATOM    313  N   ALA A  44       0.783 -24.766  -7.418  1.00 97.06           N  
ATOM    314  CA  ALA A  44      -0.362 -23.922  -7.770  1.00 97.06           C  
ATOM    315  C   ALA A  44       0.093 -22.578  -8.312  1.00 97.06           C  
ATOM    316  CB  ALA A  44      -1.270 -23.734  -6.555  1.00 97.06           C  
ATOM    317  O   ALA A  44       1.059 -22.000  -7.812  1.00 97.06           O  
ATOM    318  N   THR A  45      -0.562 -22.109  -9.289  1.00 95.75           N  
ATOM    319  CA  THR A  45      -0.342 -20.766  -9.828  1.00 95.75           C  
ATOM    320  C   THR A  45      -1.653 -19.984  -9.898  1.00 95.75           C  
ATOM    321  CB  THR A  45       0.296 -20.828 -11.227  1.00 95.75           C  
ATOM    322  O   THR A  45      -2.725 -20.578 -10.062  1.00 95.75           O  
ATOM    323  CG2 THR A  45       1.608 -21.609 -11.203  1.00 95.75           C  
ATOM    324  OG1 THR A  45      -0.609 -21.484 -12.133  1.00 95.75           O  
ATOM    325  N   GLY A  46      -1.611 -18.766  -9.633  1.00 95.88           N  
ATOM    326  CA  GLY A  46      -2.701 -17.828  -9.844  1.00 95.88           C  
ATOM    327  C   GLY A  46      -2.373 -16.750 -10.859  1.00 95.88           C  
ATOM    328  O   GLY A  46      -1.206 -16.406 -11.047  1.00 95.88           O  
ATOM    329  N   ASP A  47      -3.422 -16.266 -11.500  1.00 91.69           N  
ATOM    330  CA  ASP A  47      -3.176 -15.242 -12.516  1.00 91.69           C  
ATOM    331  C   ASP A  47      -4.023 -14.000 -12.266  1.00 91.69           C  
ATOM    332  CB  ASP A  47      -3.457 -15.805 -13.914  1.00 91.69           C  
ATOM    333  O   ASP A  47      -4.781 -13.945 -11.297  1.00 91.69           O  
ATOM    334  CG  ASP A  47      -4.887 -16.281 -14.078  1.00 91.69           C  
ATOM    335  OD1 ASP A  47      -5.789 -15.773 -13.383  1.00 91.69           O  
ATOM    336  OD2 ASP A  47      -5.113 -17.188 -14.914  1.00 91.69           O  
ATOM    337  N   LYS A  48      -3.768 -12.961 -13.078  1.00 88.62           N  
ATOM    338  CA  LYS A  48      -4.449 -11.680 -12.930  1.00 88.62           C  
ATOM    339  C   LYS A  48      -5.922 -11.797 -13.312  1.00 88.62           C  
ATOM    340  CB  LYS A  48      -3.768 -10.609 -13.773  1.00 88.62           C  
ATOM    341  O   LYS A  48      -6.730 -10.930 -12.953  1.00 88.62           O  
ATOM    342  CG  LYS A  48      -2.426 -10.148 -13.227  1.00 88.62           C  
ATOM    343  CD  LYS A  48      -1.929  -8.898 -13.945  1.00 88.62           C  
ATOM    344  CE  LYS A  48      -0.626  -8.383 -13.344  1.00 88.62           C  
ATOM    345  NZ  LYS A  48      -0.119  -7.180 -14.062  1.00 88.62           N  
ATOM    346  N   GLY A  49      -6.262 -12.883 -13.961  1.00 85.56           N  
ATOM    347  CA  GLY A  49      -7.648 -13.109 -14.336  1.00 85.56           C  
ATOM    348  C   GLY A  49      -8.445 -13.836 -13.266  1.00 85.56           C  
ATOM    349  O   GLY A  49      -9.648 -14.070 -13.438  1.00 85.56           O  
ATOM    350  N   GLY A  50      -7.816 -14.211 -12.203  1.00 91.00           N  
ATOM    351  CA  GLY A  50      -8.500 -14.852 -11.094  1.00 91.00           C  
ATOM    352  C   GLY A  50      -8.523 -16.359 -11.195  1.00 91.00           C  
ATOM    353  O   GLY A  50      -9.250 -17.031 -10.453  1.00 91.00           O  
ATOM    354  N   ARG A  51      -7.727 -16.859 -12.039  1.00 86.31           N  
ATOM    355  CA  ARG A  51      -7.680 -18.312 -12.258  1.00 86.31           C  
ATOM    356  C   ARG A  51      -6.543 -18.953 -11.461  1.00 86.31           C  
ATOM    357  CB  ARG A  51      -7.516 -18.625 -13.742  1.00 86.31           C  
ATOM    358  O   ARG A  51      -5.469 -18.359 -11.320  1.00 86.31           O  
ATOM    359  CG  ARG A  51      -8.680 -18.156 -14.602  1.00 86.31           C  
ATOM    360  CD  ARG A  51      -8.438 -18.438 -16.078  1.00 86.31           C  
ATOM    361  NE  ARG A  51      -7.230 -17.766 -16.562  1.00 86.31           N  
ATOM    362  NH1 ARG A  51      -7.148 -18.906 -18.562  1.00 86.31           N  
ATOM    363  NH2 ARG A  51      -5.555 -17.328 -18.078  1.00 86.31           N  
ATOM    364  CZ  ARG A  51      -6.648 -18.000 -17.734  1.00 86.31           C  
ATOM    365  N   VAL A  52      -6.895 -20.125 -10.992  1.00 94.00           N  
ATOM    366  CA  VAL A  52      -5.879 -20.906 -10.312  1.00 94.00           C  
ATOM    367  C   VAL A  52      -5.633 -22.203 -11.086  1.00 94.00           C  
ATOM    368  CB  VAL A  52      -6.293 -21.234  -8.859  1.00 94.00           C  
ATOM    369  O   VAL A  52      -6.578 -22.906 -11.453  1.00 94.00           O  
ATOM    370  CG1 VAL A  52      -5.309 -22.203  -8.219  1.00 94.00           C  
ATOM    371  CG2 VAL A  52      -6.379 -19.938  -8.039  1.00 94.00           C  
ATOM    372  N   VAL A  53      -4.438 -22.453 -11.320  1.00 90.38           N  
ATOM    373  CA  VAL A  53      -4.051 -23.703 -11.977  1.00 90.38           C  
ATOM    374  C   VAL A  53      -3.141 -24.500 -11.055  1.00 90.38           C  
ATOM    375  CB  VAL A  53      -3.344 -23.438 -13.328  1.00 90.38           C  
ATOM    376  O   VAL A  53      -2.150 -23.984 -10.539  1.00 90.38           O  
ATOM    377  CG1 VAL A  53      -3.043 -24.750 -14.047  1.00 90.38           C  
ATOM    378  CG2 VAL A  53      -4.199 -22.516 -14.211  1.00 90.38           C  
ATOM    379  N   ILE A  54      -3.512 -25.734 -10.891  1.00 92.94           N  
ATOM    380  CA  ILE A  54      -2.732 -26.641 -10.039  1.00 92.94           C  
ATOM    381  C   ILE A  54      -2.041 -27.688 -10.898  1.00 92.94           C  
ATOM    382  CB  ILE A  54      -3.617 -27.312  -8.969  1.00 92.94           C  
ATOM    383  O   ILE A  54      -2.678 -28.328 -11.734  1.00 92.94           O  
ATOM    384  CG1 ILE A  54      -4.332 -26.250  -8.117  1.00 92.94           C  
ATOM    385  CG2 ILE A  54      -2.781 -28.234  -8.086  1.00 92.94           C  
ATOM    386  CD1 ILE A  54      -5.348 -26.812  -7.141  1.00 92.94           C  
ATOM    387  N   PHE A  55      -0.794 -27.875 -10.648  1.00 91.06           N  
ATOM    388  CA  PHE A  55       0.008 -28.891 -11.328  1.00 91.06           C  
ATOM    389  C   PHE A  55       0.426 -30.000 -10.367  1.00 91.06           C  
ATOM    390  CB  PHE A  55       1.247 -28.250 -11.969  1.00 91.06           C  
ATOM    391  O   PHE A  55       0.690 -29.734  -9.188  1.00 91.06           O  
ATOM    392  CG  PHE A  55       0.932 -27.109 -12.906  1.00 91.06           C  
ATOM    393  CD1 PHE A  55       0.677 -27.359 -14.250  1.00 91.06           C  
ATOM    394  CD2 PHE A  55       0.891 -25.812 -12.438  1.00 91.06           C  
ATOM    395  CE1 PHE A  55       0.385 -26.312 -15.117  1.00 91.06           C  
ATOM    396  CE2 PHE A  55       0.600 -24.750 -13.305  1.00 91.06           C  
ATOM    397  CZ  PHE A  55       0.348 -25.016 -14.641  1.00 91.06           C  
ATOM    398  N   GLN A  56       0.483 -31.203 -10.898  1.00 89.06           N  
ATOM    399  CA  GLN A  56       0.915 -32.344 -10.094  1.00 89.06           C  
ATOM    400  C   GLN A  56       2.154 -33.000 -10.695  1.00 89.06           C  
ATOM    401  CB  GLN A  56      -0.213 -33.375  -9.969  1.00 89.06           C  
ATOM    402  O   GLN A  56       2.250 -33.156 -11.914  1.00 89.06           O  
ATOM    403  CG  GLN A  56       0.114 -34.531  -9.039  1.00 89.06           C  
ATOM    404  CD  GLN A  56      -1.036 -35.500  -8.898  1.00 89.06           C  
ATOM    405  NE2 GLN A  56      -1.104 -36.188  -7.754  1.00 89.06           N  
ATOM    406  OE1 GLN A  56      -1.858 -35.656  -9.805  1.00 89.06           O  
ATOM    407  N   GLN A  57       2.988 -33.375  -9.852  1.00 89.44           N  
ATOM    408  CA  GLN A  57       4.211 -34.062 -10.273  1.00 89.44           C  
ATOM    409  C   GLN A  57       3.910 -35.438 -10.844  1.00 89.44           C  
ATOM    410  CB  GLN A  57       5.188 -34.188  -9.102  1.00 89.44           C  
ATOM    411  O   GLN A  57       3.092 -36.188 -10.297  1.00 89.44           O  
ATOM    412  CG  GLN A  57       6.602 -34.562  -9.516  1.00 89.44           C  
ATOM    413  CD  GLN A  57       7.578 -34.562  -8.359  1.00 89.44           C  
ATOM    414  NE2 GLN A  57       8.859 -34.406  -8.664  1.00 89.44           N  
ATOM    415  OE1 GLN A  57       7.184 -34.719  -7.195  1.00 89.44           O  
ATOM    416  N   GLU A  58       4.531 -35.719 -11.906  1.00 81.12           N  
ATOM    417  CA  GLU A  58       4.328 -37.031 -12.523  1.00 81.12           C  
ATOM    418  C   GLU A  58       4.930 -38.125 -11.672  1.00 81.12           C  
ATOM    419  CB  GLU A  58       4.934 -37.062 -13.930  1.00 81.12           C  
ATOM    420  O   GLU A  58       6.121 -38.094 -11.352  1.00 81.12           O  
ATOM    421  CG  GLU A  58       4.082 -37.781 -14.953  1.00 81.12           C  
ATOM    422  CD  GLU A  58       4.516 -37.531 -16.391  1.00 81.12           C  
ATOM    423  OE1 GLU A  58       3.803 -37.969 -17.312  1.00 81.12           O  
ATOM    424  OE2 GLU A  58       5.574 -36.906 -16.578  1.00 81.12           O  
ATOM    425  N   GLN A  59       4.164 -39.062 -11.188  1.00 70.75           N  
ATOM    426  CA  GLN A  59       4.570 -40.125 -10.258  1.00 70.75           C  
ATOM    427  C   GLN A  59       5.539 -41.094 -10.906  1.00 70.75           C  
ATOM    428  CB  GLN A  59       3.348 -40.844  -9.719  1.00 70.75           C  
ATOM    429  O   GLN A  59       6.473 -41.562 -10.266  1.00 70.75           O  
ATOM    430  CG  GLN A  59       2.568 -40.094  -8.664  1.00 70.75           C  
ATOM    431  CD  GLN A  59       1.562 -40.969  -7.930  1.00 70.75           C  
ATOM    432  NE2 GLN A  59       0.913 -40.375  -6.922  1.00 70.75           N  
ATOM    433  OE1 GLN A  59       1.371 -42.125  -8.266  1.00 70.75           O  
ATOM    434  N   GLU A  60       5.238 -41.438 -12.125  1.00 65.75           N  
ATOM    435  CA  GLU A  60       6.094 -42.438 -12.781  1.00 65.75           C  
ATOM    436  C   GLU A  60       7.535 -41.938 -12.875  1.00 65.75           C  
ATOM    437  CB  GLU A  60       5.562 -42.750 -14.180  1.00 65.75           C  
ATOM    438  O   GLU A  60       8.477 -42.719 -12.867  1.00 65.75           O  
ATOM    439  CG  GLU A  60       4.309 -43.625 -14.164  1.00 65.75           C  
ATOM    440  CD  GLU A  60       3.816 -44.000 -15.555  1.00 65.75           C  
ATOM    441  OE1 GLU A  60       2.834 -44.750 -15.672  1.00 65.75           O  
ATOM    442  OE2 GLU A  60       4.418 -43.500 -16.531  1.00 65.75           O  
ATOM    443  N   ASN A  61       7.688 -40.656 -12.859  1.00 63.03           N  
ATOM    444  CA  ASN A  61       9.008 -40.062 -13.062  1.00 63.03           C  
ATOM    445  C   ASN A  61       9.688 -39.719 -11.734  1.00 63.03           C  
ATOM    446  CB  ASN A  61       8.914 -38.812 -13.938  1.00 63.03           C  
ATOM    447  O   ASN A  61      10.789 -39.188 -11.719  1.00 63.03           O  
ATOM    448  CG  ASN A  61       8.570 -39.125 -15.383  1.00 63.03           C  
ATOM    449  ND2 ASN A  61       8.148 -38.125 -16.125  1.00 63.03           N  
ATOM    450  OD1 ASN A  61       8.680 -40.281 -15.812  1.00 63.03           O  
ATOM    451  N   LYS A  62       8.961 -39.906 -10.695  1.00 61.56           N  
ATOM    452  CA  LYS A  62       9.539 -39.562  -9.391  1.00 61.56           C  
ATOM    453  C   LYS A  62      10.781 -40.406  -9.117  1.00 61.56           C  
ATOM    454  CB  LYS A  62       8.508 -39.781  -8.281  1.00 61.56           C  
ATOM    455  O   LYS A  62      11.719 -39.938  -8.453  1.00 61.56           O  
ATOM    456  CG  LYS A  62       7.656 -38.562  -7.988  1.00 61.56           C  
ATOM    457  CD  LYS A  62       6.719 -38.781  -6.809  1.00 61.56           C  
ATOM    458  CE  LYS A  62       5.805 -37.594  -6.570  1.00 61.56           C  
ATOM    459  NZ  LYS A  62       4.797 -37.875  -5.504  1.00 61.56           N  
ATOM    460  N   ILE A  63      10.727 -41.656  -9.703  1.00 63.12           N  
ATOM    461  CA  ILE A  63      11.836 -42.562  -9.430  1.00 63.12           C  
ATOM    462  C   ILE A  63      13.000 -42.250 -10.359  1.00 63.12           C  
ATOM    463  CB  ILE A  63      11.406 -44.031  -9.586  1.00 63.12           C  
ATOM    464  O   ILE A  63      14.164 -42.375  -9.977  1.00 63.12           O  
ATOM    465  CG1 ILE A  63      10.211 -44.344  -8.680  1.00 63.12           C  
ATOM    466  CG2 ILE A  63      12.586 -44.969  -9.289  1.00 63.12           C  
ATOM    467  CD1 ILE A  63       9.477 -45.625  -9.039  1.00 63.12           C  
ATOM    468  N   GLN A  64      12.656 -41.812 -11.562  1.00 65.62           N  
ATOM    469  CA  GLN A  64      13.734 -41.469 -12.484  1.00 65.62           C  
ATOM    470  C   GLN A  64      14.297 -40.062 -12.180  1.00 65.62           C  
ATOM    471  CB  GLN A  64      13.242 -41.531 -13.930  1.00 65.62           C  
ATOM    472  O   GLN A  64      13.594 -39.062 -12.312  1.00 65.62           O  
ATOM    473  CG  GLN A  64      12.945 -42.938 -14.414  1.00 65.62           C  
ATOM    474  CD  GLN A  64      12.578 -43.000 -15.883  1.00 65.62           C  
ATOM    475  NE2 GLN A  64      12.391 -44.188 -16.406  1.00 65.62           N  
ATOM    476  OE1 GLN A  64      12.453 -41.938 -16.547  1.00 65.62           O  
ATOM    477  N   SER A  65      15.391 -40.000 -11.578  1.00 65.75           N  
ATOM    478  CA  SER A  65      16.047 -38.812 -11.094  1.00 65.75           C  
ATOM    479  C   SER A  65      16.062 -37.719 -12.156  1.00 65.75           C  
ATOM    480  CB  SER A  65      17.484 -39.125 -10.656  1.00 65.75           C  
ATOM    481  O   SER A  65      16.062 -36.531 -11.828  1.00 65.75           O  
ATOM    482  OG  SER A  65      18.281 -39.531 -11.766  1.00 65.75           O  
ATOM    483  N   HIS A  66      15.875 -38.156 -13.477  1.00 68.50           N  
ATOM    484  CA  HIS A  66      16.062 -37.156 -14.531  1.00 68.50           C  
ATOM    485  C   HIS A  66      14.758 -36.469 -14.875  1.00 68.50           C  
ATOM    486  CB  HIS A  66      16.641 -37.812 -15.789  1.00 68.50           C  
ATOM    487  O   HIS A  66      14.758 -35.406 -15.531  1.00 68.50           O  
ATOM    488  CG  HIS A  66      17.984 -38.469 -15.562  1.00 68.50           C  
ATOM    489  CD2 HIS A  66      18.359 -39.750 -15.562  1.00 68.50           C  
ATOM    490  ND1 HIS A  66      19.125 -37.719 -15.305  1.00 68.50           N  
ATOM    491  CE1 HIS A  66      20.141 -38.562 -15.148  1.00 68.50           C  
ATOM    492  NE2 HIS A  66      19.703 -39.781 -15.305  1.00 68.50           N  
ATOM    493  N   SER A  67      13.648 -36.969 -14.398  1.00 76.06           N  
ATOM    494  CA  SER A  67      12.375 -36.375 -14.812  1.00 76.06           C  
ATOM    495  C   SER A  67      11.539 -35.969 -13.609  1.00 76.06           C  
ATOM    496  CB  SER A  67      11.594 -37.344 -15.688  1.00 76.06           C  
ATOM    497  O   SER A  67      10.305 -35.969 -13.680  1.00 76.06           O  
ATOM    498  OG  SER A  67      11.312 -38.562 -14.984  1.00 76.06           O  
ATOM    499  N   ARG A  68      12.164 -35.656 -12.578  1.00 79.75           N  
ATOM    500  CA  ARG A  68      11.445 -35.312 -11.359  1.00 79.75           C  
ATOM    501  C   ARG A  68      10.773 -33.938 -11.500  1.00 79.75           C  
ATOM    502  CB  ARG A  68      12.398 -35.281 -10.156  1.00 79.75           C  
ATOM    503  O   ARG A  68       9.789 -33.656 -10.812  1.00 79.75           O  
ATOM    504  CG  ARG A  68      12.953 -36.656  -9.805  1.00 79.75           C  
ATOM    505  CD  ARG A  68      13.906 -36.594  -8.617  1.00 79.75           C  
ATOM    506  NE  ARG A  68      14.570 -37.875  -8.383  1.00 79.75           N  
ATOM    507  NH1 ARG A  68      15.828 -37.125  -6.594  1.00 79.75           N  
ATOM    508  NH2 ARG A  68      16.000 -39.312  -7.301  1.00 79.75           N  
ATOM    509  CZ  ARG A  68      15.461 -38.094  -7.426  1.00 79.75           C  
ATOM    510  N   GLY A  69      11.227 -33.156 -12.383  1.00 83.94           N  
ATOM    511  CA  GLY A  69      10.719 -31.812 -12.539  1.00 83.94           C  
ATOM    512  C   GLY A  69       9.562 -31.703 -13.508  1.00 83.94           C  
ATOM    513  O   GLY A  69       9.227 -30.609 -13.969  1.00 83.94           O  
ATOM    514  N   GLU A  70       8.984 -32.844 -13.773  1.00 86.50           N  
ATOM    515  CA  GLU A  70       7.859 -32.812 -14.711  1.00 86.50           C  
ATOM    516  C   GLU A  70       6.527 -32.750 -13.969  1.00 86.50           C  
ATOM    517  CB  GLU A  70       7.898 -34.031 -15.625  1.00 86.50           C  
ATOM    518  O   GLU A  70       6.250 -33.594 -13.109  1.00 86.50           O  
ATOM    519  CG  GLU A  70       9.008 -34.000 -16.672  1.00 86.50           C  
ATOM    520  CD  GLU A  70       8.953 -35.156 -17.641  1.00 86.50           C  
ATOM    521  OE1 GLU A  70       9.844 -35.250 -18.516  1.00 86.50           O  
ATOM    522  OE2 GLU A  70       8.008 -35.969 -17.547  1.00 86.50           O  
ATOM    523  N   TYR A  71       5.754 -31.750 -14.258  1.00 88.19           N  
ATOM    524  CA  TYR A  71       4.449 -31.531 -13.641  1.00 88.19           C  
ATOM    525  C   TYR A  71       3.350 -31.484 -14.695  1.00 88.19           C  
ATOM    526  CB  TYR A  71       4.453 -30.219 -12.844  1.00 88.19           C  
ATOM    527  O   TYR A  71       3.529 -30.906 -15.773  1.00 88.19           O  
ATOM    528  CG  TYR A  71       5.199 -30.312 -11.531  1.00 88.19           C  
ATOM    529  CD1 TYR A  71       4.512 -30.438 -10.328  1.00 88.19           C  
ATOM    530  CD2 TYR A  71       6.586 -30.281 -11.500  1.00 88.19           C  
ATOM    531  CE1 TYR A  71       5.195 -30.516  -9.117  1.00 88.19           C  
ATOM    532  CE2 TYR A  71       7.281 -30.359 -10.297  1.00 88.19           C  
ATOM    533  OH  TYR A  71       7.258 -30.562  -7.918  1.00 88.19           O  
ATOM    534  CZ  TYR A  71       6.578 -30.484  -9.109  1.00 88.19           C  
ATOM    535  N   ASN A  72       2.289 -32.094 -14.383  1.00 82.06           N  
ATOM    536  CA  ASN A  72       1.124 -32.062 -15.258  1.00 82.06           C  
ATOM    537  C   ASN A  72      -0.027 -31.266 -14.633  1.00 82.06           C  
ATOM    538  CB  ASN A  72       0.675 -33.469 -15.602  1.00 82.06           C  
ATOM    539  O   ASN A  72      -0.090 -31.109 -13.414  1.00 82.06           O  
ATOM    540  CG  ASN A  72       1.703 -34.250 -16.422  1.00 82.06           C  
ATOM    541  ND2 ASN A  72       1.894 -35.500 -16.094  1.00 82.06           N  
ATOM    542  OD1 ASN A  72       2.320 -33.688 -17.328  1.00 82.06           O  
ATOM    543  N   VAL A  73      -0.895 -30.781 -15.508  1.00 80.31           N  
ATOM    544  CA  VAL A  73      -2.041 -30.031 -15.016  1.00 80.31           C  
ATOM    545  C   VAL A  73      -2.953 -30.938 -14.195  1.00 80.31           C  
ATOM    546  CB  VAL A  73      -2.834 -29.391 -16.172  1.00 80.31           C  
ATOM    547  O   VAL A  73      -3.379 -32.000 -14.672  1.00 80.31           O  
ATOM    548  CG1 VAL A  73      -4.082 -28.688 -15.648  1.00 80.31           C  
ATOM    549  CG2 VAL A  73      -1.949 -28.406 -16.938  1.00 80.31           C  
ATOM    550  N   TYR A  74      -3.188 -30.594 -13.008  1.00 81.75           N  
ATOM    551  CA  TYR A  74      -3.992 -31.359 -12.070  1.00 81.75           C  
ATOM    552  C   TYR A  74      -5.414 -30.812 -11.992  1.00 81.75           C  
ATOM    553  CB  TYR A  74      -3.352 -31.344 -10.680  1.00 81.75           C  
ATOM    554  O   TYR A  74      -6.379 -31.578 -12.016  1.00 81.75           O  
ATOM    555  CG  TYR A  74      -4.039 -32.250  -9.680  1.00 81.75           C  
ATOM    556  CD1 TYR A  74      -4.648 -31.719  -8.547  1.00 81.75           C  
ATOM    557  CD2 TYR A  74      -4.078 -33.625  -9.875  1.00 81.75           C  
ATOM    558  CE1 TYR A  74      -5.281 -32.562  -7.621  1.00 81.75           C  
ATOM    559  CE2 TYR A  74      -4.707 -34.469  -8.969  1.00 81.75           C  
ATOM    560  OH  TYR A  74      -5.930 -34.750  -6.934  1.00 81.75           O  
ATOM    561  CZ  TYR A  74      -5.305 -33.906  -7.844  1.00 81.75           C  
ATOM    562  N   SER A  75      -5.543 -29.469 -11.844  1.00 81.12           N  
ATOM    563  CA  SER A  75      -6.840 -28.812 -11.766  1.00 81.12           C  
ATOM    564  C   SER A  75      -6.738 -27.359 -12.203  1.00 81.12           C  
ATOM    565  CB  SER A  75      -7.395 -28.891 -10.344  1.00 81.12           C  
ATOM    566  O   SER A  75      -5.691 -26.719 -12.055  1.00 81.12           O  
ATOM    567  OG  SER A  75      -8.680 -28.281 -10.273  1.00 81.12           O  
ATOM    568  N   THR A  76      -7.738 -26.844 -12.812  1.00 82.75           N  
ATOM    569  CA  THR A  76      -7.875 -25.438 -13.172  1.00 82.75           C  
ATOM    570  C   THR A  76      -9.266 -24.922 -12.820  1.00 82.75           C  
ATOM    571  CB  THR A  76      -7.602 -25.219 -14.664  1.00 82.75           C  
ATOM    572  O   THR A  76     -10.273 -25.578 -13.133  1.00 82.75           O  
ATOM    573  CG2 THR A  76      -7.590 -23.719 -15.008  1.00 82.75           C  
ATOM    574  OG1 THR A  76      -6.332 -25.781 -15.008  1.00 82.75           O  
ATOM    575  N   PHE A  77      -9.328 -23.844 -12.117  1.00 83.00           N  
ATOM    576  CA  PHE A  77     -10.641 -23.312 -11.766  1.00 83.00           C  
ATOM    577  C   PHE A  77     -10.570 -21.797 -11.570  1.00 83.00           C  
ATOM    578  CB  PHE A  77     -11.172 -23.984 -10.500  1.00 83.00           C  
ATOM    579  O   PHE A  77      -9.492 -21.250 -11.344  1.00 83.00           O  
ATOM    580  CG  PHE A  77     -10.312 -23.766  -9.289  1.00 83.00           C  
ATOM    581  CD1 PHE A  77      -9.211 -24.578  -9.047  1.00 83.00           C  
ATOM    582  CD2 PHE A  77     -10.602 -22.750  -8.391  1.00 83.00           C  
ATOM    583  CE1 PHE A  77      -8.406 -24.375  -7.922  1.00 83.00           C  
ATOM    584  CE2 PHE A  77      -9.805 -22.547  -7.262  1.00 83.00           C  
ATOM    585  CZ  PHE A  77      -8.711 -23.359  -7.031  1.00 83.00           C  
ATOM    586  N   GLN A  78     -11.727 -21.234 -11.734  1.00 83.44           N  
ATOM    587  CA  GLN A  78     -11.859 -19.797 -11.484  1.00 83.44           C  
ATOM    588  C   GLN A  78     -12.031 -19.516  -9.992  1.00 83.44           C  
ATOM    589  CB  GLN A  78     -13.039 -19.219 -12.266  1.00 83.44           C  
ATOM    590  O   GLN A  78     -13.055 -19.875  -9.406  1.00 83.44           O  
ATOM    591  CG  GLN A  78     -13.172 -17.703 -12.141  1.00 83.44           C  
ATOM    592  CD  GLN A  78     -12.039 -16.953 -12.812  1.00 83.44           C  
ATOM    593  NE2 GLN A  78     -11.617 -15.852 -12.203  1.00 83.44           N  
ATOM    594  OE1 GLN A  78     -11.547 -17.359 -13.867  1.00 83.44           O  
ATOM    595  N   SER A  79     -11.109 -18.922  -9.445  1.00 90.50           N  
ATOM    596  CA  SER A  79     -11.156 -18.641  -8.016  1.00 90.50           C  
ATOM    597  C   SER A  79     -11.930 -17.375  -7.719  1.00 90.50           C  
ATOM    598  CB  SER A  79      -9.742 -18.531  -7.441  1.00 90.50           C  
ATOM    599  O   SER A  79     -12.836 -17.359  -6.883  1.00 90.50           O  
ATOM    600  OG  SER A  79      -9.781 -18.203  -6.062  1.00 90.50           O  
ATOM    601  N   HIS A  80     -11.539 -16.359  -8.328  1.00 89.38           N  
ATOM    602  CA  HIS A  80     -12.148 -15.062  -8.070  1.00 89.38           C  
ATOM    603  C   HIS A  80     -12.664 -14.430  -9.359  1.00 89.38           C  
ATOM    604  CB  HIS A  80     -11.141 -14.133  -7.395  1.00 89.38           C  
ATOM    605  O   HIS A  80     -12.055 -14.586 -10.414  1.00 89.38           O  
ATOM    606  CG  HIS A  80     -10.727 -14.586  -6.031  1.00 89.38           C  
ATOM    607  CD2 HIS A  80     -11.055 -14.125  -4.801  1.00 89.38           C  
ATOM    608  ND1 HIS A  80      -9.852 -15.633  -5.824  1.00 89.38           N  
ATOM    609  CE1 HIS A  80      -9.672 -15.797  -4.523  1.00 89.38           C  
ATOM    610  NE2 HIS A  80     -10.391 -14.898  -3.883  1.00 89.38           N  
ATOM    611  N   GLU A  81     -13.773 -13.797  -9.289  1.00 82.44           N  
ATOM    612  CA  GLU A  81     -14.375 -13.000 -10.352  1.00 82.44           C  
ATOM    613  C   GLU A  81     -14.461 -11.523  -9.961  1.00 82.44           C  
ATOM    614  CB  GLU A  81     -15.773 -13.531 -10.703  1.00 82.44           C  
ATOM    615  O   GLU A  81     -14.391 -11.188  -8.781  1.00 82.44           O  
ATOM    616  CG  GLU A  81     -15.773 -14.969 -11.203  1.00 82.44           C  
ATOM    617  CD  GLU A  81     -17.141 -15.422 -11.703  1.00 82.44           C  
ATOM    618  OE1 GLU A  81     -17.234 -16.562 -12.227  1.00 82.44           O  
ATOM    619  OE2 GLU A  81     -18.109 -14.648 -11.562  1.00 82.44           O  
ATOM    620  N   PRO A  82     -14.383 -10.750 -11.023  1.00 74.94           N  
ATOM    621  CA  PRO A  82     -14.539  -9.336 -10.672  1.00 74.94           C  
ATOM    622  C   PRO A  82     -15.836  -9.055  -9.922  1.00 74.94           C  
ATOM    623  CB  PRO A  82     -14.523  -8.633 -12.031  1.00 74.94           C  
ATOM    624  O   PRO A  82     -16.875  -9.648 -10.227  1.00 74.94           O  
ATOM    625  CG  PRO A  82     -14.125  -9.688 -13.008  1.00 74.94           C  
ATOM    626  CD  PRO A  82     -14.258 -11.031 -12.344  1.00 74.94           C  
ATOM    627  N   GLU A  83     -15.656  -8.281  -8.875  1.00 72.19           N  
ATOM    628  CA  GLU A  83     -16.797  -7.941  -8.039  1.00 72.19           C  
ATOM    629  C   GLU A  83     -16.875  -6.434  -7.801  1.00 72.19           C  
ATOM    630  CB  GLU A  83     -16.734  -8.680  -6.703  1.00 72.19           C  
ATOM    631  O   GLU A  83     -15.914  -5.711  -8.039  1.00 72.19           O  
ATOM    632  CG  GLU A  83     -16.750 -10.195  -6.840  1.00 72.19           C  
ATOM    633  CD  GLU A  83     -16.453 -10.922  -5.535  1.00 72.19           C  
ATOM    634  OE1 GLU A  83     -16.281 -12.156  -5.551  1.00 72.19           O  
ATOM    635  OE2 GLU A  83     -16.422 -10.242  -4.480  1.00 72.19           O  
ATOM    636  N   PHE A  84     -18.078  -5.859  -7.609  1.00 64.44           N  
ATOM    637  CA  PHE A  84     -18.297  -4.465  -7.254  1.00 64.44           C  
ATOM    638  C   PHE A  84     -18.953  -4.355  -5.883  1.00 64.44           C  
ATOM    639  CB  PHE A  84     -19.172  -3.775  -8.305  1.00 64.44           C  
ATOM    640  O   PHE A  84     -19.984  -4.988  -5.625  1.00 64.44           O  
ATOM    641  CG  PHE A  84     -19.266  -2.283  -8.141  1.00 64.44           C  
ATOM    642  CD1 PHE A  84     -20.375  -1.699  -7.539  1.00 64.44           C  
ATOM    643  CD2 PHE A  84     -18.234  -1.463  -8.594  1.00 64.44           C  
ATOM    644  CE1 PHE A  84     -20.453  -0.317  -7.383  1.00 64.44           C  
ATOM    645  CE2 PHE A  84     -18.312  -0.081  -8.438  1.00 64.44           C  
ATOM    646  CZ  PHE A  84     -19.422   0.490  -7.836  1.00 64.44           C  
ATOM    647  N   ASP A  85     -18.188  -3.793  -4.973  1.00 59.03           N  
ATOM    648  CA  ASP A  85     -18.750  -3.477  -3.666  1.00 59.03           C  
ATOM    649  C   ASP A  85     -19.578  -2.193  -3.719  1.00 59.03           C  
ATOM    650  CB  ASP A  85     -17.656  -3.350  -2.617  1.00 59.03           C  
ATOM    651  O   ASP A  85     -19.031  -1.093  -3.736  1.00 59.03           O  
ATOM    652  CG  ASP A  85     -18.188  -3.293  -1.195  1.00 59.03           C  
ATOM    653  OD1 ASP A  85     -19.375  -2.982  -1.004  1.00 59.03           O  
ATOM    654  OD2 ASP A  85     -17.406  -3.562  -0.259  1.00 59.03           O  
ATOM    655  N   TYR A  86     -20.859  -2.270  -3.738  1.00 59.00           N  
ATOM    656  CA  TYR A  86     -21.781  -1.149  -3.893  1.00 59.00           C  
ATOM    657  C   TYR A  86     -21.750  -0.236  -2.674  1.00 59.00           C  
ATOM    658  CB  TYR A  86     -23.219  -1.655  -4.121  1.00 59.00           C  
ATOM    659  O   TYR A  86     -21.953   0.975  -2.791  1.00 59.00           O  
ATOM    660  CG  TYR A  86     -23.391  -2.428  -5.406  1.00 59.00           C  
ATOM    661  CD1 TYR A  86     -23.562  -1.767  -6.617  1.00 59.00           C  
ATOM    662  CD2 TYR A  86     -23.375  -3.818  -5.410  1.00 59.00           C  
ATOM    663  CE1 TYR A  86     -23.734  -2.473  -7.805  1.00 59.00           C  
ATOM    664  CE2 TYR A  86     -23.531  -4.535  -6.590  1.00 59.00           C  
ATOM    665  OH  TYR A  86     -23.875  -4.559  -8.953  1.00 59.00           O  
ATOM    666  CZ  TYR A  86     -23.703  -3.855  -7.781  1.00 59.00           C  
ATOM    667  N   LEU A  87     -21.531  -0.879  -1.485  1.00 52.69           N  
ATOM    668  CA  LEU A  87     -21.531  -0.089  -0.259  1.00 52.69           C  
ATOM    669  C   LEU A  87     -20.359   0.871  -0.231  1.00 52.69           C  
ATOM    670  CB  LEU A  87     -21.500  -1.003   0.968  1.00 52.69           C  
ATOM    671  O   LEU A  87     -20.484   2.014   0.215  1.00 52.69           O  
ATOM    672  CG  LEU A  87     -22.781  -1.764   1.289  1.00 52.69           C  
ATOM    673  CD1 LEU A  87     -22.500  -2.908   2.254  1.00 52.69           C  
ATOM    674  CD2 LEU A  87     -23.828  -0.820   1.867  1.00 52.69           C  
ATOM    675  N   LYS A  88     -19.266   0.389  -0.780  1.00 55.97           N  
ATOM    676  CA  LYS A  88     -18.062   1.214  -0.718  1.00 55.97           C  
ATOM    677  C   LYS A  88     -17.719   1.785  -2.090  1.00 55.97           C  
ATOM    678  CB  LYS A  88     -16.891   0.405  -0.174  1.00 55.97           C  
ATOM    679  O   LYS A  88     -16.781   2.566  -2.223  1.00 55.97           O  
ATOM    680  CG  LYS A  88     -17.047  -0.028   1.275  1.00 55.97           C  
ATOM    681  CD  LYS A  88     -15.820  -0.757   1.783  1.00 55.97           C  
ATOM    682  CE  LYS A  88     -15.992  -1.229   3.219  1.00 55.97           C  
ATOM    683  NZ  LYS A  88     -14.828  -2.031   3.689  1.00 55.97           N  
ATOM    684  N   SER A  89     -18.609   1.471  -3.117  1.00 56.25           N  
ATOM    685  CA  SER A  89     -18.422   1.911  -4.492  1.00 56.25           C  
ATOM    686  C   SER A  89     -17.000   1.589  -4.977  1.00 56.25           C  
ATOM    687  CB  SER A  89     -18.672   3.412  -4.621  1.00 56.25           C  
ATOM    688  O   SER A  89     -16.328   2.449  -5.539  1.00 56.25           O  
ATOM    689  OG  SER A  89     -20.016   3.719  -4.289  1.00 56.25           O  
ATOM    690  N   LEU A  90     -16.547   0.286  -4.691  1.00 60.09           N  
ATOM    691  CA  LEU A  90     -15.195  -0.127  -5.016  1.00 60.09           C  
ATOM    692  C   LEU A  90     -15.203  -1.323  -5.961  1.00 60.09           C  
ATOM    693  CB  LEU A  90     -14.422  -0.474  -3.742  1.00 60.09           C  
ATOM    694  O   LEU A  90     -15.961  -2.275  -5.762  1.00 60.09           O  
ATOM    695  CG  LEU A  90     -13.742   0.693  -3.020  1.00 60.09           C  
ATOM    696  CD1 LEU A  90     -13.812   0.496  -1.510  1.00 60.09           C  
ATOM    697  CD2 LEU A  90     -12.297   0.839  -3.477  1.00 60.09           C  
ATOM    698  N   GLU A  91     -14.445  -1.179  -7.055  1.00 69.12           N  
ATOM    699  CA  GLU A  91     -14.242  -2.312  -7.949  1.00 69.12           C  
ATOM    700  C   GLU A  91     -13.156  -3.246  -7.418  1.00 69.12           C  
ATOM    701  CB  GLU A  91     -13.875  -1.828  -9.352  1.00 69.12           C  
ATOM    702  O   GLU A  91     -12.062  -2.799  -7.074  1.00 69.12           O  
ATOM    703  CG  GLU A  91     -15.062  -1.352 -10.172  1.00 69.12           C  
ATOM    704  CD  GLU A  91     -14.688  -0.901 -11.578  1.00 69.12           C  
ATOM    705  OE1 GLU A  91     -15.586  -0.476 -12.336  1.00 69.12           O  
ATOM    706  OE2 GLU A  91     -13.492  -0.975 -11.914  1.00 69.12           O  
ATOM    707  N   ILE A  92     -13.578  -4.473  -7.184  1.00 70.06           N  
ATOM    708  CA  ILE A  92     -12.625  -5.473  -6.711  1.00 70.06           C  
ATOM    709  C   ILE A  92     -12.133  -6.312  -7.887  1.00 70.06           C  
ATOM    710  CB  ILE A  92     -13.250  -6.387  -5.629  1.00 70.06           C  
ATOM    711  O   ILE A  92     -12.906  -7.039  -8.508  1.00 70.06           O  
ATOM    712  CG1 ILE A  92     -13.789  -5.543  -4.465  1.00 70.06           C  
ATOM    713  CG2 ILE A  92     -12.234  -7.418  -5.141  1.00 70.06           C  
ATOM    714  CD1 ILE A  92     -14.656  -6.320  -3.484  1.00 70.06           C  
ATOM    715  N   GLU A  93     -10.922  -6.242  -8.109  1.00 77.50           N  
ATOM    716  CA  GLU A  93     -10.336  -6.977  -9.227  1.00 77.50           C  
ATOM    717  C   GLU A  93     -10.242  -8.469  -8.922  1.00 77.50           C  
ATOM    718  CB  GLU A  93      -8.945  -6.422  -9.562  1.00 77.50           C  
ATOM    719  O   GLU A  93     -10.297  -8.875  -7.762  1.00 77.50           O  
ATOM    720  CG  GLU A  93      -8.969  -5.012 -10.133  1.00 77.50           C  
ATOM    721  CD  GLU A  93      -7.598  -4.531 -10.594  1.00 77.50           C  
ATOM    722  OE1 GLU A  93      -7.504  -3.410 -11.141  1.00 77.50           O  
ATOM    723  OE2 GLU A  93      -6.617  -5.285 -10.406  1.00 77.50           O  
ATOM    724  N   GLU A  94     -10.273  -9.266  -9.984  1.00 80.50           N  
ATOM    725  CA  GLU A  94     -10.258 -10.719  -9.867  1.00 80.50           C  
ATOM    726  C   GLU A  94      -8.836 -11.242  -9.695  1.00 80.50           C  
ATOM    727  CB  GLU A  94     -10.906 -11.359 -11.102  1.00 80.50           C  
ATOM    728  O   GLU A  94      -8.641 -12.430  -9.414  1.00 80.50           O  
ATOM    729  CG  GLU A  94     -10.250 -10.977 -12.414  1.00 80.50           C  
ATOM    730  CD  GLU A  94     -11.141 -11.211 -13.625  1.00 80.50           C  
ATOM    731  OE1 GLU A  94     -10.633 -11.188 -14.766  1.00 80.50           O  
ATOM    732  OE2 GLU A  94     -12.359 -11.414 -13.430  1.00 80.50           O  
ATOM    733  N   LYS A  95      -7.824 -10.391  -9.734  1.00 88.12           N  
ATOM    734  CA  LYS A  95      -6.430 -10.805  -9.672  1.00 88.12           C  
ATOM    735  C   LYS A  95      -6.148 -11.586  -8.391  1.00 88.12           C  
ATOM    736  CB  LYS A  95      -5.500  -9.594  -9.758  1.00 88.12           C  
ATOM    737  O   LYS A  95      -6.543 -11.164  -7.301  1.00 88.12           O  
ATOM    738  CG  LYS A  95      -4.027  -9.930  -9.594  1.00 88.12           C  
ATOM    739  CD  LYS A  95      -3.174  -8.672  -9.492  1.00 88.12           C  
ATOM    740  CE  LYS A  95      -1.735  -9.000  -9.109  1.00 88.12           C  
ATOM    741  NZ  LYS A  95      -0.918  -7.762  -8.922  1.00 88.12           N  
ATOM    742  N   ILE A  96      -5.457 -12.680  -8.531  1.00 94.19           N  
ATOM    743  CA  ILE A  96      -5.055 -13.438  -7.355  1.00 94.19           C  
ATOM    744  C   ILE A  96      -3.756 -12.867  -6.789  1.00 94.19           C  
ATOM    745  CB  ILE A  96      -4.875 -14.938  -7.688  1.00 94.19           C  
ATOM    746  O   ILE A  96      -2.725 -12.859  -7.469  1.00 94.19           O  
ATOM    747  CG1 ILE A  96      -6.164 -15.508  -8.281  1.00 94.19           C  
ATOM    748  CG2 ILE A  96      -4.449 -15.719  -6.441  1.00 94.19           C  
ATOM    749  CD1 ILE A  96      -6.121 -17.016  -8.531  1.00 94.19           C  
ATOM    750  N   ASN A  97      -3.854 -12.453  -5.590  1.00 93.88           N  
ATOM    751  CA  ASN A  97      -2.686 -11.836  -4.969  1.00 93.88           C  
ATOM    752  C   ASN A  97      -1.764 -12.883  -4.352  1.00 93.88           C  
ATOM    753  CB  ASN A  97      -3.115 -10.820  -3.908  1.00 93.88           C  
ATOM    754  O   ASN A  97      -0.541 -12.781  -4.457  1.00 93.88           O  
ATOM    755  CG  ASN A  97      -3.768  -9.594  -4.512  1.00 93.88           C  
ATOM    756  ND2 ASN A  97      -4.473  -8.828  -3.684  1.00 93.88           N  
ATOM    757  OD1 ASN A  97      -3.641  -9.328  -5.711  1.00 93.88           O  
ATOM    758  N   LYS A  98      -2.357 -13.820  -3.643  1.00 96.31           N  
ATOM    759  CA  LYS A  98      -1.572 -14.828  -2.934  1.00 96.31           C  
ATOM    760  C   LYS A  98      -2.332 -16.156  -2.832  1.00 96.31           C  
ATOM    761  CB  LYS A  98      -1.197 -14.336  -1.537  1.00 96.31           C  
ATOM    762  O   LYS A  98      -3.564 -16.156  -2.795  1.00 96.31           O  
ATOM    763  CG  LYS A  98      -0.139 -13.242  -1.532  1.00 96.31           C  
ATOM    764  CD  LYS A  98       1.244 -13.797  -1.837  1.00 96.31           C  
ATOM    765  CE  LYS A  98       2.320 -12.727  -1.721  1.00 96.31           C  
ATOM    766  NZ  LYS A  98       3.684 -13.281  -1.980  1.00 96.31           N  
ATOM    767  N   ILE A  99      -1.587 -17.250  -2.822  1.00 97.12           N  
ATOM    768  CA  ILE A  99      -2.104 -18.594  -2.592  1.00 97.12           C  
ATOM    769  C   ILE A  99      -1.294 -19.266  -1.491  1.00 97.12           C  
ATOM    770  CB  ILE A  99      -2.070 -19.438  -3.885  1.00 97.12           C  
ATOM    771  O   ILE A  99      -0.069 -19.141  -1.438  1.00 97.12           O  
ATOM    772  CG1 ILE A  99      -3.004 -18.828  -4.941  1.00 97.12           C  
ATOM    773  CG2 ILE A  99      -2.447 -20.891  -3.586  1.00 97.12           C  
ATOM    774  CD1 ILE A  99      -2.865 -19.469  -6.320  1.00 97.12           C  
ATOM    775  N   ARG A 100      -1.993 -19.938  -0.594  1.00 97.38           N  
ATOM    776  CA  ARG A 100      -1.334 -20.703   0.462  1.00 97.38           C  
ATOM    777  C   ARG A 100      -1.991 -22.062   0.647  1.00 97.38           C  
ATOM    778  CB  ARG A 100      -1.357 -19.922   1.780  1.00 97.38           C  
ATOM    779  O   ARG A 100      -3.219 -22.172   0.695  1.00 97.38           O  
ATOM    780  CG  ARG A 100      -0.523 -18.656   1.762  1.00 97.38           C  
ATOM    781  CD  ARG A 100       0.968 -18.953   1.710  1.00 97.38           C  
ATOM    782  NE  ARG A 100       1.770 -17.734   1.742  1.00 97.38           N  
ATOM    783  NH1 ARG A 100       3.479 -18.578   0.435  1.00 97.38           N  
ATOM    784  NH2 ARG A 100       3.588 -16.438   1.229  1.00 97.38           N  
ATOM    785  CZ  ARG A 100       2.943 -17.594   1.136  1.00 97.38           C  
ATOM    786  N   TRP A 101      -1.152 -23.094   0.832  1.00 97.00           N  
ATOM    787  CA  TRP A 101      -1.650 -24.453   1.002  1.00 97.00           C  
ATOM    788  C   TRP A 101      -1.869 -24.766   2.477  1.00 97.00           C  
ATOM    789  CB  TRP A 101      -0.677 -25.453   0.386  1.00 97.00           C  
ATOM    790  O   TRP A 101      -1.089 -24.344   3.332  1.00 97.00           O  
ATOM    791  CG  TRP A 101      -0.597 -25.391  -1.109  1.00 97.00           C  
ATOM    792  CD1 TRP A 101       0.281 -24.656  -1.856  1.00 97.00           C  
ATOM    793  CD2 TRP A 101      -1.433 -26.094  -2.041  1.00 97.00           C  
ATOM    794  CE2 TRP A 101      -1.004 -25.719  -3.338  1.00 97.00           C  
ATOM    795  CE3 TRP A 101      -2.502 -26.984  -1.904  1.00 97.00           C  
ATOM    796  NE1 TRP A 101       0.042 -24.859  -3.197  1.00 97.00           N  
ATOM    797  CH2 TRP A 101      -2.652 -27.109  -4.328  1.00 97.00           C  
ATOM    798  CZ2 TRP A 101      -1.608 -26.234  -4.492  1.00 97.00           C  
ATOM    799  CZ3 TRP A 101      -3.104 -27.484  -3.053  1.00 97.00           C  
ATOM    800  N   LEU A 102      -2.906 -25.516   2.693  1.00 96.06           N  
ATOM    801  CA  LEU A 102      -3.127 -26.141   3.994  1.00 96.06           C  
ATOM    802  C   LEU A 102      -2.766 -27.625   3.957  1.00 96.06           C  
ATOM    803  CB  LEU A 102      -4.586 -25.969   4.430  1.00 96.06           C  
ATOM    804  O   LEU A 102      -2.646 -28.203   2.879  1.00 96.06           O  
ATOM    805  CG  LEU A 102      -4.996 -24.562   4.883  1.00 96.06           C  
ATOM    806  CD1 LEU A 102      -6.371 -24.219   4.328  1.00 96.06           C  
ATOM    807  CD2 LEU A 102      -4.988 -24.469   6.406  1.00 96.06           C  
ATOM    808  N   PRO A 103      -2.494 -28.141   5.148  1.00 91.94           N  
ATOM    809  CA  PRO A 103      -2.184 -29.562   5.160  1.00 91.94           C  
ATOM    810  C   PRO A 103      -3.338 -30.422   4.648  1.00 91.94           C  
ATOM    811  CB  PRO A 103      -1.902 -29.859   6.637  1.00 91.94           C  
ATOM    812  O   PRO A 103      -4.504 -30.062   4.828  1.00 91.94           O  
ATOM    813  CG  PRO A 103      -1.561 -28.531   7.227  1.00 91.94           C  
ATOM    814  CD  PRO A 103      -2.271 -27.453   6.441  1.00 91.94           C  
ATOM    815  N   GLN A 104      -2.943 -31.469   4.031  1.00 91.31           N  
ATOM    816  CA  GLN A 104      -3.930 -32.406   3.490  1.00 91.31           C  
ATOM    817  C   GLN A 104      -4.711 -33.062   4.609  1.00 91.31           C  
ATOM    818  CB  GLN A 104      -3.252 -33.438   2.605  1.00 91.31           C  
ATOM    819  O   GLN A 104      -4.137 -33.469   5.633  1.00 91.31           O  
ATOM    820  CG  GLN A 104      -4.227 -34.375   1.914  1.00 91.31           C  
ATOM    821  CD  GLN A 104      -3.531 -35.406   1.032  1.00 91.31           C  
ATOM    822  NE2 GLN A 104      -4.316 -36.188   0.312  1.00 91.31           N  
ATOM    823  OE1 GLN A 104      -2.299 -35.469   0.997  1.00 91.31           O  
ATOM    824  N   LYS A 105      -6.012 -33.094   4.457  1.00 86.62           N  
ATOM    825  CA  LYS A 105      -6.883 -33.812   5.371  1.00 86.62           C  
ATOM    826  C   LYS A 105      -7.617 -34.938   4.645  1.00 86.62           C  
ATOM    827  CB  LYS A 105      -7.891 -32.875   6.031  1.00 86.62           C  
ATOM    828  O   LYS A 105      -8.438 -34.688   3.766  1.00 86.62           O  
ATOM    829  CG  LYS A 105      -7.266 -31.891   7.000  1.00 86.62           C  
ATOM    830  CD  LYS A 105      -8.328 -31.016   7.672  1.00 86.62           C  
ATOM    831  CE  LYS A 105      -7.695 -29.969   8.578  1.00 86.62           C  
ATOM    832  NZ  LYS A 105      -8.727 -29.062   9.164  1.00 86.62           N  
ATOM    833  N   ASN A 106      -7.332 -36.156   5.059  1.00 83.31           N  
ATOM    834  CA  ASN A 106      -7.844 -37.344   4.391  1.00 83.31           C  
ATOM    835  C   ASN A 106      -7.395 -37.406   2.934  1.00 83.31           C  
ATOM    836  CB  ASN A 106      -9.367 -37.375   4.477  1.00 83.31           C  
ATOM    837  O   ASN A 106      -6.195 -37.438   2.648  1.00 83.31           O  
ATOM    838  CG  ASN A 106      -9.875 -37.375   5.910  1.00 83.31           C  
ATOM    839  ND2 ASN A 106     -11.039 -36.781   6.121  1.00 83.31           N  
ATOM    840  OD1 ASN A 106      -9.227 -37.906   6.812  1.00 83.31           O  
ATOM    841  N   ALA A 107      -8.242 -37.281   1.981  1.00 82.44           N  
ATOM    842  CA  ALA A 107      -7.863 -37.344   0.573  1.00 82.44           C  
ATOM    843  C   ALA A 107      -8.031 -36.000  -0.122  1.00 82.44           C  
ATOM    844  CB  ALA A 107      -8.688 -38.406  -0.137  1.00 82.44           C  
ATOM    845  O   ALA A 107      -7.715 -35.875  -1.306  1.00 82.44           O  
ATOM    846  N   ALA A 108      -8.391 -35.031   0.632  1.00 88.94           N  
ATOM    847  CA  ALA A 108      -8.672 -33.750   0.018  1.00 88.94           C  
ATOM    848  C   ALA A 108      -7.566 -32.750   0.319  1.00 88.94           C  
ATOM    849  CB  ALA A 108     -10.016 -33.188   0.503  1.00 88.94           C  
ATOM    850  O   ALA A 108      -6.953 -32.781   1.389  1.00 88.94           O  
ATOM    851  N   GLN A 109      -7.277 -31.953  -0.666  1.00 92.12           N  
ATOM    852  CA  GLN A 109      -6.336 -30.844  -0.513  1.00 92.12           C  
ATOM    853  C   GLN A 109      -7.070 -29.516  -0.290  1.00 92.12           C  
ATOM    854  CB  GLN A 109      -5.426 -30.734  -1.739  1.00 92.12           C  
ATOM    855  O   GLN A 109      -8.203 -29.344  -0.748  1.00 92.12           O  
ATOM    856  CG  GLN A 109      -4.672 -32.031  -2.059  1.00 92.12           C  
ATOM    857  CD  GLN A 109      -3.496 -32.250  -1.130  1.00 92.12           C  
ATOM    858  NE2 GLN A 109      -2.971 -33.469  -1.136  1.00 92.12           N  
ATOM    859  OE1 GLN A 109      -3.062 -31.344  -0.414  1.00 92.12           O  
ATOM    860  N   PHE A 110      -6.449 -28.672   0.481  1.00 95.12           N  
ATOM    861  CA  PHE A 110      -7.059 -27.375   0.773  1.00 95.12           C  
ATOM    862  C   PHE A 110      -6.117 -26.234   0.402  1.00 95.12           C  
ATOM    863  CB  PHE A 110      -7.438 -27.281   2.256  1.00 95.12           C  
ATOM    864  O   PHE A 110      -4.906 -26.328   0.611  1.00 95.12           O  
ATOM    865  CG  PHE A 110      -8.516 -28.250   2.668  1.00 95.12           C  
ATOM    866  CD1 PHE A 110      -9.852 -27.859   2.654  1.00 95.12           C  
ATOM    867  CD2 PHE A 110      -8.195 -29.531   3.070  1.00 95.12           C  
ATOM    868  CE1 PHE A 110     -10.852 -28.750   3.035  1.00 95.12           C  
ATOM    869  CE2 PHE A 110      -9.188 -30.438   3.453  1.00 95.12           C  
ATOM    870  CZ  PHE A 110     -10.516 -30.031   3.436  1.00 95.12           C  
ATOM    871  N   LEU A 111      -6.707 -25.188  -0.142  1.00 95.44           N  
ATOM    872  CA  LEU A 111      -5.930 -24.047  -0.609  1.00 95.44           C  
ATOM    873  C   LEU A 111      -6.637 -22.734  -0.281  1.00 95.44           C  
ATOM    874  CB  LEU A 111      -5.684 -24.141  -2.117  1.00 95.44           C  
ATOM    875  O   LEU A 111      -7.848 -22.609  -0.477  1.00 95.44           O  
ATOM    876  CG  LEU A 111      -4.969 -22.953  -2.766  1.00 95.44           C  
ATOM    877  CD1 LEU A 111      -3.457 -23.109  -2.623  1.00 95.44           C  
ATOM    878  CD2 LEU A 111      -5.363 -22.828  -4.234  1.00 95.44           C  
ATOM    879  N   LEU A 112      -5.879 -21.766   0.299  1.00 97.25           N  
ATOM    880  CA  LEU A 112      -6.383 -20.406   0.503  1.00 97.25           C  
ATOM    881  C   LEU A 112      -5.980 -19.500  -0.655  1.00 97.25           C  
ATOM    882  CB  LEU A 112      -5.855 -19.844   1.821  1.00 97.25           C  
ATOM    883  O   LEU A 112      -4.832 -19.516  -1.096  1.00 97.25           O  
ATOM    884  CG  LEU A 112      -6.598 -20.266   3.090  1.00 97.25           C  
ATOM    885  CD1 LEU A 112      -5.781 -19.906   4.328  1.00 97.25           C  
ATOM    886  CD2 LEU A 112      -7.973 -19.594   3.146  1.00 97.25           C  
ATOM    887  N   SER A 113      -6.879 -18.766  -1.198  1.00 97.06           N  
ATOM    888  CA  SER A 113      -6.617 -17.781  -2.238  1.00 97.06           C  
ATOM    889  C   SER A 113      -7.238 -16.422  -1.887  1.00 97.06           C  
ATOM    890  CB  SER A 113      -7.152 -18.266  -3.586  1.00 97.06           C  
ATOM    891  O   SER A 113      -8.242 -16.375  -1.179  1.00 97.06           O  
ATOM    892  OG  SER A 113      -8.570 -18.312  -3.574  1.00 97.06           O  
ATOM    893  N   THR A 114      -6.551 -15.414  -2.301  1.00 96.25           N  
ATOM    894  CA  THR A 114      -7.082 -14.078  -2.037  1.00 96.25           C  
ATOM    895  C   THR A 114      -6.914 -13.180  -3.256  1.00 96.25           C  
ATOM    896  CB  THR A 114      -6.395 -13.438  -0.818  1.00 96.25           C  
ATOM    897  O   THR A 114      -5.902 -13.258  -3.955  1.00 96.25           O  
ATOM    898  CG2 THR A 114      -4.891 -13.305  -1.040  1.00 96.25           C  
ATOM    899  OG1 THR A 114      -6.949 -12.133  -0.596  1.00 96.25           O  
ATOM    900  N   ASN A 115      -7.941 -12.430  -3.498  1.00 93.50           N  
ATOM    901  CA  ASN A 115      -7.785 -11.273  -4.371  1.00 93.50           C  
ATOM    902  C   ASN A 115      -7.586  -9.992  -3.566  1.00 93.50           C  
ATOM    903  CB  ASN A 115      -8.992 -11.133  -5.301  1.00 93.50           C  
ATOM    904  O   ASN A 115      -6.988 -10.016  -2.488  1.00 93.50           O  
ATOM    905  CG  ASN A 115     -10.258 -10.758  -4.559  1.00 93.50           C  
ATOM    906  ND2 ASN A 115     -11.359 -10.625  -5.289  1.00 93.50           N  
ATOM    907  OD1 ASN A 115     -10.250 -10.586  -3.336  1.00 93.50           O  
ATOM    908  N   ASP A 116      -8.023  -8.898  -3.994  1.00 89.06           N  
ATOM    909  CA  ASP A 116      -7.762  -7.625  -3.328  1.00 89.06           C  
ATOM    910  C   ASP A 116      -8.555  -7.512  -2.025  1.00 89.06           C  
ATOM    911  CB  ASP A 116      -8.102  -6.453  -4.254  1.00 89.06           C  
ATOM    912  O   ASP A 116      -8.125  -6.828  -1.094  1.00 89.06           O  
ATOM    913  CG  ASP A 116      -7.094  -6.270  -5.371  1.00 89.06           C  
ATOM    914  OD1 ASP A 116      -5.977  -6.824  -5.285  1.00 89.06           O  
ATOM    915  OD2 ASP A 116      -7.418  -5.562  -6.352  1.00 89.06           O  
ATOM    916  N   LYS A 117      -9.664  -8.312  -1.934  1.00 88.56           N  
ATOM    917  CA  LYS A 117     -10.523  -8.070  -0.782  1.00 88.56           C  
ATOM    918  C   LYS A 117     -11.070  -9.383  -0.219  1.00 88.56           C  
ATOM    919  CB  LYS A 117     -11.680  -7.145  -1.163  1.00 88.56           C  
ATOM    920  O   LYS A 117     -11.359  -9.477   0.976  1.00 88.56           O  
ATOM    921  CG  LYS A 117     -11.250  -5.723  -1.503  1.00 88.56           C  
ATOM    922  CD  LYS A 117     -10.859  -4.945  -0.254  1.00 88.56           C  
ATOM    923  CE  LYS A 117     -10.570  -3.484  -0.575  1.00 88.56           C  
ATOM    924  NZ  LYS A 117     -10.188  -2.715   0.647  1.00 88.56           N  
ATOM    925  N   THR A 118     -11.164 -10.359  -1.046  1.00 91.81           N  
ATOM    926  CA  THR A 118     -11.883 -11.562  -0.646  1.00 91.81           C  
ATOM    927  C   THR A 118     -10.930 -12.750  -0.546  1.00 91.81           C  
ATOM    928  CB  THR A 118     -13.016 -11.891  -1.636  1.00 91.81           C  
ATOM    929  O   THR A 118     -10.172 -13.031  -1.481  1.00 91.81           O  
ATOM    930  CG2 THR A 118     -13.914 -12.992  -1.091  1.00 91.81           C  
ATOM    931  OG1 THR A 118     -13.797 -10.711  -1.863  1.00 91.81           O  
ATOM    932  N   ILE A 119     -11.055 -13.398   0.570  1.00 96.00           N  
ATOM    933  CA  ILE A 119     -10.273 -14.602   0.798  1.00 96.00           C  
ATOM    934  C   ILE A 119     -11.172 -15.836   0.709  1.00 96.00           C  
ATOM    935  CB  ILE A 119      -9.555 -14.562   2.168  1.00 96.00           C  
ATOM    936  O   ILE A 119     -12.258 -15.859   1.294  1.00 96.00           O  
ATOM    937  CG1 ILE A 119      -8.672 -13.312   2.271  1.00 96.00           C  
ATOM    938  CG2 ILE A 119      -8.734 -15.836   2.385  1.00 96.00           C  
ATOM    939  CD1 ILE A 119      -8.234 -12.984   3.691  1.00 96.00           C  
ATOM    940  N   LYS A 120     -10.742 -16.812   0.029  1.00 96.31           N  
ATOM    941  CA  LYS A 120     -11.523 -18.047  -0.142  1.00 96.31           C  
ATOM    942  C   LYS A 120     -10.695 -19.281   0.199  1.00 96.31           C  
ATOM    943  CB  LYS A 120     -12.055 -18.141  -1.574  1.00 96.31           C  
ATOM    944  O   LYS A 120      -9.500 -19.328  -0.098  1.00 96.31           O  
ATOM    945  CG  LYS A 120     -13.016 -17.031  -1.962  1.00 96.31           C  
ATOM    946  CD  LYS A 120     -13.531 -17.203  -3.383  1.00 96.31           C  
ATOM    947  CE  LYS A 120     -14.438 -16.062  -3.797  1.00 96.31           C  
ATOM    948  NZ  LYS A 120     -14.914 -16.203  -5.203  1.00 96.31           N  
ATOM    949  N   LEU A 121     -11.328 -20.125   0.897  1.00 96.94           N  
ATOM    950  CA  LEU A 121     -10.750 -21.438   1.146  1.00 96.94           C  
ATOM    951  C   LEU A 121     -11.312 -22.469   0.174  1.00 96.94           C  
ATOM    952  CB  LEU A 121     -11.023 -21.875   2.588  1.00 96.94           C  
ATOM    953  O   LEU A 121     -12.523 -22.703   0.138  1.00 96.94           O  
ATOM    954  CG  LEU A 121     -10.477 -23.250   2.992  1.00 96.94           C  
ATOM    955  CD1 LEU A 121      -8.953 -23.234   2.979  1.00 96.94           C  
ATOM    956  CD2 LEU A 121     -11.000 -23.641   4.367  1.00 96.94           C  
ATOM    957  N   TRP A 122     -10.469 -23.109  -0.528  1.00 94.88           N  
ATOM    958  CA  TRP A 122     -10.875 -24.078  -1.548  1.00 94.88           C  
ATOM    959  C   TRP A 122     -10.539 -25.500  -1.116  1.00 94.88           C  
ATOM    960  CB  TRP A 122     -10.195 -23.766  -2.883  1.00 94.88           C  
ATOM    961  O   TRP A 122      -9.484 -25.750  -0.529  1.00 94.88           O  
ATOM    962  CG  TRP A 122     -10.594 -22.438  -3.479  1.00 94.88           C  
ATOM    963  CD1 TRP A 122     -10.047 -21.219  -3.219  1.00 94.88           C  
ATOM    964  CD2 TRP A 122     -11.641 -22.219  -4.430  1.00 94.88           C  
ATOM    965  CE2 TRP A 122     -11.664 -20.828  -4.703  1.00 94.88           C  
ATOM    966  CE3 TRP A 122     -12.555 -23.062  -5.078  1.00 94.88           C  
ATOM    967  NE1 TRP A 122     -10.688 -20.250  -3.953  1.00 94.88           N  
ATOM    968  CH2 TRP A 122     -13.461 -21.109  -6.219  1.00 94.88           C  
ATOM    969  CZ2 TRP A 122     -12.578 -20.266  -5.602  1.00 94.88           C  
ATOM    970  CZ3 TRP A 122     -13.461 -22.500  -5.969  1.00 94.88           C  
ATOM    971  N   LYS A 123     -11.430 -26.391  -1.409  1.00 92.44           N  
ATOM    972  CA  LYS A 123     -11.203 -27.812  -1.251  1.00 92.44           C  
ATOM    973  C   LYS A 123     -10.992 -28.500  -2.604  1.00 92.44           C  
ATOM    974  CB  LYS A 123     -12.367 -28.469  -0.512  1.00 92.44           C  
ATOM    975  O   LYS A 123     -11.828 -28.359  -3.504  1.00 92.44           O  
ATOM    976  CG  LYS A 123     -12.188 -29.969  -0.260  1.00 92.44           C  
ATOM    977  CD  LYS A 123     -13.414 -30.562   0.412  1.00 92.44           C  
ATOM    978  CE  LYS A 123     -13.250 -32.062   0.614  1.00 92.44           C  
ATOM    979  NZ  LYS A 123     -14.461 -32.688   1.255  1.00 92.44           N  
ATOM    980  N   ILE A 124      -9.938 -29.094  -2.709  1.00 89.25           N  
ATOM    981  CA  ILE A 124      -9.625 -29.828  -3.928  1.00 89.25           C  
ATOM    982  C   ILE A 124      -9.734 -31.328  -3.662  1.00 89.25           C  
ATOM    983  CB  ILE A 124      -8.211 -29.484  -4.453  1.00 89.25           C  
ATOM    984  O   ILE A 124      -8.969 -31.891  -2.875  1.00 89.25           O  
ATOM    985  CG1 ILE A 124      -8.070 -27.969  -4.637  1.00 89.25           C  
ATOM    986  CG2 ILE A 124      -7.926 -30.219  -5.762  1.00 89.25           C  
ATOM    987  CD1 ILE A 124      -6.656 -27.453  -4.430  1.00 89.25           C  
ATOM    988  N   SER A 125     -10.711 -31.891  -4.289  1.00 83.81           N  
ATOM    989  CA  SER A 125     -10.953 -33.312  -4.051  1.00 83.81           C  
ATOM    990  C   SER A 125     -11.031 -34.094  -5.359  1.00 83.81           C  
ATOM    991  CB  SER A 125     -12.250 -33.500  -3.260  1.00 83.81           C  
ATOM    992  O   SER A 125     -11.430 -33.531  -6.391  1.00 83.81           O  
ATOM    993  OG  SER A 125     -13.352 -32.938  -3.957  1.00 83.81           O  
ATOM    994  N   GLU A 126     -10.531 -35.281  -5.211  1.00 76.94           N  
ATOM    995  CA  GLU A 126     -10.633 -36.188  -6.332  1.00 76.94           C  
ATOM    996  C   GLU A 126     -11.883 -37.062  -6.227  1.00 76.94           C  
ATOM    997  CB  GLU A 126      -9.383 -37.094  -6.402  1.00 76.94           C  
ATOM    998  O   GLU A 126     -12.250 -37.500  -5.133  1.00 76.94           O  
ATOM    999  CG  GLU A 126      -8.094 -36.312  -6.656  1.00 76.94           C  
ATOM   1000  CD  GLU A 126      -6.867 -37.219  -6.699  1.00 76.94           C  
ATOM   1001  OE1 GLU A 126      -5.742 -36.688  -6.848  1.00 76.94           O  
ATOM   1002  OE2 GLU A 126      -7.031 -38.438  -6.578  1.00 76.94           O  
ATOM   1003  N   ARG A 127     -12.641 -37.000  -7.219  1.00 68.44           N  
ATOM   1004  CA  ARG A 127     -13.820 -37.875  -7.262  1.00 68.44           C  
ATOM   1005  C   ARG A 127     -13.688 -38.938  -8.344  1.00 68.44           C  
ATOM   1006  CB  ARG A 127     -15.086 -37.031  -7.508  1.00 68.44           C  
ATOM   1007  O   ARG A 127     -13.453 -38.625  -9.516  1.00 68.44           O  
ATOM   1008  CG  ARG A 127     -15.617 -36.344  -6.262  1.00 68.44           C  
ATOM   1009  CD  ARG A 127     -16.984 -35.719  -6.504  1.00 68.44           C  
ATOM   1010  NE  ARG A 127     -17.484 -35.031  -5.309  1.00 68.44           N  
ATOM   1011  NH1 ARG A 127     -19.406 -34.250  -6.316  1.00 68.44           N  
ATOM   1012  NH2 ARG A 127     -18.984 -33.781  -4.109  1.00 68.44           N  
ATOM   1013  CZ  ARG A 127     -18.625 -34.344  -5.246  1.00 68.44           C  
ATOM   1014  N   ASP A 128     -13.641 -40.125  -7.863  1.00 62.22           N  
ATOM   1015  CA  ASP A 128     -13.523 -41.250  -8.812  1.00 62.22           C  
ATOM   1016  C   ASP A 128     -14.828 -42.031  -8.891  1.00 62.22           C  
ATOM   1017  CB  ASP A 128     -12.367 -42.156  -8.422  1.00 62.22           C  
ATOM   1018  O   ASP A 128     -14.883 -43.094  -9.531  1.00 62.22           O  
ATOM   1019  CG  ASP A 128     -12.461 -42.656  -6.996  1.00 62.22           C  
ATOM   1020  OD1 ASP A 128     -13.273 -42.125  -6.215  1.00 62.22           O  
ATOM   1021  OD2 ASP A 128     -11.711 -43.594  -6.648  1.00 62.22           O  
ATOM   1022  N   LYS A 129     -15.797 -41.719  -8.070  1.00 64.56           N  
ATOM   1023  CA  LYS A 129     -17.047 -42.469  -8.062  1.00 64.56           C  
ATOM   1024  C   LYS A 129     -18.234 -41.531  -8.250  1.00 64.56           C  
ATOM   1025  CB  LYS A 129     -17.203 -43.250  -6.758  1.00 64.56           C  
ATOM   1026  O   LYS A 129     -18.188 -40.375  -7.848  1.00 64.56           O  
ATOM   1027  CG  LYS A 129     -16.141 -44.312  -6.551  1.00 64.56           C  
ATOM   1028  CD  LYS A 129     -16.359 -45.094  -5.250  1.00 64.56           C  
ATOM   1029  CE  LYS A 129     -15.266 -46.125  -5.012  1.00 64.56           C  
ATOM   1030  NZ  LYS A 129     -15.445 -46.812  -3.707  1.00 64.56           N  
ATOM   1031  N   ARG A 130     -19.141 -41.688  -9.062  1.00 60.44           N  
ATOM   1032  CA  ARG A 130     -20.391 -40.938  -9.227  1.00 60.44           C  
ATOM   1033  C   ARG A 130     -21.594 -41.781  -8.828  1.00 60.44           C  
ATOM   1034  CB  ARG A 130     -20.531 -40.469 -10.672  1.00 60.44           C  
ATOM   1035  O   ARG A 130     -21.625 -43.000  -9.086  1.00 60.44           O  
ATOM   1036  CG  ARG A 130     -21.859 -40.844 -11.312  1.00 60.44           C  
ATOM   1037  CD  ARG A 130     -21.984 -40.281 -12.719  1.00 60.44           C  
ATOM   1038  NE  ARG A 130     -23.266 -40.656 -13.336  1.00 60.44           N  
ATOM   1039  NH1 ARG A 130     -22.812 -39.625 -15.359  1.00 60.44           N  
ATOM   1040  NH2 ARG A 130     -24.812 -40.688 -15.023  1.00 60.44           N  
ATOM   1041  CZ  ARG A 130     -23.625 -40.312 -14.570  1.00 60.44           C  
ATOM   1042  N   PRO A 131     -22.531 -41.188  -7.984  1.00 63.00           N  
ATOM   1043  CA  PRO A 131     -23.750 -41.906  -7.648  1.00 63.00           C  
ATOM   1044  C   PRO A 131     -24.688 -42.094  -8.844  1.00 63.00           C  
ATOM   1045  CB  PRO A 131     -24.406 -41.031  -6.570  1.00 63.00           C  
ATOM   1046  O   PRO A 131     -24.922 -41.125  -9.594  1.00 63.00           O  
ATOM   1047  CG  PRO A 131     -23.688 -39.719  -6.652  1.00 63.00           C  
ATOM   1048  CD  PRO A 131     -22.469 -39.906  -7.516  1.00 63.00           C  
ATOM   1049  N   GLU A 132     -24.781 -43.156  -9.320  1.00 62.22           N  
ATOM   1050  CA  GLU A 132     -25.703 -43.500 -10.398  1.00 62.22           C  
ATOM   1051  C   GLU A 132     -26.875 -44.344  -9.891  1.00 62.22           C  
ATOM   1052  CB  GLU A 132     -24.984 -44.219 -11.531  1.00 62.22           C  
ATOM   1053  O   GLU A 132     -26.750 -45.000  -8.852  1.00 62.22           O  
ATOM   1054  CG  GLU A 132     -24.406 -43.281 -12.586  1.00 62.22           C  
ATOM   1055  CD  GLU A 132     -23.812 -44.031 -13.781  1.00 62.22           C  
ATOM   1056  OE1 GLU A 132     -23.281 -43.375 -14.703  1.00 62.22           O  
ATOM   1057  OE2 GLU A 132     -23.891 -45.281 -13.797  1.00 62.22           O  
ATOM   1058  N   GLY A 133     -28.125 -44.125 -10.352  1.00 62.00           N  
ATOM   1059  CA  GLY A 133     -29.266 -44.969 -10.070  1.00 62.00           C  
ATOM   1060  C   GLY A 133     -30.328 -44.281  -9.250  1.00 62.00           C  
ATOM   1061  O   GLY A 133     -31.031 -44.906  -8.453  1.00 62.00           O  
ATOM   1062  N   TYR A 134     -30.281 -42.844  -9.328  1.00 60.66           N  
ATOM   1063  CA  TYR A 134     -31.391 -42.188  -8.664  1.00 60.66           C  
ATOM   1064  C   TYR A 134     -32.719 -42.469  -9.367  1.00 60.66           C  
ATOM   1065  CB  TYR A 134     -31.172 -40.656  -8.617  1.00 60.66           C  
ATOM   1066  O   TYR A 134     -32.750 -42.688 -10.586  1.00 60.66           O  
ATOM   1067  CG  TYR A 134     -29.984 -40.250  -7.773  1.00 60.66           C  
ATOM   1068  CD1 TYR A 134     -30.109 -40.094  -6.395  1.00 60.66           C  
ATOM   1069  CD2 TYR A 134     -28.750 -40.000  -8.352  1.00 60.66           C  
ATOM   1070  CE1 TYR A 134     -29.016 -39.719  -5.613  1.00 60.66           C  
ATOM   1071  CE2 TYR A 134     -27.656 -39.625  -7.586  1.00 60.66           C  
ATOM   1072  OH  TYR A 134     -26.719 -39.094  -5.449  1.00 60.66           O  
ATOM   1073  CZ  TYR A 134     -27.797 -39.469  -6.219  1.00 60.66           C  
ATOM   1074  N   ASN A 135     -33.719 -43.000  -8.664  1.00 62.97           N  
ATOM   1075  CA  ASN A 135     -35.031 -43.219  -9.266  1.00 62.97           C  
ATOM   1076  C   ASN A 135     -35.906 -42.000  -9.156  1.00 62.97           C  
ATOM   1077  CB  ASN A 135     -35.688 -44.438  -8.633  1.00 62.97           C  
ATOM   1078  O   ASN A 135     -37.125 -42.094  -9.266  1.00 62.97           O  
ATOM   1079  CG  ASN A 135     -36.375 -44.094  -7.312  1.00 62.97           C  
ATOM   1080  ND2 ASN A 135     -37.219 -45.000  -6.828  1.00 62.97           N  
ATOM   1081  OD1 ASN A 135     -36.125 -43.062  -6.727  1.00 62.97           O  
ATOM   1082  N   LEU A 136     -35.219 -40.906  -8.555  1.00 59.69           N  
ATOM   1083  CA  LEU A 136     -36.062 -39.719  -8.375  1.00 59.69           C  
ATOM   1084  C   LEU A 136     -36.094 -38.875  -9.641  1.00 59.69           C  
ATOM   1085  CB  LEU A 136     -35.531 -38.875  -7.199  1.00 59.69           C  
ATOM   1086  O   LEU A 136     -36.938 -37.969  -9.766  1.00 59.69           O  
ATOM   1087  CG  LEU A 136     -35.750 -39.469  -5.805  1.00 59.69           C  
ATOM   1088  CD1 LEU A 136     -34.719 -38.906  -4.832  1.00 59.69           C  
ATOM   1089  CD2 LEU A 136     -37.156 -39.219  -5.305  1.00 59.69           C  
ATOM   1090  N   LYS A 137     -35.094 -38.906 -10.383  1.00 57.22           N  
ATOM   1091  CA  LYS A 137     -35.062 -38.094 -11.609  1.00 57.22           C  
ATOM   1092  C   LYS A 137     -35.344 -38.969 -12.828  1.00 57.22           C  
ATOM   1093  CB  LYS A 137     -33.750 -37.375 -11.766  1.00 57.22           C  
ATOM   1094  O   LYS A 137     -35.000 -40.156 -12.852  1.00 57.22           O  
ATOM   1095  CG  LYS A 137     -33.594 -36.125 -10.906  1.00 57.22           C  
ATOM   1096  CD  LYS A 137     -32.281 -35.438 -11.172  1.00 57.22           C  
ATOM   1097  CE  LYS A 137     -32.125 -34.188 -10.297  1.00 57.22           C  
ATOM   1098  NZ  LYS A 137     -30.812 -33.500 -10.523  1.00 57.22           N  
ATOM   1099  N   GLU A 138     -36.344 -38.500 -13.688  1.00 57.50           N  
ATOM   1100  CA  GLU A 138     -36.625 -39.188 -14.938  1.00 57.50           C  
ATOM   1101  C   GLU A 138     -35.375 -39.219 -15.828  1.00 57.50           C  
ATOM   1102  CB  GLU A 138     -37.781 -38.562 -15.680  1.00 57.50           C  
ATOM   1103  O   GLU A 138     -34.344 -38.625 -15.484  1.00 57.50           O  
ATOM   1104  CG  GLU A 138     -39.156 -38.969 -15.148  1.00 57.50           C  
ATOM   1105  CD  GLU A 138     -40.312 -38.531 -16.031  1.00 57.50           C  
ATOM   1106  OE1 GLU A 138     -41.469 -38.844 -15.711  1.00 57.50           O  
ATOM   1107  OE2 GLU A 138     -40.031 -37.844 -17.062  1.00 57.50           O  
ATOM   1108  N   GLU A 139     -35.344 -40.094 -16.906  1.00 54.75           N  
ATOM   1109  CA  GLU A 139     -34.219 -40.250 -17.828  1.00 54.75           C  
ATOM   1110  C   GLU A 139     -33.719 -38.906 -18.359  1.00 54.75           C  
ATOM   1111  CB  GLU A 139     -34.656 -41.156 -19.000  1.00 54.75           C  
ATOM   1112  O   GLU A 139     -32.562 -38.750 -18.672  1.00 54.75           O  
ATOM   1113  CG  GLU A 139     -34.438 -42.625 -18.750  1.00 54.75           C  
ATOM   1114  CD  GLU A 139     -34.781 -43.500 -19.953  1.00 54.75           C  
ATOM   1115  OE1 GLU A 139     -34.562 -44.719 -19.891  1.00 54.75           O  
ATOM   1116  OE2 GLU A 139     -35.312 -42.938 -20.953  1.00 54.75           O  
ATOM   1117  N   ASP A 140     -34.688 -37.969 -18.391  1.00 46.75           N  
ATOM   1118  CA  ASP A 140     -34.375 -36.656 -18.984  1.00 46.75           C  
ATOM   1119  C   ASP A 140     -33.844 -35.719 -17.922  1.00 46.75           C  
ATOM   1120  CB  ASP A 140     -35.594 -36.062 -19.656  1.00 46.75           C  
ATOM   1121  O   ASP A 140     -33.562 -34.531 -18.203  1.00 46.75           O  
ATOM   1122  CG  ASP A 140     -36.781 -37.031 -19.750  1.00 46.75           C  
ATOM   1123  OD1 ASP A 140     -36.562 -38.250 -19.484  1.00 46.75           O  
ATOM   1124  OD2 ASP A 140     -37.875 -36.594 -20.094  1.00 46.75           O  
ATOM   1125  N   GLY A 141     -33.375 -36.094 -16.750  1.00 51.78           N  
ATOM   1126  CA  GLY A 141     -32.844 -35.250 -15.688  1.00 51.78           C  
ATOM   1127  C   GLY A 141     -33.938 -34.656 -14.812  1.00 51.78           C  
ATOM   1128  O   GLY A 141     -33.625 -33.969 -13.820  1.00 51.78           O  
ATOM   1129  N   ARG A 142     -35.188 -34.656 -15.305  1.00 54.62           N  
ATOM   1130  CA  ARG A 142     -36.250 -34.031 -14.547  1.00 54.62           C  
ATOM   1131  C   ARG A 142     -36.625 -34.875 -13.328  1.00 54.62           C  
ATOM   1132  CB  ARG A 142     -37.469 -33.781 -15.438  1.00 54.62           C  
ATOM   1133  O   ARG A 142     -36.562 -36.094 -13.359  1.00 54.62           O  
ATOM   1134  CG  ARG A 142     -37.344 -32.562 -16.344  1.00 54.62           C  
ATOM   1135  CD  ARG A 142     -38.594 -32.344 -17.156  1.00 54.62           C  
ATOM   1136  NE  ARG A 142     -38.469 -31.219 -18.062  1.00 54.62           N  
ATOM   1137  NH1 ARG A 142     -40.531 -31.516 -19.094  1.00 54.62           N  
ATOM   1138  NH2 ARG A 142     -39.156 -29.812 -19.750  1.00 54.62           N  
ATOM   1139  CZ  ARG A 142     -39.375 -30.859 -18.969  1.00 54.62           C  
ATOM   1140  N   TYR A 143     -36.812 -34.188 -12.227  1.00 61.12           N  
ATOM   1141  CA  TYR A 143     -37.250 -34.844 -10.992  1.00 61.12           C  
ATOM   1142  C   TYR A 143     -38.562 -35.562 -11.195  1.00 61.12           C  
ATOM   1143  CB  TYR A 143     -37.375 -33.812  -9.867  1.00 61.12           C  
ATOM   1144  O   TYR A 143     -39.469 -35.062 -11.852  1.00 61.12           O  
ATOM   1145  CG  TYR A 143     -36.062 -33.375  -9.266  1.00 61.12           C  
ATOM   1146  CD1 TYR A 143     -35.438 -34.156  -8.297  1.00 61.12           C  
ATOM   1147  CD2 TYR A 143     -35.438 -32.219  -9.664  1.00 61.12           C  
ATOM   1148  CE1 TYR A 143     -34.219 -33.781  -7.738  1.00 61.12           C  
ATOM   1149  CE2 TYR A 143     -34.219 -31.812  -9.117  1.00 61.12           C  
ATOM   1150  OH  TYR A 143     -32.438 -32.219  -7.605  1.00 61.12           O  
ATOM   1151  CZ  TYR A 143     -33.625 -32.594  -8.156  1.00 61.12           C  
ATOM   1152  N   ARG A 144     -38.594 -36.750 -11.008  1.00 62.78           N  
ATOM   1153  CA  ARG A 144     -39.844 -37.531 -11.062  1.00 62.78           C  
ATOM   1154  C   ARG A 144     -40.812 -37.062  -9.977  1.00 62.78           C  
ATOM   1155  CB  ARG A 144     -39.562 -39.031 -10.906  1.00 62.78           C  
ATOM   1156  O   ARG A 144     -40.406 -36.500  -8.953  1.00 62.78           O  
ATOM   1157  CG  ARG A 144     -39.375 -39.750 -12.227  1.00 62.78           C  
ATOM   1158  CD  ARG A 144     -39.250 -41.250 -12.031  1.00 62.78           C  
ATOM   1159  NE  ARG A 144     -38.969 -41.938 -13.289  1.00 62.78           N  
ATOM   1160  NH1 ARG A 144     -38.688 -44.031 -12.328  1.00 62.78           N  
ATOM   1161  NH2 ARG A 144     -38.500 -43.750 -14.602  1.00 62.78           N  
ATOM   1162  CZ  ARG A 144     -38.719 -43.250 -13.406  1.00 62.78           C  
ATOM   1163  N   ASP A 145     -42.094 -36.906 -10.320  1.00 63.94           N  
ATOM   1164  CA  ASP A 145     -43.125 -36.656  -9.344  1.00 63.94           C  
ATOM   1165  C   ASP A 145     -43.000 -37.562  -8.133  1.00 63.94           C  
ATOM   1166  CB  ASP A 145     -44.531 -36.812  -9.984  1.00 63.94           C  
ATOM   1167  O   ASP A 145     -42.906 -38.781  -8.273  1.00 63.94           O  
ATOM   1168  CG  ASP A 145     -45.625 -36.125  -9.211  1.00 63.94           C  
ATOM   1169  OD1 ASP A 145     -45.406 -35.750  -8.047  1.00 63.94           O  
ATOM   1170  OD2 ASP A 145     -46.719 -35.969  -9.766  1.00 63.94           O  
ATOM   1171  N   PRO A 146     -42.656 -37.000  -6.953  1.00 66.31           N  
ATOM   1172  CA  PRO A 146     -42.469 -37.750  -5.719  1.00 66.31           C  
ATOM   1173  C   PRO A 146     -43.562 -38.812  -5.492  1.00 66.31           C  
ATOM   1174  CB  PRO A 146     -42.500 -36.688  -4.629  1.00 66.31           C  
ATOM   1175  O   PRO A 146     -43.312 -39.812  -4.824  1.00 66.31           O  
ATOM   1176  CG  PRO A 146     -42.688 -35.406  -5.367  1.00 66.31           C  
ATOM   1177  CD  PRO A 146     -42.875 -35.719  -6.824  1.00 66.31           C  
ATOM   1178  N   THR A 147     -44.844 -38.562  -5.910  1.00 70.38           N  
ATOM   1179  CA  THR A 147     -45.938 -39.469  -5.672  1.00 70.38           C  
ATOM   1180  C   THR A 147     -45.750 -40.750  -6.480  1.00 70.38           C  
ATOM   1181  CB  THR A 147     -47.281 -38.812  -6.027  1.00 70.38           C  
ATOM   1182  O   THR A 147     -46.312 -41.781  -6.133  1.00 70.38           O  
ATOM   1183  CG2 THR A 147     -47.625 -37.688  -5.074  1.00 70.38           C  
ATOM   1184  OG1 THR A 147     -47.250 -38.312  -7.367  1.00 70.38           O  
ATOM   1185  N   THR A 148     -45.031 -40.562  -7.535  1.00 65.94           N  
ATOM   1186  CA  THR A 148     -44.906 -41.688  -8.430  1.00 65.94           C  
ATOM   1187  C   THR A 148     -43.719 -42.562  -8.039  1.00 65.94           C  
ATOM   1188  CB  THR A 148     -44.781 -41.250  -9.898  1.00 65.94           C  
ATOM   1189  O   THR A 148     -43.531 -43.656  -8.578  1.00 65.94           O  
ATOM   1190  CG2 THR A 148     -46.062 -40.594 -10.391  1.00 65.94           C  
ATOM   1191  OG1 THR A 148     -43.688 -40.312 -10.000  1.00 65.94           O  
ATOM   1192  N   VAL A 149     -42.906 -41.906  -7.176  1.00 59.03           N  
ATOM   1193  CA  VAL A 149     -41.719 -42.625  -6.758  1.00 59.03           C  
ATOM   1194  C   VAL A 149     -42.094 -43.688  -5.707  1.00 59.03           C  
ATOM   1195  CB  VAL A 149     -40.625 -41.688  -6.199  1.00 59.03           C  
ATOM   1196  O   VAL A 149     -42.531 -43.312  -4.605  1.00 59.03           O  
ATOM   1197  CG1 VAL A 149     -39.406 -42.500  -5.777  1.00 59.03           C  
ATOM   1198  CG2 VAL A 149     -40.250 -40.625  -7.238  1.00 59.03           C  
ATOM   1199  N   THR A 150     -42.469 -44.906  -6.055  1.00 71.75           N  
ATOM   1200  CA  THR A 150     -42.906 -45.969  -5.164  1.00 71.75           C  
ATOM   1201  C   THR A 150     -41.719 -46.594  -4.430  1.00 71.75           C  
ATOM   1202  CB  THR A 150     -43.688 -47.062  -5.941  1.00 71.75           C  
ATOM   1203  O   THR A 150     -41.875 -47.094  -3.312  1.00 71.75           O  
ATOM   1204  CG2 THR A 150     -45.000 -46.562  -6.461  1.00 71.75           C  
ATOM   1205  OG1 THR A 150     -42.875 -47.500  -7.055  1.00 71.75           O  
ATOM   1206  N   THR A 151     -40.531 -46.781  -5.137  1.00 64.19           N  
ATOM   1207  CA  THR A 151     -39.375 -47.344  -4.465  1.00 64.19           C  
ATOM   1208  C   THR A 151     -38.188 -46.406  -4.570  1.00 64.19           C  
ATOM   1209  CB  THR A 151     -39.000 -48.719  -5.051  1.00 64.19           C  
ATOM   1210  O   THR A 151     -37.938 -45.812  -5.633  1.00 64.19           O  
ATOM   1211  CG2 THR A 151     -40.031 -49.781  -4.641  1.00 64.19           C  
ATOM   1212  OG1 THR A 151     -38.969 -48.625  -6.480  1.00 64.19           O  
ATOM   1213  N   LEU A 152     -37.656 -45.938  -3.422  1.00 63.06           N  
ATOM   1214  CA  LEU A 152     -36.438 -45.125  -3.398  1.00 63.06           C  
ATOM   1215  C   LEU A 152     -35.219 -45.969  -3.635  1.00 63.06           C  
ATOM   1216  CB  LEU A 152     -36.344 -44.375  -2.062  1.00 63.06           C  
ATOM   1217  O   LEU A 152     -35.062 -47.031  -3.037  1.00 63.06           O  
ATOM   1218  CG  LEU A 152     -36.875 -42.938  -2.029  1.00 63.06           C  
ATOM   1219  CD1 LEU A 152     -37.625 -42.688  -0.727  1.00 63.06           C  
ATOM   1220  CD2 LEU A 152     -35.750 -41.938  -2.199  1.00 63.06           C  
ATOM   1221  N   ARG A 153     -34.656 -45.812  -4.809  1.00 63.91           N  
ATOM   1222  CA  ARG A 153     -33.406 -46.562  -5.070  1.00 63.91           C  
ATOM   1223  C   ARG A 153     -32.219 -45.812  -4.531  1.00 63.91           C  
ATOM   1224  CB  ARG A 153     -33.250 -46.812  -6.570  1.00 63.91           C  
ATOM   1225  O   ARG A 153     -32.125 -44.594  -4.656  1.00 63.91           O  
ATOM   1226  CG  ARG A 153     -33.906 -48.094  -7.055  1.00 63.91           C  
ATOM   1227  CD  ARG A 153     -33.594 -48.375  -8.516  1.00 63.91           C  
ATOM   1228  NE  ARG A 153     -34.312 -49.562  -9.008  1.00 63.91           N  
ATOM   1229  NH1 ARG A 153     -33.469 -49.406 -11.156  1.00 63.91           N  
ATOM   1230  NH2 ARG A 153     -34.938 -51.094 -10.594  1.00 63.91           N  
ATOM   1231  CZ  ARG A 153     -34.250 -50.031 -10.250  1.00 63.91           C  
ATOM   1232  N   VAL A 154     -31.391 -46.500  -3.580  1.00 67.00           N  
ATOM   1233  CA  VAL A 154     -30.156 -45.969  -3.062  1.00 67.00           C  
ATOM   1234  C   VAL A 154     -29.125 -45.875  -4.188  1.00 67.00           C  
ATOM   1235  CB  VAL A 154     -29.594 -46.812  -1.896  1.00 67.00           C  
ATOM   1236  O   VAL A 154     -28.828 -46.875  -4.848  1.00 67.00           O  
ATOM   1237  CG1 VAL A 154     -28.297 -46.188  -1.367  1.00 67.00           C  
ATOM   1238  CG2 VAL A 154     -30.625 -46.906  -0.778  1.00 67.00           C  
ATOM   1239  N   PRO A 155     -28.703 -44.719  -4.555  1.00 62.44           N  
ATOM   1240  CA  PRO A 155     -27.719 -44.594  -5.637  1.00 62.44           C  
ATOM   1241  C   PRO A 155     -26.438 -45.406  -5.363  1.00 62.44           C  
ATOM   1242  CB  PRO A 155     -27.422 -43.094  -5.684  1.00 62.44           C  
ATOM   1243  O   PRO A 155     -26.109 -45.656  -4.203  1.00 62.44           O  
ATOM   1244  CG  PRO A 155     -28.031 -42.562  -4.438  1.00 62.44           C  
ATOM   1245  CD  PRO A 155     -28.844 -43.625  -3.783  1.00 62.44           C  
ATOM   1246  N   VAL A 156     -26.062 -46.312  -6.391  1.00 67.81           N  
ATOM   1247  CA  VAL A 156     -24.828 -47.062  -6.285  1.00 67.81           C  
ATOM   1248  C   VAL A 156     -23.672 -46.250  -6.871  1.00 67.81           C  
ATOM   1249  CB  VAL A 156     -24.922 -48.438  -7.000  1.00 67.81           C  
ATOM   1250  O   VAL A 156     -23.859 -45.500  -7.852  1.00 67.81           O  
ATOM   1251  CG1 VAL A 156     -23.766 -49.344  -6.586  1.00 67.81           C  
ATOM   1252  CG2 VAL A 156     -26.266 -49.094  -6.699  1.00 67.81           C  
ATOM   1253  N   PHE A 157     -22.578 -46.094  -6.156  1.00 64.31           N  
ATOM   1254  CA  PHE A 157     -21.391 -45.344  -6.602  1.00 64.31           C  
ATOM   1255  C   PHE A 157     -20.672 -46.125  -7.707  1.00 64.31           C  
ATOM   1256  CB  PHE A 157     -20.438 -45.094  -5.430  1.00 64.31           C  
ATOM   1257  O   PHE A 157     -20.359 -47.312  -7.555  1.00 64.31           O  
ATOM   1258  CG  PHE A 157     -20.781 -43.875  -4.613  1.00 64.31           C  
ATOM   1259  CD1 PHE A 157     -20.406 -42.625  -5.039  1.00 64.31           C  
ATOM   1260  CD2 PHE A 157     -21.484 -44.000  -3.422  1.00 64.31           C  
ATOM   1261  CE1 PHE A 157     -20.719 -41.500  -4.289  1.00 64.31           C  
ATOM   1262  CE2 PHE A 157     -21.797 -42.875  -2.666  1.00 64.31           C  
ATOM   1263  CZ  PHE A 157     -21.422 -41.625  -3.100  1.00 64.31           C  
ATOM   1264  N   ARG A 158     -20.719 -45.625  -8.883  1.00 64.94           N  
ATOM   1265  CA  ARG A 158     -19.969 -46.219  -9.992  1.00 64.94           C  
ATOM   1266  C   ARG A 158     -18.672 -45.469 -10.234  1.00 64.94           C  
ATOM   1267  CB  ARG A 158     -20.812 -46.219 -11.266  1.00 64.94           C  
ATOM   1268  O   ARG A 158     -18.609 -44.250 -10.039  1.00 64.94           O  
ATOM   1269  CG  ARG A 158     -21.875 -47.312 -11.289  1.00 64.94           C  
ATOM   1270  CD  ARG A 158     -22.125 -47.844 -12.695  1.00 64.94           C  
ATOM   1271  NE  ARG A 158     -23.188 -48.844 -12.727  1.00 64.94           N  
ATOM   1272  NH1 ARG A 158     -23.078 -49.188 -15.016  1.00 64.94           N  
ATOM   1273  NH2 ARG A 158     -24.578 -50.344 -13.742  1.00 64.94           N  
ATOM   1274  CZ  ARG A 158     -23.609 -49.469 -13.828  1.00 64.94           C  
ATOM   1275  N   PRO A 159     -17.578 -46.281 -10.422  1.00 60.19           N  
ATOM   1276  CA  PRO A 159     -16.281 -45.656 -10.680  1.00 60.19           C  
ATOM   1277  C   PRO A 159     -16.312 -44.719 -11.883  1.00 60.19           C  
ATOM   1278  CB  PRO A 159     -15.359 -46.844 -10.945  1.00 60.19           C  
ATOM   1279  O   PRO A 159     -17.016 -45.000 -12.867  1.00 60.19           O  
ATOM   1280  CG  PRO A 159     -16.250 -48.031 -10.859  1.00 60.19           C  
ATOM   1281  CD  PRO A 159     -17.656 -47.594 -10.570  1.00 60.19           C  
ATOM   1282  N   MET A 160     -16.016 -43.531 -11.680  1.00 57.03           N  
ATOM   1283  CA  MET A 160     -15.906 -42.562 -12.773  1.00 57.03           C  
ATOM   1284  C   MET A 160     -14.469 -42.094 -12.961  1.00 57.03           C  
ATOM   1285  CB  MET A 160     -16.812 -41.344 -12.516  1.00 57.03           C  
ATOM   1286  O   MET A 160     -13.602 -42.406 -12.141  1.00 57.03           O  
ATOM   1287  CG  MET A 160     -16.312 -40.438 -11.406  1.00 57.03           C  
ATOM   1288  SD  MET A 160     -17.344 -38.938 -11.211  1.00 57.03           S  
ATOM   1289  CE  MET A 160     -17.547 -38.906  -9.406  1.00 57.03           C  
ATOM   1290  N   ASP A 161     -14.172 -41.469 -14.219  1.00 54.41           N  
ATOM   1291  CA  ASP A 161     -12.852 -40.906 -14.453  1.00 54.41           C  
ATOM   1292  C   ASP A 161     -12.477 -39.906 -13.359  1.00 54.41           C  
ATOM   1293  CB  ASP A 161     -12.797 -40.219 -15.820  1.00 54.41           C  
ATOM   1294  O   ASP A 161     -13.344 -39.250 -12.797  1.00 54.41           O  
ATOM   1295  CG  ASP A 161     -12.680 -41.219 -16.969  1.00 54.41           C  
ATOM   1296  OD1 ASP A 161     -12.297 -42.375 -16.734  1.00 54.41           O  
ATOM   1297  OD2 ASP A 161     -12.977 -40.812 -18.125  1.00 54.41           O  
ATOM   1298  N   LEU A 162     -11.250 -40.062 -12.922  1.00 57.34           N  
ATOM   1299  CA  LEU A 162     -10.750 -39.188 -11.859  1.00 57.34           C  
ATOM   1300  C   LEU A 162     -10.984 -37.719 -12.211  1.00 57.34           C  
ATOM   1301  CB  LEU A 162      -9.258 -39.438 -11.625  1.00 57.34           C  
ATOM   1302  O   LEU A 162     -10.570 -37.250 -13.266  1.00 57.34           O  
ATOM   1303  CG  LEU A 162      -8.711 -39.031 -10.258  1.00 57.34           C  
ATOM   1304  CD1 LEU A 162      -8.422 -40.250  -9.406  1.00 57.34           C  
ATOM   1305  CD2 LEU A 162      -7.453 -38.188 -10.430  1.00 57.34           C  
ATOM   1306  N   MET A 163     -11.953 -37.250 -11.516  1.00 63.09           N  
ATOM   1307  CA  MET A 163     -12.219 -35.812 -11.672  1.00 63.09           C  
ATOM   1308  C   MET A 163     -11.766 -35.031 -10.445  1.00 63.09           C  
ATOM   1309  CB  MET A 163     -13.703 -35.562 -11.930  1.00 63.09           C  
ATOM   1310  O   MET A 163     -12.008 -35.469  -9.312  1.00 63.09           O  
ATOM   1311  CG  MET A 163     -13.992 -34.250 -12.633  1.00 63.09           C  
ATOM   1312  SD  MET A 163     -15.781 -34.031 -12.992  1.00 63.09           S  
ATOM   1313  CE  MET A 163     -16.094 -32.469 -12.086  1.00 63.09           C  
ATOM   1314  N   VAL A 164     -10.891 -34.094 -10.758  1.00 72.00           N  
ATOM   1315  CA  VAL A 164     -10.461 -33.250  -9.656  1.00 72.00           C  
ATOM   1316  C   VAL A 164     -11.344 -32.000  -9.594  1.00 72.00           C  
ATOM   1317  CB  VAL A 164      -8.977 -32.844  -9.805  1.00 72.00           C  
ATOM   1318  O   VAL A 164     -11.461 -31.266 -10.586  1.00 72.00           O  
ATOM   1319  CG1 VAL A 164      -8.531 -31.984  -8.617  1.00 72.00           C  
ATOM   1320  CG2 VAL A 164      -8.094 -34.062  -9.930  1.00 72.00           C  
ATOM   1321  N   GLU A 165     -12.047 -31.922  -8.523  1.00 74.38           N  
ATOM   1322  CA  GLU A 165     -12.977 -30.812  -8.352  1.00 74.38           C  
ATOM   1323  C   GLU A 165     -12.484 -29.844  -7.270  1.00 74.38           C  
ATOM   1324  CB  GLU A 165     -14.375 -31.312  -8.000  1.00 74.38           C  
ATOM   1325  O   GLU A 165     -12.023 -30.281  -6.211  1.00 74.38           O  
ATOM   1326  CG  GLU A 165     -15.445 -30.234  -8.008  1.00 74.38           C  
ATOM   1327  CD  GLU A 165     -16.828 -30.750  -7.648  1.00 74.38           C  
ATOM   1328  OE1 GLU A 165     -17.797 -29.953  -7.645  1.00 74.38           O  
ATOM   1329  OE2 GLU A 165     -16.938 -31.969  -7.363  1.00 74.38           O  
ATOM   1330  N   ALA A 166     -12.484 -28.625  -7.680  1.00 83.94           N  
ATOM   1331  CA  ALA A 166     -12.211 -27.562  -6.707  1.00 83.94           C  
ATOM   1332  C   ALA A 166     -13.500 -26.891  -6.270  1.00 83.94           C  
ATOM   1333  CB  ALA A 166     -11.242 -26.547  -7.293  1.00 83.94           C  
ATOM   1334  O   ALA A 166     -14.266 -26.391  -7.102  1.00 83.94           O  
ATOM   1335  N   SER A 167     -13.820 -26.953  -4.980  1.00 85.94           N  
ATOM   1336  CA  SER A 167     -15.023 -26.328  -4.445  1.00 85.94           C  
ATOM   1337  C   SER A 167     -14.688 -25.344  -3.328  1.00 85.94           C  
ATOM   1338  CB  SER A 167     -15.992 -27.391  -3.926  1.00 85.94           C  
ATOM   1339  O   SER A 167     -13.828 -25.625  -2.490  1.00 85.94           O  
ATOM   1340  OG  SER A 167     -15.398 -28.141  -2.887  1.00 85.94           O  
ATOM   1341  N   PRO A 168     -15.375 -24.250  -3.432  1.00 88.44           N  
ATOM   1342  CA  PRO A 168     -15.164 -23.312  -2.322  1.00 88.44           C  
ATOM   1343  C   PRO A 168     -15.781 -23.797  -1.014  1.00 88.44           C  
ATOM   1344  CB  PRO A 168     -15.859 -22.031  -2.803  1.00 88.44           C  
ATOM   1345  O   PRO A 168     -17.000 -24.000  -0.933  1.00 88.44           O  
ATOM   1346  CG  PRO A 168     -16.906 -22.500  -3.750  1.00 88.44           C  
ATOM   1347  CD  PRO A 168     -16.469 -23.812  -4.355  1.00 88.44           C  
ATOM   1348  N   ARG A 169     -15.078 -24.016  -0.136  1.00 90.56           N  
ATOM   1349  CA  ARG A 169     -15.547 -24.469   1.168  1.00 90.56           C  
ATOM   1350  C   ARG A 169     -15.984 -23.297   2.037  1.00 90.56           C  
ATOM   1351  CB  ARG A 169     -14.461 -25.281   1.879  1.00 90.56           C  
ATOM   1352  O   ARG A 169     -16.984 -23.375   2.744  1.00 90.56           O  
ATOM   1353  CG  ARG A 169     -14.945 -26.000   3.125  1.00 90.56           C  
ATOM   1354  CD  ARG A 169     -13.859 -26.906   3.711  1.00 90.56           C  
ATOM   1355  NE  ARG A 169     -14.273 -27.484   4.988  1.00 90.56           N  
ATOM   1356  NH1 ARG A 169     -12.312 -28.656   5.324  1.00 90.56           N  
ATOM   1357  NH2 ARG A 169     -14.000 -28.766   6.871  1.00 90.56           N  
ATOM   1358  CZ  ARG A 169     -13.523 -28.297   5.727  1.00 90.56           C  
ATOM   1359  N   ARG A 170     -15.156 -22.234   2.014  1.00 93.06           N  
ATOM   1360  CA  ARG A 170     -15.445 -21.047   2.822  1.00 93.06           C  
ATOM   1361  C   ARG A 170     -15.094 -19.781   2.068  1.00 93.06           C  
ATOM   1362  CB  ARG A 170     -14.680 -21.109   4.145  1.00 93.06           C  
ATOM   1363  O   ARG A 170     -14.094 -19.734   1.347  1.00 93.06           O  
ATOM   1364  CG  ARG A 170     -15.055 -22.297   5.027  1.00 93.06           C  
ATOM   1365  CD  ARG A 170     -14.414 -22.188   6.406  1.00 93.06           C  
ATOM   1366  NE  ARG A 170     -14.742 -23.344   7.230  1.00 93.06           N  
ATOM   1367  NH1 ARG A 170     -14.109 -22.359   9.227  1.00 93.06           N  
ATOM   1368  NH2 ARG A 170     -14.906 -24.516   9.203  1.00 93.06           N  
ATOM   1369  CZ  ARG A 170     -14.586 -23.406   8.555  1.00 93.06           C  
ATOM   1370  N   ILE A 171     -15.953 -18.797   2.238  1.00 92.75           N  
ATOM   1371  CA  ILE A 171     -15.703 -17.438   1.780  1.00 92.75           C  
ATOM   1372  C   ILE A 171     -15.680 -16.484   2.977  1.00 92.75           C  
ATOM   1373  CB  ILE A 171     -16.766 -16.984   0.754  1.00 92.75           C  
ATOM   1374  O   ILE A 171     -16.688 -16.328   3.666  1.00 92.75           O  
ATOM   1375  CG1 ILE A 171     -16.844 -17.969  -0.413  1.00 92.75           C  
ATOM   1376  CG2 ILE A 171     -16.453 -15.562   0.254  1.00 92.75           C  
ATOM   1377  CD1 ILE A 171     -17.984 -17.703  -1.380  1.00 92.75           C  
ATOM   1378  N   PHE A 172     -14.625 -15.906   3.154  1.00 93.19           N  
ATOM   1379  CA  PHE A 172     -14.453 -15.070   4.336  1.00 93.19           C  
ATOM   1380  C   PHE A 172     -14.945 -13.648   4.070  1.00 93.19           C  
ATOM   1381  CB  PHE A 172     -12.984 -15.047   4.773  1.00 93.19           C  
ATOM   1382  O   PHE A 172     -14.883 -13.172   2.938  1.00 93.19           O  
ATOM   1383  CG  PHE A 172     -12.461 -16.391   5.219  1.00 93.19           C  
ATOM   1384  CD1 PHE A 172     -12.469 -16.734   6.562  1.00 93.19           C  
ATOM   1385  CD2 PHE A 172     -11.969 -17.297   4.289  1.00 93.19           C  
ATOM   1386  CE1 PHE A 172     -11.984 -17.984   6.977  1.00 93.19           C  
ATOM   1387  CE2 PHE A 172     -11.484 -18.531   4.695  1.00 93.19           C  
ATOM   1388  CZ  PHE A 172     -11.492 -18.875   6.039  1.00 93.19           C  
ATOM   1389  N   ALA A 173     -15.359 -13.031   5.121  1.00 89.12           N  
ATOM   1390  CA  ALA A 173     -15.898 -11.680   5.027  1.00 89.12           C  
ATOM   1391  C   ALA A 173     -14.805 -10.672   4.695  1.00 89.12           C  
ATOM   1392  CB  ALA A 173     -16.594 -11.289   6.332  1.00 89.12           C  
ATOM   1393  O   ALA A 173     -13.633 -10.898   5.004  1.00 89.12           O  
ATOM   1394  N   ASN A 174     -15.242  -9.609   4.051  1.00 86.62           N  
ATOM   1395  CA  ASN A 174     -14.320  -8.523   3.750  1.00 86.62           C  
ATOM   1396  C   ASN A 174     -13.945  -7.734   5.004  1.00 86.62           C  
ATOM   1397  CB  ASN A 174     -14.914  -7.590   2.695  1.00 86.62           C  
ATOM   1398  O   ASN A 174     -14.812  -7.125   5.637  1.00 86.62           O  
ATOM   1399  CG  ASN A 174     -13.906  -6.590   2.162  1.00 86.62           C  
ATOM   1400  ND2 ASN A 174     -14.195  -6.020   0.997  1.00 86.62           N  
ATOM   1401  OD1 ASN A 174     -12.883  -6.328   2.791  1.00 86.62           O  
ATOM   1402  N   ALA A 175     -12.773  -7.797   5.371  1.00 87.56           N  
ATOM   1403  CA  ALA A 175     -12.344  -7.121   6.590  1.00 87.56           C  
ATOM   1404  C   ALA A 175     -11.266  -6.082   6.289  1.00 87.56           C  
ATOM   1405  CB  ALA A 175     -11.820  -8.141   7.605  1.00 87.56           C  
ATOM   1406  O   ALA A 175     -10.688  -5.492   7.207  1.00 87.56           O  
ATOM   1407  N   HIS A 176     -10.961  -5.863   5.062  1.00 88.81           N  
ATOM   1408  CA  HIS A 176      -9.859  -4.973   4.707  1.00 88.81           C  
ATOM   1409  C   HIS A 176     -10.359  -3.781   3.893  1.00 88.81           C  
ATOM   1410  CB  HIS A 176      -8.789  -5.727   3.920  1.00 88.81           C  
ATOM   1411  O   HIS A 176     -11.211  -3.938   3.016  1.00 88.81           O  
ATOM   1412  CG  HIS A 176      -8.016  -6.699   4.750  1.00 88.81           C  
ATOM   1413  CD2 HIS A 176      -8.133  -8.039   4.891  1.00 88.81           C  
ATOM   1414  ND1 HIS A 176      -6.969  -6.316   5.566  1.00 88.81           N  
ATOM   1415  CE1 HIS A 176      -6.477  -7.387   6.172  1.00 88.81           C  
ATOM   1416  NE2 HIS A 176      -7.168  -8.445   5.781  1.00 88.81           N  
ATOM   1417  N   THR A 177      -9.883  -2.619   4.277  1.00 83.12           N  
ATOM   1418  CA  THR A 177     -10.180  -1.407   3.523  1.00 83.12           C  
ATOM   1419  C   THR A 177      -9.273  -1.293   2.301  1.00 83.12           C  
ATOM   1420  CB  THR A 177     -10.023  -0.151   4.402  1.00 83.12           C  
ATOM   1421  O   THR A 177      -9.711  -0.851   1.236  1.00 83.12           O  
ATOM   1422  CG2 THR A 177     -10.562   1.087   3.693  1.00 83.12           C  
ATOM   1423  OG1 THR A 177     -10.742  -0.339   5.625  1.00 83.12           O  
ATOM   1424  N   TYR A 178      -8.086  -1.729   2.533  1.00 86.94           N  
ATOM   1425  CA  TYR A 178      -7.105  -1.692   1.453  1.00 86.94           C  
ATOM   1426  C   TYR A 178      -6.852  -3.088   0.899  1.00 86.94           C  
ATOM   1427  CB  TYR A 178      -5.793  -1.075   1.938  1.00 86.94           C  
ATOM   1428  O   TYR A 178      -7.395  -4.074   1.407  1.00 86.94           O  
ATOM   1429  CG  TYR A 178      -5.922   0.363   2.379  1.00 86.94           C  
ATOM   1430  CD1 TYR A 178      -5.863   1.403   1.455  1.00 86.94           C  
ATOM   1431  CD2 TYR A 178      -6.102   0.684   3.721  1.00 86.94           C  
ATOM   1432  CE1 TYR A 178      -5.980   2.730   1.856  1.00 86.94           C  
ATOM   1433  CE2 TYR A 178      -6.219   2.006   4.133  1.00 86.94           C  
ATOM   1434  OH  TYR A 178      -6.277   4.332   3.600  1.00 86.94           O  
ATOM   1435  CZ  TYR A 178      -6.160   3.021   3.195  1.00 86.94           C  
ATOM   1436  N   HIS A 179      -6.070  -3.150  -0.192  1.00 89.88           N  
ATOM   1437  CA  HIS A 179      -5.836  -4.422  -0.870  1.00 89.88           C  
ATOM   1438  C   HIS A 179      -5.008  -5.363  -0.001  1.00 89.88           C  
ATOM   1439  CB  HIS A 179      -5.133  -4.191  -2.209  1.00 89.88           C  
ATOM   1440  O   HIS A 179      -4.016  -4.949   0.600  1.00 89.88           O  
ATOM   1441  CG  HIS A 179      -5.965  -3.441  -3.201  1.00 89.88           C  
ATOM   1442  CD2 HIS A 179      -7.238  -2.992  -3.135  1.00 89.88           C  
ATOM   1443  ND1 HIS A 179      -5.492  -3.080  -4.445  1.00 89.88           N  
ATOM   1444  CE1 HIS A 179      -6.445  -2.436  -5.102  1.00 89.88           C  
ATOM   1445  NE2 HIS A 179      -7.516  -2.369  -4.324  1.00 89.88           N  
ATOM   1446  N   ILE A 180      -5.453  -6.590  -0.026  1.00 94.00           N  
ATOM   1447  CA  ILE A 180      -4.723  -7.602   0.730  1.00 94.00           C  
ATOM   1448  C   ILE A 180      -3.398  -7.906   0.038  1.00 94.00           C  
ATOM   1449  CB  ILE A 180      -5.555  -8.898   0.892  1.00 94.00           C  
ATOM   1450  O   ILE A 180      -3.369  -8.211  -1.156  1.00 94.00           O  
ATOM   1451  CG1 ILE A 180      -6.832  -8.617   1.688  1.00 94.00           C  
ATOM   1452  CG2 ILE A 180      -4.719  -9.992   1.564  1.00 94.00           C  
ATOM   1453  CD1 ILE A 180      -7.824  -9.773   1.697  1.00 94.00           C  
ATOM   1454  N   ASN A 181      -2.363  -7.785   0.796  1.00 94.12           N  
ATOM   1455  CA  ASN A 181      -1.056  -8.023   0.192  1.00 94.12           C  
ATOM   1456  C   ASN A 181      -0.409  -9.289   0.733  1.00 94.12           C  
ATOM   1457  CB  ASN A 181      -0.135  -6.820   0.417  1.00 94.12           C  
ATOM   1458  O   ASN A 181       0.549  -9.805   0.150  1.00 94.12           O  
ATOM   1459  CG  ASN A 181       0.057  -6.496   1.886  1.00 94.12           C  
ATOM   1460  ND2 ASN A 181       0.187  -5.215   2.199  1.00 94.12           N  
ATOM   1461  OD1 ASN A 181       0.090  -7.395   2.730  1.00 94.12           O  
ATOM   1462  N   SER A 182      -0.947  -9.789   1.863  1.00 95.88           N  
ATOM   1463  CA  SER A 182      -0.329 -10.969   2.449  1.00 95.88           C  
ATOM   1464  C   SER A 182      -1.373 -11.883   3.080  1.00 95.88           C  
ATOM   1465  CB  SER A 182       0.712 -10.570   3.496  1.00 95.88           C  
ATOM   1466  O   SER A 182      -2.359 -11.406   3.646  1.00 95.88           O  
ATOM   1467  OG  SER A 182       1.673  -9.688   2.939  1.00 95.88           O  
ATOM   1468  N   ILE A 183      -1.200 -13.125   2.961  1.00 97.75           N  
ATOM   1469  CA  ILE A 183      -1.894 -14.156   3.719  1.00 97.75           C  
ATOM   1470  C   ILE A 183      -0.895 -15.227   4.172  1.00 97.75           C  
ATOM   1471  CB  ILE A 183      -3.025 -14.805   2.891  1.00 97.75           C  
ATOM   1472  O   ILE A 183       0.042 -15.555   3.443  1.00 97.75           O  
ATOM   1473  CG1 ILE A 183      -2.467 -15.383   1.585  1.00 97.75           C  
ATOM   1474  CG2 ILE A 183      -4.137 -13.789   2.607  1.00 97.75           C  
ATOM   1475  CD1 ILE A 183      -3.471 -16.219   0.796  1.00 97.75           C  
ATOM   1476  N   SER A 184      -0.988 -15.617   5.414  1.00 97.44           N  
ATOM   1477  CA  SER A 184      -0.072 -16.609   5.965  1.00 97.44           C  
ATOM   1478  C   SER A 184      -0.793 -17.562   6.910  1.00 97.44           C  
ATOM   1479  CB  SER A 184       1.081 -15.922   6.699  1.00 97.44           C  
ATOM   1480  O   SER A 184      -1.565 -17.125   7.770  1.00 97.44           O  
ATOM   1481  OG  SER A 184       2.033 -16.875   7.141  1.00 97.44           O  
ATOM   1482  N   ILE A 185      -0.488 -18.797   6.715  1.00 97.31           N  
ATOM   1483  CA  ILE A 185      -1.102 -19.828   7.559  1.00 97.31           C  
ATOM   1484  C   ILE A 185      -0.254 -20.031   8.812  1.00 97.31           C  
ATOM   1485  CB  ILE A 185      -1.275 -21.156   6.797  1.00 97.31           C  
ATOM   1486  O   ILE A 185       0.975 -20.094   8.734  1.00 97.31           O  
ATOM   1487  CG1 ILE A 185      -2.186 -20.969   5.578  1.00 97.31           C  
ATOM   1488  CG2 ILE A 185      -1.830 -22.234   7.727  1.00 97.31           C  
ATOM   1489  CD1 ILE A 185      -2.141 -22.109   4.582  1.00 97.31           C  
ATOM   1490  N   ASN A 186      -0.959 -20.141   9.891  1.00 96.25           N  
ATOM   1491  CA  ASN A 186      -0.286 -20.344  11.164  1.00 96.25           C  
ATOM   1492  C   ASN A 186       0.221 -21.781  11.297  1.00 96.25           C  
ATOM   1493  CB  ASN A 186      -1.218 -20.016  12.328  1.00 96.25           C  
ATOM   1494  O   ASN A 186      -0.278 -22.688  10.625  1.00 96.25           O  
ATOM   1495  CG  ASN A 186      -0.466 -19.719  13.617  1.00 96.25           C  
ATOM   1496  ND2 ASN A 186      -1.139 -19.078  14.562  1.00 96.25           N  
ATOM   1497  OD1 ASN A 186       0.709 -20.062  13.750  1.00 96.25           O  
ATOM   1498  N   SER A 187       1.178 -22.000  12.156  1.00 93.25           N  
ATOM   1499  CA  SER A 187       1.754 -23.312  12.367  1.00 93.25           C  
ATOM   1500  C   SER A 187       0.756 -24.250  13.047  1.00 93.25           C  
ATOM   1501  CB  SER A 187       3.025 -23.219  13.219  1.00 93.25           C  
ATOM   1502  O   SER A 187       0.899 -25.469  12.984  1.00 93.25           O  
ATOM   1503  OG  SER A 187       2.758 -22.578  14.453  1.00 93.25           O  
ATOM   1504  N   ASP A 188      -0.273 -23.719  13.688  1.00 92.06           N  
ATOM   1505  CA  ASP A 188      -1.312 -24.531  14.312  1.00 92.06           C  
ATOM   1506  C   ASP A 188      -2.297 -25.062  13.281  1.00 92.06           C  
ATOM   1507  CB  ASP A 188      -2.055 -23.719  15.375  1.00 92.06           C  
ATOM   1508  O   ASP A 188      -3.096 -25.953  13.578  1.00 92.06           O  
ATOM   1509  CG  ASP A 188      -2.752 -22.500  14.805  1.00 92.06           C  
ATOM   1510  OD1 ASP A 188      -2.811 -22.344  13.562  1.00 92.06           O  
ATOM   1511  OD2 ASP A 188      -3.246 -21.672  15.602  1.00 92.06           O  
ATOM   1512  N   TYR A 189      -2.336 -24.531  12.086  1.00 92.25           N  
ATOM   1513  CA  TYR A 189      -3.184 -24.922  10.961  1.00 92.25           C  
ATOM   1514  C   TYR A 189      -4.656 -24.719  11.297  1.00 92.25           C  
ATOM   1515  CB  TYR A 189      -2.932 -26.391  10.578  1.00 92.25           C  
ATOM   1516  O   TYR A 189      -5.520 -25.438  10.781  1.00 92.25           O  
ATOM   1517  CG  TYR A 189      -1.500 -26.672  10.195  1.00 92.25           C  
ATOM   1518  CD1 TYR A 189      -0.922 -26.078   9.078  1.00 92.25           C  
ATOM   1519  CD2 TYR A 189      -0.723 -27.547  10.945  1.00 92.25           C  
ATOM   1520  CE1 TYR A 189       0.396 -26.344   8.727  1.00 92.25           C  
ATOM   1521  CE2 TYR A 189       0.596 -27.812  10.602  1.00 92.25           C  
ATOM   1522  OH  TYR A 189       2.451 -27.469   9.141  1.00 92.25           O  
ATOM   1523  CZ  TYR A 189       1.146 -27.203   9.492  1.00 92.25           C  
ATOM   1524  N   GLU A 190      -4.910 -23.844  12.242  1.00 92.88           N  
ATOM   1525  CA  GLU A 190      -6.277 -23.484  12.617  1.00 92.88           C  
ATOM   1526  C   GLU A 190      -6.559 -22.016  12.320  1.00 92.88           C  
ATOM   1527  CB  GLU A 190      -6.523 -23.797  14.094  1.00 92.88           C  
ATOM   1528  O   GLU A 190      -7.703 -21.641  12.078  1.00 92.88           O  
ATOM   1529  CG  GLU A 190      -6.488 -25.266  14.438  1.00 92.88           C  
ATOM   1530  CD  GLU A 190      -6.887 -25.562  15.875  1.00 92.88           C  
ATOM   1531  OE1 GLU A 190      -7.020 -26.766  16.234  1.00 92.88           O  
ATOM   1532  OE2 GLU A 190      -7.074 -24.594  16.641  1.00 92.88           O  
ATOM   1533  N   THR A 191      -5.508 -21.266  12.375  1.00 94.81           N  
ATOM   1534  CA  THR A 191      -5.656 -19.828  12.172  1.00 94.81           C  
ATOM   1535  C   THR A 191      -4.758 -19.359  11.039  1.00 94.81           C  
ATOM   1536  CB  THR A 191      -5.324 -19.047  13.461  1.00 94.81           C  
ATOM   1537  O   THR A 191      -3.836 -20.062  10.625  1.00 94.81           O  
ATOM   1538  CG2 THR A 191      -6.285 -19.422  14.586  1.00 94.81           C  
ATOM   1539  OG1 THR A 191      -3.988 -19.359  13.867  1.00 94.81           O  
ATOM   1540  N   TYR A 192      -5.098 -18.219  10.469  1.00 97.44           N  
ATOM   1541  CA  TYR A 192      -4.273 -17.547   9.461  1.00 97.44           C  
ATOM   1542  C   TYR A 192      -4.379 -16.031   9.578  1.00 97.44           C  
ATOM   1543  CB  TYR A 192      -4.684 -18.000   8.055  1.00 97.44           C  
ATOM   1544  O   TYR A 192      -5.277 -15.523  10.250  1.00 97.44           O  
ATOM   1545  CG  TYR A 192      -5.996 -17.406   7.590  1.00 97.44           C  
ATOM   1546  CD1 TYR A 192      -7.207 -18.000   7.938  1.00 97.44           C  
ATOM   1547  CD2 TYR A 192      -6.023 -16.266   6.801  1.00 97.44           C  
ATOM   1548  CE1 TYR A 192      -8.414 -17.453   7.512  1.00 97.44           C  
ATOM   1549  CE2 TYR A 192      -7.227 -15.711   6.371  1.00 97.44           C  
ATOM   1550  OH  TYR A 192      -9.609 -15.781   6.305  1.00 97.44           O  
ATOM   1551  CZ  TYR A 192      -8.414 -16.312   6.730  1.00 97.44           C  
ATOM   1552  N   LEU A 193      -3.395 -15.375   9.047  1.00 96.94           N  
ATOM   1553  CA  LEU A 193      -3.445 -13.922   9.102  1.00 96.94           C  
ATOM   1554  C   LEU A 193      -3.594 -13.328   7.703  1.00 96.94           C  
ATOM   1555  CB  LEU A 193      -2.186 -13.367   9.773  1.00 96.94           C  
ATOM   1556  O   LEU A 193      -3.191 -13.945   6.715  1.00 96.94           O  
ATOM   1557  CG  LEU A 193      -0.871 -13.562   9.016  1.00 96.94           C  
ATOM   1558  CD1 LEU A 193      -0.709 -12.492   7.941  1.00 96.94           C  
ATOM   1559  CD2 LEU A 193       0.309 -13.547   9.977  1.00 96.94           C  
ATOM   1560  N   SER A 194      -4.242 -12.258   7.578  1.00 97.44           N  
ATOM   1561  CA  SER A 194      -4.328 -11.422   6.383  1.00 97.44           C  
ATOM   1562  C   SER A 194      -3.902  -9.984   6.684  1.00 97.44           C  
ATOM   1563  CB  SER A 194      -5.746 -11.438   5.816  1.00 97.44           C  
ATOM   1564  O   SER A 194      -4.195  -9.461   7.762  1.00 97.44           O  
ATOM   1565  OG  SER A 194      -6.668 -10.906   6.754  1.00 97.44           O  
ATOM   1566  N   ALA A 195      -3.131  -9.445   5.719  1.00 96.44           N  
ATOM   1567  CA  ALA A 195      -2.623  -8.094   5.938  1.00 96.44           C  
ATOM   1568  C   ALA A 195      -2.898  -7.203   4.727  1.00 96.44           C  
ATOM   1569  CB  ALA A 195      -1.127  -8.133   6.238  1.00 96.44           C  
ATOM   1570  O   ALA A 195      -2.836  -7.664   3.584  1.00 96.44           O  
ATOM   1571  N   ASP A 196      -3.297  -5.996   5.004  1.00 93.88           N  
ATOM   1572  CA  ASP A 196      -3.295  -4.930   4.004  1.00 93.88           C  
ATOM   1573  C   ASP A 196      -2.283  -3.844   4.363  1.00 93.88           C  
ATOM   1574  CB  ASP A 196      -4.691  -4.324   3.865  1.00 93.88           C  
ATOM   1575  O   ASP A 196      -1.357  -4.082   5.141  1.00 93.88           O  
ATOM   1576  CG  ASP A 196      -5.137  -3.562   5.102  1.00 93.88           C  
ATOM   1577  OD1 ASP A 196      -4.293  -3.293   5.984  1.00 93.88           O  
ATOM   1578  OD2 ASP A 196      -6.336  -3.232   5.195  1.00 93.88           O  
ATOM   1579  N   ASP A 197      -2.395  -2.729   3.842  1.00 92.94           N  
ATOM   1580  CA  ASP A 197      -1.404  -1.669   4.012  1.00 92.94           C  
ATOM   1581  C   ASP A 197      -1.424  -1.124   5.438  1.00 92.94           C  
ATOM   1582  CB  ASP A 197      -1.651  -0.538   3.012  1.00 92.94           C  
ATOM   1583  O   ASP A 197      -0.435  -0.552   5.902  1.00 92.94           O  
ATOM   1584  CG  ASP A 197      -1.298  -0.919   1.585  1.00 92.94           C  
ATOM   1585  OD1 ASP A 197      -0.776  -2.033   1.363  1.00 92.94           O  
ATOM   1586  OD2 ASP A 197      -1.541  -0.097   0.675  1.00 92.94           O  
ATOM   1587  N   LEU A 198      -2.518  -1.341   6.109  1.00 91.94           N  
ATOM   1588  CA  LEU A 198      -2.639  -0.615   7.371  1.00 91.94           C  
ATOM   1589  C   LEU A 198      -2.973  -1.565   8.516  1.00 91.94           C  
ATOM   1590  CB  LEU A 198      -3.715   0.469   7.262  1.00 91.94           C  
ATOM   1591  O   LEU A 198      -2.838  -1.204   9.688  1.00 91.94           O  
ATOM   1592  CG  LEU A 198      -3.449   1.590   6.254  1.00 91.94           C  
ATOM   1593  CD1 LEU A 198      -4.578   2.615   6.293  1.00 91.94           C  
ATOM   1594  CD2 LEU A 198      -2.107   2.254   6.535  1.00 91.94           C  
ATOM   1595  N   ARG A 199      -3.367  -2.768   8.266  1.00 92.19           N  
ATOM   1596  CA  ARG A 199      -3.783  -3.631   9.367  1.00 92.19           C  
ATOM   1597  C   ARG A 199      -3.484  -5.094   9.055  1.00 92.19           C  
ATOM   1598  CB  ARG A 199      -5.273  -3.451   9.656  1.00 92.19           C  
ATOM   1599  O   ARG A 199      -3.324  -5.469   7.895  1.00 92.19           O  
ATOM   1600  CG  ARG A 199      -6.180  -3.818   8.492  1.00 92.19           C  
ATOM   1601  CD  ARG A 199      -7.641  -3.521   8.797  1.00 92.19           C  
ATOM   1602  NE  ARG A 199      -8.508  -3.852   7.668  1.00 92.19           N  
ATOM   1603  NH1 ARG A 199     -10.445  -3.086   8.664  1.00 92.19           N  
ATOM   1604  NH2 ARG A 199     -10.508  -3.975   6.551  1.00 92.19           N  
ATOM   1605  CZ  ARG A 199      -9.820  -3.637   7.633  1.00 92.19           C  
ATOM   1606  N   ILE A 200      -3.422  -5.832  10.117  1.00 94.56           N  
ATOM   1607  CA  ILE A 200      -3.299  -7.285  10.062  1.00 94.56           C  
ATOM   1608  C   ILE A 200      -4.434  -7.926  10.859  1.00 94.56           C  
ATOM   1609  CB  ILE A 200      -1.932  -7.754  10.609  1.00 94.56           C  
ATOM   1610  O   ILE A 200      -4.645  -7.598  12.031  1.00 94.56           O  
ATOM   1611  CG1 ILE A 200      -0.790  -7.086   9.836  1.00 94.56           C  
ATOM   1612  CG2 ILE A 200      -1.820  -9.281  10.539  1.00 94.56           C  
ATOM   1613  CD1 ILE A 200       0.599  -7.457  10.336  1.00 94.56           C  
ATOM   1614  N   ASN A 201      -5.117  -8.805  10.242  1.00 93.38           N  
ATOM   1615  CA  ASN A 201      -6.227  -9.516  10.867  1.00 93.38           C  
ATOM   1616  C   ASN A 201      -5.914 -10.992  11.055  1.00 93.38           C  
ATOM   1617  CB  ASN A 201      -7.504  -9.344  10.047  1.00 93.38           C  
ATOM   1618  O   ASN A 201      -5.305 -11.617  10.188  1.00 93.38           O  
ATOM   1619  CG  ASN A 201      -7.949  -7.895   9.945  1.00 93.38           C  
ATOM   1620  ND2 ASN A 201      -8.398  -7.492   8.766  1.00 93.38           N  
ATOM   1621  OD1 ASN A 201      -7.891  -7.148  10.930  1.00 93.38           O  
ATOM   1622  N   LEU A 202      -6.270 -11.461  12.203  1.00 93.00           N  
ATOM   1623  CA  LEU A 202      -6.172 -12.883  12.516  1.00 93.00           C  
ATOM   1624  C   LEU A 202      -7.516 -13.578  12.312  1.00 93.00           C  
ATOM   1625  CB  LEU A 202      -5.691 -13.078  13.953  1.00 93.00           C  
ATOM   1626  O   LEU A 202      -8.539 -13.117  12.828  1.00 93.00           O  
ATOM   1627  CG  LEU A 202      -5.465 -14.523  14.406  1.00 93.00           C  
ATOM   1628  CD1 LEU A 202      -4.270 -15.125  13.672  1.00 93.00           C  
ATOM   1629  CD2 LEU A 202      -5.262 -14.594  15.914  1.00 93.00           C  
ATOM   1630  N   TRP A 203      -7.488 -14.641  11.617  1.00 94.88           N  
ATOM   1631  CA  TRP A 203      -8.703 -15.383  11.289  1.00 94.88           C  
ATOM   1632  C   TRP A 203      -8.633 -16.812  11.820  1.00 94.88           C  
ATOM   1633  CB  TRP A 203      -8.914 -15.398   9.773  1.00 94.88           C  
ATOM   1634  O   TRP A 203      -7.547 -17.359  11.984  1.00 94.88           O  
ATOM   1635  CG  TRP A 203      -9.023 -14.039   9.148  1.00 94.88           C  
ATOM   1636  CD1 TRP A 203      -8.000 -13.203   8.812  1.00 94.88           C  
ATOM   1637  CD2 TRP A 203     -10.234 -13.359   8.797  1.00 94.88           C  
ATOM   1638  CE2 TRP A 203      -9.867 -12.109   8.250  1.00 94.88           C  
ATOM   1639  CE3 TRP A 203     -11.594 -13.680   8.891  1.00 94.88           C  
ATOM   1640  NE1 TRP A 203      -8.500 -12.039   8.273  1.00 94.88           N  
ATOM   1641  CH2 TRP A 203     -12.133 -11.523   7.902  1.00 94.88           C  
ATOM   1642  CZ2 TRP A 203     -10.805 -11.188   7.801  1.00 94.88           C  
ATOM   1643  CZ3 TRP A 203     -12.531 -12.758   8.445  1.00 94.88           C  
ATOM   1644  N   HIS A 204      -9.797 -17.312  12.148  1.00 92.75           N  
ATOM   1645  CA  HIS A 204      -9.938 -18.766  12.328  1.00 92.75           C  
ATOM   1646  C   HIS A 204     -10.469 -19.422  11.062  1.00 92.75           C  
ATOM   1647  CB  HIS A 204     -10.867 -19.062  13.508  1.00 92.75           C  
ATOM   1648  O   HIS A 204     -11.375 -18.891  10.414  1.00 92.75           O  
ATOM   1649  CG  HIS A 204     -10.758 -20.469  14.008  1.00 92.75           C  
ATOM   1650  CD2 HIS A 204     -10.125 -20.969  15.094  1.00 92.75           C  
ATOM   1651  ND1 HIS A 204     -11.352 -21.531  13.367  1.00 92.75           N  
ATOM   1652  CE1 HIS A 204     -11.086 -22.641  14.039  1.00 92.75           C  
ATOM   1653  NE2 HIS A 204     -10.344 -22.328  15.086  1.00 92.75           N  
ATOM   1654  N   LEU A 205      -9.984 -20.500  10.695  1.00 94.69           N  
ATOM   1655  CA  LEU A 205     -10.305 -21.141   9.422  1.00 94.69           C  
ATOM   1656  C   LEU A 205     -11.773 -21.578   9.391  1.00 94.69           C  
ATOM   1657  CB  LEU A 205      -9.406 -22.359   9.203  1.00 94.69           C  
ATOM   1658  O   LEU A 205     -12.344 -21.750   8.312  1.00 94.69           O  
ATOM   1659  CG  LEU A 205      -7.984 -22.078   8.711  1.00 94.69           C  
ATOM   1660  CD1 LEU A 205      -7.098 -23.297   8.891  1.00 94.69           C  
ATOM   1661  CD2 LEU A 205      -8.000 -21.625   7.254  1.00 94.69           C  
ATOM   1662  N   GLU A 206     -12.391 -21.734  10.531  1.00 92.31           N  
ATOM   1663  CA  GLU A 206     -13.773 -22.203  10.578  1.00 92.31           C  
ATOM   1664  C   GLU A 206     -14.750 -21.047  10.750  1.00 92.31           C  
ATOM   1665  CB  GLU A 206     -13.953 -23.219  11.719  1.00 92.31           C  
ATOM   1666  O   GLU A 206     -15.961 -21.219  10.648  1.00 92.31           O  
ATOM   1667  CG  GLU A 206     -13.188 -24.516  11.516  1.00 92.31           C  
ATOM   1668  CD  GLU A 206     -13.539 -25.578  12.539  1.00 92.31           C  
ATOM   1669  OE1 GLU A 206     -13.109 -26.750  12.367  1.00 92.31           O  
ATOM   1670  OE2 GLU A 206     -14.242 -25.250  13.516  1.00 92.31           O  
ATOM   1671  N   ILE A 207     -14.305 -19.922  11.070  1.00 88.69           N  
ATOM   1672  CA  ILE A 207     -15.141 -18.750  11.297  1.00 88.69           C  
ATOM   1673  C   ILE A 207     -14.938 -17.750  10.164  1.00 88.69           C  
ATOM   1674  CB  ILE A 207     -14.844 -18.094  12.656  1.00 88.69           C  
ATOM   1675  O   ILE A 207     -13.859 -17.156  10.039  1.00 88.69           O  
ATOM   1676  CG1 ILE A 207     -15.008 -19.109  13.789  1.00 88.69           C  
ATOM   1677  CG2 ILE A 207     -15.742 -16.875  12.883  1.00 88.69           C  
ATOM   1678  CD1 ILE A 207     -14.586 -18.594  15.156  1.00 88.69           C  
ATOM   1679  N   THR A 208     -15.992 -17.500   9.383  1.00 91.44           N  
ATOM   1680  CA  THR A 208     -15.836 -16.734   8.148  1.00 91.44           C  
ATOM   1681  C   THR A 208     -16.266 -15.289   8.359  1.00 91.44           C  
ATOM   1682  CB  THR A 208     -16.656 -17.344   6.996  1.00 91.44           C  
ATOM   1683  O   THR A 208     -15.945 -14.414   7.547  1.00 91.44           O  
ATOM   1684  CG2 THR A 208     -16.125 -18.734   6.637  1.00 91.44           C  
ATOM   1685  OG1 THR A 208     -18.016 -17.453   7.391  1.00 91.44           O  
ATOM   1686  N   ASP A 209     -16.938 -14.938   9.461  1.00 87.62           N  
ATOM   1687  CA  ASP A 209     -17.531 -13.609   9.602  1.00 87.62           C  
ATOM   1688  C   ASP A 209     -16.891 -12.836  10.750  1.00 87.62           C  
ATOM   1689  CB  ASP A 209     -19.047 -13.719   9.812  1.00 87.62           C  
ATOM   1690  O   ASP A 209     -17.391 -11.781  11.148  1.00 87.62           O  
ATOM   1691  CG  ASP A 209     -19.406 -14.539  11.039  1.00 87.62           C  
ATOM   1692  OD1 ASP A 209     -18.578 -15.352  11.500  1.00 87.62           O  
ATOM   1693  OD2 ASP A 209     -20.531 -14.367  11.555  1.00 87.62           O  
ATOM   1694  N   ARG A 210     -15.820 -13.422  11.312  1.00 83.94           N  
ATOM   1695  CA  ARG A 210     -15.164 -12.750  12.430  1.00 83.94           C  
ATOM   1696  C   ARG A 210     -13.648 -12.805  12.297  1.00 83.94           C  
ATOM   1697  CB  ARG A 210     -15.594 -13.383  13.758  1.00 83.94           C  
ATOM   1698  O   ARG A 210     -13.086 -13.859  11.984  1.00 83.94           O  
ATOM   1699  CG  ARG A 210     -17.062 -13.164  14.102  1.00 83.94           C  
ATOM   1700  CD  ARG A 210     -17.422 -13.758  15.453  1.00 83.94           C  
ATOM   1701  NE  ARG A 210     -18.859 -13.664  15.719  1.00 83.94           N  
ATOM   1702  NH1 ARG A 210     -18.734 -14.648  17.812  1.00 83.94           N  
ATOM   1703  NH2 ARG A 210     -20.750 -13.961  16.969  1.00 83.94           N  
ATOM   1704  CZ  ARG A 210     -19.453 -14.094  16.828  1.00 83.94           C  
ATOM   1705  N   SER A 211     -13.062 -11.719  12.438  1.00 88.25           N  
ATOM   1706  CA  SER A 211     -11.609 -11.617  12.477  1.00 88.25           C  
ATOM   1707  C   SER A 211     -11.148 -10.734  13.633  1.00 88.25           C  
ATOM   1708  CB  SER A 211     -11.070 -11.070  11.156  1.00 88.25           C  
ATOM   1709  O   SER A 211     -11.945 -10.008  14.227  1.00 88.25           O  
ATOM   1710  OG  SER A 211     -11.414  -9.703  11.008  1.00 88.25           O  
ATOM   1711  N   PHE A 212      -9.891 -10.898  14.016  1.00 86.81           N  
ATOM   1712  CA  PHE A 212      -9.289 -10.086  15.070  1.00 86.81           C  
ATOM   1713  C   PHE A 212      -8.188  -9.195  14.508  1.00 86.81           C  
ATOM   1714  CB  PHE A 212      -8.727 -10.977  16.188  1.00 86.81           C  
ATOM   1715  O   PHE A 212      -7.227  -9.688  13.914  1.00 86.81           O  
ATOM   1716  CG  PHE A 212      -9.766 -11.812  16.875  1.00 86.81           C  
ATOM   1717  CD1 PHE A 212     -10.492 -11.297  17.953  1.00 86.81           C  
ATOM   1718  CD2 PHE A 212     -10.023 -13.109  16.469  1.00 86.81           C  
ATOM   1719  CE1 PHE A 212     -11.453 -12.062  18.594  1.00 86.81           C  
ATOM   1720  CE2 PHE A 212     -10.984 -13.883  17.109  1.00 86.81           C  
ATOM   1721  CZ  PHE A 212     -11.695 -13.359  18.172  1.00 86.81           C  
ATOM   1722  N   ASN A 213      -8.430  -7.938  14.609  1.00 87.75           N  
ATOM   1723  CA  ASN A 213      -7.387  -6.992  14.219  1.00 87.75           C  
ATOM   1724  C   ASN A 213      -6.227  -6.996  15.211  1.00 87.75           C  
ATOM   1725  CB  ASN A 213      -7.965  -5.578  14.086  1.00 87.75           C  
ATOM   1726  O   ASN A 213      -6.371  -6.551  16.344  1.00 87.75           O  
ATOM   1727  CG  ASN A 213      -6.973  -4.594  13.508  1.00 87.75           C  
ATOM   1728  ND2 ASN A 213      -6.957  -4.473  12.188  1.00 87.75           N  
ATOM   1729  OD1 ASN A 213      -6.223  -3.943  14.242  1.00 87.75           O  
ATOM   1730  N   ILE A 214      -5.113  -7.426  14.836  1.00 89.19           N  
ATOM   1731  CA  ILE A 214      -4.012  -7.594  15.781  1.00 89.19           C  
ATOM   1732  C   ILE A 214      -2.969  -6.504  15.555  1.00 89.19           C  
ATOM   1733  CB  ILE A 214      -3.363  -8.992  15.648  1.00 89.19           C  
ATOM   1734  O   ILE A 214      -2.152  -6.227  16.438  1.00 89.19           O  
ATOM   1735  CG1 ILE A 214      -2.967  -9.258  14.188  1.00 89.19           C  
ATOM   1736  CG2 ILE A 214      -4.309 -10.078  16.156  1.00 89.19           C  
ATOM   1737  CD1 ILE A 214      -2.184 -10.547  13.992  1.00 89.19           C  
ATOM   1738  N   VAL A 215      -2.895  -5.918  14.391  1.00 90.75           N  
ATOM   1739  CA  VAL A 215      -2.035  -4.770  14.117  1.00 90.75           C  
ATOM   1740  C   VAL A 215      -2.832  -3.686  13.398  1.00 90.75           C  
ATOM   1741  CB  VAL A 215      -0.802  -5.172  13.281  1.00 90.75           C  
ATOM   1742  O   VAL A 215      -3.537  -3.965  12.430  1.00 90.75           O  
ATOM   1743  CG1 VAL A 215       0.028  -3.943  12.914  1.00 90.75           C  
ATOM   1744  CG2 VAL A 215       0.049  -6.191  14.031  1.00 90.75           C  
ATOM   1745  N   ASP A 216      -2.830  -2.473  13.883  1.00 87.88           N  
ATOM   1746  CA  ASP A 216      -3.467  -1.308  13.281  1.00 87.88           C  
ATOM   1747  C   ASP A 216      -2.537  -0.096  13.305  1.00 87.88           C  
ATOM   1748  CB  ASP A 216      -4.781  -0.980  13.992  1.00 87.88           C  
ATOM   1749  O   ASP A 216      -2.297   0.481  14.367  1.00 87.88           O  
ATOM   1750  CG  ASP A 216      -5.664  -0.031  13.203  1.00 87.88           C  
ATOM   1751  OD1 ASP A 216      -5.160   0.644  12.273  1.00 87.88           O  
ATOM   1752  OD2 ASP A 216      -6.875   0.045  13.508  1.00 87.88           O  
ATOM   1753  N   ILE A 217      -2.037   0.214  12.094  1.00 87.06           N  
ATOM   1754  CA  ILE A 217      -1.095   1.327  12.062  1.00 87.06           C  
ATOM   1755  C   ILE A 217      -1.778   2.564  11.484  1.00 87.06           C  
ATOM   1756  CB  ILE A 217       0.165   0.978  11.234  1.00 87.06           C  
ATOM   1757  O   ILE A 217      -1.120   3.564  11.188  1.00 87.06           O  
ATOM   1758  CG1 ILE A 217      -0.221   0.617   9.797  1.00 87.06           C  
ATOM   1759  CG2 ILE A 217       0.942  -0.164  11.898  1.00 87.06           C  
ATOM   1760  CD1 ILE A 217       0.967   0.475   8.852  1.00 87.06           C  
ATOM   1761  N   LYS A 218      -3.012   2.551  11.289  1.00 83.25           N  
ATOM   1762  CA  LYS A 218      -3.760   3.703  10.797  1.00 83.25           C  
ATOM   1763  C   LYS A 218      -3.732   4.848  11.805  1.00 83.25           C  
ATOM   1764  CB  LYS A 218      -5.207   3.312  10.484  1.00 83.25           C  
ATOM   1765  O   LYS A 218      -4.188   4.695  12.938  1.00 83.25           O  
ATOM   1766  CG  LYS A 218      -6.035   4.438   9.883  1.00 83.25           C  
ATOM   1767  CD  LYS A 218      -7.465   3.992   9.609  1.00 83.25           C  
ATOM   1768  CE  LYS A 218      -8.312   5.133   9.055  1.00 83.25           C  
ATOM   1769  NZ  LYS A 218      -9.719   4.699   8.789  1.00 83.25           N  
ATOM   1770  N   PRO A 219      -3.268   6.008  11.305  1.00 80.56           N  
ATOM   1771  CA  PRO A 219      -3.299   7.160  12.211  1.00 80.56           C  
ATOM   1772  C   PRO A 219      -4.672   7.828  12.266  1.00 80.56           C  
ATOM   1773  CB  PRO A 219      -2.256   8.109  11.609  1.00 80.56           C  
ATOM   1774  O   PRO A 219      -5.574   7.457  11.508  1.00 80.56           O  
ATOM   1775  CG  PRO A 219      -2.236   7.777  10.148  1.00 80.56           C  
ATOM   1776  CD  PRO A 219      -2.637   6.340   9.977  1.00 80.56           C  
ATOM   1777  N   ALA A 220      -4.832   8.766  13.242  1.00 73.69           N  
ATOM   1778  CA  ALA A 220      -6.078   9.523  13.359  1.00 73.69           C  
ATOM   1779  C   ALA A 220      -6.316  10.383  12.125  1.00 73.69           C  
ATOM   1780  CB  ALA A 220      -6.055  10.391  14.617  1.00 73.69           C  
ATOM   1781  O   ALA A 220      -7.445  10.477  11.633  1.00 73.69           O  
ATOM   1782  N   ASN A 221      -5.168  10.883  11.656  1.00 72.94           N  
ATOM   1783  CA  ASN A 221      -5.191  11.648  10.414  1.00 72.94           C  
ATOM   1784  C   ASN A 221      -4.281  11.031   9.359  1.00 72.94           C  
ATOM   1785  CB  ASN A 221      -4.793  13.102  10.680  1.00 72.94           C  
ATOM   1786  O   ASN A 221      -3.082  10.859   9.586  1.00 72.94           O  
ATOM   1787  CG  ASN A 221      -5.098  14.016   9.508  1.00 72.94           C  
ATOM   1788  ND2 ASN A 221      -5.066  15.320   9.742  1.00 72.94           N  
ATOM   1789  OD1 ASN A 221      -5.363  13.547   8.391  1.00 72.94           O  
ATOM   1790  N   MET A 222      -4.836  10.578   8.305  1.00 77.12           N  
ATOM   1791  CA  MET A 222      -4.117   9.906   7.227  1.00 77.12           C  
ATOM   1792  C   MET A 222      -2.939  10.750   6.746  1.00 77.12           C  
ATOM   1793  CB  MET A 222      -5.055   9.609   6.055  1.00 77.12           C  
ATOM   1794  O   MET A 222      -2.002  10.234   6.141  1.00 77.12           O  
ATOM   1795  CG  MET A 222      -5.848   8.320   6.219  1.00 77.12           C  
ATOM   1796  SD  MET A 222      -4.770   6.848   6.410  1.00 77.12           S  
ATOM   1797  CE  MET A 222      -4.555   6.379   4.672  1.00 77.12           C  
ATOM   1798  N   GLU A 223      -3.072  12.008   7.035  1.00 71.06           N  
ATOM   1799  CA  GLU A 223      -1.964  12.883   6.660  1.00 71.06           C  
ATOM   1800  C   GLU A 223      -0.722  12.586   7.496  1.00 71.06           C  
ATOM   1801  CB  GLU A 223      -2.361  14.352   6.812  1.00 71.06           C  
ATOM   1802  O   GLU A 223       0.396  12.922   7.098  1.00 71.06           O  
ATOM   1803  CG  GLU A 223      -3.441  14.797   5.840  1.00 71.06           C  
ATOM   1804  CD  GLU A 223      -3.766  16.281   5.941  1.00 71.06           C  
ATOM   1805  OE1 GLU A 223      -4.566  16.781   5.125  1.00 71.06           O  
ATOM   1806  OE2 GLU A 223      -3.213  16.938   6.848  1.00 71.06           O  
ATOM   1807  N   GLU A 224      -1.004  11.914   8.625  1.00 76.69           N  
ATOM   1808  CA  GLU A 224       0.092  11.609   9.539  1.00 76.69           C  
ATOM   1809  C   GLU A 224       0.655  10.211   9.273  1.00 76.69           C  
ATOM   1810  CB  GLU A 224      -0.372  11.719  10.992  1.00 76.69           C  
ATOM   1811  O   GLU A 224       1.499   9.727  10.023  1.00 76.69           O  
ATOM   1812  CG  GLU A 224      -0.773  13.125  11.398  1.00 76.69           C  
ATOM   1813  CD  GLU A 224      -1.314  13.211  12.820  1.00 76.69           C  
ATOM   1814  OE1 GLU A 224      -1.747  14.305  13.242  1.00 76.69           O  
ATOM   1815  OE2 GLU A 224      -1.306  12.164  13.516  1.00 76.69           O  
ATOM   1816  N   LEU A 225       0.149   9.547   8.250  1.00 84.56           N  
ATOM   1817  CA  LEU A 225       0.640   8.219   7.910  1.00 84.56           C  
ATOM   1818  C   LEU A 225       2.115   8.266   7.527  1.00 84.56           C  
ATOM   1819  CB  LEU A 225      -0.178   7.625   6.762  1.00 84.56           C  
ATOM   1820  O   LEU A 225       2.520   9.070   6.691  1.00 84.56           O  
ATOM   1821  CG  LEU A 225       0.132   6.176   6.387  1.00 84.56           C  
ATOM   1822  CD1 LEU A 225      -0.321   5.234   7.500  1.00 84.56           C  
ATOM   1823  CD2 LEU A 225      -0.532   5.809   5.066  1.00 84.56           C  
ATOM   1824  N   THR A 226       2.906   7.430   8.188  1.00 83.25           N  
ATOM   1825  CA  THR A 226       4.348   7.492   7.965  1.00 83.25           C  
ATOM   1826  C   THR A 226       4.840   6.223   7.273  1.00 83.25           C  
ATOM   1827  CB  THR A 226       5.109   7.691   9.289  1.00 83.25           C  
ATOM   1828  O   THR A 226       5.910   6.219   6.656  1.00 83.25           O  
ATOM   1829  CG2 THR A 226       4.750   9.023   9.930  1.00 83.25           C  
ATOM   1830  OG1 THR A 226       4.773   6.629  10.188  1.00 83.25           O  
ATOM   1831  N   GLU A 227       4.152   5.191   7.434  1.00 88.62           N  
ATOM   1832  CA  GLU A 227       4.559   3.924   6.832  1.00 88.62           C  
ATOM   1833  C   GLU A 227       3.354   3.023   6.574  1.00 88.62           C  
ATOM   1834  CB  GLU A 227       5.570   3.203   7.723  1.00 88.62           C  
ATOM   1835  O   GLU A 227       2.266   3.268   7.098  1.00 88.62           O  
ATOM   1836  CG  GLU A 227       5.023   2.826   9.094  1.00 88.62           C  
ATOM   1837  CD  GLU A 227       6.059   2.164   9.992  1.00 88.62           C  
ATOM   1838  OE1 GLU A 227       6.031   2.398  11.219  1.00 88.62           O  
ATOM   1839  OE2 GLU A 227       6.898   1.406   9.461  1.00 88.62           O  
ATOM   1840  N   VAL A 228       3.543   2.059   5.699  1.00 93.00           N  
ATOM   1841  CA  VAL A 228       2.502   1.081   5.398  1.00 93.00           C  
ATOM   1842  C   VAL A 228       3.068  -0.331   5.523  1.00 93.00           C  
ATOM   1843  CB  VAL A 228       1.914   1.298   3.984  1.00 93.00           C  
ATOM   1844  O   VAL A 228       4.285  -0.528   5.445  1.00 93.00           O  
ATOM   1845  CG1 VAL A 228       1.245   2.668   3.883  1.00 93.00           C  
ATOM   1846  CG2 VAL A 228       3.006   1.152   2.926  1.00 93.00           C  
ATOM   1847  N   ILE A 229       2.191  -1.284   5.824  1.00 94.06           N  
ATOM   1848  CA  ILE A 229       2.576  -2.689   5.902  1.00 94.06           C  
ATOM   1849  C   ILE A 229       2.760  -3.252   4.492  1.00 94.06           C  
ATOM   1850  CB  ILE A 229       1.530  -3.520   6.680  1.00 94.06           C  
ATOM   1851  O   ILE A 229       1.860  -3.154   3.656  1.00 94.06           O  
ATOM   1852  CG1 ILE A 229       1.366  -2.975   8.102  1.00 94.06           C  
ATOM   1853  CG2 ILE A 229       1.924  -5.000   6.699  1.00 94.06           C  
ATOM   1854  CD1 ILE A 229       0.169  -3.545   8.852  1.00 94.06           C  
ATOM   1855  N   THR A 230       3.943  -3.832   4.250  1.00 95.25           N  
ATOM   1856  CA  THR A 230       4.242  -4.301   2.900  1.00 95.25           C  
ATOM   1857  C   THR A 230       4.121  -5.820   2.818  1.00 95.25           C  
ATOM   1858  CB  THR A 230       5.652  -3.871   2.457  1.00 95.25           C  
ATOM   1859  O   THR A 230       3.871  -6.371   1.745  1.00 95.25           O  
ATOM   1860  CG2 THR A 230       5.738  -2.357   2.297  1.00 95.25           C  
ATOM   1861  OG1 THR A 230       6.605  -4.293   3.439  1.00 95.25           O  
ATOM   1862  N   ALA A 231       4.387  -6.500   3.904  1.00 96.12           N  
ATOM   1863  CA  ALA A 231       4.281  -7.953   3.949  1.00 96.12           C  
ATOM   1864  C   ALA A 231       4.168  -8.453   5.387  1.00 96.12           C  
ATOM   1865  CB  ALA A 231       5.484  -8.594   3.262  1.00 96.12           C  
ATOM   1866  O   ALA A 231       4.586  -7.770   6.324  1.00 96.12           O  
ATOM   1867  N   ALA A 232       3.586  -9.633   5.535  1.00 96.88           N  
ATOM   1868  CA  ALA A 232       3.441 -10.266   6.840  1.00 96.88           C  
ATOM   1869  C   ALA A 232       3.488 -11.789   6.719  1.00 96.88           C  
ATOM   1870  CB  ALA A 232       2.137  -9.828   7.504  1.00 96.88           C  
ATOM   1871  O   ALA A 232       2.988 -12.352   5.742  1.00 96.88           O  
ATOM   1872  N   GLU A 233       4.078 -12.383   7.758  1.00 97.19           N  
ATOM   1873  CA  GLU A 233       4.238 -13.836   7.730  1.00 97.19           C  
ATOM   1874  C   GLU A 233       4.273 -14.414   9.141  1.00 97.19           C  
ATOM   1875  CB  GLU A 233       5.516 -14.219   6.973  1.00 97.19           C  
ATOM   1876  O   GLU A 233       4.875 -13.828  10.047  1.00 97.19           O  
ATOM   1877  CG  GLU A 233       5.613 -15.703   6.652  1.00 97.19           C  
ATOM   1878  CD  GLU A 233       6.664 -16.016   5.598  1.00 97.19           C  
ATOM   1879  OE1 GLU A 233       6.797 -17.203   5.211  1.00 97.19           O  
ATOM   1880  OE2 GLU A 233       7.359 -15.078   5.160  1.00 97.19           O  
ATOM   1881  N   PHE A 234       3.686 -15.602   9.312  1.00 96.94           N  
ATOM   1882  CA  PHE A 234       3.770 -16.328  10.578  1.00 96.94           C  
ATOM   1883  C   PHE A 234       5.090 -17.078  10.680  1.00 96.94           C  
ATOM   1884  CB  PHE A 234       2.594 -17.297  10.727  1.00 96.94           C  
ATOM   1885  O   PHE A 234       5.648 -17.500   9.664  1.00 96.94           O  
ATOM   1886  CG  PHE A 234       1.415 -16.719  11.453  1.00 96.94           C  
ATOM   1887  CD1 PHE A 234       1.545 -16.266  12.766  1.00 96.94           C  
ATOM   1888  CD2 PHE A 234       0.175 -16.625  10.836  1.00 96.94           C  
ATOM   1889  CE1 PHE A 234       0.455 -15.719  13.445  1.00 96.94           C  
ATOM   1890  CE2 PHE A 234      -0.919 -16.078  11.508  1.00 96.94           C  
ATOM   1891  CZ  PHE A 234      -0.777 -15.633  12.812  1.00 96.94           C  
ATOM   1892  N   HIS A 235       5.504 -17.219  11.914  1.00 95.94           N  
ATOM   1893  CA  HIS A 235       6.641 -18.094  12.156  1.00 95.94           C  
ATOM   1894  C   HIS A 235       6.289 -19.547  11.852  1.00 95.94           C  
ATOM   1895  CB  HIS A 235       7.125 -17.969  13.602  1.00 95.94           C  
ATOM   1896  O   HIS A 235       5.188 -20.016  12.180  1.00 95.94           O  
ATOM   1897  CG  HIS A 235       8.453 -18.609  13.852  1.00 95.94           C  
ATOM   1898  CD2 HIS A 235       9.695 -18.094  13.898  1.00 95.94           C  
ATOM   1899  ND1 HIS A 235       8.586 -19.969  14.094  1.00 95.94           N  
ATOM   1900  CE1 HIS A 235       9.867 -20.250  14.273  1.00 95.94           C  
ATOM   1901  NE2 HIS A 235      10.562 -19.125  14.164  1.00 95.94           N  
ATOM   1902  N   PRO A 236       7.160 -20.266  11.266  1.00 94.50           N  
ATOM   1903  CA  PRO A 236       6.832 -21.625  10.828  1.00 94.50           C  
ATOM   1904  C   PRO A 236       6.664 -22.594  12.000  1.00 94.50           C  
ATOM   1905  CB  PRO A 236       8.031 -22.016   9.961  1.00 94.50           C  
ATOM   1906  O   PRO A 236       5.969 -23.609  11.867  1.00 94.50           O  
ATOM   1907  CG  PRO A 236       9.133 -21.109  10.406  1.00 94.50           C  
ATOM   1908  CD  PRO A 236       8.531 -19.812  10.859  1.00 94.50           C  
ATOM   1909  N   ASN A 237       7.270 -22.344  13.148  1.00 93.88           N  
ATOM   1910  CA  ASN A 237       7.254 -23.297  14.250  1.00 93.88           C  
ATOM   1911  C   ASN A 237       6.559 -22.719  15.477  1.00 93.88           C  
ATOM   1912  CB  ASN A 237       8.680 -23.734  14.602  1.00 93.88           C  
ATOM   1913  O   ASN A 237       6.148 -23.469  16.375  1.00 93.88           O  
ATOM   1914  CG  ASN A 237       9.391 -24.406  13.445  1.00 93.88           C  
ATOM   1915  ND2 ASN A 237      10.711 -24.297  13.422  1.00 93.88           N  
ATOM   1916  OD1 ASN A 237       8.758 -25.000  12.570  1.00 93.88           O  
ATOM   1917  N   SER A 238       6.457 -21.484  15.586  1.00 92.62           N  
ATOM   1918  CA  SER A 238       5.828 -20.828  16.734  1.00 92.62           C  
ATOM   1919  C   SER A 238       4.516 -20.172  16.344  1.00 92.62           C  
ATOM   1920  CB  SER A 238       6.773 -19.797  17.344  1.00 92.62           C  
ATOM   1921  O   SER A 238       4.516 -19.109  15.695  1.00 92.62           O  
ATOM   1922  OG  SER A 238       7.957 -20.422  17.812  1.00 92.62           O  
ATOM   1923  N   CYS A 239       3.443 -20.641  16.891  1.00 92.81           N  
ATOM   1924  CA  CYS A 239       2.115 -20.219  16.453  1.00 92.81           C  
ATOM   1925  C   CYS A 239       1.754 -18.859  17.031  1.00 92.81           C  
ATOM   1926  CB  CYS A 239       1.066 -21.250  16.844  1.00 92.81           C  
ATOM   1927  O   CYS A 239       0.727 -18.281  16.672  1.00 92.81           O  
ATOM   1928  SG  CYS A 239       0.976 -21.547  18.625  1.00 92.81           S  
ATOM   1929  N   ASN A 240       2.625 -18.297  17.859  1.00 90.88           N  
ATOM   1930  CA  ASN A 240       2.303 -17.016  18.484  1.00 90.88           C  
ATOM   1931  C   ASN A 240       3.189 -15.898  17.953  1.00 90.88           C  
ATOM   1932  CB  ASN A 240       2.426 -17.125  20.000  1.00 90.88           C  
ATOM   1933  O   ASN A 240       3.092 -14.758  18.406  1.00 90.88           O  
ATOM   1934  CG  ASN A 240       1.503 -18.156  20.594  1.00 90.88           C  
ATOM   1935  ND2 ASN A 240       1.927 -18.766  21.703  1.00 90.88           N  
ATOM   1936  OD1 ASN A 240       0.419 -18.422  20.078  1.00 90.88           O  
ATOM   1937  N   THR A 241       4.031 -16.297  17.031  1.00 92.62           N  
ATOM   1938  CA  THR A 241       5.000 -15.328  16.547  1.00 92.62           C  
ATOM   1939  C   THR A 241       4.789 -15.047  15.062  1.00 92.62           C  
ATOM   1940  CB  THR A 241       6.445 -15.805  16.781  1.00 92.62           C  
ATOM   1941  O   THR A 241       4.594 -15.977  14.273  1.00 92.62           O  
ATOM   1942  CG2 THR A 241       7.453 -14.727  16.406  1.00 92.62           C  
ATOM   1943  OG1 THR A 241       6.613 -16.141  18.172  1.00 92.62           O  
ATOM   1944  N   PHE A 242       4.730 -13.805  14.734  1.00 95.38           N  
ATOM   1945  CA  PHE A 242       4.656 -13.406  13.336  1.00 95.38           C  
ATOM   1946  C   PHE A 242       5.480 -12.148  13.086  1.00 95.38           C  
ATOM   1947  CB  PHE A 242       3.203 -13.164  12.914  1.00 95.38           C  
ATOM   1948  O   PHE A 242       5.926 -11.492  14.031  1.00 95.38           O  
ATOM   1949  CG  PHE A 242       2.598 -11.914  13.492  1.00 95.38           C  
ATOM   1950  CD1 PHE A 242       2.062 -11.914  14.773  1.00 95.38           C  
ATOM   1951  CD2 PHE A 242       2.568 -10.742  12.750  1.00 95.38           C  
ATOM   1952  CE1 PHE A 242       1.502 -10.758  15.312  1.00 95.38           C  
ATOM   1953  CE2 PHE A 242       2.010  -9.578  13.281  1.00 95.38           C  
ATOM   1954  CZ  PHE A 242       1.477  -9.594  14.562  1.00 95.38           C  
ATOM   1955  N   VAL A 243       5.781 -11.945  11.844  1.00 95.88           N  
ATOM   1956  CA  VAL A 243       6.578 -10.781  11.469  1.00 95.88           C  
ATOM   1957  C   VAL A 243       5.832  -9.969  10.406  1.00 95.88           C  
ATOM   1958  CB  VAL A 243       7.973 -11.188  10.945  1.00 95.88           C  
ATOM   1959  O   VAL A 243       5.027 -10.523   9.648  1.00 95.88           O  
ATOM   1960  CG1 VAL A 243       7.855 -11.891   9.586  1.00 95.88           C  
ATOM   1961  CG2 VAL A 243       8.883  -9.969  10.844  1.00 95.88           C  
ATOM   1962  N   TYR A 244       5.980  -8.688  10.406  1.00 96.06           N  
ATOM   1963  CA  TYR A 244       5.520  -7.863   9.297  1.00 96.06           C  
ATOM   1964  C   TYR A 244       6.531  -6.773   8.969  1.00 96.06           C  
ATOM   1965  CB  TYR A 244       4.164  -7.230   9.625  1.00 96.06           C  
ATOM   1966  O   TYR A 244       7.270  -6.316   9.844  1.00 96.06           O  
ATOM   1967  CG  TYR A 244       4.230  -6.176  10.703  1.00 96.06           C  
ATOM   1968  CD1 TYR A 244       4.086  -6.516  12.047  1.00 96.06           C  
ATOM   1969  CD2 TYR A 244       4.434  -4.840  10.383  1.00 96.06           C  
ATOM   1970  CE1 TYR A 244       4.145  -5.543  13.047  1.00 96.06           C  
ATOM   1971  CE2 TYR A 244       4.496  -3.861  11.367  1.00 96.06           C  
ATOM   1972  OH  TYR A 244       4.410  -3.260  13.680  1.00 96.06           O  
ATOM   1973  CZ  TYR A 244       4.352  -4.223  12.695  1.00 96.06           C  
ATOM   1974  N   SER A 245       6.625  -6.484   7.711  1.00 95.25           N  
ATOM   1975  CA  SER A 245       7.562  -5.484   7.211  1.00 95.25           C  
ATOM   1976  C   SER A 245       6.844  -4.184   6.855  1.00 95.25           C  
ATOM   1977  CB  SER A 245       8.312  -6.012   5.988  1.00 95.25           C  
ATOM   1978  O   SER A 245       5.613  -4.152   6.781  1.00 95.25           O  
ATOM   1979  OG  SER A 245       7.410  -6.359   4.953  1.00 95.25           O  
ATOM   1980  N   SER A 246       7.664  -3.094   6.695  1.00 91.56           N  
ATOM   1981  CA  SER A 246       7.109  -1.775   6.406  1.00 91.56           C  
ATOM   1982  C   SER A 246       7.777  -1.150   5.184  1.00 91.56           C  
ATOM   1983  CB  SER A 246       7.270  -0.851   7.613  1.00 91.56           C  
ATOM   1984  O   SER A 246       8.812  -1.630   4.727  1.00 91.56           O  
ATOM   1985  OG  SER A 246       8.547  -0.238   7.613  1.00 91.56           O  
ATOM   1986  N   SER A 247       7.121  -0.127   4.734  1.00 89.25           N  
ATOM   1987  CA  SER A 247       7.637   0.629   3.596  1.00 89.25           C  
ATOM   1988  C   SER A 247       8.914   1.382   3.961  1.00 89.25           C  
ATOM   1989  CB  SER A 247       6.582   1.613   3.086  1.00 89.25           C  
ATOM   1990  O   SER A 247       9.656   1.822   3.080  1.00 89.25           O  
ATOM   1991  OG  SER A 247       6.203   2.520   4.109  1.00 89.25           O  
ATOM   1992  N   LYS A 248       9.250   1.509   5.230  1.00 86.62           N  
ATOM   1993  CA  LYS A 248      10.453   2.195   5.684  1.00 86.62           C  
ATOM   1994  C   LYS A 248      11.648   1.247   5.719  1.00 86.62           C  
ATOM   1995  CB  LYS A 248      10.234   2.811   7.066  1.00 86.62           C  
ATOM   1996  O   LYS A 248      12.766   1.657   6.043  1.00 86.62           O  
ATOM   1997  CG  LYS A 248       9.383   4.074   7.055  1.00 86.62           C  
ATOM   1998  CD  LYS A 248       9.336   4.727   8.430  1.00 86.62           C  
ATOM   1999  CE  LYS A 248       8.555   6.035   8.398  1.00 86.62           C  
ATOM   2000  NZ  LYS A 248       8.461   6.652   9.758  1.00 86.62           N  
ATOM   2001  N   GLY A 249      11.406  -0.011   5.457  1.00 90.19           N  
ATOM   2002  CA  GLY A 249      12.477  -0.991   5.477  1.00 90.19           C  
ATOM   2003  C   GLY A 249      12.672  -1.634   6.840  1.00 90.19           C  
ATOM   2004  O   GLY A 249      13.703  -2.260   7.094  1.00 90.19           O  
ATOM   2005  N   THR A 250      11.719  -1.422   7.652  1.00 90.75           N  
ATOM   2006  CA  THR A 250      11.789  -2.004   8.984  1.00 90.75           C  
ATOM   2007  C   THR A 250      10.953  -3.281   9.062  1.00 90.75           C  
ATOM   2008  CB  THR A 250      11.305  -1.008  10.055  1.00 90.75           C  
ATOM   2009  O   THR A 250      10.016  -3.463   8.289  1.00 90.75           O  
ATOM   2010  CG2 THR A 250      12.148   0.262  10.047  1.00 90.75           C  
ATOM   2011  OG1 THR A 250       9.938  -0.662   9.797  1.00 90.75           O  
ATOM   2012  N   ILE A 251      11.422  -4.152  10.000  1.00 93.88           N  
ATOM   2013  CA  ILE A 251      10.719  -5.410  10.250  1.00 93.88           C  
ATOM   2014  C   ILE A 251      10.367  -5.520  11.734  1.00 93.88           C  
ATOM   2015  CB  ILE A 251      11.570  -6.625   9.812  1.00 93.88           C  
ATOM   2016  O   ILE A 251      11.234  -5.332  12.594  1.00 93.88           O  
ATOM   2017  CG1 ILE A 251      12.070  -6.434   8.375  1.00 93.88           C  
ATOM   2018  CG2 ILE A 251      10.766  -7.922   9.938  1.00 93.88           C  
ATOM   2019  CD1 ILE A 251      13.383  -7.148   8.078  1.00 93.88           C  
ATOM   2020  N   ARG A 252       9.203  -5.824  12.000  1.00 93.31           N  
ATOM   2021  CA  ARG A 252       8.750  -5.953  13.383  1.00 93.31           C  
ATOM   2022  C   ARG A 252       8.320  -7.387  13.688  1.00 93.31           C  
ATOM   2023  CB  ARG A 252       7.594  -4.992  13.664  1.00 93.31           C  
ATOM   2024  O   ARG A 252       7.469  -7.949  12.992  1.00 93.31           O  
ATOM   2025  CG  ARG A 252       7.992  -3.525  13.641  1.00 93.31           C  
ATOM   2026  CD  ARG A 252       6.789  -2.609  13.828  1.00 93.31           C  
ATOM   2027  NE  ARG A 252       7.176  -1.201  13.789  1.00 93.31           N  
ATOM   2028  NH1 ARG A 252       6.727  -0.925  11.539  1.00 93.31           N  
ATOM   2029  NH2 ARG A 252       7.508   0.835  12.781  1.00 93.31           N  
ATOM   2030  CZ  ARG A 252       7.137  -0.434  12.703  1.00 93.31           C  
ATOM   2031  N   LEU A 253       8.977  -7.902  14.602  1.00 92.44           N  
ATOM   2032  CA  LEU A 253       8.602  -9.211  15.117  1.00 92.44           C  
ATOM   2033  C   LEU A 253       7.617  -9.078  16.281  1.00 92.44           C  
ATOM   2034  CB  LEU A 253       9.836  -9.984  15.578  1.00 92.44           C  
ATOM   2035  O   LEU A 253       7.891  -8.367  17.250  1.00 92.44           O  
ATOM   2036  CG  LEU A 253       9.625 -11.453  15.938  1.00 92.44           C  
ATOM   2037  CD1 LEU A 253       9.367 -12.281  14.680  1.00 92.44           C  
ATOM   2038  CD2 LEU A 253      10.828 -12.000  16.703  1.00 92.44           C  
ATOM   2039  N   CYS A 254       6.512  -9.773  16.141  1.00 91.06           N  
ATOM   2040  CA  CYS A 254       5.457  -9.641  17.141  1.00 91.06           C  
ATOM   2041  C   CYS A 254       5.145 -10.977  17.797  1.00 91.06           C  
ATOM   2042  CB  CYS A 254       4.188  -9.062  16.500  1.00 91.06           C  
ATOM   2043  O   CYS A 254       5.273 -12.023  17.156  1.00 91.06           O  
ATOM   2044  SG  CYS A 254       4.418  -7.434  15.758  1.00 91.06           S  
ATOM   2045  N   ASP A 255       4.879 -10.906  19.047  1.00 88.62           N  
ATOM   2046  CA  ASP A 255       4.391 -12.031  19.844  1.00 88.62           C  
ATOM   2047  C   ASP A 255       2.957 -11.797  20.312  1.00 88.62           C  
ATOM   2048  CB  ASP A 255       5.301 -12.281  21.047  1.00 88.62           C  
ATOM   2049  O   ASP A 255       2.695 -10.883  21.094  1.00 88.62           O  
ATOM   2050  CG  ASP A 255       4.996 -13.586  21.766  1.00 88.62           C  
ATOM   2051  OD1 ASP A 255       3.887 -14.133  21.578  1.00 88.62           O  
ATOM   2052  OD2 ASP A 255       5.871 -14.062  22.516  1.00 88.62           O  
ATOM   2053  N   MET A 256       2.094 -12.516  19.891  1.00 85.69           N  
ATOM   2054  CA  MET A 256       0.668 -12.328  20.141  1.00 85.69           C  
ATOM   2055  C   MET A 256       0.343 -12.555  21.609  1.00 85.69           C  
ATOM   2056  CB  MET A 256      -0.164 -13.266  19.266  1.00 85.69           C  
ATOM   2057  O   MET A 256      -0.719 -12.148  22.094  1.00 85.69           O  
ATOM   2058  CG  MET A 256      -0.125 -12.922  17.797  1.00 85.69           C  
ATOM   2059  SD  MET A 256      -1.221 -14.008  16.797  1.00 85.69           S  
ATOM   2060  CE  MET A 256      -0.648 -15.641  17.344  1.00 85.69           C  
ATOM   2061  N   ARG A 257       1.199 -13.211  22.328  1.00 78.50           N  
ATOM   2062  CA  ARG A 257       0.974 -13.461  23.750  1.00 78.50           C  
ATOM   2063  C   ARG A 257       1.262 -12.219  24.578  1.00 78.50           C  
ATOM   2064  CB  ARG A 257       1.842 -14.625  24.234  1.00 78.50           C  
ATOM   2065  O   ARG A 257       0.780 -12.086  25.703  1.00 78.50           O  
ATOM   2066  CG  ARG A 257       1.525 -15.953  23.562  1.00 78.50           C  
ATOM   2067  CD  ARG A 257       2.508 -17.047  23.969  1.00 78.50           C  
ATOM   2068  NE  ARG A 257       3.816 -16.844  23.359  1.00 78.50           N  
ATOM   2069  NH1 ARG A 257       4.816 -18.641  24.422  1.00 78.50           N  
ATOM   2070  NH2 ARG A 257       6.023 -17.344  22.969  1.00 78.50           N  
ATOM   2071  CZ  ARG A 257       4.883 -17.609  23.578  1.00 78.50           C  
ATOM   2072  N   ALA A 258       2.047 -11.328  24.031  1.00 73.06           N  
ATOM   2073  CA  ALA A 258       2.465 -10.141  24.766  1.00 73.06           C  
ATOM   2074  C   ALA A 258       1.335  -9.125  24.859  1.00 73.06           C  
ATOM   2075  CB  ALA A 258       3.697  -9.516  24.125  1.00 73.06           C  
ATOM   2076  O   ALA A 258       1.167  -8.461  25.891  1.00 73.06           O  
ATOM   2077  N   SER A 259       0.572  -8.898  23.828  1.00 70.62           N  
ATOM   2078  CA  SER A 259      -0.536  -7.945  23.797  1.00 70.62           C  
ATOM   2079  C   SER A 259      -1.588  -8.367  22.766  1.00 70.62           C  
ATOM   2080  CB  SER A 259      -0.028  -6.539  23.469  1.00 70.62           C  
ATOM   2081  O   SER A 259      -1.285  -9.086  21.812  1.00 70.62           O  
ATOM   2082  OG  SER A 259       0.384  -6.453  22.109  1.00 70.62           O  
ATOM   2083  N   ALA A 260      -2.801  -8.047  23.125  1.00 66.81           N  
ATOM   2084  CA  ALA A 260      -3.885  -8.344  22.188  1.00 66.81           C  
ATOM   2085  C   ALA A 260      -3.686  -7.621  20.859  1.00 66.81           C  
ATOM   2086  CB  ALA A 260      -5.230  -7.965  22.797  1.00 66.81           C  
ATOM   2087  O   ALA A 260      -3.867  -8.211  19.797  1.00 66.81           O  
ATOM   2088  N   LEU A 261      -3.396  -6.348  21.047  1.00 69.88           N  
ATOM   2089  CA  LEU A 261      -3.002  -5.566  19.875  1.00 69.88           C  
ATOM   2090  C   LEU A 261      -1.484  -5.434  19.797  1.00 69.88           C  
ATOM   2091  CB  LEU A 261      -3.645  -4.176  19.922  1.00 69.88           C  
ATOM   2092  O   LEU A 261      -0.840  -5.031  20.766  1.00 69.88           O  
ATOM   2093  CG  LEU A 261      -5.078  -4.078  19.391  1.00 69.88           C  
ATOM   2094  CD1 LEU A 261      -5.848  -3.004  20.156  1.00 69.88           C  
ATOM   2095  CD2 LEU A 261      -5.086  -3.785  17.906  1.00 69.88           C  
ATOM   2096  N   CYS A 262      -0.951  -6.105  18.891  1.00 71.81           N  
ATOM   2097  CA  CYS A 262       0.498  -6.090  18.734  1.00 71.81           C  
ATOM   2098  C   CYS A 262       0.983  -4.711  18.297  1.00 71.81           C  
ATOM   2099  CB  CYS A 262       0.933  -7.137  17.703  1.00 71.81           C  
ATOM   2100  O   CYS A 262       1.638  -4.570  17.266  1.00 71.81           O  
ATOM   2101  SG  CYS A 262       0.643  -8.836  18.234  1.00 71.81           S  
ATOM   2102  N   ASP A 263       0.387  -3.746  18.969  1.00 65.81           N  
ATOM   2103  CA  ASP A 263       0.842  -2.379  18.734  1.00 65.81           C  
ATOM   2104  C   ASP A 263       2.312  -2.215  19.109  1.00 65.81           C  
ATOM   2105  CB  ASP A 263      -0.017  -1.382  19.516  1.00 65.81           C  
ATOM   2106  O   ASP A 263       3.002  -1.345  18.578  1.00 65.81           O  
ATOM   2107  CG  ASP A 263      -1.310  -1.988  20.031  1.00 65.81           C  
ATOM   2108  OD1 ASP A 263      -1.758  -3.021  19.484  1.00 65.81           O  
ATOM   2109  OD2 ASP A 263      -1.887  -1.427  20.984  1.00 65.81           O  
ATOM   2110  N   ARG A 264       2.697  -3.066  20.016  1.00 72.31           N  
ATOM   2111  CA  ARG A 264       4.102  -3.070  20.406  1.00 72.31           C  
ATOM   2112  C   ARG A 264       4.820  -4.301  19.859  1.00 72.31           C  
ATOM   2113  CB  ARG A 264       4.234  -3.018  21.938  1.00 72.31           C  
ATOM   2114  O   ARG A 264       4.289  -5.410  19.922  1.00 72.31           O  
ATOM   2115  CG  ARG A 264       3.727  -1.724  22.547  1.00 72.31           C  
ATOM   2116  CD  ARG A 264       3.971  -1.683  24.047  1.00 72.31           C  
ATOM   2117  NE  ARG A 264       3.400  -0.482  24.656  1.00 72.31           N  
ATOM   2118  NH1 ARG A 264       3.922  -1.080  26.828  1.00 72.31           N  
ATOM   2119  NH2 ARG A 264       2.846   0.900  26.406  1.00 72.31           N  
ATOM   2120  CZ  ARG A 264       3.391  -0.223  25.969  1.00 72.31           C  
ATOM   2121  N   HIS A 265       5.805  -4.008  19.188  1.00 73.38           N  
ATOM   2122  CA  HIS A 265       6.586  -5.109  18.641  1.00 73.38           C  
ATOM   2123  C   HIS A 265       7.504  -5.715  19.688  1.00 73.38           C  
ATOM   2124  CB  HIS A 265       7.406  -4.637  17.438  1.00 73.38           C  
ATOM   2125  O   HIS A 265       7.875  -5.043  20.656  1.00 73.38           O  
ATOM   2126  CG  HIS A 265       8.266  -3.449  17.734  1.00 73.38           C  
ATOM   2127  CD2 HIS A 265       9.562  -3.361  18.109  1.00 73.38           C  
ATOM   2128  ND1 HIS A 265       7.801  -2.154  17.656  1.00 73.38           N  
ATOM   2129  CE1 HIS A 265       8.781  -1.320  17.969  1.00 73.38           C  
ATOM   2130  NE2 HIS A 265       9.859  -2.027  18.234  1.00 73.38           N  
ATOM   2131  N   SER A 266       7.637  -7.043  19.562  1.00 74.19           N  
ATOM   2132  CA  SER A 266       8.586  -7.715  20.438  1.00 74.19           C  
ATOM   2133  C   SER A 266      10.023  -7.367  20.078  1.00 74.19           C  
ATOM   2134  CB  SER A 266       8.391  -9.234  20.391  1.00 74.19           C  
ATOM   2135  O   SER A 266      10.844  -7.074  20.953  1.00 74.19           O  
ATOM   2136  OG  SER A 266       7.031  -9.570  20.609  1.00 74.19           O  
ATOM   2137  N   LYS A 267      10.273  -7.418  18.812  1.00 80.38           N  
ATOM   2138  CA  LYS A 267      11.594  -7.066  18.281  1.00 80.38           C  
ATOM   2139  C   LYS A 267      11.477  -6.207  17.031  1.00 80.38           C  
ATOM   2140  CB  LYS A 267      12.398  -8.328  17.984  1.00 80.38           C  
ATOM   2141  O   LYS A 267      10.508  -6.332  16.281  1.00 80.38           O  
ATOM   2142  CG  LYS A 267      12.742  -9.156  19.219  1.00 80.38           C  
ATOM   2143  CD  LYS A 267      13.648 -10.328  18.859  1.00 80.38           C  
ATOM   2144  CE  LYS A 267      13.977 -11.172  20.094  1.00 80.38           C  
ATOM   2145  NZ  LYS A 267      14.867 -12.320  19.766  1.00 80.38           N  
ATOM   2146  N   LEU A 268      12.430  -5.277  16.922  1.00 77.94           N  
ATOM   2147  CA  LEU A 268      12.508  -4.398  15.758  1.00 77.94           C  
ATOM   2148  C   LEU A 268      13.812  -4.617  14.992  1.00 77.94           C  
ATOM   2149  CB  LEU A 268      12.398  -2.932  16.188  1.00 77.94           C  
ATOM   2150  O   LEU A 268      14.891  -4.602  15.586  1.00 77.94           O  
ATOM   2151  CG  LEU A 268      12.453  -1.893  15.062  1.00 77.94           C  
ATOM   2152  CD1 LEU A 268      11.180  -1.948  14.227  1.00 77.94           C  
ATOM   2153  CD2 LEU A 268      12.656  -0.496  15.641  1.00 77.94           C  
ATOM   2154  N   PHE A 269      13.672  -4.973  13.828  1.00 80.81           N  
ATOM   2155  CA  PHE A 269      14.820  -5.168  12.953  1.00 80.81           C  
ATOM   2156  C   PHE A 269      14.969  -4.004  11.984  1.00 80.81           C  
ATOM   2157  CB  PHE A 269      14.688  -6.484  12.180  1.00 80.81           C  
ATOM   2158  O   PHE A 269      14.109  -3.797  11.117  1.00 80.81           O  
ATOM   2159  CG  PHE A 269      14.562  -7.699  13.055  1.00 80.81           C  
ATOM   2160  CD1 PHE A 269      15.672  -8.500  13.320  1.00 80.81           C  
ATOM   2161  CD2 PHE A 269      13.344  -8.039  13.625  1.00 80.81           C  
ATOM   2162  CE1 PHE A 269      15.562  -9.625  14.133  1.00 80.81           C  
ATOM   2163  CE2 PHE A 269      13.227  -9.164  14.438  1.00 80.81           C  
ATOM   2164  CZ  PHE A 269      14.336  -9.953  14.695  1.00 80.81           C  
ATOM   2165  N   GLU A 270      15.914  -3.162  12.102  1.00 80.81           N  
ATOM   2166  CA  GLU A 270      16.141  -1.988  11.266  1.00 80.81           C  
ATOM   2167  C   GLU A 270      17.641  -1.714  11.102  1.00 80.81           C  
ATOM   2168  CB  GLU A 270      15.445  -0.760  11.852  1.00 80.81           C  
ATOM   2169  O   GLU A 270      18.406  -1.885  12.047  1.00 80.81           O  
ATOM   2170  CG  GLU A 270      15.562   0.487  10.992  1.00 80.81           C  
ATOM   2171  CD  GLU A 270      14.828   1.688  11.570  1.00 80.81           C  
ATOM   2172  OE1 GLU A 270      14.656   2.699  10.852  1.00 80.81           O  
ATOM   2173  OE2 GLU A 270      14.422   1.618  12.750  1.00 80.81           O  
ATOM   2174  N   GLU A 271      17.984  -1.521   9.867  1.00 74.06           N  
ATOM   2175  CA  GLU A 271      19.359  -1.115   9.602  1.00 74.06           C  
ATOM   2176  C   GLU A 271      19.531   0.396   9.742  1.00 74.06           C  
ATOM   2177  CB  GLU A 271      19.797  -1.564   8.203  1.00 74.06           C  
ATOM   2178  O   GLU A 271      18.766   1.167   9.148  1.00 74.06           O  
ATOM   2179  CG  GLU A 271      21.297  -1.492   7.969  1.00 74.06           C  
ATOM   2180  CD  GLU A 271      21.719  -2.035   6.613  1.00 74.06           C  
ATOM   2181  OE1 GLU A 271      22.938  -2.174   6.371  1.00 74.06           O  
ATOM   2182  OE2 GLU A 271      20.828  -2.322   5.789  1.00 74.06           O  
ATOM   2183  N   PRO A 272      20.344   0.780  10.586  1.00 70.31           N  
ATOM   2184  CA  PRO A 272      20.562   2.221  10.727  1.00 70.31           C  
ATOM   2185  C   PRO A 272      21.016   2.881   9.422  1.00 70.31           C  
ATOM   2186  CB  PRO A 272      21.672   2.307  11.781  1.00 70.31           C  
ATOM   2187  O   PRO A 272      21.859   2.342   8.711  1.00 70.31           O  
ATOM   2188  CG  PRO A 272      22.156   0.901  11.945  1.00 70.31           C  
ATOM   2189  CD  PRO A 272      21.234  -0.011  11.195  1.00 70.31           C  
ATOM   2190  N   GLU A 273      20.188   3.744   8.828  1.00 65.75           N  
ATOM   2191  CA  GLU A 273      20.547   4.434   7.598  1.00 65.75           C  
ATOM   2192  C   GLU A 273      21.297   5.727   7.891  1.00 65.75           C  
ATOM   2193  CB  GLU A 273      19.297   4.730   6.762  1.00 65.75           C  
ATOM   2194  O   GLU A 273      21.016   6.402   8.883  1.00 65.75           O  
ATOM   2195  CG  GLU A 273      19.031   3.711   5.660  1.00 65.75           C  
ATOM   2196  CD  GLU A 273      17.844   4.070   4.777  1.00 65.75           C  
ATOM   2197  OE1 GLU A 273      17.547   3.314   3.826  1.00 65.75           O  
ATOM   2198  OE2 GLU A 273      17.219   5.117   5.043  1.00 65.75           O  
ATOM   2199  N   ASP A 274      22.312   5.828   7.160  1.00 60.94           N  
ATOM   2200  CA  ASP A 274      23.016   7.105   7.219  1.00 60.94           C  
ATOM   2201  C   ASP A 274      22.188   8.219   6.574  1.00 60.94           C  
ATOM   2202  CB  ASP A 274      24.375   6.992   6.527  1.00 60.94           C  
ATOM   2203  O   ASP A 274      21.875   8.156   5.387  1.00 60.94           O  
ATOM   2204  CG  ASP A 274      25.375   8.016   7.027  1.00 60.94           C  
ATOM   2205  OD1 ASP A 274      24.984   8.992   7.699  1.00 60.94           O  
ATOM   2206  OD2 ASP A 274      26.594   7.852   6.746  1.00 60.94           O  
ATOM   2207  N   PRO A 275      21.672   9.070   7.371  1.00 59.22           N  
ATOM   2208  CA  PRO A 275      20.859  10.156   6.840  1.00 59.22           C  
ATOM   2209  C   PRO A 275      21.531  10.906   5.691  1.00 59.22           C  
ATOM   2210  CB  PRO A 275      20.656  11.078   8.047  1.00 59.22           C  
ATOM   2211  O   PRO A 275      20.859  11.492   4.848  1.00 59.22           O  
ATOM   2212  CG  PRO A 275      21.328  10.359   9.180  1.00 59.22           C  
ATOM   2213  CD  PRO A 275      22.062   9.172   8.633  1.00 59.22           C  
ATOM   2214  N   SER A 276      22.844  10.883   5.664  1.00 56.00           N  
ATOM   2215  CA  SER A 276      23.578  11.594   4.625  1.00 56.00           C  
ATOM   2216  C   SER A 276      23.391  10.922   3.264  1.00 56.00           C  
ATOM   2217  CB  SER A 276      25.078  11.656   4.969  1.00 56.00           C  
ATOM   2218  O   SER A 276      23.562  11.570   2.225  1.00 56.00           O  
ATOM   2219  OG  SER A 276      25.641  10.352   5.012  1.00 56.00           O  
ATOM   2220  N   ASN A 277      23.047   9.648   3.301  1.00 56.94           N  
ATOM   2221  CA  ASN A 277      22.906   8.891   2.061  1.00 56.94           C  
ATOM   2222  C   ASN A 277      21.453   8.844   1.592  1.00 56.94           C  
ATOM   2223  CB  ASN A 277      23.469   7.477   2.234  1.00 56.94           C  
ATOM   2224  O   ASN A 277      21.125   8.086   0.681  1.00 56.94           O  
ATOM   2225  CG  ASN A 277      24.969   7.414   2.088  1.00 56.94           C  
ATOM   2226  ND2 ASN A 277      25.562   6.293   2.482  1.00 56.94           N  
ATOM   2227  OD1 ASN A 277      25.594   8.367   1.624  1.00 56.94           O  
ATOM   2228  N   ARG A 278      20.672   9.656   2.234  1.00 60.97           N  
ATOM   2229  CA  ARG A 278      19.250   9.578   1.905  1.00 60.97           C  
ATOM   2230  C   ARG A 278      18.953  10.344   0.622  1.00 60.97           C  
ATOM   2231  CB  ARG A 278      18.406  10.117   3.055  1.00 60.97           C  
ATOM   2232  O   ARG A 278      19.422  11.469   0.436  1.00 60.97           O  
ATOM   2233  CG  ARG A 278      17.922   9.047   4.020  1.00 60.97           C  
ATOM   2234  CD  ARG A 278      16.984   9.625   5.070  1.00 60.97           C  
ATOM   2235  NE  ARG A 278      16.578   8.609   6.039  1.00 60.97           N  
ATOM   2236  NH1 ARG A 278      15.383  10.070   7.379  1.00 60.97           N  
ATOM   2237  NH2 ARG A 278      15.508   7.844   7.926  1.00 60.97           N  
ATOM   2238  CZ  ARG A 278      15.820   8.844   7.113  1.00 60.97           C  
ATOM   2239  N   SER A 279      18.609   9.570  -0.322  1.00 61.06           N  
ATOM   2240  CA  SER A 279      18.172  10.148  -1.591  1.00 61.06           C  
ATOM   2241  C   SER A 279      16.656  10.109  -1.724  1.00 61.06           C  
ATOM   2242  CB  SER A 279      18.812   9.406  -2.764  1.00 61.06           C  
ATOM   2243  O   SER A 279      15.969   9.516  -0.887  1.00 61.06           O  
ATOM   2244  OG  SER A 279      17.859   8.594  -3.432  1.00 61.06           O  
ATOM   2245  N   PHE A 280      16.234  10.734  -2.723  1.00 62.62           N  
ATOM   2246  CA  PHE A 280      14.820  10.789  -3.035  1.00 62.62           C  
ATOM   2247  C   PHE A 280      14.234   9.391  -3.129  1.00 62.62           C  
ATOM   2248  CB  PHE A 280      14.586  11.547  -4.348  1.00 62.62           C  
ATOM   2249  O   PHE A 280      13.102   9.148  -2.701  1.00 62.62           O  
ATOM   2250  CG  PHE A 280      13.148  11.531  -4.805  1.00 62.62           C  
ATOM   2251  CD1 PHE A 280      12.734  10.672  -5.812  1.00 62.62           C  
ATOM   2252  CD2 PHE A 280      12.211  12.383  -4.227  1.00 62.62           C  
ATOM   2253  CE1 PHE A 280      11.414  10.656  -6.242  1.00 62.62           C  
ATOM   2254  CE2 PHE A 280      10.891  12.375  -4.648  1.00 62.62           C  
ATOM   2255  CZ  PHE A 280      10.484  11.516  -5.656  1.00 62.62           C  
ATOM   2256  N   PHE A 281      15.039   8.438  -3.613  1.00 73.50           N  
ATOM   2257  CA  PHE A 281      14.523   7.102  -3.883  1.00 73.50           C  
ATOM   2258  C   PHE A 281      14.734   6.191  -2.680  1.00 73.50           C  
ATOM   2259  CB  PHE A 281      15.203   6.504  -5.117  1.00 73.50           C  
ATOM   2260  O   PHE A 281      14.305   5.035  -2.688  1.00 73.50           O  
ATOM   2261  CG  PHE A 281      14.977   7.289  -6.379  1.00 73.50           C  
ATOM   2262  CD1 PHE A 281      13.719   7.328  -6.969  1.00 73.50           C  
ATOM   2263  CD2 PHE A 281      16.016   7.992  -6.977  1.00 73.50           C  
ATOM   2264  CE1 PHE A 281      13.500   8.055  -8.141  1.00 73.50           C  
ATOM   2265  CE2 PHE A 281      15.805   8.719  -8.141  1.00 73.50           C  
ATOM   2266  CZ  PHE A 281      14.547   8.750  -8.727  1.00 73.50           C  
ATOM   2267  N   SER A 282      15.367   6.699  -1.702  1.00 75.88           N  
ATOM   2268  CA  SER A 282      15.742   5.855  -0.572  1.00 75.88           C  
ATOM   2269  C   SER A 282      14.523   5.195   0.056  1.00 75.88           C  
ATOM   2270  CB  SER A 282      16.484   6.672   0.482  1.00 75.88           C  
ATOM   2271  O   SER A 282      14.547   4.008   0.383  1.00 75.88           O  
ATOM   2272  OG  SER A 282      17.734   7.129  -0.024  1.00 75.88           O  
ATOM   2273  N   GLU A 283      13.500   5.895   0.122  1.00 75.12           N  
ATOM   2274  CA  GLU A 283      12.297   5.340   0.732  1.00 75.12           C  
ATOM   2275  C   GLU A 283      11.656   4.281  -0.166  1.00 75.12           C  
ATOM   2276  CB  GLU A 283      11.281   6.445   1.035  1.00 75.12           C  
ATOM   2277  O   GLU A 283      11.141   3.273   0.322  1.00 75.12           O  
ATOM   2278  CG  GLU A 283      10.281   6.082   2.119  1.00 75.12           C  
ATOM   2279  CD  GLU A 283       9.367   7.234   2.500  1.00 75.12           C  
ATOM   2280  OE1 GLU A 283       8.469   7.043   3.350  1.00 75.12           O  
ATOM   2281  OE2 GLU A 283       9.547   8.344   1.944  1.00 75.12           O  
ATOM   2282  N   ILE A 284      11.773   4.465  -1.399  1.00 80.75           N  
ATOM   2283  CA  ILE A 284      11.172   3.541  -2.350  1.00 80.75           C  
ATOM   2284  C   ILE A 284      11.992   2.252  -2.408  1.00 80.75           C  
ATOM   2285  CB  ILE A 284      11.055   4.168  -3.758  1.00 80.75           C  
ATOM   2286  O   ILE A 284      11.430   1.153  -2.355  1.00 80.75           O  
ATOM   2287  CG1 ILE A 284      10.211   5.445  -3.707  1.00 80.75           C  
ATOM   2288  CG2 ILE A 284      10.477   3.162  -4.754  1.00 80.75           C  
ATOM   2289  CD1 ILE A 284      10.164   6.211  -5.020  1.00 80.75           C  
ATOM   2290  N   ILE A 285      13.297   2.430  -2.438  1.00 86.62           N  
ATOM   2291  CA  ILE A 285      14.164   1.271  -2.619  1.00 86.62           C  
ATOM   2292  C   ILE A 285      14.266   0.491  -1.311  1.00 86.62           C  
ATOM   2293  CB  ILE A 285      15.570   1.688  -3.105  1.00 86.62           C  
ATOM   2294  O   ILE A 285      14.578  -0.702  -1.313  1.00 86.62           O  
ATOM   2295  CG1 ILE A 285      16.219   2.650  -2.104  1.00 86.62           C  
ATOM   2296  CG2 ILE A 285      15.500   2.314  -4.500  1.00 86.62           C  
ATOM   2297  CD1 ILE A 285      17.672   3.004  -2.430  1.00 86.62           C  
ATOM   2298  N   SER A 286      14.008   1.189  -0.251  1.00 87.88           N  
ATOM   2299  CA  SER A 286      14.117   0.527   1.044  1.00 87.88           C  
ATOM   2300  C   SER A 286      12.852  -0.258   1.368  1.00 87.88           C  
ATOM   2301  CB  SER A 286      14.391   1.549   2.148  1.00 87.88           C  
ATOM   2302  O   SER A 286      12.836  -1.077   2.289  1.00 87.88           O  
ATOM   2303  OG  SER A 286      13.320   2.477   2.250  1.00 87.88           O  
ATOM   2304  N   SER A 287      11.820  -0.039   0.646  1.00 90.94           N  
ATOM   2305  CA  SER A 287      10.562  -0.739   0.893  1.00 90.94           C  
ATOM   2306  C   SER A 287      10.727  -2.246   0.720  1.00 90.94           C  
ATOM   2307  CB  SER A 287       9.469  -0.226  -0.045  1.00 90.94           C  
ATOM   2308  O   SER A 287      11.234  -2.707  -0.304  1.00 90.94           O  
ATOM   2309  OG  SER A 287       8.273  -0.969   0.122  1.00 90.94           O  
ATOM   2310  N   ILE A 288      10.344  -2.969   1.748  1.00 95.00           N  
ATOM   2311  CA  ILE A 288      10.477  -4.422   1.704  1.00 95.00           C  
ATOM   2312  C   ILE A 288       9.320  -5.020   0.906  1.00 95.00           C  
ATOM   2313  CB  ILE A 288      10.516  -5.027   3.125  1.00 95.00           C  
ATOM   2314  O   ILE A 288       8.148  -4.797   1.232  1.00 95.00           O  
ATOM   2315  CG1 ILE A 288      11.742  -4.512   3.891  1.00 95.00           C  
ATOM   2316  CG2 ILE A 288      10.516  -6.559   3.059  1.00 95.00           C  
ATOM   2317  CD1 ILE A 288      11.750  -4.887   5.367  1.00 95.00           C  
ATOM   2318  N   SER A 289       9.688  -5.754  -0.130  1.00 94.25           N  
ATOM   2319  CA  SER A 289       8.672  -6.340  -0.994  1.00 94.25           C  
ATOM   2320  C   SER A 289       8.227  -7.703  -0.477  1.00 94.25           C  
ATOM   2321  CB  SER A 289       9.188  -6.473  -2.426  1.00 94.25           C  
ATOM   2322  O   SER A 289       7.098  -8.133  -0.736  1.00 94.25           O  
ATOM   2323  OG  SER A 289      10.328  -7.316  -2.471  1.00 94.25           O  
ATOM   2324  N   ASP A 290       9.156  -8.406   0.200  1.00 96.31           N  
ATOM   2325  CA  ASP A 290       8.836  -9.750   0.677  1.00 96.31           C  
ATOM   2326  C   ASP A 290       9.641 -10.094   1.928  1.00 96.31           C  
ATOM   2327  CB  ASP A 290       9.094 -10.781  -0.419  1.00 96.31           C  
ATOM   2328  O   ASP A 290      10.766  -9.625   2.098  1.00 96.31           O  
ATOM   2329  CG  ASP A 290       8.359 -12.094  -0.184  1.00 96.31           C  
ATOM   2330  OD1 ASP A 290       7.430 -12.125   0.650  1.00 96.31           O  
ATOM   2331  OD2 ASP A 290       8.719 -13.094  -0.837  1.00 96.31           O  
ATOM   2332  N   VAL A 291       9.023 -10.844   2.779  1.00 97.19           N  
ATOM   2333  CA  VAL A 291       9.656 -11.344   3.996  1.00 97.19           C  
ATOM   2334  C   VAL A 291       9.320 -12.820   4.180  1.00 97.19           C  
ATOM   2335  CB  VAL A 291       9.203 -10.539   5.238  1.00 97.19           C  
ATOM   2336  O   VAL A 291       8.164 -13.227   4.062  1.00 97.19           O  
ATOM   2337  CG1 VAL A 291       7.695 -10.648   5.434  1.00 97.19           C  
ATOM   2338  CG2 VAL A 291       9.945 -11.031   6.484  1.00 97.19           C  
ATOM   2339  N   LYS A 292      10.359 -13.641   4.418  1.00 96.56           N  
ATOM   2340  CA  LYS A 292      10.172 -15.078   4.582  1.00 96.56           C  
ATOM   2341  C   LYS A 292      11.047 -15.625   5.703  1.00 96.56           C  
ATOM   2342  CB  LYS A 292      10.477 -15.805   3.273  1.00 96.56           C  
ATOM   2343  O   LYS A 292      12.219 -15.258   5.820  1.00 96.56           O  
ATOM   2344  CG  LYS A 292       9.500 -15.500   2.148  1.00 96.56           C  
ATOM   2345  CD  LYS A 292       8.172 -16.219   2.359  1.00 96.56           C  
ATOM   2346  CE  LYS A 292       7.219 -15.977   1.193  1.00 96.56           C  
ATOM   2347  NZ  LYS A 292       5.895 -16.625   1.418  1.00 96.56           N  
ATOM   2348  N   PHE A 293      10.461 -16.469   6.512  1.00 96.75           N  
ATOM   2349  CA  PHE A 293      11.242 -17.203   7.500  1.00 96.75           C  
ATOM   2350  C   PHE A 293      11.938 -18.406   6.859  1.00 96.75           C  
ATOM   2351  CB  PHE A 293      10.359 -17.672   8.656  1.00 96.75           C  
ATOM   2352  O   PHE A 293      11.445 -18.969   5.883  1.00 96.75           O  
ATOM   2353  CG  PHE A 293       9.977 -16.562   9.617  1.00 96.75           C  
ATOM   2354  CD1 PHE A 293      10.875 -16.141  10.586  1.00 96.75           C  
ATOM   2355  CD2 PHE A 293       8.734 -15.969   9.539  1.00 96.75           C  
ATOM   2356  CE1 PHE A 293      10.531 -15.117  11.469  1.00 96.75           C  
ATOM   2357  CE2 PHE A 293       8.375 -14.945  10.422  1.00 96.75           C  
ATOM   2358  CZ  PHE A 293       9.273 -14.523  11.391  1.00 96.75           C  
ATOM   2359  N   SER A 294      13.086 -18.688   7.430  1.00 96.25           N  
ATOM   2360  CA  SER A 294      13.703 -19.953   7.043  1.00 96.25           C  
ATOM   2361  C   SER A 294      12.883 -21.141   7.535  1.00 96.25           C  
ATOM   2362  CB  SER A 294      15.125 -20.031   7.586  1.00 96.25           C  
ATOM   2363  O   SER A 294      12.047 -20.984   8.430  1.00 96.25           O  
ATOM   2364  OG  SER A 294      15.125 -20.078   9.000  1.00 96.25           O  
ATOM   2365  N   HIS A 295      13.141 -22.266   6.926  1.00 93.81           N  
ATOM   2366  CA  HIS A 295      12.406 -23.469   7.336  1.00 93.81           C  
ATOM   2367  C   HIS A 295      12.727 -23.844   8.781  1.00 93.81           C  
ATOM   2368  CB  HIS A 295      12.734 -24.641   6.406  1.00 93.81           C  
ATOM   2369  O   HIS A 295      11.859 -24.328   9.500  1.00 93.81           O  
ATOM   2370  CG  HIS A 295      12.305 -24.422   4.992  1.00 93.81           C  
ATOM   2371  CD2 HIS A 295      11.148 -24.734   4.355  1.00 93.81           C  
ATOM   2372  ND1 HIS A 295      13.109 -23.812   4.051  1.00 93.81           N  
ATOM   2373  CE1 HIS A 295      12.461 -23.766   2.896  1.00 93.81           C  
ATOM   2374  NE2 HIS A 295      11.273 -24.312   3.055  1.00 93.81           N  
ATOM   2375  N   SER A 296      13.875 -23.562   9.195  1.00 91.88           N  
ATOM   2376  CA  SER A 296      14.289 -23.859  10.570  1.00 91.88           C  
ATOM   2377  C   SER A 296      13.641 -22.875  11.555  1.00 91.88           C  
ATOM   2378  CB  SER A 296      15.805 -23.797  10.703  1.00 91.88           C  
ATOM   2379  O   SER A 296      13.547 -23.172  12.750  1.00 91.88           O  
ATOM   2380  OG  SER A 296      16.266 -22.453  10.539  1.00 91.88           O  
ATOM   2381  N   GLY A 297      13.250 -21.719  11.094  1.00 93.62           N  
ATOM   2382  CA  GLY A 297      12.656 -20.703  11.953  1.00 93.62           C  
ATOM   2383  C   GLY A 297      13.688 -19.812  12.625  1.00 93.62           C  
ATOM   2384  O   GLY A 297      13.336 -18.891  13.375  1.00 93.62           O  
ATOM   2385  N   ARG A 298      14.922 -20.078  12.344  1.00 93.44           N  
ATOM   2386  CA  ARG A 298      15.984 -19.312  13.000  1.00 93.44           C  
ATOM   2387  C   ARG A 298      16.266 -18.016  12.258  1.00 93.44           C  
ATOM   2388  CB  ARG A 298      17.266 -20.156  13.094  1.00 93.44           C  
ATOM   2389  O   ARG A 298      16.547 -16.984  12.883  1.00 93.44           O  
ATOM   2390  CG  ARG A 298      18.438 -19.406  13.703  1.00 93.44           C  
ATOM   2391  CD  ARG A 298      19.656 -20.312  13.859  1.00 93.44           C  
ATOM   2392  NE  ARG A 298      20.828 -19.562  14.328  1.00 93.44           N  
ATOM   2393  NH1 ARG A 298      22.234 -21.406  14.375  1.00 93.44           N  
ATOM   2394  NH2 ARG A 298      23.016 -19.328  14.992  1.00 93.44           N  
ATOM   2395  CZ  ARG A 298      22.016 -20.109  14.562  1.00 93.44           C  
ATOM   2396  N   TYR A 299      16.172 -18.094  10.945  1.00 95.31           N  
ATOM   2397  CA  TYR A 299      16.547 -16.938  10.133  1.00 95.31           C  
ATOM   2398  C   TYR A 299      15.328 -16.359   9.422  1.00 95.31           C  
ATOM   2399  CB  TYR A 299      17.609 -17.312   9.109  1.00 95.31           C  
ATOM   2400  O   TYR A 299      14.289 -17.016   9.320  1.00 95.31           O  
ATOM   2401  CG  TYR A 299      18.875 -17.859   9.727  1.00 95.31           C  
ATOM   2402  CD1 TYR A 299      19.828 -17.000  10.281  1.00 95.31           C  
ATOM   2403  CD2 TYR A 299      19.125 -19.234   9.758  1.00 95.31           C  
ATOM   2404  CE1 TYR A 299      21.000 -17.500  10.844  1.00 95.31           C  
ATOM   2405  CE2 TYR A 299      20.297 -19.734  10.328  1.00 95.31           C  
ATOM   2406  OH  TYR A 299      22.375 -19.359  11.430  1.00 95.31           O  
ATOM   2407  CZ  TYR A 299      21.219 -18.875  10.867  1.00 95.31           C  
ATOM   2408  N   MET A 300      15.492 -15.125   9.078  1.00 96.00           N  
ATOM   2409  CA  MET A 300      14.492 -14.414   8.297  1.00 96.00           C  
ATOM   2410  C   MET A 300      15.133 -13.695   7.113  1.00 96.00           C  
ATOM   2411  CB  MET A 300      13.734 -13.406   9.164  1.00 96.00           C  
ATOM   2412  O   MET A 300      16.219 -13.125   7.246  1.00 96.00           O  
ATOM   2413  CG  MET A 300      12.703 -12.586   8.406  1.00 96.00           C  
ATOM   2414  SD  MET A 300      11.805 -11.406   9.492  1.00 96.00           S  
ATOM   2415  CE  MET A 300      13.188 -10.375  10.055  1.00 96.00           C  
ATOM   2416  N   MET A 301      14.539 -13.836   6.020  1.00 97.00           N  
ATOM   2417  CA  MET A 301      15.039 -13.188   4.812  1.00 97.00           C  
ATOM   2418  C   MET A 301      14.117 -12.055   4.375  1.00 97.00           C  
ATOM   2419  CB  MET A 301      15.195 -14.203   3.678  1.00 97.00           C  
ATOM   2420  O   MET A 301      12.891 -12.195   4.430  1.00 97.00           O  
ATOM   2421  CG  MET A 301      15.602 -13.586   2.352  1.00 97.00           C  
ATOM   2422  SD  MET A 301      15.914 -14.844   1.054  1.00 97.00           S  
ATOM   2423  CE  MET A 301      14.227 -15.469   0.798  1.00 97.00           C  
ATOM   2424  N   THR A 302      14.648 -10.930   3.982  1.00 96.81           N  
ATOM   2425  CA  THR A 302      13.898  -9.797   3.459  1.00 96.81           C  
ATOM   2426  C   THR A 302      14.406  -9.398   2.078  1.00 96.81           C  
ATOM   2427  CB  THR A 302      13.977  -8.586   4.406  1.00 96.81           C  
ATOM   2428  O   THR A 302      15.602  -9.508   1.796  1.00 96.81           O  
ATOM   2429  CG2 THR A 302      13.406  -8.922   5.781  1.00 96.81           C  
ATOM   2430  OG1 THR A 302      15.344  -8.195   4.555  1.00 96.81           O  
ATOM   2431  N   ARG A 303      13.500  -9.000   1.243  1.00 97.19           N  
ATOM   2432  CA  ARG A 303      13.828  -8.531  -0.098  1.00 97.19           C  
ATOM   2433  C   ARG A 303      13.406  -7.078  -0.288  1.00 97.19           C  
ATOM   2434  CB  ARG A 303      13.164  -9.414  -1.156  1.00 97.19           C  
ATOM   2435  O   ARG A 303      12.227  -6.754  -0.196  1.00 97.19           O  
ATOM   2436  CG  ARG A 303      13.305  -8.883  -2.574  1.00 97.19           C  
ATOM   2437  CD  ARG A 303      14.750  -8.898  -3.041  1.00 97.19           C  
ATOM   2438  NE  ARG A 303      14.875  -8.453  -4.426  1.00 97.19           N  
ATOM   2439  NH1 ARG A 303      15.672 -10.469  -5.219  1.00 97.19           N  
ATOM   2440  NH2 ARG A 303      15.383  -8.703  -6.652  1.00 97.19           N  
ATOM   2441  CZ  ARG A 303      15.305  -9.211  -5.430  1.00 97.19           C  
ATOM   2442  N   ASP A 304      14.367  -6.219  -0.478  1.00 95.25           N  
ATOM   2443  CA  ASP A 304      14.102  -4.859  -0.931  1.00 95.25           C  
ATOM   2444  C   ASP A 304      14.422  -4.703  -2.416  1.00 95.25           C  
ATOM   2445  CB  ASP A 304      14.914  -3.854  -0.111  1.00 95.25           C  
ATOM   2446  O   ASP A 304      14.688  -5.688  -3.105  1.00 95.25           O  
ATOM   2447  CG  ASP A 304      16.406  -4.098  -0.188  1.00 95.25           C  
ATOM   2448  OD1 ASP A 304      16.922  -4.457  -1.273  1.00 95.25           O  
ATOM   2449  OD2 ASP A 304      17.094  -3.928   0.846  1.00 95.25           O  
ATOM   2450  N   TYR A 305      14.320  -3.523  -2.932  1.00 94.31           N  
ATOM   2451  CA  TYR A 305      14.461  -3.355  -4.375  1.00 94.31           C  
ATOM   2452  C   TYR A 305      15.875  -3.713  -4.832  1.00 94.31           C  
ATOM   2453  CB  TYR A 305      14.133  -1.917  -4.785  1.00 94.31           C  
ATOM   2454  O   TYR A 305      16.062  -4.297  -5.902  1.00 94.31           O  
ATOM   2455  CG  TYR A 305      14.070  -1.711  -6.277  1.00 94.31           C  
ATOM   2456  CD1 TYR A 305      15.109  -1.079  -6.957  1.00 94.31           C  
ATOM   2457  CD2 TYR A 305      12.969  -2.145  -7.012  1.00 94.31           C  
ATOM   2458  CE1 TYR A 305      15.055  -0.885  -8.336  1.00 94.31           C  
ATOM   2459  CE2 TYR A 305      12.906  -1.955  -8.391  1.00 94.31           C  
ATOM   2460  OH  TYR A 305      13.891  -1.136 -10.398  1.00 94.31           O  
ATOM   2461  CZ  TYR A 305      13.953  -1.326  -9.039  1.00 94.31           C  
ATOM   2462  N   LEU A 306      16.875  -3.473  -3.953  1.00 94.44           N  
ATOM   2463  CA  LEU A 306      18.250  -3.609  -4.398  1.00 94.44           C  
ATOM   2464  C   LEU A 306      18.875  -4.895  -3.855  1.00 94.44           C  
ATOM   2465  CB  LEU A 306      19.078  -2.400  -3.955  1.00 94.44           C  
ATOM   2466  O   LEU A 306      19.797  -5.441  -4.457  1.00 94.44           O  
ATOM   2467  CG  LEU A 306      18.766  -1.072  -4.645  1.00 94.44           C  
ATOM   2468  CD1 LEU A 306      19.625   0.046  -4.059  1.00 94.44           C  
ATOM   2469  CD2 LEU A 306      18.984  -1.186  -6.148  1.00 94.44           C  
ATOM   2470  N   SER A 307      18.375  -5.383  -2.715  1.00 95.44           N  
ATOM   2471  CA  SER A 307      19.141  -6.449  -2.066  1.00 95.44           C  
ATOM   2472  C   SER A 307      18.219  -7.430  -1.352  1.00 95.44           C  
ATOM   2473  CB  SER A 307      20.141  -5.863  -1.071  1.00 95.44           C  
ATOM   2474  O   SER A 307      17.016  -7.172  -1.212  1.00 95.44           O  
ATOM   2475  OG  SER A 307      19.469  -5.199  -0.014  1.00 95.44           O  
ATOM   2476  N   VAL A 308      18.828  -8.578  -1.057  1.00 97.06           N  
ATOM   2477  CA  VAL A 308      18.250  -9.570  -0.151  1.00 97.06           C  
ATOM   2478  C   VAL A 308      19.062  -9.625   1.142  1.00 97.06           C  
ATOM   2479  CB  VAL A 308      18.203 -10.969  -0.801  1.00 97.06           C  
ATOM   2480  O   VAL A 308      20.281  -9.742   1.107  1.00 97.06           O  
ATOM   2481  CG1 VAL A 308      17.750 -12.023   0.214  1.00 97.06           C  
ATOM   2482  CG2 VAL A 308      17.266 -10.961  -2.012  1.00 97.06           C  
ATOM   2483  N   LYS A 309      18.406  -9.484   2.225  1.00 96.19           N  
ATOM   2484  CA  LYS A 309      19.062  -9.492   3.525  1.00 96.19           C  
ATOM   2485  C   LYS A 309      18.578 -10.648   4.391  1.00 96.19           C  
ATOM   2486  CB  LYS A 309      18.844  -8.164   4.250  1.00 96.19           C  
ATOM   2487  O   LYS A 309      17.391 -10.945   4.418  1.00 96.19           O  
ATOM   2488  CG  LYS A 309      19.422  -6.957   3.527  1.00 96.19           C  
ATOM   2489  CD  LYS A 309      19.047  -5.652   4.223  1.00 96.19           C  
ATOM   2490  CE  LYS A 309      19.531  -4.441   3.441  1.00 96.19           C  
ATOM   2491  NZ  LYS A 309      19.078  -3.162   4.070  1.00 96.19           N  
ATOM   2492  N   ILE A 310      19.531 -11.297   5.074  1.00 96.56           N  
ATOM   2493  CA  ILE A 310      19.203 -12.391   5.984  1.00 96.56           C  
ATOM   2494  C   ILE A 310      19.438 -11.945   7.426  1.00 96.56           C  
ATOM   2495  CB  ILE A 310      20.047 -13.656   5.672  1.00 96.56           C  
ATOM   2496  O   ILE A 310      20.516 -11.445   7.762  1.00 96.56           O  
ATOM   2497  CG1 ILE A 310      19.797 -14.117   4.234  1.00 96.56           C  
ATOM   2498  CG2 ILE A 310      19.734 -14.773   6.672  1.00 96.56           C  
ATOM   2499  CD1 ILE A 310      20.641 -15.320   3.816  1.00 96.56           C  
ATOM   2500  N   TRP A 311      18.438 -12.141   8.156  1.00 95.38           N  
ATOM   2501  CA  TRP A 311      18.469 -11.758   9.562  1.00 95.38           C  
ATOM   2502  C   TRP A 311      18.453 -12.992  10.461  1.00 95.38           C  
ATOM   2503  CB  TRP A 311      17.297 -10.844   9.914  1.00 95.38           C  
ATOM   2504  O   TRP A 311      17.797 -13.984  10.148  1.00 95.38           O  
ATOM   2505  CG  TRP A 311      17.203  -9.617   9.055  1.00 95.38           C  
ATOM   2506  CD1 TRP A 311      16.703  -9.539   7.781  1.00 95.38           C  
ATOM   2507  CD2 TRP A 311      17.609  -8.297   9.406  1.00 95.38           C  
ATOM   2508  CE2 TRP A 311      17.344  -7.465   8.297  1.00 95.38           C  
ATOM   2509  CE3 TRP A 311      18.188  -7.734  10.547  1.00 95.38           C  
ATOM   2510  NE1 TRP A 311      16.781  -8.250   7.320  1.00 95.38           N  
ATOM   2511  CH2 TRP A 311      18.188  -5.570   9.430  1.00 95.38           C  
ATOM   2512  CZ2 TRP A 311      17.625  -6.098   8.297  1.00 95.38           C  
ATOM   2513  CZ3 TRP A 311      18.469  -6.371  10.547  1.00 95.38           C  
ATOM   2514  N   ASP A 312      19.188 -12.891  11.469  1.00 94.31           N  
ATOM   2515  CA  ASP A 312      19.062 -13.844  12.562  1.00 94.31           C  
ATOM   2516  C   ASP A 312      18.109 -13.328  13.633  1.00 94.31           C  
ATOM   2517  CB  ASP A 312      20.438 -14.125  13.180  1.00 94.31           C  
ATOM   2518  O   ASP A 312      18.266 -12.211  14.133  1.00 94.31           O  
ATOM   2519  CG  ASP A 312      20.438 -15.305  14.133  1.00 94.31           C  
ATOM   2520  OD1 ASP A 312      19.391 -15.586  14.750  1.00 94.31           O  
ATOM   2521  OD2 ASP A 312      21.484 -15.961  14.273  1.00 94.31           O  
ATOM   2522  N   LEU A 313      17.172 -14.055  14.000  1.00 92.38           N  
ATOM   2523  CA  LEU A 313      16.156 -13.625  14.953  1.00 92.38           C  
ATOM   2524  C   LEU A 313      16.781 -13.297  16.297  1.00 92.38           C  
ATOM   2525  CB  LEU A 313      15.078 -14.711  15.117  1.00 92.38           C  
ATOM   2526  O   LEU A 313      16.172 -12.586  17.109  1.00 92.38           O  
ATOM   2527  CG  LEU A 313      14.180 -14.961  13.914  1.00 92.38           C  
ATOM   2528  CD1 LEU A 313      13.156 -16.047  14.234  1.00 92.38           C  
ATOM   2529  CD2 LEU A 313      13.477 -13.680  13.492  1.00 92.38           C  
ATOM   2530  N   ASN A 314      17.875 -13.797  16.516  1.00 89.69           N  
ATOM   2531  CA  ASN A 314      18.547 -13.547  17.797  1.00 89.69           C  
ATOM   2532  C   ASN A 314      19.484 -12.336  17.703  1.00 89.69           C  
ATOM   2533  CB  ASN A 314      19.328 -14.781  18.250  1.00 89.69           C  
ATOM   2534  O   ASN A 314      20.031 -11.898  18.703  1.00 89.69           O  
ATOM   2535  CG  ASN A 314      18.422 -15.953  18.562  1.00 89.69           C  
ATOM   2536  ND2 ASN A 314      18.875 -17.156  18.203  1.00 89.69           N  
ATOM   2537  OD1 ASN A 314      17.344 -15.789  19.125  1.00 89.69           O  
ATOM   2538  N   MET A 315      19.719 -11.812  16.500  1.00 85.69           N  
ATOM   2539  CA  MET A 315      20.547 -10.633  16.281  1.00 85.69           C  
ATOM   2540  C   MET A 315      19.781  -9.562  15.508  1.00 85.69           C  
ATOM   2541  CB  MET A 315      21.828 -11.000  15.523  1.00 85.69           C  
ATOM   2542  O   MET A 315      19.797  -9.547  14.273  1.00 85.69           O  
ATOM   2543  CG  MET A 315      22.766 -11.914  16.297  1.00 85.69           C  
ATOM   2544  SD  MET A 315      24.297 -12.305  15.383  1.00 85.69           S  
ATOM   2545  CE  MET A 315      25.125 -10.695  15.453  1.00 85.69           C  
ATOM   2546  N   GLU A 316      19.203  -8.570  16.203  1.00 82.38           N  
ATOM   2547  CA  GLU A 316      18.234  -7.648  15.609  1.00 82.38           C  
ATOM   2548  C   GLU A 316      18.922  -6.395  15.086  1.00 82.38           C  
ATOM   2549  CB  GLU A 316      17.156  -7.266  16.625  1.00 82.38           C  
ATOM   2550  O   GLU A 316      18.344  -5.641  14.297  1.00 82.38           O  
ATOM   2551  CG  GLU A 316      17.703  -6.609  17.891  1.00 82.38           C  
ATOM   2552  CD  GLU A 316      16.703  -6.562  19.031  1.00 82.38           C  
ATOM   2553  OE1 GLU A 316      16.875  -5.734  19.953  1.00 82.38           O  
ATOM   2554  OE2 GLU A 316      15.742  -7.363  19.000  1.00 82.38           O  
ATOM   2555  N   ASN A 317      20.078  -6.121  15.289  1.00 85.69           N  
ATOM   2556  CA  ASN A 317      20.703  -4.824  15.031  1.00 85.69           C  
ATOM   2557  C   ASN A 317      21.172  -4.707  13.586  1.00 85.69           C  
ATOM   2558  CB  ASN A 317      21.859  -4.582  15.992  1.00 85.69           C  
ATOM   2559  O   ASN A 317      21.266  -3.605  13.047  1.00 85.69           O  
ATOM   2560  CG  ASN A 317      21.406  -4.383  17.422  1.00 85.69           C  
ATOM   2561  ND2 ASN A 317      22.312  -4.590  18.375  1.00 85.69           N  
ATOM   2562  OD1 ASN A 317      20.250  -4.047  17.688  1.00 85.69           O  
ATOM   2563  N   ARG A 318      21.594  -5.906  13.094  1.00 89.06           N  
ATOM   2564  CA  ARG A 318      22.062  -5.879  11.703  1.00 89.06           C  
ATOM   2565  C   ARG A 318      21.781  -7.211  11.016  1.00 89.06           C  
ATOM   2566  CB  ARG A 318      23.547  -5.555  11.641  1.00 89.06           C  
ATOM   2567  O   ARG A 318      21.734  -8.258  11.664  1.00 89.06           O  
ATOM   2568  CG  ARG A 318      24.438  -6.582  12.328  1.00 89.06           C  
ATOM   2569  CD  ARG A 318      25.906  -6.191  12.266  1.00 89.06           C  
ATOM   2570  NE  ARG A 318      26.750  -7.184  12.914  1.00 89.06           N  
ATOM   2571  NH1 ARG A 318      28.734  -6.125  12.406  1.00 89.06           N  
ATOM   2572  NH2 ARG A 318      28.750  -8.094  13.578  1.00 89.06           N  
ATOM   2573  CZ  ARG A 318      28.078  -7.129  12.969  1.00 89.06           C  
ATOM   2574  N   PRO A 319      21.641  -7.109   9.734  1.00 92.50           N  
ATOM   2575  CA  PRO A 319      21.516  -8.375   9.016  1.00 92.50           C  
ATOM   2576  C   PRO A 319      22.797  -9.203   9.047  1.00 92.50           C  
ATOM   2577  CB  PRO A 319      21.172  -7.941   7.586  1.00 92.50           C  
ATOM   2578  O   PRO A 319      23.891  -8.648   9.000  1.00 92.50           O  
ATOM   2579  CG  PRO A 319      21.734  -6.559   7.469  1.00 92.50           C  
ATOM   2580  CD  PRO A 319      21.734  -5.930   8.836  1.00 92.50           C  
ATOM   2581  N   VAL A 320      22.719 -10.469   9.141  1.00 93.75           N  
ATOM   2582  CA  VAL A 320      23.875 -11.359   9.195  1.00 93.75           C  
ATOM   2583  C   VAL A 320      24.484 -11.523   7.801  1.00 93.75           C  
ATOM   2584  CB  VAL A 320      23.500 -12.742   9.773  1.00 93.75           C  
ATOM   2585  O   VAL A 320      25.688 -11.680   7.652  1.00 93.75           O  
ATOM   2586  CG1 VAL A 320      24.750 -13.602   9.977  1.00 93.75           C  
ATOM   2587  CG2 VAL A 320      22.750 -12.586  11.086  1.00 93.75           C  
ATOM   2588  N   GLU A 321      23.656 -11.492   6.793  1.00 94.94           N  
ATOM   2589  CA  GLU A 321      24.078 -11.586   5.398  1.00 94.94           C  
ATOM   2590  C   GLU A 321      23.328 -10.586   4.523  1.00 94.94           C  
ATOM   2591  CB  GLU A 321      23.891 -13.008   4.867  1.00 94.94           C  
ATOM   2592  O   GLU A 321      22.125 -10.367   4.715  1.00 94.94           O  
ATOM   2593  CG  GLU A 321      24.594 -14.070   5.691  1.00 94.94           C  
ATOM   2594  CD  GLU A 321      24.125 -15.484   5.391  1.00 94.94           C  
ATOM   2595  OE1 GLU A 321      24.297 -16.375   6.246  1.00 94.94           O  
ATOM   2596  OE2 GLU A 321      23.562 -15.695   4.289  1.00 94.94           O  
ATOM   2597  N   THR A 322      24.000  -9.945   3.566  1.00 94.50           N  
ATOM   2598  CA  THR A 322      23.391  -9.039   2.596  1.00 94.50           C  
ATOM   2599  C   THR A 322      23.844  -9.391   1.180  1.00 94.50           C  
ATOM   2600  CB  THR A 322      23.750  -7.574   2.904  1.00 94.50           C  
ATOM   2601  O   THR A 322      25.047  -9.445   0.899  1.00 94.50           O  
ATOM   2602  CG2 THR A 322      23.047  -6.629   1.928  1.00 94.50           C  
ATOM   2603  OG1 THR A 322      23.328  -7.258   4.238  1.00 94.50           O  
ATOM   2604  N   TYR A 323      22.938  -9.680   0.317  1.00 96.00           N  
ATOM   2605  CA  TYR A 323      23.219 -10.008  -1.078  1.00 96.00           C  
ATOM   2606  C   TYR A 323      22.703  -8.914  -2.004  1.00 96.00           C  
ATOM   2607  CB  TYR A 323      22.594 -11.352  -1.455  1.00 96.00           C  
ATOM   2608  O   TYR A 323      21.516  -8.609  -2.012  1.00 96.00           O  
ATOM   2609  CG  TYR A 323      23.047 -12.500  -0.586  1.00 96.00           C  
ATOM   2610  CD1 TYR A 323      24.312 -13.047  -0.729  1.00 96.00           C  
ATOM   2611  CD2 TYR A 323      22.188 -13.039   0.379  1.00 96.00           C  
ATOM   2612  CE1 TYR A 323      24.734 -14.109   0.068  1.00 96.00           C  
ATOM   2613  CE2 TYR A 323      22.609 -14.094   1.182  1.00 96.00           C  
ATOM   2614  OH  TYR A 323      24.281 -15.672   1.812  1.00 96.00           O  
ATOM   2615  CZ  TYR A 323      23.875 -14.625   1.020  1.00 96.00           C  
ATOM   2616  N   GLN A 324      23.547  -8.375  -2.873  1.00 94.69           N  
ATOM   2617  CA  GLN A 324      23.156  -7.336  -3.816  1.00 94.69           C  
ATOM   2618  C   GLN A 324      22.516  -7.938  -5.070  1.00 94.69           C  
ATOM   2619  CB  GLN A 324      24.359  -6.473  -4.195  1.00 94.69           C  
ATOM   2620  O   GLN A 324      23.141  -8.766  -5.746  1.00 94.69           O  
ATOM   2621  CG  GLN A 324      25.016  -5.773  -3.010  1.00 94.69           C  
ATOM   2622  CD  GLN A 324      24.078  -4.809  -2.307  1.00 94.69           C  
ATOM   2623  NE2 GLN A 324      24.234  -4.676  -0.996  1.00 94.69           N  
ATOM   2624  OE1 GLN A 324      23.203  -4.191  -2.939  1.00 94.69           O  
ATOM   2625  N   VAL A 325      21.344  -7.531  -5.410  1.00 95.44           N  
ATOM   2626  CA  VAL A 325      20.641  -8.094  -6.555  1.00 95.44           C  
ATOM   2627  C   VAL A 325      20.609  -7.074  -7.691  1.00 95.44           C  
ATOM   2628  CB  VAL A 325      19.203  -8.516  -6.180  1.00 95.44           C  
ATOM   2629  O   VAL A 325      20.938  -7.402  -8.836  1.00 95.44           O  
ATOM   2630  CG1 VAL A 325      18.469  -9.094  -7.391  1.00 95.44           C  
ATOM   2631  CG2 VAL A 325      19.219  -9.523  -5.031  1.00 95.44           C  
ATOM   2632  N   HIS A 326      20.219  -5.812  -7.406  1.00 94.38           N  
ATOM   2633  CA  HIS A 326      20.047  -4.773  -8.414  1.00 94.38           C  
ATOM   2634  C   HIS A 326      21.031  -3.627  -8.211  1.00 94.38           C  
ATOM   2635  CB  HIS A 326      18.609  -4.242  -8.391  1.00 94.38           C  
ATOM   2636  O   HIS A 326      20.688  -2.463  -8.430  1.00 94.38           O  
ATOM   2637  CG  HIS A 326      17.594  -5.195  -8.945  1.00 94.38           C  
ATOM   2638  CD2 HIS A 326      17.766  -6.316  -9.688  1.00 94.38           C  
ATOM   2639  ND1 HIS A 326      16.250  -5.039  -8.766  1.00 94.38           N  
ATOM   2640  CE1 HIS A 326      15.609  -6.027  -9.375  1.00 94.38           C  
ATOM   2641  NE2 HIS A 326      16.500  -6.816  -9.945  1.00 94.38           N  
ATOM   2642  N   GLU A 327      22.219  -3.906  -7.746  1.00 89.94           N  
ATOM   2643  CA  GLU A 327      23.188  -2.844  -7.516  1.00 89.94           C  
ATOM   2644  C   GLU A 327      23.516  -2.102  -8.805  1.00 89.94           C  
ATOM   2645  CB  GLU A 327      24.469  -3.412  -6.898  1.00 89.94           C  
ATOM   2646  O   GLU A 327      23.688  -0.883  -8.805  1.00 89.94           O  
ATOM   2647  CG  GLU A 327      25.469  -2.350  -6.492  1.00 89.94           C  
ATOM   2648  CD  GLU A 327      24.953  -1.416  -5.406  1.00 89.94           C  
ATOM   2649  OE1 GLU A 327      25.484  -0.288  -5.277  1.00 89.94           O  
ATOM   2650  OE2 GLU A 327      24.031  -1.818  -4.680  1.00 89.94           O  
ATOM   2651  N   TYR A 328      23.531  -2.828  -9.922  1.00 89.56           N  
ATOM   2652  CA  TYR A 328      23.859  -2.236 -11.211  1.00 89.56           C  
ATOM   2653  C   TYR A 328      22.766  -1.297 -11.688  1.00 89.56           C  
ATOM   2654  CB  TYR A 328      24.109  -3.328 -12.258  1.00 89.56           C  
ATOM   2655  O   TYR A 328      22.969  -0.510 -12.609  1.00 89.56           O  
ATOM   2656  CG  TYR A 328      23.031  -4.391 -12.281  1.00 89.56           C  
ATOM   2657  CD1 TYR A 328      23.219  -5.605 -11.617  1.00 89.56           C  
ATOM   2658  CD2 TYR A 328      21.844  -4.188 -12.969  1.00 89.56           C  
ATOM   2659  CE1 TYR A 328      22.234  -6.590 -11.641  1.00 89.56           C  
ATOM   2660  CE2 TYR A 328      20.859  -5.164 -12.992  1.00 89.56           C  
ATOM   2661  OH  TYR A 328      20.078  -7.332 -12.359  1.00 89.56           O  
ATOM   2662  CZ  TYR A 328      21.062  -6.359 -12.328  1.00 89.56           C  
ATOM   2663  N   LEU A 329      21.625  -1.361 -11.055  1.00 90.38           N  
ATOM   2664  CA  LEU A 329      20.500  -0.505 -11.453  1.00 90.38           C  
ATOM   2665  C   LEU A 329      20.516   0.804 -10.672  1.00 90.38           C  
ATOM   2666  CB  LEU A 329      19.172  -1.226 -11.242  1.00 90.38           C  
ATOM   2667  O   LEU A 329      19.688   1.682 -10.906  1.00 90.38           O  
ATOM   2668  CG  LEU A 329      18.906  -2.434 -12.133  1.00 90.38           C  
ATOM   2669  CD1 LEU A 329      17.562  -3.068 -11.781  1.00 90.38           C  
ATOM   2670  CD2 LEU A 329      18.938  -2.025 -13.602  1.00 90.38           C  
ATOM   2671  N   ARG A 330      21.406   0.988  -9.734  1.00 83.88           N  
ATOM   2672  CA  ARG A 330      21.469   2.184  -8.906  1.00 83.88           C  
ATOM   2673  C   ARG A 330      21.609   3.441  -9.758  1.00 83.88           C  
ATOM   2674  CB  ARG A 330      22.641   2.092  -7.914  1.00 83.88           C  
ATOM   2675  O   ARG A 330      21.062   4.492  -9.414  1.00 83.88           O  
ATOM   2676  CG  ARG A 330      22.406   2.844  -6.613  1.00 83.88           C  
ATOM   2677  CD  ARG A 330      23.469   2.523  -5.578  1.00 83.88           C  
ATOM   2678  NE  ARG A 330      22.875   2.215  -4.277  1.00 83.88           N  
ATOM   2679  NH1 ARG A 330      24.891   1.659  -3.270  1.00 83.88           N  
ATOM   2680  NH2 ARG A 330      22.938   1.561  -2.074  1.00 83.88           N  
ATOM   2681  CZ  ARG A 330      23.562   1.812  -3.209  1.00 83.88           C  
ATOM   2682  N   SER A 331      22.266   3.314 -10.852  1.00 77.75           N  
ATOM   2683  CA  SER A 331      22.484   4.465 -11.719  1.00 77.75           C  
ATOM   2684  C   SER A 331      21.281   4.727 -12.609  1.00 77.75           C  
ATOM   2685  CB  SER A 331      23.734   4.250 -12.586  1.00 77.75           C  
ATOM   2686  O   SER A 331      21.203   5.762 -13.273  1.00 77.75           O  
ATOM   2687  OG  SER A 331      23.594   3.088 -13.391  1.00 77.75           O  
ATOM   2688  N   LYS A 332      20.359   3.807 -12.609  1.00 80.75           N  
ATOM   2689  CA  LYS A 332      19.219   3.922 -13.500  1.00 80.75           C  
ATOM   2690  C   LYS A 332      17.922   4.113 -12.711  1.00 80.75           C  
ATOM   2691  CB  LYS A 332      19.094   2.686 -14.398  1.00 80.75           C  
ATOM   2692  O   LYS A 332      16.828   3.830 -13.219  1.00 80.75           O  
ATOM   2693  CG  LYS A 332      20.281   2.498 -15.344  1.00 80.75           C  
ATOM   2694  CD  LYS A 332      20.141   3.387 -16.578  1.00 80.75           C  
ATOM   2695  CE  LYS A 332      21.281   3.156 -17.562  1.00 80.75           C  
ATOM   2696  NZ  LYS A 332      21.203   4.070 -18.734  1.00 80.75           N  
ATOM   2697  N   LEU A 333      18.031   4.500 -11.492  1.00 79.31           N  
ATOM   2698  CA  LEU A 333      16.859   4.605 -10.625  1.00 79.31           C  
ATOM   2699  C   LEU A 333      15.883   5.652 -11.148  1.00 79.31           C  
ATOM   2700  CB  LEU A 333      17.281   4.957  -9.195  1.00 79.31           C  
ATOM   2701  O   LEU A 333      14.672   5.469 -11.062  1.00 79.31           O  
ATOM   2702  CG  LEU A 333      18.000   3.850  -8.406  1.00 79.31           C  
ATOM   2703  CD1 LEU A 333      18.438   4.371  -7.043  1.00 79.31           C  
ATOM   2704  CD2 LEU A 333      17.078   2.641  -8.250  1.00 79.31           C  
ATOM   2705  N   CYS A 334      16.391   6.805 -11.750  1.00 70.62           N  
ATOM   2706  CA  CYS A 334      15.539   7.852 -12.289  1.00 70.62           C  
ATOM   2707  C   CYS A 334      14.688   7.324 -13.438  1.00 70.62           C  
ATOM   2708  CB  CYS A 334      16.375   9.039 -12.766  1.00 70.62           C  
ATOM   2709  O   CYS A 334      13.477   7.555 -13.477  1.00 70.62           O  
ATOM   2710  SG  CYS A 334      17.078  10.023 -11.430  1.00 70.62           S  
ATOM   2711  N   SER A 335      15.359   6.551 -14.320  1.00 74.50           N  
ATOM   2712  CA  SER A 335      14.648   5.965 -15.453  1.00 74.50           C  
ATOM   2713  C   SER A 335      13.633   4.926 -14.992  1.00 74.50           C  
ATOM   2714  CB  SER A 335      15.633   5.328 -16.438  1.00 74.50           C  
ATOM   2715  O   SER A 335      12.516   4.863 -15.516  1.00 74.50           O  
ATOM   2716  OG  SER A 335      14.953   4.773 -17.547  1.00 74.50           O  
ATOM   2717  N   LEU A 336      13.961   4.156 -14.000  1.00 81.25           N  
ATOM   2718  CA  LEU A 336      13.086   3.119 -13.469  1.00 81.25           C  
ATOM   2719  C   LEU A 336      11.859   3.736 -12.789  1.00 81.25           C  
ATOM   2720  CB  LEU A 336      13.836   2.229 -12.477  1.00 81.25           C  
ATOM   2721  O   LEU A 336      10.773   3.154 -12.812  1.00 81.25           O  
ATOM   2722  CG  LEU A 336      14.891   1.293 -13.070  1.00 81.25           C  
ATOM   2723  CD1 LEU A 336      15.789   0.738 -11.969  1.00 81.25           C  
ATOM   2724  CD2 LEU A 336      14.219   0.161 -13.844  1.00 81.25           C  
ATOM   2725  N   TYR A 337      12.109   4.902 -12.219  1.00 73.69           N  
ATOM   2726  CA  TYR A 337      11.000   5.613 -11.594  1.00 73.69           C  
ATOM   2727  C   TYR A 337      10.016   6.125 -12.641  1.00 73.69           C  
ATOM   2728  CB  TYR A 337      11.516   6.781 -10.750  1.00 73.69           C  
ATOM   2729  O   TYR A 337       8.805   6.004 -12.477  1.00 73.69           O  
ATOM   2730  CG  TYR A 337      10.422   7.578 -10.078  1.00 73.69           C  
ATOM   2731  CD1 TYR A 337       9.984   8.781 -10.625  1.00 73.69           C  
ATOM   2732  CD2 TYR A 337       9.836   7.133  -8.906  1.00 73.69           C  
ATOM   2733  CE1 TYR A 337       8.977   9.523 -10.016  1.00 73.69           C  
ATOM   2734  CE2 TYR A 337       8.828   7.863  -8.281  1.00 73.69           C  
ATOM   2735  OH  TYR A 337       7.410   9.781  -8.234  1.00 73.69           O  
ATOM   2736  CZ  TYR A 337       8.406   9.055  -8.844  1.00 73.69           C  
ATOM   2737  N   GLU A 338      10.484   6.535 -13.758  1.00 67.25           N  
ATOM   2738  CA  GLU A 338       9.648   7.066 -14.828  1.00 67.25           C  
ATOM   2739  C   GLU A 338       8.812   5.969 -15.477  1.00 67.25           C  
ATOM   2740  CB  GLU A 338      10.508   7.766 -15.883  1.00 67.25           C  
ATOM   2741  O   GLU A 338       7.676   6.207 -15.891  1.00 67.25           O  
ATOM   2742  CG  GLU A 338      11.109   9.086 -15.414  1.00 67.25           C  
ATOM   2743  CD  GLU A 338      12.008   9.734 -16.453  1.00 67.25           C  
ATOM   2744  OE1 GLU A 338      12.492  10.859 -16.203  1.00 67.25           O  
ATOM   2745  OE2 GLU A 338      12.219   9.117 -17.516  1.00 67.25           O  
ATOM   2746  N   ASN A 339       9.375   4.801 -15.445  1.00 72.06           N  
ATOM   2747  CA  ASN A 339       8.656   3.697 -16.078  1.00 72.06           C  
ATOM   2748  C   ASN A 339       7.910   2.855 -15.047  1.00 72.06           C  
ATOM   2749  CB  ASN A 339       9.617   2.822 -16.875  1.00 72.06           C  
ATOM   2750  O   ASN A 339       7.418   1.771 -15.367  1.00 72.06           O  
ATOM   2751  CG  ASN A 339      10.281   3.576 -18.016  1.00 72.06           C  
ATOM   2752  ND2 ASN A 339      11.398   3.049 -18.500  1.00 72.06           N  
ATOM   2753  OD1 ASN A 339       9.797   4.625 -18.453  1.00 72.06           O  
ATOM   2754  N   ASP A 340       7.852   3.229 -13.805  1.00 79.62           N  
ATOM   2755  CA  ASP A 340       7.125   2.596 -12.711  1.00 79.62           C  
ATOM   2756  C   ASP A 340       7.742   1.249 -12.344  1.00 79.62           C  
ATOM   2757  CB  ASP A 340       5.652   2.416 -13.078  1.00 79.62           C  
ATOM   2758  O   ASP A 340       7.160   0.479 -11.578  1.00 79.62           O  
ATOM   2759  CG  ASP A 340       4.895   3.730 -13.156  1.00 79.62           C  
ATOM   2760  OD1 ASP A 340       5.344   4.730 -12.562  1.00 79.62           O  
ATOM   2761  OD2 ASP A 340       3.836   3.766 -13.820  1.00 79.62           O  
ATOM   2762  N   CYS A 341       8.922   0.951 -12.852  1.00 86.00           N  
ATOM   2763  CA  CYS A 341       9.531  -0.353 -12.617  1.00 86.00           C  
ATOM   2764  C   CYS A 341      10.125  -0.432 -11.211  1.00 86.00           C  
ATOM   2765  CB  CYS A 341      10.609  -0.636 -13.656  1.00 86.00           C  
ATOM   2766  O   CYS A 341      10.234  -1.518 -10.641  1.00 86.00           O  
ATOM   2767  SG  CYS A 341       9.961  -0.968 -15.305  1.00 86.00           S  
ATOM   2768  N   ILE A 342      10.453   0.745 -10.727  1.00 87.12           N  
ATOM   2769  CA  ILE A 342      11.086   0.774  -9.414  1.00 87.12           C  
ATOM   2770  C   ILE A 342      10.102   0.295  -8.352  1.00 87.12           C  
ATOM   2771  CB  ILE A 342      11.609   2.188  -9.070  1.00 87.12           C  
ATOM   2772  O   ILE A 342      10.500  -0.033  -7.230  1.00 87.12           O  
ATOM   2773  CG1 ILE A 342      12.680   2.111  -7.980  1.00 87.12           C  
ATOM   2774  CG2 ILE A 342      10.453   3.094  -8.633  1.00 87.12           C  
ATOM   2775  CD1 ILE A 342      13.445   3.412  -7.770  1.00 87.12           C  
ATOM   2776  N   PHE A 343       8.805   0.167  -8.672  1.00 87.25           N  
ATOM   2777  CA  PHE A 343       7.777  -0.228  -7.719  1.00 87.25           C  
ATOM   2778  C   PHE A 343       7.457  -1.713  -7.848  1.00 87.25           C  
ATOM   2779  CB  PHE A 343       6.504   0.601  -7.922  1.00 87.25           C  
ATOM   2780  O   PHE A 343       6.562  -2.223  -7.172  1.00 87.25           O  
ATOM   2781  CG  PHE A 343       6.715   2.084  -7.773  1.00 87.25           C  
ATOM   2782  CD1 PHE A 343       6.898   2.648  -6.516  1.00 87.25           C  
ATOM   2783  CD2 PHE A 343       6.727   2.912  -8.883  1.00 87.25           C  
ATOM   2784  CE1 PHE A 343       7.094   4.020  -6.371  1.00 87.25           C  
ATOM   2785  CE2 PHE A 343       6.922   4.285  -8.750  1.00 87.25           C  
ATOM   2786  CZ  PHE A 343       7.105   4.836  -7.492  1.00 87.25           C  
ATOM   2787  N   ASP A 344       8.156  -2.379  -8.711  1.00 90.94           N  
ATOM   2788  CA  ASP A 344       7.949  -3.816  -8.859  1.00 90.94           C  
ATOM   2789  C   ASP A 344       8.250  -4.551  -7.555  1.00 90.94           C  
ATOM   2790  CB  ASP A 344       8.828  -4.371  -9.984  1.00 90.94           C  
ATOM   2791  O   ASP A 344       9.219  -4.238  -6.867  1.00 90.94           O  
ATOM   2792  CG  ASP A 344       8.312  -4.004 -11.367  1.00 90.94           C  
ATOM   2793  OD1 ASP A 344       7.098  -3.754 -11.523  1.00 90.94           O  
ATOM   2794  OD2 ASP A 344       9.133  -3.971 -12.312  1.00 90.94           O  
ATOM   2795  N   LYS A 345       7.398  -5.500  -7.195  1.00 92.81           N  
ATOM   2796  CA  LYS A 345       7.555  -6.266  -5.961  1.00 92.81           C  
ATOM   2797  C   LYS A 345       8.156  -7.641  -6.238  1.00 92.81           C  
ATOM   2798  CB  LYS A 345       6.207  -6.418  -5.250  1.00 92.81           C  
ATOM   2799  O   LYS A 345       7.434  -8.586  -6.574  1.00 92.81           O  
ATOM   2800  CG  LYS A 345       5.617  -5.105  -4.762  1.00 92.81           C  
ATOM   2801  CD  LYS A 345       4.316  -5.324  -3.994  1.00 92.81           C  
ATOM   2802  CE  LYS A 345       3.715  -4.012  -3.523  1.00 92.81           C  
ATOM   2803  NZ  LYS A 345       2.455  -4.227  -2.748  1.00 92.81           N  
ATOM   2804  N   PHE A 346       9.430  -7.758  -6.023  1.00 95.75           N  
ATOM   2805  CA  PHE A 346      10.109  -9.031  -6.246  1.00 95.75           C  
ATOM   2806  C   PHE A 346      10.008  -9.922  -5.012  1.00 95.75           C  
ATOM   2807  CB  PHE A 346      11.578  -8.789  -6.605  1.00 95.75           C  
ATOM   2808  O   PHE A 346      10.273  -9.477  -3.895  1.00 95.75           O  
ATOM   2809  CG  PHE A 346      11.773  -8.055  -7.902  1.00 95.75           C  
ATOM   2810  CD1 PHE A 346      11.867  -8.750  -9.102  1.00 95.75           C  
ATOM   2811  CD2 PHE A 346      11.867  -6.672  -7.922  1.00 95.75           C  
ATOM   2812  CE1 PHE A 346      12.047  -8.070 -10.305  1.00 95.75           C  
ATOM   2813  CE2 PHE A 346      12.047  -5.984  -9.117  1.00 95.75           C  
ATOM   2814  CZ  PHE A 346      12.141  -6.688 -10.312  1.00 95.75           C  
ATOM   2815  N   GLU A 347       9.680 -11.109  -5.230  1.00 96.44           N  
ATOM   2816  CA  GLU A 347       9.641 -12.078  -4.137  1.00 96.44           C  
ATOM   2817  C   GLU A 347      10.961 -12.836  -4.020  1.00 96.44           C  
ATOM   2818  CB  GLU A 347       8.492 -13.070  -4.340  1.00 96.44           C  
ATOM   2819  O   GLU A 347      11.828 -12.719  -4.891  1.00 96.44           O  
ATOM   2820  CG  GLU A 347       7.109 -12.438  -4.203  1.00 96.44           C  
ATOM   2821  CD  GLU A 347       5.977 -13.438  -4.355  1.00 96.44           C  
ATOM   2822  OE1 GLU A 347       4.797 -13.047  -4.203  1.00 96.44           O  
ATOM   2823  OE2 GLU A 347       6.270 -14.625  -4.629  1.00 96.44           O  
ATOM   2824  N   CYS A 348      11.180 -13.500  -2.873  1.00 96.00           N  
ATOM   2825  CA  CYS A 348      12.336 -14.344  -2.615  1.00 96.00           C  
ATOM   2826  C   CYS A 348      11.922 -15.648  -1.949  1.00 96.00           C  
ATOM   2827  CB  CYS A 348      13.352 -13.609  -1.736  1.00 96.00           C  
ATOM   2828  O   CYS A 348      10.836 -15.742  -1.373  1.00 96.00           O  
ATOM   2829  SG  CYS A 348      12.680 -13.078  -0.147  1.00 96.00           S  
ATOM   2830  N   CYS A 349      12.766 -16.688  -2.131  1.00 96.19           N  
ATOM   2831  CA  CYS A 349      12.422 -17.969  -1.533  1.00 96.19           C  
ATOM   2832  C   CYS A 349      13.664 -18.719  -1.076  1.00 96.19           C  
ATOM   2833  CB  CYS A 349      11.641 -18.828  -2.527  1.00 96.19           C  
ATOM   2834  O   CYS A 349      14.773 -18.406  -1.528  1.00 96.19           O  
ATOM   2835  SG  CYS A 349      12.523 -19.156  -4.066  1.00 96.19           S  
ATOM   2836  N   TRP A 350      13.500 -19.625  -0.131  1.00 96.56           N  
ATOM   2837  CA  TRP A 350      14.531 -20.500   0.402  1.00 96.56           C  
ATOM   2838  C   TRP A 350      14.531 -21.844  -0.325  1.00 96.56           C  
ATOM   2839  CB  TRP A 350      14.328 -20.719   1.903  1.00 96.56           C  
ATOM   2840  O   TRP A 350      13.477 -22.312  -0.760  1.00 96.56           O  
ATOM   2841  CG  TRP A 350      14.391 -19.469   2.715  1.00 96.56           C  
ATOM   2842  CD1 TRP A 350      13.344 -18.656   3.068  1.00 96.56           C  
ATOM   2843  CD2 TRP A 350      15.562 -18.859   3.271  1.00 96.56           C  
ATOM   2844  CE2 TRP A 350      15.148 -17.688   3.951  1.00 96.56           C  
ATOM   2845  CE3 TRP A 350      16.922 -19.188   3.262  1.00 96.56           C  
ATOM   2846  NE1 TRP A 350      13.789 -17.594   3.812  1.00 96.56           N  
ATOM   2847  CH2 TRP A 350      17.375 -17.203   4.590  1.00 96.56           C  
ATOM   2848  CZ2 TRP A 350      16.047 -16.859   4.617  1.00 96.56           C  
ATOM   2849  CZ3 TRP A 350      17.812 -18.359   3.924  1.00 96.56           C  
ATOM   2850  N   ASN A 351      15.703 -22.328  -0.385  1.00 95.38           N  
ATOM   2851  CA  ASN A 351      15.695 -23.750  -0.759  1.00 95.38           C  
ATOM   2852  C   ASN A 351      15.320 -24.641   0.421  1.00 95.38           C  
ATOM   2853  CB  ASN A 351      17.062 -24.156  -1.325  1.00 95.38           C  
ATOM   2854  O   ASN A 351      15.172 -24.156   1.546  1.00 95.38           O  
ATOM   2855  CG  ASN A 351      18.094 -24.375  -0.245  1.00 95.38           C  
ATOM   2856  ND2 ASN A 351      19.078 -25.219  -0.530  1.00 95.38           N  
ATOM   2857  OD1 ASN A 351      18.016 -23.781   0.837  1.00 95.38           O  
ATOM   2858  N   GLY A 352      15.141 -25.859   0.153  1.00 92.38           N  
ATOM   2859  CA  GLY A 352      14.664 -26.781   1.169  1.00 92.38           C  
ATOM   2860  C   GLY A 352      15.555 -26.844   2.396  1.00 92.38           C  
ATOM   2861  O   GLY A 352      15.070 -26.969   3.520  1.00 92.38           O  
ATOM   2862  N   SER A 353      16.859 -26.656   2.227  1.00 92.88           N  
ATOM   2863  CA  SER A 353      17.812 -26.781   3.318  1.00 92.88           C  
ATOM   2864  C   SER A 353      18.203 -25.406   3.865  1.00 92.88           C  
ATOM   2865  CB  SER A 353      19.062 -27.531   2.854  1.00 92.88           C  
ATOM   2866  O   SER A 353      19.109 -25.312   4.691  1.00 92.88           O  
ATOM   2867  OG  SER A 353      19.703 -26.844   1.791  1.00 92.88           O  
ATOM   2868  N   ASP A 354      17.656 -24.359   3.424  1.00 95.19           N  
ATOM   2869  CA  ASP A 354      17.938 -23.000   3.846  1.00 95.19           C  
ATOM   2870  C   ASP A 354      19.359 -22.594   3.488  1.00 95.19           C  
ATOM   2871  CB  ASP A 354      17.703 -22.844   5.348  1.00 95.19           C  
ATOM   2872  O   ASP A 354      19.938 -21.688   4.105  1.00 95.19           O  
ATOM   2873  CG  ASP A 354      16.250 -23.047   5.750  1.00 95.19           C  
ATOM   2874  OD1 ASP A 354      15.359 -22.875   4.898  1.00 95.19           O  
ATOM   2875  OD2 ASP A 354      16.016 -23.359   6.934  1.00 95.19           O  
ATOM   2876  N   SER A 355      19.969 -23.250   2.582  1.00 94.75           N  
ATOM   2877  CA  SER A 355      21.359 -22.969   2.244  1.00 94.75           C  
ATOM   2878  C   SER A 355      21.469 -22.047   1.036  1.00 94.75           C  
ATOM   2879  CB  SER A 355      22.109 -24.281   1.968  1.00 94.75           C  
ATOM   2880  O   SER A 355      22.531 -21.469   0.784  1.00 94.75           O  
ATOM   2881  OG  SER A 355      21.547 -24.953   0.854  1.00 94.75           O  
ATOM   2882  N   VAL A 356      20.438 -21.984   0.244  1.00 95.44           N  
ATOM   2883  CA  VAL A 356      20.453 -21.156  -0.957  1.00 95.44           C  
ATOM   2884  C   VAL A 356      19.219 -20.250  -0.967  1.00 95.44           C  
ATOM   2885  CB  VAL A 356      20.484 -22.016  -2.240  1.00 95.44           C  
ATOM   2886  O   VAL A 356      18.125 -20.672  -0.597  1.00 95.44           O  
ATOM   2887  CG1 VAL A 356      20.531 -21.125  -3.482  1.00 95.44           C  
ATOM   2888  CG2 VAL A 356      21.688 -22.953  -2.215  1.00 95.44           C  
ATOM   2889  N   VAL A 357      19.422 -19.047  -1.390  1.00 96.81           N  
ATOM   2890  CA  VAL A 357      18.344 -18.078  -1.545  1.00 96.81           C  
ATOM   2891  C   VAL A 357      18.188 -17.703  -3.020  1.00 96.81           C  
ATOM   2892  CB  VAL A 357      18.594 -16.797  -0.708  1.00 96.81           C  
ATOM   2893  O   VAL A 357      19.172 -17.547  -3.738  1.00 96.81           O  
ATOM   2894  CG1 VAL A 357      17.500 -15.766  -0.948  1.00 96.81           C  
ATOM   2895  CG2 VAL A 357      18.688 -17.141   0.776  1.00 96.81           C  
ATOM   2896  N   MET A 358      16.969 -17.578  -3.414  1.00 97.38           N  
ATOM   2897  CA  MET A 358      16.703 -17.266  -4.816  1.00 97.38           C  
ATOM   2898  C   MET A 358      15.734 -16.094  -4.934  1.00 97.38           C  
ATOM   2899  CB  MET A 358      16.141 -18.484  -5.539  1.00 97.38           C  
ATOM   2900  O   MET A 358      14.836 -15.930  -4.102  1.00 97.38           O  
ATOM   2901  CG  MET A 358      15.812 -18.234  -7.004  1.00 97.38           C  
ATOM   2902  SD  MET A 358      15.141 -19.719  -7.840  1.00 97.38           S  
ATOM   2903  CE  MET A 358      13.500 -19.812  -7.066  1.00 97.38           C  
ATOM   2904  N   THR A 359      15.883 -15.227  -5.965  1.00 97.62           N  
ATOM   2905  CA  THR A 359      14.992 -14.109  -6.250  1.00 97.62           C  
ATOM   2906  C   THR A 359      14.977 -13.797  -7.746  1.00 97.62           C  
ATOM   2907  CB  THR A 359      15.406 -12.844  -5.469  1.00 97.62           C  
ATOM   2908  O   THR A 359      15.891 -14.172  -8.477  1.00 97.62           O  
ATOM   2909  CG2 THR A 359      16.781 -12.352  -5.910  1.00 97.62           C  
ATOM   2910  OG1 THR A 359      14.445 -11.812  -5.699  1.00 97.62           O  
ATOM   2911  N   GLY A 360      13.930 -13.180  -8.148  1.00 96.88           N  
ATOM   2912  CA  GLY A 360      13.805 -12.797  -9.547  1.00 96.88           C  
ATOM   2913  C   GLY A 360      14.367 -11.422  -9.844  1.00 96.88           C  
ATOM   2914  O   GLY A 360      14.742 -10.688  -8.922  1.00 96.88           O  
ATOM   2915  N   SER A 361      14.477 -11.133 -11.148  1.00 96.06           N  
ATOM   2916  CA  SER A 361      14.961  -9.844 -11.625  1.00 96.06           C  
ATOM   2917  C   SER A 361      14.422  -9.523 -13.016  1.00 96.06           C  
ATOM   2918  CB  SER A 361      16.484  -9.820 -11.648  1.00 96.06           C  
ATOM   2919  O   SER A 361      13.461 -10.141 -13.469  1.00 96.06           O  
ATOM   2920  OG  SER A 361      16.969  -8.508 -11.875  1.00 96.06           O  
ATOM   2921  N   TYR A 362      14.992  -8.469 -13.609  1.00 95.44           N  
ATOM   2922  CA  TYR A 362      14.570  -8.047 -14.938  1.00 95.44           C  
ATOM   2923  C   TYR A 362      15.258  -8.883 -16.016  1.00 95.44           C  
ATOM   2924  CB  TYR A 362      14.867  -6.566 -15.156  1.00 95.44           C  
ATOM   2925  O   TYR A 362      16.234  -9.586 -15.742  1.00 95.44           O  
ATOM   2926  CG  TYR A 362      14.117  -5.648 -14.219  1.00 95.44           C  
ATOM   2927  CD1 TYR A 362      12.742  -5.461 -14.352  1.00 95.44           C  
ATOM   2928  CD2 TYR A 362      14.781  -4.973 -13.203  1.00 95.44           C  
ATOM   2929  CE1 TYR A 362      12.047  -4.617 -13.492  1.00 95.44           C  
ATOM   2930  CE2 TYR A 362      14.094  -4.129 -12.336  1.00 95.44           C  
ATOM   2931  OH  TYR A 362      12.047  -3.121 -11.633  1.00 95.44           O  
ATOM   2932  CZ  TYR A 362      12.734  -3.957 -12.492  1.00 95.44           C  
ATOM   2933  N   ASN A 363      14.750  -8.852 -17.234  1.00 93.06           N  
ATOM   2934  CA  ASN A 363      15.258  -9.609 -18.359  1.00 93.06           C  
ATOM   2935  C   ASN A 363      15.055 -11.109 -18.172  1.00 93.06           C  
ATOM   2936  CB  ASN A 363      16.734  -9.297 -18.594  1.00 93.06           C  
ATOM   2937  O   ASN A 363      15.891 -11.914 -18.594  1.00 93.06           O  
ATOM   2938  CG  ASN A 363      17.109  -9.273 -20.062  1.00 93.06           C  
ATOM   2939  ND2 ASN A 363      18.266  -9.820 -20.406  1.00 93.06           N  
ATOM   2940  OD1 ASN A 363      16.344  -8.766 -20.906  1.00 93.06           O  
ATOM   2941  N   ASN A 364      14.047 -11.469 -17.375  1.00 94.31           N  
ATOM   2942  CA  ASN A 364      13.742 -12.859 -17.031  1.00 94.31           C  
ATOM   2943  C   ASN A 364      14.914 -13.547 -16.344  1.00 94.31           C  
ATOM   2944  CB  ASN A 364      13.336 -13.633 -18.297  1.00 94.31           C  
ATOM   2945  O   ASN A 364      15.164 -14.734 -16.562  1.00 94.31           O  
ATOM   2946  CG  ASN A 364      11.930 -13.312 -18.750  1.00 94.31           C  
ATOM   2947  ND2 ASN A 364      11.586 -13.734 -19.969  1.00 94.31           N  
ATOM   2948  OD1 ASN A 364      11.148 -12.695 -18.016  1.00 94.31           O  
ATOM   2949  N   PHE A 365      15.586 -12.742 -15.641  1.00 95.56           N  
ATOM   2950  CA  PHE A 365      16.688 -13.281 -14.859  1.00 95.56           C  
ATOM   2951  C   PHE A 365      16.219 -13.719 -13.477  1.00 95.56           C  
ATOM   2952  CB  PHE A 365      17.812 -12.250 -14.727  1.00 95.56           C  
ATOM   2953  O   PHE A 365      15.266 -13.141 -12.930  1.00 95.56           O  
ATOM   2954  CG  PHE A 365      18.609 -12.047 -15.992  1.00 95.56           C  
ATOM   2955  CD1 PHE A 365      18.578 -13.000 -17.000  1.00 95.56           C  
ATOM   2956  CD2 PHE A 365      19.375 -10.906 -16.172  1.00 95.56           C  
ATOM   2957  CE1 PHE A 365      19.312 -12.812 -18.172  1.00 95.56           C  
ATOM   2958  CE2 PHE A 365      20.109 -10.719 -17.328  1.00 95.56           C  
ATOM   2959  CZ  PHE A 365      20.078 -11.672 -18.344  1.00 95.56           C  
ATOM   2960  N   PHE A 366      16.781 -14.727 -12.977  1.00 96.19           N  
ATOM   2961  CA  PHE A 366      16.656 -15.078 -11.570  1.00 96.19           C  
ATOM   2962  C   PHE A 366      18.000 -15.430 -10.969  1.00 96.19           C  
ATOM   2963  CB  PHE A 366      15.680 -16.250 -11.406  1.00 96.19           C  
ATOM   2964  O   PHE A 366      18.859 -16.000 -11.648  1.00 96.19           O  
ATOM   2965  CG  PHE A 366      16.125 -17.500 -12.117  1.00 96.19           C  
ATOM   2966  CD1 PHE A 366      15.852 -17.688 -13.461  1.00 96.19           C  
ATOM   2967  CD2 PHE A 366      16.797 -18.500 -11.430  1.00 96.19           C  
ATOM   2968  CE1 PHE A 366      16.250 -18.844 -14.125  1.00 96.19           C  
ATOM   2969  CE2 PHE A 366      17.203 -19.672 -12.086  1.00 96.19           C  
ATOM   2970  CZ  PHE A 366      16.938 -19.828 -13.430  1.00 96.19           C  
ATOM   2971  N   ARG A 367      18.188 -15.008  -9.828  1.00 96.56           N  
ATOM   2972  CA  ARG A 367      19.500 -15.102  -9.180  1.00 96.56           C  
ATOM   2973  C   ARG A 367      19.422 -16.016  -7.957  1.00 96.56           C  
ATOM   2974  CB  ARG A 367      20.000 -13.719  -8.773  1.00 96.56           C  
ATOM   2975  O   ARG A 367      18.422 -16.031  -7.246  1.00 96.56           O  
ATOM   2976  CG  ARG A 367      20.188 -12.766  -9.945  1.00 96.56           C  
ATOM   2977  CD  ARG A 367      20.844 -11.461  -9.516  1.00 96.56           C  
ATOM   2978  NE  ARG A 367      22.234 -11.648  -9.141  1.00 96.56           N  
ATOM   2979  NH1 ARG A 367      22.672  -9.406  -8.797  1.00 96.56           N  
ATOM   2980  NH2 ARG A 367      24.328 -10.961  -8.492  1.00 96.56           N  
ATOM   2981  CZ  ARG A 367      23.078 -10.672  -8.812  1.00 96.56           C  
ATOM   2982  N   MET A 368      20.484 -16.703  -7.762  1.00 95.75           N  
ATOM   2983  CA  MET A 368      20.609 -17.594  -6.613  1.00 95.75           C  
ATOM   2984  C   MET A 368      21.891 -17.297  -5.840  1.00 95.75           C  
ATOM   2985  CB  MET A 368      20.609 -19.062  -7.062  1.00 95.75           C  
ATOM   2986  O   MET A 368      22.938 -17.031  -6.438  1.00 95.75           O  
ATOM   2987  CG  MET A 368      19.328 -19.469  -7.785  1.00 95.75           C  
ATOM   2988  SD  MET A 368      19.391 -21.188  -8.406  1.00 95.75           S  
ATOM   2989  CE  MET A 368      18.047 -21.156  -9.617  1.00 95.75           C  
ATOM   2990  N   PHE A 369      21.750 -17.312  -4.586  1.00 95.88           N  
ATOM   2991  CA  PHE A 369      22.875 -17.031  -3.701  1.00 95.88           C  
ATOM   2992  C   PHE A 369      23.109 -18.172  -2.729  1.00 95.88           C  
ATOM   2993  CB  PHE A 369      22.641 -15.727  -2.928  1.00 95.88           C  
ATOM   2994  O   PHE A 369      22.203 -18.547  -1.970  1.00 95.88           O  
ATOM   2995  CG  PHE A 369      22.297 -14.555  -3.807  1.00 95.88           C  
ATOM   2996  CD1 PHE A 369      23.297 -13.766  -4.371  1.00 95.88           C  
ATOM   2997  CD2 PHE A 369      20.969 -14.234  -4.066  1.00 95.88           C  
ATOM   2998  CE1 PHE A 369      22.969 -12.680  -5.184  1.00 95.88           C  
ATOM   2999  CE2 PHE A 369      20.641 -13.148  -4.879  1.00 95.88           C  
ATOM   3000  CZ  PHE A 369      21.641 -12.375  -5.434  1.00 95.88           C  
ATOM   3001  N   ASP A 370      24.266 -18.703  -2.771  1.00 94.56           N  
ATOM   3002  CA  ASP A 370      24.656 -19.734  -1.817  1.00 94.56           C  
ATOM   3003  C   ASP A 370      25.156 -19.125  -0.515  1.00 94.56           C  
ATOM   3004  CB  ASP A 370      25.719 -20.656  -2.420  1.00 94.56           C  
ATOM   3005  O   ASP A 370      26.125 -18.359  -0.519  1.00 94.56           O  
ATOM   3006  CG  ASP A 370      25.969 -21.906  -1.584  1.00 94.56           C  
ATOM   3007  OD1 ASP A 370      26.172 -21.781  -0.358  1.00 94.56           O  
ATOM   3008  OD2 ASP A 370      25.953 -23.016  -2.158  1.00 94.56           O  
ATOM   3009  N   ARG A 371      24.625 -19.453   0.553  1.00 93.81           N  
ATOM   3010  CA  ARG A 371      24.938 -18.844   1.842  1.00 93.81           C  
ATOM   3011  C   ARG A 371      26.281 -19.312   2.373  1.00 93.81           C  
ATOM   3012  CB  ARG A 371      23.828 -19.156   2.857  1.00 93.81           C  
ATOM   3013  O   ARG A 371      26.953 -18.578   3.102  1.00 93.81           O  
ATOM   3014  CG  ARG A 371      22.484 -18.562   2.498  1.00 93.81           C  
ATOM   3015  CD  ARG A 371      21.422 -18.859   3.557  1.00 93.81           C  
ATOM   3016  NE  ARG A 371      21.719 -18.203   4.820  1.00 93.81           N  
ATOM   3017  NH1 ARG A 371      20.516 -19.672   6.121  1.00 93.81           N  
ATOM   3018  NH2 ARG A 371      21.609 -17.906   7.098  1.00 93.81           N  
ATOM   3019  CZ  ARG A 371      21.281 -18.594   6.012  1.00 93.81           C  
ATOM   3020  N   ASN A 372      26.656 -20.500   2.082  1.00 90.31           N  
ATOM   3021  CA  ASN A 372      27.906 -21.062   2.580  1.00 90.31           C  
ATOM   3022  C   ASN A 372      29.109 -20.562   1.773  1.00 90.31           C  
ATOM   3023  CB  ASN A 372      27.859 -22.578   2.568  1.00 90.31           C  
ATOM   3024  O   ASN A 372      30.078 -20.047   2.340  1.00 90.31           O  
ATOM   3025  CG  ASN A 372      26.797 -23.141   3.494  1.00 90.31           C  
ATOM   3026  ND2 ASN A 372      26.188 -24.250   3.104  1.00 90.31           N  
ATOM   3027  OD1 ASN A 372      26.516 -22.562   4.555  1.00 90.31           O  
ATOM   3028  N   THR A 373      28.953 -20.578   0.449  1.00 88.62           N  
ATOM   3029  CA  THR A 373      30.078 -20.234  -0.415  1.00 88.62           C  
ATOM   3030  C   THR A 373      30.016 -18.750  -0.792  1.00 88.62           C  
ATOM   3031  CB  THR A 373      30.094 -21.094  -1.693  1.00 88.62           C  
ATOM   3032  O   THR A 373      31.000 -18.203  -1.292  1.00 88.62           O  
ATOM   3033  CG2 THR A 373      30.141 -22.578  -1.356  1.00 88.62           C  
ATOM   3034  OG1 THR A 373      28.906 -20.812  -2.455  1.00 88.62           O  
ATOM   3035  N   LYS A 374      28.922 -18.078  -0.608  1.00 86.94           N  
ATOM   3036  CA  LYS A 374      28.688 -16.672  -0.953  1.00 86.94           C  
ATOM   3037  C   LYS A 374      28.797 -16.453  -2.459  1.00 86.94           C  
ATOM   3038  CB  LYS A 374      29.688 -15.766  -0.223  1.00 86.94           C  
ATOM   3039  O   LYS A 374      29.047 -15.336  -2.914  1.00 86.94           O  
ATOM   3040  CG  LYS A 374      29.531 -15.773   1.291  1.00 86.94           C  
ATOM   3041  CD  LYS A 374      30.172 -14.555   1.924  1.00 86.94           C  
ATOM   3042  CE  LYS A 374      29.969 -14.523   3.432  1.00 86.94           C  
ATOM   3043  NZ  LYS A 374      30.609 -13.328   4.059  1.00 86.94           N  
ATOM   3044  N   ARG A 375      28.734 -17.547  -3.131  1.00 89.62           N  
ATOM   3045  CA  ARG A 375      28.703 -17.438  -4.586  1.00 89.62           C  
ATOM   3046  C   ARG A 375      27.297 -17.172  -5.086  1.00 89.62           C  
ATOM   3047  CB  ARG A 375      29.266 -18.703  -5.234  1.00 89.62           C  
ATOM   3048  O   ARG A 375      26.328 -17.625  -4.469  1.00 89.62           O  
ATOM   3049  CG  ARG A 375      30.766 -18.891  -5.020  1.00 89.62           C  
ATOM   3050  CD  ARG A 375      31.281 -20.125  -5.730  1.00 89.62           C  
ATOM   3051  NE  ARG A 375      32.688 -20.359  -5.449  1.00 89.62           N  
ATOM   3052  NH1 ARG A 375      32.844 -22.312  -6.676  1.00 89.62           N  
ATOM   3053  NH2 ARG A 375      34.688 -21.516  -5.590  1.00 89.62           N  
ATOM   3054  CZ  ARG A 375      33.406 -21.391  -5.906  1.00 89.62           C  
ATOM   3055  N   ASP A 376      27.234 -16.406  -6.129  1.00 91.12           N  
ATOM   3056  CA  ASP A 376      25.938 -16.125  -6.727  1.00 91.12           C  
ATOM   3057  C   ASP A 376      25.906 -16.516  -8.203  1.00 91.12           C  
ATOM   3058  CB  ASP A 376      25.594 -14.633  -6.570  1.00 91.12           C  
ATOM   3059  O   ASP A 376      26.953 -16.531  -8.859  1.00 91.12           O  
ATOM   3060  CG  ASP A 376      26.500 -13.727  -7.387  1.00 91.12           C  
ATOM   3061  OD1 ASP A 376      27.734 -13.930  -7.383  1.00 91.12           O  
ATOM   3062  OD2 ASP A 376      25.969 -12.797  -8.039  1.00 91.12           O  
ATOM   3063  N   ILE A 377      24.828 -16.922  -8.633  1.00 92.00           N  
ATOM   3064  CA  ILE A 377      24.641 -17.297 -10.031  1.00 92.00           C  
ATOM   3065  C   ILE A 377      23.391 -16.625 -10.594  1.00 92.00           C  
ATOM   3066  CB  ILE A 377      24.531 -18.828 -10.195  1.00 92.00           C  
ATOM   3067  O   ILE A 377      22.391 -16.484  -9.891  1.00 92.00           O  
ATOM   3068  CG1 ILE A 377      24.578 -19.219 -11.680  1.00 92.00           C  
ATOM   3069  CG2 ILE A 377      23.250 -19.359  -9.539  1.00 92.00           C  
ATOM   3070  CD1 ILE A 377      24.812 -20.703 -11.930  1.00 92.00           C  
ATOM   3071  N   THR A 378      23.484 -16.125 -11.805  1.00 94.50           N  
ATOM   3072  CA  THR A 378      22.359 -15.516 -12.516  1.00 94.50           C  
ATOM   3073  C   THR A 378      21.969 -16.344 -13.734  1.00 94.50           C  
ATOM   3074  CB  THR A 378      22.688 -14.078 -12.969  1.00 94.50           C  
ATOM   3075  O   THR A 378      22.828 -16.672 -14.570  1.00 94.50           O  
ATOM   3076  CG2 THR A 378      21.469 -13.398 -13.578  1.00 94.50           C  
ATOM   3077  OG1 THR A 378      23.141 -13.320 -11.836  1.00 94.50           O  
ATOM   3078  N   LEU A 379      20.781 -16.672 -13.758  1.00 94.00           N  
ATOM   3079  CA  LEU A 379      20.281 -17.484 -14.852  1.00 94.00           C  
ATOM   3080  C   LEU A 379      19.125 -16.781 -15.562  1.00 94.00           C  
ATOM   3081  CB  LEU A 379      19.812 -18.859 -14.344  1.00 94.00           C  
ATOM   3082  O   LEU A 379      18.562 -15.805 -15.039  1.00 94.00           O  
ATOM   3083  CG  LEU A 379      20.875 -19.688 -13.602  1.00 94.00           C  
ATOM   3084  CD1 LEU A 379      20.219 -20.891 -12.938  1.00 94.00           C  
ATOM   3085  CD2 LEU A 379      21.969 -20.125 -14.555  1.00 94.00           C  
ATOM   3086  N   GLU A 380      18.828 -17.297 -16.797  1.00 92.62           N  
ATOM   3087  CA  GLU A 380      17.766 -16.688 -17.594  1.00 92.62           C  
ATOM   3088  C   GLU A 380      16.703 -17.703 -17.984  1.00 92.62           C  
ATOM   3089  CB  GLU A 380      18.359 -16.047 -18.859  1.00 92.62           C  
ATOM   3090  O   GLU A 380      17.016 -18.812 -18.422  1.00 92.62           O  
ATOM   3091  CG  GLU A 380      17.344 -15.320 -19.719  1.00 92.62           C  
ATOM   3092  CD  GLU A 380      17.938 -14.695 -20.969  1.00 92.62           C  
ATOM   3093  OE1 GLU A 380      17.188 -14.117 -21.781  1.00 92.62           O  
ATOM   3094  OE2 GLU A 380      19.172 -14.789 -21.141  1.00 92.62           O  
ATOM   3095  N   ALA A 381      15.492 -17.312 -17.750  1.00 91.19           N  
ATOM   3096  CA  ALA A 381      14.367 -18.125 -18.219  1.00 91.19           C  
ATOM   3097  C   ALA A 381      13.945 -17.703 -19.625  1.00 91.19           C  
ATOM   3098  CB  ALA A 381      13.188 -18.000 -17.250  1.00 91.19           C  
ATOM   3099  O   ALA A 381      13.273 -16.688 -19.797  1.00 91.19           O  
ATOM   3100  N   SER A 382      14.438 -18.391 -20.578  1.00 82.75           N  
ATOM   3101  CA  SER A 382      14.109 -18.094 -21.969  1.00 82.75           C  
ATOM   3102  C   SER A 382      13.773 -19.359 -22.750  1.00 82.75           C  
ATOM   3103  CB  SER A 382      15.273 -17.359 -22.641  1.00 82.75           C  
ATOM   3104  O   SER A 382      14.172 -20.469 -22.344  1.00 82.75           O  
ATOM   3105  OG  SER A 382      16.266 -18.281 -23.078  1.00 82.75           O  
ATOM   3106  N   ARG A 383      13.070 -19.156 -23.812  1.00 74.88           N  
ATOM   3107  CA  ARG A 383      12.625 -20.281 -24.625  1.00 74.88           C  
ATOM   3108  C   ARG A 383      13.742 -20.781 -25.531  1.00 74.88           C  
ATOM   3109  CB  ARG A 383      11.414 -19.875 -25.484  1.00 74.88           C  
ATOM   3110  O   ARG A 383      13.711 -21.938 -25.984  1.00 74.88           O  
ATOM   3111  CG  ARG A 383      10.109 -19.828 -24.703  1.00 74.88           C  
ATOM   3112  CD  ARG A 383       8.922 -19.562 -25.625  1.00 74.88           C  
ATOM   3113  NE  ARG A 383       7.664 -19.531 -24.875  1.00 74.88           N  
ATOM   3114  NH1 ARG A 383       6.320 -19.375 -26.750  1.00 74.88           N  
ATOM   3115  NH2 ARG A 383       5.379 -19.406 -24.656  1.00 74.88           N  
ATOM   3116  CZ  ARG A 383       6.457 -19.438 -25.438  1.00 74.88           C  
ATOM   3117  N   GLU A 384      14.711 -20.031 -25.859  1.00 70.12           N  
ATOM   3118  CA  GLU A 384      15.773 -20.469 -26.766  1.00 70.12           C  
ATOM   3119  C   GLU A 384      16.406 -21.766 -26.266  1.00 70.12           C  
ATOM   3120  CB  GLU A 384      16.844 -19.391 -26.891  1.00 70.12           C  
ATOM   3121  O   GLU A 384      16.734 -22.641 -27.078  1.00 70.12           O  
ATOM   3122  CG  GLU A 384      16.359 -18.141 -27.641  1.00 70.12           C  
ATOM   3123  CD  GLU A 384      17.438 -17.078 -27.781  1.00 70.12           C  
ATOM   3124  OE1 GLU A 384      17.172 -16.031 -28.422  1.00 70.12           O  
ATOM   3125  OE2 GLU A 384      18.547 -17.297 -27.266  1.00 70.12           O  
ATOM   3126  N   ASN A 385      16.516 -21.984 -25.016  1.00 64.31           N  
ATOM   3127  CA  ASN A 385      17.109 -23.188 -24.453  1.00 64.31           C  
ATOM   3128  C   ASN A 385      16.062 -24.109 -23.828  1.00 64.31           C  
ATOM   3129  CB  ASN A 385      18.188 -22.828 -23.422  1.00 64.31           C  
ATOM   3130  O   ASN A 385      16.219 -24.562 -22.703  1.00 64.31           O  
ATOM   3131  CG  ASN A 385      19.438 -22.266 -24.047  1.00 64.31           C  
ATOM   3132  ND2 ASN A 385      20.219 -21.547 -23.250  1.00 64.31           N  
ATOM   3133  OD1 ASN A 385      19.703 -22.469 -25.234  1.00 64.31           O  
ATOM   3134  N   ASN A 386      15.023 -24.312 -24.688  1.00 66.69           N  
ATOM   3135  CA  ASN A 386      13.875 -25.016 -24.109  1.00 66.69           C  
ATOM   3136  C   ASN A 386      13.961 -26.516 -24.328  1.00 66.69           C  
ATOM   3137  CB  ASN A 386      12.570 -24.469 -24.672  1.00 66.69           C  
ATOM   3138  O   ASN A 386      12.977 -27.234 -24.156  1.00 66.69           O  
ATOM   3139  CG  ASN A 386      12.164 -23.141 -24.047  1.00 66.69           C  
ATOM   3140  ND2 ASN A 386      11.148 -22.500 -24.609  1.00 66.69           N  
ATOM   3141  OD1 ASN A 386      12.766 -22.703 -23.062  1.00 66.69           O  
ATOM   3142  N   LYS A 387      15.102 -26.984 -24.688  1.00 74.69           N  
ATOM   3143  CA  LYS A 387      15.203 -28.438 -24.766  1.00 74.69           C  
ATOM   3144  C   LYS A 387      15.375 -29.047 -23.375  1.00 74.69           C  
ATOM   3145  CB  LYS A 387      16.375 -28.844 -25.656  1.00 74.69           C  
ATOM   3146  O   LYS A 387      16.125 -28.516 -22.547  1.00 74.69           O  
ATOM   3147  CG  LYS A 387      16.172 -28.484 -27.125  1.00 74.69           C  
ATOM   3148  CD  LYS A 387      17.328 -29.000 -27.984  1.00 74.69           C  
ATOM   3149  CE  LYS A 387      17.156 -28.594 -29.438  1.00 74.69           C  
ATOM   3150  NZ  LYS A 387      18.328 -29.031 -30.281  1.00 74.69           N  
ATOM   3151  N   PRO A 388      14.586 -30.047 -23.234  1.00 75.56           N  
ATOM   3152  CA  PRO A 388      14.672 -30.672 -21.922  1.00 75.56           C  
ATOM   3153  C   PRO A 388      16.078 -31.141 -21.578  1.00 75.56           C  
ATOM   3154  CB  PRO A 388      13.711 -31.859 -22.016  1.00 75.56           C  
ATOM   3155  O   PRO A 388      16.797 -31.641 -22.453  1.00 75.56           O  
ATOM   3156  CG  PRO A 388      12.953 -31.625 -23.281  1.00 75.56           C  
ATOM   3157  CD  PRO A 388      13.672 -30.578 -24.094  1.00 75.56           C  
ATOM   3158  N   ARG A 389      16.641 -30.828 -20.469  1.00 78.88           N  
ATOM   3159  CA  ARG A 389      17.906 -31.297 -19.891  1.00 78.88           C  
ATOM   3160  C   ARG A 389      19.062 -30.422 -20.344  1.00 78.88           C  
ATOM   3161  CB  ARG A 389      18.156 -32.750 -20.250  1.00 78.88           C  
ATOM   3162  O   ARG A 389      20.219 -30.750 -20.094  1.00 78.88           O  
ATOM   3163  CG  ARG A 389      17.141 -33.719 -19.672  1.00 78.88           C  
ATOM   3164  CD  ARG A 389      17.531 -35.188 -19.969  1.00 78.88           C  
ATOM   3165  NE  ARG A 389      16.562 -36.094 -19.391  1.00 78.88           N  
ATOM   3166  NH1 ARG A 389      17.625 -38.000 -20.172  1.00 78.88           N  
ATOM   3167  NH2 ARG A 389      15.703 -38.188 -18.938  1.00 78.88           N  
ATOM   3168  CZ  ARG A 389      16.625 -37.438 -19.500  1.00 78.88           C  
ATOM   3169  N   THR A 390      18.719 -29.422 -21.000  1.00 82.44           N  
ATOM   3170  CA  THR A 390      19.766 -28.484 -21.359  1.00 82.44           C  
ATOM   3171  C   THR A 390      20.219 -27.688 -20.141  1.00 82.44           C  
ATOM   3172  CB  THR A 390      19.312 -27.516 -22.469  1.00 82.44           C  
ATOM   3173  O   THR A 390      19.375 -27.141 -19.406  1.00 82.44           O  
ATOM   3174  CG2 THR A 390      20.484 -26.719 -23.016  1.00 82.44           C  
ATOM   3175  OG1 THR A 390      18.719 -28.281 -23.531  1.00 82.44           O  
ATOM   3176  N   VAL A 391      21.500 -27.688 -19.938  1.00 86.44           N  
ATOM   3177  CA  VAL A 391      22.062 -26.969 -18.797  1.00 86.44           C  
ATOM   3178  C   VAL A 391      22.031 -25.469 -19.062  1.00 86.44           C  
ATOM   3179  CB  VAL A 391      23.516 -27.422 -18.500  1.00 86.44           C  
ATOM   3180  O   VAL A 391      22.375 -25.016 -20.156  1.00 86.44           O  
ATOM   3181  CG1 VAL A 391      24.109 -26.594 -17.375  1.00 86.44           C  
ATOM   3182  CG2 VAL A 391      23.547 -28.906 -18.141  1.00 86.44           C  
ATOM   3183  N   LEU A 392      21.578 -24.750 -18.156  1.00 88.69           N  
ATOM   3184  CA  LEU A 392      21.484 -23.312 -18.281  1.00 88.69           C  
ATOM   3185  C   LEU A 392      22.859 -22.656 -18.109  1.00 88.69           C  
ATOM   3186  CB  LEU A 392      20.500 -22.734 -17.250  1.00 88.69           C  
ATOM   3187  O   LEU A 392      23.625 -23.031 -17.219  1.00 88.69           O  
ATOM   3188  CG  LEU A 392      19.047 -23.188 -17.375  1.00 88.69           C  
ATOM   3189  CD1 LEU A 392      18.250 -22.719 -16.172  1.00 88.69           C  
ATOM   3190  CD2 LEU A 392      18.438 -22.656 -18.672  1.00 88.69           C  
ATOM   3191  N   LYS A 393      23.078 -21.750 -18.922  1.00 87.56           N  
ATOM   3192  CA  LYS A 393      24.344 -21.016 -18.844  1.00 87.56           C  
ATOM   3193  C   LYS A 393      24.188 -19.766 -17.969  1.00 87.56           C  
ATOM   3194  CB  LYS A 393      24.828 -20.609 -20.234  1.00 87.56           C  
ATOM   3195  O   LYS A 393      23.234 -19.016 -18.109  1.00 87.56           O  
ATOM   3196  CG  LYS A 393      25.203 -21.797 -21.125  1.00 87.56           C  
ATOM   3197  CD  LYS A 393      25.703 -21.328 -22.484  1.00 87.56           C  
ATOM   3198  CE  LYS A 393      26.016 -22.516 -23.391  1.00 87.56           C  
ATOM   3199  NZ  LYS A 393      26.438 -22.062 -24.750  1.00 87.56           N  
ATOM   3200  N   PRO A 394      25.141 -19.609 -17.094  1.00 89.31           N  
ATOM   3201  CA  PRO A 394      25.094 -18.422 -16.250  1.00 89.31           C  
ATOM   3202  C   PRO A 394      25.266 -17.125 -17.031  1.00 89.31           C  
ATOM   3203  CB  PRO A 394      26.250 -18.641 -15.273  1.00 89.31           C  
ATOM   3204  O   PRO A 394      25.984 -17.094 -18.031  1.00 89.31           O  
ATOM   3205  CG  PRO A 394      26.594 -20.078 -15.383  1.00 89.31           C  
ATOM   3206  CD  PRO A 394      26.125 -20.578 -16.719  1.00 89.31           C  
ATOM   3207  N   ARG A 395      24.531 -16.109 -16.594  1.00 89.44           N  
ATOM   3208  CA  ARG A 395      24.594 -14.773 -17.188  1.00 89.44           C  
ATOM   3209  C   ARG A 395      25.203 -13.766 -16.219  1.00 89.44           C  
ATOM   3210  CB  ARG A 395      23.203 -14.312 -17.625  1.00 89.44           C  
ATOM   3211  O   ARG A 395      25.297 -14.031 -15.016  1.00 89.44           O  
ATOM   3212  CG  ARG A 395      22.516 -15.242 -18.594  1.00 89.44           C  
ATOM   3213  CD  ARG A 395      23.016 -15.031 -20.016  1.00 89.44           C  
ATOM   3214  NE  ARG A 395      22.250 -15.820 -20.984  1.00 89.44           N  
ATOM   3215  NH1 ARG A 395      23.484 -15.156 -22.828  1.00 89.44           N  
ATOM   3216  NH2 ARG A 395      21.734 -16.609 -23.078  1.00 89.44           N  
ATOM   3217  CZ  ARG A 395      22.484 -15.859 -22.297  1.00 89.44           C  
ATOM   3218  N   LYS A 396      25.781 -12.672 -16.797  1.00 87.56           N  
ATOM   3219  CA  LYS A 396      26.328 -11.602 -15.977  1.00 87.56           C  
ATOM   3220  C   LYS A 396      25.938 -10.234 -16.547  1.00 87.56           C  
ATOM   3221  CB  LYS A 396      27.844 -11.719 -15.875  1.00 87.56           C  
ATOM   3222  O   LYS A 396      25.953 -10.031 -17.750  1.00 87.56           O  
ATOM   3223  CG  LYS A 396      28.438 -10.992 -14.680  1.00 87.56           C  
ATOM   3224  CD  LYS A 396      29.938 -11.250 -14.570  1.00 87.56           C  
ATOM   3225  CE  LYS A 396      30.547 -10.469 -13.406  1.00 87.56           C  
ATOM   3226  NZ  LYS A 396      32.031 -10.742 -13.273  1.00 87.56           N  
ATOM   3227  N   VAL A 397      25.531  -9.367 -15.680  1.00 86.75           N  
ATOM   3228  CA  VAL A 397      25.188  -8.000 -16.078  1.00 86.75           C  
ATOM   3229  C   VAL A 397      26.375  -7.082 -15.812  1.00 86.75           C  
ATOM   3230  CB  VAL A 397      23.953  -7.488 -15.312  1.00 86.75           C  
ATOM   3231  O   VAL A 397      26.922  -7.051 -14.711  1.00 86.75           O  
ATOM   3232  CG1 VAL A 397      23.594  -6.074 -15.758  1.00 86.75           C  
ATOM   3233  CG2 VAL A 397      22.766  -8.438 -15.523  1.00 86.75           C  
ATOM   3234  N   CYS A 398      26.906  -6.391 -16.906  1.00 80.94           N  
ATOM   3235  CA  CYS A 398      28.047  -5.496 -16.766  1.00 80.94           C  
ATOM   3236  C   CYS A 398      27.641  -4.043 -16.984  1.00 80.94           C  
ATOM   3237  CB  CYS A 398      29.141  -5.875 -17.766  1.00 80.94           C  
ATOM   3238  O   CYS A 398      26.688  -3.766 -17.703  1.00 80.94           O  
ATOM   3239  SG  CYS A 398      29.766  -7.559 -17.562  1.00 80.94           S  
ATOM   3240  N   ALA A 399      28.016  -3.141 -16.125  1.00 69.75           N  
ATOM   3241  CA  ALA A 399      27.734  -1.719 -16.297  1.00 69.75           C  
ATOM   3242  C   ALA A 399      28.297  -1.209 -17.625  1.00 69.75           C  
ATOM   3243  CB  ALA A 399      28.312  -0.912 -15.141  1.00 69.75           C  
ATOM   3244  O   ALA A 399      27.578  -0.587 -18.406  1.00 69.75           O  
ATOM   3245  N   SER A 400      29.547  -0.570 -17.766  1.00 60.62           N  
ATOM   3246  CA  SER A 400      30.219   0.057 -18.906  1.00 60.62           C  
ATOM   3247  C   SER A 400      31.328  -0.838 -19.453  1.00 60.62           C  
ATOM   3248  CB  SER A 400      30.812   1.410 -18.500  1.00 60.62           C  
ATOM   3249  O   SER A 400      31.906  -1.649 -18.719  1.00 60.62           O  
ATOM   3250  OG  SER A 400      32.031   1.653 -19.172  1.00 60.62           O  
ATOM   3251  N   GLY A 401      31.344  -1.513 -20.641  1.00 56.69           N  
ATOM   3252  CA  GLY A 401      32.500  -1.946 -21.375  1.00 56.69           C  
ATOM   3253  C   GLY A 401      32.188  -2.949 -22.484  1.00 56.69           C  
ATOM   3254  O   GLY A 401      31.031  -3.244 -22.734  1.00 56.69           O  
ATOM   3255  N   LYS A 402      33.312  -3.682 -23.031  1.00 55.22           N  
ATOM   3256  CA  LYS A 402      33.438  -4.598 -24.156  1.00 55.22           C  
ATOM   3257  C   LYS A 402      32.594  -5.852 -23.953  1.00 55.22           C  
ATOM   3258  CB  LYS A 402      34.906  -4.980 -24.375  1.00 55.22           C  
ATOM   3259  O   LYS A 402      32.625  -6.457 -22.875  1.00 55.22           O  
ATOM   3260  CG  LYS A 402      35.625  -4.098 -25.375  1.00 55.22           C  
ATOM   3261  CD  LYS A 402      37.031  -4.594 -25.641  1.00 55.22           C  
ATOM   3262  CE  LYS A 402      37.781  -3.680 -26.594  1.00 55.22           C  
ATOM   3263  NZ  LYS A 402      39.219  -4.098 -26.766  1.00 55.22           N  
ATOM   3264  N   ARG A 403      31.547  -6.051 -24.625  1.00 59.47           N  
ATOM   3265  CA  ARG A 403      30.484  -7.059 -24.641  1.00 59.47           C  
ATOM   3266  C   ARG A 403      31.062  -8.461 -24.797  1.00 59.47           C  
ATOM   3267  CB  ARG A 403      29.484  -6.773 -25.750  1.00 59.47           C  
ATOM   3268  O   ARG A 403      31.719  -8.750 -25.797  1.00 59.47           O  
ATOM   3269  CG  ARG A 403      28.281  -5.957 -25.312  1.00 59.47           C  
ATOM   3270  CD  ARG A 403      27.297  -5.734 -26.453  1.00 59.47           C  
ATOM   3271  NE  ARG A 403      26.188  -4.875 -26.047  1.00 59.47           N  
ATOM   3272  NH1 ARG A 403      25.188  -4.852 -28.125  1.00 59.47           N  
ATOM   3273  NH2 ARG A 403      24.250  -3.688 -26.391  1.00 59.47           N  
ATOM   3274  CZ  ARG A 403      25.219  -4.473 -26.859  1.00 59.47           C  
ATOM   3275  N   LYS A 404      31.391  -9.062 -23.672  1.00 65.38           N  
ATOM   3276  CA  LYS A 404      31.625 -10.492 -23.875  1.00 65.38           C  
ATOM   3277  C   LYS A 404      30.297 -11.227 -24.141  1.00 65.38           C  
ATOM   3278  CB  LYS A 404      32.312 -11.102 -22.672  1.00 65.38           C  
ATOM   3279  O   LYS A 404      29.219 -10.688 -23.875  1.00 65.38           O  
ATOM   3280  CG  LYS A 404      33.812 -10.758 -22.578  1.00 65.38           C  
ATOM   3281  CD  LYS A 404      34.469 -11.484 -21.422  1.00 65.38           C  
ATOM   3282  CE  LYS A 404      35.938 -11.102 -21.297  1.00 65.38           C  
ATOM   3283  NZ  LYS A 404      36.594 -11.742 -20.109  1.00 65.38           N  
ATOM   3284  N   LYS A 405      30.312 -12.461 -24.781  1.00 66.00           N  
ATOM   3285  CA  LYS A 405      29.172 -13.219 -25.281  1.00 66.00           C  
ATOM   3286  C   LYS A 405      28.125 -13.438 -24.188  1.00 66.00           C  
ATOM   3287  CB  LYS A 405      29.625 -14.562 -25.844  1.00 66.00           C  
ATOM   3288  O   LYS A 405      26.922 -13.297 -24.438  1.00 66.00           O  
ATOM   3289  CG  LYS A 405      28.828 -15.031 -27.047  1.00 66.00           C  
ATOM   3290  CD  LYS A 405      29.359 -16.359 -27.594  1.00 66.00           C  
ATOM   3291  CE  LYS A 405      28.516 -16.859 -28.750  1.00 66.00           C  
ATOM   3292  NZ  LYS A 405      29.031 -18.156 -29.281  1.00 66.00           N  
ATOM   3293  N   ASP A 406      28.484 -13.656 -22.938  1.00 73.56           N  
ATOM   3294  CA  ASP A 406      27.562 -14.008 -21.875  1.00 73.56           C  
ATOM   3295  C   ASP A 406      27.266 -12.805 -20.984  1.00 73.56           C  
ATOM   3296  CB  ASP A 406      28.109 -15.164 -21.031  1.00 73.56           C  
ATOM   3297  O   ASP A 406      26.688 -12.945 -19.906  1.00 73.56           O  
ATOM   3298  CG  ASP A 406      28.281 -16.438 -21.844  1.00 73.56           C  
ATOM   3299  OD1 ASP A 406      27.469 -16.703 -22.750  1.00 73.56           O  
ATOM   3300  OD2 ASP A 406      29.234 -17.203 -21.547  1.00 73.56           O  
ATOM   3301  N   GLU A 407      27.672 -11.633 -21.453  1.00 78.25           N  
ATOM   3302  CA  GLU A 407      27.469 -10.430 -20.641  1.00 78.25           C  
ATOM   3303  C   GLU A 407      26.453  -9.492 -21.281  1.00 78.25           C  
ATOM   3304  CB  GLU A 407      28.797  -9.703 -20.422  1.00 78.25           C  
ATOM   3305  O   GLU A 407      26.391  -9.398 -22.516  1.00 78.25           O  
ATOM   3306  CG  GLU A 407      29.750 -10.430 -19.484  1.00 78.25           C  
ATOM   3307  CD  GLU A 407      31.047  -9.664 -19.234  1.00 78.25           C  
ATOM   3308  OE1 GLU A 407      31.906 -10.164 -18.484  1.00 78.25           O  
ATOM   3309  OE2 GLU A 407      31.188  -8.555 -19.797  1.00 78.25           O  
ATOM   3310  N   ILE A 408      25.484  -9.086 -20.516  1.00 80.69           N  
ATOM   3311  CA  ILE A 408      24.500  -8.125 -20.984  1.00 80.69           C  
ATOM   3312  C   ILE A 408      24.719  -6.777 -20.297  1.00 80.69           C  
ATOM   3313  CB  ILE A 408      23.062  -8.633 -20.719  1.00 80.69           C  
ATOM   3314  O   ILE A 408      24.984  -6.719 -19.094  1.00 80.69           O  
ATOM   3315  CG1 ILE A 408      22.031  -7.734 -21.422  1.00 80.69           C  
ATOM   3316  CG2 ILE A 408      22.781  -8.695 -19.203  1.00 80.69           C  
ATOM   3317  CD1 ILE A 408      20.688  -8.391 -21.641  1.00 80.69           C  
ATOM   3318  N   SER A 409      24.766  -5.816 -21.094  1.00 83.56           N  
ATOM   3319  CA  SER A 409      24.938  -4.469 -20.562  1.00 83.56           C  
ATOM   3320  C   SER A 409      23.672  -4.012 -19.828  1.00 83.56           C  
ATOM   3321  CB  SER A 409      25.266  -3.484 -21.688  1.00 83.56           C  
ATOM   3322  O   SER A 409      22.562  -4.371 -20.219  1.00 83.56           O  
ATOM   3323  OG  SER A 409      25.141  -2.146 -21.219  1.00 83.56           O  
ATOM   3324  N   VAL A 410      23.797  -3.213 -18.859  1.00 86.19           N  
ATOM   3325  CA  VAL A 410      22.688  -2.697 -18.047  1.00 86.19           C  
ATOM   3326  C   VAL A 410      21.734  -1.895 -18.922  1.00 86.19           C  
ATOM   3327  CB  VAL A 410      23.203  -1.822 -16.875  1.00 86.19           C  
ATOM   3328  O   VAL A 410      20.516  -1.931 -18.719  1.00 86.19           O  
ATOM   3329  CG1 VAL A 410      22.047  -1.217 -16.109  1.00 86.19           C  
ATOM   3330  CG2 VAL A 410      24.109  -2.643 -15.953  1.00 86.19           C  
ATOM   3331  N   ASP A 411      22.281  -1.288 -19.969  1.00 82.94           N  
ATOM   3332  CA  ASP A 411      21.469  -0.443 -20.844  1.00 82.94           C  
ATOM   3333  C   ASP A 411      20.625  -1.287 -21.781  1.00 82.94           C  
ATOM   3334  CB  ASP A 411      22.359   0.505 -21.641  1.00 82.94           C  
ATOM   3335  O   ASP A 411      19.641  -0.799 -22.344  1.00 82.94           O  
ATOM   3336  CG  ASP A 411      23.094   1.510 -20.766  1.00 82.94           C  
ATOM   3337  OD1 ASP A 411      22.484   2.066 -19.828  1.00 82.94           O  
ATOM   3338  OD2 ASP A 411      24.297   1.750 -21.016  1.00 82.94           O  
ATOM   3339  N   SER A 412      21.000  -2.504 -21.891  1.00 85.69           N  
ATOM   3340  CA  SER A 412      20.312  -3.367 -22.844  1.00 85.69           C  
ATOM   3341  C   SER A 412      19.281  -4.242 -22.125  1.00 85.69           C  
ATOM   3342  CB  SER A 412      21.297  -4.250 -23.594  1.00 85.69           C  
ATOM   3343  O   SER A 412      18.656  -5.109 -22.750  1.00 85.69           O  
ATOM   3344  OG  SER A 412      22.000  -5.098 -22.703  1.00 85.69           O  
ATOM   3345  N   LEU A 413      19.094  -4.012 -20.875  1.00 90.06           N  
ATOM   3346  CA  LEU A 413      18.141  -4.816 -20.109  1.00 90.06           C  
ATOM   3347  C   LEU A 413      16.703  -4.496 -20.516  1.00 90.06           C  
ATOM   3348  CB  LEU A 413      18.328  -4.586 -18.609  1.00 90.06           C  
ATOM   3349  O   LEU A 413      16.359  -3.330 -20.734  1.00 90.06           O  
ATOM   3350  CG  LEU A 413      19.547  -5.242 -17.969  1.00 90.06           C  
ATOM   3351  CD1 LEU A 413      19.734  -4.746 -16.547  1.00 90.06           C  
ATOM   3352  CD2 LEU A 413      19.422  -6.762 -18.000  1.00 90.06           C  
ATOM   3353  N   ASP A 414      15.945  -5.559 -20.703  1.00 90.00           N  
ATOM   3354  CA  ASP A 414      14.516  -5.414 -20.953  1.00 90.00           C  
ATOM   3355  C   ASP A 414      13.727  -5.449 -19.641  1.00 90.00           C  
ATOM   3356  CB  ASP A 414      14.023  -6.512 -21.891  1.00 90.00           C  
ATOM   3357  O   ASP A 414      13.578  -6.508 -19.031  1.00 90.00           O  
ATOM   3358  CG  ASP A 414      12.609  -6.277 -22.391  1.00 90.00           C  
ATOM   3359  OD1 ASP A 414      11.898  -5.410 -21.828  1.00 90.00           O  
ATOM   3360  OD2 ASP A 414      12.188  -6.969 -23.344  1.00 90.00           O  
ATOM   3361  N   PHE A 415      13.125  -4.324 -19.219  1.00 90.44           N  
ATOM   3362  CA  PHE A 415      12.422  -4.203 -17.953  1.00 90.44           C  
ATOM   3363  C   PHE A 415      11.000  -4.727 -18.062  1.00 90.44           C  
ATOM   3364  CB  PHE A 415      12.414  -2.744 -17.484  1.00 90.44           C  
ATOM   3365  O   PHE A 415      10.320  -4.906 -17.047  1.00 90.44           O  
ATOM   3366  CG  PHE A 415      13.781  -2.189 -17.188  1.00 90.44           C  
ATOM   3367  CD1 PHE A 415      14.531  -2.672 -16.125  1.00 90.44           C  
ATOM   3368  CD2 PHE A 415      14.320  -1.184 -17.984  1.00 90.44           C  
ATOM   3369  CE1 PHE A 415      15.797  -2.160 -15.852  1.00 90.44           C  
ATOM   3370  CE2 PHE A 415      15.586  -0.667 -17.719  1.00 90.44           C  
ATOM   3371  CZ  PHE A 415      16.312  -1.155 -16.641  1.00 90.44           C  
ATOM   3372  N   ASN A 416      10.547  -5.000 -19.266  1.00 86.00           N  
ATOM   3373  CA  ASN A 416       9.227  -5.586 -19.438  1.00 86.00           C  
ATOM   3374  C   ASN A 416       9.234  -7.086 -19.156  1.00 86.00           C  
ATOM   3375  CB  ASN A 416       8.695  -5.316 -20.844  1.00 86.00           C  
ATOM   3376  O   ASN A 416       8.195  -7.676 -18.844  1.00 86.00           O  
ATOM   3377  CG  ASN A 416       8.422  -3.846 -21.094  1.00 86.00           C  
ATOM   3378  ND2 ASN A 416       8.703  -3.387 -22.297  1.00 86.00           N  
ATOM   3379  OD1 ASN A 416       7.957  -3.131 -20.203  1.00 86.00           O  
ATOM   3380  N   LYS A 417      10.406  -7.609 -19.328  1.00 90.81           N  
ATOM   3381  CA  LYS A 417      10.594  -9.008 -18.969  1.00 90.81           C  
ATOM   3382  C   LYS A 417      11.117  -9.141 -17.531  1.00 90.81           C  
ATOM   3383  CB  LYS A 417      11.555  -9.695 -19.938  1.00 90.81           C  
ATOM   3384  O   LYS A 417      12.273  -8.805 -17.266  1.00 90.81           O  
ATOM   3385  CG  LYS A 417      11.031  -9.789 -21.359  1.00 90.81           C  
ATOM   3386  CD  LYS A 417      11.992 -10.555 -22.266  1.00 90.81           C  
ATOM   3387  CE  LYS A 417      11.477 -10.625 -23.703  1.00 90.81           C  
ATOM   3388  NZ  LYS A 417      12.430 -11.352 -24.594  1.00 90.81           N  
ATOM   3389  N   LYS A 418      10.289  -9.562 -16.750  1.00 93.62           N  
ATOM   3390  CA  LYS A 418      10.680  -9.594 -15.344  1.00 93.62           C  
ATOM   3391  C   LYS A 418      10.141 -10.852 -14.664  1.00 93.62           C  
ATOM   3392  CB  LYS A 418      10.172  -8.344 -14.625  1.00 93.62           C  
ATOM   3393  O   LYS A 418       9.125 -11.406 -15.086  1.00 93.62           O  
ATOM   3394  CG  LYS A 418       8.672  -8.117 -14.750  1.00 93.62           C  
ATOM   3395  CD  LYS A 418       8.266  -6.770 -14.172  1.00 93.62           C  
ATOM   3396  CE  LYS A 418       6.762  -6.539 -14.305  1.00 93.62           C  
ATOM   3397  NZ  LYS A 418       6.363  -5.199 -13.781  1.00 93.62           N  
ATOM   3398  N   ILE A 419      10.820 -11.320 -13.680  1.00 95.75           N  
ATOM   3399  CA  ILE A 419      10.422 -12.422 -12.820  1.00 95.75           C  
ATOM   3400  C   ILE A 419      10.133 -11.898 -11.414  1.00 95.75           C  
ATOM   3401  CB  ILE A 419      11.500 -13.523 -12.773  1.00 95.75           C  
ATOM   3402  O   ILE A 419      11.055 -11.578 -10.664  1.00 95.75           O  
ATOM   3403  CG1 ILE A 419      11.711 -14.125 -14.164  1.00 95.75           C  
ATOM   3404  CG2 ILE A 419      11.117 -14.609 -11.758  1.00 95.75           C  
ATOM   3405  CD1 ILE A 419      12.844 -15.141 -14.234  1.00 95.75           C  
ATOM   3406  N   LEU A 420       8.844 -11.836 -11.148  1.00 95.69           N  
ATOM   3407  CA  LEU A 420       8.438 -11.312  -9.852  1.00 95.69           C  
ATOM   3408  C   LEU A 420       8.156 -12.445  -8.867  1.00 95.69           C  
ATOM   3409  CB  LEU A 420       7.195 -10.430  -9.992  1.00 95.69           C  
ATOM   3410  O   LEU A 420       8.352 -12.289  -7.660  1.00 95.69           O  
ATOM   3411  CG  LEU A 420       7.336  -9.203 -10.898  1.00 95.69           C  
ATOM   3412  CD1 LEU A 420       6.016  -8.453 -10.984  1.00 95.69           C  
ATOM   3413  CD2 LEU A 420       8.445  -8.289 -10.391  1.00 95.69           C  
ATOM   3414  N   HIS A 421       7.746 -13.602  -9.391  1.00 96.19           N  
ATOM   3415  CA  HIS A 421       7.289 -14.703  -8.555  1.00 96.19           C  
ATOM   3416  C   HIS A 421       8.109 -15.969  -8.812  1.00 96.19           C  
ATOM   3417  CB  HIS A 421       5.805 -14.992  -8.805  1.00 96.19           C  
ATOM   3418  O   HIS A 421       8.242 -16.406  -9.953  1.00 96.19           O  
ATOM   3419  CG  HIS A 421       4.953 -13.766  -8.789  1.00 96.19           C  
ATOM   3420  CD2 HIS A 421       4.348 -13.094  -9.797  1.00 96.19           C  
ATOM   3421  ND1 HIS A 421       4.641 -13.078  -7.633  1.00 96.19           N  
ATOM   3422  CE1 HIS A 421       3.877 -12.047  -7.934  1.00 96.19           C  
ATOM   3423  NE2 HIS A 421       3.686 -12.023  -9.242  1.00 96.19           N  
ATOM   3424  N   THR A 422       8.641 -16.469  -7.734  1.00 96.69           N  
ATOM   3425  CA  THR A 422       9.445 -17.688  -7.781  1.00 96.69           C  
ATOM   3426  C   THR A 422       9.109 -18.594  -6.609  1.00 96.69           C  
ATOM   3427  CB  THR A 422      10.945 -17.359  -7.773  1.00 96.69           C  
ATOM   3428  O   THR A 422       8.648 -18.141  -5.566  1.00 96.69           O  
ATOM   3429  CG2 THR A 422      11.328 -16.484  -8.961  1.00 96.69           C  
ATOM   3430  OG1 THR A 422      11.273 -16.656  -6.562  1.00 96.69           O  
ATOM   3431  N   ALA A 423       9.281 -19.859  -6.840  1.00 97.31           N  
ATOM   3432  CA  ALA A 423       9.062 -20.844  -5.785  1.00 97.31           C  
ATOM   3433  C   ALA A 423      10.086 -21.969  -5.867  1.00 97.31           C  
ATOM   3434  CB  ALA A 423       7.648 -21.406  -5.871  1.00 97.31           C  
ATOM   3435  O   ALA A 423      10.508 -22.359  -6.961  1.00 97.31           O  
ATOM   3436  N   TRP A 424      10.477 -22.453  -4.703  1.00 97.25           N  
ATOM   3437  CA  TRP A 424      11.414 -23.562  -4.594  1.00 97.25           C  
ATOM   3438  C   TRP A 424      10.742 -24.766  -3.945  1.00 97.25           C  
ATOM   3439  CB  TRP A 424      12.648 -23.156  -3.789  1.00 97.25           C  
ATOM   3440  O   TRP A 424      10.078 -24.641  -2.914  1.00 97.25           O  
ATOM   3441  CG  TRP A 424      13.836 -24.047  -3.992  1.00 97.25           C  
ATOM   3442  CD1 TRP A 424      13.898 -25.406  -3.771  1.00 97.25           C  
ATOM   3443  CD2 TRP A 424      15.133 -23.656  -4.457  1.00 97.25           C  
ATOM   3444  CE2 TRP A 424      15.930 -24.828  -4.492  1.00 97.25           C  
ATOM   3445  CE3 TRP A 424      15.695 -22.438  -4.848  1.00 97.25           C  
ATOM   3446  NE1 TRP A 424      15.156 -25.875  -4.070  1.00 97.25           N  
ATOM   3447  CH2 TRP A 424      17.797 -23.594  -5.281  1.00 97.25           C  
ATOM   3448  CZ2 TRP A 424      17.266 -24.797  -4.906  1.00 97.25           C  
ATOM   3449  CZ3 TRP A 424      17.016 -22.422  -5.258  1.00 97.25           C  
ATOM   3450  N   HIS A 425      10.938 -25.891  -4.594  1.00 96.06           N  
ATOM   3451  CA  HIS A 425      10.422 -27.125  -4.020  1.00 96.06           C  
ATOM   3452  C   HIS A 425      10.961 -27.359  -2.611  1.00 96.06           C  
ATOM   3453  CB  HIS A 425      10.773 -28.328  -4.914  1.00 96.06           C  
ATOM   3454  O   HIS A 425      12.148 -27.141  -2.359  1.00 96.06           O  
ATOM   3455  CG  HIS A 425      10.055 -29.578  -4.547  1.00 96.06           C  
ATOM   3456  CD2 HIS A 425       9.094 -30.281  -5.199  1.00 96.06           C  
ATOM   3457  ND1 HIS A 425      10.305 -30.266  -3.379  1.00 96.06           N  
ATOM   3458  CE1 HIS A 425       9.523 -31.328  -3.326  1.00 96.06           C  
ATOM   3459  NE2 HIS A 425       8.773 -31.359  -4.418  1.00 96.06           N  
ATOM   3460  N   PRO A 426      10.172 -27.844  -1.696  1.00 93.50           N  
ATOM   3461  CA  PRO A 426      10.586 -27.922  -0.293  1.00 93.50           C  
ATOM   3462  C   PRO A 426      11.625 -29.000  -0.044  1.00 93.50           C  
ATOM   3463  CB  PRO A 426       9.281 -28.234   0.439  1.00 93.50           C  
ATOM   3464  O   PRO A 426      12.445 -28.891   0.870  1.00 93.50           O  
ATOM   3465  CG  PRO A 426       8.344 -28.703  -0.631  1.00 93.50           C  
ATOM   3466  CD  PRO A 426       8.820 -28.156  -1.947  1.00 93.50           C  
ATOM   3467  N   LYS A 427      11.648 -30.062  -0.824  1.00 91.50           N  
ATOM   3468  CA  LYS A 427      12.516 -31.203  -0.526  1.00 91.50           C  
ATOM   3469  C   LYS A 427      13.570 -31.391  -1.610  1.00 91.50           C  
ATOM   3470  CB  LYS A 427      11.688 -32.469  -0.376  1.00 91.50           C  
ATOM   3471  O   LYS A 427      14.695 -31.797  -1.323  1.00 91.50           O  
ATOM   3472  CG  LYS A 427      10.734 -32.469   0.808  1.00 91.50           C  
ATOM   3473  CD  LYS A 427       9.953 -33.781   0.912  1.00 91.50           C  
ATOM   3474  CE  LYS A 427       8.969 -33.750   2.072  1.00 91.50           C  
ATOM   3475  NZ  LYS A 427       8.133 -35.000   2.121  1.00 91.50           N  
ATOM   3476  N   GLU A 428      13.164 -31.016  -2.809  1.00 91.50           N  
ATOM   3477  CA  GLU A 428      14.055 -31.297  -3.938  1.00 91.50           C  
ATOM   3478  C   GLU A 428      14.523 -30.000  -4.594  1.00 91.50           C  
ATOM   3479  CB  GLU A 428      13.352 -32.188  -4.973  1.00 91.50           C  
ATOM   3480  O   GLU A 428      14.016 -28.922  -4.277  1.00 91.50           O  
ATOM   3481  CG  GLU A 428      12.922 -33.531  -4.430  1.00 91.50           C  
ATOM   3482  CD  GLU A 428      12.289 -34.438  -5.480  1.00 91.50           C  
ATOM   3483  OE1 GLU A 428      11.852 -35.562  -5.141  1.00 91.50           O  
ATOM   3484  OE2 GLU A 428      12.227 -34.000  -6.656  1.00 91.50           O  
ATOM   3485  N   ASN A 429      15.500 -30.188  -5.438  1.00 92.44           N  
ATOM   3486  CA  ASN A 429      16.000 -29.047  -6.188  1.00 92.44           C  
ATOM   3487  C   ASN A 429      15.242 -28.844  -7.496  1.00 92.44           C  
ATOM   3488  CB  ASN A 429      17.500 -29.203  -6.461  1.00 92.44           C  
ATOM   3489  O   ASN A 429      15.797 -29.047  -8.578  1.00 92.44           O  
ATOM   3490  CG  ASN A 429      18.344 -28.969  -5.223  1.00 92.44           C  
ATOM   3491  ND2 ASN A 429      19.500 -29.625  -5.176  1.00 92.44           N  
ATOM   3492  OD1 ASN A 429      17.969 -28.234  -4.320  1.00 92.44           O  
ATOM   3493  N   ILE A 430      14.062 -28.469  -7.352  1.00 94.31           N  
ATOM   3494  CA  ILE A 430      13.164 -28.078  -8.430  1.00 94.31           C  
ATOM   3495  C   ILE A 430      12.656 -26.656  -8.195  1.00 94.31           C  
ATOM   3496  CB  ILE A 430      11.977 -29.062  -8.555  1.00 94.31           C  
ATOM   3497  O   ILE A 430      12.219 -26.328  -7.090  1.00 94.31           O  
ATOM   3498  CG1 ILE A 430      12.484 -30.500  -8.711  1.00 94.31           C  
ATOM   3499  CG2 ILE A 430      11.070 -28.672  -9.727  1.00 94.31           C  
ATOM   3500  CD1 ILE A 430      11.414 -31.562  -8.516  1.00 94.31           C  
ATOM   3501  N   ILE A 431      12.766 -25.875  -9.195  1.00 96.19           N  
ATOM   3502  CA  ILE A 431      12.328 -24.500  -9.031  1.00 96.19           C  
ATOM   3503  C   ILE A 431      11.289 -24.141 -10.094  1.00 96.19           C  
ATOM   3504  CB  ILE A 431      13.516 -23.516  -9.109  1.00 96.19           C  
ATOM   3505  O   ILE A 431      11.328 -24.688 -11.211  1.00 96.19           O  
ATOM   3506  CG1 ILE A 431      14.281 -23.703 -10.422  1.00 96.19           C  
ATOM   3507  CG2 ILE A 431      14.445 -23.703  -7.902  1.00 96.19           C  
ATOM   3508  CD1 ILE A 431      15.391 -22.672 -10.648  1.00 96.19           C  
ATOM   3509  N   ALA A 432      10.336 -23.328  -9.688  1.00 96.94           N  
ATOM   3510  CA  ALA A 432       9.312 -22.781 -10.594  1.00 96.94           C  
ATOM   3511  C   ALA A 432       9.414 -21.266 -10.688  1.00 96.94           C  
ATOM   3512  CB  ALA A 432       7.922 -23.203 -10.125  1.00 96.94           C  
ATOM   3513  O   ALA A 432       9.422 -20.578  -9.664  1.00 96.94           O  
ATOM   3514  N   VAL A 433       9.469 -20.781 -11.898  1.00 96.12           N  
ATOM   3515  CA  VAL A 433       9.617 -19.344 -12.133  1.00 96.12           C  
ATOM   3516  C   VAL A 433       8.539 -18.875 -13.102  1.00 96.12           C  
ATOM   3517  CB  VAL A 433      11.016 -19.016 -12.695  1.00 96.12           C  
ATOM   3518  O   VAL A 433       8.367 -19.438 -14.180  1.00 96.12           O  
ATOM   3519  CG1 VAL A 433      11.172 -17.500 -12.883  1.00 96.12           C  
ATOM   3520  CG2 VAL A 433      12.109 -19.547 -11.773  1.00 96.12           C  
ATOM   3521  N   ALA A 434       7.840 -17.828 -12.680  1.00 94.69           N  
ATOM   3522  CA  ALA A 434       6.777 -17.281 -13.523  1.00 94.69           C  
ATOM   3523  C   ALA A 434       7.289 -16.109 -14.359  1.00 94.69           C  
ATOM   3524  CB  ALA A 434       5.598 -16.844 -12.664  1.00 94.69           C  
ATOM   3525  O   ALA A 434       7.879 -15.172 -13.828  1.00 94.69           O  
ATOM   3526  N   THR A 435       7.168 -16.250 -15.648  1.00 88.38           N  
ATOM   3527  CA  THR A 435       7.469 -15.172 -16.578  1.00 88.38           C  
ATOM   3528  C   THR A 435       6.215 -14.734 -17.328  1.00 88.38           C  
ATOM   3529  CB  THR A 435       8.555 -15.594 -17.594  1.00 88.38           C  
ATOM   3530  O   THR A 435       5.750 -15.438 -18.234  1.00 88.38           O  
ATOM   3531  CG2 THR A 435       9.812 -16.078 -16.875  1.00 88.38           C  
ATOM   3532  OG1 THR A 435       8.047 -16.656 -18.422  1.00 88.38           O  
ATOM   3533  N   THR A 436       5.695 -13.555 -16.984  1.00 82.88           N  
ATOM   3534  CA  THR A 436       4.480 -13.031 -17.594  1.00 82.88           C  
ATOM   3535  C   THR A 436       3.373 -14.078 -17.594  1.00 82.88           C  
ATOM   3536  CB  THR A 436       4.742 -12.562 -19.047  1.00 82.88           C  
ATOM   3537  O   THR A 436       2.781 -14.359 -16.547  1.00 82.88           O  
ATOM   3538  CG2 THR A 436       5.449 -11.211 -19.062  1.00 82.88           C  
ATOM   3539  OG1 THR A 436       5.562 -13.523 -19.703  1.00 82.88           O  
ATOM   3540  N   ASN A 437       3.254 -14.875 -18.781  1.00 83.12           N  
ATOM   3541  CA  ASN A 437       2.182 -15.867 -18.828  1.00 83.12           C  
ATOM   3542  C   ASN A 437       2.730 -17.281 -18.891  1.00 83.12           C  
ATOM   3543  CB  ASN A 437       1.277 -15.602 -20.047  1.00 83.12           C  
ATOM   3544  O   ASN A 437       1.979 -18.234 -19.094  1.00 83.12           O  
ATOM   3545  CG  ASN A 437       2.037 -15.617 -21.359  1.00 83.12           C  
ATOM   3546  ND2 ASN A 437       1.332 -15.883 -22.453  1.00 83.12           N  
ATOM   3547  OD1 ASN A 437       3.248 -15.383 -21.391  1.00 83.12           O  
ATOM   3548  N   ASN A 438       4.012 -17.359 -18.641  1.00 88.50           N  
ATOM   3549  CA  ASN A 438       4.617 -18.688 -18.688  1.00 88.50           C  
ATOM   3550  C   ASN A 438       5.199 -19.094 -17.344  1.00 88.50           C  
ATOM   3551  CB  ASN A 438       5.695 -18.750 -19.766  1.00 88.50           C  
ATOM   3552  O   ASN A 438       5.699 -18.250 -16.594  1.00 88.50           O  
ATOM   3553  CG  ASN A 438       5.137 -18.531 -21.172  1.00 88.50           C  
ATOM   3554  ND2 ASN A 438       5.957 -18.000 -22.062  1.00 88.50           N  
ATOM   3555  OD1 ASN A 438       3.979 -18.859 -21.438  1.00 88.50           O  
ATOM   3556  N   LEU A 439       5.070 -20.406 -17.125  1.00 92.62           N  
ATOM   3557  CA  LEU A 439       5.680 -20.984 -15.938  1.00 92.62           C  
ATOM   3558  C   LEU A 439       6.840 -21.906 -16.312  1.00 92.62           C  
ATOM   3559  CB  LEU A 439       4.637 -21.766 -15.133  1.00 92.62           C  
ATOM   3560  O   LEU A 439       6.637 -22.938 -16.953  1.00 92.62           O  
ATOM   3561  CG  LEU A 439       5.125 -22.406 -13.828  1.00 92.62           C  
ATOM   3562  CD1 LEU A 439       5.391 -21.328 -12.781  1.00 92.62           C  
ATOM   3563  CD2 LEU A 439       4.105 -23.422 -13.312  1.00 92.62           C  
ATOM   3564  N   TYR A 440       7.992 -21.516 -15.945  1.00 92.75           N  
ATOM   3565  CA  TYR A 440       9.180 -22.312 -16.203  1.00 92.75           C  
ATOM   3566  C   TYR A 440       9.523 -23.172 -14.984  1.00 92.75           C  
ATOM   3567  CB  TYR A 440      10.367 -21.422 -16.578  1.00 92.75           C  
ATOM   3568  O   TYR A 440       9.508 -22.688 -13.852  1.00 92.75           O  
ATOM   3569  CG  TYR A 440      10.242 -20.781 -17.938  1.00 92.75           C  
ATOM   3570  CD1 TYR A 440      10.844 -21.359 -19.047  1.00 92.75           C  
ATOM   3571  CD2 TYR A 440       9.523 -19.609 -18.094  1.00 92.75           C  
ATOM   3572  CE1 TYR A 440      10.734 -20.766 -20.312  1.00 92.75           C  
ATOM   3573  CE2 TYR A 440       9.406 -19.000 -19.344  1.00 92.75           C  
ATOM   3574  OH  TYR A 440       9.898 -19.000 -21.688  1.00 92.75           O  
ATOM   3575  CZ  TYR A 440      10.016 -19.594 -20.438  1.00 92.75           C  
ATOM   3576  N   ILE A 441       9.844 -24.375 -15.258  1.00 93.19           N  
ATOM   3577  CA  ILE A 441      10.281 -25.281 -14.203  1.00 93.19           C  
ATOM   3578  C   ILE A 441      11.695 -25.781 -14.508  1.00 93.19           C  
ATOM   3579  CB  ILE A 441       9.312 -26.469 -14.047  1.00 93.19           C  
ATOM   3580  O   ILE A 441      11.977 -26.219 -15.633  1.00 93.19           O  
ATOM   3581  CG1 ILE A 441       7.902 -25.969 -13.711  1.00 93.19           C  
ATOM   3582  CG2 ILE A 441       9.812 -27.438 -12.969  1.00 93.19           C  
ATOM   3583  CD1 ILE A 441       6.848 -27.078 -13.680  1.00 93.19           C  
ATOM   3584  N   PHE A 442      12.523 -25.672 -13.555  1.00 92.88           N  
ATOM   3585  CA  PHE A 442      13.906 -26.125 -13.680  1.00 92.88           C  
ATOM   3586  C   PHE A 442      14.234 -27.156 -12.602  1.00 92.88           C  
ATOM   3587  CB  PHE A 442      14.867 -24.938 -13.578  1.00 92.88           C  
ATOM   3588  O   PHE A 442      13.625 -27.156 -11.531  1.00 92.88           O  
ATOM   3589  CG  PHE A 442      14.602 -23.859 -14.594  1.00 92.88           C  
ATOM   3590  CD1 PHE A 442      15.102 -23.953 -15.883  1.00 92.88           C  
ATOM   3591  CD2 PHE A 442      13.852 -22.734 -14.258  1.00 92.88           C  
ATOM   3592  CE1 PHE A 442      14.859 -22.953 -16.828  1.00 92.88           C  
ATOM   3593  CE2 PHE A 442      13.602 -21.734 -15.188  1.00 92.88           C  
ATOM   3594  CZ  PHE A 442      14.109 -21.844 -16.469  1.00 92.88           C  
ATOM   3595  N   GLN A 443      15.195 -28.000 -12.922  1.00 91.31           N  
ATOM   3596  CA  GLN A 443      15.656 -29.016 -11.977  1.00 91.31           C  
ATOM   3597  C   GLN A 443      17.188 -29.125 -12.008  1.00 91.31           C  
ATOM   3598  CB  GLN A 443      15.016 -30.359 -12.289  1.00 91.31           C  
ATOM   3599  O   GLN A 443      17.812 -28.781 -13.000  1.00 91.31           O  
ATOM   3600  CG  GLN A 443      15.539 -31.016 -13.562  1.00 91.31           C  
ATOM   3601  CD  GLN A 443      14.945 -32.375 -13.805  1.00 91.31           C  
ATOM   3602  NE2 GLN A 443      15.586 -33.156 -14.664  1.00 91.31           N  
ATOM   3603  OE1 GLN A 443      13.922 -32.750 -13.211  1.00 91.31           O  
ATOM   3604  N   ASP A 444      17.719 -29.609 -10.914  1.00 88.50           N  
ATOM   3605  CA  ASP A 444      19.156 -29.812 -10.859  1.00 88.50           C  
ATOM   3606  C   ASP A 444      19.578 -31.031 -11.695  1.00 88.50           C  
ATOM   3607  CB  ASP A 444      19.625 -29.984  -9.414  1.00 88.50           C  
ATOM   3608  O   ASP A 444      18.781 -31.969 -11.852  1.00 88.50           O  
ATOM   3609  CG  ASP A 444      19.109 -31.266  -8.773  1.00 88.50           C  
ATOM   3610  OD1 ASP A 444      18.062 -31.781  -9.211  1.00 88.50           O  
ATOM   3611  OD2 ASP A 444      19.766 -31.750  -7.820  1.00 88.50           O  
ATOM   3612  N   LYS A 445      20.781 -30.906 -12.258  1.00 80.00           N  
ATOM   3613  CA  LYS A 445      21.312 -32.031 -13.023  1.00 80.00           C  
ATOM   3614  C   LYS A 445      21.797 -33.156 -12.094  1.00 80.00           C  
ATOM   3615  CB  LYS A 445      22.438 -31.594 -13.938  1.00 80.00           C  
ATOM   3616  O   LYS A 445      22.641 -32.938 -11.234  1.00 80.00           O  
ATOM   3617  CG  LYS A 445      22.859 -32.625 -14.969  1.00 80.00           C  
ATOM   3618  CD  LYS A 445      23.984 -32.125 -15.867  1.00 80.00           C  
ATOM   3619  CE  LYS A 445      24.453 -33.188 -16.828  1.00 80.00           C  
ATOM   3620  NZ  LYS A 445      25.547 -32.688 -17.734  1.00 80.00           N  
ATOM   3621  N   VAL A 446      21.000 -34.188 -11.844  1.00 67.06           N  
ATOM   3622  CA  VAL A 446      21.516 -35.281 -11.062  1.00 67.06           C  
ATOM   3623  C   VAL A 446      22.500 -36.094 -11.898  1.00 67.06           C  
ATOM   3624  CB  VAL A 446      20.375 -36.188 -10.555  1.00 67.06           C  
ATOM   3625  O   VAL A 446      22.266 -36.344 -13.086  1.00 67.06           O  
ATOM   3626  CG1 VAL A 446      20.906 -37.281  -9.625  1.00 67.06           C  
ATOM   3627  CG2 VAL A 446      19.297 -35.375  -9.844  1.00 67.06           C  
ATOM   3628  N   ASN A 447      23.797 -36.188 -11.594  1.00 52.91           N  
ATOM   3629  CA  ASN A 447      24.703 -37.125 -12.242  1.00 52.91           C  
ATOM   3630  C   ASN A 447      24.188 -38.562 -12.148  1.00 52.91           C  
ATOM   3631  CB  ASN A 447      26.109 -37.031 -11.633  1.00 52.91           C  
ATOM   3632  O   ASN A 447      23.562 -38.938 -11.156  1.00 52.91           O  
ATOM   3633  CG  ASN A 447      26.938 -35.906 -12.250  1.00 52.91           C  
ATOM   3634  ND2 ASN A 447      28.062 -35.594 -11.617  1.00 52.91           N  
ATOM   3635  OD1 ASN A 447      26.578 -35.344 -13.289  1.00 52.91           O  
TER    3636      ASN A 447                                                      
ATOM   3637  N   MET B   1     -12.047  58.062 -19.844  1.00 16.67           N  
ATOM   3638  CA  MET B   1     -12.992  58.500 -20.875  1.00 16.67           C  
ATOM   3639  C   MET B   1     -12.656  57.844 -22.219  1.00 16.67           C  
ATOM   3640  CB  MET B   1     -13.008  60.000 -21.016  1.00 16.67           C  
ATOM   3641  O   MET B   1     -11.539  57.375 -22.422  1.00 16.67           O  
ATOM   3642  CG  MET B   1     -14.094  60.688 -20.188  1.00 16.67           C  
ATOM   3643  SD  MET B   1     -14.102  62.500 -20.406  1.00 16.67           S  
ATOM   3644  CE  MET B   1     -15.602  62.938 -19.469  1.00 16.67           C  
ATOM   3645  N   GLU B   2     -12.859  58.656 -23.281  1.00 17.75           N  
ATOM   3646  CA  GLU B   2     -13.422  58.375 -24.594  1.00 17.75           C  
ATOM   3647  C   GLU B   2     -12.359  57.812 -25.547  1.00 17.75           C  
ATOM   3648  CB  GLU B   2     -14.047  59.656 -25.188  1.00 17.75           C  
ATOM   3649  O   GLU B   2     -12.586  56.812 -26.219  1.00 17.75           O  
ATOM   3650  CG  GLU B   2     -15.555  59.719 -25.016  1.00 17.75           C  
ATOM   3651  CD  GLU B   2     -16.156  61.000 -25.594  1.00 17.75           C  
ATOM   3652  OE1 GLU B   2     -17.391  61.062 -25.750  1.00 17.75           O  
ATOM   3653  OE2 GLU B   2     -15.383  61.938 -25.875  1.00 17.75           O  
ATOM   3654  N   SER B   3     -11.586  58.750 -26.156  1.00 18.09           N  
ATOM   3655  CA  SER B   3     -11.891  59.062 -27.547  1.00 18.09           C  
ATOM   3656  C   SER B   3     -11.211  58.062 -28.484  1.00 18.09           C  
ATOM   3657  CB  SER B   3     -11.453  60.469 -27.906  1.00 18.09           C  
ATOM   3658  O   SER B   3     -10.227  57.406 -28.109  1.00 18.09           O  
ATOM   3659  OG  SER B   3     -11.703  61.375 -26.812  1.00 18.09           O  
ATOM   3660  N   PRO B   4     -10.938  58.594 -29.672  1.00 19.28           N  
ATOM   3661  CA  PRO B   4     -11.281  58.438 -31.078  1.00 19.28           C  
ATOM   3662  C   PRO B   4     -10.242  57.625 -31.859  1.00 19.28           C  
ATOM   3663  CB  PRO B   4     -11.344  59.875 -31.594  1.00 19.28           C  
ATOM   3664  O   PRO B   4      -9.148  57.375 -31.344  1.00 19.28           O  
ATOM   3665  CG  PRO B   4     -10.664  60.688 -30.531  1.00 19.28           C  
ATOM   3666  CD  PRO B   4     -10.320  59.781 -29.391  1.00 19.28           C  
ATOM   3667  N   GLY B   5      -9.602  58.250 -32.875  1.00 17.47           N  
ATOM   3668  CA  GLY B   5      -9.875  58.312 -34.312  1.00 17.47           C  
ATOM   3669  C   GLY B   5      -8.867  57.562 -35.156  1.00 17.47           C  
ATOM   3670  O   GLY B   5      -7.883  57.031 -34.625  1.00 17.47           O  
ATOM   3671  N   GLU B   6      -8.117  58.281 -36.000  1.00 16.06           N  
ATOM   3672  CA  GLU B   6      -8.195  58.469 -37.438  1.00 16.06           C  
ATOM   3673  C   GLU B   6      -7.102  57.688 -38.156  1.00 16.06           C  
ATOM   3674  CB  GLU B   6      -8.094  59.938 -37.812  1.00 16.06           C  
ATOM   3675  O   GLU B   6      -7.379  56.938 -39.094  1.00 16.06           O  
ATOM   3676  CG  GLU B   6      -9.406  60.562 -38.281  1.00 16.06           C  
ATOM   3677  CD  GLU B   6      -9.305  62.031 -38.562  1.00 16.06           C  
ATOM   3678  OE1 GLU B   6     -10.195  62.594 -39.281  1.00 16.06           O  
ATOM   3679  OE2 GLU B   6      -8.336  62.688 -38.094  1.00 16.06           O  
ATOM   3680  N   SER B   7      -5.992  58.375 -38.562  1.00 16.56           N  
ATOM   3681  CA  SER B   7      -5.762  58.812 -39.938  1.00 16.56           C  
ATOM   3682  C   SER B   7      -4.906  57.781 -40.688  1.00 16.56           C  
ATOM   3683  CB  SER B   7      -5.090  60.156 -39.969  1.00 16.56           C  
ATOM   3684  O   SER B   7      -4.176  57.000 -40.062  1.00 16.56           O  
ATOM   3685  OG  SER B   7      -4.582  60.438 -41.250  1.00 16.56           O  
ATOM   3686  N   GLY B   8      -4.516  58.125 -41.906  1.00 15.82           N  
ATOM   3687  CA  GLY B   8      -4.605  57.875 -43.344  1.00 15.82           C  
ATOM   3688  C   GLY B   8      -3.398  57.125 -43.875  1.00 15.82           C  
ATOM   3689  O   GLY B   8      -3.508  55.969 -44.312  1.00 15.82           O  
ATOM   3690  N   ALA B   9      -2.342  57.969 -44.281  1.00 15.07           N  
ATOM   3691  CA  ALA B   9      -2.057  58.125 -45.719  1.00 15.07           C  
ATOM   3692  C   ALA B   9      -0.982  57.156 -46.188  1.00 15.07           C  
ATOM   3693  CB  ALA B   9      -1.627  59.562 -46.000  1.00 15.07           C  
ATOM   3694  O   ALA B   9      -1.180  56.438 -47.156  1.00 15.07           O  
ATOM   3695  N   GLY B  10       0.334  57.688 -46.219  1.00 15.30           N  
ATOM   3696  CA  GLY B  10       0.855  58.062 -47.500  1.00 15.30           C  
ATOM   3697  C   GLY B  10       1.536  56.906 -48.250  1.00 15.30           C  
ATOM   3698  O   GLY B  10       1.795  55.844 -47.656  1.00 15.30           O  
ATOM   3699  N   SER B  11       2.633  57.250 -48.781  1.00 15.10           N  
ATOM   3700  CA  SER B  11       2.930  57.438 -50.219  1.00 15.10           C  
ATOM   3701  C   SER B  11       3.613  56.188 -50.781  1.00 15.10           C  
ATOM   3702  CB  SER B  11       3.814  58.656 -50.406  1.00 15.10           C  
ATOM   3703  O   SER B  11       3.186  55.688 -51.812  1.00 15.10           O  
ATOM   3704  OG  SER B  11       3.025  59.812 -50.625  1.00 15.10           O  
ATOM   3705  N   PRO B  12       4.945  56.375 -51.094  1.00 14.73           N  
ATOM   3706  CA  PRO B  12       5.277  56.594 -52.500  1.00 14.73           C  
ATOM   3707  C   PRO B  12       5.602  55.281 -53.250  1.00 14.73           C  
ATOM   3708  CB  PRO B  12       6.508  57.500 -52.438  1.00 14.73           C  
ATOM   3709  O   PRO B  12       5.004  55.000 -54.281  1.00 14.73           O  
ATOM   3710  CG  PRO B  12       7.070  57.312 -51.094  1.00 14.73           C  
ATOM   3711  CD  PRO B  12       6.055  56.562 -50.250  1.00 14.73           C  
ATOM   3712  N   GLY B  13       6.918  55.156 -53.375  1.00 15.21           N  
ATOM   3713  CA  GLY B  13       7.508  55.375 -54.688  1.00 15.21           C  
ATOM   3714  C   GLY B  13       7.488  54.125 -55.562  1.00 15.21           C  
ATOM   3715  O   GLY B  13       7.316  53.000 -55.062  1.00 15.21           O  
ATOM   3716  N   ALA B  14       8.203  54.250 -56.625  1.00 13.95           N  
ATOM   3717  CA  ALA B  14       8.086  54.156 -58.062  1.00 13.95           C  
ATOM   3718  C   ALA B  14       8.438  52.781 -58.562  1.00 13.95           C  
ATOM   3719  CB  ALA B  14       8.977  55.219 -58.750  1.00 13.95           C  
ATOM   3720  O   ALA B  14       7.711  52.188 -59.375  1.00 13.95           O  
ATOM   3721  N   PRO B  15       9.820  52.469 -58.562  1.00 14.62           N  
ATOM   3722  CA  PRO B  15      10.266  52.531 -59.969  1.00 14.62           C  
ATOM   3723  C   PRO B  15       9.758  51.375 -60.781  1.00 14.62           C  
ATOM   3724  CB  PRO B  15      11.789  52.531 -59.844  1.00 14.62           C  
ATOM   3725  O   PRO B  15       9.484  50.281 -60.250  1.00 14.62           O  
ATOM   3726  CG  PRO B  15      12.062  51.938 -58.500  1.00 14.62           C  
ATOM   3727  CD  PRO B  15      10.797  52.000 -57.688  1.00 14.62           C  
ATOM   3728  N   SER B  16       9.789  51.594 -62.031  1.00 14.27           N  
ATOM   3729  CA  SER B  16       9.188  51.344 -63.344  1.00 14.27           C  
ATOM   3730  C   SER B  16       9.570  49.938 -63.844  1.00 14.27           C  
ATOM   3731  CB  SER B  16       9.625  52.375 -64.375  1.00 14.27           C  
ATOM   3732  O   SER B  16       8.695  49.156 -64.188  1.00 14.27           O  
ATOM   3733  OG  SER B  16      10.141  53.531 -63.719  1.00 14.27           O  
ATOM   3734  N   PRO B  17      10.562  50.000 -64.875  1.00 14.48           N  
ATOM   3735  CA  PRO B  17      10.172  49.844 -66.250  1.00 14.48           C  
ATOM   3736  C   PRO B  17      10.180  48.375 -66.688  1.00 14.48           C  
ATOM   3737  CB  PRO B  17      11.234  50.625 -67.000  1.00 14.48           C  
ATOM   3738  O   PRO B  17       9.117  47.781 -66.938  1.00 14.48           O  
ATOM   3739  CG  PRO B  17      12.398  50.719 -66.062  1.00 14.48           C  
ATOM   3740  CD  PRO B  17      11.930  50.312 -64.688  1.00 14.48           C  
ATOM   3741  N   SER B  18      11.172  48.094 -67.625  1.00 14.18           N  
ATOM   3742  CA  SER B  18      10.984  47.938 -69.062  1.00 14.18           C  
ATOM   3743  C   SER B  18      10.898  46.469 -69.500  1.00 14.18           C  
ATOM   3744  CB  SER B  18      12.125  48.625 -69.875  1.00 14.18           C  
ATOM   3745  O   SER B  18      11.203  45.594 -68.688  1.00 14.18           O  
ATOM   3746  OG  SER B  18      13.359  48.438 -69.188  1.00 14.18           O  
ATOM   3747  N   SER B  19      11.898  46.031 -70.375  1.00 14.68           N  
ATOM   3748  CA  SER B  19      11.805  45.844 -71.812  1.00 14.68           C  
ATOM   3749  C   SER B  19      11.508  44.375 -72.188  1.00 14.68           C  
ATOM   3750  CB  SER B  19      13.102  46.281 -72.500  1.00 14.68           C  
ATOM   3751  O   SER B  19      11.734  43.500 -71.375  1.00 14.68           O  
ATOM   3752  OG  SER B  19      14.203  45.531 -72.062  1.00 14.68           O  
ATOM   3753  N   PHE B  20      11.820  44.000 -73.500  1.00 13.70           N  
ATOM   3754  CA  PHE B  20      11.227  43.500 -74.688  1.00 13.70           C  
ATOM   3755  C   PHE B  20      11.414  42.000 -74.812  1.00 13.70           C  
ATOM   3756  CB  PHE B  20      11.828  44.188 -75.938  1.00 13.70           C  
ATOM   3757  O   PHE B  20      10.453  41.250 -75.062  1.00 13.70           O  
ATOM   3758  CG  PHE B  20      11.008  45.344 -76.438  1.00 13.70           C  
ATOM   3759  CD1 PHE B  20       9.984  45.156 -77.375  1.00 13.70           C  
ATOM   3760  CD2 PHE B  20      11.258  46.656 -76.000  1.00 13.70           C  
ATOM   3761  CE1 PHE B  20       9.227  46.219 -77.812  1.00 13.70           C  
ATOM   3762  CE2 PHE B  20      10.500  47.719 -76.438  1.00 13.70           C  
ATOM   3763  CZ  PHE B  20       9.484  47.500 -77.375  1.00 13.70           C  
ATOM   3764  N   THR B  21      12.586  41.500 -75.438  1.00 14.29           N  
ATOM   3765  CA  THR B  21      12.539  41.062 -76.875  1.00 14.29           C  
ATOM   3766  C   THR B  21      12.133  39.594 -76.938  1.00 14.29           C  
ATOM   3767  CB  THR B  21      13.891  41.281 -77.562  1.00 14.29           C  
ATOM   3768  O   THR B  21      12.203  38.875 -76.000  1.00 14.29           O  
ATOM   3769  CG2 THR B  21      14.203  42.781 -77.688  1.00 14.29           C  
ATOM   3770  OG1 THR B  21      14.930  40.656 -76.750  1.00 14.29           O  
ATOM   3771  N   THR B  22      12.727  38.781 -78.000  1.00 14.85           N  
ATOM   3772  CA  THR B  22      12.273  38.219 -79.312  1.00 14.85           C  
ATOM   3773  C   THR B  22      12.016  36.719 -79.125  1.00 14.85           C  
ATOM   3774  CB  THR B  22      13.305  38.469 -80.375  1.00 14.85           C  
ATOM   3775  O   THR B  22      12.430  36.094 -78.188  1.00 14.85           O  
ATOM   3776  CG2 THR B  22      12.992  39.750 -81.188  1.00 14.85           C  
ATOM   3777  OG1 THR B  22      14.609  38.562 -79.812  1.00 14.85           O  
ATOM   3778  N   GLY B  23      12.742  35.812 -80.062  1.00 15.37           N  
ATOM   3779  CA  GLY B  23      12.289  35.094 -81.250  1.00 15.37           C  
ATOM   3780  C   GLY B  23      11.898  33.656 -80.938  1.00 15.37           C  
ATOM   3781  O   GLY B  23      12.070  33.156 -79.875  1.00 15.37           O  
ATOM   3782  N   HIS B  24      12.375  32.625 -81.875  1.00 15.27           N  
ATOM   3783  CA  HIS B  24      11.766  31.781 -82.875  1.00 15.27           C  
ATOM   3784  C   HIS B  24      11.523  30.375 -82.375  1.00 15.27           C  
ATOM   3785  CB  HIS B  24      12.648  31.719 -84.125  1.00 15.27           C  
ATOM   3786  O   HIS B  24      12.023  30.016 -81.312  1.00 15.27           O  
ATOM   3787  CG  HIS B  24      12.445  32.875 -85.062  1.00 15.27           C  
ATOM   3788  CD2 HIS B  24      13.258  33.906 -85.375  1.00 15.27           C  
ATOM   3789  ND1 HIS B  24      11.289  33.062 -85.812  1.00 15.27           N  
ATOM   3790  CE1 HIS B  24      11.398  34.156 -86.562  1.00 15.27           C  
ATOM   3791  NE2 HIS B  24      12.586  34.688 -86.312  1.00 15.27           N  
ATOM   3792  N   LEU B  25      11.836  29.297 -83.312  1.00 14.84           N  
ATOM   3793  CA  LEU B  25      11.117  28.281 -84.062  1.00 14.84           C  
ATOM   3794  C   LEU B  25      11.211  26.922 -83.375  1.00 14.84           C  
ATOM   3795  CB  LEU B  25      11.664  28.203 -85.500  1.00 14.84           C  
ATOM   3796  O   LEU B  25      10.195  26.266 -83.188  1.00 14.84           O  
ATOM   3797  CG  LEU B  25      10.922  29.016 -86.562  1.00 14.84           C  
ATOM   3798  CD1 LEU B  25      11.898  29.516 -87.625  1.00 14.84           C  
ATOM   3799  CD2 LEU B  25       9.805  28.188 -87.188  1.00 14.84           C  
ATOM   3800  N   ALA B  26      12.305  26.031 -83.625  1.00 16.14           N  
ATOM   3801  CA  ALA B  26      12.227  24.875 -84.562  1.00 16.14           C  
ATOM   3802  C   ALA B  26      11.875  23.609 -83.750  1.00 16.14           C  
ATOM   3803  CB  ALA B  26      13.547  24.703 -85.312  1.00 16.14           C  
ATOM   3804  O   ALA B  26      12.109  23.516 -82.562  1.00 16.14           O  
ATOM   3805  N   ARG B  27      11.477  22.469 -84.500  1.00 15.59           N  
ATOM   3806  CA  ARG B  27      10.602  21.312 -84.625  1.00 15.59           C  
ATOM   3807  C   ARG B  27      11.172  20.109 -83.938  1.00 15.59           C  
ATOM   3808  CB  ARG B  27      10.367  20.984 -86.125  1.00 15.59           C  
ATOM   3809  O   ARG B  27      10.492  19.094 -83.750  1.00 15.59           O  
ATOM   3810  CG  ARG B  27       8.930  21.156 -86.562  1.00 15.59           C  
ATOM   3811  CD  ARG B  27       8.750  20.812 -88.062  1.00 15.59           C  
ATOM   3812  NE  ARG B  27       7.371  21.000 -88.500  1.00 15.59           N  
ATOM   3813  NH1 ARG B  27       7.754  20.328 -90.688  1.00 15.59           N  
ATOM   3814  NH2 ARG B  27       5.652  20.969 -90.000  1.00 15.59           N  
ATOM   3815  CZ  ARG B  27       6.930  20.766 -89.750  1.00 15.59           C  
ATOM   3816  N   GLU B  28      12.430  20.078 -83.500  1.00 16.59           N  
ATOM   3817  CA  GLU B  28      13.039  18.797 -83.875  1.00 16.59           C  
ATOM   3818  C   GLU B  28      12.273  17.625 -83.250  1.00 16.59           C  
ATOM   3819  CB  GLU B  28      14.508  18.750 -83.438  1.00 16.59           C  
ATOM   3820  O   GLU B  28      11.648  17.750 -82.188  1.00 16.59           O  
ATOM   3821  CG  GLU B  28      15.484  18.500 -84.562  1.00 16.59           C  
ATOM   3822  CD  GLU B  28      16.938  18.500 -84.125  1.00 16.59           C  
ATOM   3823  OE1 GLU B  28      17.828  18.188 -84.938  1.00 16.59           O  
ATOM   3824  OE2 GLU B  28      17.188  18.797 -82.938  1.00 16.59           O  
ATOM   3825  N   LYS B  29      12.594  16.344 -83.750  1.00 17.31           N  
ATOM   3826  CA  LYS B  29      12.086  15.070 -84.250  1.00 17.31           C  
ATOM   3827  C   LYS B  29      11.781  14.125 -83.125  1.00 17.31           C  
ATOM   3828  CB  LYS B  29      13.094  14.422 -85.188  1.00 17.31           C  
ATOM   3829  O   LYS B  29      12.461  14.148 -82.062  1.00 17.31           O  
ATOM   3830  CG  LYS B  29      12.805  14.664 -86.688  1.00 17.31           C  
ATOM   3831  CD  LYS B  29      13.812  13.961 -87.562  1.00 17.31           C  
ATOM   3832  CE  LYS B  29      13.586  14.281 -89.062  1.00 17.31           C  
ATOM   3833  NZ  LYS B  29      14.602  13.633 -89.938  1.00 17.31           N  
ATOM   3834  N   PRO B  30      10.625  13.453 -83.188  1.00 17.95           N  
ATOM   3835  CA  PRO B  30       9.789  12.578 -82.375  1.00 17.95           C  
ATOM   3836  C   PRO B  30      10.508  11.305 -81.938  1.00 17.95           C  
ATOM   3837  CB  PRO B  30       8.609  12.250 -83.312  1.00 17.95           C  
ATOM   3838  O   PRO B  30      10.836  10.461 -82.812  1.00 17.95           O  
ATOM   3839  CG  PRO B  30       9.078  12.633 -84.688  1.00 17.95           C  
ATOM   3840  CD  PRO B  30      10.375  13.391 -84.562  1.00 17.95           C  
ATOM   3841  N   ALA B  31      11.727  11.375 -81.375  1.00 18.06           N  
ATOM   3842  CA  ALA B  31      12.398  10.078 -81.375  1.00 18.06           C  
ATOM   3843  C   ALA B  31      11.453   8.953 -81.000  1.00 18.06           C  
ATOM   3844  CB  ALA B  31      13.633  10.086 -80.500  1.00 18.06           C  
ATOM   3845  O   ALA B  31      10.766   9.055 -79.938  1.00 18.06           O  
ATOM   3846  N   GLN B  32      11.117   8.039 -81.938  1.00 16.64           N  
ATOM   3847  CA  GLN B  32      10.172   6.949 -82.125  1.00 16.64           C  
ATOM   3848  C   GLN B  32      10.383   5.828 -81.125  1.00 16.64           C  
ATOM   3849  CB  GLN B  32      10.297   6.402 -83.562  1.00 16.64           C  
ATOM   3850  O   GLN B  32      11.219   4.949 -81.312  1.00 16.64           O  
ATOM   3851  CG  GLN B  32       9.422   7.129 -84.562  1.00 16.64           C  
ATOM   3852  CD  GLN B  32       9.617   6.613 -86.000  1.00 16.64           C  
ATOM   3853  NE2 GLN B  32       8.781   7.074 -86.875  1.00 16.64           N  
ATOM   3854  OE1 GLN B  32      10.516   5.805 -86.250  1.00 16.64           O  
ATOM   3855  N   ASP B  33      10.945   6.023 -79.938  1.00 18.58           N  
ATOM   3856  CA  ASP B  33      11.445   4.730 -79.438  1.00 18.58           C  
ATOM   3857  C   ASP B  33      10.391   3.641 -79.625  1.00 18.58           C  
ATOM   3858  CB  ASP B  33      11.898   4.816 -78.000  1.00 18.58           C  
ATOM   3859  O   ASP B  33       9.203   3.879 -79.375  1.00 18.58           O  
ATOM   3860  CG  ASP B  33      13.383   5.102 -77.875  1.00 18.58           C  
ATOM   3861  OD1 ASP B  33      14.141   4.926 -78.812  1.00 18.58           O  
ATOM   3862  OD2 ASP B  33      13.805   5.504 -76.750  1.00 18.58           O  
ATOM   3863  N   PRO B  34      10.750   2.398 -80.125  1.00 17.44           N  
ATOM   3864  CA  PRO B  34      10.070   1.283 -80.812  1.00 17.44           C  
ATOM   3865  C   PRO B  34       9.023   0.618 -79.938  1.00 17.44           C  
ATOM   3866  CB  PRO B  34      11.211   0.313 -81.125  1.00 17.44           C  
ATOM   3867  O   PRO B  34       9.141   0.657 -78.688  1.00 17.44           O  
ATOM   3868  CG  PRO B  34      12.359   0.791 -80.312  1.00 17.44           C  
ATOM   3869  CD  PRO B  34      12.000   2.113 -79.688  1.00 17.44           C  
ATOM   3870  N   LEU B  35       7.750   0.432 -80.375  1.00 17.53           N  
ATOM   3871  CA  LEU B  35       6.461  -0.129 -80.000  1.00 17.53           C  
ATOM   3872  C   LEU B  35       6.605  -1.585 -79.562  1.00 17.53           C  
ATOM   3873  CB  LEU B  35       5.465  -0.023 -81.125  1.00 17.53           C  
ATOM   3874  O   LEU B  35       6.879  -2.455 -80.375  1.00 17.53           O  
ATOM   3875  CG  LEU B  35       4.629   1.256 -81.188  1.00 17.53           C  
ATOM   3876  CD1 LEU B  35       4.297   1.604 -82.688  1.00 17.53           C  
ATOM   3877  CD2 LEU B  35       3.354   1.101 -80.375  1.00 17.53           C  
ATOM   3878  N   TYR B  36       7.555  -2.031 -78.562  1.00 17.08           N  
ATOM   3879  CA  TYR B  36       7.613  -3.486 -78.500  1.00 17.08           C  
ATOM   3880  C   TYR B  36       6.211  -4.090 -78.500  1.00 17.08           C  
ATOM   3881  CB  TYR B  36       8.367  -3.934 -77.250  1.00 17.08           C  
ATOM   3882  O   TYR B  36       5.305  -3.576 -77.812  1.00 17.08           O  
ATOM   3883  CG  TYR B  36       9.867  -3.898 -77.375  1.00 17.08           C  
ATOM   3884  CD1 TYR B  36      10.555  -4.973 -77.938  1.00 17.08           C  
ATOM   3885  CD2 TYR B  36      10.602  -2.795 -76.938  1.00 17.08           C  
ATOM   3886  CE1 TYR B  36      11.945  -4.941 -78.062  1.00 17.08           C  
ATOM   3887  CE2 TYR B  36      11.984  -2.756 -77.062  1.00 17.08           C  
ATOM   3888  OH  TYR B  36      14.016  -3.801 -77.750  1.00 17.08           O  
ATOM   3889  CZ  TYR B  36      12.648  -3.832 -77.625  1.00 17.08           C  
ATOM   3890  N   ASP B  37       5.801  -4.797 -79.562  1.00 16.70           N  
ATOM   3891  CA  ASP B  37       4.543  -5.348 -80.062  1.00 16.70           C  
ATOM   3892  C   ASP B  37       3.939  -6.328 -79.062  1.00 16.70           C  
ATOM   3893  CB  ASP B  37       4.750  -6.039 -81.375  1.00 16.70           C  
ATOM   3894  O   ASP B  37       4.586  -7.301 -78.688  1.00 16.70           O  
ATOM   3895  CG  ASP B  37       4.449  -5.133 -82.562  1.00 16.70           C  
ATOM   3896  OD1 ASP B  37       3.789  -4.086 -82.375  1.00 16.70           O  
ATOM   3897  OD2 ASP B  37       4.875  -5.469 -83.688  1.00 16.70           O  
ATOM   3898  N   VAL B  38       3.246  -5.906 -78.000  1.00 18.72           N  
ATOM   3899  CA  VAL B  38       2.521  -6.805 -77.062  1.00 18.72           C  
ATOM   3900  C   VAL B  38       1.631  -7.738 -77.938  1.00 18.72           C  
ATOM   3901  CB  VAL B  38       1.675  -6.023 -76.062  1.00 18.72           C  
ATOM   3902  O   VAL B  38       0.749  -7.281 -78.625  1.00 18.72           O  
ATOM   3903  CG1 VAL B  38       0.978  -6.977 -75.125  1.00 18.72           C  
ATOM   3904  CG2 VAL B  38       2.549  -5.027 -75.312  1.00 18.72           C  
ATOM   3905  N   PRO B  39       2.180  -8.914 -78.375  1.00 17.52           N  
ATOM   3906  CA  PRO B  39       1.384  -9.727 -79.312  1.00 17.52           C  
ATOM   3907  C   PRO B  39      -0.017 -10.023 -78.750  1.00 17.52           C  
ATOM   3908  CB  PRO B  39       2.201 -11.016 -79.438  1.00 17.52           C  
ATOM   3909  O   PRO B  39      -0.197 -10.227 -77.562  1.00 17.52           O  
ATOM   3910  CG  PRO B  39       3.203 -10.945 -78.312  1.00 17.52           C  
ATOM   3911  CD  PRO B  39       3.117  -9.586 -77.688  1.00 17.52           C  
ATOM   3912  N   ASN B  40      -1.103  -9.461 -79.312  1.00 19.23           N  
ATOM   3913  CA  ASN B  40      -2.529  -9.656 -79.062  1.00 19.23           C  
ATOM   3914  C   ASN B  40      -2.961 -11.086 -79.375  1.00 19.23           C  
ATOM   3915  CB  ASN B  40      -3.348  -8.664 -79.938  1.00 19.23           C  
ATOM   3916  O   ASN B  40      -3.490 -11.367 -80.438  1.00 19.23           O  
ATOM   3917  CG  ASN B  40      -4.141  -7.695 -79.062  1.00 19.23           C  
ATOM   3918  ND2 ASN B  40      -4.777  -6.723 -79.750  1.00 19.23           N  
ATOM   3919  OD1 ASN B  40      -4.180  -7.812 -77.875  1.00 19.23           O  
ATOM   3920  N   ALA B  41      -2.137 -12.109 -79.000  1.00 18.80           N  
ATOM   3921  CA  ALA B  41      -2.502 -13.398 -79.562  1.00 18.80           C  
ATOM   3922  C   ALA B  41      -3.986 -13.695 -79.375  1.00 18.80           C  
ATOM   3923  CB  ALA B  41      -1.657 -14.516 -79.000  1.00 18.80           C  
ATOM   3924  O   ALA B  41      -4.516 -13.523 -78.312  1.00 18.80           O  
ATOM   3925  N   SER B  42      -4.871 -13.734 -80.375  1.00 19.41           N  
ATOM   3926  CA  SER B  42      -6.289 -13.875 -80.688  1.00 19.41           C  
ATOM   3927  C   SER B  42      -6.820 -15.234 -80.250  1.00 19.41           C  
ATOM   3928  CB  SER B  42      -6.520 -13.711 -82.188  1.00 19.41           C  
ATOM   3929  O   SER B  42      -8.031 -15.445 -80.188  1.00 19.41           O  
ATOM   3930  OG  SER B  42      -5.852 -14.727 -82.938  1.00 19.41           O  
ATOM   3931  N   GLY B  43      -6.051 -16.344 -80.375  1.00 19.53           N  
ATOM   3932  CA  GLY B  43      -6.781 -17.500 -80.875  1.00 19.53           C  
ATOM   3933  C   GLY B  43      -7.910 -17.938 -79.938  1.00 19.53           C  
ATOM   3934  O   GLY B  43      -7.914 -17.609 -78.750  1.00 19.53           O  
ATOM   3935  N   GLY B  44      -9.094 -18.453 -80.375  1.00 20.92           N  
ATOM   3936  CA  GLY B  44     -10.461 -18.828 -80.062  1.00 20.92           C  
ATOM   3937  C   GLY B  44     -10.531 -19.969 -79.062  1.00 20.92           C  
ATOM   3938  O   GLY B  44     -11.617 -20.484 -78.812  1.00 20.92           O  
ATOM   3939  N   GLN B  45      -9.391 -20.781 -78.812  1.00 20.08           N  
ATOM   3940  CA  GLN B  45      -9.633 -22.203 -78.562  1.00 20.08           C  
ATOM   3941  C   GLN B  45     -10.500 -22.406 -77.312  1.00 20.08           C  
ATOM   3942  CB  GLN B  45      -8.312 -22.953 -78.438  1.00 20.08           C  
ATOM   3943  O   GLN B  45     -10.398 -21.641 -76.375  1.00 20.08           O  
ATOM   3944  CG  GLN B  45      -7.797 -23.562 -79.688  1.00 20.08           C  
ATOM   3945  CD  GLN B  45      -6.457 -24.250 -79.562  1.00 20.08           C  
ATOM   3946  NE2 GLN B  45      -6.016 -24.953 -80.562  1.00 20.08           N  
ATOM   3947  OE1 GLN B  45      -5.828 -24.172 -78.500  1.00 20.08           O  
ATOM   3948  N   ALA B  46     -11.469 -23.406 -77.250  1.00 23.67           N  
ATOM   3949  CA  ALA B  46     -12.609 -23.969 -76.500  1.00 23.67           C  
ATOM   3950  C   ALA B  46     -12.188 -24.406 -75.125  1.00 23.67           C  
ATOM   3951  CB  ALA B  46     -13.211 -25.141 -77.312  1.00 23.67           C  
ATOM   3952  O   ALA B  46     -11.695 -25.531 -74.938  1.00 23.67           O  
ATOM   3953  N   GLY B  47     -11.266 -23.766 -74.312  1.00 22.89           N  
ATOM   3954  CA  GLY B  47     -10.562 -24.391 -73.250  1.00 22.89           C  
ATOM   3955  C   GLY B  47     -11.500 -25.016 -72.188  1.00 22.89           C  
ATOM   3956  O   GLY B  47     -12.602 -24.516 -72.000  1.00 22.89           O  
ATOM   3957  N   GLY B  48     -11.367 -26.312 -71.750  1.00 25.23           N  
ATOM   3958  CA  GLY B  48     -12.086 -27.281 -70.938  1.00 25.23           C  
ATOM   3959  C   GLY B  48     -12.398 -26.766 -69.562  1.00 25.23           C  
ATOM   3960  O   GLY B  48     -11.789 -25.797 -69.062  1.00 25.23           O  
ATOM   3961  N   PRO B  49     -13.617 -27.000 -68.812  1.00 27.58           N  
ATOM   3962  CA  PRO B  49     -14.148 -26.484 -67.562  1.00 27.58           C  
ATOM   3963  C   PRO B  49     -13.156 -26.625 -66.438  1.00 27.58           C  
ATOM   3964  CB  PRO B  49     -15.391 -27.344 -67.312  1.00 27.58           C  
ATOM   3965  O   PRO B  49     -12.406 -27.609 -66.375  1.00 27.58           O  
ATOM   3966  CG  PRO B  49     -15.258 -28.484 -68.312  1.00 27.58           C  
ATOM   3967  CD  PRO B  49     -14.109 -28.203 -69.250  1.00 27.58           C  
ATOM   3968  N   GLN B  50     -12.336 -25.719 -65.938  1.00 27.94           N  
ATOM   3969  CA  GLN B  50     -11.453 -25.797 -64.750  1.00 27.94           C  
ATOM   3970  C   GLN B  50     -12.133 -26.531 -63.625  1.00 27.94           C  
ATOM   3971  CB  GLN B  50     -11.031 -24.391 -64.312  1.00 27.94           C  
ATOM   3972  O   GLN B  50     -13.297 -26.297 -63.312  1.00 27.94           O  
ATOM   3973  CG  GLN B  50      -9.711 -23.938 -64.938  1.00 27.94           C  
ATOM   3974  CD  GLN B  50      -9.266 -22.594 -64.375  1.00 27.94           C  
ATOM   3975  NE2 GLN B  50      -8.055 -22.172 -64.750  1.00 27.94           N  
ATOM   3976  OE1 GLN B  50     -10.000 -21.922 -63.656  1.00 27.94           O  
ATOM   3977  N   ARG B  51     -11.781 -27.797 -63.250  1.00 30.62           N  
ATOM   3978  CA  ARG B  51     -12.297 -28.625 -62.156  1.00 30.62           C  
ATOM   3979  C   ARG B  51     -12.453 -27.828 -60.875  1.00 30.62           C  
ATOM   3980  CB  ARG B  51     -11.383 -29.828 -61.938  1.00 30.62           C  
ATOM   3981  O   ARG B  51     -11.516 -27.156 -60.438  1.00 30.62           O  
ATOM   3982  CG  ARG B  51     -11.805 -31.094 -62.656  1.00 30.62           C  
ATOM   3983  CD  ARG B  51     -10.898 -32.281 -62.344  1.00 30.62           C  
ATOM   3984  NE  ARG B  51     -11.328 -33.469 -63.031  1.00 30.62           N  
ATOM   3985  NH1 ARG B  51      -9.664 -34.812 -62.125  1.00 30.62           N  
ATOM   3986  NH2 ARG B  51     -11.211 -35.719 -63.594  1.00 30.62           N  
ATOM   3987  CZ  ARG B  51     -10.734 -34.656 -62.906  1.00 30.62           C  
ATOM   3988  N   PRO B  52     -13.609 -27.219 -60.406  1.00 36.16           N  
ATOM   3989  CA  PRO B  52     -13.812 -26.500 -59.125  1.00 36.16           C  
ATOM   3990  C   PRO B  52     -13.000 -27.094 -57.969  1.00 36.16           C  
ATOM   3991  CB  PRO B  52     -15.312 -26.641 -58.875  1.00 36.16           C  
ATOM   3992  O   PRO B  52     -12.812 -28.312 -57.906  1.00 36.16           O  
ATOM   3993  CG  PRO B  52     -15.789 -27.578 -59.938  1.00 36.16           C  
ATOM   3994  CD  PRO B  52     -14.641 -27.891 -60.844  1.00 36.16           C  
ATOM   3995  N   GLY B  53     -11.836 -26.578 -57.531  1.00 39.75           N  
ATOM   3996  CA  GLY B  53     -11.133 -27.016 -56.344  1.00 39.75           C  
ATOM   3997  C   GLY B  53     -12.047 -27.562 -55.281  1.00 39.75           C  
ATOM   3998  O   GLY B  53     -13.164 -27.062 -55.094  1.00 39.75           O  
ATOM   3999  N   ARG B  54     -12.148 -28.875 -54.875  1.00 46.81           N  
ATOM   4000  CA  ARG B  54     -12.992 -29.641 -53.969  1.00 46.81           C  
ATOM   4001  C   ARG B  54     -13.180 -28.906 -52.656  1.00 46.81           C  
ATOM   4002  CB  ARG B  54     -12.391 -31.031 -53.719  1.00 46.81           C  
ATOM   4003  O   ARG B  54     -12.203 -28.609 -51.938  1.00 46.81           O  
ATOM   4004  CG  ARG B  54     -13.430 -32.094 -53.438  1.00 46.81           C  
ATOM   4005  CD  ARG B  54     -12.781 -33.469 -53.188  1.00 46.81           C  
ATOM   4006  NE  ARG B  54     -13.773 -34.469 -52.875  1.00 46.81           N  
ATOM   4007  NH1 ARG B  54     -12.227 -36.094 -52.312  1.00 46.81           N  
ATOM   4008  NH2 ARG B  54     -14.469 -36.562 -52.188  1.00 46.81           N  
ATOM   4009  CZ  ARG B  54     -13.492 -35.719 -52.469  1.00 46.81           C  
ATOM   4010  N   VAL B  55     -14.039 -27.938 -52.312  1.00 57.94           N  
ATOM   4011  CA  VAL B  55     -14.469 -27.375 -51.031  1.00 57.94           C  
ATOM   4012  C   VAL B  55     -14.461 -28.469 -49.969  1.00 57.94           C  
ATOM   4013  CB  VAL B  55     -15.867 -26.734 -51.125  1.00 57.94           C  
ATOM   4014  O   VAL B  55     -15.109 -29.500 -50.125  1.00 57.94           O  
ATOM   4015  CG1 VAL B  55     -16.312 -26.203 -49.781  1.00 57.94           C  
ATOM   4016  CG2 VAL B  55     -15.867 -25.625 -52.188  1.00 57.94           C  
ATOM   4017  N   VAL B  56     -13.359 -28.609 -49.188  1.00 72.44           N  
ATOM   4018  CA  VAL B  56     -13.250 -29.578 -48.125  1.00 72.44           C  
ATOM   4019  C   VAL B  56     -14.469 -29.484 -47.219  1.00 72.44           C  
ATOM   4020  CB  VAL B  56     -11.953 -29.375 -47.312  1.00 72.44           C  
ATOM   4021  O   VAL B  56     -14.820 -28.406 -46.750  1.00 72.44           O  
ATOM   4022  CG1 VAL B  56     -11.773 -30.516 -46.281  1.00 72.44           C  
ATOM   4023  CG2 VAL B  56     -10.742 -29.297 -48.250  1.00 72.44           C  
ATOM   4024  N   SER B  57     -15.359 -30.406 -47.219  1.00 80.25           N  
ATOM   4025  CA  SER B  57     -16.562 -30.484 -46.406  1.00 80.25           C  
ATOM   4026  C   SER B  57     -16.219 -30.438 -44.938  1.00 80.25           C  
ATOM   4027  CB  SER B  57     -17.344 -31.766 -46.719  1.00 80.25           C  
ATOM   4028  O   SER B  57     -15.062 -30.625 -44.531  1.00 80.25           O  
ATOM   4029  OG  SER B  57     -16.688 -32.906 -46.156  1.00 80.25           O  
ATOM   4030  N   LEU B  58     -17.109 -29.953 -44.125  1.00 85.62           N  
ATOM   4031  CA  LEU B  58     -16.953 -29.906 -42.688  1.00 85.62           C  
ATOM   4032  C   LEU B  58     -16.516 -31.266 -42.156  1.00 85.62           C  
ATOM   4033  CB  LEU B  58     -18.250 -29.469 -42.000  1.00 85.62           C  
ATOM   4034  O   LEU B  58     -15.664 -31.344 -41.281  1.00 85.62           O  
ATOM   4035  CG  LEU B  58     -18.188 -29.250 -40.500  1.00 85.62           C  
ATOM   4036  CD1 LEU B  58     -17.750 -27.812 -40.188  1.00 85.62           C  
ATOM   4037  CD2 LEU B  58     -19.531 -29.562 -39.844  1.00 85.62           C  
ATOM   4038  N   ARG B  59     -17.094 -32.281 -42.750  1.00 83.69           N  
ATOM   4039  CA  ARG B  59     -16.734 -33.625 -42.312  1.00 83.69           C  
ATOM   4040  C   ARG B  59     -15.266 -33.906 -42.562  1.00 83.69           C  
ATOM   4041  CB  ARG B  59     -17.609 -34.656 -43.000  1.00 83.69           C  
ATOM   4042  O   ARG B  59     -14.578 -34.500 -41.719  1.00 83.69           O  
ATOM   4043  CG  ARG B  59     -17.375 -36.094 -42.500  1.00 83.69           C  
ATOM   4044  CD  ARG B  59     -18.312 -37.094 -43.188  1.00 83.69           C  
ATOM   4045  NE  ARG B  59     -18.109 -38.438 -42.719  1.00 83.69           N  
ATOM   4046  NH1 ARG B  59     -18.688 -39.469 -44.719  1.00 83.69           N  
ATOM   4047  NH2 ARG B  59     -18.062 -40.719 -42.906  1.00 83.69           N  
ATOM   4048  CZ  ARG B  59     -18.281 -39.531 -43.438  1.00 83.69           C  
ATOM   4049  N   GLU B  60     -14.898 -33.594 -43.719  1.00 85.38           N  
ATOM   4050  CA  GLU B  60     -13.500 -33.812 -44.062  1.00 85.38           C  
ATOM   4051  C   GLU B  60     -12.562 -33.031 -43.188  1.00 85.38           C  
ATOM   4052  CB  GLU B  60     -13.250 -33.469 -45.562  1.00 85.38           C  
ATOM   4053  O   GLU B  60     -11.500 -33.500 -42.781  1.00 85.38           O  
ATOM   4054  CG  GLU B  60     -13.578 -34.625 -46.500  1.00 85.38           C  
ATOM   4055  CD  GLU B  60     -13.469 -34.219 -47.969  1.00 85.38           C  
ATOM   4056  OE1 GLU B  60     -13.680 -35.062 -48.844  1.00 85.38           O  
ATOM   4057  OE2 GLU B  60     -13.156 -33.031 -48.250  1.00 85.38           O  
ATOM   4058  N   ARG B  61     -13.008 -31.875 -42.906  1.00 87.44           N  
ATOM   4059  CA  ARG B  61     -12.203 -31.031 -42.000  1.00 87.44           C  
ATOM   4060  C   ARG B  61     -12.047 -31.672 -40.625  1.00 87.44           C  
ATOM   4061  CB  ARG B  61     -12.820 -29.641 -41.875  1.00 87.44           C  
ATOM   4062  O   ARG B  61     -10.945 -31.688 -40.062  1.00 87.44           O  
ATOM   4063  CG  ARG B  61     -12.750 -28.797 -43.125  1.00 87.44           C  
ATOM   4064  CD  ARG B  61     -13.469 -27.469 -42.969  1.00 87.44           C  
ATOM   4065  NE  ARG B  61     -13.609 -26.781 -44.250  1.00 87.44           N  
ATOM   4066  NH1 ARG B  61     -12.070 -25.125 -43.750  1.00 87.44           N  
ATOM   4067  NH2 ARG B  61     -13.141 -25.125 -45.781  1.00 87.44           N  
ATOM   4068  CZ  ARG B  61     -12.938 -25.672 -44.594  1.00 87.44           C  
ATOM   4069  N   LEU B  62     -13.055 -32.156 -40.219  1.00 87.25           N  
ATOM   4070  CA  LEU B  62     -13.055 -32.750 -38.875  1.00 87.25           C  
ATOM   4071  C   LEU B  62     -12.266 -34.062 -38.875  1.00 87.25           C  
ATOM   4072  CB  LEU B  62     -14.484 -33.031 -38.406  1.00 87.25           C  
ATOM   4073  O   LEU B  62     -11.555 -34.375 -37.906  1.00 87.25           O  
ATOM   4074  CG  LEU B  62     -15.203 -31.844 -37.750  1.00 87.25           C  
ATOM   4075  CD1 LEU B  62     -16.719 -32.031 -37.812  1.00 87.25           C  
ATOM   4076  CD2 LEU B  62     -14.734 -31.672 -36.312  1.00 87.25           C  
ATOM   4077  N   LEU B  63     -12.367 -34.812 -39.938  1.00 86.69           N  
ATOM   4078  CA  LEU B  63     -11.648 -36.094 -40.031  1.00 86.69           C  
ATOM   4079  C   LEU B  63     -10.141 -35.844 -40.094  1.00 86.69           C  
ATOM   4080  CB  LEU B  63     -12.102 -36.875 -41.250  1.00 86.69           C  
ATOM   4081  O   LEU B  63      -9.375 -36.562 -39.438  1.00 86.69           O  
ATOM   4082  CG  LEU B  63     -13.227 -37.906 -41.031  1.00 86.69           C  
ATOM   4083  CD1 LEU B  63     -14.000 -38.125 -42.312  1.00 86.69           C  
ATOM   4084  CD2 LEU B  63     -12.664 -39.219 -40.469  1.00 86.69           C  
ATOM   4085  N   LEU B  64      -9.836 -34.844 -40.781  1.00 85.19           N  
ATOM   4086  CA  LEU B  64      -8.406 -34.562 -40.969  1.00 85.19           C  
ATOM   4087  C   LEU B  64      -7.820 -33.938 -39.719  1.00 85.19           C  
ATOM   4088  CB  LEU B  64      -8.164 -33.688 -42.156  1.00 85.19           C  
ATOM   4089  O   LEU B  64      -6.641 -34.125 -39.406  1.00 85.19           O  
ATOM   4090  CG  LEU B  64      -8.148 -34.375 -43.531  1.00 85.19           C  
ATOM   4091  CD1 LEU B  64      -8.469 -33.375 -44.625  1.00 85.19           C  
ATOM   4092  CD2 LEU B  64      -6.805 -35.031 -43.781  1.00 85.19           C  
ATOM   4093  N   THR B  65      -8.570 -33.219 -39.031  1.00 86.25           N  
ATOM   4094  CA  THR B  65      -8.055 -32.500 -37.875  1.00 86.25           C  
ATOM   4095  C   THR B  65      -8.430 -33.250 -36.594  1.00 86.25           C  
ATOM   4096  CB  THR B  65      -8.594 -31.062 -37.781  1.00 86.25           C  
ATOM   4097  O   THR B  65      -8.500 -32.656 -35.500  1.00 86.25           O  
ATOM   4098  CG2 THR B  65      -8.109 -30.234 -39.000  1.00 86.25           C  
ATOM   4099  OG1 THR B  65     -10.023 -31.094 -37.812  1.00 86.25           O  
ATOM   4100  N   ARG B  66      -8.578 -34.531 -36.594  1.00 87.12           N  
ATOM   4101  CA  ARG B  66      -8.992 -35.375 -35.469  1.00 87.12           C  
ATOM   4102  C   ARG B  66      -8.000 -35.250 -34.312  1.00 87.12           C  
ATOM   4103  CB  ARG B  66      -9.125 -36.844 -35.906  1.00 87.12           C  
ATOM   4104  O   ARG B  66      -8.398 -35.094 -33.156  1.00 87.12           O  
ATOM   4105  CG  ARG B  66     -10.188 -37.594 -35.125  1.00 87.12           C  
ATOM   4106  CD  ARG B  66     -10.344 -39.031 -35.656  1.00 87.12           C  
ATOM   4107  NE  ARG B  66     -11.062 -39.875 -34.688  1.00 87.12           N  
ATOM   4108  NH1 ARG B  66     -11.047 -41.750 -36.062  1.00 87.12           N  
ATOM   4109  NH2 ARG B  66     -12.031 -41.812 -33.969  1.00 87.12           N  
ATOM   4110  CZ  ARG B  66     -11.375 -41.156 -34.906  1.00 87.12           C  
ATOM   4111  N   PRO B  67      -6.695 -35.219 -34.562  1.00 84.88           N  
ATOM   4112  CA  PRO B  67      -5.742 -35.156 -33.438  1.00 84.88           C  
ATOM   4113  C   PRO B  67      -5.773 -33.812 -32.688  1.00 84.88           C  
ATOM   4114  CB  PRO B  67      -4.387 -35.375 -34.125  1.00 84.88           C  
ATOM   4115  O   PRO B  67      -5.270 -33.719 -31.578  1.00 84.88           O  
ATOM   4116  CG  PRO B  67      -4.723 -35.969 -35.469  1.00 84.88           C  
ATOM   4117  CD  PRO B  67      -6.133 -35.594 -35.812  1.00 84.88           C  
ATOM   4118  N   VAL B  68      -6.375 -32.844 -33.312  1.00 86.56           N  
ATOM   4119  CA  VAL B  68      -6.406 -31.547 -32.656  1.00 86.56           C  
ATOM   4120  C   VAL B  68      -7.535 -31.484 -31.641  1.00 86.56           C  
ATOM   4121  CB  VAL B  68      -6.578 -30.422 -33.719  1.00 86.56           C  
ATOM   4122  O   VAL B  68      -7.332 -31.047 -30.516  1.00 86.56           O  
ATOM   4123  CG1 VAL B  68      -6.789 -29.062 -33.031  1.00 86.56           C  
ATOM   4124  CG2 VAL B  68      -5.363 -30.359 -34.656  1.00 86.56           C  
ATOM   4125  N   TRP B  69      -8.766 -31.906 -32.000  1.00 88.06           N  
ATOM   4126  CA  TRP B  69      -9.906 -31.734 -31.125  1.00 88.06           C  
ATOM   4127  C   TRP B  69     -10.195 -33.031 -30.359  1.00 88.06           C  
ATOM   4128  CB  TRP B  69     -11.148 -31.312 -31.906  1.00 88.06           C  
ATOM   4129  O   TRP B  69     -10.906 -33.031 -29.359  1.00 88.06           O  
ATOM   4130  CG  TRP B  69     -11.469 -32.219 -33.062  1.00 88.06           C  
ATOM   4131  CD1 TRP B  69     -11.125 -32.031 -34.375  1.00 88.06           C  
ATOM   4132  CD2 TRP B  69     -12.211 -33.438 -33.031  1.00 88.06           C  
ATOM   4133  CE2 TRP B  69     -12.273 -33.938 -34.344  1.00 88.06           C  
ATOM   4134  CE3 TRP B  69     -12.820 -34.156 -31.984  1.00 88.06           C  
ATOM   4135  NE1 TRP B  69     -11.602 -33.062 -35.156  1.00 88.06           N  
ATOM   4136  CH2 TRP B  69     -13.516 -35.812 -33.625  1.00 88.06           C  
ATOM   4137  CZ2 TRP B  69     -12.922 -35.125 -34.656  1.00 88.06           C  
ATOM   4138  CZ3 TRP B  69     -13.469 -35.344 -32.312  1.00 88.06           C  
ATOM   4139  N   LEU B  70      -9.633 -34.219 -30.781  1.00 87.00           N  
ATOM   4140  CA  LEU B  70      -9.758 -35.469 -30.062  1.00 87.00           C  
ATOM   4141  C   LEU B  70      -8.516 -35.719 -29.219  1.00 87.00           C  
ATOM   4142  CB  LEU B  70      -9.977 -36.625 -31.031  1.00 87.00           C  
ATOM   4143  O   LEU B  70      -7.488 -36.188 -29.734  1.00 87.00           O  
ATOM   4144  CG  LEU B  70     -10.312 -37.969 -30.406  1.00 87.00           C  
ATOM   4145  CD1 LEU B  70     -11.719 -37.969 -29.828  1.00 87.00           C  
ATOM   4146  CD2 LEU B  70     -10.172 -39.094 -31.453  1.00 87.00           C  
ATOM   4147  N   GLN B  71      -8.523 -35.344 -28.031  1.00 83.94           N  
ATOM   4148  CA  GLN B  71      -7.410 -35.531 -27.094  1.00 83.94           C  
ATOM   4149  C   GLN B  71      -7.770 -36.531 -26.016  1.00 83.94           C  
ATOM   4150  CB  GLN B  71      -7.000 -34.188 -26.469  1.00 83.94           C  
ATOM   4151  O   GLN B  71      -8.234 -36.125 -24.938  1.00 83.94           O  
ATOM   4152  CG  GLN B  71      -6.531 -33.156 -27.484  1.00 83.94           C  
ATOM   4153  CD  GLN B  71      -5.223 -33.531 -28.156  1.00 83.94           C  
ATOM   4154  NE2 GLN B  71      -4.965 -32.969 -29.328  1.00 83.94           N  
ATOM   4155  OE1 GLN B  71      -4.457 -34.344 -27.625  1.00 83.94           O  
ATOM   4156  N   LEU B  72      -7.469 -37.750 -26.234  1.00 77.56           N  
ATOM   4157  CA  LEU B  72      -7.902 -38.844 -25.359  1.00 77.56           C  
ATOM   4158  C   LEU B  72      -7.023 -38.906 -24.109  1.00 77.56           C  
ATOM   4159  CB  LEU B  72      -7.867 -40.188 -26.094  1.00 77.56           C  
ATOM   4160  O   LEU B  72      -7.422 -39.469 -23.094  1.00 77.56           O  
ATOM   4161  CG  LEU B  72      -8.883 -40.375 -27.219  1.00 77.56           C  
ATOM   4162  CD1 LEU B  72      -8.477 -41.531 -28.125  1.00 77.56           C  
ATOM   4163  CD2 LEU B  72     -10.281 -40.594 -26.656  1.00 77.56           C  
ATOM   4164  N   GLN B  73      -5.836 -38.250 -24.141  1.00 68.94           N  
ATOM   4165  CA  GLN B  73      -4.930 -38.312 -23.000  1.00 68.94           C  
ATOM   4166  C   GLN B  73      -5.098 -37.094 -22.109  1.00 68.94           C  
ATOM   4167  CB  GLN B  73      -3.479 -38.438 -23.469  1.00 68.94           C  
ATOM   4168  O   GLN B  73      -4.488 -37.000 -21.047  1.00 68.94           O  
ATOM   4169  CG  GLN B  73      -3.188 -39.688 -24.281  1.00 68.94           C  
ATOM   4170  CD  GLN B  73      -3.244 -40.938 -23.438  1.00 68.94           C  
ATOM   4171  NE2 GLN B  73      -3.375 -42.094 -24.094  1.00 68.94           N  
ATOM   4172  OE1 GLN B  73      -3.168 -40.906 -22.203  1.00 68.94           O  
ATOM   4173  N   ALA B  74      -5.926 -36.156 -22.531  1.00 71.25           N  
ATOM   4174  CA  ALA B  74      -6.090 -34.938 -21.766  1.00 71.25           C  
ATOM   4175  C   ALA B  74      -7.082 -35.125 -20.625  1.00 71.25           C  
ATOM   4176  CB  ALA B  74      -6.551 -33.781 -22.672  1.00 71.25           C  
ATOM   4177  O   ALA B  74      -8.102 -35.812 -20.781  1.00 71.25           O  
ATOM   4178  N   ASN B  75      -6.637 -34.750 -19.375  1.00 66.44           N  
ATOM   4179  CA  ASN B  75      -7.566 -34.781 -18.250  1.00 66.44           C  
ATOM   4180  C   ASN B  75      -8.500 -33.562 -18.281  1.00 66.44           C  
ATOM   4181  CB  ASN B  75      -6.805 -34.812 -16.938  1.00 66.44           C  
ATOM   4182  O   ASN B  75      -8.383 -32.719 -19.156  1.00 66.44           O  
ATOM   4183  CG  ASN B  75      -5.770 -33.719 -16.812  1.00 66.44           C  
ATOM   4184  ND2 ASN B  75      -4.953 -33.781 -15.766  1.00 66.44           N  
ATOM   4185  OD1 ASN B  75      -5.707 -32.812 -17.656  1.00 66.44           O  
ATOM   4186  N   ALA B  76      -9.508 -33.656 -17.500  1.00 70.12           N  
ATOM   4187  CA  ALA B  76     -10.516 -32.594 -17.438  1.00 70.12           C  
ATOM   4188  C   ALA B  76      -9.875 -31.234 -17.219  1.00 70.12           C  
ATOM   4189  CB  ALA B  76     -11.531 -32.906 -16.344  1.00 70.12           C  
ATOM   4190  O   ALA B  76     -10.250 -30.250 -17.859  1.00 70.12           O  
ATOM   4191  N   ALA B  77      -8.898 -31.250 -16.375  1.00 68.81           N  
ATOM   4192  CA  ALA B  77      -8.242 -29.984 -16.078  1.00 68.81           C  
ATOM   4193  C   ALA B  77      -7.496 -29.438 -17.297  1.00 68.81           C  
ATOM   4194  CB  ALA B  77      -7.289 -30.141 -14.898  1.00 68.81           C  
ATOM   4195  O   ALA B  77      -7.516 -28.234 -17.562  1.00 68.81           O  
ATOM   4196  N   ALA B  78      -6.828 -30.297 -17.953  1.00 71.06           N  
ATOM   4197  CA  ALA B  78      -6.098 -29.891 -19.156  1.00 71.06           C  
ATOM   4198  C   ALA B  78      -7.051 -29.359 -20.219  1.00 71.06           C  
ATOM   4199  CB  ALA B  78      -5.301 -31.078 -19.703  1.00 71.06           C  
ATOM   4200  O   ALA B  78      -6.734 -28.391 -20.906  1.00 71.06           O  
ATOM   4201  N   ALA B  79      -8.172 -30.016 -20.250  1.00 76.12           N  
ATOM   4202  CA  ALA B  79      -9.156 -29.562 -21.219  1.00 76.12           C  
ATOM   4203  C   ALA B  79      -9.672 -28.172 -20.891  1.00 76.12           C  
ATOM   4204  CB  ALA B  79     -10.320 -30.547 -21.297  1.00 76.12           C  
ATOM   4205  O   ALA B  79      -9.812 -27.312 -21.766  1.00 76.12           O  
ATOM   4206  N   LEU B  80      -9.898 -27.953 -19.609  1.00 72.75           N  
ATOM   4207  CA  LEU B  80     -10.359 -26.641 -19.172  1.00 72.75           C  
ATOM   4208  C   LEU B  80      -9.312 -25.578 -19.484  1.00 72.75           C  
ATOM   4209  CB  LEU B  80     -10.664 -26.656 -17.672  1.00 72.75           C  
ATOM   4210  O   LEU B  80      -9.656 -24.484 -19.922  1.00 72.75           O  
ATOM   4211  CG  LEU B  80     -12.141 -26.594 -17.281  1.00 72.75           C  
ATOM   4212  CD1 LEU B  80     -12.367 -27.328 -15.969  1.00 72.75           C  
ATOM   4213  CD2 LEU B  80     -12.602 -25.141 -17.188  1.00 72.75           C  
ATOM   4214  N   HIS B  81      -8.141 -25.922 -19.234  1.00 72.88           N  
ATOM   4215  CA  HIS B  81      -7.055 -24.984 -19.484  1.00 72.88           C  
ATOM   4216  C   HIS B  81      -6.957 -24.641 -20.969  1.00 72.88           C  
ATOM   4217  CB  HIS B  81      -5.727 -25.547 -18.984  1.00 72.88           C  
ATOM   4218  O   HIS B  81      -6.727 -23.484 -21.328  1.00 72.88           O  
ATOM   4219  CG  HIS B  81      -4.578 -24.609 -19.125  1.00 72.88           C  
ATOM   4220  CD2 HIS B  81      -3.354 -24.766 -19.672  1.00 72.88           C  
ATOM   4221  ND1 HIS B  81      -4.621 -23.312 -18.641  1.00 72.88           N  
ATOM   4222  CE1 HIS B  81      -3.471 -22.719 -18.906  1.00 72.88           C  
ATOM   4223  NE2 HIS B  81      -2.682 -23.578 -19.531  1.00 72.88           N  
ATOM   4224  N   MET B  82      -7.094 -25.562 -21.812  1.00 75.75           N  
ATOM   4225  CA  MET B  82      -6.980 -25.375 -23.250  1.00 75.75           C  
ATOM   4226  C   MET B  82      -8.148 -24.547 -23.781  1.00 75.75           C  
ATOM   4227  CB  MET B  82      -6.918 -26.719 -23.969  1.00 75.75           C  
ATOM   4228  O   MET B  82      -7.965 -23.672 -24.641  1.00 75.75           O  
ATOM   4229  CG  MET B  82      -5.566 -27.406 -23.859  1.00 75.75           C  
ATOM   4230  SD  MET B  82      -5.512 -29.000 -24.797  1.00 75.75           S  
ATOM   4231  CE  MET B  82      -5.531 -30.172 -23.406  1.00 75.75           C  
ATOM   4232  N   LEU B  83      -9.352 -24.781 -23.266  1.00 78.25           N  
ATOM   4233  CA  LEU B  83     -10.562 -24.172 -23.797  1.00 78.25           C  
ATOM   4234  C   LEU B  83     -10.789 -22.781 -23.203  1.00 78.25           C  
ATOM   4235  CB  LEU B  83     -11.781 -25.062 -23.516  1.00 78.25           C  
ATOM   4236  O   LEU B  83     -11.594 -22.000 -23.734  1.00 78.25           O  
ATOM   4237  CG  LEU B  83     -11.914 -26.312 -24.375  1.00 78.25           C  
ATOM   4238  CD1 LEU B  83     -13.000 -27.234 -23.812  1.00 78.25           C  
ATOM   4239  CD2 LEU B  83     -12.219 -25.938 -25.828  1.00 78.25           C  
ATOM   4240  N   ARG B  84      -9.984 -22.422 -22.234  1.00 69.62           N  
ATOM   4241  CA  ARG B  84     -10.211 -21.172 -21.531  1.00 69.62           C  
ATOM   4242  C   ARG B  84      -9.992 -19.969 -22.438  1.00 69.62           C  
ATOM   4243  CB  ARG B  84      -9.289 -21.078 -20.312  1.00 69.62           C  
ATOM   4244  O   ARG B  84     -10.703 -18.969 -22.344  1.00 69.62           O  
ATOM   4245  CG  ARG B  84      -9.461 -19.797 -19.516  1.00 69.62           C  
ATOM   4246  CD  ARG B  84      -8.453 -19.703 -18.375  1.00 69.62           C  
ATOM   4247  NE  ARG B  84      -8.492 -18.391 -17.719  1.00 69.62           N  
ATOM   4248  NH1 ARG B  84      -6.730 -18.828 -16.281  1.00 69.62           N  
ATOM   4249  NH2 ARG B  84      -7.801 -16.797 -16.219  1.00 69.62           N  
ATOM   4250  CZ  ARG B  84      -7.676 -18.016 -16.750  1.00 69.62           C  
ATOM   4251  N   THR B  85      -9.086 -20.016 -23.250  1.00 68.56           N  
ATOM   4252  CA  THR B  85      -8.734 -18.891 -24.094  1.00 68.56           C  
ATOM   4253  C   THR B  85      -9.438 -18.984 -25.438  1.00 68.56           C  
ATOM   4254  CB  THR B  85      -7.211 -18.797 -24.312  1.00 68.56           C  
ATOM   4255  O   THR B  85      -9.250 -18.125 -26.312  1.00 68.56           O  
ATOM   4256  CG2 THR B  85      -6.484 -18.516 -23.000  1.00 68.56           C  
ATOM   4257  OG1 THR B  85      -6.738 -20.047 -24.844  1.00 68.56           O  
ATOM   4258  N   GLU B  86     -10.242 -20.016 -25.578  1.00 78.38           N  
ATOM   4259  CA  GLU B  86     -10.891 -20.203 -26.875  1.00 78.38           C  
ATOM   4260  C   GLU B  86     -12.273 -19.578 -26.906  1.00 78.38           C  
ATOM   4261  CB  GLU B  86     -10.984 -21.688 -27.203  1.00 78.38           C  
ATOM   4262  O   GLU B  86     -12.883 -19.359 -25.844  1.00 78.38           O  
ATOM   4263  CG  GLU B  86      -9.633 -22.375 -27.391  1.00 78.38           C  
ATOM   4264  CD  GLU B  86      -8.875 -21.891 -28.609  1.00 78.38           C  
ATOM   4265  OE1 GLU B  86      -7.625 -21.922 -28.594  1.00 78.38           O  
ATOM   4266  OE2 GLU B  86      -9.539 -21.500 -29.594  1.00 78.38           O  
ATOM   4267  N   PRO B  87     -12.711 -18.938 -27.984  1.00 80.31           N  
ATOM   4268  CA  PRO B  87     -14.062 -18.391 -28.094  1.00 80.31           C  
ATOM   4269  C   PRO B  87     -15.148 -19.406 -27.734  1.00 80.31           C  
ATOM   4270  CB  PRO B  87     -14.156 -18.000 -29.578  1.00 80.31           C  
ATOM   4271  O   PRO B  87     -14.906 -20.609 -27.766  1.00 80.31           O  
ATOM   4272  CG  PRO B  87     -13.062 -18.766 -30.250  1.00 80.31           C  
ATOM   4273  CD  PRO B  87     -12.062 -19.188 -29.203  1.00 80.31           C  
ATOM   4274  N   PRO B  88     -16.266 -18.766 -27.375  1.00 82.94           N  
ATOM   4275  CA  PRO B  88     -17.375 -19.672 -27.047  1.00 82.94           C  
ATOM   4276  C   PRO B  88     -17.781 -20.562 -28.219  1.00 82.94           C  
ATOM   4277  CB  PRO B  88     -18.516 -18.719 -26.672  1.00 82.94           C  
ATOM   4278  O   PRO B  88     -17.781 -20.109 -29.375  1.00 82.94           O  
ATOM   4279  CG  PRO B  88     -17.875 -17.359 -26.641  1.00 82.94           C  
ATOM   4280  CD  PRO B  88     -16.516 -17.469 -27.250  1.00 82.94           C  
ATOM   4281  N   GLY B  89     -18.078 -21.844 -27.875  1.00 86.19           N  
ATOM   4282  CA  GLY B  89     -18.453 -22.812 -28.891  1.00 86.19           C  
ATOM   4283  C   GLY B  89     -17.328 -23.766 -29.266  1.00 86.19           C  
ATOM   4284  O   GLY B  89     -17.578 -24.812 -29.875  1.00 86.19           O  
ATOM   4285  N   THR B  90     -16.094 -23.391 -28.953  1.00 87.56           N  
ATOM   4286  CA  THR B  90     -14.977 -24.281 -29.234  1.00 87.56           C  
ATOM   4287  C   THR B  90     -15.047 -25.516 -28.359  1.00 87.56           C  
ATOM   4288  CB  THR B  90     -13.633 -23.562 -29.000  1.00 87.56           C  
ATOM   4289  O   THR B  90     -15.508 -25.453 -27.203  1.00 87.56           O  
ATOM   4290  CG2 THR B  90     -12.477 -24.344 -29.609  1.00 87.56           C  
ATOM   4291  OG1 THR B  90     -13.680 -22.250 -29.578  1.00 87.56           O  
ATOM   4292  N   PHE B  91     -14.695 -26.656 -28.953  1.00 88.88           N  
ATOM   4293  CA  PHE B  91     -14.898 -27.922 -28.250  1.00 88.88           C  
ATOM   4294  C   PHE B  91     -13.633 -28.766 -28.266  1.00 88.88           C  
ATOM   4295  CB  PHE B  91     -16.062 -28.703 -28.859  1.00 88.88           C  
ATOM   4296  O   PHE B  91     -12.719 -28.500 -29.047  1.00 88.88           O  
ATOM   4297  CG  PHE B  91     -15.781 -29.219 -30.250  1.00 88.88           C  
ATOM   4298  CD1 PHE B  91     -15.984 -28.406 -31.359  1.00 88.88           C  
ATOM   4299  CD2 PHE B  91     -15.305 -30.516 -30.438  1.00 88.88           C  
ATOM   4300  CE1 PHE B  91     -15.727 -28.891 -32.656  1.00 88.88           C  
ATOM   4301  CE2 PHE B  91     -15.039 -30.984 -31.719  1.00 88.88           C  
ATOM   4302  CZ  PHE B  91     -15.250 -30.188 -32.812  1.00 88.88           C  
ATOM   4303  N   LEU B  92     -13.539 -29.578 -27.312  1.00 88.69           N  
ATOM   4304  CA  LEU B  92     -12.516 -30.609 -27.203  1.00 88.69           C  
ATOM   4305  C   LEU B  92     -13.117 -31.922 -26.703  1.00 88.69           C  
ATOM   4306  CB  LEU B  92     -11.398 -30.156 -26.250  1.00 88.69           C  
ATOM   4307  O   LEU B  92     -14.039 -31.922 -25.891  1.00 88.69           O  
ATOM   4308  CG  LEU B  92     -10.023 -30.781 -26.484  1.00 88.69           C  
ATOM   4309  CD1 LEU B  92      -8.977 -29.688 -26.688  1.00 88.69           C  
ATOM   4310  CD2 LEU B  92      -9.633 -31.672 -25.312  1.00 88.69           C  
ATOM   4311  N   VAL B  93     -12.734 -33.094 -27.406  1.00 89.06           N  
ATOM   4312  CA  VAL B  93     -13.195 -34.406 -26.969  1.00 89.06           C  
ATOM   4313  C   VAL B  93     -12.086 -35.094 -26.188  1.00 89.06           C  
ATOM   4314  CB  VAL B  93     -13.648 -35.281 -28.156  1.00 89.06           C  
ATOM   4315  O   VAL B  93     -10.953 -35.219 -26.672  1.00 89.06           O  
ATOM   4316  CG1 VAL B  93     -14.086 -36.656 -27.672  1.00 89.06           C  
ATOM   4317  CG2 VAL B  93     -14.781 -34.594 -28.922  1.00 89.06           C  
ATOM   4318  N   ARG B  94     -12.352 -35.469 -25.109  1.00 83.81           N  
ATOM   4319  CA  ARG B  94     -11.391 -36.188 -24.250  1.00 83.81           C  
ATOM   4320  C   ARG B  94     -11.945 -37.500 -23.781  1.00 83.81           C  
ATOM   4321  CB  ARG B  94     -11.016 -35.312 -23.047  1.00 83.81           C  
ATOM   4322  O   ARG B  94     -13.133 -37.781 -23.953  1.00 83.81           O  
ATOM   4323  CG  ARG B  94     -12.172 -35.062 -22.078  1.00 83.81           C  
ATOM   4324  CD  ARG B  94     -11.711 -34.312 -20.828  1.00 83.81           C  
ATOM   4325  NE  ARG B  94     -12.820 -34.125 -19.906  1.00 83.81           N  
ATOM   4326  NH1 ARG B  94     -12.203 -35.812 -18.469  1.00 83.81           N  
ATOM   4327  NH2 ARG B  94     -14.062 -34.531 -18.016  1.00 83.81           N  
ATOM   4328  CZ  ARG B  94     -13.023 -34.812 -18.797  1.00 83.81           C  
ATOM   4329  N   LYS B  95     -11.000 -38.375 -23.359  1.00 78.56           N  
ATOM   4330  CA  LYS B  95     -11.438 -39.625 -22.750  1.00 78.56           C  
ATOM   4331  C   LYS B  95     -11.586 -39.469 -21.234  1.00 78.56           C  
ATOM   4332  CB  LYS B  95     -10.453 -40.750 -23.062  1.00 78.56           C  
ATOM   4333  O   LYS B  95     -10.695 -38.938 -20.562  1.00 78.56           O  
ATOM   4334  CG  LYS B  95     -10.969 -42.156 -22.703  1.00 78.56           C  
ATOM   4335  CD  LYS B  95      -9.969 -43.219 -23.078  1.00 78.56           C  
ATOM   4336  CE  LYS B  95     -10.461 -44.625 -22.672  1.00 78.56           C  
ATOM   4337  NZ  LYS B  95      -9.508 -45.688 -23.094  1.00 78.56           N  
ATOM   4338  N   SER B  96     -12.742 -39.625 -20.844  1.00 67.19           N  
ATOM   4339  CA  SER B  96     -12.961 -39.594 -19.406  1.00 67.19           C  
ATOM   4340  C   SER B  96     -12.445 -40.875 -18.734  1.00 67.19           C  
ATOM   4341  CB  SER B  96     -14.453 -39.406 -19.094  1.00 67.19           C  
ATOM   4342  O   SER B  96     -12.789 -42.000 -19.156  1.00 67.19           O  
ATOM   4343  OG  SER B  96     -14.703 -39.656 -17.719  1.00 67.19           O  
ATOM   4344  N   ASN B  97     -11.445 -40.812 -17.891  1.00 59.69           N  
ATOM   4345  CA  ASN B  97     -10.906 -41.969 -17.188  1.00 59.69           C  
ATOM   4346  C   ASN B  97     -11.930 -42.594 -16.234  1.00 59.69           C  
ATOM   4347  CB  ASN B  97      -9.633 -41.594 -16.422  1.00 59.69           C  
ATOM   4348  O   ASN B  97     -11.875 -43.781 -15.938  1.00 59.69           O  
ATOM   4349  CG  ASN B  97      -8.445 -41.344 -17.344  1.00 59.69           C  
ATOM   4350  ND2 ASN B  97      -7.359 -40.844 -16.781  1.00 59.69           N  
ATOM   4351  OD1 ASN B  97      -8.516 -41.656 -18.547  1.00 59.69           O  
ATOM   4352  N   THR B  98     -12.820 -41.750 -15.742  1.00 56.62           N  
ATOM   4353  CA  THR B  98     -13.789 -42.281 -14.773  1.00 56.62           C  
ATOM   4354  C   THR B  98     -14.867 -43.094 -15.469  1.00 56.62           C  
ATOM   4355  CB  THR B  98     -14.453 -41.125 -13.992  1.00 56.62           C  
ATOM   4356  O   THR B  98     -15.172 -44.219 -15.039  1.00 56.62           O  
ATOM   4357  CG2 THR B  98     -13.508 -40.531 -12.945  1.00 56.62           C  
ATOM   4358  OG1 THR B  98     -14.828 -40.094 -14.906  1.00 56.62           O  
ATOM   4359  N   ARG B  99     -15.539 -42.531 -16.547  1.00 60.22           N  
ATOM   4360  CA  ARG B  99     -16.594 -43.250 -17.234  1.00 60.22           C  
ATOM   4361  C   ARG B  99     -16.047 -44.000 -18.453  1.00 60.22           C  
ATOM   4362  CB  ARG B  99     -17.719 -42.312 -17.656  1.00 60.22           C  
ATOM   4363  O   ARG B  99     -16.750 -44.781 -19.078  1.00 60.22           O  
ATOM   4364  CG  ARG B  99     -18.734 -42.031 -16.562  1.00 60.22           C  
ATOM   4365  CD  ARG B  99     -20.078 -41.594 -17.141  1.00 60.22           C  
ATOM   4366  NE  ARG B  99     -21.031 -41.250 -16.078  1.00 60.22           N  
ATOM   4367  NH1 ARG B  99     -22.688 -40.562 -17.516  1.00 60.22           N  
ATOM   4368  NH2 ARG B  99     -23.031 -40.500 -15.258  1.00 60.22           N  
ATOM   4369  CZ  ARG B  99     -22.250 -40.750 -16.281  1.00 60.22           C  
ATOM   4370  N   GLN B 100     -14.758 -44.094 -18.531  1.00 67.31           N  
ATOM   4371  CA  GLN B 100     -14.125 -44.750 -19.656  1.00 67.31           C  
ATOM   4372  C   GLN B 100     -14.867 -44.438 -20.953  1.00 67.31           C  
ATOM   4373  CB  GLN B 100     -14.047 -46.281 -19.438  1.00 67.31           C  
ATOM   4374  O   GLN B 100     -15.148 -45.344 -21.750  1.00 67.31           O  
ATOM   4375  CG  GLN B 100     -13.117 -46.688 -18.312  1.00 67.31           C  
ATOM   4376  CD  GLN B 100     -11.656 -46.469 -18.641  1.00 67.31           C  
ATOM   4377  NE2 GLN B 100     -10.812 -46.438 -17.609  1.00 67.31           N  
ATOM   4378  OE1 GLN B 100     -11.289 -46.312 -19.812  1.00 67.31           O  
ATOM   4379  N   CYS B 101     -15.523 -43.406 -21.109  1.00 76.94           N  
ATOM   4380  CA  CYS B 101     -16.172 -42.938 -22.328  1.00 76.94           C  
ATOM   4381  C   CYS B 101     -15.625 -41.562 -22.750  1.00 76.94           C  
ATOM   4382  CB  CYS B 101     -17.688 -42.844 -22.141  1.00 76.94           C  
ATOM   4383  O   CYS B 101     -14.930 -40.906 -21.969  1.00 76.94           O  
ATOM   4384  SG  CYS B 101     -18.188 -41.750 -20.797  1.00 76.94           S  
ATOM   4385  N   GLN B 102     -15.758 -41.312 -23.984  1.00 86.12           N  
ATOM   4386  CA  GLN B 102     -15.328 -40.031 -24.516  1.00 86.12           C  
ATOM   4387  C   GLN B 102     -16.266 -38.906 -24.094  1.00 86.12           C  
ATOM   4388  CB  GLN B 102     -15.234 -40.094 -26.047  1.00 86.12           C  
ATOM   4389  O   GLN B 102     -17.469 -39.125 -23.906  1.00 86.12           O  
ATOM   4390  CG  GLN B 102     -14.164 -41.031 -26.562  1.00 86.12           C  
ATOM   4391  CD  GLN B 102     -14.102 -41.094 -28.078  1.00 86.12           C  
ATOM   4392  NE2 GLN B 102     -13.219 -41.938 -28.609  1.00 86.12           N  
ATOM   4393  OE1 GLN B 102     -14.836 -40.375 -28.766  1.00 86.12           O  
ATOM   4394  N   ALA B 103     -15.812 -37.812 -23.609  1.00 86.12           N  
ATOM   4395  CA  ALA B 103     -16.594 -36.656 -23.203  1.00 86.12           C  
ATOM   4396  C   ALA B 103     -16.312 -35.438 -24.109  1.00 86.12           C  
ATOM   4397  CB  ALA B 103     -16.297 -36.312 -21.750  1.00 86.12           C  
ATOM   4398  O   ALA B 103     -15.156 -35.156 -24.422  1.00 86.12           O  
ATOM   4399  N   LEU B 104     -17.375 -34.812 -24.562  1.00 87.69           N  
ATOM   4400  CA  LEU B 104     -17.297 -33.594 -25.344  1.00 87.69           C  
ATOM   4401  C   LEU B 104     -17.281 -32.344 -24.453  1.00 87.69           C  
ATOM   4402  CB  LEU B 104     -18.453 -33.500 -26.328  1.00 87.69           C  
ATOM   4403  O   LEU B 104     -18.203 -32.156 -23.656  1.00 87.69           O  
ATOM   4404  CG  LEU B 104     -18.484 -32.281 -27.250  1.00 87.69           C  
ATOM   4405  CD1 LEU B 104     -17.453 -32.406 -28.375  1.00 87.69           C  
ATOM   4406  CD2 LEU B 104     -19.875 -32.062 -27.828  1.00 87.69           C  
ATOM   4407  N   CYS B 105     -16.188 -31.609 -24.500  1.00 87.25           N  
ATOM   4408  CA  CYS B 105     -16.062 -30.375 -23.734  1.00 87.25           C  
ATOM   4409  C   CYS B 105     -16.234 -29.156 -24.641  1.00 87.25           C  
ATOM   4410  CB  CYS B 105     -14.695 -30.312 -23.047  1.00 87.25           C  
ATOM   4411  O   CYS B 105     -15.609 -29.062 -25.703  1.00 87.25           O  
ATOM   4412  SG  CYS B 105     -14.391 -31.703 -21.922  1.00 87.25           S  
ATOM   4413  N   MET B 106     -17.141 -28.203 -24.188  1.00 86.62           N  
ATOM   4414  CA  MET B 106     -17.406 -27.000 -24.984  1.00 86.62           C  
ATOM   4415  C   MET B 106     -17.250 -25.750 -24.141  1.00 86.62           C  
ATOM   4416  CB  MET B 106     -18.797 -27.062 -25.594  1.00 86.62           C  
ATOM   4417  O   MET B 106     -17.656 -25.719 -22.969  1.00 86.62           O  
ATOM   4418  CG  MET B 106     -19.172 -25.828 -26.406  1.00 86.62           C  
ATOM   4419  SD  MET B 106     -20.906 -25.875 -27.016  1.00 86.62           S  
ATOM   4420  CE  MET B 106     -21.797 -25.578 -25.469  1.00 86.62           C  
ATOM   4421  N   ARG B 107     -16.578 -24.781 -24.703  1.00 82.81           N  
ATOM   4422  CA  ARG B 107     -16.422 -23.469 -24.062  1.00 82.81           C  
ATOM   4423  C   ARG B 107     -17.750 -22.719 -24.047  1.00 82.81           C  
ATOM   4424  CB  ARG B 107     -15.344 -22.641 -24.750  1.00 82.81           C  
ATOM   4425  O   ARG B 107     -18.391 -22.562 -25.094  1.00 82.81           O  
ATOM   4426  CG  ARG B 107     -15.125 -21.281 -24.141  1.00 82.81           C  
ATOM   4427  CD  ARG B 107     -14.391 -21.359 -22.812  1.00 82.81           C  
ATOM   4428  NE  ARG B 107     -14.125 -20.047 -22.250  1.00 82.81           N  
ATOM   4429  NH1 ARG B 107     -13.305 -20.828 -20.250  1.00 82.81           N  
ATOM   4430  NH2 ARG B 107     -13.414 -18.578 -20.641  1.00 82.81           N  
ATOM   4431  CZ  ARG B 107     -13.617 -19.812 -21.047  1.00 82.81           C  
ATOM   4432  N   LEU B 108     -18.141 -22.328 -22.781  1.00 75.75           N  
ATOM   4433  CA  LEU B 108     -19.375 -21.562 -22.625  1.00 75.75           C  
ATOM   4434  C   LEU B 108     -19.078 -20.062 -22.625  1.00 75.75           C  
ATOM   4435  CB  LEU B 108     -20.094 -21.953 -21.344  1.00 75.75           C  
ATOM   4436  O   LEU B 108     -17.938 -19.641 -22.391  1.00 75.75           O  
ATOM   4437  CG  LEU B 108     -20.641 -23.375 -21.281  1.00 75.75           C  
ATOM   4438  CD1 LEU B 108     -20.859 -23.797 -19.828  1.00 75.75           C  
ATOM   4439  CD2 LEU B 108     -21.938 -23.500 -22.078  1.00 75.75           C  
ATOM   4440  N   PRO B 109     -20.016 -19.203 -23.062  1.00 64.19           N  
ATOM   4441  CA  PRO B 109     -19.812 -17.766 -22.953  1.00 64.19           C  
ATOM   4442  C   PRO B 109     -19.656 -17.297 -21.516  1.00 64.19           C  
ATOM   4443  CB  PRO B 109     -21.078 -17.172 -23.594  1.00 64.19           C  
ATOM   4444  O   PRO B 109     -20.078 -17.984 -20.594  1.00 64.19           O  
ATOM   4445  CG  PRO B 109     -21.922 -18.375 -23.922  1.00 64.19           C  
ATOM   4446  CD  PRO B 109     -21.172 -19.609 -23.516  1.00 64.19           C  
ATOM   4447  N   GLU B 110     -18.703 -16.297 -21.203  1.00 55.28           N  
ATOM   4448  CA  GLU B 110     -18.328 -15.766 -19.891  1.00 55.28           C  
ATOM   4449  C   GLU B 110     -19.547 -15.633 -18.984  1.00 55.28           C  
ATOM   4450  CB  GLU B 110     -17.625 -14.414 -20.047  1.00 55.28           C  
ATOM   4451  O   GLU B 110     -19.438 -15.844 -17.766  1.00 55.28           O  
ATOM   4452  CG  GLU B 110     -16.109 -14.516 -20.141  1.00 55.28           C  
ATOM   4453  CD  GLU B 110     -15.438 -13.172 -20.375  1.00 55.28           C  
ATOM   4454  OE1 GLU B 110     -14.195 -13.125 -20.500  1.00 55.28           O  
ATOM   4455  OE2 GLU B 110     -16.156 -12.148 -20.438  1.00 55.28           O  
ATOM   4456  N   ALA B 111     -20.672 -15.148 -19.484  1.00 48.06           N  
ATOM   4457  CA  ALA B 111     -21.844 -14.852 -18.656  1.00 48.06           C  
ATOM   4458  C   ALA B 111     -22.453 -16.125 -18.094  1.00 48.06           C  
ATOM   4459  CB  ALA B 111     -22.891 -14.102 -19.484  1.00 48.06           C  
ATOM   4460  O   ALA B 111     -23.359 -16.078 -17.250  1.00 48.06           O  
ATOM   4461  N   SER B 112     -22.031 -17.234 -18.781  1.00 48.47           N  
ATOM   4462  CA  SER B 112     -22.766 -18.406 -18.297  1.00 48.47           C  
ATOM   4463  C   SER B 112     -22.172 -18.922 -16.984  1.00 48.47           C  
ATOM   4464  CB  SER B 112     -22.766 -19.516 -19.344  1.00 48.47           C  
ATOM   4465  O   SER B 112     -21.078 -18.516 -16.594  1.00 48.47           O  
ATOM   4466  OG  SER B 112     -21.594 -19.453 -20.141  1.00 48.47           O  
ATOM   4467  N   GLY B 113     -22.641 -19.953 -16.109  1.00 44.06           N  
ATOM   4468  CA  GLY B 113     -22.484 -20.562 -14.805  1.00 44.06           C  
ATOM   4469  C   GLY B 113     -21.031 -20.609 -14.336  1.00 44.06           C  
ATOM   4470  O   GLY B 113     -20.156 -20.031 -14.977  1.00 44.06           O  
ATOM   4471  N   PRO B 114     -20.781 -21.156 -13.242  1.00 48.44           N  
ATOM   4472  CA  PRO B 114     -19.516 -21.188 -12.500  1.00 48.44           C  
ATOM   4473  C   PRO B 114     -18.359 -21.734 -13.328  1.00 48.44           C  
ATOM   4474  CB  PRO B 114     -19.828 -22.094 -11.312  1.00 48.44           C  
ATOM   4475  O   PRO B 114     -17.203 -21.391 -13.094  1.00 48.44           O  
ATOM   4476  CG  PRO B 114     -21.109 -22.766 -11.672  1.00 48.44           C  
ATOM   4477  CD  PRO B 114     -21.719 -22.047 -12.836  1.00 48.44           C  
ATOM   4478  N   SER B 115     -18.844 -22.641 -14.320  1.00 56.59           N  
ATOM   4479  CA  SER B 115     -17.750 -23.266 -15.086  1.00 56.59           C  
ATOM   4480  C   SER B 115     -17.766 -22.797 -16.531  1.00 56.59           C  
ATOM   4481  CB  SER B 115     -17.859 -24.781 -15.023  1.00 56.59           C  
ATOM   4482  O   SER B 115     -18.844 -22.656 -17.141  1.00 56.59           O  
ATOM   4483  OG  SER B 115     -17.109 -25.375 -16.062  1.00 56.59           O  
ATOM   4484  N   PHE B 116     -16.781 -22.188 -17.062  1.00 64.25           N  
ATOM   4485  CA  PHE B 116     -16.672 -21.688 -18.422  1.00 64.25           C  
ATOM   4486  C   PHE B 116     -16.625 -22.844 -19.422  1.00 64.25           C  
ATOM   4487  CB  PHE B 116     -15.422 -20.812 -18.578  1.00 64.25           C  
ATOM   4488  O   PHE B 116     -16.656 -22.609 -20.641  1.00 64.25           O  
ATOM   4489  CG  PHE B 116     -14.164 -21.453 -18.031  1.00 64.25           C  
ATOM   4490  CD1 PHE B 116     -13.820 -21.312 -16.703  1.00 64.25           C  
ATOM   4491  CD2 PHE B 116     -13.336 -22.188 -18.875  1.00 64.25           C  
ATOM   4492  CE1 PHE B 116     -12.664 -21.906 -16.203  1.00 64.25           C  
ATOM   4493  CE2 PHE B 116     -12.180 -22.781 -18.375  1.00 64.25           C  
ATOM   4494  CZ  PHE B 116     -11.844 -22.641 -17.031  1.00 64.25           C  
ATOM   4495  N   VAL B 117     -16.547 -24.094 -19.000  1.00 72.94           N  
ATOM   4496  CA  VAL B 117     -16.500 -25.234 -19.906  1.00 72.94           C  
ATOM   4497  C   VAL B 117     -17.609 -26.219 -19.547  1.00 72.94           C  
ATOM   4498  CB  VAL B 117     -15.133 -25.938 -19.875  1.00 72.94           C  
ATOM   4499  O   VAL B 117     -17.812 -26.547 -18.375  1.00 72.94           O  
ATOM   4500  CG1 VAL B 117     -15.156 -27.203 -20.750  1.00 72.94           C  
ATOM   4501  CG2 VAL B 117     -14.031 -24.984 -20.328  1.00 72.94           C  
ATOM   4502  N   SER B 118     -18.625 -26.594 -20.453  1.00 77.88           N  
ATOM   4503  CA  SER B 118     -19.625 -27.641 -20.297  1.00 77.88           C  
ATOM   4504  C   SER B 118     -19.094 -28.984 -20.828  1.00 77.88           C  
ATOM   4505  CB  SER B 118     -20.906 -27.266 -21.016  1.00 77.88           C  
ATOM   4506  O   SER B 118     -18.406 -29.016 -21.844  1.00 77.88           O  
ATOM   4507  OG  SER B 118     -20.750 -27.375 -22.422  1.00 77.88           O  
ATOM   4508  N   SER B 119     -19.250 -30.062 -20.078  1.00 79.81           N  
ATOM   4509  CA  SER B 119     -18.828 -31.406 -20.484  1.00 79.81           C  
ATOM   4510  C   SER B 119     -20.031 -32.312 -20.719  1.00 79.81           C  
ATOM   4511  CB  SER B 119     -17.906 -32.031 -19.438  1.00 79.81           C  
ATOM   4512  O   SER B 119     -20.953 -32.344 -19.906  1.00 79.81           O  
ATOM   4513  OG  SER B 119     -16.750 -31.234 -19.250  1.00 79.81           O  
ATOM   4514  N   HIS B 120     -20.156 -32.938 -21.953  1.00 85.00           N  
ATOM   4515  CA  HIS B 120     -21.188 -33.906 -22.328  1.00 85.00           C  
ATOM   4516  C   HIS B 120     -20.594 -35.250 -22.688  1.00 85.00           C  
ATOM   4517  CB  HIS B 120     -22.016 -33.375 -23.500  1.00 85.00           C  
ATOM   4518  O   HIS B 120     -19.750 -35.344 -23.578  1.00 85.00           O  
ATOM   4519  CG  HIS B 120     -22.703 -32.062 -23.203  1.00 85.00           C  
ATOM   4520  CD2 HIS B 120     -22.312 -30.781 -23.391  1.00 85.00           C  
ATOM   4521  ND1 HIS B 120     -23.953 -32.000 -22.625  1.00 85.00           N  
ATOM   4522  CE1 HIS B 120     -24.312 -30.734 -22.484  1.00 85.00           C  
ATOM   4523  NE2 HIS B 120     -23.328 -29.969 -22.938  1.00 85.00           N  
ATOM   4524  N   TYR B 121     -20.984 -36.281 -22.016  1.00 85.62           N  
ATOM   4525  CA  TYR B 121     -20.453 -37.625 -22.250  1.00 85.62           C  
ATOM   4526  C   TYR B 121     -20.969 -38.188 -23.578  1.00 85.62           C  
ATOM   4527  CB  TYR B 121     -20.828 -38.562 -21.109  1.00 85.62           C  
ATOM   4528  O   TYR B 121     -22.125 -37.969 -23.938  1.00 85.62           O  
ATOM   4529  CG  TYR B 121     -20.188 -38.219 -19.797  1.00 85.62           C  
ATOM   4530  CD1 TYR B 121     -18.797 -38.312 -19.641  1.00 85.62           C  
ATOM   4531  CD2 TYR B 121     -20.938 -37.812 -18.719  1.00 85.62           C  
ATOM   4532  CE1 TYR B 121     -18.188 -38.000 -18.422  1.00 85.62           C  
ATOM   4533  CE2 TYR B 121     -20.344 -37.469 -17.500  1.00 85.62           C  
ATOM   4534  OH  TYR B 121     -18.375 -37.281 -16.156  1.00 85.62           O  
ATOM   4535  CZ  TYR B 121     -18.969 -37.594 -17.359  1.00 85.62           C  
ATOM   4536  N   ILE B 122     -20.125 -38.719 -24.328  1.00 86.12           N  
ATOM   4537  CA  ILE B 122     -20.453 -39.375 -25.594  1.00 86.12           C  
ATOM   4538  C   ILE B 122     -20.734 -40.844 -25.359  1.00 86.12           C  
ATOM   4539  CB  ILE B 122     -19.328 -39.188 -26.641  1.00 86.12           C  
ATOM   4540  O   ILE B 122     -19.859 -41.594 -24.891  1.00 86.12           O  
ATOM   4541  CG1 ILE B 122     -19.047 -37.688 -26.859  1.00 86.12           C  
ATOM   4542  CG2 ILE B 122     -19.688 -39.875 -27.953  1.00 86.12           C  
ATOM   4543  CD1 ILE B 122     -17.781 -37.438 -27.656  1.00 86.12           C  
ATOM   4544  N   LEU B 123     -21.875 -41.312 -25.547  1.00 84.88           N  
ATOM   4545  CA  LEU B 123     -22.281 -42.719 -25.375  1.00 84.88           C  
ATOM   4546  C   LEU B 123     -22.109 -43.469 -26.688  1.00 84.88           C  
ATOM   4547  CB  LEU B 123     -23.734 -42.781 -24.922  1.00 84.88           C  
ATOM   4548  O   LEU B 123     -22.547 -43.031 -27.734  1.00 84.88           O  
ATOM   4549  CG  LEU B 123     -24.062 -42.125 -23.578  1.00 84.88           C  
ATOM   4550  CD1 LEU B 123     -25.562 -41.906 -23.438  1.00 84.88           C  
ATOM   4551  CD2 LEU B 123     -23.516 -42.938 -22.422  1.00 84.88           C  
ATOM   4552  N   GLU B 124     -21.297 -44.500 -26.625  1.00 80.06           N  
ATOM   4553  CA  GLU B 124     -21.094 -45.344 -27.781  1.00 80.06           C  
ATOM   4554  C   GLU B 124     -21.969 -46.594 -27.719  1.00 80.06           C  
ATOM   4555  CB  GLU B 124     -19.625 -45.750 -27.922  1.00 80.06           C  
ATOM   4556  O   GLU B 124     -21.906 -47.344 -26.734  1.00 80.06           O  
ATOM   4557  CG  GLU B 124     -18.719 -44.625 -28.359  1.00 80.06           C  
ATOM   4558  CD  GLU B 124     -17.250 -45.031 -28.500  1.00 80.06           C  
ATOM   4559  OE1 GLU B 124     -16.422 -44.156 -28.875  1.00 80.06           O  
ATOM   4560  OE2 GLU B 124     -16.953 -46.188 -28.203  1.00 80.06           O  
ATOM   4561  N   SER B 125     -23.016 -46.844 -28.438  1.00 76.88           N  
ATOM   4562  CA  SER B 125     -23.859 -48.031 -28.578  1.00 76.88           C  
ATOM   4563  C   SER B 125     -23.672 -48.688 -29.938  1.00 76.88           C  
ATOM   4564  CB  SER B 125     -25.328 -47.656 -28.375  1.00 76.88           C  
ATOM   4565  O   SER B 125     -23.109 -48.094 -30.859  1.00 76.88           O  
ATOM   4566  OG  SER B 125     -25.766 -46.781 -29.391  1.00 76.88           O  
ATOM   4567  N   PRO B 126     -23.875 -49.969 -30.047  1.00 77.81           N  
ATOM   4568  CA  PRO B 126     -23.734 -50.656 -31.344  1.00 77.81           C  
ATOM   4569  C   PRO B 126     -24.484 -49.938 -32.469  1.00 77.81           C  
ATOM   4570  CB  PRO B 126     -24.312 -52.031 -31.094  1.00 77.81           C  
ATOM   4571  O   PRO B 126     -24.109 -50.031 -33.625  1.00 77.81           O  
ATOM   4572  CG  PRO B 126     -24.734 -52.000 -29.656  1.00 77.81           C  
ATOM   4573  CD  PRO B 126     -24.469 -50.625 -29.094  1.00 77.81           C  
ATOM   4574  N   GLY B 127     -25.469 -49.156 -32.188  1.00 77.81           N  
ATOM   4575  CA  GLY B 127     -26.219 -48.469 -33.188  1.00 77.81           C  
ATOM   4576  C   GLY B 127     -25.625 -47.125 -33.562  1.00 77.81           C  
ATOM   4577  O   GLY B 127     -26.000 -46.531 -34.594  1.00 77.81           O  
ATOM   4578  N   GLY B 128     -24.812 -46.594 -32.812  1.00 84.81           N  
ATOM   4579  CA  GLY B 128     -24.203 -45.312 -33.094  1.00 84.81           C  
ATOM   4580  C   GLY B 128     -23.719 -44.594 -31.875  1.00 84.81           C  
ATOM   4581  O   GLY B 128     -23.562 -45.188 -30.812  1.00 84.81           O  
ATOM   4582  N   VAL B 129     -23.281 -43.375 -32.094  1.00 88.25           N  
ATOM   4583  CA  VAL B 129     -22.750 -42.531 -31.016  1.00 88.25           C  
ATOM   4584  C   VAL B 129     -23.719 -41.406 -30.703  1.00 88.25           C  
ATOM   4585  CB  VAL B 129     -21.359 -41.969 -31.391  1.00 88.25           C  
ATOM   4586  O   VAL B 129     -24.328 -40.844 -31.625  1.00 88.25           O  
ATOM   4587  CG1 VAL B 129     -20.734 -41.250 -30.188  1.00 88.25           C  
ATOM   4588  CG2 VAL B 129     -20.438 -43.062 -31.906  1.00 88.25           C  
ATOM   4589  N   SER B 130     -24.062 -41.125 -29.469  1.00 87.88           N  
ATOM   4590  CA  SER B 130     -24.969 -40.062 -29.047  1.00 87.88           C  
ATOM   4591  C   SER B 130     -24.438 -39.344 -27.812  1.00 87.88           C  
ATOM   4592  CB  SER B 130     -26.359 -40.625 -28.781  1.00 87.88           C  
ATOM   4593  O   SER B 130     -23.562 -39.875 -27.109  1.00 87.88           O  
ATOM   4594  OG  SER B 130     -26.375 -41.406 -27.609  1.00 87.88           O  
ATOM   4595  N   LEU B 131     -24.812 -38.125 -27.672  1.00 87.69           N  
ATOM   4596  CA  LEU B 131     -24.484 -37.375 -26.469  1.00 87.69           C  
ATOM   4597  C   LEU B 131     -25.422 -37.750 -25.328  1.00 87.69           C  
ATOM   4598  CB  LEU B 131     -24.531 -35.875 -26.734  1.00 87.69           C  
ATOM   4599  O   LEU B 131     -26.594 -38.062 -25.562  1.00 87.69           O  
ATOM   4600  CG  LEU B 131     -23.250 -35.219 -27.250  1.00 87.69           C  
ATOM   4601  CD1 LEU B 131     -23.578 -34.062 -28.188  1.00 87.69           C  
ATOM   4602  CD2 LEU B 131     -22.391 -34.750 -26.094  1.00 87.69           C  
ATOM   4603  N   GLU B 132     -24.797 -37.781 -24.188  1.00 83.88           N  
ATOM   4604  CA  GLU B 132     -25.641 -38.094 -23.031  1.00 83.88           C  
ATOM   4605  C   GLU B 132     -26.797 -37.125 -22.922  1.00 83.88           C  
ATOM   4606  CB  GLU B 132     -24.797 -38.062 -21.750  1.00 83.88           C  
ATOM   4607  O   GLU B 132     -26.594 -35.906 -22.859  1.00 83.88           O  
ATOM   4608  CG  GLU B 132     -25.562 -38.562 -20.516  1.00 83.88           C  
ATOM   4609  CD  GLU B 132     -24.719 -38.562 -19.250  1.00 83.88           C  
ATOM   4610  OE1 GLU B 132     -25.188 -39.094 -18.219  1.00 83.88           O  
ATOM   4611  OE2 GLU B 132     -23.594 -38.031 -19.297  1.00 83.88           O  
ATOM   4612  N   GLY B 133     -28.047 -37.531 -22.984  1.00 78.38           N  
ATOM   4613  CA  GLY B 133     -29.250 -36.719 -22.875  1.00 78.38           C  
ATOM   4614  C   GLY B 133     -29.859 -36.375 -24.219  1.00 78.38           C  
ATOM   4615  O   GLY B 133     -30.953 -35.812 -24.281  1.00 78.38           O  
ATOM   4616  N   SER B 134     -29.141 -36.562 -25.266  1.00 82.56           N  
ATOM   4617  CA  SER B 134     -29.672 -36.281 -26.594  1.00 82.56           C  
ATOM   4618  C   SER B 134     -30.266 -37.562 -27.219  1.00 82.56           C  
ATOM   4619  CB  SER B 134     -28.594 -35.719 -27.500  1.00 82.56           C  
ATOM   4620  O   SER B 134     -29.797 -38.656 -26.938  1.00 82.56           O  
ATOM   4621  OG  SER B 134     -29.000 -35.750 -28.859  1.00 82.56           O  
ATOM   4622  N   GLU B 135     -31.344 -37.438 -27.859  1.00 80.19           N  
ATOM   4623  CA  GLU B 135     -31.969 -38.562 -28.562  1.00 80.19           C  
ATOM   4624  C   GLU B 135     -31.391 -38.719 -29.969  1.00 80.19           C  
ATOM   4625  CB  GLU B 135     -33.469 -38.344 -28.641  1.00 80.19           C  
ATOM   4626  O   GLU B 135     -31.734 -39.656 -30.688  1.00 80.19           O  
ATOM   4627  CG  GLU B 135     -34.188 -38.406 -27.281  1.00 80.19           C  
ATOM   4628  CD  GLU B 135     -35.688 -38.531 -27.375  1.00 80.19           C  
ATOM   4629  OE1 GLU B 135     -36.344 -38.688 -26.328  1.00 80.19           O  
ATOM   4630  OE2 GLU B 135     -36.219 -38.500 -28.516  1.00 80.19           O  
ATOM   4631  N   LEU B 136     -30.516 -37.812 -30.328  1.00 83.12           N  
ATOM   4632  CA  LEU B 136     -29.953 -37.906 -31.672  1.00 83.12           C  
ATOM   4633  C   LEU B 136     -28.766 -38.875 -31.719  1.00 83.12           C  
ATOM   4634  CB  LEU B 136     -29.500 -36.500 -32.156  1.00 83.12           C  
ATOM   4635  O   LEU B 136     -27.844 -38.750 -30.906  1.00 83.12           O  
ATOM   4636  CG  LEU B 136     -30.625 -35.500 -32.406  1.00 83.12           C  
ATOM   4637  CD1 LEU B 136     -30.031 -34.094 -32.469  1.00 83.12           C  
ATOM   4638  CD2 LEU B 136     -31.375 -35.844 -33.656  1.00 83.12           C  
ATOM   4639  N   MET B 137     -28.906 -39.875 -32.469  1.00 86.31           N  
ATOM   4640  CA  MET B 137     -27.844 -40.875 -32.625  1.00 86.31           C  
ATOM   4641  C   MET B 137     -27.141 -40.688 -33.969  1.00 86.31           C  
ATOM   4642  CB  MET B 137     -28.406 -42.281 -32.531  1.00 86.31           C  
ATOM   4643  O   MET B 137     -27.781 -40.406 -34.969  1.00 86.31           O  
ATOM   4644  CG  MET B 137     -28.375 -42.875 -31.125  1.00 86.31           C  
ATOM   4645  SD  MET B 137     -28.516 -44.688 -31.109  1.00 86.31           S  
ATOM   4646  CE  MET B 137     -30.188 -44.875 -31.781  1.00 86.31           C  
ATOM   4647  N   PHE B 138     -25.906 -40.750 -33.906  1.00 89.06           N  
ATOM   4648  CA  PHE B 138     -25.109 -40.594 -35.125  1.00 89.06           C  
ATOM   4649  C   PHE B 138     -24.188 -41.781 -35.344  1.00 89.06           C  
ATOM   4650  CB  PHE B 138     -24.281 -39.312 -35.031  1.00 89.06           C  
ATOM   4651  O   PHE B 138     -23.859 -42.500 -34.375  1.00 89.06           O  
ATOM   4652  CG  PHE B 138     -25.109 -38.062 -34.906  1.00 89.06           C  
ATOM   4653  CD1 PHE B 138     -25.609 -37.406 -36.031  1.00 89.06           C  
ATOM   4654  CD2 PHE B 138     -25.375 -37.500 -33.656  1.00 89.06           C  
ATOM   4655  CE1 PHE B 138     -26.375 -36.250 -35.906  1.00 89.06           C  
ATOM   4656  CE2 PHE B 138     -26.141 -36.344 -33.531  1.00 89.06           C  
ATOM   4657  CZ  PHE B 138     -26.641 -35.719 -34.656  1.00 89.06           C  
ATOM   4658  N   PRO B 139     -23.828 -42.156 -36.531  1.00 87.38           N  
ATOM   4659  CA  PRO B 139     -23.000 -43.312 -36.812  1.00 87.38           C  
ATOM   4660  C   PRO B 139     -21.578 -43.188 -36.250  1.00 87.38           C  
ATOM   4661  CB  PRO B 139     -22.984 -43.344 -38.344  1.00 87.38           C  
ATOM   4662  O   PRO B 139     -21.016 -44.188 -35.812  1.00 87.38           O  
ATOM   4663  CG  PRO B 139     -23.672 -42.094 -38.781  1.00 87.38           C  
ATOM   4664  CD  PRO B 139     -24.219 -41.438 -37.531  1.00 87.38           C  
ATOM   4665  N   ASP B 140     -21.062 -42.156 -36.344  1.00 88.31           N  
ATOM   4666  CA  ASP B 140     -19.719 -41.969 -35.844  1.00 88.31           C  
ATOM   4667  C   ASP B 140     -19.562 -40.625 -35.125  1.00 88.31           C  
ATOM   4668  CB  ASP B 140     -18.703 -42.094 -36.969  1.00 88.31           C  
ATOM   4669  O   ASP B 140     -20.469 -39.781 -35.188  1.00 88.31           O  
ATOM   4670  CG  ASP B 140     -18.859 -41.000 -38.031  1.00 88.31           C  
ATOM   4671  OD1 ASP B 140     -19.641 -40.062 -37.812  1.00 88.31           O  
ATOM   4672  OD2 ASP B 140     -18.219 -41.125 -39.094  1.00 88.31           O  
ATOM   4673  N   LEU B 141     -18.469 -40.562 -34.344  1.00 88.44           N  
ATOM   4674  CA  LEU B 141     -18.188 -39.375 -33.562  1.00 88.44           C  
ATOM   4675  C   LEU B 141     -18.062 -38.156 -34.469  1.00 88.44           C  
ATOM   4676  CB  LEU B 141     -16.891 -39.531 -32.781  1.00 88.44           C  
ATOM   4677  O   LEU B 141     -18.547 -37.062 -34.125  1.00 88.44           O  
ATOM   4678  CG  LEU B 141     -16.500 -38.375 -31.859  1.00 88.44           C  
ATOM   4679  CD1 LEU B 141     -17.406 -38.344 -30.625  1.00 88.44           C  
ATOM   4680  CD2 LEU B 141     -15.031 -38.500 -31.453  1.00 88.44           C  
ATOM   4681  N   VAL B 142     -17.547 -38.281 -35.656  1.00 89.00           N  
ATOM   4682  CA  VAL B 142     -17.359 -37.156 -36.562  1.00 89.00           C  
ATOM   4683  C   VAL B 142     -18.703 -36.656 -37.062  1.00 89.00           C  
ATOM   4684  CB  VAL B 142     -16.484 -37.562 -37.781  1.00 89.00           C  
ATOM   4685  O   VAL B 142     -18.922 -35.438 -37.156  1.00 89.00           O  
ATOM   4686  CG1 VAL B 142     -16.391 -36.406 -38.781  1.00 89.00           C  
ATOM   4687  CG2 VAL B 142     -15.086 -37.969 -37.312  1.00 89.00           C  
ATOM   4688  N   GLN B 143     -19.562 -37.562 -37.344  1.00 88.31           N  
ATOM   4689  CA  GLN B 143     -20.891 -37.156 -37.750  1.00 88.31           C  
ATOM   4690  C   GLN B 143     -21.641 -36.438 -36.625  1.00 88.31           C  
ATOM   4691  CB  GLN B 143     -21.688 -38.344 -38.250  1.00 88.31           C  
ATOM   4692  O   GLN B 143     -22.406 -35.500 -36.875  1.00 88.31           O  
ATOM   4693  CG  GLN B 143     -22.672 -38.031 -39.375  1.00 88.31           C  
ATOM   4694  CD  GLN B 143     -22.203 -38.500 -40.719  1.00 88.31           C  
ATOM   4695  NE2 GLN B 143     -22.859 -38.031 -41.781  1.00 88.31           N  
ATOM   4696  OE1 GLN B 143     -21.250 -39.281 -40.844  1.00 88.31           O  
ATOM   4697  N   LEU B 144     -21.391 -37.000 -35.469  1.00 89.88           N  
ATOM   4698  CA  LEU B 144     -22.000 -36.344 -34.312  1.00 89.88           C  
ATOM   4699  C   LEU B 144     -21.547 -34.906 -34.219  1.00 89.88           C  
ATOM   4700  CB  LEU B 144     -21.641 -37.094 -33.031  1.00 89.88           C  
ATOM   4701  O   LEU B 144     -22.375 -34.000 -34.094  1.00 89.88           O  
ATOM   4702  CG  LEU B 144     -22.266 -36.562 -31.750  1.00 89.88           C  
ATOM   4703  CD1 LEU B 144     -22.594 -37.719 -30.797  1.00 89.88           C  
ATOM   4704  CD2 LEU B 144     -21.328 -35.562 -31.078  1.00 89.88           C  
ATOM   4705  N   ILE B 145     -20.266 -34.688 -34.250  1.00 90.88           N  
ATOM   4706  CA  ILE B 145     -19.703 -33.344 -34.125  1.00 90.88           C  
ATOM   4707  C   ILE B 145     -20.172 -32.469 -35.281  1.00 90.88           C  
ATOM   4708  CB  ILE B 145     -18.156 -33.375 -34.062  1.00 90.88           C  
ATOM   4709  O   ILE B 145     -20.516 -31.297 -35.094  1.00 90.88           O  
ATOM   4710  CG1 ILE B 145     -17.688 -34.094 -32.781  1.00 90.88           C  
ATOM   4711  CG2 ILE B 145     -17.594 -31.953 -34.125  1.00 90.88           C  
ATOM   4712  CD1 ILE B 145     -16.188 -34.281 -32.688  1.00 90.88           C  
ATOM   4713  N   CYS B 146     -20.297 -33.000 -36.469  1.00 87.69           N  
ATOM   4714  CA  CYS B 146     -20.781 -32.250 -37.625  1.00 87.69           C  
ATOM   4715  C   CYS B 146     -22.219 -31.797 -37.438  1.00 87.69           C  
ATOM   4716  CB  CYS B 146     -20.688 -33.125 -38.906  1.00 87.69           C  
ATOM   4717  O   CYS B 146     -22.547 -30.656 -37.750  1.00 87.69           O  
ATOM   4718  SG  CYS B 146     -19.094 -33.031 -39.719  1.00 87.69           S  
ATOM   4719  N   ALA B 147     -22.953 -32.719 -36.938  1.00 88.38           N  
ATOM   4720  CA  ALA B 147     -24.359 -32.375 -36.750  1.00 88.38           C  
ATOM   4721  C   ALA B 147     -24.516 -31.266 -35.719  1.00 88.38           C  
ATOM   4722  CB  ALA B 147     -25.156 -33.625 -36.312  1.00 88.38           C  
ATOM   4723  O   ALA B 147     -25.328 -30.359 -35.875  1.00 88.38           O  
ATOM   4724  N   TYR B 148     -23.688 -31.359 -34.656  1.00 90.19           N  
ATOM   4725  CA  TYR B 148     -23.812 -30.375 -33.594  1.00 90.19           C  
ATOM   4726  C   TYR B 148     -23.156 -29.062 -33.969  1.00 90.19           C  
ATOM   4727  CB  TYR B 148     -23.188 -30.922 -32.312  1.00 90.19           C  
ATOM   4728  O   TYR B 148     -23.297 -28.062 -33.250  1.00 90.19           O  
ATOM   4729  CG  TYR B 148     -24.109 -31.828 -31.516  1.00 90.19           C  
ATOM   4730  CD1 TYR B 148     -25.094 -31.297 -30.688  1.00 90.19           C  
ATOM   4731  CD2 TYR B 148     -23.984 -33.219 -31.594  1.00 90.19           C  
ATOM   4732  CE1 TYR B 148     -25.938 -32.125 -29.953  1.00 90.19           C  
ATOM   4733  CE2 TYR B 148     -24.828 -34.062 -30.875  1.00 90.19           C  
ATOM   4734  OH  TYR B 148     -26.641 -34.312 -29.344  1.00 90.19           O  
ATOM   4735  CZ  TYR B 148     -25.797 -33.500 -30.062  1.00 90.19           C  
ATOM   4736  N   CYS B 149     -22.391 -28.984 -35.000  1.00 88.06           N  
ATOM   4737  CA  CYS B 149     -21.906 -27.719 -35.531  1.00 88.06           C  
ATOM   4738  C   CYS B 149     -23.016 -26.938 -36.188  1.00 88.06           C  
ATOM   4739  CB  CYS B 149     -20.766 -27.969 -36.500  1.00 88.06           C  
ATOM   4740  O   CYS B 149     -22.953 -25.719 -36.312  1.00 88.06           O  
ATOM   4741  SG  CYS B 149     -19.188 -28.375 -35.719  1.00 88.06           S  
ATOM   4742  N   HIS B 150     -23.984 -27.672 -36.562  1.00 85.31           N  
ATOM   4743  CA  HIS B 150     -25.094 -27.031 -37.281  1.00 85.31           C  
ATOM   4744  C   HIS B 150     -26.312 -26.891 -36.375  1.00 85.31           C  
ATOM   4745  CB  HIS B 150     -25.453 -27.828 -38.531  1.00 85.31           C  
ATOM   4746  O   HIS B 150     -27.094 -25.938 -36.531  1.00 85.31           O  
ATOM   4747  CG  HIS B 150     -24.406 -27.812 -39.594  1.00 85.31           C  
ATOM   4748  CD2 HIS B 150     -24.125 -26.891 -40.562  1.00 85.31           C  
ATOM   4749  ND1 HIS B 150     -23.469 -28.812 -39.719  1.00 85.31           N  
ATOM   4750  CE1 HIS B 150     -22.672 -28.531 -40.750  1.00 85.31           C  
ATOM   4751  NE2 HIS B 150     -23.047 -27.359 -41.250  1.00 85.31           N  
ATOM   4752  N   THR B 151     -26.484 -27.875 -35.469  1.00 81.19           N  
ATOM   4753  CA  THR B 151     -27.656 -27.844 -34.594  1.00 81.19           C  
ATOM   4754  C   THR B 151     -27.234 -27.750 -33.125  1.00 81.19           C  
ATOM   4755  CB  THR B 151     -28.531 -29.109 -34.781  1.00 81.19           C  
ATOM   4756  O   THR B 151     -26.219 -28.297 -32.719  1.00 81.19           O  
ATOM   4757  CG2 THR B 151     -29.094 -29.156 -36.219  1.00 81.19           C  
ATOM   4758  OG1 THR B 151     -27.734 -30.266 -34.562  1.00 81.19           O  
ATOM   4759  N   ARG B 152     -27.953 -27.016 -32.281  1.00 81.12           N  
ATOM   4760  CA  ARG B 152     -27.656 -26.828 -30.875  1.00 81.12           C  
ATOM   4761  C   ARG B 152     -28.203 -27.969 -30.031  1.00 81.12           C  
ATOM   4762  CB  ARG B 152     -28.219 -25.500 -30.375  1.00 81.12           C  
ATOM   4763  O   ARG B 152     -27.562 -28.391 -29.062  1.00 81.12           O  
ATOM   4764  CG  ARG B 152     -27.188 -24.391 -30.234  1.00 81.12           C  
ATOM   4765  CD  ARG B 152     -27.797 -23.125 -29.656  1.00 81.12           C  
ATOM   4766  NE  ARG B 152     -26.781 -22.078 -29.453  1.00 81.12           N  
ATOM   4767  NH1 ARG B 152     -28.250 -20.547 -28.547  1.00 81.12           N  
ATOM   4768  NH2 ARG B 152     -26.031 -20.016 -28.812  1.00 81.12           N  
ATOM   4769  CZ  ARG B 152     -27.016 -20.875 -28.938  1.00 81.12           C  
ATOM   4770  N   ASP B 153     -28.953 -28.750 -30.406  1.00 79.62           N  
ATOM   4771  CA  ASP B 153     -29.672 -29.766 -29.641  1.00 79.62           C  
ATOM   4772  C   ASP B 153     -29.578 -29.484 -28.141  1.00 79.62           C  
ATOM   4773  CB  ASP B 153     -29.125 -31.156 -29.953  1.00 79.62           C  
ATOM   4774  O   ASP B 153     -30.141 -28.500 -27.641  1.00 79.62           O  
ATOM   4775  CG  ASP B 153     -29.953 -32.281 -29.344  1.00 79.62           C  
ATOM   4776  OD1 ASP B 153     -31.109 -32.031 -28.922  1.00 79.62           O  
ATOM   4777  OD2 ASP B 153     -29.453 -33.438 -29.297  1.00 79.62           O  
ATOM   4778  N   ILE B 154     -28.703 -30.203 -27.438  1.00 80.31           N  
ATOM   4779  CA  ILE B 154     -28.609 -30.109 -25.984  1.00 80.31           C  
ATOM   4780  C   ILE B 154     -27.484 -29.141 -25.609  1.00 80.31           C  
ATOM   4781  CB  ILE B 154     -28.359 -31.484 -25.344  1.00 80.31           C  
ATOM   4782  O   ILE B 154     -27.391 -28.703 -24.453  1.00 80.31           O  
ATOM   4783  CG1 ILE B 154     -28.156 -32.562 -26.422  1.00 80.31           C  
ATOM   4784  CG2 ILE B 154     -29.531 -31.859 -24.422  1.00 80.31           C  
ATOM   4785  CD1 ILE B 154     -27.406 -33.781 -25.938  1.00 80.31           C  
ATOM   4786  N   LEU B 155     -26.828 -28.719 -26.531  1.00 81.56           N  
ATOM   4787  CA  LEU B 155     -25.703 -27.828 -26.250  1.00 81.56           C  
ATOM   4788  C   LEU B 155     -26.172 -26.375 -26.219  1.00 81.56           C  
ATOM   4789  CB  LEU B 155     -24.594 -28.000 -27.281  1.00 81.56           C  
ATOM   4790  O   LEU B 155     -27.156 -26.031 -26.859  1.00 81.56           O  
ATOM   4791  CG  LEU B 155     -23.938 -29.391 -27.344  1.00 81.56           C  
ATOM   4792  CD1 LEU B 155     -23.125 -29.531 -28.625  1.00 81.56           C  
ATOM   4793  CD2 LEU B 155     -23.062 -29.609 -26.125  1.00 81.56           C  
ATOM   4794  N   LEU B 156     -25.641 -25.562 -25.359  1.00 79.69           N  
ATOM   4795  CA  LEU B 156     -26.000 -24.156 -25.250  1.00 79.69           C  
ATOM   4796  C   LEU B 156     -25.672 -23.406 -26.531  1.00 79.69           C  
ATOM   4797  CB  LEU B 156     -25.281 -23.516 -24.062  1.00 79.69           C  
ATOM   4798  O   LEU B 156     -26.359 -22.469 -26.922  1.00 79.69           O  
ATOM   4799  CG  LEU B 156     -25.969 -23.625 -22.703  1.00 79.69           C  
ATOM   4800  CD1 LEU B 156     -24.938 -23.609 -21.578  1.00 79.69           C  
ATOM   4801  CD2 LEU B 156     -27.000 -22.516 -22.516  1.00 79.69           C  
ATOM   4802  N   LEU B 157     -24.625 -23.781 -27.156  1.00 82.19           N  
ATOM   4803  CA  LEU B 157     -24.156 -23.188 -28.406  1.00 82.19           C  
ATOM   4804  C   LEU B 157     -23.719 -24.266 -29.391  1.00 82.19           C  
ATOM   4805  CB  LEU B 157     -23.016 -22.219 -28.141  1.00 82.19           C  
ATOM   4806  O   LEU B 157     -23.312 -25.359 -28.984  1.00 82.19           O  
ATOM   4807  CG  LEU B 157     -23.344 -20.984 -27.297  1.00 82.19           C  
ATOM   4808  CD1 LEU B 157     -22.109 -20.500 -26.531  1.00 82.19           C  
ATOM   4809  CD2 LEU B 157     -23.906 -19.875 -28.172  1.00 82.19           C  
ATOM   4810  N   PRO B 158     -23.984 -23.969 -30.656  1.00 87.38           N  
ATOM   4811  CA  PRO B 158     -23.422 -24.891 -31.641  1.00 87.38           C  
ATOM   4812  C   PRO B 158     -21.891 -24.969 -31.578  1.00 87.38           C  
ATOM   4813  CB  PRO B 158     -23.891 -24.328 -32.969  1.00 87.38           C  
ATOM   4814  O   PRO B 158     -21.250 -23.984 -31.203  1.00 87.38           O  
ATOM   4815  CG  PRO B 158     -24.375 -22.953 -32.656  1.00 87.38           C  
ATOM   4816  CD  PRO B 158     -24.484 -22.812 -31.172  1.00 87.38           C  
ATOM   4817  N   LEU B 159     -21.391 -26.094 -31.828  1.00 89.44           N  
ATOM   4818  CA  LEU B 159     -19.953 -26.281 -31.812  1.00 89.44           C  
ATOM   4819  C   LEU B 159     -19.281 -25.500 -32.938  1.00 89.44           C  
ATOM   4820  CB  LEU B 159     -19.609 -27.766 -31.938  1.00 89.44           C  
ATOM   4821  O   LEU B 159     -19.859 -25.375 -34.031  1.00 89.44           O  
ATOM   4822  CG  LEU B 159     -20.078 -28.672 -30.797  1.00 89.44           C  
ATOM   4823  CD1 LEU B 159     -19.984 -30.141 -31.188  1.00 89.44           C  
ATOM   4824  CD2 LEU B 159     -19.250 -28.406 -29.531  1.00 89.44           C  
ATOM   4825  N   GLN B 160     -18.266 -24.875 -32.594  1.00 87.62           N  
ATOM   4826  CA  GLN B 160     -17.516 -24.094 -33.562  1.00 87.62           C  
ATOM   4827  C   GLN B 160     -16.078 -24.578 -33.688  1.00 87.62           C  
ATOM   4828  CB  GLN B 160     -17.562 -22.609 -33.219  1.00 87.62           C  
ATOM   4829  O   GLN B 160     -15.422 -24.828 -32.656  1.00 87.62           O  
ATOM   4830  CG  GLN B 160     -18.891 -21.953 -33.500  1.00 87.62           C  
ATOM   4831  CD  GLN B 160     -18.828 -20.438 -33.438  1.00 87.62           C  
ATOM   4832  NE2 GLN B 160     -19.922 -19.766 -33.781  1.00 87.62           N  
ATOM   4833  OE1 GLN B 160     -17.797 -19.859 -33.062  1.00 87.62           O  
ATOM   4834  N   LEU B 161     -15.617 -24.891 -34.875  1.00 86.62           N  
ATOM   4835  CA  LEU B 161     -14.219 -25.234 -35.094  1.00 86.62           C  
ATOM   4836  C   LEU B 161     -13.336 -23.984 -35.031  1.00 86.62           C  
ATOM   4837  CB  LEU B 161     -14.055 -25.906 -36.469  1.00 86.62           C  
ATOM   4838  O   LEU B 161     -13.773 -22.891 -35.375  1.00 86.62           O  
ATOM   4839  CG  LEU B 161     -14.328 -27.422 -36.500  1.00 86.62           C  
ATOM   4840  CD1 LEU B 161     -15.094 -27.781 -37.781  1.00 86.62           C  
ATOM   4841  CD2 LEU B 161     -13.023 -28.203 -36.406  1.00 86.62           C  
ATOM   4842  N   PRO B 162     -12.219 -24.188 -34.594  1.00 85.25           N  
ATOM   4843  CA  PRO B 162     -11.289 -23.062 -34.594  1.00 85.25           C  
ATOM   4844  C   PRO B 162     -11.094 -22.453 -35.969  1.00 85.25           C  
ATOM   4845  CB  PRO B 162      -9.984 -23.672 -34.062  1.00 85.25           C  
ATOM   4846  O   PRO B 162     -11.180 -23.156 -36.969  1.00 85.25           O  
ATOM   4847  CG  PRO B 162     -10.391 -24.969 -33.438  1.00 85.25           C  
ATOM   4848  CD  PRO B 162     -11.727 -25.359 -34.000  1.00 85.25           C  
ATOM   4849  N   ARG B 163     -10.906 -21.219 -36.000  1.00 81.69           N  
ATOM   4850  CA  ARG B 163     -10.828 -20.469 -37.250  1.00 81.69           C  
ATOM   4851  C   ARG B 163      -9.781 -21.062 -38.188  1.00 81.69           C  
ATOM   4852  CB  ARG B 163     -10.516 -19.000 -36.969  1.00 81.69           C  
ATOM   4853  O   ARG B 163      -9.992 -21.125 -39.406  1.00 81.69           O  
ATOM   4854  CG  ARG B 163     -11.734 -18.078 -37.031  1.00 81.69           C  
ATOM   4855  CD  ARG B 163     -11.352 -16.625 -36.812  1.00 81.69           C  
ATOM   4856  NE  ARG B 163     -12.508 -15.742 -36.969  1.00 81.69           N  
ATOM   4857  NH1 ARG B 163     -11.320 -13.789 -36.625  1.00 81.69           N  
ATOM   4858  NH2 ARG B 163     -13.578 -13.711 -37.000  1.00 81.69           N  
ATOM   4859  CZ  ARG B 163     -12.469 -14.414 -36.875  1.00 81.69           C  
ATOM   4860  N   ALA B 164      -8.688 -21.438 -37.656  1.00 81.38           N  
ATOM   4861  CA  ALA B 164      -7.629 -21.984 -38.500  1.00 81.38           C  
ATOM   4862  C   ALA B 164      -8.102 -23.250 -39.219  1.00 81.38           C  
ATOM   4863  CB  ALA B 164      -6.387 -22.281 -37.656  1.00 81.38           C  
ATOM   4864  O   ALA B 164      -7.746 -23.469 -40.375  1.00 81.38           O  
ATOM   4865  N   ILE B 165      -8.914 -23.984 -38.562  1.00 84.25           N  
ATOM   4866  CA  ILE B 165      -9.422 -25.219 -39.156  1.00 84.25           C  
ATOM   4867  C   ILE B 165     -10.586 -24.891 -40.094  1.00 84.25           C  
ATOM   4868  CB  ILE B 165      -9.875 -26.219 -38.094  1.00 84.25           C  
ATOM   4869  O   ILE B 165     -10.695 -25.469 -41.188  1.00 84.25           O  
ATOM   4870  CG1 ILE B 165      -8.695 -26.609 -37.188  1.00 84.25           C  
ATOM   4871  CG2 ILE B 165     -10.508 -27.453 -38.750  1.00 84.25           C  
ATOM   4872  CD1 ILE B 165      -9.070 -27.516 -36.031  1.00 84.25           C  
ATOM   4873  N   HIS B 166     -11.375 -23.875 -39.750  1.00 82.06           N  
ATOM   4874  CA  HIS B 166     -12.547 -23.500 -40.531  1.00 82.06           C  
ATOM   4875  C   HIS B 166     -12.133 -22.875 -41.875  1.00 82.06           C  
ATOM   4876  CB  HIS B 166     -13.430 -22.531 -39.750  1.00 82.06           C  
ATOM   4877  O   HIS B 166     -12.734 -23.156 -42.906  1.00 82.06           O  
ATOM   4878  CG  HIS B 166     -14.742 -22.250 -40.406  1.00 82.06           C  
ATOM   4879  CD2 HIS B 166     -15.969 -22.797 -40.250  1.00 82.06           C  
ATOM   4880  ND1 HIS B 166     -14.883 -21.297 -41.406  1.00 82.06           N  
ATOM   4881  CE1 HIS B 166     -16.141 -21.266 -41.812  1.00 82.06           C  
ATOM   4882  NE2 HIS B 166     -16.812 -22.156 -41.125  1.00 82.06           N  
ATOM   4883  N   HIS B 167     -11.070 -22.156 -41.844  1.00 78.88           N  
ATOM   4884  CA  HIS B 167     -10.680 -21.422 -43.031  1.00 78.88           C  
ATOM   4885  C   HIS B 167      -9.641 -22.188 -43.844  1.00 78.88           C  
ATOM   4886  CB  HIS B 167     -10.141 -20.031 -42.656  1.00 78.88           C  
ATOM   4887  O   HIS B 167      -9.242 -21.750 -44.906  1.00 78.88           O  
ATOM   4888  CG  HIS B 167     -11.195 -19.062 -42.219  1.00 78.88           C  
ATOM   4889  CD2 HIS B 167     -11.344 -18.359 -41.094  1.00 78.88           C  
ATOM   4890  ND1 HIS B 167     -12.266 -18.734 -43.031  1.00 78.88           N  
ATOM   4891  CE1 HIS B 167     -13.031 -17.875 -42.375  1.00 78.88           C  
ATOM   4892  NE2 HIS B 167     -12.492 -17.625 -41.188  1.00 78.88           N  
ATOM   4893  N   ALA B 168      -9.234 -23.234 -43.375  1.00 79.06           N  
ATOM   4894  CA  ALA B 168      -8.273 -24.016 -44.156  1.00 79.06           C  
ATOM   4895  C   ALA B 168      -8.898 -24.516 -45.469  1.00 79.06           C  
ATOM   4896  CB  ALA B 168      -7.766 -25.188 -43.312  1.00 79.06           C  
ATOM   4897  O   ALA B 168      -9.961 -25.141 -45.438  1.00 79.06           O  
ATOM   4898  N   ALA B 169      -8.445 -24.062 -46.594  1.00 74.75           N  
ATOM   4899  CA  ALA B 169      -9.039 -24.328 -47.906  1.00 74.75           C  
ATOM   4900  C   ALA B 169      -8.516 -25.625 -48.500  1.00 74.75           C  
ATOM   4901  CB  ALA B 169      -8.758 -23.156 -48.875  1.00 74.75           C  
ATOM   4902  O   ALA B 169      -9.211 -26.297 -49.281  1.00 74.75           O  
ATOM   4903  N   THR B 170      -7.305 -26.062 -48.156  1.00 78.38           N  
ATOM   4904  CA  THR B 170      -6.723 -27.234 -48.812  1.00 78.38           C  
ATOM   4905  C   THR B 170      -6.500 -28.344 -47.781  1.00 78.38           C  
ATOM   4906  CB  THR B 170      -5.387 -26.891 -49.469  1.00 78.38           C  
ATOM   4907  O   THR B 170      -6.445 -28.094 -46.562  1.00 78.38           O  
ATOM   4908  CG2 THR B 170      -5.594 -25.891 -50.625  1.00 78.38           C  
ATOM   4909  OG1 THR B 170      -4.496 -26.312 -48.531  1.00 78.38           O  
ATOM   4910  N   HIS B 171      -6.523 -29.562 -48.188  1.00 79.06           N  
ATOM   4911  CA  HIS B 171      -6.254 -30.750 -47.406  1.00 79.06           C  
ATOM   4912  C   HIS B 171      -4.855 -30.688 -46.781  1.00 79.06           C  
ATOM   4913  CB  HIS B 171      -6.398 -32.000 -48.250  1.00 79.06           C  
ATOM   4914  O   HIS B 171      -4.656 -31.109 -45.656  1.00 79.06           O  
ATOM   4915  CG  HIS B 171      -6.840 -33.219 -47.469  1.00 79.06           C  
ATOM   4916  CD2 HIS B 171      -7.414 -34.375 -47.875  1.00 79.06           C  
ATOM   4917  ND1 HIS B 171      -6.711 -33.281 -46.094  1.00 79.06           N  
ATOM   4918  CE1 HIS B 171      -7.184 -34.469 -45.688  1.00 79.06           C  
ATOM   4919  NE2 HIS B 171      -7.617 -35.125 -46.750  1.00 79.06           N  
ATOM   4920  N   LYS B 172      -4.016 -30.094 -47.594  1.00 79.88           N  
ATOM   4921  CA  LYS B 172      -2.639 -30.000 -47.094  1.00 79.88           C  
ATOM   4922  C   LYS B 172      -2.541 -29.109 -45.875  1.00 79.88           C  
ATOM   4923  CB  LYS B 172      -1.708 -29.500 -48.219  1.00 79.88           C  
ATOM   4924  O   LYS B 172      -1.801 -29.406 -44.938  1.00 79.88           O  
ATOM   4925  CG  LYS B 172      -1.032 -30.609 -49.000  1.00 79.88           C  
ATOM   4926  CD  LYS B 172      -0.069 -30.047 -50.031  1.00 79.88           C  
ATOM   4927  CE  LYS B 172       0.580 -31.141 -50.875  1.00 79.88           C  
ATOM   4928  NZ  LYS B 172       1.483 -30.594 -51.906  1.00 79.88           N  
ATOM   4929  N   GLU B 173      -3.285 -28.094 -45.938  1.00 82.69           N  
ATOM   4930  CA  GLU B 173      -3.283 -27.188 -44.812  1.00 82.69           C  
ATOM   4931  C   GLU B 173      -3.871 -27.859 -43.562  1.00 82.69           C  
ATOM   4932  CB  GLU B 173      -4.062 -25.906 -45.125  1.00 82.69           C  
ATOM   4933  O   GLU B 173      -3.363 -27.688 -42.469  1.00 82.69           O  
ATOM   4934  CG  GLU B 173      -3.277 -24.906 -45.938  1.00 82.69           C  
ATOM   4935  CD  GLU B 173      -4.105 -23.703 -46.375  1.00 82.69           C  
ATOM   4936  OE1 GLU B 173      -3.568 -22.812 -47.062  1.00 82.69           O  
ATOM   4937  OE2 GLU B 173      -5.301 -23.641 -46.000  1.00 82.69           O
[truncated: 373,573 more chars]
