# Supplementary material for: Substrate recognition principles for the PP2A-B55 protein phosphatase
Source: Sci Adv. 2024 Oct 2;10(40):eadp5491. doi: 10.1126/sciadv.adp5491 (PMC11446282; doi:10.1126/sciadv.adp5491)
Supplement: Supplementary file 3 — Data S1 [file sciadv.adp5491_data_s1.zip › Dataset 1/b55_O43768-ENSA_HUMAN_unrelaxed_rank_002_alphafold2_multimer_v3_model_5_seed_000.pdb]

MODEL     1                                                                     
ATOM      1  N   MET A   1      36.906  -8.945  33.594  1.00 22.69           N  
ATOM      2  CA  MET A   1      35.562  -8.469  33.875  1.00 22.69           C  
ATOM      3  C   MET A   1      34.844  -8.047  32.594  1.00 22.69           C  
ATOM      4  CB  MET A   1      35.594  -7.305  34.875  1.00 22.69           C  
ATOM      5  O   MET A   1      35.125  -6.973  32.062  1.00 22.69           O  
ATOM      6  CG  MET A   1      35.688  -7.738  36.312  1.00 22.69           C  
ATOM      7  SD  MET A   1      35.469  -6.332  37.469  1.00 22.69           S  
ATOM      8  CE  MET A   1      36.938  -6.590  38.562  1.00 22.69           C  
ATOM      9  N   ALA A   2      34.625  -8.992  31.531  1.00 25.88           N  
ATOM     10  CA  ALA A   2      34.438  -9.031  30.094  1.00 25.88           C  
ATOM     11  C   ALA A   2      33.031  -8.523  29.703  1.00 25.88           C  
ATOM     12  CB  ALA A   2      34.625 -10.453  29.562  1.00 25.88           C  
ATOM     13  O   ALA A   2      32.031  -9.102  30.078  1.00 25.88           O  
ATOM     14  N   GLY A   3      32.625  -7.234  30.047  1.00 26.69           N  
ATOM     15  CA  GLY A   3      31.297  -6.621  30.016  1.00 26.69           C  
ATOM     16  C   GLY A   3      30.547  -6.895  28.734  1.00 26.69           C  
ATOM     17  O   GLY A   3      30.938  -6.434  27.656  1.00 26.69           O  
ATOM     18  N   ALA A   4      30.062  -8.125  28.391  1.00 28.30           N  
ATOM     19  CA  ALA A   4      29.438  -8.852  27.281  1.00 28.30           C  
ATOM     20  C   ALA A   4      28.109  -8.219  26.891  1.00 28.30           C  
ATOM     21  CB  ALA A   4      29.250 -10.320  27.656  1.00 28.30           C  
ATOM     22  O   ALA A   4      27.328  -8.812  26.141  1.00 28.30           O  
ATOM     23  N   GLY A   5      27.516  -7.152  27.422  1.00 31.81           N  
ATOM     24  CA  GLY A   5      26.141  -6.758  27.203  1.00 31.81           C  
ATOM     25  C   GLY A   5      25.734  -6.727  25.750  1.00 31.81           C  
ATOM     26  O   GLY A   5      26.000  -5.746  25.047  1.00 31.81           O  
ATOM     27  N   GLY A   6      25.875  -7.746  24.766  1.00 35.72           N  
ATOM     28  CA  GLY A   6      25.719  -7.914  23.344  1.00 35.72           C  
ATOM     29  C   GLY A   6      24.375  -7.395  22.828  1.00 35.72           C  
ATOM     30  O   GLY A   6      23.359  -8.086  22.922  1.00 35.72           O  
ATOM     31  N   GLY A   7      23.719  -6.324  22.969  1.00 42.50           N  
ATOM     32  CA  GLY A   7      22.422  -5.875  22.484  1.00 42.50           C  
ATOM     33  C   GLY A   7      22.031  -6.500  21.156  1.00 42.50           C  
ATOM     34  O   GLY A   7      22.875  -6.691  20.281  1.00 42.50           O  
ATOM     35  N   ASN A   8      21.094  -7.598  21.000  1.00 51.00           N  
ATOM     36  CA  ASN A   8      20.656  -8.414  19.875  1.00 51.00           C  
ATOM     37  C   ASN A   8      20.641  -7.609  18.578  1.00 51.00           C  
ATOM     38  CB  ASN A   8      19.281  -9.023  20.156  1.00 51.00           C  
ATOM     39  O   ASN A   8      19.625  -6.980  18.250  1.00 51.00           O  
ATOM     40  CG  ASN A   8      19.328 -10.523  20.312  1.00 51.00           C  
ATOM     41  ND2 ASN A   8      18.188 -11.125  20.625  1.00 51.00           N  
ATOM     42  OD1 ASN A   8      20.391 -11.148  20.156  1.00 51.00           O  
ATOM     43  N   ASP A   9      21.609  -6.883  18.016  1.00 66.38           N  
ATOM     44  CA  ASP A   9      21.719  -6.156  16.766  1.00 66.38           C  
ATOM     45  C   ASP A   9      21.469  -7.082  15.570  1.00 66.38           C  
ATOM     46  CB  ASP A   9      23.094  -5.500  16.641  1.00 66.38           C  
ATOM     47  O   ASP A   9      22.250  -8.000  15.320  1.00 66.38           O  
ATOM     48  CG  ASP A   9      23.125  -4.078  17.156  1.00 66.38           C  
ATOM     49  OD1 ASP A   9      22.047  -3.471  17.344  1.00 66.38           O  
ATOM     50  OD2 ASP A   9      24.234  -3.553  17.391  1.00 66.38           O  
ATOM     51  N   ILE A  10      20.297  -7.203  15.211  1.00 82.19           N  
ATOM     52  CA  ILE A  10      19.938  -7.961  14.016  1.00 82.19           C  
ATOM     53  C   ILE A  10      20.812  -7.523  12.844  1.00 82.19           C  
ATOM     54  CB  ILE A  10      18.438  -7.785  13.664  1.00 82.19           C  
ATOM     55  O   ILE A  10      20.891  -6.336  12.523  1.00 82.19           O  
ATOM     56  CG1 ILE A  10      17.562  -8.289  14.812  1.00 82.19           C  
ATOM     57  CG2 ILE A  10      18.109  -8.516  12.359  1.00 82.19           C  
ATOM     58  CD1 ILE A  10      16.078  -7.980  14.633  1.00 82.19           C  
ATOM     59  N   GLN A  11      21.625  -8.461  12.438  1.00 90.81           N  
ATOM     60  CA  GLN A  11      22.422  -8.242  11.227  1.00 90.81           C  
ATOM     61  C   GLN A  11      21.688  -8.766   9.992  1.00 90.81           C  
ATOM     62  CB  GLN A  11      23.797  -8.914  11.352  1.00 90.81           C  
ATOM     63  O   GLN A  11      21.484  -9.977   9.859  1.00 90.81           O  
ATOM     64  CG  GLN A  11      24.688  -8.273  12.398  1.00 90.81           C  
ATOM     65  CD  GLN A  11      26.094  -8.867  12.422  1.00 90.81           C  
ATOM     66  NE2 GLN A  11      26.984  -8.258  13.188  1.00 90.81           N  
ATOM     67  OE1 GLN A  11      26.359  -9.875  11.750  1.00 90.81           O  
ATOM     68  N   TRP A  12      21.438  -7.914   9.148  1.00 93.81           N  
ATOM     69  CA  TRP A  12      20.672  -8.258   7.949  1.00 93.81           C  
ATOM     70  C   TRP A  12      21.609  -8.695   6.824  1.00 93.81           C  
ATOM     71  CB  TRP A  12      19.828  -7.066   7.488  1.00 93.81           C  
ATOM     72  O   TRP A  12      22.625  -8.047   6.566  1.00 93.81           O  
ATOM     73  CG  TRP A  12      18.656  -6.773   8.375  1.00 93.81           C  
ATOM     74  CD1 TRP A  12      18.594  -5.840   9.375  1.00 93.81           C  
ATOM     75  CD2 TRP A  12      17.375  -7.426   8.352  1.00 93.81           C  
ATOM     76  CE2 TRP A  12      16.594  -6.836   9.359  1.00 93.81           C  
ATOM     77  CE3 TRP A  12      16.828  -8.453   7.566  1.00 93.81           C  
ATOM     78  NE1 TRP A  12      17.344  -5.875   9.969  1.00 93.81           N  
ATOM     79  CH2 TRP A  12      14.766  -8.242   8.828  1.00 93.81           C  
ATOM     80  CZ2 TRP A  12      15.273  -7.238   9.602  1.00 93.81           C  
ATOM     81  CZ3 TRP A  12      15.523  -8.852   7.816  1.00 93.81           C  
ATOM     82  N   CYS A  13      21.188  -9.766   6.090  1.00 92.88           N  
ATOM     83  CA  CYS A  13      21.969 -10.320   4.992  1.00 92.88           C  
ATOM     84  C   CYS A  13      21.125 -10.438   3.729  1.00 92.88           C  
ATOM     85  CB  CYS A  13      22.531 -11.695   5.371  1.00 92.88           C  
ATOM     86  O   CYS A  13      19.906 -10.609   3.803  1.00 92.88           O  
ATOM     87  SG  CYS A  13      23.594 -11.664   6.828  1.00 92.88           S  
ATOM     88  N   PHE A  14      21.859 -10.406   2.666  1.00 92.12           N  
ATOM     89  CA  PHE A  14      21.219 -10.633   1.375  1.00 92.12           C  
ATOM     90  C   PHE A  14      20.812 -12.094   1.231  1.00 92.12           C  
ATOM     91  CB  PHE A  14      22.156 -10.242   0.230  1.00 92.12           C  
ATOM     92  O   PHE A  14      21.578 -13.000   1.543  1.00 92.12           O  
ATOM     93  CG  PHE A  14      21.594 -10.500  -1.139  1.00 92.12           C  
ATOM     94  CD1 PHE A  14      21.891 -11.672  -1.823  1.00 92.12           C  
ATOM     95  CD2 PHE A  14      20.750  -9.570  -1.740  1.00 92.12           C  
ATOM     96  CE1 PHE A  14      21.375 -11.914  -3.090  1.00 92.12           C  
ATOM     97  CE2 PHE A  14      20.219  -9.805  -3.006  1.00 92.12           C  
ATOM     98  CZ  PHE A  14      20.531 -10.977  -3.680  1.00 92.12           C  
ATOM     99  N   SER A  15      19.562 -12.305   0.835  1.00 90.81           N  
ATOM    100  CA  SER A  15      19.078 -13.656   0.574  1.00 90.81           C  
ATOM    101  C   SER A  15      18.906 -13.898  -0.921  1.00 90.81           C  
ATOM    102  CB  SER A  15      17.750 -13.898   1.293  1.00 90.81           C  
ATOM    103  O   SER A  15      19.625 -14.719  -1.507  1.00 90.81           O  
ATOM    104  OG  SER A  15      17.297 -15.219   1.074  1.00 90.81           O  
ATOM    105  N   GLN A  16      18.031 -13.094  -1.550  1.00 91.50           N  
ATOM    106  CA  GLN A  16      17.734 -13.289  -2.965  1.00 91.50           C  
ATOM    107  C   GLN A  16      17.219 -12.000  -3.602  1.00 91.50           C  
ATOM    108  CB  GLN A  16      16.719 -14.414  -3.150  1.00 91.50           C  
ATOM    109  O   GLN A  16      16.781 -11.094  -2.898  1.00 91.50           O  
ATOM    110  CG  GLN A  16      17.188 -15.766  -2.633  1.00 91.50           C  
ATOM    111  CD  GLN A  16      16.125 -16.828  -2.730  1.00 91.50           C  
ATOM    112  NE2 GLN A  16      16.516 -18.094  -2.527  1.00 91.50           N  
ATOM    113  OE1 GLN A  16      14.945 -16.531  -2.984  1.00 91.50           O  
ATOM    114  N   VAL A  17      17.359 -11.977  -4.906  1.00 92.62           N  
ATOM    115  CA  VAL A  17      16.766 -10.914  -5.711  1.00 92.62           C  
ATOM    116  C   VAL A  17      16.078 -11.516  -6.934  1.00 92.62           C  
ATOM    117  CB  VAL A  17      17.828  -9.883  -6.152  1.00 92.62           C  
ATOM    118  O   VAL A  17      16.625 -12.391  -7.602  1.00 92.62           O  
ATOM    119  CG1 VAL A  17      18.922 -10.555  -6.988  1.00 92.62           C  
ATOM    120  CG2 VAL A  17      17.172  -8.750  -6.934  1.00 92.62           C  
ATOM    121  N   LYS A  18      14.883 -11.148  -7.031  1.00 91.12           N  
ATOM    122  CA  LYS A  18      14.086 -11.555  -8.188  1.00 91.12           C  
ATOM    123  C   LYS A  18      13.898 -10.398  -9.164  1.00 91.12           C  
ATOM    124  CB  LYS A  18      12.719 -12.086  -7.738  1.00 91.12           C  
ATOM    125  O   LYS A  18      13.766  -9.242  -8.742  1.00 91.12           O  
ATOM    126  CG  LYS A  18      12.805 -13.203  -6.703  1.00 91.12           C  
ATOM    127  CD  LYS A  18      13.273 -14.508  -7.328  1.00 91.12           C  
ATOM    128  CE  LYS A  18      13.234 -15.656  -6.324  1.00 91.12           C  
ATOM    129  NZ  LYS A  18      13.633 -16.953  -6.949  1.00 91.12           N  
ATOM    130  N   GLY A  19      13.859 -10.695 -10.453  1.00 87.94           N  
ATOM    131  CA  GLY A  19      13.703  -9.680 -11.477  1.00 87.94           C  
ATOM    132  C   GLY A  19      14.883  -9.594 -12.422  1.00 87.94           C  
ATOM    133  O   GLY A  19      15.930 -10.195 -12.172  1.00 87.94           O  
ATOM    134  N   ALA A  20      14.734  -8.922 -13.555  1.00 76.38           N  
ATOM    135  CA  ALA A  20      15.734  -8.836 -14.617  1.00 76.38           C  
ATOM    136  C   ALA A  20      16.797  -7.805 -14.281  1.00 76.38           C  
ATOM    137  CB  ALA A  20      15.070  -8.500 -15.945  1.00 76.38           C  
ATOM    138  O   ALA A  20      16.547  -6.863 -13.523  1.00 76.38           O  
ATOM    139  N   VAL A  21      18.016  -8.117 -14.711  1.00 70.56           N  
ATOM    140  CA  VAL A  21      19.156  -7.227 -14.508  1.00 70.56           C  
ATOM    141  C   VAL A  21      19.156  -6.129 -15.570  1.00 70.56           C  
ATOM    142  CB  VAL A  21      20.500  -7.996 -14.547  1.00 70.56           C  
ATOM    143  O   VAL A  21      19.672  -5.035 -15.344  1.00 70.56           O  
ATOM    144  CG1 VAL A  21      21.672  -7.055 -14.281  1.00 70.56           C  
ATOM    145  CG2 VAL A  21      20.484  -9.133 -13.523  1.00 70.56           C  
ATOM    146  N   ASP A  22      18.266  -6.301 -16.578  1.00 65.25           N  
ATOM    147  CA  ASP A  22      18.312  -5.391 -17.719  1.00 65.25           C  
ATOM    148  C   ASP A  22      17.859  -3.990 -17.328  1.00 65.25           C  
ATOM    149  CB  ASP A  22      17.469  -5.926 -18.859  1.00 65.25           C  
ATOM    150  O   ASP A  22      17.031  -3.832 -16.422  1.00 65.25           O  
ATOM    151  CG  ASP A  22      18.125  -5.750 -20.219  1.00 65.25           C  
ATOM    152  OD1 ASP A  22      19.141  -5.023 -20.312  1.00 65.25           O  
ATOM    153  OD2 ASP A  22      17.625  -6.340 -21.203  1.00 65.25           O  
ATOM    154  N   ASP A  23      18.609  -3.006 -17.781  1.00 63.62           N  
ATOM    155  CA  ASP A  23      18.359  -1.600 -17.469  1.00 63.62           C  
ATOM    156  C   ASP A  23      17.094  -1.108 -18.156  1.00 63.62           C  
ATOM    157  CB  ASP A  23      19.562  -0.738 -17.891  1.00 63.62           C  
ATOM    158  O   ASP A  23      16.531  -0.077 -17.766  1.00 63.62           O  
ATOM    159  CG  ASP A  23      20.734  -0.855 -16.953  1.00 63.62           C  
ATOM    160  OD1 ASP A  23      20.547  -1.204 -15.766  1.00 63.62           O  
ATOM    161  OD2 ASP A  23      21.875  -0.593 -17.391  1.00 63.62           O  
ATOM    162  N   ASP A  24      16.625  -1.863 -19.156  1.00 76.00           N  
ATOM    163  CA  ASP A  24      15.422  -1.373 -19.828  1.00 76.00           C  
ATOM    164  C   ASP A  24      14.164  -1.821 -19.078  1.00 76.00           C  
ATOM    165  CB  ASP A  24      15.383  -1.855 -21.281  1.00 76.00           C  
ATOM    166  O   ASP A  24      13.617  -2.887 -19.375  1.00 76.00           O  
ATOM    167  CG  ASP A  24      16.219  -0.996 -22.203  1.00 76.00           C  
ATOM    168  OD1 ASP A  24      16.531   0.159 -21.859  1.00 76.00           O  
ATOM    169  OD2 ASP A  24      16.547  -1.478 -23.312  1.00 76.00           O  
ATOM    170  N   VAL A  25      13.773  -1.050 -18.141  1.00 81.25           N  
ATOM    171  CA  VAL A  25      12.617  -1.350 -17.297  1.00 81.25           C  
ATOM    172  C   VAL A  25      11.352  -0.770 -17.938  1.00 81.25           C  
ATOM    173  CB  VAL A  25      12.797  -0.798 -15.867  1.00 81.25           C  
ATOM    174  O   VAL A  25      11.250   0.444 -18.125  1.00 81.25           O  
ATOM    175  CG1 VAL A  25      11.586  -1.138 -15.000  1.00 81.25           C  
ATOM    176  CG2 VAL A  25      14.078  -1.348 -15.242  1.00 81.25           C  
ATOM    177  N   ALA A  26      10.469  -1.765 -18.344  1.00 87.31           N  
ATOM    178  CA  ALA A  26       9.148  -1.324 -18.797  1.00 87.31           C  
ATOM    179  C   ALA A  26       8.289  -0.858 -17.609  1.00 87.31           C  
ATOM    180  CB  ALA A  26       8.445  -2.447 -19.547  1.00 87.31           C  
ATOM    181  O   ALA A  26       8.367  -1.424 -16.516  1.00 87.31           O  
ATOM    182  N   GLU A  27       7.527   0.119 -17.844  1.00 90.88           N  
ATOM    183  CA  GLU A  27       6.633   0.646 -16.812  1.00 90.88           C  
ATOM    184  C   GLU A  27       5.730  -0.450 -16.250  1.00 90.88           C  
ATOM    185  CB  GLU A  27       5.785   1.788 -17.375  1.00 90.88           C  
ATOM    186  O   GLU A  27       5.430  -0.461 -15.055  1.00 90.88           O  
ATOM    187  CG  GLU A  27       4.949   2.510 -16.328  1.00 90.88           C  
ATOM    188  CD  GLU A  27       4.227   3.730 -16.875  1.00 90.88           C  
ATOM    189  OE1 GLU A  27       3.484   4.387 -16.109  1.00 90.88           O  
ATOM    190  OE2 GLU A  27       4.402   4.031 -18.062  1.00 90.88           O  
ATOM    191  N   ALA A  28       5.363  -1.358 -17.078  1.00 92.19           N  
ATOM    192  CA  ALA A  28       4.473  -2.447 -16.688  1.00 92.19           C  
ATOM    193  C   ALA A  28       5.133  -3.359 -15.656  1.00 92.19           C  
ATOM    194  CB  ALA A  28       4.047  -3.252 -17.906  1.00 92.19           C  
ATOM    195  O   ALA A  28       4.449  -4.016 -14.867  1.00 92.19           O  
ATOM    196  N   ASP A  29       6.453  -3.326 -15.617  1.00 93.06           N  
ATOM    197  CA  ASP A  29       7.184  -4.270 -14.766  1.00 93.06           C  
ATOM    198  C   ASP A  29       7.469  -3.664 -13.398  1.00 93.06           C  
ATOM    199  CB  ASP A  29       8.492  -4.695 -15.438  1.00 93.06           C  
ATOM    200  O   ASP A  29       8.039  -4.328 -12.531  1.00 93.06           O  
ATOM    201  CG  ASP A  29       8.273  -5.578 -16.656  1.00 93.06           C  
ATOM    202  OD1 ASP A  29       7.281  -6.344 -16.688  1.00 93.06           O  
ATOM    203  OD2 ASP A  29       9.102  -5.512 -17.594  1.00 93.06           O  
ATOM    204  N   ILE A  30       7.078  -2.506 -13.195  1.00 95.19           N  
ATOM    205  CA  ILE A  30       7.301  -1.853 -11.914  1.00 95.19           C  
ATOM    206  C   ILE A  30       6.387  -2.471 -10.859  1.00 95.19           C  
ATOM    207  CB  ILE A  30       7.062  -0.329 -12.000  1.00 95.19           C  
ATOM    208  O   ILE A  30       5.164  -2.504 -11.023  1.00 95.19           O  
ATOM    209  CG1 ILE A  30       8.070   0.313 -12.961  1.00 95.19           C  
ATOM    210  CG2 ILE A  30       7.141   0.314 -10.617  1.00 95.19           C  
ATOM    211  CD1 ILE A  30       7.832   1.797 -13.211  1.00 95.19           C  
ATOM    212  N   ILE A  31       6.973  -2.936  -9.812  1.00 97.12           N  
ATOM    213  CA  ILE A  31       6.223  -3.527  -8.711  1.00 97.12           C  
ATOM    214  C   ILE A  31       5.426  -2.443  -7.988  1.00 97.12           C  
ATOM    215  CB  ILE A  31       7.156  -4.258  -7.719  1.00 97.12           C  
ATOM    216  O   ILE A  31       5.984  -1.422  -7.582  1.00 97.12           O  
ATOM    217  CG1 ILE A  31       7.918  -5.383  -8.430  1.00 97.12           C  
ATOM    218  CG2 ILE A  31       6.359  -4.801  -6.531  1.00 97.12           C  
ATOM    219  CD1 ILE A  31       9.023  -6.008  -7.594  1.00 97.12           C  
ATOM    220  N   SER A  32       4.184  -2.734  -7.828  1.00 98.00           N  
ATOM    221  CA  SER A  32       3.305  -1.717  -7.258  1.00 98.00           C  
ATOM    222  C   SER A  32       2.762  -2.154  -5.902  1.00 98.00           C  
ATOM    223  CB  SER A  32       2.145  -1.416  -8.211  1.00 98.00           C  
ATOM    224  O   SER A  32       2.102  -1.375  -5.211  1.00 98.00           O  
ATOM    225  OG  SER A  32       1.432  -2.600  -8.523  1.00 98.00           O  
ATOM    226  N   THR A  33       3.020  -3.387  -5.488  1.00 98.38           N  
ATOM    227  CA  THR A  33       2.609  -3.861  -4.168  1.00 98.38           C  
ATOM    228  C   THR A  33       3.312  -5.172  -3.822  1.00 98.38           C  
ATOM    229  CB  THR A  33       1.084  -4.059  -4.098  1.00 98.38           C  
ATOM    230  O   THR A  33       3.686  -5.934  -4.715  1.00 98.38           O  
ATOM    231  CG2 THR A  33       0.627  -5.164  -5.043  1.00 98.38           C  
ATOM    232  OG1 THR A  33       0.717  -4.406  -2.756  1.00 98.38           O  
ATOM    233  N   VAL A  34       3.445  -5.461  -2.547  1.00 98.56           N  
ATOM    234  CA  VAL A  34       4.070  -6.672  -2.021  1.00 98.56           C  
ATOM    235  C   VAL A  34       3.410  -7.062  -0.700  1.00 98.56           C  
ATOM    236  CB  VAL A  34       5.590  -6.488  -1.826  1.00 98.56           C  
ATOM    237  O   VAL A  34       3.182  -6.207   0.161  1.00 98.56           O  
ATOM    238  CG1 VAL A  34       5.875  -5.379  -0.816  1.00 98.56           C  
ATOM    239  CG2 VAL A  34       6.230  -7.801  -1.377  1.00 98.56           C  
ATOM    240  N   GLU A  35       3.170  -8.375  -0.464  1.00 98.31           N  
ATOM    241  CA  GLU A  35       2.471  -8.805   0.742  1.00 98.31           C  
ATOM    242  C   GLU A  35       2.762 -10.273   1.053  1.00 98.31           C  
ATOM    243  CB  GLU A  35       0.962  -8.586   0.596  1.00 98.31           C  
ATOM    244  O   GLU A  35       2.623 -11.133   0.183  1.00 98.31           O  
ATOM    245  CG  GLU A  35       0.178  -8.844   1.876  1.00 98.31           C  
ATOM    246  CD  GLU A  35       0.178  -7.652   2.824  1.00 98.31           C  
ATOM    247  OE1 GLU A  35      -0.378  -7.766   3.939  1.00 98.31           O  
ATOM    248  OE2 GLU A  35       0.738  -6.598   2.447  1.00 98.31           O  
ATOM    249  N   PHE A  36       3.137 -10.547   2.303  1.00 98.50           N  
ATOM    250  CA  PHE A  36       3.213 -11.922   2.781  1.00 98.50           C  
ATOM    251  C   PHE A  36       1.833 -12.438   3.184  1.00 98.50           C  
ATOM    252  CB  PHE A  36       4.176 -12.031   3.967  1.00 98.50           C  
ATOM    253  O   PHE A  36       0.995 -11.664   3.656  1.00 98.50           O  
ATOM    254  CG  PHE A  36       5.629 -11.961   3.574  1.00 98.50           C  
ATOM    255  CD1 PHE A  36       6.277 -13.078   3.061  1.00 98.50           C  
ATOM    256  CD2 PHE A  36       6.348 -10.781   3.721  1.00 98.50           C  
ATOM    257  CE1 PHE A  36       7.621 -13.023   2.695  1.00 98.50           C  
ATOM    258  CE2 PHE A  36       7.688 -10.719   3.359  1.00 98.50           C  
ATOM    259  CZ  PHE A  36       8.320 -11.836   2.848  1.00 98.50           C  
ATOM    260  N   ASN A  37       1.658 -13.734   3.023  1.00 97.94           N  
ATOM    261  CA  ASN A  37       0.454 -14.312   3.609  1.00 97.94           C  
ATOM    262  C   ASN A  37       0.601 -14.508   5.117  1.00 97.94           C  
ATOM    263  CB  ASN A  37       0.116 -15.648   2.936  1.00 97.94           C  
ATOM    264  O   ASN A  37       1.624 -14.141   5.695  1.00 97.94           O  
ATOM    265  CG  ASN A  37       1.072 -16.750   3.324  1.00 97.94           C  
ATOM    266  ND2 ASN A  37       0.615 -18.000   3.213  1.00 97.94           N  
ATOM    267  OD1 ASN A  37       2.211 -16.500   3.721  1.00 97.94           O  
ATOM    268  N   HIS A  38      -0.411 -14.969   5.777  1.00 95.81           N  
ATOM    269  CA  HIS A  38      -0.495 -15.016   7.234  1.00 95.81           C  
ATOM    270  C   HIS A  38       0.615 -15.883   7.820  1.00 95.81           C  
ATOM    271  CB  HIS A  38      -1.861 -15.547   7.672  1.00 95.81           C  
ATOM    272  O   HIS A  38       1.131 -15.586   8.898  1.00 95.81           O  
ATOM    273  CG  HIS A  38      -2.998 -14.641   7.312  1.00 95.81           C  
ATOM    274  CD2 HIS A  38      -3.660 -13.711   8.039  1.00 95.81           C  
ATOM    275  ND1 HIS A  38      -3.580 -14.641   6.062  1.00 95.81           N  
ATOM    276  CE1 HIS A  38      -4.555 -13.750   6.039  1.00 95.81           C  
ATOM    277  NE2 HIS A  38      -4.625 -13.172   7.227  1.00 95.81           N  
ATOM    278  N   SER A  39       1.017 -16.922   7.141  1.00 95.44           N  
ATOM    279  CA  SER A  39       2.053 -17.812   7.629  1.00 95.44           C  
ATOM    280  C   SER A  39       3.441 -17.344   7.215  1.00 95.44           C  
ATOM    281  CB  SER A  39       1.815 -19.234   7.105  1.00 95.44           C  
ATOM    282  O   SER A  39       4.445 -17.750   7.809  1.00 95.44           O  
ATOM    283  OG  SER A  39       1.987 -19.297   5.703  1.00 95.44           O  
ATOM    284  N   GLY A  40       3.480 -16.516   6.145  1.00 96.81           N  
ATOM    285  CA  GLY A  40       4.758 -16.062   5.605  1.00 96.81           C  
ATOM    286  C   GLY A  40       5.332 -17.031   4.578  1.00 96.81           C  
ATOM    287  O   GLY A  40       6.410 -16.781   4.031  1.00 96.81           O  
ATOM    288  N   GLU A  41       4.648 -18.078   4.305  1.00 95.75           N  
ATOM    289  CA  GLU A  41       5.109 -19.078   3.348  1.00 95.75           C  
ATOM    290  C   GLU A  41       4.973 -18.578   1.912  1.00 95.75           C  
ATOM    291  CB  GLU A  41       4.332 -20.391   3.523  1.00 95.75           C  
ATOM    292  O   GLU A  41       5.699 -19.031   1.022  1.00 95.75           O  
ATOM    293  CG  GLU A  41       4.672 -21.141   4.805  1.00 95.75           C  
ATOM    294  CD  GLU A  41       3.918 -22.453   4.949  1.00 95.75           C  
ATOM    295  OE1 GLU A  41       4.168 -23.188   5.926  1.00 95.75           O  
ATOM    296  OE2 GLU A  41       3.072 -22.750   4.074  1.00 95.75           O  
ATOM    297  N   LEU A  42       3.988 -17.766   1.681  1.00 97.50           N  
ATOM    298  CA  LEU A  42       3.750 -17.203   0.357  1.00 97.50           C  
ATOM    299  C   LEU A  42       3.996 -15.703   0.356  1.00 97.50           C  
ATOM    300  CB  LEU A  42       2.320 -17.500  -0.104  1.00 97.50           C  
ATOM    301  O   LEU A  42       3.668 -15.016   1.326  1.00 97.50           O  
ATOM    302  CG  LEU A  42       1.934 -18.984  -0.206  1.00 97.50           C  
ATOM    303  CD1 LEU A  42       0.454 -19.109  -0.551  1.00 97.50           C  
ATOM    304  CD2 LEU A  42       2.797 -19.688  -1.243  1.00 97.50           C  
ATOM    305  N   LEU A  43       4.535 -15.211  -0.646  1.00 98.12           N  
ATOM    306  CA  LEU A  43       4.805 -13.805  -0.925  1.00 98.12           C  
ATOM    307  C   LEU A  43       4.242 -13.398  -2.285  1.00 98.12           C  
ATOM    308  CB  LEU A  43       6.309 -13.523  -0.880  1.00 98.12           C  
ATOM    309  O   LEU A  43       4.652 -13.938  -3.314  1.00 98.12           O  
ATOM    310  CG  LEU A  43       6.750 -12.102  -1.237  1.00 98.12           C  
ATOM    311  CD1 LEU A  43       6.242 -11.109  -0.193  1.00 98.12           C  
ATOM    312  CD2 LEU A  43       8.266 -12.023  -1.361  1.00 98.12           C  
ATOM    313  N   ALA A  44       3.342 -12.477  -2.279  1.00 98.62           N  
ATOM    314  CA  ALA A  44       2.713 -12.039  -3.523  1.00 98.62           C  
ATOM    315  C   ALA A  44       3.189 -10.641  -3.916  1.00 98.62           C  
ATOM    316  CB  ALA A  44       1.192 -12.055  -3.389  1.00 98.62           C  
ATOM    317  O   ALA A  44       3.363  -9.773  -3.057  1.00 98.62           O  
ATOM    318  N   THR A  45       3.355 -10.391  -5.145  1.00 98.38           N  
ATOM    319  CA  THR A  45       3.654  -9.078  -5.715  1.00 98.38           C  
ATOM    320  C   THR A  45       2.672  -8.742  -6.836  1.00 98.38           C  
ATOM    321  CB  THR A  45       5.094  -9.023  -6.258  1.00 98.38           C  
ATOM    322  O   THR A  45       2.150  -9.641  -7.500  1.00 98.38           O  
ATOM    323  CG2 THR A  45       6.105  -9.398  -5.180  1.00 98.38           C  
ATOM    324  OG1 THR A  45       5.223  -9.938  -7.355  1.00 98.38           O  
ATOM    325  N   GLY A  46       2.316  -7.555  -6.949  1.00 98.38           N  
ATOM    326  CA  GLY A  46       1.603  -6.977  -8.078  1.00 98.38           C  
ATOM    327  C   GLY A  46       2.400  -5.906  -8.805  1.00 98.38           C  
ATOM    328  O   GLY A  46       3.266  -5.262  -8.211  1.00 98.38           O  
ATOM    329  N   ASP A  47       2.100  -5.711 -10.086  1.00 97.38           N  
ATOM    330  CA  ASP A  47       2.857  -4.730 -10.852  1.00 97.38           C  
ATOM    331  C   ASP A  47       1.924  -3.797 -11.617  1.00 97.38           C  
ATOM    332  CB  ASP A  47       3.818  -5.426 -11.812  1.00 97.38           C  
ATOM    333  O   ASP A  47       0.701  -3.900 -11.508  1.00 97.38           O  
ATOM    334  CG  ASP A  47       3.109  -6.316 -12.820  1.00 97.38           C  
ATOM    335  OD1 ASP A  47       1.938  -6.039 -13.156  1.00 97.38           O  
ATOM    336  OD2 ASP A  47       3.725  -7.305 -13.273  1.00 97.38           O  
ATOM    337  N   LYS A  48       2.459  -2.852 -12.273  1.00 96.50           N  
ATOM    338  CA  LYS A  48       1.705  -1.841 -13.008  1.00 96.50           C  
ATOM    339  C   LYS A  48       1.076  -2.434 -14.273  1.00 96.50           C  
ATOM    340  CB  LYS A  48       2.605  -0.662 -13.383  1.00 96.50           C  
ATOM    341  O   LYS A  48       0.184  -1.828 -14.867  1.00 96.50           O  
ATOM    342  CG  LYS A  48       2.980   0.225 -12.203  1.00 96.50           C  
ATOM    343  CD  LYS A  48       3.631   1.522 -12.664  1.00 96.50           C  
ATOM    344  CE  LYS A  48       3.900   2.459 -11.492  1.00 96.50           C  
ATOM    345  NZ  LYS A  48       4.531   3.736 -11.945  1.00 96.50           N  
ATOM    346  N   GLY A  49       1.536  -3.633 -14.641  1.00 95.69           N  
ATOM    347  CA  GLY A  49       0.962  -4.328 -15.781  1.00 95.69           C  
ATOM    348  C   GLY A  49      -0.224  -5.199 -15.414  1.00 95.69           C  
ATOM    349  O   GLY A  49      -0.777  -5.898 -16.266  1.00 95.69           O  
ATOM    350  N   GLY A  50      -0.566  -5.258 -14.141  1.00 97.44           N  
ATOM    351  CA  GLY A  50      -1.741  -5.988 -13.695  1.00 97.44           C  
ATOM    352  C   GLY A  50      -1.452  -7.445 -13.383  1.00 97.44           C  
ATOM    353  O   GLY A  50      -2.375  -8.250 -13.250  1.00 97.44           O  
ATOM    354  N   ARG A  51      -0.181  -7.762 -13.266  1.00 95.75           N  
ATOM    355  CA  ARG A  51       0.223  -9.141 -13.023  1.00 95.75           C  
ATOM    356  C   ARG A  51       0.501  -9.383 -11.547  1.00 95.75           C  
ATOM    357  CB  ARG A  51       1.460  -9.492 -13.852  1.00 95.75           C  
ATOM    358  O   ARG A  51       0.982  -8.484 -10.844  1.00 95.75           O  
ATOM    359  CG  ARG A  51       1.281  -9.281 -15.352  1.00 95.75           C  
ATOM    360  CD  ARG A  51       2.615  -9.273 -16.078  1.00 95.75           C  
ATOM    361  NE  ARG A  51       3.443  -8.133 -15.688  1.00 95.75           N  
ATOM    362  NH1 ARG A  51       5.137  -8.578 -17.188  1.00 95.75           N  
ATOM    363  NH2 ARG A  51       5.289  -6.773 -15.789  1.00 95.75           N  
ATOM    364  CZ  ARG A  51       4.621  -7.832 -16.219  1.00 95.75           C  
ATOM    365  N   VAL A  52       0.197 -10.586 -11.148  1.00 97.75           N  
ATOM    366  CA  VAL A  52       0.513 -11.047  -9.797  1.00 97.75           C  
ATOM    367  C   VAL A  52       1.499 -12.211  -9.867  1.00 97.75           C  
ATOM    368  CB  VAL A  52      -0.760 -11.469  -9.031  1.00 97.75           C  
ATOM    369  O   VAL A  52       1.287 -13.172 -10.609  1.00 97.75           O  
ATOM    370  CG1 VAL A  52      -0.395 -12.109  -7.695  1.00 97.75           C  
ATOM    371  CG2 VAL A  52      -1.679 -10.266  -8.820  1.00 97.75           C  
ATOM    372  N   VAL A  53       2.500 -12.094  -9.188  1.00 97.06           N  
ATOM    373  CA  VAL A  53       3.465 -13.180  -9.023  1.00 97.06           C  
ATOM    374  C   VAL A  53       3.508 -13.617  -7.559  1.00 97.06           C  
ATOM    375  CB  VAL A  53       4.875 -12.766  -9.492  1.00 97.06           C  
ATOM    376  O   VAL A  53       3.736 -12.797  -6.668  1.00 97.06           O  
ATOM    377  CG1 VAL A  53       5.844 -13.938  -9.406  1.00 97.06           C  
ATOM    378  CG2 VAL A  53       4.816 -12.219 -10.922  1.00 97.06           C  
ATOM    379  N   ILE A  54       3.316 -14.859  -7.324  1.00 97.06           N  
ATOM    380  CA  ILE A  54       3.355 -15.445  -5.984  1.00 97.06           C  
ATOM    381  C   ILE A  54       4.613 -16.297  -5.828  1.00 97.06           C  
ATOM    382  CB  ILE A  54       2.094 -16.297  -5.699  1.00 97.06           C  
ATOM    383  O   ILE A  54       4.910 -17.141  -6.676  1.00 97.06           O  
ATOM    384  CG1 ILE A  54       0.831 -15.438  -5.855  1.00 97.06           C  
ATOM    385  CG2 ILE A  54       2.166 -16.906  -4.301  1.00 97.06           C  
ATOM    386  CD1 ILE A  54      -0.467 -16.219  -5.746  1.00 97.06           C  
ATOM    387  N   PHE A  55       5.305 -16.109  -4.812  1.00 96.44           N  
ATOM    388  CA  PHE A  55       6.484 -16.875  -4.449  1.00 96.44           C  
ATOM    389  C   PHE A  55       6.211 -17.750  -3.229  1.00 96.44           C  
ATOM    390  CB  PHE A  55       7.676 -15.953  -4.180  1.00 96.44           C  
ATOM    391  O   PHE A  55       5.492 -17.328  -2.316  1.00 96.44           O  
ATOM    392  CG  PHE A  55       7.996 -15.023  -5.320  1.00 96.44           C  
ATOM    393  CD1 PHE A  55       8.891 -15.406  -6.312  1.00 96.44           C  
ATOM    394  CD2 PHE A  55       7.398 -13.773  -5.402  1.00 96.44           C  
ATOM    395  CE1 PHE A  55       9.188 -14.547  -7.367  1.00 96.44           C  
ATOM    396  CE2 PHE A  55       7.691 -12.914  -6.457  1.00 96.44           C  
ATOM    397  CZ  PHE A  55       8.586 -13.305  -7.438  1.00 96.44           C  
ATOM    398  N   GLN A  56       6.801 -18.891  -3.160  1.00 95.12           N  
ATOM    399  CA  GLN A  56       6.672 -19.812  -2.039  1.00 95.12           C  
ATOM    400  C   GLN A  56       8.031 -20.109  -1.411  1.00 95.12           C  
ATOM    401  CB  GLN A  56       6.004 -21.109  -2.492  1.00 95.12           C  
ATOM    402  O   GLN A  56       9.008 -20.359  -2.121  1.00 95.12           O  
ATOM    403  CG  GLN A  56       5.754 -22.094  -1.360  1.00 95.12           C  
ATOM    404  CD  GLN A  56       5.031 -23.359  -1.822  1.00 95.12           C  
ATOM    405  NE2 GLN A  56       4.098 -23.828  -1.011  1.00 95.12           N  
ATOM    406  OE1 GLN A  56       5.312 -23.891  -2.902  1.00 95.12           O  
ATOM    407  N   GLN A  57       8.008 -20.109  -0.139  1.00 94.31           N  
ATOM    408  CA  GLN A  57       9.227 -20.422   0.607  1.00 94.31           C  
ATOM    409  C   GLN A  57       9.641 -21.875   0.429  1.00 94.31           C  
ATOM    410  CB  GLN A  57       9.039 -20.094   2.092  1.00 94.31           C  
ATOM    411  O   GLN A  57       8.805 -22.781   0.532  1.00 94.31           O  
ATOM    412  CG  GLN A  57      10.336 -20.078   2.887  1.00 94.31           C  
ATOM    413  CD  GLN A  57      10.133 -19.641   4.328  1.00 94.31           C  
ATOM    414  NE2 GLN A  57      11.172 -19.062   4.918  1.00 94.31           N  
ATOM    415  OE1 GLN A  57       9.062 -19.828   4.902  1.00 94.31           O  
ATOM    416  N   GLU A  58      10.859 -22.047   0.155  1.00 87.56           N  
ATOM    417  CA  GLU A  58      11.367 -23.406   0.003  1.00 87.56           C  
ATOM    418  C   GLU A  58      11.352 -24.156   1.334  1.00 87.56           C  
ATOM    419  CB  GLU A  58      12.781 -23.391  -0.576  1.00 87.56           C  
ATOM    420  O   GLU A  58      11.711 -23.594   2.371  1.00 87.56           O  
ATOM    421  CG  GLU A  58      12.828 -23.234  -2.090  1.00 87.56           C  
ATOM    422  CD  GLU A  58      14.227 -23.391  -2.668  1.00 87.56           C  
ATOM    423  OE1 GLU A  58      14.383 -23.281  -3.906  1.00 87.56           O  
ATOM    424  OE2 GLU A  58      15.172 -23.625  -1.878  1.00 87.56           O  
ATOM    425  N   GLN A  59      10.727 -25.359   1.375  1.00 73.88           N  
ATOM    426  CA  GLN A  59      10.695 -26.188   2.580  1.00 73.88           C  
ATOM    427  C   GLN A  59      12.094 -26.672   2.939  1.00 73.88           C  
ATOM    428  CB  GLN A  59       9.750 -27.375   2.402  1.00 73.88           C  
ATOM    429  O   GLN A  59      12.922 -26.922   2.055  1.00 73.88           O  
ATOM    430  CG  GLN A  59       8.281 -27.016   2.605  1.00 73.88           C  
ATOM    431  CD  GLN A  59       7.363 -28.219   2.422  1.00 73.88           C  
ATOM    432  NE2 GLN A  59       6.066 -28.000   2.607  1.00 73.88           N  
ATOM    433  OE1 GLN A  59       7.816 -29.328   2.113  1.00 73.88           O  
ATOM    434  N   GLU A  60      12.539 -26.344   4.195  1.00 62.66           N  
ATOM    435  CA  GLU A  60      13.836 -26.797   4.695  1.00 62.66           C  
ATOM    436  C   GLU A  60      14.086 -28.266   4.371  1.00 62.66           C  
ATOM    437  CB  GLU A  60      13.938 -26.562   6.203  1.00 62.66           C  
ATOM    438  O   GLU A  60      13.234 -29.109   4.645  1.00 62.66           O  
ATOM    439  CG  GLU A  60      14.414 -25.156   6.582  1.00 62.66           C  
ATOM    440  CD  GLU A  60      14.586 -24.969   8.078  1.00 62.66           C  
ATOM    441  OE1 GLU A  60      15.070 -23.891   8.508  1.00 62.66           O  
ATOM    442  OE2 GLU A  60      14.242 -25.906   8.836  1.00 62.66           O  
ATOM    443  N   ASN A  61      14.812 -28.688   3.312  1.00 53.62           N  
ATOM    444  CA  ASN A  61      15.367 -30.047   3.293  1.00 53.62           C  
ATOM    445  C   ASN A  61      16.234 -30.312   4.520  1.00 53.62           C  
ATOM    446  CB  ASN A  61      16.172 -30.281   2.012  1.00 53.62           C  
ATOM    447  O   ASN A  61      16.891 -29.391   5.035  1.00 53.62           O  
ATOM    448  CG  ASN A  61      15.297 -30.609   0.824  1.00 53.62           C  
ATOM    449  ND2 ASN A  61      15.867 -30.531  -0.374  1.00 53.62           N  
ATOM    450  OD1 ASN A  61      14.125 -30.953   0.982  1.00 53.62           O  
ATOM    451  N   LYS A  62      15.945 -31.328   5.500  1.00 47.19           N  
ATOM    452  CA  LYS A  62      16.719 -31.719   6.680  1.00 47.19           C  
ATOM    453  C   LYS A  62      18.203 -31.391   6.496  1.00 47.19           C  
ATOM    454  CB  LYS A  62      16.531 -33.219   6.969  1.00 47.19           C  
ATOM    455  O   LYS A  62      18.891 -31.094   7.469  1.00 47.19           O  
ATOM    456  CG  LYS A  62      15.273 -33.531   7.750  1.00 47.19           C  
ATOM    457  CD  LYS A  62      15.195 -35.000   8.094  1.00 47.19           C  
ATOM    458  CE  LYS A  62      13.922 -35.344   8.859  1.00 47.19           C  
ATOM    459  NZ  LYS A  62      13.781 -36.812   9.094  1.00 47.19           N  
ATOM    460  N   ILE A  63      18.828 -31.797   5.484  1.00 47.12           N  
ATOM    461  CA  ILE A  63      20.281 -31.766   5.426  1.00 47.12           C  
ATOM    462  C   ILE A  63      20.766 -30.328   5.309  1.00 47.12           C  
ATOM    463  CB  ILE A  63      20.828 -32.594   4.242  1.00 47.12           C  
ATOM    464  O   ILE A  63      21.750 -29.938   5.930  1.00 47.12           O  
ATOM    465  CG1 ILE A  63      20.359 -34.062   4.371  1.00 47.12           C  
ATOM    466  CG2 ILE A  63      22.344 -32.500   4.168  1.00 47.12           C  
ATOM    467  CD1 ILE A  63      20.609 -34.906   3.123  1.00 47.12           C  
ATOM    468  N   GLN A  64      20.344 -29.391   4.336  1.00 48.97           N  
ATOM    469  CA  GLN A  64      20.969 -28.078   4.121  1.00 48.97           C  
ATOM    470  C   GLN A  64      20.281 -27.000   4.945  1.00 48.97           C  
ATOM    471  CB  GLN A  64      20.953 -27.719   2.639  1.00 48.97           C  
ATOM    472  O   GLN A  64      19.156 -26.609   4.641  1.00 48.97           O  
ATOM    473  CG  GLN A  64      22.031 -28.406   1.818  1.00 48.97           C  
ATOM    474  CD  GLN A  64      22.000 -28.000   0.354  1.00 48.97           C  
ATOM    475  NE2 GLN A  64      22.922 -28.562  -0.432  1.00 48.97           N  
ATOM    476  OE1 GLN A  64      21.156 -27.203  -0.068  1.00 48.97           O  
ATOM    477  N   SER A  65      20.453 -26.859   6.215  1.00 48.09           N  
ATOM    478  CA  SER A  65      20.000 -25.875   7.191  1.00 48.09           C  
ATOM    479  C   SER A  65      19.969 -24.469   6.582  1.00 48.09           C  
ATOM    480  CB  SER A  65      20.906 -25.875   8.422  1.00 48.09           C  
ATOM    481  O   SER A  65      19.375 -23.562   7.152  1.00 48.09           O  
ATOM    482  OG  SER A  65      22.188 -25.359   8.117  1.00 48.09           O  
ATOM    483  N   HIS A  66      20.828 -24.141   5.562  1.00 48.94           N  
ATOM    484  CA  HIS A  66      21.125 -22.766   5.184  1.00 48.94           C  
ATOM    485  C   HIS A  66      20.016 -22.172   4.332  1.00 48.94           C  
ATOM    486  CB  HIS A  66      22.453 -22.703   4.434  1.00 48.94           C  
ATOM    487  O   HIS A  66      20.078 -21.000   3.941  1.00 48.94           O  
ATOM    488  CG  HIS A  66      23.609 -23.250   5.203  1.00 48.94           C  
ATOM    489  CD2 HIS A  66      24.391 -24.344   4.996  1.00 48.94           C  
ATOM    490  ND1 HIS A  66      24.094 -22.656   6.352  1.00 48.94           N  
ATOM    491  CE1 HIS A  66      25.109 -23.359   6.812  1.00 48.94           C  
ATOM    492  NE2 HIS A  66      25.312 -24.391   6.008  1.00 48.94           N  
ATOM    493  N   SER A  67      19.094 -23.016   3.895  1.00 54.31           N  
ATOM    494  CA  SER A  67      18.188 -22.469   2.885  1.00 54.31           C  
ATOM    495  C   SER A  67      16.953 -21.844   3.527  1.00 54.31           C  
ATOM    496  CB  SER A  67      17.766 -23.562   1.908  1.00 54.31           C  
ATOM    497  O   SER A  67      15.867 -21.859   2.943  1.00 54.31           O  
ATOM    498  OG  SER A  67      16.781 -24.422   2.494  1.00 54.31           O  
ATOM    499  N   ARG A  68      17.109 -21.359   4.828  1.00 58.81           N  
ATOM    500  CA  ARG A  68      15.945 -20.734   5.449  1.00 58.81           C  
ATOM    501  C   ARG A  68      15.711 -19.344   4.867  1.00 58.81           C  
ATOM    502  CB  ARG A  68      16.125 -20.641   6.965  1.00 58.81           C  
ATOM    503  O   ARG A  68      16.625 -18.516   4.805  1.00 58.81           O  
ATOM    504  CG  ARG A  68      15.375 -21.703   7.738  1.00 58.81           C  
ATOM    505  CD  ARG A  68      15.539 -21.531   9.242  1.00 58.81           C  
ATOM    506  NE  ARG A  68      14.820 -22.562   9.984  1.00 58.81           N  
ATOM    507  NH1 ARG A  68      15.461 -21.797  12.070  1.00 58.81           N  
ATOM    508  NH2 ARG A  68      14.109 -23.641  11.883  1.00 58.81           N  
ATOM    509  CZ  ARG A  68      14.797 -22.672  11.312  1.00 58.81           C  
ATOM    510  N   GLY A  69      14.805 -19.188   3.793  1.00 68.62           N  
ATOM    511  CA  GLY A  69      14.391 -17.859   3.371  1.00 68.62           C  
ATOM    512  C   GLY A  69      14.266 -17.719   1.864  1.00 68.62           C  
ATOM    513  O   GLY A  69      14.023 -16.625   1.354  1.00 68.62           O  
ATOM    514  N   GLU A  70      14.602 -18.828   1.190  1.00 86.81           N  
ATOM    515  CA  GLU A  70      14.523 -18.688  -0.260  1.00 86.81           C  
ATOM    516  C   GLU A  70      13.086 -18.859  -0.753  1.00 86.81           C  
ATOM    517  CB  GLU A  70      15.438 -19.703  -0.949  1.00 86.81           C  
ATOM    518  O   GLU A  70      12.344 -19.703  -0.242  1.00 86.81           O  
ATOM    519  CG  GLU A  70      16.922 -19.359  -0.860  1.00 86.81           C  
ATOM    520  CD  GLU A  70      17.797 -20.297  -1.667  1.00 86.81           C  
ATOM    521  OE1 GLU A  70      19.031 -20.109  -1.672  1.00 86.81           O  
ATOM    522  OE2 GLU A  70      17.250 -21.234  -2.299  1.00 86.81           O  
ATOM    523  N   TYR A  71      12.695 -18.062  -1.568  1.00 94.12           N  
ATOM    524  CA  TYR A  71      11.367 -18.062  -2.172  1.00 94.12           C  
ATOM    525  C   TYR A  71      11.453 -18.359  -3.664  1.00 94.12           C  
ATOM    526  CB  TYR A  71      10.672 -16.719  -1.945  1.00 94.12           C  
ATOM    527  O   TYR A  71      12.203 -17.719  -4.395  1.00 94.12           O  
ATOM    528  CG  TYR A  71      10.102 -16.562  -0.558  1.00 94.12           C  
ATOM    529  CD1 TYR A  71       8.750 -16.766  -0.312  1.00 94.12           C  
ATOM    530  CD2 TYR A  71      10.914 -16.188   0.511  1.00 94.12           C  
ATOM    531  CE1 TYR A  71       8.211 -16.625   0.964  1.00 94.12           C  
ATOM    532  CE2 TYR A  71      10.391 -16.047   1.791  1.00 94.12           C  
ATOM    533  OH  TYR A  71       8.523 -16.109   3.273  1.00 94.12           O  
ATOM    534  CZ  TYR A  71       9.047 -16.250   2.008  1.00 94.12           C  
ATOM    535  N   ASN A  72      10.656 -19.266  -4.109  1.00 92.56           N  
ATOM    536  CA  ASN A  72      10.570 -19.625  -5.520  1.00 92.56           C  
ATOM    537  C   ASN A  72       9.195 -19.266  -6.098  1.00 92.56           C  
ATOM    538  CB  ASN A  72      10.859 -21.109  -5.719  1.00 92.56           C  
ATOM    539  O   ASN A  72       8.219 -19.156  -5.359  1.00 92.56           O  
ATOM    540  CG  ASN A  72      12.281 -21.469  -5.348  1.00 92.56           C  
ATOM    541  ND2 ASN A  72      12.438 -22.547  -4.586  1.00 92.56           N  
ATOM    542  OD1 ASN A  72      13.234 -20.797  -5.738  1.00 92.56           O  
ATOM    543  N   VAL A  73       9.211 -19.125  -7.426  1.00 92.75           N  
ATOM    544  CA  VAL A  73       7.953 -18.766  -8.086  1.00 92.75           C  
ATOM    545  C   VAL A  73       6.938 -19.891  -7.898  1.00 92.75           C  
ATOM    546  CB  VAL A  73       8.164 -18.484  -9.594  1.00 92.75           C  
ATOM    547  O   VAL A  73       7.215 -21.047  -8.219  1.00 92.75           O  
ATOM    548  CG1 VAL A  73       6.828 -18.234 -10.289  1.00 92.75           C  
ATOM    549  CG2 VAL A  73       9.102 -17.297  -9.781  1.00 92.75           C  
ATOM    550  N   TYR A  74       5.855 -19.578  -7.383  1.00 92.88           N  
ATOM    551  CA  TYR A  74       4.770 -20.500  -7.086  1.00 92.88           C  
ATOM    552  C   TYR A  74       3.672 -20.422  -8.141  1.00 92.88           C  
ATOM    553  CB  TYR A  74       4.188 -20.234  -5.695  1.00 92.88           C  
ATOM    554  O   TYR A  74       3.182 -21.438  -8.625  1.00 92.88           O  
ATOM    555  CG  TYR A  74       3.127 -21.219  -5.273  1.00 92.88           C  
ATOM    556  CD1 TYR A  74       1.820 -20.797  -5.027  1.00 92.88           C  
ATOM    557  CD2 TYR A  74       3.426 -22.562  -5.117  1.00 92.88           C  
ATOM    558  CE1 TYR A  74       0.838 -21.703  -4.637  1.00 92.88           C  
ATOM    559  CE2 TYR A  74       2.453 -23.469  -4.727  1.00 92.88           C  
ATOM    560  OH  TYR A  74       0.195 -23.938  -4.102  1.00 92.88           O  
ATOM    561  CZ  TYR A  74       1.163 -23.031  -4.488  1.00 92.88           C  
ATOM    562  N   SER A  75       3.311 -19.188  -8.523  1.00 90.62           N  
ATOM    563  CA  SER A  75       2.275 -18.938  -9.516  1.00 90.62           C  
ATOM    564  C   SER A  75       2.395 -17.516 -10.094  1.00 90.62           C  
ATOM    565  CB  SER A  75       0.885 -19.125  -8.914  1.00 90.62           C  
ATOM    566  O   SER A  75       2.861 -16.609  -9.406  1.00 90.62           O  
ATOM    567  OG  SER A  75      -0.122 -18.969  -9.898  1.00 90.62           O  
ATOM    568  N   THR A  76       2.037 -17.359 -11.312  1.00 93.00           N  
ATOM    569  CA  THR A  76       1.955 -16.078 -11.992  1.00 93.00           C  
ATOM    570  C   THR A  76       0.698 -15.992 -12.852  1.00 93.00           C  
ATOM    571  CB  THR A  76       3.197 -15.820 -12.867  1.00 93.00           C  
ATOM    572  O   THR A  76       0.379 -16.938 -13.578  1.00 93.00           O  
ATOM    573  CG2 THR A  76       3.174 -14.422 -13.469  1.00 93.00           C  
ATOM    574  OG1 THR A  76       4.375 -15.969 -12.070  1.00 93.00           O  
ATOM    575  N   PHE A  77       0.019 -14.898 -12.758  1.00 91.88           N  
ATOM    576  CA  PHE A  77      -1.193 -14.750 -13.555  1.00 91.88           C  
ATOM    577  C   PHE A  77      -1.543 -13.281 -13.742  1.00 91.88           C  
ATOM    578  CB  PHE A  77      -2.363 -15.484 -12.891  1.00 91.88           C  
ATOM    579  O   PHE A  77      -1.062 -12.422 -13.000  1.00 91.88           O  
ATOM    580  CG  PHE A  77      -2.676 -15.000 -11.500  1.00 91.88           C  
ATOM    581  CD1 PHE A  77      -1.990 -15.516 -10.406  1.00 91.88           C  
ATOM    582  CD2 PHE A  77      -3.656 -14.039 -11.289  1.00 91.88           C  
ATOM    583  CE1 PHE A  77      -2.277 -15.070  -9.117  1.00 91.88           C  
ATOM    584  CE2 PHE A  77      -3.947 -13.594 -10.000  1.00 91.88           C  
ATOM    585  CZ  PHE A  77      -3.258 -14.109  -8.914  1.00 91.88           C  
ATOM    586  N   GLN A  78      -2.336 -13.078 -14.766  1.00 95.31           N  
ATOM    587  CA  GLN A  78      -2.887 -11.750 -15.016  1.00 95.31           C  
ATOM    588  C   GLN A  78      -4.113 -11.492 -14.148  1.00 95.31           C  
ATOM    589  CB  GLN A  78      -3.244 -11.586 -16.500  1.00 95.31           C  
ATOM    590  O   GLN A  78      -5.148 -12.141 -14.320  1.00 95.31           O  
ATOM    591  CG  GLN A  78      -3.760 -10.203 -16.859  1.00 95.31           C  
ATOM    592  CD  GLN A  78      -2.680  -9.141 -16.797  1.00 95.31           C  
ATOM    593  NE2 GLN A  78      -2.963  -8.047 -16.078  1.00 95.31           N  
ATOM    594  OE1 GLN A  78      -1.601  -9.289 -17.375  1.00 95.31           O  
ATOM    595  N   SER A  79      -4.016 -10.555 -13.297  1.00 96.81           N  
ATOM    596  CA  SER A  79      -5.121 -10.242 -12.391  1.00 96.81           C  
ATOM    597  C   SER A  79      -6.078  -9.234 -13.016  1.00 96.81           C  
ATOM    598  CB  SER A  79      -4.586  -9.695 -11.070  1.00 96.81           C  
ATOM    599  O   SER A  79      -7.293  -9.422 -12.992  1.00 96.81           O  
ATOM    600  OG  SER A  79      -5.652  -9.305 -10.219  1.00 96.81           O  
ATOM    601  N   HIS A  80      -5.555  -8.195 -13.500  1.00 95.88           N  
ATOM    602  CA  HIS A  80      -6.344  -7.109 -14.062  1.00 95.88           C  
ATOM    603  C   HIS A  80      -5.867  -6.754 -15.469  1.00 95.88           C  
ATOM    604  CB  HIS A  80      -6.281  -5.875 -13.156  1.00 95.88           C  
ATOM    605  O   HIS A  80      -4.664  -6.734 -15.734  1.00 95.88           O  
ATOM    606  CG  HIS A  80      -6.910  -6.082 -11.820  1.00 95.88           C  
ATOM    607  CD2 HIS A  80      -8.125  -5.711 -11.344  1.00 95.88           C  
ATOM    608  ND1 HIS A  80      -6.273  -6.738 -10.789  1.00 95.88           N  
ATOM    609  CE1 HIS A  80      -7.070  -6.762  -9.734  1.00 95.88           C  
ATOM    610  NE2 HIS A  80      -8.195  -6.148 -10.039  1.00 95.88           N  
ATOM    611  N   GLU A  81      -6.777  -6.578 -16.281  1.00 91.62           N  
ATOM    612  CA  GLU A  81      -6.562  -6.074 -17.625  1.00 91.62           C  
ATOM    613  C   GLU A  81      -7.168  -4.688 -17.812  1.00 91.62           C  
ATOM    614  CB  GLU A  81      -7.156  -7.039 -18.656  1.00 91.62           C  
ATOM    615  O   GLU A  81      -8.039  -4.281 -17.031  1.00 91.62           O  
ATOM    616  CG  GLU A  81      -6.551  -8.438 -18.609  1.00 91.62           C  
ATOM    617  CD  GLU A  81      -7.113  -9.367 -19.672  1.00 91.62           C  
ATOM    618  OE1 GLU A  81      -6.570 -10.484 -19.859  1.00 91.62           O  
ATOM    619  OE2 GLU A  81      -8.102  -8.984 -20.344  1.00 91.62           O  
ATOM    620  N   PRO A  82      -6.559  -3.957 -18.781  1.00 86.88           N  
ATOM    621  CA  PRO A  82      -7.203  -2.666 -19.031  1.00 86.88           C  
ATOM    622  C   PRO A  82      -8.664  -2.809 -19.453  1.00 86.88           C  
ATOM    623  CB  PRO A  82      -6.359  -2.070 -20.172  1.00 86.88           C  
ATOM    624  O   PRO A  82      -9.008  -3.740 -20.188  1.00 86.88           O  
ATOM    625  CG  PRO A  82      -5.078  -2.834 -20.125  1.00 86.88           C  
ATOM    626  CD  PRO A  82      -5.352  -4.203 -19.578  1.00 86.88           C  
ATOM    627  N   GLU A  83      -9.469  -1.994 -18.875  1.00 83.69           N  
ATOM    628  CA  GLU A  83     -10.898  -1.982 -19.172  1.00 83.69           C  
ATOM    629  C   GLU A  83     -11.383  -0.573 -19.500  1.00 83.69           C  
ATOM    630  CB  GLU A  83     -11.703  -2.553 -18.000  1.00 83.69           C  
ATOM    631  O   GLU A  83     -10.648   0.400 -19.312  1.00 83.69           O  
ATOM    632  CG  GLU A  83     -11.430  -4.027 -17.734  1.00 83.69           C  
ATOM    633  CD  GLU A  83     -12.148  -4.551 -16.500  1.00 83.69           C  
ATOM    634  OE1 GLU A  83     -11.969  -5.742 -16.156  1.00 83.69           O  
ATOM    635  OE2 GLU A  83     -12.906  -3.768 -15.883  1.00 83.69           O  
ATOM    636  N   PHE A  84     -12.586  -0.490 -20.188  1.00 76.81           N  
ATOM    637  CA  PHE A  84     -13.195   0.786 -20.531  1.00 76.81           C  
ATOM    638  C   PHE A  84     -14.617   0.875 -19.984  1.00 76.81           C  
ATOM    639  CB  PHE A  84     -13.219   0.977 -22.062  1.00 76.81           C  
ATOM    640  O   PHE A  84     -15.422  -0.033 -20.172  1.00 76.81           O  
ATOM    641  CG  PHE A  84     -13.523   2.385 -22.484  1.00 76.81           C  
ATOM    642  CD1 PHE A  84     -14.789   2.723 -22.969  1.00 76.81           C  
ATOM    643  CD2 PHE A  84     -12.555   3.373 -22.406  1.00 76.81           C  
ATOM    644  CE1 PHE A  84     -15.070   4.027 -23.359  1.00 76.81           C  
ATOM    645  CE2 PHE A  84     -12.828   4.680 -22.812  1.00 76.81           C  
ATOM    646  CZ  PHE A  84     -14.094   5.004 -23.281  1.00 76.81           C  
ATOM    647  N   ASP A  85     -14.812   1.831 -19.141  1.00 74.25           N  
ATOM    648  CA  ASP A  85     -16.156   2.180 -18.703  1.00 74.25           C  
ATOM    649  C   ASP A  85     -16.859   3.090 -19.703  1.00 74.25           C  
ATOM    650  CB  ASP A  85     -16.109   2.857 -17.328  1.00 74.25           C  
ATOM    651  O   ASP A  85     -16.641   4.301 -19.719  1.00 74.25           O  
ATOM    652  CG  ASP A  85     -17.500   3.053 -16.719  1.00 74.25           C  
ATOM    653  OD1 ASP A  85     -18.500   3.088 -17.469  1.00 74.25           O  
ATOM    654  OD2 ASP A  85     -17.578   3.174 -15.477  1.00 74.25           O  
ATOM    655  N   TYR A  86     -17.750   2.576 -20.453  1.00 68.94           N  
ATOM    656  CA  TYR A  86     -18.406   3.273 -21.562  1.00 68.94           C  
ATOM    657  C   TYR A  86     -19.375   4.332 -21.031  1.00 68.94           C  
ATOM    658  CB  TYR A  86     -19.156   2.281 -22.453  1.00 68.94           C  
ATOM    659  O   TYR A  86     -19.531   5.387 -21.656  1.00 68.94           O  
ATOM    660  CG  TYR A  86     -18.250   1.306 -23.172  1.00 68.94           C  
ATOM    661  CD1 TYR A  86     -17.578   1.667 -24.344  1.00 68.94           C  
ATOM    662  CD2 TYR A  86     -18.047   0.021 -22.672  1.00 68.94           C  
ATOM    663  CE1 TYR A  86     -16.750   0.771 -25.000  1.00 68.94           C  
ATOM    664  CE2 TYR A  86     -17.219  -0.883 -23.328  1.00 68.94           C  
ATOM    665  OH  TYR A  86     -15.750  -1.392 -25.125  1.00 68.94           O  
ATOM    666  CZ  TYR A  86     -16.578  -0.500 -24.484  1.00 68.94           C  
ATOM    667  N   LEU A  87     -20.000   4.004 -19.969  1.00 71.69           N  
ATOM    668  CA  LEU A  87     -20.969   4.938 -19.422  1.00 71.69           C  
ATOM    669  C   LEU A  87     -20.297   6.227 -18.953  1.00 71.69           C  
ATOM    670  CB  LEU A  87     -21.734   4.301 -18.250  1.00 71.69           C  
ATOM    671  O   LEU A  87     -20.828   7.320 -19.156  1.00 71.69           O  
ATOM    672  CG  LEU A  87     -22.688   3.154 -18.609  1.00 71.69           C  
ATOM    673  CD1 LEU A  87     -23.234   2.514 -17.328  1.00 71.69           C  
ATOM    674  CD2 LEU A  87     -23.812   3.656 -19.484  1.00 71.69           C  
ATOM    675  N   LYS A  88     -19.094   6.016 -18.469  1.00 72.19           N  
ATOM    676  CA  LYS A  88     -18.406   7.176 -17.922  1.00 72.19           C  
ATOM    677  C   LYS A  88     -17.281   7.625 -18.844  1.00 72.19           C  
ATOM    678  CB  LYS A  88     -17.859   6.867 -16.516  1.00 72.19           C  
ATOM    679  O   LYS A  88     -16.609   8.633 -18.562  1.00 72.19           O  
ATOM    680  CG  LYS A  88     -18.938   6.629 -15.469  1.00 72.19           C  
ATOM    681  CD  LYS A  88     -18.328   6.359 -14.102  1.00 72.19           C  
ATOM    682  CE  LYS A  88     -19.391   6.023 -13.070  1.00 72.19           C  
ATOM    683  NZ  LYS A  88     -18.797   5.645 -11.758  1.00 72.19           N  
ATOM    684  N   SER A  89     -17.094   6.875 -20.031  1.00 77.12           N  
ATOM    685  CA  SER A  89     -16.016   7.164 -20.984  1.00 77.12           C  
ATOM    686  C   SER A  89     -14.664   7.211 -20.297  1.00 77.12           C  
ATOM    687  CB  SER A  89     -16.281   8.492 -21.703  1.00 77.12           C  
ATOM    688  O   SER A  89     -13.875   8.133 -20.516  1.00 77.12           O  
ATOM    689  OG  SER A  89     -17.500   8.438 -22.438  1.00 77.12           O  
ATOM    690  N   LEU A  90     -14.430   6.195 -19.359  1.00 80.81           N  
ATOM    691  CA  LEU A  90     -13.211   6.152 -18.562  1.00 80.81           C  
ATOM    692  C   LEU A  90     -12.406   4.891 -18.859  1.00 80.81           C  
ATOM    693  CB  LEU A  90     -13.547   6.215 -17.062  1.00 80.81           C  
ATOM    694  O   LEU A  90     -12.977   3.805 -18.984  1.00 80.81           O  
ATOM    695  CG  LEU A  90     -14.008   7.574 -16.531  1.00 80.81           C  
ATOM    696  CD1 LEU A  90     -14.688   7.406 -15.180  1.00 80.81           C  
ATOM    697  CD2 LEU A  90     -12.828   8.531 -16.422  1.00 80.81           C  
ATOM    698  N   GLU A  91     -11.078   5.117 -19.016  1.00 82.50           N  
ATOM    699  CA  GLU A  91     -10.172   3.975 -19.094  1.00 82.50           C  
ATOM    700  C   GLU A  91      -9.727   3.537 -17.703  1.00 82.50           C  
ATOM    701  CB  GLU A  91      -8.945   4.312 -19.953  1.00 82.50           C  
ATOM    702  O   GLU A  91      -9.391   4.371 -16.859  1.00 82.50           O  
ATOM    703  CG  GLU A  91      -8.070   3.111 -20.266  1.00 82.50           C  
ATOM    704  CD  GLU A  91      -6.914   3.439 -21.203  1.00 82.50           C  
ATOM    705  OE1 GLU A  91      -6.074   2.551 -21.469  1.00 82.50           O  
ATOM    706  OE2 GLU A  91      -6.855   4.598 -21.672  1.00 82.50           O  
ATOM    707  N   ILE A  92      -9.859   2.289 -17.500  1.00 82.62           N  
ATOM    708  CA  ILE A  92      -9.422   1.724 -16.234  1.00 82.62           C  
ATOM    709  C   ILE A  92      -8.117   0.960 -16.438  1.00 82.62           C  
ATOM    710  CB  ILE A  92     -10.500   0.795 -15.625  1.00 82.62           C  
ATOM    711  O   ILE A  92      -8.094  -0.082 -17.094  1.00 82.62           O  
ATOM    712  CG1 ILE A  92     -11.820   1.549 -15.461  1.00 82.62           C  
ATOM    713  CG2 ILE A  92     -10.023   0.223 -14.281  1.00 82.62           C  
ATOM    714  CD1 ILE A  92     -12.992   0.663 -15.055  1.00 82.62           C  
ATOM    715  N   GLU A  93      -7.105   1.422 -15.773  1.00 87.88           N  
ATOM    716  CA  GLU A  93      -5.781   0.824 -15.922  1.00 87.88           C  
ATOM    717  C   GLU A  93      -5.688  -0.502 -15.172  1.00 87.88           C  
ATOM    718  CB  GLU A  93      -4.699   1.785 -15.430  1.00 87.88           C  
ATOM    719  O   GLU A  93      -6.484  -0.771 -14.273  1.00 87.88           O  
ATOM    720  CG  GLU A  93      -4.605   3.072 -16.234  1.00 87.88           C  
ATOM    721  CD  GLU A  93      -3.398   3.922 -15.875  1.00 87.88           C  
ATOM    722  OE1 GLU A  93      -2.896   4.668 -16.750  1.00 87.88           O  
ATOM    723  OE2 GLU A  93      -2.951   3.842 -14.711  1.00 87.88           O  
ATOM    724  N   GLU A  94      -4.703  -1.312 -15.602  1.00 91.25           N  
ATOM    725  CA  GLU A  94      -4.539  -2.668 -15.086  1.00 91.25           C  
ATOM    726  C   GLU A  94      -3.652  -2.684 -13.844  1.00 91.25           C  
ATOM    727  CB  GLU A  94      -3.953  -3.584 -16.172  1.00 91.25           C  
ATOM    728  O   GLU A  94      -3.525  -3.713 -13.180  1.00 91.25           O  
ATOM    729  CG  GLU A  94      -2.586  -3.145 -16.672  1.00 91.25           C  
ATOM    730  CD  GLU A  94      -2.617  -2.600 -18.094  1.00 91.25           C  
ATOM    731  OE1 GLU A  94      -1.661  -2.850 -18.859  1.00 91.25           O  
ATOM    732  OE2 GLU A  94      -3.607  -1.915 -18.438  1.00 91.25           O  
ATOM    733  N   LYS A  95      -3.053  -1.558 -13.500  1.00 95.25           N  
ATOM    734  CA  LYS A  95      -2.121  -1.479 -12.375  1.00 95.25           C  
ATOM    735  C   LYS A  95      -2.754  -2.021 -11.102  1.00 95.25           C  
ATOM    736  CB  LYS A  95      -1.660  -0.036 -12.164  1.00 95.25           C  
ATOM    737  O   LYS A  95      -3.871  -1.640 -10.742  1.00 95.25           O  
ATOM    738  CG  LYS A  95      -0.752   0.150 -10.953  1.00 95.25           C  
ATOM    739  CD  LYS A  95      -0.521   1.625 -10.648  1.00 95.25           C  
ATOM    740  CE  LYS A  95       0.157   1.819  -9.305  1.00 95.25           C  
ATOM    741  NZ  LYS A  95       0.283   3.266  -8.953  1.00 95.25           N  
ATOM    742  N   ILE A  96      -2.020  -2.797 -10.422  1.00 97.94           N  
ATOM    743  CA  ILE A  96      -2.498  -3.328  -9.148  1.00 97.94           C  
ATOM    744  C   ILE A  96      -2.139  -2.365  -8.023  1.00 97.94           C  
ATOM    745  CB  ILE A  96      -1.909  -4.730  -8.867  1.00 97.94           C  
ATOM    746  O   ILE A  96      -0.960  -2.076  -7.793  1.00 97.94           O  
ATOM    747  CG1 ILE A  96      -2.277  -5.699  -9.992  1.00 97.94           C  
ATOM    748  CG2 ILE A  96      -2.395  -5.254  -7.512  1.00 97.94           C  
ATOM    749  CD1 ILE A  96      -1.660  -7.086  -9.844  1.00 97.94           C  
ATOM    750  N   ASN A  97      -3.102  -2.018  -7.332  1.00 97.38           N  
ATOM    751  CA  ASN A  97      -2.891  -1.067  -6.246  1.00 97.38           C  
ATOM    752  C   ASN A  97      -2.551  -1.778  -4.938  1.00 97.38           C  
ATOM    753  CB  ASN A  97      -4.121  -0.179  -6.062  1.00 97.38           C  
ATOM    754  O   ASN A  97      -1.702  -1.312  -4.176  1.00 97.38           O  
ATOM    755  CG  ASN A  97      -4.344   0.758  -7.230  1.00 97.38           C  
ATOM    756  ND2 ASN A  97      -5.559   1.286  -7.348  1.00 97.38           N  
ATOM    757  OD1 ASN A  97      -3.436   1.006  -8.031  1.00 97.38           O  
ATOM    758  N   LYS A  98      -3.256  -2.865  -4.641  1.00 98.38           N  
ATOM    759  CA  LYS A  98      -3.092  -3.562  -3.367  1.00 98.38           C  
ATOM    760  C   LYS A  98      -3.439  -5.043  -3.504  1.00 98.38           C  
ATOM    761  CB  LYS A  98      -3.961  -2.918  -2.287  1.00 98.38           C  
ATOM    762  O   LYS A  98      -4.266  -5.418  -4.340  1.00 98.38           O  
ATOM    763  CG  LYS A  98      -3.447  -1.571  -1.802  1.00 98.38           C  
ATOM    764  CD  LYS A  98      -2.203  -1.727  -0.937  1.00 98.38           C  
ATOM    765  CE  LYS A  98      -1.767  -0.396  -0.338  1.00 98.38           C  
ATOM    766  NZ  LYS A  98      -0.585  -0.553   0.562  1.00 98.38           N  
ATOM    767  N   ILE A  99      -2.834  -5.828  -2.713  1.00 98.56           N  
ATOM    768  CA  ILE A  99      -3.117  -7.250  -2.551  1.00 98.56           C  
ATOM    769  C   ILE A  99      -3.289  -7.578  -1.068  1.00 98.56           C  
ATOM    770  CB  ILE A  99      -2.002  -8.125  -3.166  1.00 98.56           C  
ATOM    771  O   ILE A  99      -2.543  -7.074  -0.225  1.00 98.56           O  
ATOM    772  CG1 ILE A  99      -1.984  -7.973  -4.691  1.00 98.56           C  
ATOM    773  CG2 ILE A  99      -2.180  -9.594  -2.762  1.00 98.56           C  
ATOM    774  CD1 ILE A  99      -0.769  -8.594  -5.363  1.00 98.56           C  
ATOM    775  N   ARG A 100      -4.270  -8.375  -0.751  1.00 98.50           N  
ATOM    776  CA  ARG A 100      -4.504  -8.844   0.611  1.00 98.50           C  
ATOM    777  C   ARG A 100      -4.859 -10.320   0.628  1.00 98.50           C  
ATOM    778  CB  ARG A 100      -5.613  -8.031   1.277  1.00 98.50           C  
ATOM    779  O   ARG A 100      -5.730 -10.766  -0.122  1.00 98.50           O  
ATOM    780  CG  ARG A 100      -5.234  -6.582   1.562  1.00 98.50           C  
ATOM    781  CD  ARG A 100      -4.176  -6.480   2.652  1.00 98.50           C  
ATOM    782  NE  ARG A 100      -3.877  -5.090   2.984  1.00 98.50           N  
ATOM    783  NH1 ARG A 100      -1.647  -5.215   2.396  1.00 98.50           N  
ATOM    784  NH2 ARG A 100      -2.521  -3.250   3.189  1.00 98.50           N  
ATOM    785  CZ  ARG A 100      -2.684  -4.523   2.855  1.00 98.50           C  
ATOM    786  N   TRP A 101      -4.262 -11.047   1.535  1.00 98.38           N  
ATOM    787  CA  TRP A 101      -4.508 -12.477   1.670  1.00 98.38           C  
ATOM    788  C   TRP A 101      -5.688 -12.742   2.602  1.00 98.38           C  
ATOM    789  CB  TRP A 101      -3.262 -13.195   2.189  1.00 98.38           C  
ATOM    790  O   TRP A 101      -5.867 -12.039   3.600  1.00 98.38           O  
ATOM    791  CG  TRP A 101      -2.123 -13.227   1.215  1.00 98.38           C  
ATOM    792  CD1 TRP A 101      -1.098 -12.328   1.118  1.00 98.38           C  
ATOM    793  CD2 TRP A 101      -1.898 -14.195   0.192  1.00 98.38           C  
ATOM    794  CE2 TRP A 101      -0.716 -13.828  -0.487  1.00 98.38           C  
ATOM    795  CE3 TRP A 101      -2.582 -15.352  -0.217  1.00 98.38           C  
ATOM    796  NE1 TRP A 101      -0.248 -12.680   0.098  1.00 98.38           N  
ATOM    797  CH2 TRP A 101      -0.891 -15.695  -1.932  1.00 98.38           C  
ATOM    798  CZ2 TRP A 101      -0.203 -14.570  -1.553  1.00 98.38           C  
ATOM    799  CZ3 TRP A 101      -2.068 -16.094  -1.277  1.00 98.38           C  
ATOM    800  N   LEU A 102      -6.449 -13.758   2.279  1.00 97.62           N  
ATOM    801  CA  LEU A 102      -7.449 -14.352   3.158  1.00 97.62           C  
ATOM    802  C   LEU A 102      -6.922 -15.633   3.797  1.00 97.62           C  
ATOM    803  CB  LEU A 102      -8.734 -14.648   2.383  1.00 97.62           C  
ATOM    804  O   LEU A 102      -5.934 -16.203   3.330  1.00 97.62           O  
ATOM    805  CG  LEU A 102      -9.586 -13.438   1.992  1.00 97.62           C  
ATOM    806  CD1 LEU A 102      -9.398 -13.117   0.513  1.00 97.62           C  
ATOM    807  CD2 LEU A 102     -11.055 -13.688   2.311  1.00 97.62           C  
ATOM    808  N   PRO A 103      -7.543 -15.992   4.891  1.00 94.38           N  
ATOM    809  CA  PRO A 103      -7.137 -17.266   5.484  1.00 94.38           C  
ATOM    810  C   PRO A 103      -7.340 -18.453   4.539  1.00 94.38           C  
ATOM    811  CB  PRO A 103      -8.039 -17.391   6.715  1.00 94.38           C  
ATOM    812  O   PRO A 103      -8.297 -18.469   3.758  1.00 94.38           O  
ATOM    813  CG  PRO A 103      -8.438 -15.984   7.035  1.00 94.38           C  
ATOM    814  CD  PRO A 103      -8.516 -15.203   5.754  1.00 94.38           C  
ATOM    815  N   GLN A 104      -6.426 -19.281   4.652  1.00 93.88           N  
ATOM    816  CA  GLN A 104      -6.504 -20.500   3.854  1.00 93.88           C  
ATOM    817  C   GLN A 104      -7.738 -21.328   4.223  1.00 93.88           C  
ATOM    818  CB  GLN A 104      -5.242 -21.344   4.031  1.00 93.88           C  
ATOM    819  O   GLN A 104      -8.078 -21.453   5.398  1.00 93.88           O  
ATOM    820  CG  GLN A 104      -5.199 -22.578   3.146  1.00 93.88           C  
ATOM    821  CD  GLN A 104      -3.928 -23.391   3.326  1.00 93.88           C  
ATOM    822  NE2 GLN A 104      -3.793 -24.469   2.557  1.00 93.88           N  
ATOM    823  OE1 GLN A 104      -3.072 -23.047   4.152  1.00 93.88           O  
ATOM    824  N   LYS A 105      -8.438 -21.797   3.223  1.00 90.06           N  
ATOM    825  CA  LYS A 105      -9.562 -22.703   3.391  1.00 90.06           C  
ATOM    826  C   LYS A 105      -9.305 -24.047   2.697  1.00 90.06           C  
ATOM    827  CB  LYS A 105     -10.844 -22.078   2.844  1.00 90.06           C  
ATOM    828  O   LYS A 105      -9.227 -24.109   1.469  1.00 90.06           O  
ATOM    829  CG  LYS A 105     -11.328 -20.875   3.635  1.00 90.06           C  
ATOM    830  CD  LYS A 105     -12.641 -20.328   3.084  1.00 90.06           C  
ATOM    831  CE  LYS A 105     -13.086 -19.078   3.830  1.00 90.06           C  
ATOM    832  NZ  LYS A 105     -14.344 -18.500   3.252  1.00 90.06           N  
ATOM    833  N   ASN A 106      -9.156 -25.031   3.520  1.00 86.81           N  
ATOM    834  CA  ASN A 106      -8.766 -26.359   3.020  1.00 86.81           C  
ATOM    835  C   ASN A 106      -7.406 -26.312   2.326  1.00 86.81           C  
ATOM    836  CB  ASN A 106      -9.828 -26.906   2.068  1.00 86.81           C  
ATOM    837  O   ASN A 106      -6.406 -25.938   2.938  1.00 86.81           O  
ATOM    838  CG  ASN A 106     -11.195 -27.000   2.715  1.00 86.81           C  
ATOM    839  ND2 ASN A 106     -12.242 -26.750   1.934  1.00 86.81           N  
ATOM    840  OD1 ASN A 106     -11.312 -27.297   3.906  1.00 86.81           O  
ATOM    841  N   ALA A 107      -7.352 -26.609   1.095  1.00 87.31           N  
ATOM    842  CA  ALA A 107      -6.062 -26.656   0.410  1.00 87.31           C  
ATOM    843  C   ALA A 107      -5.883 -25.438  -0.490  1.00 87.31           C  
ATOM    844  CB  ALA A 107      -5.934 -27.938  -0.406  1.00 87.31           C  
ATOM    845  O   ALA A 107      -4.820 -25.250  -1.089  1.00 87.31           O  
ATOM    846  N   ALA A 108      -6.809 -24.578  -0.512  1.00 92.31           N  
ATOM    847  CA  ALA A 108      -6.773 -23.453  -1.439  1.00 92.31           C  
ATOM    848  C   ALA A 108      -6.402 -22.156  -0.718  1.00 92.31           C  
ATOM    849  CB  ALA A 108      -8.117 -23.297  -2.141  1.00 92.31           C  
ATOM    850  O   ALA A 108      -6.785 -21.953   0.436  1.00 92.31           O  
ATOM    851  N   GLN A 109      -5.656 -21.391  -1.385  1.00 95.06           N  
ATOM    852  CA  GLN A 109      -5.324 -20.047  -0.947  1.00 95.06           C  
ATOM    853  C   GLN A 109      -6.211 -19.016  -1.635  1.00 95.06           C  
ATOM    854  CB  GLN A 109      -3.850 -19.734  -1.220  1.00 95.06           C  
ATOM    855  O   GLN A 109      -6.637 -19.203  -2.773  1.00 95.06           O  
ATOM    856  CG  GLN A 109      -2.887 -20.734  -0.579  1.00 95.06           C  
ATOM    857  CD  GLN A 109      -2.754 -20.531   0.920  1.00 95.06           C  
ATOM    858  NE2 GLN A 109      -2.238 -21.547   1.607  1.00 95.06           N  
ATOM    859  OE1 GLN A 109      -3.113 -19.469   1.455  1.00 95.06           O  
ATOM    860  N   PHE A 110      -6.500 -17.906  -0.919  1.00 97.38           N  
ATOM    861  CA  PHE A 110      -7.344 -16.859  -1.458  1.00 97.38           C  
ATOM    862  C   PHE A 110      -6.680 -15.492  -1.288  1.00 97.38           C  
ATOM    863  CB  PHE A 110      -8.719 -16.859  -0.775  1.00 97.38           C  
ATOM    864  O   PHE A 110      -6.055 -15.227  -0.259  1.00 97.38           O  
ATOM    865  CG  PHE A 110      -9.523 -18.094  -1.042  1.00 97.38           C  
ATOM    866  CD1 PHE A 110     -10.469 -18.125  -2.062  1.00 97.38           C  
ATOM    867  CD2 PHE A 110      -9.344 -19.234  -0.272  1.00 97.38           C  
ATOM    868  CE1 PHE A 110     -11.219 -19.266  -2.311  1.00 97.38           C  
ATOM    869  CE2 PHE A 110     -10.086 -20.391  -0.514  1.00 97.38           C  
ATOM    870  CZ  PHE A 110     -11.023 -20.406  -1.533  1.00 97.38           C  
ATOM    871  N   LEU A 111      -6.805 -14.648  -2.240  1.00 97.50           N  
ATOM    872  CA  LEU A 111      -6.273 -13.297  -2.135  1.00 97.50           C  
ATOM    873  C   LEU A 111      -7.164 -12.305  -2.881  1.00 97.50           C  
ATOM    874  CB  LEU A 111      -4.848 -13.234  -2.688  1.00 97.50           C  
ATOM    875  O   LEU A 111      -7.809 -12.664  -3.867  1.00 97.50           O  
ATOM    876  CG  LEU A 111      -4.703 -13.352  -4.203  1.00 97.50           C  
ATOM    877  CD1 LEU A 111      -4.844 -11.984  -4.859  1.00 97.50           C  
ATOM    878  CD2 LEU A 111      -3.365 -13.984  -4.566  1.00 97.50           C  
ATOM    879  N   LEU A 112      -7.293 -11.117  -2.334  1.00 98.62           N  
ATOM    880  CA  LEU A 112      -7.938  -9.977  -2.977  1.00 98.62           C  
ATOM    881  C   LEU A 112      -6.910  -9.109  -3.705  1.00 98.62           C  
ATOM    882  CB  LEU A 112      -8.688  -9.133  -1.945  1.00 98.62           C  
ATOM    883  O   LEU A 112      -5.836  -8.836  -3.170  1.00 98.62           O  
ATOM    884  CG  LEU A 112      -9.984  -9.734  -1.390  1.00 98.62           C  
ATOM    885  CD1 LEU A 112     -10.531  -8.867  -0.265  1.00 98.62           C  
ATOM    886  CD2 LEU A 112     -11.016  -9.898  -2.498  1.00 98.62           C  
ATOM    887  N   SER A 113      -7.152  -8.727  -4.887  1.00 98.62           N  
ATOM    888  CA  SER A 113      -6.387  -7.746  -5.645  1.00 98.62           C  
ATOM    889  C   SER A 113      -7.289  -6.637  -6.176  1.00 98.62           C  
ATOM    890  CB  SER A 113      -5.652  -8.414  -6.801  1.00 98.62           C  
ATOM    891  O   SER A 113      -8.469  -6.867  -6.457  1.00 98.62           O  
ATOM    892  OG  SER A 113      -6.566  -8.883  -7.777  1.00 98.62           O  
ATOM    893  N   THR A 114      -6.766  -5.473  -6.254  1.00 98.50           N  
ATOM    894  CA  THR A 114      -7.551  -4.352  -6.758  1.00 98.50           C  
ATOM    895  C   THR A 114      -6.730  -3.500  -7.723  1.00 98.50           C  
ATOM    896  CB  THR A 114      -8.070  -3.471  -5.605  1.00 98.50           C  
ATOM    897  O   THR A 114      -5.535  -3.283  -7.500  1.00 98.50           O  
ATOM    898  CG2 THR A 114      -6.918  -2.898  -4.789  1.00 98.50           C  
ATOM    899  OG1 THR A 114      -8.844  -2.391  -6.148  1.00 98.50           O  
ATOM    900  N   ASN A 115      -7.332  -3.084  -8.766  1.00 96.62           N  
ATOM    901  CA  ASN A 115      -6.840  -1.940  -9.531  1.00 96.62           C  
ATOM    902  C   ASN A 115      -7.578  -0.658  -9.148  1.00 96.62           C  
ATOM    903  CB  ASN A 115      -6.969  -2.203 -11.031  1.00 96.62           C  
ATOM    904  O   ASN A 115      -7.969  -0.480  -8.000  1.00 96.62           O  
ATOM    905  CG  ASN A 115      -8.414  -2.262 -11.492  1.00 96.62           C  
ATOM    906  ND2 ASN A 115      -8.617  -2.604 -12.758  1.00 96.62           N  
ATOM    907  OD1 ASN A 115      -9.336  -2.000 -10.719  1.00 96.62           O  
ATOM    908  N   ASP A 116      -7.676   0.284 -10.047  1.00 94.88           N  
ATOM    909  CA  ASP A 116      -8.203   1.603  -9.711  1.00 94.88           C  
ATOM    910  C   ASP A 116      -9.711   1.546  -9.484  1.00 94.88           C  
ATOM    911  CB  ASP A 116      -7.879   2.607 -10.820  1.00 94.88           C  
ATOM    912  O   ASP A 116     -10.281   2.412  -8.812  1.00 94.88           O  
ATOM    913  CG  ASP A 116      -6.414   3.008 -10.844  1.00 94.88           C  
ATOM    914  OD1 ASP A 116      -5.715   2.822  -9.820  1.00 94.88           O  
ATOM    915  OD2 ASP A 116      -5.953   3.520 -11.883  1.00 94.88           O  
ATOM    916  N   LYS A 117     -10.406   0.478  -9.992  1.00 93.88           N  
ATOM    917  CA  LYS A 117     -11.867   0.527  -9.969  1.00 93.88           C  
ATOM    918  C   LYS A 117     -12.453  -0.827  -9.578  1.00 93.88           C  
ATOM    919  CB  LYS A 117     -12.414   0.966 -11.328  1.00 93.88           C  
ATOM    920  O   LYS A 117     -13.617  -0.912  -9.180  1.00 93.88           O  
ATOM    921  CG  LYS A 117     -12.086   2.406 -11.688  1.00 93.88           C  
ATOM    922  CD  LYS A 117     -12.852   3.393 -10.812  1.00 93.88           C  
ATOM    923  CE  LYS A 117     -12.656   4.828 -11.289  1.00 93.88           C  
ATOM    924  NZ  LYS A 117     -13.492   5.785 -10.508  1.00 93.88           N  
ATOM    925  N   THR A 118     -11.672  -1.862  -9.703  1.00 95.50           N  
ATOM    926  CA  THR A 118     -12.234  -3.205  -9.586  1.00 95.50           C  
ATOM    927  C   THR A 118     -11.430  -4.051  -8.609  1.00 95.50           C  
ATOM    928  CB  THR A 118     -12.289  -3.904 -10.961  1.00 95.50           C  
ATOM    929  O   THR A 118     -10.195  -4.082  -8.680  1.00 95.50           O  
ATOM    930  CG2 THR A 118     -12.953  -5.270 -10.859  1.00 95.50           C  
ATOM    931  OG1 THR A 118     -13.023  -3.092 -11.883  1.00 95.50           O  
ATOM    932  N   ILE A 119     -12.102  -4.727  -7.770  1.00 97.81           N  
ATOM    933  CA  ILE A 119     -11.516  -5.660  -6.816  1.00 97.81           C  
ATOM    934  C   ILE A 119     -11.859  -7.094  -7.223  1.00 97.81           C  
ATOM    935  CB  ILE A 119     -12.008  -5.379  -5.379  1.00 97.81           C  
ATOM    936  O   ILE A 119     -13.000  -7.387  -7.586  1.00 97.81           O  
ATOM    937  CG1 ILE A 119     -11.695  -3.930  -4.980  1.00 97.81           C  
ATOM    938  CG2 ILE A 119     -11.375  -6.363  -4.391  1.00 97.81           C  
ATOM    939  CD1 ILE A 119     -12.586  -3.387  -3.873  1.00 97.81           C  
ATOM    940  N   LYS A 120     -10.938  -7.973  -7.152  1.00 98.19           N  
ATOM    941  CA  LYS A 120     -11.141  -9.367  -7.523  1.00 98.19           C  
ATOM    942  C   LYS A 120     -10.672 -10.305  -6.418  1.00 98.19           C  
ATOM    943  CB  LYS A 120     -10.406  -9.688  -8.828  1.00 98.19           C  
ATOM    944  O   LYS A 120      -9.625 -10.086  -5.809  1.00 98.19           O  
ATOM    945  CG  LYS A 120     -10.961  -8.953 -10.039  1.00 98.19           C  
ATOM    946  CD  LYS A 120     -10.242  -9.375 -11.320  1.00 98.19           C  
ATOM    947  CE  LYS A 120     -10.773  -8.625 -12.531  1.00 98.19           C  
ATOM    948  NZ  LYS A 120     -10.070  -9.031 -13.789  1.00 98.19           N  
ATOM    949  N   LEU A 121     -11.461 -11.266  -6.156  1.00 98.12           N  
ATOM    950  CA  LEU A 121     -11.094 -12.375  -5.277  1.00 98.12           C  
ATOM    951  C   LEU A 121     -10.562 -13.555  -6.078  1.00 98.12           C  
ATOM    952  CB  LEU A 121     -12.305 -12.812  -4.441  1.00 98.12           C  
ATOM    953  O   LEU A 121     -11.266 -14.102  -6.930  1.00 98.12           O  
ATOM    954  CG  LEU A 121     -12.078 -13.984  -3.484  1.00 98.12           C  
ATOM    955  CD1 LEU A 121     -11.070 -13.594  -2.402  1.00 98.12           C  
ATOM    956  CD2 LEU A 121     -13.398 -14.430  -2.865  1.00 98.12           C  
ATOM    957  N   TRP A 122      -9.398 -13.953  -5.816  1.00 97.94           N  
ATOM    958  CA  TRP A 122      -8.727 -15.047  -6.523  1.00 97.94           C  
ATOM    959  C   TRP A 122      -8.602 -16.281  -5.633  1.00 97.94           C  
ATOM    960  CB  TRP A 122      -7.344 -14.602  -7.008  1.00 97.94           C  
ATOM    961  O   TRP A 122      -8.305 -16.156  -4.445  1.00 97.94           O  
ATOM    962  CG  TRP A 122      -7.375 -13.516  -8.047  1.00 97.94           C  
ATOM    963  CD1 TRP A 122      -7.426 -12.172  -7.824  1.00 97.94           C  
ATOM    964  CD2 TRP A 122      -7.367 -13.695  -9.461  1.00 97.94           C  
ATOM    965  CE2 TRP A 122      -7.410 -12.406 -10.039  1.00 97.94           C  
ATOM    966  CE3 TRP A 122      -7.324 -14.812 -10.305  1.00 97.94           C  
ATOM    967  NE1 TRP A 122      -7.445 -11.492  -9.023  1.00 97.94           N  
ATOM    968  CH2 TRP A 122      -7.371 -13.320 -12.227  1.00 97.94           C  
ATOM    969  CZ2 TRP A 122      -7.414 -12.211 -11.422  1.00 97.94           C  
ATOM    970  CZ3 TRP A 122      -7.324 -14.617 -11.680  1.00 97.94           C  
ATOM    971  N   LYS A 123      -8.812 -17.406  -6.156  1.00 96.38           N  
ATOM    972  CA  LYS A 123      -8.516 -18.703  -5.547  1.00 96.38           C  
ATOM    973  C   LYS A 123      -7.273 -19.328  -6.168  1.00 96.38           C  
ATOM    974  CB  LYS A 123      -9.711 -19.641  -5.691  1.00 96.38           C  
ATOM    975  O   LYS A 123      -7.195 -19.484  -7.391  1.00 96.38           O  
ATOM    976  CG  LYS A 123      -9.523 -20.984  -5.000  1.00 96.38           C  
ATOM    977  CD  LYS A 123     -10.719 -21.906  -5.234  1.00 96.38           C  
ATOM    978  CE  LYS A 123     -10.516 -23.266  -4.582  1.00 96.38           C  
ATOM    979  NZ  LYS A 123     -11.664 -24.188  -4.848  1.00 96.38           N  
ATOM    980  N   ILE A 124      -6.375 -19.641  -5.418  1.00 94.06           N  
ATOM    981  CA  ILE A 124      -5.148 -20.312  -5.836  1.00 94.06           C  
ATOM    982  C   ILE A 124      -5.176 -21.766  -5.367  1.00 94.06           C  
ATOM    983  CB  ILE A 124      -3.895 -19.594  -5.293  1.00 94.06           C  
ATOM    984  O   ILE A 124      -5.148 -22.031  -4.164  1.00 94.06           O  
ATOM    985  CG1 ILE A 124      -3.914 -18.109  -5.688  1.00 94.06           C  
ATOM    986  CG2 ILE A 124      -2.619 -20.281  -5.797  1.00 94.06           C  
ATOM    987  CD1 ILE A 124      -4.488 -17.188  -4.617  1.00 94.06           C  
ATOM    988  N   SER A 125      -5.207 -22.641  -6.301  1.00 90.88           N  
ATOM    989  CA  SER A 125      -5.328 -24.047  -5.969  1.00 90.88           C  
ATOM    990  C   SER A 125      -4.305 -24.891  -6.734  1.00 90.88           C  
ATOM    991  CB  SER A 125      -6.738 -24.562  -6.273  1.00 90.88           C  
ATOM    992  O   SER A 125      -3.934 -24.547  -7.859  1.00 90.88           O  
ATOM    993  OG  SER A 125      -7.055 -24.375  -7.645  1.00 90.88           O  
ATOM    994  N   GLU A 126      -3.850 -25.906  -6.090  1.00 86.19           N  
ATOM    995  CA  GLU A 126      -2.963 -26.891  -6.715  1.00 86.19           C  
ATOM    996  C   GLU A 126      -3.756 -28.016  -7.359  1.00 86.19           C  
ATOM    997  CB  GLU A 126      -1.980 -27.453  -5.688  1.00 86.19           C  
ATOM    998  O   GLU A 126      -4.727 -28.516  -6.781  1.00 86.19           O  
ATOM    999  CG  GLU A 126      -1.030 -26.422  -5.105  1.00 86.19           C  
ATOM   1000  CD  GLU A 126      -0.061 -27.000  -4.086  1.00 86.19           C  
ATOM   1001  OE1 GLU A 126       0.764 -26.234  -3.535  1.00 86.19           O  
ATOM   1002  OE2 GLU A 126      -0.126 -28.219  -3.840  1.00 86.19           O  
ATOM   1003  N   ARG A 127      -3.424 -28.250  -8.531  1.00 78.62           N  
ATOM   1004  CA  ARG A 127      -4.031 -29.375  -9.242  1.00 78.62           C  
ATOM   1005  C   ARG A 127      -2.992 -30.438  -9.570  1.00 78.62           C  
ATOM   1006  CB  ARG A 127      -4.715 -28.891 -10.523  1.00 78.62           C  
ATOM   1007  O   ARG A 127      -1.999 -30.156 -10.242  1.00 78.62           O  
ATOM   1008  CG  ARG A 127      -5.953 -28.047 -10.281  1.00 78.62           C  
ATOM   1009  CD  ARG A 127      -6.742 -27.812 -11.562  1.00 78.62           C  
ATOM   1010  NE  ARG A 127      -7.953 -27.031 -11.312  1.00 78.62           N  
ATOM   1011  NH1 ARG A 127      -8.688 -27.109 -13.508  1.00 78.62           N  
ATOM   1012  NH2 ARG A 127      -9.914 -26.016 -11.914  1.00 78.62           N  
ATOM   1013  CZ  ARG A 127      -8.852 -26.719 -12.242  1.00 78.62           C  
ATOM   1014  N   ASP A 128      -3.197 -31.609  -9.008  1.00 72.56           N  
ATOM   1015  CA  ASP A 128      -2.252 -32.688  -9.234  1.00 72.56           C  
ATOM   1016  C   ASP A 128      -2.906 -33.844 -10.016  1.00 72.56           C  
ATOM   1017  CB  ASP A 128      -1.702 -33.219  -7.906  1.00 72.56           C  
ATOM   1018  O   ASP A 128      -2.328 -34.906 -10.148  1.00 72.56           O  
ATOM   1019  CG  ASP A 128      -2.789 -33.719  -6.965  1.00 72.56           C  
ATOM   1020  OD1 ASP A 128      -3.984 -33.438  -7.227  1.00 72.56           O  
ATOM   1021  OD2 ASP A 128      -2.447 -34.344  -5.957  1.00 72.56           O  
ATOM   1022  N   LYS A 129      -4.086 -33.750 -10.312  1.00 70.31           N  
ATOM   1023  CA  LYS A 129      -4.789 -34.812 -11.039  1.00 70.31           C  
ATOM   1024  C   LYS A 129      -5.465 -34.250 -12.289  1.00 70.31           C  
ATOM   1025  CB  LYS A 129      -5.820 -35.469 -10.133  1.00 70.31           C  
ATOM   1026  O   LYS A 129      -5.910 -33.125 -12.312  1.00 70.31           O  
ATOM   1027  CG  LYS A 129      -5.219 -36.188  -8.938  1.00 70.31           C  
ATOM   1028  CD  LYS A 129      -6.293 -36.875  -8.094  1.00 70.31           C  
ATOM   1029  CE  LYS A 129      -5.699 -37.562  -6.863  1.00 70.31           C  
ATOM   1030  NZ  LYS A 129      -6.754 -38.188  -6.016  1.00 70.31           N  
ATOM   1031  N   ARG A 130      -5.305 -34.875 -13.320  1.00 68.94           N  
ATOM   1032  CA  ARG A 130      -6.016 -34.562 -14.555  1.00 68.94           C  
ATOM   1033  C   ARG A 130      -6.914 -35.719 -14.984  1.00 68.94           C  
ATOM   1034  CB  ARG A 130      -5.027 -34.219 -15.672  1.00 68.94           C  
ATOM   1035  O   ARG A 130      -6.539 -36.875 -14.844  1.00 68.94           O  
ATOM   1036  CG  ARG A 130      -4.230 -35.406 -16.172  1.00 68.94           C  
ATOM   1037  CD  ARG A 130      -3.277 -35.031 -17.297  1.00 68.94           C  
ATOM   1038  NE  ARG A 130      -2.561 -36.188 -17.812  1.00 68.94           N  
ATOM   1039  NH1 ARG A 130      -1.424 -35.000 -19.453  1.00 68.94           N  
ATOM   1040  NH2 ARG A 130      -1.101 -37.250 -19.219  1.00 68.94           N  
ATOM   1041  CZ  ARG A 130      -1.697 -36.156 -18.828  1.00 68.94           C  
ATOM   1042  N   PRO A 131      -8.203 -35.344 -15.344  1.00 68.50           N  
ATOM   1043  CA  PRO A 131      -9.070 -36.406 -15.844  1.00 68.50           C  
ATOM   1044  C   PRO A 131      -8.633 -36.938 -17.219  1.00 68.50           C  
ATOM   1045  CB  PRO A 131     -10.445 -35.750 -15.930  1.00 68.50           C  
ATOM   1046  O   PRO A 131      -8.312 -36.125 -18.109  1.00 68.50           O  
ATOM   1047  CG  PRO A 131     -10.148 -34.281 -15.859  1.00 68.50           C  
ATOM   1048  CD  PRO A 131      -8.742 -34.094 -15.383  1.00 68.50           C  
ATOM   1049  N   GLU A 132      -8.336 -38.094 -17.281  1.00 66.31           N  
ATOM   1050  CA  GLU A 132      -7.996 -38.781 -18.531  1.00 66.31           C  
ATOM   1051  C   GLU A 132      -9.008 -39.875 -18.859  1.00 66.31           C  
ATOM   1052  CB  GLU A 132      -6.582 -39.375 -18.469  1.00 66.31           C  
ATOM   1053  O   GLU A 132      -9.711 -40.375 -17.969  1.00 66.31           O  
ATOM   1054  CG  GLU A 132      -5.480 -38.344 -18.641  1.00 66.31           C  
ATOM   1055  CD  GLU A 132      -4.094 -38.938 -18.734  1.00 66.31           C  
ATOM   1056  OE1 GLU A 132      -3.104 -38.188 -18.875  1.00 66.31           O  
ATOM   1057  OE2 GLU A 132      -3.994 -40.188 -18.672  1.00 66.31           O  
ATOM   1058  N   GLY A 133      -9.258 -40.062 -20.141  1.00 65.25           N  
ATOM   1059  CA  GLY A 133     -10.031 -41.219 -20.594  1.00 65.25           C  
ATOM   1060  C   GLY A 133     -11.477 -40.875 -20.906  1.00 65.25           C  
ATOM   1061  O   GLY A 133     -12.391 -41.625 -20.562  1.00 65.25           O  
ATOM   1062  N   TYR A 134     -11.625 -39.719 -21.359  1.00 65.44           N  
ATOM   1063  CA  TYR A 134     -12.969 -39.406 -21.812  1.00 65.44           C  
ATOM   1064  C   TYR A 134     -13.391 -40.312 -22.969  1.00 65.44           C  
ATOM   1065  CB  TYR A 134     -13.062 -37.938 -22.250  1.00 65.44           C  
ATOM   1066  O   TYR A 134     -12.547 -40.812 -23.719  1.00 65.44           O  
ATOM   1067  CG  TYR A 134     -12.984 -36.969 -21.094  1.00 65.44           C  
ATOM   1068  CD1 TYR A 134     -14.117 -36.625 -20.375  1.00 65.44           C  
ATOM   1069  CD2 TYR A 134     -11.773 -36.375 -20.750  1.00 65.44           C  
ATOM   1070  CE1 TYR A 134     -14.055 -35.719 -19.312  1.00 65.44           C  
ATOM   1071  CE2 TYR A 134     -11.695 -35.469 -19.688  1.00 65.44           C  
ATOM   1072  OH  TYR A 134     -12.773 -34.250 -17.938  1.00 65.44           O  
ATOM   1073  CZ  TYR A 134     -12.844 -35.156 -18.984  1.00 65.44           C  
ATOM   1074  N   ASN A 135     -14.781 -40.688 -22.922  1.00 68.00           N  
ATOM   1075  CA  ASN A 135     -15.312 -41.531 -23.984  1.00 68.00           C  
ATOM   1076  C   ASN A 135     -15.344 -40.812 -25.328  1.00 68.00           C  
ATOM   1077  CB  ASN A 135     -16.719 -42.031 -23.625  1.00 68.00           C  
ATOM   1078  O   ASN A 135     -15.102 -41.406 -26.375  1.00 68.00           O  
ATOM   1079  CG  ASN A 135     -16.672 -43.281 -22.750  1.00 68.00           C  
ATOM   1080  ND2 ASN A 135     -17.797 -43.594 -22.125  1.00 68.00           N  
ATOM   1081  OD1 ASN A 135     -15.648 -43.969 -22.656  1.00 68.00           O  
ATOM   1082  N   LEU A 136     -15.562 -39.531 -25.125  1.00 65.94           N  
ATOM   1083  CA  LEU A 136     -15.867 -38.844 -26.375  1.00 65.94           C  
ATOM   1084  C   LEU A 136     -14.633 -38.094 -26.891  1.00 65.94           C  
ATOM   1085  CB  LEU A 136     -17.016 -37.844 -26.156  1.00 65.94           C  
ATOM   1086  O   LEU A 136     -14.664 -37.531 -28.000  1.00 65.94           O  
ATOM   1087  CG  LEU A 136     -18.391 -38.438 -25.922  1.00 65.94           C  
ATOM   1088  CD1 LEU A 136     -19.328 -37.406 -25.281  1.00 65.94           C  
ATOM   1089  CD2 LEU A 136     -18.984 -38.938 -27.234  1.00 65.94           C  
ATOM   1090  N   LYS A 137     -13.617 -37.969 -26.078  1.00 65.00           N  
ATOM   1091  CA  LYS A 137     -12.438 -37.219 -26.531  1.00 65.00           C  
ATOM   1092  C   LYS A 137     -11.188 -38.094 -26.422  1.00 65.00           C  
ATOM   1093  CB  LYS A 137     -12.258 -35.938 -25.703  1.00 65.00           C  
ATOM   1094  O   LYS A 137     -11.031 -38.844 -25.469  1.00 65.00           O  
ATOM   1095  CG  LYS A 137     -13.070 -34.750 -26.234  1.00 65.00           C  
ATOM   1096  CD  LYS A 137     -12.789 -33.500 -25.438  1.00 65.00           C  
ATOM   1097  CE  LYS A 137     -13.602 -32.312 -25.938  1.00 65.00           C  
ATOM   1098  NZ  LYS A 137     -13.352 -31.078 -25.156  1.00 65.00           N  
ATOM   1099  N   GLU A 138     -10.430 -38.062 -27.516  1.00 63.50           N  
ATOM   1100  CA  GLU A 138      -9.125 -38.719 -27.500  1.00 63.50           C  
ATOM   1101  C   GLU A 138      -8.164 -38.000 -26.547  1.00 63.50           C  
ATOM   1102  CB  GLU A 138      -8.523 -38.750 -28.906  1.00 63.50           C  
ATOM   1103  O   GLU A 138      -8.508 -36.938 -25.984  1.00 63.50           O  
ATOM   1104  CG  GLU A 138      -9.234 -39.719 -29.844  1.00 63.50           C  
ATOM   1105  CD  GLU A 138      -8.359 -40.219 -30.984  1.00 63.50           C  
ATOM   1106  OE1 GLU A 138      -8.820 -41.062 -31.781  1.00 63.50           O  
ATOM   1107  OE2 GLU A 138      -7.199 -39.750 -31.078  1.00 63.50           O  
ATOM   1108  N   GLU A 139      -7.004 -38.719 -26.203  1.00 61.94           N  
ATOM   1109  CA  GLU A 139      -6.000 -38.188 -25.297  1.00 61.94           C  
ATOM   1110  C   GLU A 139      -5.484 -36.844 -25.797  1.00 61.94           C  
ATOM   1111  CB  GLU A 139      -4.836 -39.156 -25.141  1.00 61.94           C  
ATOM   1112  O   GLU A 139      -5.098 -35.969 -24.984  1.00 61.94           O  
ATOM   1113  CG  GLU A 139      -5.098 -40.250 -24.125  1.00 61.94           C  
ATOM   1114  CD  GLU A 139      -3.832 -40.969 -23.672  1.00 61.94           C  
ATOM   1115  OE1 GLU A 139      -3.889 -41.750 -22.703  1.00 61.94           O  
ATOM   1116  OE2 GLU A 139      -2.775 -40.750 -24.312  1.00 61.94           O  
ATOM   1117  N   ASP A 140      -5.551 -36.656 -27.047  1.00 61.88           N  
ATOM   1118  CA  ASP A 140      -5.039 -35.438 -27.656  1.00 61.88           C  
ATOM   1119  C   ASP A 140      -6.133 -34.375 -27.781  1.00 61.88           C  
ATOM   1120  CB  ASP A 140      -4.438 -35.750 -29.031  1.00 61.88           C  
ATOM   1121  O   ASP A 140      -5.910 -33.312 -28.344  1.00 61.88           O  
ATOM   1122  CG  ASP A 140      -5.422 -36.406 -29.984  1.00 61.88           C  
ATOM   1123  OD1 ASP A 140      -6.523 -36.781 -29.531  1.00 61.88           O  
ATOM   1124  OD2 ASP A 140      -5.098 -36.531 -31.188  1.00 61.88           O  
ATOM   1125  N   GLY A 141      -7.328 -34.562 -27.219  1.00 63.62           N  
ATOM   1126  CA  GLY A 141      -8.414 -33.594 -27.234  1.00 63.62           C  
ATOM   1127  C   GLY A 141      -9.383 -33.812 -28.391  1.00 63.62           C  
ATOM   1128  O   GLY A 141     -10.406 -33.125 -28.484  1.00 63.62           O  
ATOM   1129  N   ARG A 142      -9.164 -34.688 -29.297  1.00 69.00           N  
ATOM   1130  CA  ARG A 142     -10.023 -34.875 -30.469  1.00 69.00           C  
ATOM   1131  C   ARG A 142     -11.258 -35.719 -30.125  1.00 69.00           C  
ATOM   1132  CB  ARG A 142      -9.250 -35.562 -31.609  1.00 69.00           C  
ATOM   1133  O   ARG A 142     -11.180 -36.656 -29.328  1.00 69.00           O  
ATOM   1134  CG  ARG A 142      -8.320 -34.625 -32.344  1.00 69.00           C  
ATOM   1135  CD  ARG A 142      -7.605 -35.312 -33.500  1.00 69.00           C  
ATOM   1136  NE  ARG A 142      -6.543 -34.500 -34.062  1.00 69.00           N  
ATOM   1137  NH1 ARG A 142      -5.738 -36.125 -35.469  1.00 69.00           N  
ATOM   1138  NH2 ARG A 142      -4.750 -34.062 -35.438  1.00 69.00           N  
ATOM   1139  CZ  ARG A 142      -5.680 -34.906 -35.000  1.00 69.00           C  
ATOM   1140  N   TYR A 143     -12.367 -35.219 -30.594  1.00 74.25           N  
ATOM   1141  CA  TYR A 143     -13.648 -35.875 -30.375  1.00 74.25           C  
ATOM   1142  C   TYR A 143     -13.695 -37.219 -31.094  1.00 74.25           C  
ATOM   1143  CB  TYR A 143     -14.805 -35.000 -30.844  1.00 74.25           C  
ATOM   1144  O   TYR A 143     -13.242 -37.344 -32.250  1.00 74.25           O  
ATOM   1145  CG  TYR A 143     -15.188 -33.906 -29.859  1.00 74.25           C  
ATOM   1146  CD1 TYR A 143     -16.031 -34.188 -28.797  1.00 74.25           C  
ATOM   1147  CD2 TYR A 143     -14.703 -32.625 -30.000  1.00 74.25           C  
ATOM   1148  CE1 TYR A 143     -16.391 -33.188 -27.875  1.00 74.25           C  
ATOM   1149  CE2 TYR A 143     -15.055 -31.625 -29.094  1.00 74.25           C  
ATOM   1150  OH  TYR A 143     -16.250 -30.938 -27.141  1.00 74.25           O  
ATOM   1151  CZ  TYR A 143     -15.898 -31.922 -28.047  1.00 74.25           C  
ATOM   1152  N   ARG A 144     -14.086 -38.188 -30.391  1.00 69.81           N  
ATOM   1153  CA  ARG A 144     -14.289 -39.500 -30.953  1.00 69.81           C  
ATOM   1154  C   ARG A 144     -15.688 -39.656 -31.547  1.00 69.81           C  
ATOM   1155  CB  ARG A 144     -14.062 -40.594 -29.906  1.00 69.81           C  
ATOM   1156  O   ARG A 144     -16.625 -38.969 -31.125  1.00 69.81           O  
ATOM   1157  CG  ARG A 144     -12.617 -41.062 -29.797  1.00 69.81           C  
ATOM   1158  CD  ARG A 144     -12.469 -42.219 -28.812  1.00 69.81           C  
ATOM   1159  NE  ARG A 144     -11.070 -42.594 -28.656  1.00 69.81           N  
ATOM   1160  NH1 ARG A 144     -11.484 -44.188 -27.016  1.00 69.81           N  
ATOM   1161  NH2 ARG A 144      -9.336 -43.812 -27.734  1.00 69.81           N  
ATOM   1162  CZ  ARG A 144     -10.633 -43.531 -27.797  1.00 69.81           C  
ATOM   1163  N   ASP A 145     -15.852 -40.344 -32.688  1.00 72.44           N  
ATOM   1164  CA  ASP A 145     -17.141 -40.719 -33.250  1.00 72.44           C  
ATOM   1165  C   ASP A 145     -17.984 -41.500 -32.250  1.00 72.44           C  
ATOM   1166  CB  ASP A 145     -16.953 -41.531 -34.531  1.00 72.44           C  
ATOM   1167  O   ASP A 145     -17.531 -42.531 -31.734  1.00 72.44           O  
ATOM   1168  CG  ASP A 145     -18.234 -41.719 -35.312  1.00 72.44           C  
ATOM   1169  OD1 ASP A 145     -19.328 -41.438 -34.781  1.00 72.44           O  
ATOM   1170  OD2 ASP A 145     -18.156 -42.125 -36.500  1.00 72.44           O  
ATOM   1171  N   PRO A 146     -19.094 -40.875 -31.828  1.00 73.06           N  
ATOM   1172  CA  PRO A 146     -19.969 -41.500 -30.828  1.00 73.06           C  
ATOM   1173  C   PRO A 146     -20.312 -42.938 -31.188  1.00 73.06           C  
ATOM   1174  CB  PRO A 146     -21.234 -40.625 -30.859  1.00 73.06           C  
ATOM   1175  O   PRO A 146     -20.578 -43.750 -30.312  1.00 73.06           O  
ATOM   1176  CG  PRO A 146     -20.891 -39.500 -31.781  1.00 73.06           C  
ATOM   1177  CD  PRO A 146     -19.578 -39.812 -32.438  1.00 73.06           C  
ATOM   1178  N   THR A 147     -20.438 -43.312 -32.406  1.00 76.06           N  
ATOM   1179  CA  THR A 147     -20.828 -44.656 -32.844  1.00 76.06           C  
ATOM   1180  C   THR A 147     -19.734 -45.656 -32.531  1.00 76.06           C  
ATOM   1181  CB  THR A 147     -21.125 -44.656 -34.375  1.00 76.06           C  
ATOM   1182  O   THR A 147     -19.984 -46.875 -32.500  1.00 76.06           O  
ATOM   1183  CG2 THR A 147     -22.297 -43.781 -34.719  1.00 76.06           C  
ATOM   1184  OG1 THR A 147     -19.969 -44.219 -35.094  1.00 76.06           O  
ATOM   1185  N   THR A 148     -18.625 -45.094 -32.281  1.00 69.00           N  
ATOM   1186  CA  THR A 148     -17.500 -46.000 -32.031  1.00 69.00           C  
ATOM   1187  C   THR A 148     -17.312 -46.219 -30.531  1.00 69.00           C  
ATOM   1188  CB  THR A 148     -16.188 -45.438 -32.625  1.00 69.00           C  
ATOM   1189  O   THR A 148     -16.422 -46.969 -30.109  1.00 69.00           O  
ATOM   1190  CG2 THR A 148     -16.281 -45.375 -34.156  1.00 69.00           C  
ATOM   1191  OG1 THR A 148     -15.961 -44.125 -32.125  1.00 69.00           O  
ATOM   1192  N   VAL A 149     -18.062 -45.469 -29.828  1.00 63.03           N  
ATOM   1193  CA  VAL A 149     -17.969 -45.594 -28.375  1.00 63.03           C  
ATOM   1194  C   VAL A 149     -18.719 -46.844 -27.922  1.00 63.03           C  
ATOM   1195  CB  VAL A 149     -18.531 -44.344 -27.656  1.00 63.03           C  
ATOM   1196  O   VAL A 149     -19.953 -46.938 -28.016  1.00 63.03           O  
ATOM   1197  CG1 VAL A 149     -18.406 -44.500 -26.141  1.00 63.03           C  
ATOM   1198  CG2 VAL A 149     -17.812 -43.094 -28.141  1.00 63.03           C  
ATOM   1199  N   THR A 150     -18.078 -47.906 -27.719  1.00 70.44           N  
ATOM   1200  CA  THR A 150     -18.703 -49.188 -27.375  1.00 70.44           C  
ATOM   1201  C   THR A 150     -18.656 -49.438 -25.875  1.00 70.44           C  
ATOM   1202  CB  THR A 150     -18.000 -50.344 -28.109  1.00 70.44           C  
ATOM   1203  O   THR A 150     -19.344 -50.281 -25.344  1.00 70.44           O  
ATOM   1204  CG2 THR A 150     -18.188 -50.250 -29.609  1.00 70.44           C  
ATOM   1205  OG1 THR A 150     -16.609 -50.344 -27.797  1.00 70.44           O  
ATOM   1206  N   THR A 151     -17.719 -48.688 -25.219  1.00 65.50           N  
ATOM   1207  CA  THR A 151     -17.641 -48.875 -23.781  1.00 65.50           C  
ATOM   1208  C   THR A 151     -17.656 -47.531 -23.062  1.00 65.50           C  
ATOM   1209  CB  THR A 151     -16.359 -49.656 -23.391  1.00 65.50           C  
ATOM   1210  O   THR A 151     -17.078 -46.562 -23.531  1.00 65.50           O  
ATOM   1211  CG2 THR A 151     -16.516 -51.156 -23.688  1.00 65.50           C  
ATOM   1212  OG1 THR A 151     -15.250 -49.156 -24.109  1.00 65.50           O  
ATOM   1213  N   LEU A 152     -18.578 -47.344 -22.078  1.00 64.25           N  
ATOM   1214  CA  LEU A 152     -18.609 -46.188 -21.203  1.00 64.25           C  
ATOM   1215  C   LEU A 152     -17.375 -46.125 -20.328  1.00 64.25           C  
ATOM   1216  CB  LEU A 152     -19.875 -46.188 -20.344  1.00 64.25           C  
ATOM   1217  O   LEU A 152     -17.094 -47.094 -19.578  1.00 64.25           O  
ATOM   1218  CG  LEU A 152     -20.797 -44.969 -20.484  1.00 64.25           C  
ATOM   1219  CD1 LEU A 152     -22.172 -45.438 -20.984  1.00 64.25           C  
ATOM   1220  CD2 LEU A 152     -20.922 -44.250 -19.156  1.00 64.25           C  
ATOM   1221  N   ARG A 153     -16.453 -45.281 -20.719  1.00 63.56           N  
ATOM   1222  CA  ARG A 153     -15.289 -45.125 -19.859  1.00 63.56           C  
ATOM   1223  C   ARG A 153     -15.445 -43.938 -18.938  1.00 63.56           C  
ATOM   1224  CB  ARG A 153     -14.016 -44.969 -20.703  1.00 63.56           C  
ATOM   1225  O   ARG A 153     -15.805 -42.844 -19.391  1.00 63.56           O  
ATOM   1226  CG  ARG A 153     -13.461 -46.312 -21.203  1.00 63.56           C  
ATOM   1227  CD  ARG A 153     -12.125 -46.125 -21.906  1.00 63.56           C  
ATOM   1228  NE  ARG A 153     -11.586 -47.406 -22.391  1.00 63.56           N  
ATOM   1229  NH1 ARG A 153      -9.672 -46.469 -23.297  1.00 63.56           N  
ATOM   1230  NH2 ARG A 153     -10.039 -48.750 -23.422  1.00 63.56           N  
ATOM   1231  CZ  ARG A 153     -10.430 -47.531 -23.031  1.00 63.56           C  
ATOM   1232  N   VAL A 154     -15.539 -44.219 -17.609  1.00 70.50           N  
ATOM   1233  CA  VAL A 154     -15.516 -43.156 -16.609  1.00 70.50           C  
ATOM   1234  C   VAL A 154     -14.109 -42.562 -16.531  1.00 70.50           C  
ATOM   1235  CB  VAL A 154     -15.961 -43.656 -15.227  1.00 70.50           C  
ATOM   1236  O   VAL A 154     -13.133 -43.281 -16.281  1.00 70.50           O  
ATOM   1237  CG1 VAL A 154     -15.977 -42.531 -14.203  1.00 70.50           C  
ATOM   1238  CG2 VAL A 154     -17.328 -44.344 -15.320  1.00 70.50           C  
ATOM   1239  N   PRO A 155     -14.023 -41.250 -16.844  1.00 65.31           N  
ATOM   1240  CA  PRO A 155     -12.688 -40.656 -16.766  1.00 65.31           C  
ATOM   1241  C   PRO A 155     -12.016 -40.906 -15.422  1.00 65.31           C  
ATOM   1242  CB  PRO A 155     -12.953 -39.156 -16.984  1.00 65.31           C  
ATOM   1243  O   PRO A 155     -12.688 -40.938 -14.391  1.00 65.31           O  
ATOM   1244  CG  PRO A 155     -14.430 -39.062 -17.156  1.00 65.31           C  
ATOM   1245  CD  PRO A 155     -15.031 -40.438 -17.000  1.00 65.31           C  
ATOM   1246  N   VAL A 156     -10.773 -41.438 -15.469  1.00 70.75           N  
ATOM   1247  CA  VAL A 156      -9.992 -41.688 -14.266  1.00 70.75           C  
ATOM   1248  C   VAL A 156      -8.984 -40.562 -14.055  1.00 70.75           C  
ATOM   1249  CB  VAL A 156      -9.258 -43.062 -14.328  1.00 70.75           C  
ATOM   1250  O   VAL A 156      -8.469 -40.000 -15.023  1.00 70.75           O  
ATOM   1251  CG1 VAL A 156      -9.016 -43.594 -12.930  1.00 70.75           C  
ATOM   1252  CG2 VAL A 156     -10.062 -44.062 -15.164  1.00 70.75           C  
ATOM   1253  N   PHE A 157      -8.891 -40.094 -12.898  1.00 71.06           N  
ATOM   1254  CA  PHE A 157      -7.934 -39.031 -12.555  1.00 71.06           C  
ATOM   1255  C   PHE A 157      -6.523 -39.625 -12.477  1.00 71.06           C  
ATOM   1256  CB  PHE A 157      -8.312 -38.375 -11.219  1.00 71.06           C  
ATOM   1257  O   PHE A 157      -6.281 -40.594 -11.766  1.00 71.06           O  
ATOM   1258  CG  PHE A 157      -9.422 -37.375 -11.336  1.00 71.06           C  
ATOM   1259  CD1 PHE A 157      -9.148 -36.062 -11.719  1.00 71.06           C  
ATOM   1260  CD2 PHE A 157     -10.734 -37.719 -11.062  1.00 71.06           C  
ATOM   1261  CE1 PHE A 157     -10.180 -35.125 -11.828  1.00 71.06           C  
ATOM   1262  CE2 PHE A 157     -11.766 -36.812 -11.164  1.00 71.06           C  
ATOM   1263  CZ  PHE A 157     -11.484 -35.500 -11.547  1.00 71.06           C  
ATOM   1264  N   ARG A 158      -5.629 -39.062 -13.352  1.00 71.69           N  
ATOM   1265  CA  ARG A 158      -4.223 -39.438 -13.297  1.00 71.69           C  
ATOM   1266  C   ARG A 158      -3.371 -38.344 -12.680  1.00 71.69           C  
ATOM   1267  CB  ARG A 158      -3.709 -39.781 -14.703  1.00 71.69           C  
ATOM   1268  O   ARG A 158      -3.656 -37.156 -12.859  1.00 71.69           O  
ATOM   1269  CG  ARG A 158      -4.242 -41.094 -15.258  1.00 71.69           C  
ATOM   1270  CD  ARG A 158      -3.191 -41.844 -16.078  1.00 71.69           C  
ATOM   1271  NE  ARG A 158      -3.725 -43.062 -16.656  1.00 71.69           N  
ATOM   1272  NH1 ARG A 158      -1.716 -43.750 -17.562  1.00 71.69           N  
ATOM   1273  NH2 ARG A 158      -3.598 -45.031 -17.828  1.00 71.69           N  
ATOM   1274  CZ  ARG A 158      -3.012 -43.938 -17.344  1.00 71.69           C  
ATOM   1275  N   PRO A 159      -2.523 -38.844 -11.844  1.00 72.19           N  
ATOM   1276  CA  PRO A 159      -1.603 -37.875 -11.266  1.00 72.19           C  
ATOM   1277  C   PRO A 159      -0.849 -37.094 -12.328  1.00 72.19           C  
ATOM   1278  CB  PRO A 159      -0.639 -38.750 -10.445  1.00 72.19           C  
ATOM   1279  O   PRO A 159      -0.494 -37.625 -13.375  1.00 72.19           O  
ATOM   1280  CG  PRO A 159      -1.212 -40.125 -10.508  1.00 72.19           C  
ATOM   1281  CD  PRO A 159      -2.301 -40.125 -11.539  1.00 72.19           C  
ATOM   1282  N   MET A 160      -0.854 -35.750 -12.234  1.00 67.25           N  
ATOM   1283  CA  MET A 160      -0.102 -34.875 -13.125  1.00 67.25           C  
ATOM   1284  C   MET A 160       0.898 -34.031 -12.336  1.00 67.25           C  
ATOM   1285  CB  MET A 160      -1.049 -33.938 -13.906  1.00 67.25           C  
ATOM   1286  O   MET A 160       0.896 -34.031 -11.102  1.00 67.25           O  
ATOM   1287  CG  MET A 160      -1.770 -32.938 -13.039  1.00 67.25           C  
ATOM   1288  SD  MET A 160      -2.773 -31.750 -14.031  1.00 67.25           S  
ATOM   1289  CE  MET A 160      -2.740 -32.594 -15.648  1.00 67.25           C  
ATOM   1290  N   ASP A 161       1.848 -33.531 -13.086  1.00 72.75           N  
ATOM   1291  CA  ASP A 161       2.764 -32.562 -12.477  1.00 72.75           C  
ATOM   1292  C   ASP A 161       1.997 -31.453 -11.773  1.00 72.75           C  
ATOM   1293  CB  ASP A 161       3.709 -31.984 -13.523  1.00 72.75           C  
ATOM   1294  O   ASP A 161       0.935 -31.031 -12.234  1.00 72.75           O  
ATOM   1295  CG  ASP A 161       4.672 -33.000 -14.094  1.00 72.75           C  
ATOM   1296  OD1 ASP A 161       5.000 -34.000 -13.398  1.00 72.75           O  
ATOM   1297  OD2 ASP A 161       5.105 -32.844 -15.250  1.00 72.75           O  
ATOM   1298  N   LEU A 162       2.391 -31.125 -10.602  1.00 74.19           N  
ATOM   1299  CA  LEU A 162       1.742 -30.109  -9.781  1.00 74.19           C  
ATOM   1300  C   LEU A 162       1.584 -28.812 -10.562  1.00 74.19           C  
ATOM   1301  CB  LEU A 162       2.545 -29.859  -8.508  1.00 74.19           C  
ATOM   1302  O   LEU A 162       2.568 -28.250 -11.062  1.00 74.19           O  
ATOM   1303  CG  LEU A 162       1.793 -29.188  -7.355  1.00 74.19           C  
ATOM   1304  CD1 LEU A 162       1.508 -30.188  -6.246  1.00 74.19           C  
ATOM   1305  CD2 LEU A 162       2.590 -28.000  -6.816  1.00 74.19           C  
ATOM   1306  N   MET A 163       0.323 -28.531 -10.844  1.00 77.75           N  
ATOM   1307  CA  MET A 163       0.003 -27.266 -11.484  1.00 77.75           C  
ATOM   1308  C   MET A 163      -0.752 -26.344 -10.531  1.00 77.75           C  
ATOM   1309  CB  MET A 163      -0.823 -27.500 -12.750  1.00 77.75           C  
ATOM   1310  O   MET A 163      -1.697 -26.766  -9.867  1.00 77.75           O  
ATOM   1311  CG  MET A 163      -0.935 -26.266 -13.648  1.00 77.75           C  
ATOM   1312  SD  MET A 163      -1.985 -26.578 -15.125  1.00 77.75           S  
ATOM   1313  CE  MET A 163      -0.877 -27.625 -16.094  1.00 77.75           C  
ATOM   1314  N   VAL A 164      -0.257 -25.156 -10.406  1.00 83.88           N  
ATOM   1315  CA  VAL A 164      -0.924 -24.172  -9.562  1.00 83.88           C  
ATOM   1316  C   VAL A 164      -1.771 -23.234 -10.438  1.00 83.88           C  
ATOM   1317  CB  VAL A 164       0.091 -23.344  -8.742  1.00 83.88           C  
ATOM   1318  O   VAL A 164      -1.255 -22.594 -11.352  1.00 83.88           O  
ATOM   1319  CG1 VAL A 164      -0.631 -22.375  -7.812  1.00 83.88           C  
ATOM   1320  CG2 VAL A 164       1.005 -24.266  -7.941  1.00 83.88           C  
ATOM   1321  N   GLU A 165      -3.020 -23.250 -10.109  1.00 86.31           N  
ATOM   1322  CA  GLU A 165      -3.959 -22.453 -10.898  1.00 86.31           C  
ATOM   1323  C   GLU A 165      -4.570 -21.328 -10.070  1.00 86.31           C  
ATOM   1324  CB  GLU A 165      -5.062 -23.344 -11.477  1.00 86.31           C  
ATOM   1325  O   GLU A 165      -4.988 -21.562  -8.930  1.00 86.31           O  
ATOM   1326  CG  GLU A 165      -6.027 -22.625 -12.398  1.00 86.31           C  
ATOM   1327  CD  GLU A 165      -7.141 -23.500 -12.930  1.00 86.31           C  
ATOM   1328  OE1 GLU A 165      -7.949 -23.031 -13.758  1.00 86.31           O  
ATOM   1329  OE2 GLU A 165      -7.203 -24.688 -12.516  1.00 86.31           O  
ATOM   1330  N   ALA A 166      -4.555 -20.203 -10.672  1.00 90.75           N  
ATOM   1331  CA  ALA A 166      -5.262 -19.047 -10.102  1.00 90.75           C  
ATOM   1332  C   ALA A 166      -6.547 -18.766 -10.875  1.00 90.75           C  
ATOM   1333  CB  ALA A 166      -4.363 -17.828 -10.094  1.00 90.75           C  
ATOM   1334  O   ALA A 166      -6.508 -18.500 -12.078  1.00 90.75           O  
ATOM   1335  N   SER A 167      -7.680 -18.781 -10.188  1.00 93.56           N  
ATOM   1336  CA  SER A 167      -8.969 -18.516 -10.812  1.00 93.56           C  
ATOM   1337  C   SER A 167      -9.727 -17.422 -10.086  1.00 93.56           C  
ATOM   1338  CB  SER A 167      -9.820 -19.797 -10.844  1.00 93.56           C  
ATOM   1339  O   SER A 167      -9.789 -17.406  -8.859  1.00 93.56           O  
ATOM   1340  OG  SER A 167     -10.023 -20.281  -9.531  1.00 93.56           O  
ATOM   1341  N   PRO A 168     -10.250 -16.547 -10.906  1.00 94.19           N  
ATOM   1342  CA  PRO A 168     -11.094 -15.539 -10.266  1.00 94.19           C  
ATOM   1343  C   PRO A 168     -12.398 -16.109  -9.734  1.00 94.19           C  
ATOM   1344  CB  PRO A 168     -11.352 -14.531 -11.383  1.00 94.19           C  
ATOM   1345  O   PRO A 168     -13.125 -16.797 -10.469  1.00 94.19           O  
ATOM   1346  CG  PRO A 168     -11.258 -15.336 -12.648  1.00 94.19           C  
ATOM   1347  CD  PRO A 168     -10.281 -16.453 -12.430  1.00 94.19           C  
ATOM   1348  N   ARG A 169     -12.742 -15.797  -8.547  1.00 93.69           N  
ATOM   1349  CA  ARG A 169     -13.961 -16.312  -7.922  1.00 93.69           C  
ATOM   1350  C   ARG A 169     -15.047 -15.242  -7.895  1.00 93.69           C  
ATOM   1351  CB  ARG A 169     -13.672 -16.797  -6.504  1.00 93.69           C  
ATOM   1352  O   ARG A 169     -16.219 -15.539  -8.125  1.00 93.69           O  
ATOM   1353  CG  ARG A 169     -12.828 -18.062  -6.449  1.00 93.69           C  
ATOM   1354  CD  ARG A 169     -13.594 -19.266  -6.980  1.00 93.69           C  
ATOM   1355  NE  ARG A 169     -12.844 -20.516  -6.789  1.00 93.69           N  
ATOM   1356  NH1 ARG A 169     -14.555 -21.891  -7.492  1.00 93.69           N  
ATOM   1357  NH2 ARG A 169     -12.555 -22.797  -6.824  1.00 93.69           N  
ATOM   1358  CZ  ARG A 169     -13.320 -21.734  -7.035  1.00 93.69           C  
ATOM   1359  N   ARG A 170     -14.672 -14.047  -7.562  1.00 95.19           N  
ATOM   1360  CA  ARG A 170     -15.617 -12.938  -7.438  1.00 95.19           C  
ATOM   1361  C   ARG A 170     -15.008 -11.641  -7.957  1.00 95.19           C  
ATOM   1362  CB  ARG A 170     -16.062 -12.766  -5.984  1.00 95.19           C  
ATOM   1363  O   ARG A 170     -13.797 -11.422  -7.828  1.00 95.19           O  
ATOM   1364  CG  ARG A 170     -16.750 -13.992  -5.398  1.00 95.19           C  
ATOM   1365  CD  ARG A 170     -18.109 -14.219  -6.020  1.00 95.19           C  
ATOM   1366  NE  ARG A 170     -18.828 -15.312  -5.371  1.00 95.19           N  
ATOM   1367  NH1 ARG A 170     -18.047 -16.938  -6.820  1.00 95.19           N  
ATOM   1368  NH2 ARG A 170     -19.469 -17.500  -5.105  1.00 95.19           N  
ATOM   1369  CZ  ARG A 170     -18.781 -16.578  -5.766  1.00 95.19           C  
ATOM   1370  N   ILE A 171     -15.859 -10.805  -8.547  1.00 95.38           N  
ATOM   1371  CA  ILE A 171     -15.477  -9.484  -9.055  1.00 95.38           C  
ATOM   1372  C   ILE A 171     -16.359  -8.414  -8.414  1.00 95.38           C  
ATOM   1373  CB  ILE A 171     -15.586  -9.422 -10.594  1.00 95.38           C  
ATOM   1374  O   ILE A 171     -17.578  -8.492  -8.469  1.00 95.38           O  
ATOM   1375  CG1 ILE A 171     -14.703 -10.508 -11.234  1.00 95.38           C  
ATOM   1376  CG2 ILE A 171     -15.203  -8.031 -11.102  1.00 95.38           C  
ATOM   1377  CD1 ILE A 171     -14.891 -10.633 -12.742  1.00 95.38           C  
ATOM   1378  N   PHE A 172     -15.789  -7.504  -7.773  1.00 95.19           N  
ATOM   1379  CA  PHE A 172     -16.438  -6.379  -7.117  1.00 95.19           C  
ATOM   1380  C   PHE A 172     -16.156  -5.078  -7.848  1.00 95.19           C  
ATOM   1381  CB  PHE A 172     -15.992  -6.273  -5.656  1.00 95.19           C  
ATOM   1382  O   PHE A 172     -15.031  -4.562  -7.789  1.00 95.19           O  
ATOM   1383  CG  PHE A 172     -16.062  -7.578  -4.906  1.00 95.19           C  
ATOM   1384  CD1 PHE A 172     -17.188  -7.914  -4.160  1.00 95.19           C  
ATOM   1385  CD2 PHE A 172     -14.992  -8.461  -4.945  1.00 95.19           C  
ATOM   1386  CE1 PHE A 172     -17.234  -9.117  -3.465  1.00 95.19           C  
ATOM   1387  CE2 PHE A 172     -15.039  -9.672  -4.250  1.00 95.19           C  
ATOM   1388  CZ  PHE A 172     -16.172  -9.992  -3.512  1.00 95.19           C  
ATOM   1389  N   ALA A 173     -17.188  -4.531  -8.477  1.00 90.44           N  
ATOM   1390  CA  ALA A 173     -16.969  -3.355  -9.312  1.00 90.44           C  
ATOM   1391  C   ALA A 173     -18.062  -2.320  -9.109  1.00 90.44           C  
ATOM   1392  CB  ALA A 173     -16.875  -3.758 -10.781  1.00 90.44           C  
ATOM   1393  O   ALA A 173     -18.984  -2.525  -8.312  1.00 90.44           O  
ATOM   1394  N   ASN A 174     -17.812  -1.181  -9.633  1.00 85.38           N  
ATOM   1395  CA  ASN A 174     -18.812  -0.123  -9.773  1.00 85.38           C  
ATOM   1396  C   ASN A 174     -19.203   0.471  -8.430  1.00 85.38           C  
ATOM   1397  CB  ASN A 174     -20.047  -0.648 -10.508  1.00 85.38           C  
ATOM   1398  O   ASN A 174     -20.375   0.750  -8.180  1.00 85.38           O  
ATOM   1399  CG  ASN A 174     -19.766  -0.998 -11.953  1.00 85.38           C  
ATOM   1400  ND2 ASN A 174     -20.500  -1.967 -12.484  1.00 85.38           N  
ATOM   1401  OD1 ASN A 174     -18.891  -0.404 -12.594  1.00 85.38           O  
ATOM   1402  N   ALA A 175     -18.281   0.583  -7.559  1.00 90.00           N  
ATOM   1403  CA  ALA A 175     -18.609   1.137  -6.250  1.00 90.00           C  
ATOM   1404  C   ALA A 175     -17.828   2.414  -5.980  1.00 90.00           C  
ATOM   1405  CB  ALA A 175     -18.344   0.108  -5.152  1.00 90.00           C  
ATOM   1406  O   ALA A 175     -18.156   3.180  -5.074  1.00 90.00           O  
ATOM   1407  N   HIS A 176     -16.750   2.633  -6.754  1.00 92.62           N  
ATOM   1408  CA  HIS A 176     -15.875   3.768  -6.500  1.00 92.62           C  
ATOM   1409  C   HIS A 176     -15.789   4.680  -7.719  1.00 92.62           C  
ATOM   1410  CB  HIS A 176     -14.477   3.283  -6.109  1.00 92.62           C  
ATOM   1411  O   HIS A 176     -15.586   4.211  -8.836  1.00 92.62           O  
ATOM   1412  CG  HIS A 176     -14.414   2.680  -4.742  1.00 92.62           C  
ATOM   1413  CD2 HIS A 176     -14.367   1.388  -4.340  1.00 92.62           C  
ATOM   1414  ND1 HIS A 176     -14.391   3.441  -3.592  1.00 92.62           N  
ATOM   1415  CE1 HIS A 176     -14.328   2.639  -2.541  1.00 92.62           C  
ATOM   1416  NE2 HIS A 176     -14.320   1.389  -2.969  1.00 92.62           N  
ATOM   1417  N   THR A 177     -16.016   5.969  -7.461  1.00 89.44           N  
ATOM   1418  CA  THR A 177     -15.828   6.996  -8.477  1.00 89.44           C  
ATOM   1419  C   THR A 177     -14.344   7.305  -8.672  1.00 89.44           C  
ATOM   1420  CB  THR A 177     -16.578   8.289  -8.109  1.00 89.44           C  
ATOM   1421  O   THR A 177     -13.883   7.484  -9.797  1.00 89.44           O  
ATOM   1422  CG2 THR A 177     -16.453   9.336  -9.219  1.00 89.44           C  
ATOM   1423  OG1 THR A 177     -17.969   7.988  -7.922  1.00 89.44           O  
ATOM   1424  N   TYR A 178     -13.680   7.273  -7.590  1.00 92.75           N  
ATOM   1425  CA  TYR A 178     -12.258   7.590  -7.605  1.00 92.75           C  
ATOM   1426  C   TYR A 178     -11.414   6.340  -7.387  1.00 92.75           C  
ATOM   1427  CB  TYR A 178     -11.930   8.633  -6.535  1.00 92.75           C  
ATOM   1428  O   TYR A 178     -11.953   5.250  -7.176  1.00 92.75           O  
ATOM   1429  CG  TYR A 178     -12.703   9.922  -6.688  1.00 92.75           C  
ATOM   1430  CD1 TYR A 178     -12.359  10.844  -7.676  1.00 92.75           C  
ATOM   1431  CD2 TYR A 178     -13.766  10.227  -5.848  1.00 92.75           C  
ATOM   1432  CE1 TYR A 178     -13.062  12.039  -7.820  1.00 92.75           C  
ATOM   1433  CE2 TYR A 178     -14.477  11.414  -5.980  1.00 92.75           C  
ATOM   1434  OH  TYR A 178     -14.820  13.484  -7.109  1.00 92.75           O  
ATOM   1435  CZ  TYR A 178     -14.117  12.312  -6.969  1.00 92.75           C  
ATOM   1436  N   HIS A 179     -10.117   6.469  -7.551  1.00 95.12           N  
ATOM   1437  CA  HIS A 179      -9.203   5.332  -7.520  1.00 95.12           C  
ATOM   1438  C   HIS A 179      -9.156   4.699  -6.133  1.00 95.12           C  
ATOM   1439  CB  HIS A 179      -7.801   5.758  -7.953  1.00 95.12           C  
ATOM   1440  O   HIS A 179      -8.938   5.391  -5.137  1.00 95.12           O  
ATOM   1441  CG  HIS A 179      -7.699   6.121  -9.398  1.00 95.12           C  
ATOM   1442  CD2 HIS A 179      -8.625   6.105 -10.383  1.00 95.12           C  
ATOM   1443  ND1 HIS A 179      -6.527   6.559  -9.977  1.00 95.12           N  
ATOM   1444  CE1 HIS A 179      -6.742   6.801 -11.258  1.00 95.12           C  
ATOM   1445  NE2 HIS A 179      -8.008   6.535 -11.531  1.00 95.12           N  
ATOM   1446  N   ILE A 180      -9.320   3.459  -6.141  1.00 97.25           N  
ATOM   1447  CA  ILE A 180      -9.234   2.715  -4.887  1.00 97.25           C  
ATOM   1448  C   ILE A 180      -7.805   2.777  -4.348  1.00 97.25           C  
ATOM   1449  CB  ILE A 180      -9.672   1.245  -5.074  1.00 97.25           C  
ATOM   1450  O   ILE A 180      -6.859   2.393  -5.039  1.00 97.25           O  
ATOM   1451  CG1 ILE A 180     -11.141   1.179  -5.508  1.00 97.25           C  
ATOM   1452  CG2 ILE A 180      -9.445   0.448  -3.785  1.00 97.25           C  
ATOM   1453  CD1 ILE A 180     -11.594  -0.204  -5.961  1.00 97.25           C  
ATOM   1454  N   ASN A 181      -7.707   3.217  -3.135  1.00 96.56           N  
ATOM   1455  CA  ASN A 181      -6.371   3.359  -2.564  1.00 96.56           C  
ATOM   1456  C   ASN A 181      -6.148   2.383  -1.412  1.00 96.56           C  
ATOM   1457  CB  ASN A 181      -6.137   4.797  -2.096  1.00 96.56           C  
ATOM   1458  O   ASN A 181      -5.020   2.219  -0.942  1.00 96.56           O  
ATOM   1459  CG  ASN A 181      -7.133   5.234  -1.039  1.00 96.56           C  
ATOM   1460  ND2 ASN A 181      -7.598   6.473  -1.141  1.00 96.56           N  
ATOM   1461  OD1 ASN A 181      -7.480   4.465  -0.139  1.00 96.56           O  
ATOM   1462  N   SER A 182      -7.207   1.721  -0.943  1.00 98.06           N  
ATOM   1463  CA  SER A 182      -7.059   0.804   0.183  1.00 98.06           C  
ATOM   1464  C   SER A 182      -8.055  -0.350   0.089  1.00 98.06           C  
ATOM   1465  CB  SER A 182      -7.250   1.545   1.507  1.00 98.06           C  
ATOM   1466  O   SER A 182      -9.195  -0.162  -0.339  1.00 98.06           O  
ATOM   1467  OG  SER A 182      -6.301   2.588   1.641  1.00 98.06           O  
ATOM   1468  N   ILE A 183      -7.641  -1.466   0.463  1.00 98.62           N  
ATOM   1469  CA  ILE A 183      -8.477  -2.617   0.767  1.00 98.62           C  
ATOM   1470  C   ILE A 183      -7.980  -3.299   2.039  1.00 98.62           C  
ATOM   1471  CB  ILE A 183      -8.508  -3.625  -0.405  1.00 98.62           C  
ATOM   1472  O   ILE A 183      -6.773  -3.357   2.287  1.00 98.62           O  
ATOM   1473  CG1 ILE A 183      -7.082  -4.086  -0.745  1.00 98.62           C  
ATOM   1474  CG2 ILE A 183      -9.188  -3.010  -1.630  1.00 98.62           C  
ATOM   1475  CD1 ILE A 183      -7.027  -5.234  -1.741  1.00 98.62           C  
ATOM   1476  N   SER A 184      -8.875  -3.758   2.834  1.00 98.56           N  
ATOM   1477  CA  SER A 184      -8.531  -4.379   4.109  1.00 98.56           C  
ATOM   1478  C   SER A 184      -9.539  -5.453   4.492  1.00 98.56           C  
ATOM   1479  CB  SER A 184      -8.445  -3.324   5.215  1.00 98.56           C  
ATOM   1480  O   SER A 184     -10.750  -5.215   4.465  1.00 98.56           O  
ATOM   1481  OG  SER A 184      -8.008  -3.904   6.430  1.00 98.56           O  
ATOM   1482  N   ILE A 185      -9.000  -6.527   4.863  1.00 98.19           N  
ATOM   1483  CA  ILE A 185      -9.836  -7.656   5.262  1.00 98.19           C  
ATOM   1484  C   ILE A 185     -10.211  -7.523   6.734  1.00 98.19           C  
ATOM   1485  CB  ILE A 185      -9.125  -9.008   5.008  1.00 98.19           C  
ATOM   1486  O   ILE A 185      -9.359  -7.199   7.570  1.00 98.19           O  
ATOM   1487  CG1 ILE A 185      -8.750  -9.141   3.527  1.00 98.19           C  
ATOM   1488  CG2 ILE A 185     -10.008 -10.172   5.453  1.00 98.19           C  
ATOM   1489  CD1 ILE A 185      -9.945  -9.219   2.588  1.00 98.19           C  
ATOM   1490  N   ASN A 186     -11.430  -7.777   7.008  1.00 97.75           N  
ATOM   1491  CA  ASN A 186     -11.938  -7.723   8.375  1.00 97.75           C  
ATOM   1492  C   ASN A 186     -11.508  -8.945   9.180  1.00 97.75           C  
ATOM   1493  CB  ASN A 186     -13.469  -7.598   8.375  1.00 97.75           C  
ATOM   1494  O   ASN A 186     -11.188  -9.984   8.609  1.00 97.75           O  
ATOM   1495  CG  ASN A 186     -14.008  -7.090   9.695  1.00 97.75           C  
ATOM   1496  ND2 ASN A 186     -15.195  -6.488   9.656  1.00 97.75           N  
ATOM   1497  OD1 ASN A 186     -13.375  -7.238  10.742  1.00 97.75           O  
ATOM   1498  N   SER A 187     -11.508  -8.805  10.453  1.00 96.44           N  
ATOM   1499  CA  SER A 187     -11.109  -9.883  11.352  1.00 96.44           C  
ATOM   1500  C   SER A 187     -12.125 -11.016  11.336  1.00 96.44           C  
ATOM   1501  CB  SER A 187     -10.938  -9.359  12.773  1.00 96.44           C  
ATOM   1502  O   SER A 187     -11.828 -12.133  11.766  1.00 96.44           O  
ATOM   1503  OG  SER A 187     -12.133  -8.773  13.242  1.00 96.44           O  
ATOM   1504  N   ASP A 188     -13.336 -10.828  10.852  1.00 94.38           N  
ATOM   1505  CA  ASP A 188     -14.367 -11.859  10.734  1.00 94.38           C  
ATOM   1506  C   ASP A 188     -14.125 -12.734   9.508  1.00 94.38           C  
ATOM   1507  CB  ASP A 188     -15.758 -11.219  10.664  1.00 94.38           C  
ATOM   1508  O   ASP A 188     -14.734 -13.797   9.367  1.00 94.38           O  
ATOM   1509  CG  ASP A 188     -15.945 -10.344   9.438  1.00 94.38           C  
ATOM   1510  OD1 ASP A 188     -15.125 -10.430   8.492  1.00 94.38           O  
ATOM   1511  OD2 ASP A 188     -16.922  -9.562   9.414  1.00 94.38           O  
ATOM   1512  N   TYR A 189     -13.305 -12.281   8.594  1.00 94.12           N  
ATOM   1513  CA  TYR A 189     -12.938 -12.984   7.363  1.00 94.12           C  
ATOM   1514  C   TYR A 189     -14.156 -13.219   6.484  1.00 94.12           C  
ATOM   1515  CB  TYR A 189     -12.266 -14.328   7.691  1.00 94.12           C  
ATOM   1516  O   TYR A 189     -14.211 -14.188   5.727  1.00 94.12           O  
ATOM   1517  CG  TYR A 189     -11.016 -14.188   8.523  1.00 94.12           C  
ATOM   1518  CD1 TYR A 189      -9.891 -13.523   8.023  1.00 94.12           C  
ATOM   1519  CD2 TYR A 189     -10.945 -14.727   9.805  1.00 94.12           C  
ATOM   1520  CE1 TYR A 189      -8.734 -13.398   8.789  1.00 94.12           C  
ATOM   1521  CE2 TYR A 189      -9.797 -14.609  10.570  1.00 94.12           C  
ATOM   1522  OH  TYR A 189      -7.551 -13.828  10.812  1.00 94.12           O  
ATOM   1523  CZ  TYR A 189      -8.695 -13.945  10.055  1.00 94.12           C  
ATOM   1524  N   GLU A 190     -15.156 -12.398   6.656  1.00 94.94           N  
ATOM   1525  CA  GLU A 190     -16.375 -12.438   5.848  1.00 94.94           C  
ATOM   1526  C   GLU A 190     -16.578 -11.117   5.102  1.00 94.94           C  
ATOM   1527  CB  GLU A 190     -17.594 -12.742   6.723  1.00 94.94           C  
ATOM   1528  O   GLU A 190     -17.188 -11.094   4.023  1.00 94.94           O  
ATOM   1529  CG  GLU A 190     -17.578 -14.141   7.324  1.00 94.94           C  
ATOM   1530  CD  GLU A 190     -18.891 -14.508   8.008  1.00 94.94           C  
ATOM   1531  OE1 GLU A 190     -19.047 -15.680   8.414  1.00 94.94           O  
ATOM   1532  OE2 GLU A 190     -19.766 -13.617   8.141  1.00 94.94           O  
ATOM   1533  N   THR A 191     -16.125 -10.055   5.703  1.00 96.88           N  
ATOM   1534  CA  THR A 191     -16.297  -8.719   5.133  1.00 96.88           C  
ATOM   1535  C   THR A 191     -14.938  -8.055   4.918  1.00 96.88           C  
ATOM   1536  CB  THR A 191     -17.172  -7.832   6.039  1.00 96.88           C  
ATOM   1537  O   THR A 191     -13.922  -8.508   5.457  1.00 96.88           O  
ATOM   1538  CG2 THR A 191     -18.562  -8.406   6.188  1.00 96.88           C  
ATOM   1539  OG1 THR A 191     -16.562  -7.738   7.336  1.00 96.88           O  
ATOM   1540  N   TYR A 192     -14.867  -7.090   4.059  1.00 98.06           N  
ATOM   1541  CA  TYR A 192     -13.688  -6.270   3.809  1.00 98.06           C  
ATOM   1542  C   TYR A 192     -14.078  -4.852   3.420  1.00 98.06           C  
ATOM   1543  CB  TYR A 192     -12.820  -6.895   2.707  1.00 98.06           C  
ATOM   1544  O   TYR A 192     -15.234  -4.590   3.092  1.00 98.06           O  
ATOM   1545  CG  TYR A 192     -13.414  -6.766   1.326  1.00 98.06           C  
ATOM   1546  CD1 TYR A 192     -14.383  -7.664   0.878  1.00 98.06           C  
ATOM   1547  CD2 TYR A 192     -13.008  -5.754   0.465  1.00 98.06           C  
ATOM   1548  CE1 TYR A 192     -14.938  -7.551  -0.395  1.00 98.06           C  
ATOM   1549  CE2 TYR A 192     -13.555  -5.633  -0.810  1.00 98.06           C  
ATOM   1550  OH  TYR A 192     -15.055  -6.422  -2.490  1.00 98.06           O  
ATOM   1551  CZ  TYR A 192     -14.516  -6.535  -1.229  1.00 98.06           C  
ATOM   1552  N   LEU A 193     -13.234  -3.955   3.525  1.00 97.81           N  
ATOM   1553  CA  LEU A 193     -13.531  -2.580   3.143  1.00 97.81           C  
ATOM   1554  C   LEU A 193     -12.672  -2.145   1.960  1.00 97.81           C  
ATOM   1555  CB  LEU A 193     -13.312  -1.633   4.324  1.00 97.81           C  
ATOM   1556  O   LEU A 193     -11.594  -2.693   1.736  1.00 97.81           O  
ATOM   1557  CG  LEU A 193     -11.867  -1.497   4.824  1.00 97.81           C  
ATOM   1558  CD1 LEU A 193     -11.094  -0.525   3.941  1.00 97.81           C  
ATOM   1559  CD2 LEU A 193     -11.844  -1.043   6.277  1.00 97.81           C  
ATOM   1560  N   SER A 194     -13.102  -1.308   1.216  1.00 98.38           N  
ATOM   1561  CA  SER A 194     -12.391  -0.575   0.171  1.00 98.38           C  
ATOM   1562  C   SER A 194     -12.594   0.930   0.316  1.00 98.38           C  
ATOM   1563  CB  SER A 194     -12.859  -1.029  -1.213  1.00 98.38           C  
ATOM   1564  O   SER A 194     -13.680   1.382   0.687  1.00 98.38           O  
ATOM   1565  OG  SER A 194     -14.219  -0.708  -1.415  1.00 98.38           O  
ATOM   1566  N   ALA A 195     -11.555   1.665   0.023  1.00 98.19           N  
ATOM   1567  CA  ALA A 195     -11.609   3.117   0.173  1.00 98.19           C  
ATOM   1568  C   ALA A 195     -11.055   3.818  -1.064  1.00 98.19           C  
ATOM   1569  CB  ALA A 195     -10.836   3.553   1.418  1.00 98.19           C  
ATOM   1570  O   ALA A 195     -10.117   3.324  -1.697  1.00 98.19           O  
ATOM   1571  N   ASP A 196     -11.688   4.852  -1.451  1.00 96.81           N  
ATOM   1572  CA  ASP A 196     -11.102   5.840  -2.352  1.00 96.81           C  
ATOM   1573  C   ASP A 196     -10.938   7.191  -1.654  1.00 96.81           C  
ATOM   1574  CB  ASP A 196     -11.961   6.000  -3.609  1.00 96.81           C  
ATOM   1575  O   ASP A 196     -10.898   7.258  -0.424  1.00 96.81           O  
ATOM   1576  CG  ASP A 196     -13.336   6.582  -3.322  1.00 96.81           C  
ATOM   1577  OD1 ASP A 196     -13.508   7.234  -2.273  1.00 96.81           O  
ATOM   1578  OD2 ASP A 196     -14.242   6.379  -4.152  1.00 96.81           O  
ATOM   1579  N   ASP A 197     -10.734   8.258  -2.311  1.00 96.44           N  
ATOM   1580  CA  ASP A 197     -10.398   9.555  -1.747  1.00 96.44           C  
ATOM   1581  C   ASP A 197     -11.578  10.148  -0.982  1.00 96.44           C  
ATOM   1582  CB  ASP A 197      -9.945  10.516  -2.850  1.00 96.44           C  
ATOM   1583  O   ASP A 197     -11.406  11.055  -0.160  1.00 96.44           O  
ATOM   1584  CG  ASP A 197      -8.547  10.227  -3.355  1.00 96.44           C  
ATOM   1585  OD1 ASP A 197      -7.750   9.602  -2.621  1.00 96.44           O  
ATOM   1586  OD2 ASP A 197      -8.234  10.633  -4.496  1.00 96.44           O  
ATOM   1587  N   LEU A 198     -12.805   9.578  -1.211  1.00 96.38           N  
ATOM   1588  CA  LEU A 198     -13.945  10.289  -0.649  1.00 96.38           C  
ATOM   1589  C   LEU A 198     -14.867   9.336   0.096  1.00 96.38           C  
ATOM   1590  CB  LEU A 198     -14.719  11.008  -1.753  1.00 96.38           C  
ATOM   1591  O   LEU A 198     -15.750   9.766   0.844  1.00 96.38           O  
ATOM   1592  CG  LEU A 198     -13.992  12.156  -2.457  1.00 96.38           C  
ATOM   1593  CD1 LEU A 198     -14.914  12.844  -3.453  1.00 96.38           C  
ATOM   1594  CD2 LEU A 198     -13.453  13.156  -1.438  1.00 96.38           C  
ATOM   1595  N   ARG A 199     -14.711   8.070  -0.032  1.00 95.75           N  
ATOM   1596  CA  ARG A 199     -15.656   7.168   0.616  1.00 95.75           C  
ATOM   1597  C   ARG A 199     -14.984   5.852   0.995  1.00 95.75           C  
ATOM   1598  CB  ARG A 199     -16.859   6.898  -0.295  1.00 95.75           C  
ATOM   1599  O   ARG A 199     -13.938   5.504   0.449  1.00 95.75           O  
ATOM   1600  CG  ARG A 199     -16.500   6.180  -1.586  1.00 95.75           C  
ATOM   1601  CD  ARG A 199     -17.719   5.996  -2.482  1.00 95.75           C  
ATOM   1602  NE  ARG A 199     -18.172   7.266  -3.035  1.00 95.75           N  
ATOM   1603  NH1 ARG A 199     -20.203   6.445  -3.791  1.00 95.75           N  
ATOM   1604  NH2 ARG A 199     -19.656   8.648  -4.109  1.00 95.75           N  
ATOM   1605  CZ  ARG A 199     -19.344   7.453  -3.645  1.00 95.75           C  
ATOM   1606  N   ILE A 200     -15.602   5.172   1.899  1.00 96.88           N  
ATOM   1607  CA  ILE A 200     -15.250   3.820   2.324  1.00 96.88           C  
ATOM   1608  C   ILE A 200     -16.469   2.912   2.205  1.00 96.88           C  
ATOM   1609  CB  ILE A 200     -14.711   3.805   3.771  1.00 96.88           C  
ATOM   1610  O   ILE A 200     -17.547   3.223   2.738  1.00 96.88           O  
ATOM   1611  CG1 ILE A 200     -13.523   4.762   3.908  1.00 96.88           C  
ATOM   1612  CG2 ILE A 200     -14.320   2.385   4.188  1.00 96.88           C  
ATOM   1613  CD1 ILE A 200     -12.953   4.848   5.320  1.00 96.88           C  
ATOM   1614  N   ASN A 201     -16.297   1.837   1.540  1.00 96.44           N  
ATOM   1615  CA  ASN A 201     -17.359   0.851   1.347  1.00 96.44           C  
ATOM   1616  C   ASN A 201     -17.047  -0.449   2.086  1.00 96.44           C  
ATOM   1617  CB  ASN A 201     -17.562   0.577  -0.144  1.00 96.44           C  
ATOM   1618  O   ASN A 201     -15.906  -0.898   2.115  1.00 96.44           O  
ATOM   1619  CG  ASN A 201     -18.141   1.768  -0.880  1.00 96.44           C  
ATOM   1620  ND2 ASN A 201     -17.625   2.041  -2.070  1.00 96.44           N  
ATOM   1621  OD1 ASN A 201     -19.062   2.438  -0.381  1.00 96.44           O  
ATOM   1622  N   LEU A 202     -18.031  -0.997   2.645  1.00 95.56           N  
ATOM   1623  CA  LEU A 202     -18.000  -2.322   3.254  1.00 95.56           C  
ATOM   1624  C   LEU A 202     -18.594  -3.367   2.314  1.00 95.56           C  
ATOM   1625  CB  LEU A 202     -18.766  -2.322   4.582  1.00 95.56           C  
ATOM   1626  O   LEU A 202     -19.688  -3.186   1.791  1.00 95.56           O  
ATOM   1627  CG  LEU A 202     -18.734  -3.629   5.375  1.00 95.56           C  
ATOM   1628  CD1 LEU A 202     -17.344  -3.904   5.906  1.00 95.56           C  
ATOM   1629  CD2 LEU A 202     -19.750  -3.580   6.516  1.00 95.56           C  
ATOM   1630  N   TRP A 203     -17.891  -4.422   2.092  1.00 96.50           N  
ATOM   1631  CA  TRP A 203     -18.297  -5.512   1.205  1.00 96.50           C  
ATOM   1632  C   TRP A 203     -18.438  -6.820   1.976  1.00 96.50           C  
ATOM   1633  CB  TRP A 203     -17.281  -5.680   0.069  1.00 96.50           C  
ATOM   1634  O   TRP A 203     -17.766  -7.020   2.994  1.00 96.50           O  
ATOM   1635  CG  TRP A 203     -17.094  -4.449  -0.767  1.00 96.50           C  
ATOM   1636  CD1 TRP A 203     -16.281  -3.387  -0.499  1.00 96.50           C  
ATOM   1637  CD2 TRP A 203     -17.750  -4.152  -2.006  1.00 96.50           C  
ATOM   1638  CE2 TRP A 203     -17.266  -2.891  -2.434  1.00 96.50           C  
ATOM   1639  CE3 TRP A 203     -18.688  -4.828  -2.797  1.00 96.50           C  
ATOM   1640  NE1 TRP A 203     -16.375  -2.447  -1.498  1.00 96.50           N  
ATOM   1641  CH2 TRP A 203     -18.625  -2.979  -4.375  1.00 96.50           C  
ATOM   1642  CZ2 TRP A 203     -17.703  -2.295  -3.621  1.00 96.50           C  
ATOM   1643  CZ3 TRP A 203     -19.109  -4.234  -3.979  1.00 96.50           C  
ATOM   1644  N   HIS A 204     -19.344  -7.652   1.540  1.00 95.25           N  
ATOM   1645  CA  HIS A 204     -19.344  -9.070   1.893  1.00 95.25           C  
ATOM   1646  C   HIS A 204     -18.641  -9.898   0.823  1.00 95.25           C  
ATOM   1647  CB  HIS A 204     -20.766  -9.570   2.100  1.00 95.25           C  
ATOM   1648  O   HIS A 204     -18.891  -9.727  -0.371  1.00 95.25           O  
ATOM   1649  CG  HIS A 204     -20.844 -10.859   2.848  1.00 95.25           C  
ATOM   1650  CD2 HIS A 204     -21.094 -11.117   4.156  1.00 95.25           C  
ATOM   1651  ND1 HIS A 204     -20.672 -12.086   2.240  1.00 95.25           N  
ATOM   1652  CE1 HIS A 204     -20.797 -13.047   3.146  1.00 95.25           C  
ATOM   1653  NE2 HIS A 204     -21.047 -12.484   4.316  1.00 95.25           N  
ATOM   1654  N   LEU A 205     -17.828 -10.789   1.181  1.00 95.12           N  
ATOM   1655  CA  LEU A 205     -16.984 -11.562   0.268  1.00 95.12           C  
ATOM   1656  C   LEU A 205     -17.844 -12.398  -0.679  1.00 95.12           C  
ATOM   1657  CB  LEU A 205     -16.031 -12.469   1.051  1.00 95.12           C  
ATOM   1658  O   LEU A 205     -17.391 -12.766  -1.765  1.00 95.12           O  
ATOM   1659  CG  LEU A 205     -14.805 -11.789   1.660  1.00 95.12           C  
ATOM   1660  CD1 LEU A 205     -14.133 -12.719   2.674  1.00 95.12           C  
ATOM   1661  CD2 LEU A 205     -13.812 -11.391   0.568  1.00 95.12           C  
ATOM   1662  N   GLU A 206     -19.047 -12.703  -0.300  1.00 93.88           N  
ATOM   1663  CA  GLU A 206     -19.906 -13.570  -1.098  1.00 93.88           C  
ATOM   1664  C   GLU A 206     -20.938 -12.758  -1.887  1.00 93.88           C  
ATOM   1665  CB  GLU A 206     -20.625 -14.594  -0.205  1.00 93.88           C  
ATOM   1666  O   GLU A 206     -21.703 -13.320  -2.684  1.00 93.88           O  
ATOM   1667  CG  GLU A 206     -19.688 -15.586   0.458  1.00 93.88           C  
ATOM   1668  CD  GLU A 206     -19.000 -16.516  -0.531  1.00 93.88           C  
ATOM   1669  OE1 GLU A 206     -17.922 -17.062  -0.209  1.00 93.88           O  
ATOM   1670  OE2 GLU A 206     -19.562 -16.719  -1.638  1.00 93.88           O  
ATOM   1671  N   ILE A 207     -21.047 -11.508  -1.693  1.00 92.19           N  
ATOM   1672  CA  ILE A 207     -22.031 -10.641  -2.338  1.00 92.19           C  
ATOM   1673  C   ILE A 207     -21.297  -9.594  -3.186  1.00 92.19           C  
ATOM   1674  CB  ILE A 207     -22.938  -9.945  -1.301  1.00 92.19           C  
ATOM   1675  O   ILE A 207     -20.672  -8.680  -2.650  1.00 92.19           O  
ATOM   1676  CG1 ILE A 207     -23.672 -10.992  -0.448  1.00 92.19           C  
ATOM   1677  CG2 ILE A 207     -23.938  -9.016  -1.994  1.00 92.19           C  
ATOM   1678  CD1 ILE A 207     -24.500 -10.398   0.681  1.00 92.19           C  
ATOM   1679  N   THR A 208     -21.453  -9.688  -4.500  1.00 92.31           N  
ATOM   1680  CA  THR A 208     -20.641  -8.891  -5.402  1.00 92.31           C  
ATOM   1681  C   THR A 208     -21.422  -7.688  -5.918  1.00 92.31           C  
ATOM   1682  CB  THR A 208     -20.125  -9.734  -6.590  1.00 92.31           C  
ATOM   1683  O   THR A 208     -20.844  -6.766  -6.496  1.00 92.31           O  
ATOM   1684  CG2 THR A 208     -19.219 -10.859  -6.121  1.00 92.31           C  
ATOM   1685  OG1 THR A 208     -21.250 -10.297  -7.277  1.00 92.31           O  
ATOM   1686  N   ASP A 209     -22.719  -7.660  -5.766  1.00 88.62           N  
ATOM   1687  CA  ASP A 209     -23.531  -6.633  -6.402  1.00 88.62           C  
ATOM   1688  C   ASP A 209     -24.016  -5.605  -5.383  1.00 88.62           C  
ATOM   1689  CB  ASP A 209     -24.734  -7.270  -7.113  1.00 88.62           C  
ATOM   1690  O   ASP A 209     -24.953  -4.848  -5.648  1.00 88.62           O  
ATOM   1691  CG  ASP A 209     -25.656  -8.008  -6.168  1.00 88.62           C  
ATOM   1692  OD1 ASP A 209     -25.234  -8.375  -5.055  1.00 88.62           O  
ATOM   1693  OD2 ASP A 209     -26.828  -8.227  -6.539  1.00 88.62           O  
ATOM   1694  N   ARG A 210     -23.453  -5.680  -4.156  1.00 89.25           N  
ATOM   1695  CA  ARG A 210     -23.859  -4.758  -3.105  1.00 89.25           C  
ATOM   1696  C   ARG A 210     -22.688  -4.406  -2.191  1.00 89.25           C  
ATOM   1697  CB  ARG A 210     -25.000  -5.363  -2.283  1.00 89.25           C  
ATOM   1698  O   ARG A 210     -21.906  -5.273  -1.827  1.00 89.25           O  
ATOM   1699  CG  ARG A 210     -26.297  -5.543  -3.064  1.00 89.25           C  
ATOM   1700  CD  ARG A 210     -27.406  -6.113  -2.193  1.00 89.25           C  
ATOM   1701  NE  ARG A 210     -28.609  -6.418  -2.975  1.00 89.25           N  
ATOM   1702  NH1 ARG A 210     -29.891  -7.039  -1.156  1.00 89.25           N  
ATOM   1703  NH2 ARG A 210     -30.781  -7.098  -3.268  1.00 89.25           N  
ATOM   1704  CZ  ARG A 210     -29.750  -6.852  -2.465  1.00 89.25           C  
ATOM   1705  N   SER A 211     -22.625  -3.191  -1.927  1.00 92.38           N  
ATOM   1706  CA  SER A 211     -21.703  -2.660  -0.929  1.00 92.38           C  
ATOM   1707  C   SER A 211     -22.375  -1.590  -0.073  1.00 92.38           C  
ATOM   1708  CB  SER A 211     -20.453  -2.084  -1.603  1.00 92.38           C  
ATOM   1709  O   SER A 211     -23.422  -1.068  -0.435  1.00 92.38           O  
ATOM   1710  OG  SER A 211     -20.766  -0.894  -2.305  1.00 92.38           O  
ATOM   1711  N   PHE A 212     -21.828  -1.338   1.090  1.00 90.38           N  
ATOM   1712  CA  PHE A 212     -22.344  -0.339   2.012  1.00 90.38           C  
ATOM   1713  C   PHE A 212     -21.375   0.812   2.186  1.00 90.38           C  
ATOM   1714  CB  PHE A 212     -22.656  -0.972   3.371  1.00 90.38           C  
ATOM   1715  O   PHE A 212     -20.234   0.608   2.635  1.00 90.38           O  
ATOM   1716  CG  PHE A 212     -23.688  -2.080   3.305  1.00 90.38           C  
ATOM   1717  CD1 PHE A 212     -25.047  -1.796   3.322  1.00 90.38           C  
ATOM   1718  CD2 PHE A 212     -23.281  -3.406   3.225  1.00 90.38           C  
ATOM   1719  CE1 PHE A 212     -25.984  -2.820   3.262  1.00 90.38           C  
ATOM   1720  CE2 PHE A 212     -24.219  -4.434   3.164  1.00 90.38           C  
ATOM   1721  CZ  PHE A 212     -25.562  -4.141   3.184  1.00 90.38           C  
ATOM   1722  N   ASN A 213     -21.844   1.920   1.751  1.00 91.81           N  
ATOM   1723  CA  ASN A 213     -21.062   3.123   2.016  1.00 91.81           C  
ATOM   1724  C   ASN A 213     -21.078   3.484   3.498  1.00 91.81           C  
ATOM   1725  CB  ASN A 213     -21.594   4.293   1.180  1.00 91.81           C  
ATOM   1726  O   ASN A 213     -22.094   3.922   4.027  1.00 91.81           O  
ATOM   1727  CG  ASN A 213     -20.688   5.516   1.267  1.00 91.81           C  
ATOM   1728  ND2 ASN A 213     -19.688   5.570   0.407  1.00 91.81           N  
ATOM   1729  OD1 ASN A 213     -20.906   6.398   2.100  1.00 91.81           O  
ATOM   1730  N   ILE A 214     -19.969   3.420   4.180  1.00 92.88           N  
ATOM   1731  CA  ILE A 214     -19.953   3.592   5.629  1.00 92.88           C  
ATOM   1732  C   ILE A 214     -19.266   4.906   5.984  1.00 92.88           C  
ATOM   1733  CB  ILE A 214     -19.250   2.410   6.328  1.00 92.88           C  
ATOM   1734  O   ILE A 214     -19.406   5.410   7.102  1.00 92.88           O  
ATOM   1735  CG1 ILE A 214     -17.844   2.201   5.746  1.00 92.88           C  
ATOM   1736  CG2 ILE A 214     -20.078   1.134   6.215  1.00 92.88           C  
ATOM   1737  CD1 ILE A 214     -17.000   1.181   6.500  1.00 92.88           C  
ATOM   1738  N   VAL A 215     -18.484   5.457   5.133  1.00 94.06           N  
ATOM   1739  CA  VAL A 215     -17.922   6.793   5.273  1.00 94.06           C  
ATOM   1740  C   VAL A 215     -18.062   7.562   3.963  1.00 94.06           C  
ATOM   1741  CB  VAL A 215     -16.438   6.730   5.688  1.00 94.06           C  
ATOM   1742  O   VAL A 215     -17.750   7.043   2.891  1.00 94.06           O  
ATOM   1743  CG1 VAL A 215     -15.828   8.133   5.742  1.00 94.06           C  
ATOM   1744  CG2 VAL A 215     -16.281   6.027   7.035  1.00 94.06           C  
ATOM   1745  N   ASP A 216     -18.547   8.719   3.984  1.00 92.69           N  
ATOM   1746  CA  ASP A 216     -18.672   9.641   2.859  1.00 92.69           C  
ATOM   1747  C   ASP A 216     -18.297  11.062   3.271  1.00 92.69           C  
ATOM   1748  CB  ASP A 216     -20.094   9.609   2.301  1.00 92.69           C  
ATOM   1749  O   ASP A 216     -19.031  11.703   4.035  1.00 92.69           O  
ATOM   1750  CG  ASP A 216     -20.219  10.312   0.960  1.00 92.69           C  
ATOM   1751  OD1 ASP A 216     -19.328  11.109   0.603  1.00 92.69           O  
ATOM   1752  OD2 ASP A 216     -21.234  10.070   0.257  1.00 92.69           O  
ATOM   1753  N   ILE A 217     -17.188  11.531   2.701  1.00 92.56           N  
ATOM   1754  CA  ILE A 217     -16.734  12.859   3.111  1.00 92.56           C  
ATOM   1755  C   ILE A 217     -16.844  13.828   1.938  1.00 92.56           C  
ATOM   1756  CB  ILE A 217     -15.289  12.820   3.639  1.00 92.56           C  
ATOM   1757  O   ILE A 217     -16.203  14.875   1.929  1.00 92.56           O  
ATOM   1758  CG1 ILE A 217     -14.328  12.344   2.537  1.00 92.56           C  
ATOM   1759  CG2 ILE A 217     -15.188  11.922   4.875  1.00 92.56           C  
ATOM   1760  CD1 ILE A 217     -12.859  12.547   2.863  1.00 92.56           C  
ATOM   1761  N   LYS A 218     -17.516  13.414   0.917  1.00 91.88           N  
ATOM   1762  CA  LYS A 218     -17.797  14.297  -0.209  1.00 91.88           C  
ATOM   1763  C   LYS A 218     -18.609  15.508   0.232  1.00 91.88           C  
ATOM   1764  CB  LYS A 218     -18.531  13.547  -1.317  1.00 91.88           C  
ATOM   1765  O   LYS A 218     -19.719  15.359   0.749  1.00 91.88           O  
ATOM   1766  CG  LYS A 218     -18.781  14.367  -2.574  1.00 91.88           C  
ATOM   1767  CD  LYS A 218     -19.562  13.586  -3.615  1.00 91.88           C  
ATOM   1768  CE  LYS A 218     -19.875  14.438  -4.840  1.00 91.88           C  
ATOM   1769  NZ  LYS A 218     -20.703  13.695  -5.836  1.00 91.88           N  
ATOM   1770  N   PRO A 219     -18.109  16.703  -0.043  1.00 90.38           N  
ATOM   1771  CA  PRO A 219     -18.891  17.891   0.284  1.00 90.38           C  
ATOM   1772  C   PRO A 219     -20.016  18.156  -0.719  1.00 90.38           C  
ATOM   1773  CB  PRO A 219     -17.844  19.016   0.248  1.00 90.38           C  
ATOM   1774  O   PRO A 219     -20.031  17.562  -1.797  1.00 90.38           O  
ATOM   1775  CG  PRO A 219     -16.828  18.562  -0.755  1.00 90.38           C  
ATOM   1776  CD  PRO A 219     -16.750  17.062  -0.712  1.00 90.38           C  
ATOM   1777  N   ALA A 220     -20.922  18.969  -0.289  1.00 91.06           N  
ATOM   1778  CA  ALA A 220     -22.016  19.359  -1.179  1.00 91.06           C  
ATOM   1779  C   ALA A 220     -21.484  20.031  -2.436  1.00 91.06           C  
ATOM   1780  CB  ALA A 220     -23.000  20.266  -0.452  1.00 91.06           C  
ATOM   1781  O   ALA A 220     -21.969  19.781  -3.541  1.00 91.06           O  
ATOM   1782  N   ASN A 221     -20.500  20.781  -2.182  1.00 90.50           N  
ATOM   1783  CA  ASN A 221     -19.781  21.453  -3.260  1.00 90.50           C  
ATOM   1784  C   ASN A 221     -18.297  21.109  -3.252  1.00 90.50           C  
ATOM   1785  CB  ASN A 221     -19.984  22.969  -3.168  1.00 90.50           C  
ATOM   1786  O   ASN A 221     -17.609  21.328  -2.252  1.00 90.50           O  
ATOM   1787  CG  ASN A 221     -19.531  23.688  -4.422  1.00 90.50           C  
ATOM   1788  ND2 ASN A 221     -19.953  24.953  -4.566  1.00 90.50           N  
ATOM   1789  OD1 ASN A 221     -18.812  23.141  -5.250  1.00 90.50           O  
ATOM   1790  N   MET A 222     -17.875  20.531  -4.312  1.00 89.19           N  
ATOM   1791  CA  MET A 222     -16.500  20.062  -4.430  1.00 89.19           C  
ATOM   1792  C   MET A 222     -15.516  21.219  -4.203  1.00 89.19           C  
ATOM   1793  CB  MET A 222     -16.250  19.438  -5.797  1.00 89.19           C  
ATOM   1794  O   MET A 222     -14.344  20.984  -3.900  1.00 89.19           O  
ATOM   1795  CG  MET A 222     -16.875  18.047  -5.953  1.00 89.19           C  
ATOM   1796  SD  MET A 222     -16.281  16.859  -4.691  1.00 89.19           S  
ATOM   1797  CE  MET A 222     -14.570  16.625  -5.250  1.00 89.19           C  
ATOM   1798  N   GLU A 223     -16.016  22.406  -4.391  1.00 87.06           N  
ATOM   1799  CA  GLU A 223     -15.180  23.578  -4.121  1.00 87.06           C  
ATOM   1800  C   GLU A 223     -14.875  23.719  -2.633  1.00 87.06           C  
ATOM   1801  CB  GLU A 223     -15.867  24.859  -4.633  1.00 87.06           C  
ATOM   1802  O   GLU A 223     -13.938  24.422  -2.248  1.00 87.06           O  
ATOM   1803  CG  GLU A 223     -15.992  24.922  -6.148  1.00 87.06           C  
ATOM   1804  CD  GLU A 223     -16.656  26.203  -6.641  1.00 87.06           C  
ATOM   1805  OE1 GLU A 223     -16.781  26.375  -7.871  1.00 87.06           O  
ATOM   1806  OE2 GLU A 223     -17.047  27.016  -5.785  1.00 87.06           O  
ATOM   1807  N   GLU A 224     -15.648  23.000  -1.848  1.00 89.44           N  
ATOM   1808  CA  GLU A 224     -15.492  23.047  -0.397  1.00 89.44           C  
ATOM   1809  C   GLU A 224     -14.672  21.859   0.109  1.00 89.44           C  
ATOM   1810  CB  GLU A 224     -16.859  23.078   0.292  1.00 89.44           C  
ATOM   1811  O   GLU A 224     -14.617  21.609   1.313  1.00 89.44           O  
ATOM   1812  CG  GLU A 224     -17.688  24.312  -0.032  1.00 89.44           C  
ATOM   1813  CD  GLU A 224     -19.078  24.281   0.584  1.00 89.44           C  
ATOM   1814  OE1 GLU A 224     -19.844  25.250   0.388  1.00 89.44           O  
ATOM   1815  OE2 GLU A 224     -19.391  23.281   1.270  1.00 89.44           O  
ATOM   1816  N   LEU A 225     -14.133  21.141  -0.814  1.00 90.69           N  
ATOM   1817  CA  LEU A 225     -13.312  20.000  -0.444  1.00 90.69           C  
ATOM   1818  C   LEU A 225     -12.070  20.438   0.328  1.00 90.69           C  
ATOM   1819  CB  LEU A 225     -12.898  19.203  -1.690  1.00 90.69           C  
ATOM   1820  O   LEU A 225     -11.266  21.219  -0.179  1.00 90.69           O  
ATOM   1821  CG  LEU A 225     -12.148  17.891  -1.447  1.00 90.69           C  
ATOM   1822  CD1 LEU A 225     -13.078  16.875  -0.802  1.00 90.69           C  
ATOM   1823  CD2 LEU A 225     -11.578  17.359  -2.752  1.00 90.69           C  
ATOM   1824  N   THR A 226     -11.898  19.891   1.557  1.00 88.62           N  
ATOM   1825  CA  THR A 226     -10.805  20.344   2.414  1.00 88.62           C  
ATOM   1826  C   THR A 226      -9.859  19.188   2.730  1.00 88.62           C  
ATOM   1827  CB  THR A 226     -11.336  20.953   3.725  1.00 88.62           C  
ATOM   1828  O   THR A 226      -8.719  19.406   3.152  1.00 88.62           O  
ATOM   1829  CG2 THR A 226     -12.156  22.203   3.457  1.00 88.62           C  
ATOM   1830  OG1 THR A 226     -12.156  19.984   4.395  1.00 88.62           O  
ATOM   1831  N   GLU A 227     -10.297  18.000   2.590  1.00 92.44           N  
ATOM   1832  CA  GLU A 227      -9.477  16.844   2.887  1.00 92.44           C  
ATOM   1833  C   GLU A 227      -9.977  15.609   2.131  1.00 92.44           C  
ATOM   1834  CB  GLU A 227      -9.461  16.562   4.391  1.00 92.44           C  
ATOM   1835  O   GLU A 227     -11.117  15.578   1.664  1.00 92.44           O  
ATOM   1836  CG  GLU A 227     -10.812  16.156   4.957  1.00 92.44           C  
ATOM   1837  CD  GLU A 227     -10.773  15.836   6.445  1.00 92.44           C  
ATOM   1838  OE1 GLU A 227     -11.711  16.219   7.176  1.00 92.44           O  
ATOM   1839  OE2 GLU A 227      -9.789  15.195   6.879  1.00 92.44           O  
ATOM   1840  N   VAL A 228      -9.188  14.656   1.946  1.00 95.81           N  
ATOM   1841  CA  VAL A 228      -9.516  13.406   1.279  1.00 95.81           C  
ATOM   1842  C   VAL A 228      -8.992  12.227   2.104  1.00 95.81           C  
ATOM   1843  CB  VAL A 228      -8.930  13.352  -0.151  1.00 95.81           C  
ATOM   1844  O   VAL A 228      -8.117  12.406   2.957  1.00 95.81           O  
ATOM   1845  CG1 VAL A 228      -9.508  14.469  -1.012  1.00 95.81           C  
ATOM   1846  CG2 VAL A 228      -7.406  13.445  -0.108  1.00 95.81           C  
ATOM   1847  N   ILE A 229      -9.555  11.078   1.888  1.00 97.00           N  
ATOM   1848  CA  ILE A 229      -9.125   9.844   2.531  1.00 97.00           C  
ATOM   1849  C   ILE A 229      -7.875   9.305   1.835  1.00 97.00           C  
ATOM   1850  CB  ILE A 229     -10.242   8.781   2.520  1.00 97.00           C  
ATOM   1851  O   ILE A 229      -7.871   9.109   0.617  1.00 97.00           O  
ATOM   1852  CG1 ILE A 229     -11.484   9.305   3.260  1.00 97.00           C  
ATOM   1853  CG2 ILE A 229      -9.750   7.465   3.133  1.00 97.00           C  
ATOM   1854  CD1 ILE A 229     -12.734   8.461   3.047  1.00 97.00           C  
ATOM   1855  N   THR A 230      -6.855   9.031   2.615  1.00 97.94           N  
ATOM   1856  CA  THR A 230      -5.586   8.633   2.018  1.00 97.94           C  
ATOM   1857  C   THR A 230      -5.309   7.152   2.277  1.00 97.94           C  
ATOM   1858  CB  THR A 230      -4.422   9.477   2.559  1.00 97.94           C  
ATOM   1859  O   THR A 230      -4.527   6.527   1.562  1.00 97.94           O  
ATOM   1860  CG2 THR A 230      -4.535  10.930   2.098  1.00 97.94           C  
ATOM   1861  OG1 THR A 230      -4.438   9.438   3.990  1.00 97.94           O  
ATOM   1862  N   ALA A 231      -5.859   6.555   3.332  1.00 98.31           N  
ATOM   1863  CA  ALA A 231      -5.699   5.145   3.662  1.00 98.31           C  
ATOM   1864  C   ALA A 231      -6.766   4.684   4.648  1.00 98.31           C  
ATOM   1865  CB  ALA A 231      -4.305   4.883   4.230  1.00 98.31           C  
ATOM   1866  O   ALA A 231      -7.336   5.500   5.379  1.00 98.31           O  
ATOM   1867  N   ALA A 232      -7.004   3.418   4.703  1.00 98.38           N  
ATOM   1868  CA  ALA A 232      -7.965   2.807   5.621  1.00 98.38           C  
ATOM   1869  C   ALA A 232      -7.570   1.372   5.953  1.00 98.38           C  
ATOM   1870  CB  ALA A 232      -9.367   2.844   5.020  1.00 98.38           C  
ATOM   1871  O   ALA A 232      -7.035   0.656   5.105  1.00 98.38           O  
ATOM   1872  N   GLU A 233      -7.883   0.958   7.164  1.00 98.31           N  
ATOM   1873  CA  GLU A 233      -7.496  -0.366   7.641  1.00 98.31           C  
ATOM   1874  C   GLU A 233      -8.430  -0.852   8.742  1.00 98.31           C  
ATOM   1875  CB  GLU A 233      -6.051  -0.354   8.148  1.00 98.31           C  
ATOM   1876  O   GLU A 233      -8.797  -0.085   9.641  1.00 98.31           O  
ATOM   1877  CG  GLU A 233      -5.488  -1.737   8.438  1.00 98.31           C  
ATOM   1878  CD  GLU A 233      -4.898  -2.420   7.219  1.00 98.31           C  
ATOM   1879  OE1 GLU A 233      -4.430  -3.576   7.332  1.00 98.31           O  
ATOM   1880  OE2 GLU A 233      -4.898  -1.791   6.137  1.00 98.31           O  
ATOM   1881  N   PHE A 234      -8.789  -2.092   8.734  1.00 98.25           N  
ATOM   1882  CA  PHE A 234      -9.547  -2.719   9.812  1.00 98.25           C  
ATOM   1883  C   PHE A 234      -8.641  -3.037  11.000  1.00 98.25           C  
ATOM   1884  CB  PHE A 234     -10.234  -3.996   9.312  1.00 98.25           C  
ATOM   1885  O   PHE A 234      -7.461  -3.338  10.820  1.00 98.25           O  
ATOM   1886  CG  PHE A 234     -11.625  -3.773   8.797  1.00 98.25           C  
ATOM   1887  CD1 PHE A 234     -12.625  -3.273   9.625  1.00 98.25           C  
ATOM   1888  CD2 PHE A 234     -11.945  -4.066   7.477  1.00 98.25           C  
ATOM   1889  CE1 PHE A 234     -13.914  -3.066   9.148  1.00 98.25           C  
ATOM   1890  CE2 PHE A 234     -13.234  -3.863   6.992  1.00 98.25           C  
ATOM   1891  CZ  PHE A 234     -14.219  -3.363   7.828  1.00 98.25           C  
ATOM   1892  N   HIS A 235      -9.273  -2.924  12.133  1.00 97.75           N  
ATOM   1893  CA  HIS A 235      -8.602  -3.447  13.320  1.00 97.75           C  
ATOM   1894  C   HIS A 235      -8.391  -4.953  13.211  1.00 97.75           C  
ATOM   1895  CB  HIS A 235      -9.406  -3.117  14.578  1.00 97.75           C  
ATOM   1896  O   HIS A 235      -9.273  -5.676  12.734  1.00 97.75           O  
ATOM   1897  CG  HIS A 235      -8.648  -3.322  15.844  1.00 97.75           C  
ATOM   1898  CD2 HIS A 235      -7.953  -2.451  16.609  1.00 97.75           C  
ATOM   1899  ND1 HIS A 235      -8.539  -4.551  16.453  1.00 97.75           N  
ATOM   1900  CE1 HIS A 235      -7.809  -4.426  17.562  1.00 97.75           C  
ATOM   1901  NE2 HIS A 235      -7.441  -3.162  17.672  1.00 97.75           N  
ATOM   1902  N   PRO A 236      -7.258  -5.449  13.641  1.00 97.06           N  
ATOM   1903  CA  PRO A 236      -6.934  -6.859  13.406  1.00 97.06           C  
ATOM   1904  C   PRO A 236      -7.758  -7.805  14.281  1.00 97.06           C  
ATOM   1905  CB  PRO A 236      -5.445  -6.938  13.773  1.00 97.06           C  
ATOM   1906  O   PRO A 236      -7.918  -8.977  13.938  1.00 97.06           O  
ATOM   1907  CG  PRO A 236      -5.219  -5.793  14.703  1.00 97.06           C  
ATOM   1908  CD  PRO A 236      -6.117  -4.660  14.297  1.00 97.06           C  
ATOM   1909  N   ASN A 237      -8.305  -7.379  15.430  1.00 96.25           N  
ATOM   1910  CA  ASN A 237      -9.000  -8.266  16.359  1.00 96.25           C  
ATOM   1911  C   ASN A 237     -10.453  -7.844  16.562  1.00 96.25           C  
ATOM   1912  CB  ASN A 237      -8.273  -8.305  17.703  1.00 96.25           C  
ATOM   1913  O   ASN A 237     -11.258  -8.617  17.078  1.00 96.25           O  
ATOM   1914  CG  ASN A 237      -6.844  -8.797  17.578  1.00 96.25           C  
ATOM   1915  ND2 ASN A 237      -5.949  -8.227  18.391  1.00 96.25           N  
ATOM   1916  OD1 ASN A 237      -6.547  -9.680  16.766  1.00 96.25           O  
ATOM   1917  N   SER A 238     -10.797  -6.660  16.234  1.00 95.31           N  
ATOM   1918  CA  SER A 238     -12.148  -6.137  16.391  1.00 95.31           C  
ATOM   1919  C   SER A 238     -12.812  -5.891  15.047  1.00 95.31           C  
ATOM   1920  CB  SER A 238     -12.125  -4.840  17.203  1.00 95.31           C  
ATOM   1921  O   SER A 238     -12.508  -4.906  14.367  1.00 95.31           O  
ATOM   1922  OG  SER A 238     -11.594  -5.066  18.500  1.00 95.31           O  
ATOM   1923  N   CYS A 239     -13.766  -6.605  14.758  1.00 94.56           N  
ATOM   1924  CA  CYS A 239     -14.367  -6.625  13.430  1.00 94.56           C  
ATOM   1925  C   CYS A 239     -15.266  -5.418  13.219  1.00 94.56           C  
ATOM   1926  CB  CYS A 239     -15.164  -7.914  13.227  1.00 94.56           C  
ATOM   1927  O   CYS A 239     -15.820  -5.234  12.133  1.00 94.56           O  
ATOM   1928  SG  CYS A 239     -16.500  -8.141  14.414  1.00 94.56           S  
ATOM   1929  N   ASN A 240     -15.477  -4.602  14.242  1.00 93.44           N  
ATOM   1930  CA  ASN A 240     -16.359  -3.439  14.148  1.00 93.44           C  
ATOM   1931  C   ASN A 240     -15.555  -2.137  14.133  1.00 93.44           C  
ATOM   1932  CB  ASN A 240     -17.359  -3.436  15.297  1.00 93.44           C  
ATOM   1933  O   ASN A 240     -16.141  -1.050  14.156  1.00 93.44           O  
ATOM   1934  CG  ASN A 240     -16.688  -3.381  16.656  1.00 93.44           C  
ATOM   1935  ND2 ASN A 240     -17.203  -2.521  17.531  1.00 93.44           N  
ATOM   1936  OD1 ASN A 240     -15.734  -4.105  16.922  1.00 93.44           O  
ATOM   1937  N   THR A 241     -14.266  -2.293  14.172  1.00 95.44           N  
ATOM   1938  CA  THR A 241     -13.414  -1.115  14.305  1.00 95.44           C  
ATOM   1939  C   THR A 241     -12.484  -0.984  13.102  1.00 95.44           C  
ATOM   1940  CB  THR A 241     -12.586  -1.168  15.594  1.00 95.44           C  
ATOM   1941  O   THR A 241     -11.867  -1.964  12.680  1.00 95.44           O  
ATOM   1942  CG2 THR A 241     -11.773   0.108  15.781  1.00 95.44           C  
ATOM   1943  OG1 THR A 241     -13.461  -1.325  16.719  1.00 95.44           O  
ATOM   1944  N   PHE A 242     -12.422   0.175  12.562  1.00 97.00           N  
ATOM   1945  CA  PHE A 242     -11.484   0.480  11.484  1.00 97.00           C  
ATOM   1946  C   PHE A 242     -11.000   1.920  11.594  1.00 97.00           C  
ATOM   1947  CB  PHE A 242     -12.141   0.245  10.117  1.00 97.00           C  
ATOM   1948  O   PHE A 242     -11.547   2.715  12.352  1.00 97.00           O  
ATOM   1949  CG  PHE A 242     -13.172   1.272   9.758  1.00 97.00           C  
ATOM   1950  CD1 PHE A 242     -14.477   1.158  10.219  1.00 97.00           C  
ATOM   1951  CD2 PHE A 242     -12.844   2.354   8.945  1.00 97.00           C  
ATOM   1952  CE1 PHE A 242     -15.438   2.107   9.883  1.00 97.00           C  
ATOM   1953  CE2 PHE A 242     -13.805   3.305   8.609  1.00 97.00           C  
ATOM   1954  CZ  PHE A 242     -15.102   3.182   9.078  1.00 97.00           C  
ATOM   1955  N   VAL A 243      -9.977   2.209  10.953  1.00 97.62           N  
ATOM   1956  CA  VAL A 243      -9.375   3.541  10.953  1.00 97.62           C  
ATOM   1957  C   VAL A 243      -9.227   4.047   9.523  1.00 97.62           C  
ATOM   1958  CB  VAL A 243      -8.008   3.547  11.664  1.00 97.62           C  
ATOM   1959  O   VAL A 243      -9.102   3.250   8.586  1.00 97.62           O  
ATOM   1960  CG1 VAL A 243      -6.988   2.725  10.883  1.00 97.62           C  
ATOM   1961  CG2 VAL A 243      -7.512   4.980  11.852  1.00 97.62           C  
ATOM   1962  N   TYR A 244      -9.266   5.285   9.328  1.00 97.56           N  
ATOM   1963  CA  TYR A 244      -8.859   5.891   8.070  1.00 97.56           C  
ATOM   1964  C   TYR A 244      -8.125   7.203   8.305  1.00 97.56           C  
ATOM   1965  CB  TYR A 244     -10.086   6.137   7.176  1.00 97.56           C  
ATOM   1966  O   TYR A 244      -8.352   7.879   9.305  1.00 97.56           O  
ATOM   1967  CG  TYR A 244     -11.016   7.203   7.699  1.00 97.56           C  
ATOM   1968  CD1 TYR A 244     -12.062   6.883   8.555  1.00 97.56           C  
ATOM   1969  CD2 TYR A 244     -10.844   8.539   7.332  1.00 97.56           C  
ATOM   1970  CE1 TYR A 244     -12.922   7.863   9.039  1.00 97.56           C  
ATOM   1971  CE2 TYR A 244     -11.703   9.523   7.809  1.00 97.56           C  
ATOM   1972  OH  TYR A 244     -13.578  10.156   9.133  1.00 97.56           O  
ATOM   1973  CZ  TYR A 244     -12.734   9.180   8.656  1.00 97.56           C  
ATOM   1974  N   SER A 245      -7.184   7.480   7.461  1.00 97.81           N  
ATOM   1975  CA  SER A 245      -6.355   8.680   7.531  1.00 97.81           C  
ATOM   1976  C   SER A 245      -6.750   9.688   6.461  1.00 97.81           C  
ATOM   1977  CB  SER A 245      -4.875   8.320   7.379  1.00 97.81           C  
ATOM   1978  O   SER A 245      -7.508   9.367   5.543  1.00 97.81           O  
ATOM   1979  OG  SER A 245      -4.637   7.684   6.137  1.00 97.81           O  
ATOM   1980  N   SER A 246      -6.238  10.906   6.598  1.00 95.38           N  
ATOM   1981  CA  SER A 246      -6.605  11.992   5.695  1.00 95.38           C  
ATOM   1982  C   SER A 246      -5.371  12.703   5.156  1.00 95.38           C  
ATOM   1983  CB  SER A 246      -7.516  12.992   6.406  1.00 95.38           C  
ATOM   1984  O   SER A 246      -4.258  12.492   5.645  1.00 95.38           O  
ATOM   1985  OG  SER A 246      -6.754  13.906   7.180  1.00 95.38           O  
ATOM   1986  N   SER A 247      -5.582  13.531   4.207  1.00 94.56           N  
ATOM   1987  CA  SER A 247      -4.551  14.359   3.592  1.00 94.56           C  
ATOM   1988  C   SER A 247      -4.105  15.469   4.531  1.00 94.56           C  
ATOM   1989  CB  SER A 247      -5.055  14.953   2.279  1.00 94.56           C  
ATOM   1990  O   SER A 247      -3.076  16.109   4.305  1.00 94.56           O  
ATOM   1991  OG  SER A 247      -6.207  15.750   2.498  1.00 94.56           O  
ATOM   1992  N   LYS A 248      -4.773  15.672   5.633  1.00 91.75           N  
ATOM   1993  CA  LYS A 248      -4.426  16.703   6.605  1.00 91.75           C  
ATOM   1994  C   LYS A 248      -3.555  16.141   7.723  1.00 91.75           C  
ATOM   1995  CB  LYS A 248      -5.688  17.328   7.195  1.00 91.75           C  
ATOM   1996  O   LYS A 248      -3.164  16.859   8.641  1.00 91.75           O  
ATOM   1997  CG  LYS A 248      -6.414  18.266   6.242  1.00 91.75           C  
ATOM   1998  CD  LYS A 248      -7.543  19.016   6.941  1.00 91.75           C  
ATOM   1999  CE  LYS A 248      -8.203  20.031   6.016  1.00 91.75           C  
ATOM   2000  NZ  LYS A 248      -9.320  20.766   6.699  1.00 91.75           N  
ATOM   2001  N   GLY A 249      -3.373  14.844   7.703  1.00 94.25           N  
ATOM   2002  CA  GLY A 249      -2.543  14.219   8.719  1.00 94.25           C  
ATOM   2003  C   GLY A 249      -3.334  13.734   9.922  1.00 94.25           C  
ATOM   2004  O   GLY A 249      -2.760  13.430  10.969  1.00 94.25           O  
ATOM   2005  N   THR A 250      -4.613  13.695   9.773  1.00 94.75           N  
ATOM   2006  CA  THR A 250      -5.473  13.234  10.859  1.00 94.75           C  
ATOM   2007  C   THR A 250      -5.863  11.773  10.648  1.00 94.75           C  
ATOM   2008  CB  THR A 250      -6.746  14.094  10.969  1.00 94.75           C  
ATOM   2009  O   THR A 250      -5.816  11.266   9.523  1.00 94.75           O  
ATOM   2010  CG2 THR A 250      -6.402  15.555  11.219  1.00 94.75           C  
ATOM   2011  OG1 THR A 250      -7.492  13.992   9.750  1.00 94.75           O  
ATOM   2012  N   ILE A 251      -6.195  11.117  11.773  1.00 96.88           N  
ATOM   2013  CA  ILE A 251      -6.633   9.727  11.789  1.00 96.88           C  
ATOM   2014  C   ILE A 251      -7.953   9.609  12.547  1.00 96.88           C  
ATOM   2015  CB  ILE A 251      -5.562   8.812  12.422  1.00 96.88           C  
ATOM   2016  O   ILE A 251      -8.070  10.094  13.672  1.00 96.88           O  
ATOM   2017  CG1 ILE A 251      -4.191   9.062  11.781  1.00 96.88           C  
ATOM   2018  CG2 ILE A 251      -5.965   7.336  12.281  1.00 96.88           C  
ATOM   2019  CD1 ILE A 251      -3.029   8.961  12.758  1.00 96.88           C  
ATOM   2020  N   ARG A 252      -8.844   8.992  11.953  1.00 96.00           N  
ATOM   2021  CA  ARG A 252     -10.148   8.797  12.586  1.00 96.00           C  
ATOM   2022  C   ARG A 252     -10.422   7.312  12.828  1.00 96.00           C  
ATOM   2023  CB  ARG A 252     -11.258   9.398  11.719  1.00 96.00           C  
ATOM   2024  O   ARG A 252     -10.375   6.508  11.891  1.00 96.00           O  
ATOM   2025  CG  ARG A 252     -11.250  10.914  11.672  1.00 96.00           C  
ATOM   2026  CD  ARG A 252     -12.297  11.453  10.711  1.00 96.00           C  
ATOM   2027  NE  ARG A 252     -12.281  12.914  10.664  1.00 96.00           N  
ATOM   2028  NH1 ARG A 252     -10.719  13.055   8.969  1.00 96.00           N  
ATOM   2029  NH2 ARG A 252     -11.602  14.961   9.875  1.00 96.00           N  
ATOM   2030  CZ  ARG A 252     -11.539  13.641   9.836  1.00 96.00           C  
ATOM   2031  N   LEU A 253     -10.656   6.996  14.023  1.00 95.31           N  
ATOM   2032  CA  LEU A 253     -11.078   5.660  14.430  1.00 95.31           C  
ATOM   2033  C   LEU A 253     -12.602   5.562  14.469  1.00 95.31           C  
ATOM   2034  CB  LEU A 253     -10.492   5.305  15.797  1.00 95.31           C  
ATOM   2035  O   LEU A 253     -13.258   6.367  15.125  1.00 95.31           O  
ATOM   2036  CG  LEU A 253     -10.672   3.855  16.250  1.00 95.31           C  
ATOM   2037  CD1 LEU A 253      -9.750   2.934  15.461  1.00 95.31           C  
ATOM   2038  CD2 LEU A 253     -10.406   3.729  17.750  1.00 95.31           C  
ATOM   2039  N   CYS A 254     -13.070   4.559  13.812  1.00 93.88           N  
ATOM   2040  CA  CYS A 254     -14.516   4.402  13.703  1.00 93.88           C  
ATOM   2041  C   CYS A 254     -14.969   3.080  14.305  1.00 93.88           C  
ATOM   2042  CB  CYS A 254     -14.945   4.484  12.234  1.00 93.88           C  
ATOM   2043  O   CYS A 254     -14.250   2.082  14.234  1.00 93.88           O  
ATOM   2044  SG  CYS A 254     -14.539   6.055  11.445  1.00 93.88           S  
ATOM   2045  N   ASP A 255     -16.109   3.102  14.930  1.00 90.50           N  
ATOM   2046  CA  ASP A 255     -16.844   1.946  15.430  1.00 90.50           C  
ATOM   2047  C   ASP A 255     -18.172   1.771  14.695  1.00 90.50           C  
ATOM   2048  CB  ASP A 255     -17.094   2.086  16.938  1.00 90.50           C  
ATOM   2049  O   ASP A 255     -19.078   2.590  14.844  1.00 90.50           O  
ATOM   2050  CG  ASP A 255     -17.641   0.816  17.562  1.00 90.50           C  
ATOM   2051  OD1 ASP A 255     -18.203  -0.031  16.844  1.00 90.50           O  
ATOM   2052  OD2 ASP A 255     -17.500   0.662  18.797  1.00 90.50           O  
ATOM   2053  N   MET A 256     -18.297   0.800  13.938  1.00 87.25           N  
ATOM   2054  CA  MET A 256     -19.438   0.564  13.055  1.00 87.25           C  
ATOM   2055  C   MET A 256     -20.688   0.285  13.867  1.00 87.25           C  
ATOM   2056  CB  MET A 256     -19.141  -0.603  12.109  1.00 87.25           C  
ATOM   2057  O   MET A 256     -21.797   0.308  13.320  1.00 87.25           O  
ATOM   2058  CG  MET A 256     -18.094  -0.296  11.055  1.00 87.25           C  
ATOM   2059  SD  MET A 256     -17.938  -1.639   9.812  1.00 87.25           S  
ATOM   2060  CE  MET A 256     -17.234  -2.951  10.852  1.00 87.25           C  
ATOM   2061  N   ARG A 257     -20.500  -0.020  15.102  1.00 82.31           N  
ATOM   2062  CA  ARG A 257     -21.656  -0.267  15.969  1.00 82.31           C  
ATOM   2063  C   ARG A 257     -22.297   1.042  16.406  1.00 82.31           C  
ATOM   2064  CB  ARG A 257     -21.234  -1.079  17.203  1.00 82.31           C  
ATOM   2065  O   ARG A 257     -23.453   1.058  16.828  1.00 82.31           O  
ATOM   2066  CG  ARG A 257     -20.641  -2.439  16.859  1.00 82.31           C  
ATOM   2067  CD  ARG A 257     -20.062  -3.121  18.094  1.00 82.31           C  
ATOM   2068  NE  ARG A 257     -18.906  -2.395  18.625  1.00 82.31           N  
ATOM   2069  NH1 ARG A 257     -18.562  -3.828  20.406  1.00 82.31           N  
ATOM   2070  NH2 ARG A 257     -17.188  -2.016  20.094  1.00 82.31           N  
ATOM   2071  CZ  ARG A 257     -18.219  -2.748  19.703  1.00 82.31           C  
ATOM   2072  N   ALA A 258     -21.578   2.059  16.438  1.00 72.94           N  
ATOM   2073  CA  ALA A 258     -22.062   3.348  16.922  1.00 72.94           C  
ATOM   2074  C   ALA A 258     -23.047   3.965  15.930  1.00 72.94           C  
ATOM   2075  CB  ALA A 258     -20.891   4.301  17.156  1.00 72.94           C  
ATOM   2076  O   ALA A 258     -24.031   4.605  16.344  1.00 72.94           O  
ATOM   2077  N   SER A 259     -22.859   3.807  14.594  1.00 71.00           N  
ATOM   2078  CA  SER A 259     -23.719   4.344  13.547  1.00 71.00           C  
ATOM   2079  C   SER A 259     -23.531   3.590  12.234  1.00 71.00           C  
ATOM   2080  CB  SER A 259     -23.438   5.832  13.336  1.00 71.00           C  
ATOM   2081  O   SER A 259     -22.469   3.008  11.992  1.00 71.00           O  
ATOM   2082  OG  SER A 259     -24.344   6.387  12.398  1.00 71.00           O  
ATOM   2083  N   ALA A 260     -24.656   3.514  11.555  1.00 65.25           N  
ATOM   2084  CA  ALA A 260     -24.578   2.869  10.250  1.00 65.25           C  
ATOM   2085  C   ALA A 260     -23.594   3.590   9.336  1.00 65.25           C  
ATOM   2086  CB  ALA A 260     -25.953   2.824   9.602  1.00 65.25           C  
ATOM   2087  O   ALA A 260     -22.797   2.949   8.633  1.00 65.25           O  
ATOM   2088  N   LEU A 261     -23.766   4.895   9.344  1.00 71.38           N  
ATOM   2089  CA  LEU A 261     -22.797   5.754   8.672  1.00 71.38           C  
ATOM   2090  C   LEU A 261     -21.797   6.332   9.664  1.00 71.38           C  
ATOM   2091  CB  LEU A 261     -23.500   6.887   7.930  1.00 71.38           C  
ATOM   2092  O   LEU A 261     -22.188   6.938  10.664  1.00 71.38           O  
ATOM   2093  CG  LEU A 261     -24.094   6.535   6.562  1.00 71.38           C  
ATOM   2094  CD1 LEU A 261     -25.312   7.402   6.277  1.00 71.38           C  
ATOM   2095  CD2 LEU A 261     -23.047   6.703   5.469  1.00 71.38           C  
ATOM   2096  N   CYS A 262     -20.625   5.832   9.523  1.00 74.50           N  
ATOM   2097  CA  CYS A 262     -19.594   6.344  10.406  1.00 74.50           C  
ATOM   2098  C   CYS A 262     -19.297   7.805  10.102  1.00 74.50           C  
ATOM   2099  CB  CYS A 262     -18.312   5.512  10.266  1.00 74.50           C  
ATOM   2100  O   CYS A 262     -18.141   8.164   9.805  1.00 74.50           O  
ATOM   2101  SG  CYS A 262     -18.500   3.795  10.797  1.00 74.50           S  
ATOM   2102  N   ASP A 263     -20.438   8.578  10.094  1.00 70.69           N  
ATOM   2103  CA  ASP A 263     -20.312  10.016   9.867  1.00 70.69           C  
ATOM   2104  C   ASP A 263     -19.531  10.680  11.000  1.00 70.69           C  
ATOM   2105  CB  ASP A 263     -21.688  10.656   9.734  1.00 70.69           C  
ATOM   2106  O   ASP A 263     -18.969  11.758  10.820  1.00 70.69           O  
ATOM   2107  CG  ASP A 263     -22.797   9.844  10.398  1.00 70.69           C  
ATOM   2108  OD1 ASP A 263     -22.562   8.672  10.758  1.00 70.69           O  
ATOM   2109  OD2 ASP A 263     -23.906  10.383  10.578  1.00 70.69           O  
ATOM   2110  N   ARG A 264     -19.562   9.953  12.094  1.00 74.25           N  
ATOM   2111  CA  ARG A 264     -18.797  10.422  13.242  1.00 74.25           C  
ATOM   2112  C   ARG A 264     -17.734   9.406  13.641  1.00 74.25           C  
ATOM   2113  CB  ARG A 264     -19.719  10.703  14.430  1.00 74.25           C  
ATOM   2114  O   ARG A 264     -17.969   8.195  13.578  1.00 74.25           O  
ATOM   2115  CG  ARG A 264     -20.703  11.836  14.188  1.00 74.25           C  
ATOM   2116  CD  ARG A 264     -21.547  12.133  15.422  1.00 74.25           C  
ATOM   2117  NE  ARG A 264     -22.516  13.188  15.172  1.00 74.25           N  
ATOM   2118  NH1 ARG A 264     -23.438  13.125  17.297  1.00 74.25           N  
ATOM   2119  NH2 ARG A 264     -24.250  14.602  15.734  1.00 74.25           N  
ATOM   2120  CZ  ARG A 264     -23.406  13.633  16.062  1.00 74.25           C  
ATOM   2121  N   HIS A 265     -16.656   9.938  13.844  1.00 78.25           N  
ATOM   2122  CA  HIS A 265     -15.570   9.094  14.328  1.00 78.25           C  
ATOM   2123  C   HIS A 265     -15.719   8.812  15.820  1.00 78.25           C  
ATOM   2124  CB  HIS A 265     -14.219   9.742  14.055  1.00 78.25           C  
ATOM   2125  O   HIS A 265     -16.344   9.586  16.547  1.00 78.25           O  
ATOM   2126  CG  HIS A 265     -14.086  11.117  14.625  1.00 78.25           C  
ATOM   2127  CD2 HIS A 265     -13.578  11.539  15.805  1.00 78.25           C  
ATOM   2128  ND1 HIS A 265     -14.500  12.250  13.961  1.00 78.25           N  
ATOM   2129  CE1 HIS A 265     -14.258  13.312  14.711  1.00 78.25           C  
ATOM   2130  NE2 HIS A 265     -13.695  12.906  15.836  1.00 78.25           N  
ATOM   2131  N   SER A 266     -15.297   7.621  16.203  1.00 78.75           N  
ATOM   2132  CA  SER A 266     -15.250   7.289  17.625  1.00 78.75           C  
ATOM   2133  C   SER A 266     -14.102   8.008  18.328  1.00 78.75           C  
ATOM   2134  CB  SER A 266     -15.109   5.781  17.828  1.00 78.75           C  
ATOM   2135  O   SER A 266     -14.258   8.508  19.438  1.00 78.75           O  
ATOM   2136  OG  SER A 266     -16.141   5.086  17.141  1.00 78.75           O  
ATOM   2137  N   LYS A 267     -12.992   8.062  17.625  1.00 83.44           N  
ATOM   2138  CA  LYS A 267     -11.805   8.773  18.094  1.00 83.44           C  
ATOM   2139  C   LYS A 267     -11.109   9.508  16.953  1.00 83.44           C  
ATOM   2140  CB  LYS A 267     -10.828   7.797  18.750  1.00 83.44           C  
ATOM   2141  O   LYS A 267     -11.164   9.070  15.797  1.00 83.44           O  
ATOM   2142  CG  LYS A 267     -11.367   7.148  20.016  1.00 83.44           C  
ATOM   2143  CD  LYS A 267     -10.320   6.281  20.703  1.00 83.44           C  
ATOM   2144  CE  LYS A 267     -10.852   5.645  21.969  1.00 83.44           C  
ATOM   2145  NZ  LYS A 267      -9.805   4.836  22.672  1.00 83.44           N  
ATOM   2146  N   LEU A 268     -10.539  10.625  17.328  1.00 86.19           N  
ATOM   2147  CA  LEU A 268      -9.758  11.438  16.406  1.00 86.19           C  
ATOM   2148  C   LEU A 268      -8.328  11.594  16.906  1.00 86.19           C  
ATOM   2149  CB  LEU A 268     -10.406  12.820  16.234  1.00 86.19           C  
ATOM   2150  O   LEU A 268      -8.094  12.039  18.031  1.00 86.19           O  
ATOM   2151  CG  LEU A 268      -9.664  13.797  15.320  1.00 86.19           C  
ATOM   2152  CD1 LEU A 268      -9.680  13.305  13.883  1.00 86.19           C  
ATOM   2153  CD2 LEU A 268     -10.281  15.188  15.422  1.00 86.19           C  
ATOM   2154  N   PHE A 269      -7.414  11.180  16.156  1.00 88.38           N  
ATOM   2155  CA  PHE A 269      -5.992  11.297  16.453  1.00 88.38           C  
ATOM   2156  C   PHE A 269      -5.359  12.430  15.648  1.00 88.38           C  
ATOM   2157  CB  PHE A 269      -5.270   9.977  16.172  1.00 88.38           C  
ATOM   2158  O   PHE A 269      -5.293  12.352  14.422  1.00 88.38           O  
ATOM   2159  CG  PHE A 269      -5.770   8.820  16.984  1.00 88.38           C  
ATOM   2160  CD1 PHE A 269      -5.070   8.391  18.109  1.00 88.38           C  
ATOM   2161  CD2 PHE A 269      -6.941   8.164  16.641  1.00 88.38           C  
ATOM   2162  CE1 PHE A 269      -5.535   7.316  18.875  1.00 88.38           C  
ATOM   2163  CE2 PHE A 269      -7.410   7.094  17.391  1.00 88.38           C  
ATOM   2164  CZ  PHE A 269      -6.707   6.672  18.500  1.00 88.38           C  
ATOM   2165  N   GLU A 270      -4.914  13.391  16.234  1.00 83.62           N  
ATOM   2166  CA  GLU A 270      -4.305  14.555  15.602  1.00 83.62           C  
ATOM   2167  C   GLU A 270      -3.352  15.273  16.562  1.00 83.62           C  
ATOM   2168  CB  GLU A 270      -5.387  15.531  15.117  1.00 83.62           C  
ATOM   2169  O   GLU A 270      -3.641  15.406  17.750  1.00 83.62           O  
ATOM   2170  CG  GLU A 270      -4.836  16.734  14.375  1.00 83.62           C  
ATOM   2171  CD  GLU A 270      -5.922  17.672  13.852  1.00 83.62           C  
ATOM   2172  OE1 GLU A 270      -5.637  18.500  12.961  1.00 83.62           O  
ATOM   2173  OE2 GLU A 270      -7.066  17.562  14.344  1.00 83.62           O  
ATOM   2174  N   GLU A 271      -2.199  15.547  16.016  1.00 81.88           N  
ATOM   2175  CA  GLU A 271      -1.251  16.359  16.781  1.00 81.88           C  
ATOM   2176  C   GLU A 271      -1.638  17.844  16.734  1.00 81.88           C  
ATOM   2177  CB  GLU A 271       0.169  16.172  16.234  1.00 81.88           C  
ATOM   2178  O   GLU A 271      -1.847  18.391  15.648  1.00 81.88           O  
ATOM   2179  CG  GLU A 271       1.260  16.578  17.219  1.00 81.88           C  
ATOM   2180  CD  GLU A 271       2.658  16.219  16.734  1.00 81.88           C  
ATOM   2181  OE1 GLU A 271       3.494  15.797  17.562  1.00 81.88           O  
ATOM   2182  OE2 GLU A 271       2.920  16.359  15.523  1.00 81.88           O  
ATOM   2183  N   PRO A 272      -1.779  18.344  17.859  1.00 79.69           N  
ATOM   2184  CA  PRO A 272      -2.078  19.781  17.859  1.00 79.69           C  
ATOM   2185  C   PRO A 272      -1.018  20.594  17.141  1.00 79.69           C  
ATOM   2186  CB  PRO A 272      -2.119  20.125  19.344  1.00 79.69           C  
ATOM   2187  O   PRO A 272       0.181  20.359  17.297  1.00 79.69           O  
ATOM   2188  CG  PRO A 272      -2.135  18.797  20.047  1.00 79.69           C  
ATOM   2189  CD  PRO A 272      -1.648  17.750  19.094  1.00 79.69           C  
ATOM   2190  N   GLU A 273      -1.438  21.297  16.141  1.00 77.62           N  
ATOM   2191  CA  GLU A 273      -0.510  22.141  15.383  1.00 77.62           C  
ATOM   2192  C   GLU A 273      -0.819  23.609  15.570  1.00 77.62           C  
ATOM   2193  CB  GLU A 273      -0.553  21.781  13.891  1.00 77.62           C  
ATOM   2194  O   GLU A 273      -1.984  24.000  15.656  1.00 77.62           O  
ATOM   2195  CG  GLU A 273       0.679  22.219  13.117  1.00 77.62           C  
ATOM   2196  CD  GLU A 273       0.613  21.875  11.641  1.00 77.62           C  
ATOM   2197  OE1 GLU A 273       1.528  22.266  10.883  1.00 77.62           O  
ATOM   2198  OE2 GLU A 273      -0.362  21.203  11.234  1.00 77.62           O  
ATOM   2199  N   ASP A 274       0.271  24.281  15.734  1.00 77.81           N  
ATOM   2200  CA  ASP A 274       0.135  25.734  15.742  1.00 77.81           C  
ATOM   2201  C   ASP A 274      -0.320  26.250  14.383  1.00 77.81           C  
ATOM   2202  CB  ASP A 274       1.455  26.391  16.141  1.00 77.81           C  
ATOM   2203  O   ASP A 274       0.341  26.016  13.367  1.00 77.81           O  
ATOM   2204  CG  ASP A 274       1.309  27.875  16.453  1.00 77.81           C  
ATOM   2205  OD1 ASP A 274       0.353  28.500  15.953  1.00 77.81           O  
ATOM   2206  OD2 ASP A 274       2.160  28.406  17.188  1.00 77.81           O  
ATOM   2207  N   PRO A 275      -1.491  26.844  14.367  1.00 77.44           N  
ATOM   2208  CA  PRO A 275      -1.991  27.375  13.094  1.00 77.44           C  
ATOM   2209  C   PRO A 275      -0.986  28.297  12.398  1.00 77.44           C  
ATOM   2210  CB  PRO A 275      -3.244  28.156  13.500  1.00 77.44           C  
ATOM   2211  O   PRO A 275      -1.012  28.422  11.172  1.00 77.44           O  
ATOM   2212  CG  PRO A 275      -3.627  27.594  14.836  1.00 77.44           C  
ATOM   2213  CD  PRO A 275      -2.398  27.016  15.477  1.00 77.44           C  
ATOM   2214  N   SER A 276      -0.104  28.859  13.141  1.00 79.12           N  
ATOM   2215  CA  SER A 276       0.914  29.750  12.578  1.00 79.12           C  
ATOM   2216  C   SER A 276       1.967  28.953  11.805  1.00 79.12           C  
ATOM   2217  CB  SER A 276       1.586  30.562  13.680  1.00 79.12           C  
ATOM   2218  O   SER A 276       2.682  29.516  10.969  1.00 79.12           O  
ATOM   2219  OG  SER A 276       2.314  29.719  14.562  1.00 79.12           O  
ATOM   2220  N   ASN A 277       1.966  27.734  12.055  1.00 77.31           N  
ATOM   2221  CA  ASN A 277       2.957  26.875  11.406  1.00 77.31           C  
ATOM   2222  C   ASN A 277       2.410  26.250  10.125  1.00 77.31           C  
ATOM   2223  CB  ASN A 277       3.432  25.781  12.367  1.00 77.31           C  
ATOM   2224  O   ASN A 277       3.133  25.562   9.406  1.00 77.31           O  
ATOM   2225  CG  ASN A 277       4.281  26.328  13.500  1.00 77.31           C  
ATOM   2226  ND2 ASN A 277       4.438  25.547  14.555  1.00 77.31           N  
ATOM   2227  OD1 ASN A 277       4.797  27.453  13.422  1.00 77.31           O  
ATOM   2228  N   ARG A 278       1.188  26.594   9.844  1.00 80.44           N  
ATOM   2229  CA  ARG A 278       0.570  26.000   8.656  1.00 80.44           C  
ATOM   2230  C   ARG A 278       1.038  26.719   7.395  1.00 80.44           C  
ATOM   2231  CB  ARG A 278      -0.955  26.062   8.758  1.00 80.44           C  
ATOM   2232  O   ARG A 278       1.023  27.938   7.324  1.00 80.44           O  
ATOM   2233  CG  ARG A 278      -1.570  24.891   9.500  1.00 80.44           C  
ATOM   2234  CD  ARG A 278      -3.092  24.938   9.469  1.00 80.44           C  
ATOM   2235  NE  ARG A 278      -3.680  23.875  10.273  1.00 80.44           N  
ATOM   2236  NH1 ARG A 278      -5.863  24.562   9.977  1.00 80.44           N  
ATOM   2237  NH2 ARG A 278      -5.410  22.719  11.258  1.00 80.44           N  
ATOM   2238  CZ  ARG A 278      -4.984  23.719  10.500  1.00 80.44           C  
ATOM   2239  N   SER A 279       1.594  26.016   6.520  1.00 83.62           N  
ATOM   2240  CA  SER A 279       2.084  26.484   5.230  1.00 83.62           C  
ATOM   2241  C   SER A 279       1.706  25.516   4.109  1.00 83.62           C  
ATOM   2242  CB  SER A 279       3.602  26.656   5.266  1.00 83.62           C  
ATOM   2243  O   SER A 279       1.153  24.438   4.367  1.00 83.62           O  
ATOM   2244  OG  SER A 279       4.262  25.406   5.223  1.00 83.62           O  
ATOM   2245  N   PHE A 280       1.977  25.938   2.877  1.00 86.19           N  
ATOM   2246  CA  PHE A 280       1.710  25.109   1.701  1.00 86.19           C  
ATOM   2247  C   PHE A 280       2.391  23.750   1.823  1.00 86.19           C  
ATOM   2248  CB  PHE A 280       2.182  25.828   0.429  1.00 86.19           C  
ATOM   2249  O   PHE A 280       1.740  22.719   1.695  1.00 86.19           O  
ATOM   2250  CG  PHE A 280       2.084  24.969  -0.812  1.00 86.19           C  
ATOM   2251  CD1 PHE A 280       3.221  24.391  -1.363  1.00 86.19           C  
ATOM   2252  CD2 PHE A 280       0.858  24.766  -1.425  1.00 86.19           C  
ATOM   2253  CE1 PHE A 280       3.135  23.609  -2.512  1.00 86.19           C  
ATOM   2254  CE2 PHE A 280       0.764  23.969  -2.572  1.00 86.19           C  
ATOM   2255  CZ  PHE A 280       1.903  23.406  -3.113  1.00 86.19           C  
ATOM   2256  N   PHE A 281       3.660  23.750   2.207  1.00 91.12           N  
ATOM   2257  CA  PHE A 281       4.410  22.500   2.281  1.00 91.12           C  
ATOM   2258  C   PHE A 281       4.055  21.734   3.545  1.00 91.12           C  
ATOM   2259  CB  PHE A 281       5.918  22.781   2.242  1.00 91.12           C  
ATOM   2260  O   PHE A 281       4.082  20.500   3.557  1.00 91.12           O  
ATOM   2261  CG  PHE A 281       6.449  23.047   0.859  1.00 91.12           C  
ATOM   2262  CD1 PHE A 281       6.289  22.109  -0.153  1.00 91.12           C  
ATOM   2263  CD2 PHE A 281       7.117  24.234   0.571  1.00 91.12           C  
ATOM   2264  CE1 PHE A 281       6.781  22.344  -1.434  1.00 91.12           C  
ATOM   2265  CE2 PHE A 281       7.609  24.469  -0.706  1.00 91.12           C  
ATOM   2266  CZ  PHE A 281       7.441  23.531  -1.707  1.00 91.12           C  
ATOM   2267  N   SER A 282       3.715  22.391   4.598  1.00 90.06           N  
ATOM   2268  CA  SER A 282       3.326  21.688   5.820  1.00 90.06           C  
ATOM   2269  C   SER A 282       2.098  20.812   5.590  1.00 90.06           C  
ATOM   2270  CB  SER A 282       3.049  22.688   6.941  1.00 90.06           C  
ATOM   2271  O   SER A 282       2.006  19.719   6.133  1.00 90.06           O  
ATOM   2272  OG  SER A 282       1.834  23.391   6.707  1.00 90.06           O  
ATOM   2273  N   GLU A 283       1.213  21.234   4.789  1.00 88.19           N  
ATOM   2274  CA  GLU A 283       0.015  20.469   4.477  1.00 88.19           C  
ATOM   2275  C   GLU A 283       0.350  19.250   3.613  1.00 88.19           C  
ATOM   2276  CB  GLU A 283      -1.024  21.344   3.773  1.00 88.19           C  
ATOM   2277  O   GLU A 283      -0.142  18.156   3.865  1.00 88.19           O  
ATOM   2278  CG  GLU A 283      -2.389  20.688   3.631  1.00 88.19           C  
ATOM   2279  CD  GLU A 283      -3.445  21.609   3.057  1.00 88.19           C  
ATOM   2280  OE1 GLU A 283      -4.527  21.125   2.658  1.00 88.19           O  
ATOM   2281  OE2 GLU A 283      -3.189  22.844   3.006  1.00 88.19           O  
ATOM   2282  N   ILE A 284       1.196  19.438   2.693  1.00 92.44           N  
ATOM   2283  CA  ILE A 284       1.551  18.375   1.769  1.00 92.44           C  
ATOM   2284  C   ILE A 284       2.307  17.266   2.516  1.00 92.44           C  
ATOM   2285  CB  ILE A 284       2.400  18.891   0.590  1.00 92.44           C  
ATOM   2286  O   ILE A 284       1.998  16.078   2.367  1.00 92.44           O  
ATOM   2287  CG1 ILE A 284       1.577  19.859  -0.270  1.00 92.44           C  
ATOM   2288  CG2 ILE A 284       2.938  17.734  -0.251  1.00 92.44           C  
ATOM   2289  CD1 ILE A 284       2.357  20.484  -1.419  1.00 92.44           C  
ATOM   2290  N   ILE A 285       3.262  17.625   3.344  1.00 94.88           N  
ATOM   2291  CA  ILE A 285       4.121  16.641   3.980  1.00 94.88           C  
ATOM   2292  C   ILE A 285       3.387  16.000   5.156  1.00 94.88           C  
ATOM   2293  CB  ILE A 285       5.449  17.266   4.457  1.00 94.88           C  
ATOM   2294  O   ILE A 285       3.824  14.977   5.688  1.00 94.88           O  
ATOM   2295  CG1 ILE A 285       5.180  18.391   5.461  1.00 94.88           C  
ATOM   2296  CG2 ILE A 285       6.266  17.781   3.266  1.00 94.88           C  
ATOM   2297  CD1 ILE A 285       6.438  19.016   6.047  1.00 94.88           C  
ATOM   2298  N   SER A 286       2.246  16.578   5.574  1.00 93.38           N  
ATOM   2299  CA  SER A 286       1.458  16.016   6.672  1.00 93.38           C  
ATOM   2300  C   SER A 286       0.545  14.898   6.184  1.00 93.38           C  
ATOM   2301  CB  SER A 286       0.625  17.109   7.344  1.00 93.38           C  
ATOM   2302  O   SER A 286      -0.004  14.141   6.984  1.00 93.38           O  
ATOM   2303  OG  SER A 286      -0.273  17.703   6.418  1.00 93.38           O  
ATOM   2304  N   SER A 287       0.318  14.836   4.875  1.00 95.62           N  
ATOM   2305  CA  SER A 287      -0.541  13.805   4.305  1.00 95.62           C  
ATOM   2306  C   SER A 287      -0.048  12.406   4.672  1.00 95.62           C  
ATOM   2307  CB  SER A 287      -0.609  13.945   2.783  1.00 95.62           C  
ATOM   2308  O   SER A 287       1.126  12.086   4.473  1.00 95.62           O  
ATOM   2309  OG  SER A 287      -1.428  12.930   2.219  1.00 95.62           O  
ATOM   2310  N   ILE A 288      -0.939  11.625   5.164  1.00 98.00           N  
ATOM   2311  CA  ILE A 288      -0.595  10.273   5.578  1.00 98.00           C  
ATOM   2312  C   ILE A 288      -0.668   9.328   4.379  1.00 98.00           C  
ATOM   2313  CB  ILE A 288      -1.523   9.773   6.707  1.00 98.00           C  
ATOM   2314  O   ILE A 288      -1.708   9.234   3.721  1.00 98.00           O  
ATOM   2315  CG1 ILE A 288      -1.344  10.633   7.965  1.00 98.00           C  
ATOM   2316  CG2 ILE A 288      -1.260   8.297   7.012  1.00 98.00           C  
ATOM   2317  CD1 ILE A 288      -2.367  10.352   9.055  1.00 98.00           C  
ATOM   2318  N   SER A 289       0.427   8.672   4.160  1.00 97.62           N  
ATOM   2319  CA  SER A 289       0.504   7.781   3.008  1.00 97.62           C  
ATOM   2320  C   SER A 289       0.062   6.367   3.371  1.00 97.62           C  
ATOM   2321  CB  SER A 289       1.926   7.750   2.445  1.00 97.62           C  
ATOM   2322  O   SER A 289      -0.371   5.602   2.506  1.00 97.62           O  
ATOM   2323  OG  SER A 289       2.838   7.258   3.414  1.00 97.62           O  
ATOM   2324  N   ASP A 290       0.206   5.961   4.648  1.00 98.44           N  
ATOM   2325  CA  ASP A 290      -0.124   4.605   5.078  1.00 98.44           C  
ATOM   2326  C   ASP A 290      -0.469   4.566   6.562  1.00 98.44           C  
ATOM   2327  CB  ASP A 290       1.037   3.650   4.781  1.00 98.44           C  
ATOM   2328  O   ASP A 290       0.070   5.344   7.352  1.00 98.44           O  
ATOM   2329  CG  ASP A 290       0.607   2.197   4.711  1.00 98.44           C  
ATOM   2330  OD1 ASP A 290      -0.610   1.923   4.637  1.00 98.44           O  
ATOM   2331  OD2 ASP A 290       1.494   1.315   4.730  1.00 98.44           O  
ATOM   2332  N   VAL A 291      -1.314   3.703   6.883  1.00 98.56           N  
ATOM   2333  CA  VAL A 291      -1.724   3.445   8.258  1.00 98.56           C  
ATOM   2334  C   VAL A 291      -1.807   1.939   8.500  1.00 98.56           C  
ATOM   2335  CB  VAL A 291      -3.080   4.113   8.586  1.00 98.56           C  
ATOM   2336  O   VAL A 291      -2.391   1.207   7.695  1.00 98.56           O  
ATOM   2337  CG1 VAL A 291      -4.184   3.555   7.684  1.00 98.56           C  
ATOM   2338  CG2 VAL A 291      -3.434   3.914  10.055  1.00 98.56           C  
ATOM   2339  N   LYS A 292      -1.207   1.450   9.594  1.00 98.25           N  
ATOM   2340  CA  LYS A 292      -1.168   0.031   9.938  1.00 98.25           C  
ATOM   2341  C   LYS A 292      -1.360  -0.179  11.438  1.00 98.25           C  
ATOM   2342  CB  LYS A 292       0.153  -0.594   9.484  1.00 98.25           C  
ATOM   2343  O   LYS A 292      -0.667   0.437  12.250  1.00 98.25           O  
ATOM   2344  CG  LYS A 292       0.349  -0.604   7.977  1.00 98.25           C  
ATOM   2345  CD  LYS A 292      -0.531  -1.651   7.305  1.00 98.25           C  
ATOM   2346  CE  LYS A 292      -0.248  -1.746   5.812  1.00 98.25           C  
ATOM   2347  NZ  LYS A 292      -1.123  -2.758   5.148  1.00 98.25           N  
ATOM   2348  N   PHE A 293      -2.244  -1.056  11.773  1.00 98.50           N  
ATOM   2349  CA  PHE A 293      -2.346  -1.492  13.156  1.00 98.50           C  
ATOM   2350  C   PHE A 293      -1.222  -2.461  13.508  1.00 98.50           C  
ATOM   2351  CB  PHE A 293      -3.705  -2.148  13.422  1.00 98.50           C  
ATOM   2352  O   PHE A 293      -0.739  -3.195  12.641  1.00 98.50           O  
ATOM   2353  CG  PHE A 293      -4.848  -1.173  13.492  1.00 98.50           C  
ATOM   2354  CD1 PHE A 293      -5.047  -0.403  14.633  1.00 98.50           C  
ATOM   2355  CD2 PHE A 293      -5.719  -1.023  12.430  1.00 98.50           C  
ATOM   2356  CE1 PHE A 293      -6.105   0.502  14.711  1.00 98.50           C  
ATOM   2357  CE2 PHE A 293      -6.777  -0.122  12.492  1.00 98.50           C  
ATOM   2358  CZ  PHE A 293      -6.969   0.640  13.633  1.00 98.50           C  
ATOM   2359  N   SER A 294      -0.821  -2.373  14.750  1.00 98.31           N  
ATOM   2360  CA  SER A 294       0.044  -3.438  15.250  1.00 98.31           C  
ATOM   2361  C   SER A 294      -0.693  -4.770  15.305  1.00 98.31           C  
ATOM   2362  CB  SER A 294       0.580  -3.086  16.641  1.00 98.31           C  
ATOM   2363  O   SER A 294      -1.926  -4.805  15.281  1.00 98.31           O  
ATOM   2364  OG  SER A 294      -0.472  -3.045  17.594  1.00 98.31           O  
ATOM   2365  N   HIS A 295       0.063  -5.852  15.328  1.00 97.00           N  
ATOM   2366  CA  HIS A 295      -0.546  -7.176  15.391  1.00 97.00           C  
ATOM   2367  C   HIS A 295      -1.348  -7.359  16.672  1.00 97.00           C  
ATOM   2368  CB  HIS A 295       0.524  -8.266  15.281  1.00 97.00           C  
ATOM   2369  O   HIS A 295      -2.387  -8.023  16.672  1.00 97.00           O  
ATOM   2370  CG  HIS A 295       1.294  -8.219  13.992  1.00 97.00           C  
ATOM   2371  CD2 HIS A 295       1.077  -8.836  12.805  1.00 97.00           C  
ATOM   2372  ND1 HIS A 295       2.443  -7.477  13.844  1.00 97.00           N  
ATOM   2373  CE1 HIS A 295       2.902  -7.633  12.609  1.00 97.00           C  
ATOM   2374  NE2 HIS A 295       2.092  -8.453  11.961  1.00 97.00           N  
ATOM   2375  N   SER A 296      -0.968  -6.793  17.734  1.00 95.44           N  
ATOM   2376  CA  SER A 296      -1.666  -6.863  19.016  1.00 95.44           C  
ATOM   2377  C   SER A 296      -2.967  -6.070  18.984  1.00 95.44           C  
ATOM   2378  CB  SER A 296      -0.774  -6.344  20.141  1.00 95.44           C  
ATOM   2379  O   SER A 296      -3.859  -6.293  19.797  1.00 95.44           O  
ATOM   2380  OG  SER A 296      -0.563  -4.949  20.016  1.00 95.44           O  
ATOM   2381  N   GLY A 297      -3.014  -5.055  18.125  1.00 97.06           N  
ATOM   2382  CA  GLY A 297      -4.191  -4.207  18.047  1.00 97.06           C  
ATOM   2383  C   GLY A 297      -4.148  -3.037  19.016  1.00 97.06           C  
ATOM   2384  O   GLY A 297      -5.086  -2.238  19.078  1.00 97.06           O  
ATOM   2385  N   ARG A 298      -3.098  -2.941  19.719  1.00 96.94           N  
ATOM   2386  CA  ARG A 298      -2.979  -1.892  20.719  1.00 96.94           C  
ATOM   2387  C   ARG A 298      -2.480  -0.590  20.094  1.00 96.94           C  
ATOM   2388  CB  ARG A 298      -2.039  -2.328  21.844  1.00 96.94           C  
ATOM   2389  O   ARG A 298      -2.900   0.497  20.500  1.00 96.94           O  
ATOM   2390  CG  ARG A 298      -1.786  -1.254  22.891  1.00 96.94           C  
ATOM   2391  CD  ARG A 298      -0.953  -1.779  24.047  1.00 96.94           C  
ATOM   2392  NE  ARG A 298      -0.711  -0.746  25.047  1.00 96.94           N  
ATOM   2393  NH1 ARG A 298       0.523  -2.104  26.453  1.00 96.94           N  
ATOM   2394  NH2 ARG A 298       0.144   0.087  27.016  1.00 96.94           N  
ATOM   2395  CZ  ARG A 298      -0.015  -0.923  26.172  1.00 96.94           C  
ATOM   2396  N   TYR A 299      -1.584  -0.708  19.141  1.00 98.06           N  
ATOM   2397  CA  TYR A 299      -0.932   0.462  18.562  1.00 98.06           C  
ATOM   2398  C   TYR A 299      -1.283   0.612  17.078  1.00 98.06           C  
ATOM   2399  CB  TYR A 299       0.588   0.367  18.719  1.00 98.06           C  
ATOM   2400  O   TYR A 299      -1.778  -0.328  16.453  1.00 98.06           O  
ATOM   2401  CG  TYR A 299       1.035   0.253  20.156  1.00 98.06           C  
ATOM   2402  CD1 TYR A 299       1.079   1.373  20.984  1.00 98.06           C  
ATOM   2403  CD2 TYR A 299       1.415  -0.974  20.703  1.00 98.06           C  
ATOM   2404  CE1 TYR A 299       1.492   1.273  22.312  1.00 98.06           C  
ATOM   2405  CE2 TYR A 299       1.829  -1.085  22.016  1.00 98.06           C  
ATOM   2406  OH  TYR A 299       2.273  -0.062  24.125  1.00 98.06           O  
ATOM   2407  CZ  TYR A 299       1.864   0.042  22.812  1.00 98.06           C  
ATOM   2408  N   MET A 300      -1.052   1.761  16.609  1.00 97.88           N  
ATOM   2409  CA  MET A 300      -1.188   2.088  15.195  1.00 97.88           C  
ATOM   2410  C   MET A 300      -0.007   2.926  14.711  1.00 97.88           C  
ATOM   2411  CB  MET A 300      -2.498   2.834  14.938  1.00 97.88           C  
ATOM   2412  O   MET A 300       0.507   3.764  15.453  1.00 97.88           O  
ATOM   2413  CG  MET A 300      -2.678   3.277  13.492  1.00 97.88           C  
ATOM   2414  SD  MET A 300      -4.254   4.180  13.227  1.00 97.88           S  
ATOM   2415  CE  MET A 300      -3.912   5.699  14.156  1.00 97.88           C  
ATOM   2416  N   MET A 301       0.389   2.658  13.562  1.00 98.44           N  
ATOM   2417  CA  MET A 301       1.509   3.357  12.938  1.00 98.44           C  
ATOM   2418  C   MET A 301       1.045   4.148  11.719  1.00 98.44           C  
ATOM   2419  CB  MET A 301       2.602   2.367  12.531  1.00 98.44           C  
ATOM   2420  O   MET A 301       0.223   3.668  10.938  1.00 98.44           O  
ATOM   2421  CG  MET A 301       3.748   3.000  11.758  1.00 98.44           C  
ATOM   2422  SD  MET A 301       5.117   1.821  11.438  1.00 98.44           S  
ATOM   2423  CE  MET A 301       4.293   0.669  10.305  1.00 98.44           C  
ATOM   2424  N   THR A 302       1.506   5.324  11.539  1.00 98.56           N  
ATOM   2425  CA  THR A 302       1.234   6.156  10.375  1.00 98.56           C  
ATOM   2426  C   THR A 302       2.535   6.590   9.711  1.00 98.56           C  
ATOM   2427  CB  THR A 302       0.409   7.398  10.758  1.00 98.56           C  
ATOM   2428  O   THR A 302       3.539   6.824  10.383  1.00 98.56           O  
ATOM   2429  CG2 THR A 302      -0.942   7.004  11.344  1.00 98.56           C  
ATOM   2430  OG1 THR A 302       1.133   8.164  11.727  1.00 98.56           O  
ATOM   2431  N   ARG A 303       2.514   6.648   8.383  1.00 98.62           N  
ATOM   2432  CA  ARG A 303       3.631   7.133   7.582  1.00 98.62           C  
ATOM   2433  C   ARG A 303       3.250   8.398   6.828  1.00 98.62           C  
ATOM   2434  CB  ARG A 303       4.094   6.059   6.598  1.00 98.62           C  
ATOM   2435  O   ARG A 303       2.348   8.383   5.988  1.00 98.62           O  
ATOM   2436  CG  ARG A 303       5.117   6.547   5.586  1.00 98.62           C  
ATOM   2437  CD  ARG A 303       6.426   6.949   6.258  1.00 98.62           C  
ATOM   2438  NE  ARG A 303       7.422   7.383   5.277  1.00 98.62           N  
ATOM   2439  NH1 ARG A 303       8.016   5.242   4.633  1.00 98.62           N  
ATOM   2440  NH2 ARG A 303       9.031   7.059   3.672  1.00 98.62           N  
ATOM   2441  CZ  ARG A 303       8.148   6.559   4.531  1.00 98.62           C  
ATOM   2442  N   ASP A 304       3.803   9.492   7.203  1.00 97.94           N  
ATOM   2443  CA  ASP A 304       3.738  10.703   6.395  1.00 97.94           C  
ATOM   2444  C   ASP A 304       5.027  10.906   5.602  1.00 97.94           C  
ATOM   2445  CB  ASP A 304       3.467  11.922   7.277  1.00 97.94           C  
ATOM   2446  O   ASP A 304       5.867  10.008   5.535  1.00 97.94           O  
ATOM   2447  CG  ASP A 304       4.523  12.125   8.344  1.00 97.94           C  
ATOM   2448  OD1 ASP A 304       5.730  12.016   8.039  1.00 97.94           O  
ATOM   2449  OD2 ASP A 304       4.148  12.398   9.508  1.00 97.94           O  
ATOM   2450  N   TYR A 305       5.191  12.008   4.922  1.00 98.12           N  
ATOM   2451  CA  TYR A 305       6.324  12.172   4.020  1.00 98.12           C  
ATOM   2452  C   TYR A 305       7.641  12.180   4.785  1.00 98.12           C  
ATOM   2453  CB  TYR A 305       6.180  13.469   3.211  1.00 98.12           C  
ATOM   2454  O   TYR A 305       8.641  11.641   4.320  1.00 98.12           O  
ATOM   2455  CG  TYR A 305       7.195  13.609   2.104  1.00 98.12           C  
ATOM   2456  CD1 TYR A 305       8.297  14.445   2.244  1.00 98.12           C  
ATOM   2457  CD2 TYR A 305       7.059  12.898   0.915  1.00 98.12           C  
ATOM   2458  CE1 TYR A 305       9.234  14.586   1.225  1.00 98.12           C  
ATOM   2459  CE2 TYR A 305       7.988  13.023  -0.111  1.00 98.12           C  
ATOM   2460  OH  TYR A 305      10.000  14.000  -0.958  1.00 98.12           O  
ATOM   2461  CZ  TYR A 305       9.070  13.867   0.053  1.00 98.12           C  
ATOM   2462  N   LEU A 306       7.613  12.727   6.020  1.00 97.81           N  
ATOM   2463  CA  LEU A 306       8.875  12.969   6.715  1.00 97.81           C  
ATOM   2464  C   LEU A 306       9.094  11.930   7.809  1.00 97.81           C  
ATOM   2465  CB  LEU A 306       8.891  14.375   7.320  1.00 97.81           C  
ATOM   2466  O   LEU A 306      10.234  11.672   8.211  1.00 97.81           O  
ATOM   2467  CG  LEU A 306       8.914  15.539   6.332  1.00 97.81           C  
ATOM   2468  CD1 LEU A 306       9.016  16.859   7.074  1.00 97.81           C  
ATOM   2469  CD2 LEU A 306      10.070  15.383   5.352  1.00 97.81           C  
ATOM   2470  N   SER A 307       8.023  11.281   8.281  1.00 98.12           N  
ATOM   2471  CA  SER A 307       8.219  10.516   9.516  1.00 98.12           C  
ATOM   2472  C   SER A 307       7.238   9.352   9.602  1.00 98.12           C  
ATOM   2473  CB  SER A 307       8.055  11.422  10.734  1.00 98.12           C  
ATOM   2474  O   SER A 307       6.309   9.250   8.805  1.00 98.12           O  
ATOM   2475  OG  SER A 307       6.730  11.906  10.828  1.00 98.12           O  
ATOM   2476  N   VAL A 308       7.555   8.461  10.523  1.00 98.50           N  
ATOM   2477  CA  VAL A 308       6.672   7.402  11.016  1.00 98.50           C  
ATOM   2478  C   VAL A 308       6.273   7.688  12.461  1.00 98.50           C  
ATOM   2479  CB  VAL A 308       7.340   6.016  10.906  1.00 98.50           C  
ATOM   2480  O   VAL A 308       7.129   7.957  13.305  1.00 98.50           O  
ATOM   2481  CG1 VAL A 308       6.465   4.945  11.562  1.00 98.50           C  
ATOM   2482  CG2 VAL A 308       7.613   5.664   9.445  1.00 98.50           C  
ATOM   2483  N   LYS A 309       5.035   7.617  12.727  1.00 98.19           N  
ATOM   2484  CA  LYS A 309       4.516   7.875  14.070  1.00 98.19           C  
ATOM   2485  C   LYS A 309       3.754   6.668  14.602  1.00 98.19           C  
ATOM   2486  CB  LYS A 309       3.611   9.109  14.062  1.00 98.19           C  
ATOM   2487  O   LYS A 309       2.990   6.035  13.875  1.00 98.19           O  
ATOM   2488  CG  LYS A 309       4.340  10.406  13.750  1.00 98.19           C  
ATOM   2489  CD  LYS A 309       3.369  11.578  13.648  1.00 98.19           C  
ATOM   2490  CE  LYS A 309       4.086  12.867  13.258  1.00 98.19           C  
ATOM   2491  NZ  LYS A 309       3.125  13.992  13.039  1.00 98.19           N  
ATOM   2492  N   ILE A 310       3.955   6.367  15.867  1.00 98.50           N  
ATOM   2493  CA  ILE A 310       3.246   5.293  16.562  1.00 98.50           C  
ATOM   2494  C   ILE A 310       2.246   5.887  17.547  1.00 98.50           C  
ATOM   2495  CB  ILE A 310       4.223   4.348  17.281  1.00 98.50           C  
ATOM   2496  O   ILE A 310       2.609   6.715  18.391  1.00 98.50           O  
ATOM   2497  CG1 ILE A 310       5.301   3.840  16.312  1.00 98.50           C  
ATOM   2498  CG2 ILE A 310       3.469   3.178  17.922  1.00 98.50           C  
ATOM   2499  CD1 ILE A 310       4.754   2.984  15.180  1.00 98.50           C  
ATOM   2500  N   TRP A 311       1.084   5.453  17.406  1.00 98.06           N  
ATOM   2501  CA  TRP A 311      -0.006   5.902  18.266  1.00 98.06           C  
ATOM   2502  C   TRP A 311      -0.488   4.777  19.172  1.00 98.06           C  
ATOM   2503  CB  TRP A 311      -1.172   6.430  17.422  1.00 98.06           C  
ATOM   2504  O   TRP A 311      -0.551   3.619  18.750  1.00 98.06           O  
ATOM   2505  CG  TRP A 311      -0.788   7.516  16.453  1.00 98.06           C  
ATOM   2506  CD1 TRP A 311      -0.159   7.363  15.250  1.00 98.06           C  
ATOM   2507  CD2 TRP A 311      -1.003   8.922  16.625  1.00 98.06           C  
ATOM   2508  CE2 TRP A 311      -0.480   9.562  15.477  1.00 98.06           C  
ATOM   2509  CE3 TRP A 311      -1.590   9.695  17.625  1.00 98.06           C  
ATOM   2510  NE1 TRP A 311       0.029   8.594  14.656  1.00 98.06           N  
ATOM   2511  CH2 TRP A 311      -1.105  11.688  16.312  1.00 98.06           C  
ATOM   2512  CZ2 TRP A 311      -0.527  10.945  15.312  1.00 98.06           C  
ATOM   2513  CZ3 TRP A 311      -1.635  11.078  17.469  1.00 98.06           C  
ATOM   2514  N   ASP A 312      -0.769   5.098  20.344  1.00 97.31           N  
ATOM   2515  CA  ASP A 312      -1.532   4.242  21.234  1.00 97.31           C  
ATOM   2516  C   ASP A 312      -3.029   4.512  21.109  1.00 97.31           C  
ATOM   2517  CB  ASP A 312      -1.079   4.453  22.688  1.00 97.31           C  
ATOM   2518  O   ASP A 312      -3.475   5.656  21.234  1.00 97.31           O  
ATOM   2519  CG  ASP A 312      -1.646   3.418  23.641  1.00 97.31           C  
ATOM   2520  OD1 ASP A 312      -2.793   2.961  23.438  1.00 97.31           O  
ATOM   2521  OD2 ASP A 312      -0.944   3.059  24.609  1.00 97.31           O  
ATOM   2522  N   LEU A 313      -3.805   3.537  20.938  1.00 95.81           N  
ATOM   2523  CA  LEU A 313      -5.242   3.689  20.719  1.00 95.81           C  
ATOM   2524  C   LEU A 313      -5.910   4.293  21.953  1.00 95.81           C  
ATOM   2525  CB  LEU A 313      -5.879   2.338  20.391  1.00 95.81           C  
ATOM   2526  O   LEU A 313      -7.031   4.801  21.875  1.00 95.81           O  
ATOM   2527  CG  LEU A 313      -5.496   1.718  19.047  1.00 95.81           C  
ATOM   2528  CD1 LEU A 313      -6.285   0.434  18.812  1.00 95.81           C  
ATOM   2529  CD2 LEU A 313      -5.730   2.711  17.922  1.00 95.81           C  
ATOM   2530  N   ASN A 314      -5.242   4.277  23.016  1.00 93.56           N  
ATOM   2531  CA  ASN A 314      -5.789   4.828  24.250  1.00 93.56           C  
ATOM   2532  C   ASN A 314      -5.277   6.246  24.500  1.00 93.56           C  
ATOM   2533  CB  ASN A 314      -5.457   3.922  25.438  1.00 93.56           C  
ATOM   2534  O   ASN A 314      -5.648   6.875  25.500  1.00 93.56           O  
ATOM   2535  CG  ASN A 314      -6.121   2.562  25.328  1.00 93.56           C  
ATOM   2536  ND2 ASN A 314      -5.414   1.525  25.766  1.00 93.56           N  
ATOM   2537  OD1 ASN A 314      -7.258   2.447  24.859  1.00 93.56           O  
ATOM   2538  N   MET A 315      -4.402   6.773  23.656  1.00 91.06           N  
ATOM   2539  CA  MET A 315      -3.855   8.125  23.750  1.00 91.06           C  
ATOM   2540  C   MET A 315      -3.969   8.859  22.422  1.00 91.06           C  
ATOM   2541  CB  MET A 315      -2.393   8.078  24.203  1.00 91.06           C  
ATOM   2542  O   MET A 315      -3.031   8.852  21.625  1.00 91.06           O  
ATOM   2543  CG  MET A 315      -1.834   9.430  24.609  1.00 91.06           C  
ATOM   2544  SD  MET A 315      -0.096   9.336  25.188  1.00 91.06           S  
ATOM   2545  CE  MET A 315      -0.327   8.398  26.719  1.00 91.06           C  
ATOM   2546  N   GLU A 316      -4.949   9.680  22.203  1.00 87.69           N  
ATOM   2547  CA  GLU A 316      -5.316  10.234  20.906  1.00 87.69           C  
ATOM   2548  C   GLU A 316      -4.637  11.586  20.672  1.00 87.69           C  
ATOM   2549  CB  GLU A 316      -6.836  10.391  20.797  1.00 87.69           C  
ATOM   2550  O   GLU A 316      -4.559  12.055  19.531  1.00 87.69           O  
ATOM   2551  CG  GLU A 316      -7.598   9.086  20.984  1.00 87.69           C  
ATOM   2552  CD  GLU A 316      -9.094   9.281  21.125  1.00 87.69           C  
ATOM   2553  OE1 GLU A 316      -9.820   8.289  21.359  1.00 87.69           O  
ATOM   2554  OE2 GLU A 316      -9.555  10.445  21.016  1.00 87.69           O  
ATOM   2555  N   ASN A 317      -4.090  12.195  21.594  1.00 90.25           N  
ATOM   2556  CA  ASN A 317      -3.695  13.594  21.516  1.00 90.25           C  
ATOM   2557  C   ASN A 317      -2.291  13.742  20.938  1.00 90.25           C  
ATOM   2558  CB  ASN A 317      -3.783  14.266  22.875  1.00 90.25           C  
ATOM   2559  O   ASN A 317      -1.911  14.828  20.484  1.00 90.25           O  
ATOM   2560  CG  ASN A 317      -5.211  14.406  23.375  1.00 90.25           C  
ATOM   2561  ND2 ASN A 317      -5.367  14.711  24.656  1.00 90.25           N  
ATOM   2562  OD1 ASN A 317      -6.164  14.234  22.609  1.00 90.25           O  
ATOM   2563  N   ARG A 318      -1.542  12.633  21.125  1.00 93.31           N  
ATOM   2564  CA  ARG A 318      -0.191  12.688  20.578  1.00 93.31           C  
ATOM   2565  C   ARG A 318       0.338  11.289  20.266  1.00 93.31           C  
ATOM   2566  CB  ARG A 318       0.751  13.406  21.531  1.00 93.31           C  
ATOM   2567  O   ARG A 318      -0.033  10.320  20.938  1.00 93.31           O  
ATOM   2568  CG  ARG A 318       0.909  12.711  22.875  1.00 93.31           C  
ATOM   2569  CD  ARG A 318       1.849  13.469  23.797  1.00 93.31           C  
ATOM   2570  NE  ARG A 318       2.014  12.789  25.078  1.00 93.31           N  
ATOM   2571  NH1 ARG A 318       3.973  13.875  25.641  1.00 93.31           N  
ATOM   2572  NH2 ARG A 318       3.070  12.320  27.078  1.00 93.31           N  
ATOM   2573  CZ  ARG A 318       3.018  13.000  25.938  1.00 93.31           C  
ATOM   2574  N   PRO A 319       1.225  11.195  19.344  1.00 96.50           N  
ATOM   2575  CA  PRO A 319       1.894   9.906  19.141  1.00 96.50           C  
ATOM   2576  C   PRO A 319       2.816   9.531  20.297  1.00 96.50           C  
ATOM   2577  CB  PRO A 319       2.691  10.125  17.859  1.00 96.50           C  
ATOM   2578  O   PRO A 319       3.443  10.406  20.906  1.00 96.50           O  
ATOM   2579  CG  PRO A 319       2.943  11.602  17.812  1.00 96.50           C  
ATOM   2580  CD  PRO A 319       1.804  12.297  18.484  1.00 96.50           C  
ATOM   2581  N   VAL A 320       2.920   8.281  20.578  1.00 97.00           N  
ATOM   2582  CA  VAL A 320       3.766   7.812  21.672  1.00 97.00           C  
ATOM   2583  C   VAL A 320       5.215   7.715  21.188  1.00 97.00           C  
ATOM   2584  CB  VAL A 320       3.287   6.445  22.203  1.00 97.00           C  
ATOM   2585  O   VAL A 320       6.145   7.766  22.000  1.00 97.00           O  
ATOM   2586  CG1 VAL A 320       1.977   6.598  22.969  1.00 97.00           C  
ATOM   2587  CG2 VAL A 320       3.127   5.449  21.062  1.00 97.00           C  
ATOM   2588  N   GLU A 321       5.438   7.559  19.875  1.00 97.44           N  
ATOM   2589  CA  GLU A 321       6.754   7.527  19.250  1.00 97.44           C  
ATOM   2590  C   GLU A 321       6.742   8.242  17.906  1.00 97.44           C  
ATOM   2591  CB  GLU A 321       7.230   6.082  19.078  1.00 97.44           C  
ATOM   2592  O   GLU A 321       5.773   8.141  17.156  1.00 97.44           O  
ATOM   2593  CG  GLU A 321       7.195   5.262  20.359  1.00 97.44           C  
ATOM   2594  CD  GLU A 321       7.316   3.768  20.109  1.00 97.44           C  
ATOM   2595  OE1 GLU A 321       6.840   2.975  20.953  1.00 97.44           O  
ATOM   2596  OE2 GLU A 321       7.895   3.385  19.078  1.00 97.44           O  
ATOM   2597  N   THR A 322       7.793   8.945  17.562  1.00 97.44           N  
ATOM   2598  CA  THR A 322       7.992   9.586  16.266  1.00 97.44           C  
ATOM   2599  C   THR A 322       9.398   9.305  15.734  1.00 97.44           C  
ATOM   2600  CB  THR A 322       7.777  11.109  16.359  1.00 97.44           C  
ATOM   2601  O   THR A 322      10.391   9.609  16.391  1.00 97.44           O  
ATOM   2602  CG2 THR A 322       7.945  11.773  15.000  1.00 97.44           C  
ATOM   2603  OG1 THR A 322       6.453  11.367  16.844  1.00 97.44           O  
ATOM   2604  N   TYR A 323       9.469   8.742  14.578  1.00 98.12           N  
ATOM   2605  CA  TYR A 323      10.727   8.422  13.922  1.00 98.12           C  
ATOM   2606  C   TYR A 323      10.914   9.258  12.656  1.00 98.12           C  
ATOM   2607  CB  TYR A 323      10.781   6.930  13.570  1.00 98.12           C  
ATOM   2608  O   TYR A 323      10.117   9.156  11.719  1.00 98.12           O  
ATOM   2609  CG  TYR A 323      10.586   6.020  14.758  1.00 98.12           C  
ATOM   2610  CD1 TYR A 323      11.570   5.879  15.727  1.00 98.12           C  
ATOM   2611  CD2 TYR A 323       9.406   5.301  14.914  1.00 98.12           C  
ATOM   2612  CE1 TYR A 323      11.391   5.043  16.828  1.00 98.12           C  
ATOM   2613  CE2 TYR A 323       9.211   4.461  16.016  1.00 98.12           C  
ATOM   2614  OH  TYR A 323      10.023   3.508  18.047  1.00 98.12           O  
ATOM   2615  CZ  TYR A 323      10.211   4.340  16.953  1.00 98.12           C  
ATOM   2616  N   GLN A 324      11.984   9.953  12.547  1.00 97.44           N  
ATOM   2617  CA  GLN A 324      12.273  10.781  11.383  1.00 97.44           C  
ATOM   2618  C   GLN A 324      12.852   9.945  10.242  1.00 97.44           C  
ATOM   2619  CB  GLN A 324      13.242  11.906  11.750  1.00 97.44           C  
ATOM   2620  O   GLN A 324      13.812   9.188  10.445  1.00 97.44           O  
ATOM   2621  CG  GLN A 324      12.711  12.844  12.828  1.00 97.44           C  
ATOM   2622  CD  GLN A 324      11.414  13.531  12.430  1.00 97.44           C  
ATOM   2623  NE2 GLN A 324      10.516  13.703  13.391  1.00 97.44           N  
ATOM   2624  OE1 GLN A 324      11.227  13.898  11.266  1.00 97.44           O  
ATOM   2625  N   VAL A 325      12.344  10.117   9.070  1.00 98.00           N  
ATOM   2626  CA  VAL A 325      12.781   9.352   7.910  1.00 98.00           C  
ATOM   2627  C   VAL A 325      13.430  10.273   6.887  1.00 98.00           C  
ATOM   2628  CB  VAL A 325      11.609   8.578   7.270  1.00 98.00           C  
ATOM   2629  O   VAL A 325      14.531  10.008   6.406  1.00 98.00           O  
ATOM   2630  CG1 VAL A 325      12.086   7.766   6.066  1.00 98.00           C  
ATOM   2631  CG2 VAL A 325      10.938   7.672   8.297  1.00 98.00           C  
ATOM   2632  N   HIS A 326      12.773  11.398   6.566  1.00 97.69           N  
ATOM   2633  CA  HIS A 326      13.195  12.305   5.504  1.00 97.69           C  
ATOM   2634  C   HIS A 326      13.461  13.703   6.043  1.00 97.69           C  
ATOM   2635  CB  HIS A 326      12.141  12.359   4.398  1.00 97.69           C  
ATOM   2636  O   HIS A 326      13.234  14.695   5.348  1.00 97.69           O  
ATOM   2637  CG  HIS A 326      12.086  11.125   3.559  1.00 97.69           C  
ATOM   2638  CD2 HIS A 326      13.000  10.148   3.350  1.00 97.69           C  
ATOM   2639  ND1 HIS A 326      10.977  10.781   2.811  1.00 97.69           N  
ATOM   2640  CE1 HIS A 326      11.219   9.648   2.176  1.00 97.69           C  
ATOM   2641  NE2 HIS A 326      12.438   9.242   2.486  1.00 97.69           N  
ATOM   2642  N   GLU A 327      13.891  13.844   7.266  1.00 95.81           N  
ATOM   2643  CA  GLU A 327      14.148  15.148   7.855  1.00 95.81           C  
ATOM   2644  C   GLU A 327      15.133  15.953   7.008  1.00 95.81           C  
ATOM   2645  CB  GLU A 327      14.680  15.008   9.281  1.00 95.81           C  
ATOM   2646  O   GLU A 327      14.969  17.156   6.820  1.00 95.81           O  
ATOM   2647  CG  GLU A 327      14.898  16.328  10.000  1.00 95.81           C  
ATOM   2648  CD  GLU A 327      13.633  17.156  10.148  1.00 95.81           C  
ATOM   2649  OE1 GLU A 327      13.719  18.391  10.297  1.00 95.81           O  
ATOM   2650  OE2 GLU A 327      12.531  16.547  10.125  1.00 95.81           O  
ATOM   2651  N   TYR A 328      16.094  15.297   6.422  1.00 94.50           N  
ATOM   2652  CA  TYR A 328      17.141  15.930   5.633  1.00 94.50           C  
ATOM   2653  C   TYR A 328      16.594  16.484   4.328  1.00 94.50           C  
ATOM   2654  CB  TYR A 328      18.281  14.930   5.340  1.00 94.50           C  
ATOM   2655  O   TYR A 328      17.281  17.219   3.617  1.00 94.50           O  
ATOM   2656  CG  TYR A 328      17.797  13.609   4.789  1.00 94.50           C  
ATOM   2657  CD1 TYR A 328      17.641  12.500   5.617  1.00 94.50           C  
ATOM   2658  CD2 TYR A 328      17.484  13.477   3.439  1.00 94.50           C  
ATOM   2659  CE1 TYR A 328      17.203  11.281   5.113  1.00 94.50           C  
ATOM   2660  CE2 TYR A 328      17.031  12.258   2.926  1.00 94.50           C  
ATOM   2661  OH  TYR A 328      16.453   9.969   3.264  1.00 94.50           O  
ATOM   2662  CZ  TYR A 328      16.891  11.172   3.768  1.00 94.50           C  
ATOM   2663  N   LEU A 329      15.398  16.125   4.008  1.00 96.25           N  
ATOM   2664  CA  LEU A 329      14.797  16.594   2.758  1.00 96.25           C  
ATOM   2665  C   LEU A 329      13.977  17.859   2.979  1.00 96.25           C  
ATOM   2666  CB  LEU A 329      13.914  15.492   2.152  1.00 96.25           C  
ATOM   2667  O   LEU A 329      13.453  18.438   2.025  1.00 96.25           O  
ATOM   2668  CG  LEU A 329      14.641  14.242   1.650  1.00 96.25           C  
ATOM   2669  CD1 LEU A 329      13.641  13.258   1.047  1.00 96.25           C  
ATOM   2670  CD2 LEU A 329      15.711  14.609   0.632  1.00 96.25           C  
ATOM   2671  N   ARG A 330      13.836  18.312   4.207  1.00 94.44           N  
ATOM   2672  CA  ARG A 330      13.008  19.469   4.539  1.00 94.44           C  
ATOM   2673  C   ARG A 330      13.469  20.719   3.775  1.00 94.44           C  
ATOM   2674  CB  ARG A 330      13.047  19.750   6.043  1.00 94.44           C  
ATOM   2675  O   ARG A 330      12.656  21.531   3.361  1.00 94.44           O  
ATOM   2676  CG  ARG A 330      11.828  20.484   6.562  1.00 94.44           C  
ATOM   2677  CD  ARG A 330      11.852  20.625   8.078  1.00 94.44           C  
ATOM   2678  NE  ARG A 330      11.289  19.453   8.742  1.00 94.44           N  
ATOM   2679  NH1 ARG A 330       9.156  20.344   8.922  1.00 94.44           N  
ATOM   2680  NH2 ARG A 330       9.609  18.234   9.719  1.00 94.44           N  
ATOM   2681  CZ  ARG A 330      10.016  19.344   9.125  1.00 94.44           C  
ATOM   2682  N   SER A 331      14.734  20.828   3.518  1.00 92.50           N  
ATOM   2683  CA  SER A 331      15.312  21.984   2.838  1.00 92.50           C  
ATOM   2684  C   SER A 331      15.242  21.812   1.323  1.00 92.50           C  
ATOM   2685  CB  SER A 331      16.766  22.188   3.273  1.00 92.50           C  
ATOM   2686  O   SER A 331      15.734  22.672   0.583  1.00 92.50           O  
ATOM   2687  OG  SER A 331      17.547  21.047   2.971  1.00 92.50           O  
ATOM   2688  N   LYS A 332      14.680  20.750   0.875  1.00 94.56           N  
ATOM   2689  CA  LYS A 332      14.617  20.484  -0.558  1.00 94.56           C  
ATOM   2690  C   LYS A 332      13.180  20.328  -1.029  1.00 94.56           C  
ATOM   2691  CB  LYS A 332      15.414  19.219  -0.898  1.00 94.56           C  
ATOM   2692  O   LYS A 332      12.914  19.734  -2.074  1.00 94.56           O  
ATOM   2693  CG  LYS A 332      16.906  19.344  -0.620  1.00 94.56           C  
ATOM   2694  CD  LYS A 332      17.625  20.109  -1.717  1.00 94.56           C  
ATOM   2695  CE  LYS A 332      19.125  20.156  -1.483  1.00 94.56           C  
ATOM   2696  NZ  LYS A 332      19.828  20.984  -2.514  1.00 94.56           N  
ATOM   2697  N   LEU A 333      12.250  20.781  -0.231  1.00 96.06           N  
ATOM   2698  CA  LEU A 333      10.828  20.578  -0.494  1.00 96.06           C  
ATOM   2699  C   LEU A 333      10.414  21.219  -1.812  1.00 96.06           C  
ATOM   2700  CB  LEU A 333       9.984  21.141   0.651  1.00 96.06           C  
ATOM   2701  O   LEU A 333       9.609  20.656  -2.559  1.00 96.06           O  
ATOM   2702  CG  LEU A 333      10.062  20.391   1.984  1.00 96.06           C  
ATOM   2703  CD1 LEU A 333       9.211  21.094   3.037  1.00 96.06           C  
ATOM   2704  CD2 LEU A 333       9.625  18.938   1.816  1.00 96.06           C  
ATOM   2705  N   CYS A 334      10.969  22.359  -2.143  1.00 94.31           N  
ATOM   2706  CA  CYS A 334      10.648  23.031  -3.396  1.00 94.31           C  
ATOM   2707  C   CYS A 334      11.031  22.172  -4.594  1.00 94.31           C  
ATOM   2708  CB  CYS A 334      11.375  24.375  -3.479  1.00 94.31           C  
ATOM   2709  O   CYS A 334      10.203  21.922  -5.477  1.00 94.31           O  
ATOM   2710  SG  CYS A 334      11.000  25.312  -4.973  1.00 94.31           S  
ATOM   2711  N   SER A 335      12.266  21.734  -4.590  1.00 94.81           N  
ATOM   2712  CA  SER A 335      12.742  20.875  -5.664  1.00 94.81           C  
ATOM   2713  C   SER A 335      11.930  19.578  -5.742  1.00 94.81           C  
ATOM   2714  CB  SER A 335      14.219  20.547  -5.469  1.00 94.81           C  
ATOM   2715  O   SER A 335      11.617  19.109  -6.836  1.00 94.81           O  
ATOM   2716  OG  SER A 335      14.719  19.781  -6.555  1.00 94.81           O  
ATOM   2717  N   LEU A 336      11.602  19.000  -4.613  1.00 96.69           N  
ATOM   2718  CA  LEU A 336      10.820  17.766  -4.551  1.00 96.69           C  
ATOM   2719  C   LEU A 336       9.422  17.984  -5.113  1.00 96.69           C  
ATOM   2720  CB  LEU A 336      10.734  17.266  -3.107  1.00 96.69           C  
ATOM   2721  O   LEU A 336       8.859  17.094  -5.758  1.00 96.69           O  
ATOM   2722  CG  LEU A 336      12.031  16.734  -2.490  1.00 96.69           C  
ATOM   2723  CD1 LEU A 336      11.891  16.625  -0.977  1.00 96.69           C  
ATOM   2724  CD2 LEU A 336      12.414  15.398  -3.102  1.00 96.69           C  
ATOM   2725  N   TYR A 337       8.891  19.125  -4.871  1.00 93.69           N  
ATOM   2726  CA  TYR A 337       7.582  19.469  -5.418  1.00 93.69           C  
ATOM   2727  C   TYR A 337       7.641  19.594  -6.934  1.00 93.69           C  
ATOM   2728  CB  TYR A 337       7.070  20.781  -4.805  1.00 93.69           C  
ATOM   2729  O   TYR A 337       6.793  19.047  -7.645  1.00 93.69           O  
ATOM   2730  CG  TYR A 337       5.719  21.203  -5.324  1.00 93.69           C  
ATOM   2731  CD1 TYR A 337       5.609  22.141  -6.355  1.00 93.69           C  
ATOM   2732  CD2 TYR A 337       4.551  20.688  -4.785  1.00 93.69           C  
ATOM   2733  CE1 TYR A 337       4.367  22.531  -6.836  1.00 93.69           C  
ATOM   2734  CE2 TYR A 337       3.301  21.078  -5.258  1.00 93.69           C  
ATOM   2735  OH  TYR A 337       1.985  22.391  -6.754  1.00 93.69           O  
ATOM   2736  CZ  TYR A 337       3.219  22.000  -6.281  1.00 93.69           C  
ATOM   2737  N   GLU A 338       8.664  20.172  -7.496  1.00 92.69           N  
ATOM   2738  CA  GLU A 338       8.828  20.391  -8.930  1.00 92.69           C  
ATOM   2739  C   GLU A 338       9.000  19.062  -9.672  1.00 92.69           C  
ATOM   2740  CB  GLU A 338      10.023  21.297  -9.203  1.00 92.69           C  
ATOM   2741  O   GLU A 338       8.586  18.938 -10.828  1.00 92.69           O  
ATOM   2742  CG  GLU A 338       9.797  22.750  -8.797  1.00 92.69           C  
ATOM   2743  CD  GLU A 338      11.008  23.641  -9.031  1.00 92.69           C  
ATOM   2744  OE1 GLU A 338      10.828  24.828  -9.391  1.00 92.69           O  
ATOM   2745  OE2 GLU A 338      12.141  23.141  -8.859  1.00 92.69           O  
ATOM   2746  N   ASN A 339       9.508  18.125  -8.969  1.00 93.12           N  
ATOM   2747  CA  ASN A 339       9.758  16.828  -9.594  1.00 93.12           C  
ATOM   2748  C   ASN A 339       8.695  15.797  -9.219  1.00 93.12           C  
ATOM   2749  CB  ASN A 339      11.156  16.312  -9.227  1.00 93.12           C  
ATOM   2750  O   ASN A 339       8.867  14.602  -9.461  1.00 93.12           O  
ATOM   2751  CG  ASN A 339      12.266  17.203  -9.734  1.00 93.12           C  
ATOM   2752  ND2 ASN A 339      13.211  17.531  -8.867  1.00 93.12           N  
ATOM   2753  OD1 ASN A 339      12.266  17.609 -10.898  1.00 93.12           O  
ATOM   2754  N   ASP A 340       7.676  16.203  -8.477  1.00 92.94           N  
ATOM   2755  CA  ASP A 340       6.531  15.383  -8.086  1.00 92.94           C  
ATOM   2756  C   ASP A 340       6.945  14.305  -7.090  1.00 92.94           C  
ATOM   2757  CB  ASP A 340       5.891  14.742  -9.320  1.00 92.94           C  
ATOM   2758  O   ASP A 340       6.180  13.383  -6.812  1.00 92.94           O  
ATOM   2759  CG  ASP A 340       5.020  15.711 -10.102  1.00 92.94           C  
ATOM   2760  OD1 ASP A 340       4.352  16.562  -9.492  1.00 92.94           O  
ATOM   2761  OD2 ASP A 340       4.996  15.609 -11.352  1.00 92.94           O  
ATOM   2762  N   CYS A 341       8.133  14.391  -6.539  1.00 96.12           N  
ATOM   2763  CA  CYS A 341       8.641  13.375  -5.625  1.00 96.12           C  
ATOM   2764  C   CYS A 341       7.973  13.492  -4.258  1.00 96.12           C  
ATOM   2765  CB  CYS A 341      10.156  13.508  -5.473  1.00 96.12           C  
ATOM   2766  O   CYS A 341       7.828  12.492  -3.549  1.00 96.12           O  
ATOM   2767  SG  CYS A 341      11.078  13.047  -6.953  1.00 96.12           S  
ATOM   2768  N   ILE A 342       7.551  14.688  -3.939  1.00 96.44           N  
ATOM   2769  CA  ILE A 342       6.965  14.945  -2.629  1.00 96.44           C  
ATOM   2770  C   ILE A 342       5.629  14.219  -2.512  1.00 96.44           C  
ATOM   2771  CB  ILE A 342       6.777  16.453  -2.381  1.00 96.44           C  
ATOM   2772  O   ILE A 342       5.078  14.086  -1.414  1.00 96.44           O  
ATOM   2773  CG1 ILE A 342       6.621  16.734  -0.883  1.00 96.44           C  
ATOM   2774  CG2 ILE A 342       5.570  16.984  -3.166  1.00 96.44           C  
ATOM   2775  CD1 ILE A 342       6.691  18.219  -0.519  1.00 96.44           C  
ATOM   2776  N   PHE A 343       5.059  13.688  -3.582  1.00 94.56           N  
ATOM   2777  CA  PHE A 343       3.766  13.008  -3.596  1.00 94.56           C  
ATOM   2778  C   PHE A 343       3.949  11.492  -3.574  1.00 94.56           C  
ATOM   2779  CB  PHE A 343       2.955  13.422  -4.828  1.00 94.56           C  
ATOM   2780  O   PHE A 343       2.973  10.742  -3.635  1.00 94.56           O  
ATOM   2781  CG  PHE A 343       2.703  14.898  -4.922  1.00 94.56           C  
ATOM   2782  CD1 PHE A 343       1.861  15.531  -4.016  1.00 94.56           C  
ATOM   2783  CD2 PHE A 343       3.307  15.656  -5.914  1.00 94.56           C  
ATOM   2784  CE1 PHE A 343       1.626  16.906  -4.098  1.00 94.56           C  
ATOM   2785  CE2 PHE A 343       3.076  17.031  -6.004  1.00 94.56           C  
ATOM   2786  CZ  PHE A 343       2.234  17.656  -5.094  1.00 94.56           C  
ATOM   2787  N   ASP A 344       5.199  11.039  -3.564  1.00 96.38           N  
ATOM   2788  CA  ASP A 344       5.469   9.609  -3.451  1.00 96.38           C  
ATOM   2789  C   ASP A 344       4.840   9.031  -2.186  1.00 96.38           C  
ATOM   2790  CB  ASP A 344       6.977   9.344  -3.459  1.00 96.38           C  
ATOM   2791  O   ASP A 344       4.953   9.617  -1.106  1.00 96.38           O  
ATOM   2792  CG  ASP A 344       7.594   9.477  -4.840  1.00 96.38           C  
ATOM   2793  OD1 ASP A 344       6.895   9.234  -5.848  1.00 96.38           O  
ATOM   2794  OD2 ASP A 344       8.797   9.812  -4.922  1.00 96.38           O  
ATOM   2795  N   LYS A 345       4.211   7.910  -2.236  1.00 97.06           N  
ATOM   2796  CA  LYS A 345       3.506   7.273  -1.127  1.00 97.06           C  
ATOM   2797  C   LYS A 345       4.324   6.121  -0.547  1.00 97.06           C  
ATOM   2798  CB  LYS A 345       2.135   6.766  -1.578  1.00 97.06           C  
ATOM   2799  O   LYS A 345       4.199   4.977  -0.992  1.00 97.06           O  
ATOM   2800  CG  LYS A 345       1.174   7.871  -1.992  1.00 97.06           C  
ATOM   2801  CD  LYS A 345      -0.193   7.312  -2.363  1.00 97.06           C  
ATOM   2802  CE  LYS A 345      -1.147   8.414  -2.807  1.00 97.06           C  
ATOM   2803  NZ  LYS A 345      -2.490   7.867  -3.170  1.00 97.06           N  
ATOM   2804  N   PHE A 346       5.043   6.363   0.483  1.00 98.38           N  
ATOM   2805  CA  PHE A 346       5.852   5.352   1.149  1.00 98.38           C  
ATOM   2806  C   PHE A 346       5.012   4.543   2.129  1.00 98.38           C  
ATOM   2807  CB  PHE A 346       7.031   6.004   1.882  1.00 98.38           C  
ATOM   2808  O   PHE A 346       4.336   5.109   2.988  1.00 98.38           O  
ATOM   2809  CG  PHE A 346       8.000   6.707   0.969  1.00 98.38           C  
ATOM   2810  CD1 PHE A 346       9.047   6.012   0.377  1.00 98.38           C  
ATOM   2811  CD2 PHE A 346       7.859   8.062   0.703  1.00 98.38           C  
ATOM   2812  CE1 PHE A 346       9.945   6.664  -0.468  1.00 98.38           C  
ATOM   2813  CE2 PHE A 346       8.750   8.719  -0.140  1.00 98.38           C  
ATOM   2814  CZ  PHE A 346       9.797   8.016  -0.724  1.00 98.38           C  
ATOM   2815  N   GLU A 347       5.090   3.289   2.023  1.00 98.38           N  
ATOM   2816  CA  GLU A 347       4.402   2.398   2.955  1.00 98.38           C  
ATOM   2817  C   GLU A 347       5.293   2.053   4.145  1.00 98.38           C  
ATOM   2818  CB  GLU A 347       3.955   1.118   2.246  1.00 98.38           C  
ATOM   2819  O   GLU A 347       6.484   2.369   4.148  1.00 98.38           O  
ATOM   2820  CG  GLU A 347       2.854   1.338   1.219  1.00 98.38           C  
ATOM   2821  CD  GLU A 347       2.379   0.050   0.563  1.00 98.38           C  
ATOM   2822  OE1 GLU A 347       1.445   0.101  -0.268  1.00 98.38           O  
ATOM   2823  OE2 GLU A 347       2.947  -1.018   0.884  1.00 98.38           O  
ATOM   2824  N   CYS A 348       4.703   1.536   5.141  1.00 98.50           N  
ATOM   2825  CA  CYS A 348       5.410   1.069   6.332  1.00 98.50           C  
ATOM   2826  C   CYS A 348       4.859  -0.273   6.797  1.00 98.50           C  
ATOM   2827  CB  CYS A 348       5.297   2.096   7.457  1.00 98.50           C  
ATOM   2828  O   CYS A 348       3.762  -0.671   6.406  1.00 98.50           O  
ATOM   2829  SG  CYS A 348       3.596   2.516   7.895  1.00 98.50           S  
ATOM   2830  N   CYS A 349       5.672  -0.987   7.617  1.00 98.38           N  
ATOM   2831  CA  CYS A 349       5.230  -2.297   8.086  1.00 98.38           C  
ATOM   2832  C   CYS A 349       5.848  -2.629   9.438  1.00 98.38           C  
ATOM   2833  CB  CYS A 349       5.598  -3.379   7.070  1.00 98.38           C  
ATOM   2834  O   CYS A 349       6.875  -2.062   9.812  1.00 98.38           O  
ATOM   2835  SG  CYS A 349       7.371  -3.527   6.770  1.00 98.38           S  
ATOM   2836  N   TRP A 350       5.156  -3.467  10.227  1.00 98.44           N  
ATOM   2837  CA  TRP A 350       5.590  -4.008  11.508  1.00 98.44           C  
ATOM   2838  C   TRP A 350       6.363  -5.309  11.320  1.00 98.44           C  
ATOM   2839  CB  TRP A 350       4.387  -4.246  12.430  1.00 98.44           C  
ATOM   2840  O   TRP A 350       6.082  -6.078  10.398  1.00 98.44           O  
ATOM   2841  CG  TRP A 350       3.561  -3.021  12.680  1.00 98.44           C  
ATOM   2842  CD1 TRP A 350       2.479  -2.596  11.953  1.00 98.44           C  
ATOM   2843  CD2 TRP A 350       3.754  -2.059  13.719  1.00 98.44           C  
ATOM   2844  CE2 TRP A 350       2.750  -1.075  13.570  1.00 98.44           C  
ATOM   2845  CE3 TRP A 350       4.676  -1.931  14.766  1.00 98.44           C  
ATOM   2846  NE1 TRP A 350       1.986  -1.427  12.484  1.00 98.44           N  
ATOM   2847  CH2 TRP A 350       3.561   0.121  15.445  1.00 98.44           C  
ATOM   2848  CZ2 TRP A 350       2.645   0.021  14.430  1.00 98.44           C  
ATOM   2849  CZ3 TRP A 350       4.570  -0.839  15.617  1.00 98.44           C  
ATOM   2850  N   ASN A 351       7.254  -5.512  12.203  1.00 97.56           N  
ATOM   2851  CA  ASN A 351       7.746  -6.883  12.281  1.00 97.56           C  
ATOM   2852  C   ASN A 351       6.758  -7.793  13.008  1.00 97.56           C  
ATOM   2853  CB  ASN A 351       9.109  -6.926  12.969  1.00 97.56           C  
ATOM   2854  O   ASN A 351       5.715  -7.332  13.477  1.00 97.56           O  
ATOM   2855  CG  ASN A 351       9.008  -6.785  14.477  1.00 97.56           C  
ATOM   2856  ND2 ASN A 351       9.977  -7.352  15.195  1.00 97.56           N  
ATOM   2857  OD1 ASN A 351       8.070  -6.176  14.992  1.00 97.56           O  
ATOM   2858  N   GLY A 352       7.098  -9.023  13.094  1.00 96.19           N  
ATOM   2859  CA  GLY A 352       6.191 -10.016  13.648  1.00 96.19           C  
ATOM   2860  C   GLY A 352       5.828  -9.750  15.102  1.00 96.19           C  
ATOM   2861  O   GLY A 352       4.699 -10.008  15.516  1.00 96.19           O  
ATOM   2862  N   SER A 353       6.695  -9.133  15.875  1.00 96.38           N  
ATOM   2863  CA  SER A 353       6.508  -8.938  17.312  1.00 96.38           C  
ATOM   2864  C   SER A 353       6.090  -7.508  17.625  1.00 96.38           C  
ATOM   2865  CB  SER A 353       7.789  -9.281  18.078  1.00 96.38           C  
ATOM   2866  O   SER A 353       6.055  -7.105  18.797  1.00 96.38           O  
ATOM   2867  OG  SER A 353       8.859  -8.453  17.656  1.00 96.38           O  
ATOM   2868  N   ASP A 354       5.922  -6.641  16.625  1.00 97.56           N  
ATOM   2869  CA  ASP A 354       5.551  -5.234  16.797  1.00 97.56           C  
ATOM   2870  C   ASP A 354       6.680  -4.441  17.453  1.00 97.56           C  
ATOM   2871  CB  ASP A 354       4.273  -5.109  17.625  1.00 97.56           C  
ATOM   2872  O   ASP A 354       6.445  -3.381  18.031  1.00 97.56           O  
ATOM   2873  CG  ASP A 354       3.062  -5.730  16.938  1.00 97.56           C  
ATOM   2874  OD1 ASP A 354       3.035  -5.805  15.695  1.00 97.56           O  
ATOM   2875  OD2 ASP A 354       2.129  -6.145  17.656  1.00 97.56           O  
ATOM   2876  N   SER A 355       7.891  -4.941  17.453  1.00 97.31           N  
ATOM   2877  CA  SER A 355       8.992  -4.301  18.156  1.00 97.31           C  
ATOM   2878  C   SER A 355       9.828  -3.443  17.203  1.00 97.31           C  
ATOM   2879  CB  SER A 355       9.883  -5.348  18.828  1.00 97.31           C  
ATOM   2880  O   SER A 355      10.625  -2.613  17.656  1.00 97.31           O  
ATOM   2881  OG  SER A 355      10.477  -6.195  17.859  1.00 97.31           O  
ATOM   2882  N   VAL A 356       9.734  -3.678  15.906  1.00 97.81           N  
ATOM   2883  CA  VAL A 356      10.492  -2.938  14.906  1.00 97.81           C  
ATOM   2884  C   VAL A 356       9.547  -2.447  13.805  1.00 97.81           C  
ATOM   2885  CB  VAL A 356      11.617  -3.797  14.297  1.00 97.81           C  
ATOM   2886  O   VAL A 356       8.633  -3.164  13.398  1.00 97.81           O  
ATOM   2887  CG1 VAL A 356      12.438  -2.982  13.297  1.00 97.81           C  
ATOM   2888  CG2 VAL A 356      12.516  -4.352  15.398  1.00 97.81           C  
ATOM   2889  N   VAL A 357       9.758  -1.291  13.359  1.00 98.31           N  
ATOM   2890  CA  VAL A 357       9.023  -0.725  12.234  1.00 98.31           C  
ATOM   2891  C   VAL A 357       9.977  -0.466  11.070  1.00 98.31           C  
ATOM   2892  CB  VAL A 357       8.297   0.582  12.625  1.00 98.31           C  
ATOM   2893  O   VAL A 357      11.141  -0.108  11.281  1.00 98.31           O  
ATOM   2894  CG1 VAL A 357       7.277   0.321  13.734  1.00 98.31           C  
ATOM   2895  CG2 VAL A 357       9.305   1.641  13.062  1.00 98.31           C  
ATOM   2896  N   MET A 358       9.508  -0.627   9.906  1.00 98.69           N  
ATOM   2897  CA  MET A 358      10.320  -0.466   8.703  1.00 98.69           C  
ATOM   2898  C   MET A 358       9.586   0.369   7.656  1.00 98.69           C  
ATOM   2899  CB  MET A 358      10.695  -1.829   8.117  1.00 98.69           C  
ATOM   2900  O   MET A 358       8.367   0.304   7.551  1.00 98.69           O  
ATOM   2901  CG  MET A 358      11.547  -1.745   6.859  1.00 98.69           C  
ATOM   2902  SD  MET A 358      12.016  -3.398   6.219  1.00 98.69           S  
ATOM   2903  CE  MET A 358      10.406  -3.986   5.629  1.00 98.69           C  
ATOM   2904  N   THR A 359      10.258   1.106   6.852  1.00 98.81           N  
ATOM   2905  CA  THR A 359       9.703   1.918   5.773  1.00 98.81           C  
ATOM   2906  C   THR A 359      10.758   2.166   4.695  1.00 98.81           C  
ATOM   2907  CB  THR A 359       9.180   3.266   6.301  1.00 98.81           C  
ATOM   2908  O   THR A 359      11.953   2.027   4.945  1.00 98.81           O  
ATOM   2909  CG2 THR A 359      10.312   4.113   6.871  1.00 98.81           C  
ATOM   2910  OG1 THR A 359       8.555   3.982   5.227  1.00 98.81           O  
ATOM   2911  N   GLY A 360      10.320   2.486   3.543  1.00 98.62           N  
ATOM   2912  CA  GLY A 360      11.219   2.773   2.436  1.00 98.62           C  
ATOM   2913  C   GLY A 360      11.578   4.242   2.324  1.00 98.62           C  
ATOM   2914  O   GLY A 360      11.031   5.078   3.045  1.00 98.62           O  
ATOM   2915  N   SER A 361      12.500   4.520   1.405  1.00 98.50           N  
ATOM   2916  CA  SER A 361      12.984   5.863   1.130  1.00 98.50           C  
ATOM   2917  C   SER A 361      13.602   5.957  -0.262  1.00 98.50           C  
ATOM   2918  CB  SER A 361      14.016   6.285   2.180  1.00 98.50           C  
ATOM   2919  O   SER A 361      13.383   5.078  -1.101  1.00 98.50           O  
ATOM   2920  OG  SER A 361      14.352   7.652   2.033  1.00 98.50           O  
ATOM   2921  N   TYR A 362      14.242   7.090  -0.552  1.00 97.94           N  
ATOM   2922  CA  TYR A 362      14.891   7.312  -1.836  1.00 97.94           C  
ATOM   2923  C   TYR A 362      16.281   6.672  -1.863  1.00 97.94           C  
ATOM   2924  CB  TYR A 362      15.008   8.812  -2.127  1.00 97.94           C  
ATOM   2925  O   TYR A 362      16.797   6.258  -0.824  1.00 97.94           O  
ATOM   2926  CG  TYR A 362      13.680   9.508  -2.266  1.00 97.94           C  
ATOM   2927  CD1 TYR A 362      12.867   9.281  -3.375  1.00 97.94           C  
ATOM   2928  CD2 TYR A 362      13.227  10.391  -1.289  1.00 97.94           C  
ATOM   2929  CE1 TYR A 362      11.633   9.922  -3.508  1.00 97.94           C  
ATOM   2930  CE2 TYR A 362      12.000  11.039  -1.412  1.00 97.94           C  
ATOM   2931  OH  TYR A 362      10.000  11.438  -2.650  1.00 97.94           O  
ATOM   2932  CZ  TYR A 362      11.211  10.797  -2.523  1.00 97.94           C  
ATOM   2933  N   ASN A 363      16.812   6.512  -3.049  1.00 96.62           N  
ATOM   2934  CA  ASN A 363      18.141   5.922  -3.264  1.00 96.62           C  
ATOM   2935  C   ASN A 363      18.141   4.438  -2.914  1.00 96.62           C  
ATOM   2936  CB  ASN A 363      19.203   6.668  -2.451  1.00 96.62           C  
ATOM   2937  O   ASN A 363      19.156   3.914  -2.441  1.00 96.62           O  
ATOM   2938  CG  ASN A 363      20.547   6.715  -3.150  1.00 96.62           C  
ATOM   2939  ND2 ASN A 363      21.609   6.457  -2.402  1.00 96.62           N  
ATOM   2940  OD1 ASN A 363      20.625   6.984  -4.352  1.00 96.62           O  
ATOM   2941  N   ASN A 364      16.938   3.816  -2.938  1.00 96.94           N  
ATOM   2942  CA  ASN A 364      16.750   2.408  -2.602  1.00 96.94           C  
ATOM   2943  C   ASN A 364      17.125   2.125  -1.150  1.00 96.94           C  
ATOM   2944  CB  ASN A 364      17.562   1.522  -3.545  1.00 96.94           C  
ATOM   2945  O   ASN A 364      17.656   1.060  -0.840  1.00 96.94           O  
ATOM   2946  CG  ASN A 364      16.938   1.398  -4.918  1.00 96.94           C  
ATOM   2947  ND2 ASN A 364      17.672   0.798  -5.852  1.00 96.94           N  
ATOM   2948  OD1 ASN A 364      15.812   1.839  -5.141  1.00 96.94           O  
ATOM   2949  N   PHE A 365      16.922   3.104  -0.354  1.00 97.81           N  
ATOM   2950  CA  PHE A 365      17.141   2.943   1.080  1.00 97.81           C  
ATOM   2951  C   PHE A 365      15.867   2.449   1.760  1.00 97.81           C  
ATOM   2952  CB  PHE A 365      17.594   4.262   1.710  1.00 97.81           C  
ATOM   2953  O   PHE A 365      14.758   2.775   1.327  1.00 97.81           O  
ATOM   2954  CG  PHE A 365      19.000   4.660   1.340  1.00 97.81           C  
ATOM   2955  CD1 PHE A 365      19.891   3.723   0.841  1.00 97.81           C  
ATOM   2956  CD2 PHE A 365      19.422   5.973   1.491  1.00 97.81           C  
ATOM   2957  CE1 PHE A 365      21.188   4.090   0.498  1.00 97.81           C  
ATOM   2958  CE2 PHE A 365      20.719   6.348   1.150  1.00 97.81           C  
ATOM   2959  CZ  PHE A 365      21.594   5.402   0.655  1.00 97.81           C  
ATOM   2960  N   PHE A 366      16.016   1.705   2.725  1.00 98.19           N  
ATOM   2961  CA  PHE A 366      14.945   1.382   3.664  1.00 98.19           C  
ATOM   2962  C   PHE A 366      15.445   1.468   5.102  1.00 98.19           C  
ATOM   2963  CB  PHE A 366      14.391  -0.018   3.385  1.00 98.19           C  
ATOM   2964  O   PHE A 366      16.609   1.169   5.379  1.00 98.19           O  
ATOM   2965  CG  PHE A 366      15.414  -1.115   3.516  1.00 98.19           C  
ATOM   2966  CD1 PHE A 366      16.281  -1.408   2.469  1.00 98.19           C  
ATOM   2967  CD2 PHE A 366      15.508  -1.854   4.688  1.00 98.19           C  
ATOM   2968  CE1 PHE A 366      17.219  -2.424   2.590  1.00 98.19           C  
ATOM   2969  CE2 PHE A 366      16.453  -2.871   4.816  1.00 98.19           C  
ATOM   2970  CZ  PHE A 366      17.312  -3.154   3.764  1.00 98.19           C  
ATOM   2971  N   ARG A 367      14.609   1.888   5.910  1.00 98.31           N  
ATOM   2972  CA  ARG A 367      14.977   2.203   7.289  1.00 98.31           C  
ATOM   2973  C   ARG A 367      14.180   1.354   8.273  1.00 98.31           C  
ATOM   2974  CB  ARG A 367      14.750   3.689   7.578  1.00 98.31           C  
ATOM   2975  O   ARG A 367      13.008   1.059   8.039  1.00 98.31           O  
ATOM   2976  CG  ARG A 367      15.547   4.617   6.680  1.00 98.31           C  
ATOM   2977  CD  ARG A 367      15.516   6.055   7.180  1.00 98.31           C  
ATOM   2978  NE  ARG A 367      16.250   6.207   8.430  1.00 98.31           N  
ATOM   2979  NH1 ARG A 367      15.750   8.445   8.703  1.00 98.31           N  
ATOM   2980  NH2 ARG A 367      17.047   7.359  10.250  1.00 98.31           N  
ATOM   2981  CZ  ARG A 367      16.344   7.336   9.125  1.00 98.31           C  
ATOM   2982  N   MET A 368      14.781   1.052   9.352  1.00 98.12           N  
ATOM   2983  CA  MET A 368      14.188   0.275  10.430  1.00 98.12           C  
ATOM   2984  C   MET A 368      14.398   0.963  11.773  1.00 98.12           C  
ATOM   2985  CB  MET A 368      14.773  -1.137  10.469  1.00 98.12           C  
ATOM   2986  O   MET A 368      15.469   1.521  12.031  1.00 98.12           O  
ATOM   2987  CG  MET A 368      14.594  -1.908   9.172  1.00 98.12           C  
ATOM   2988  SD  MET A 368      15.375  -3.570   9.227  1.00 98.12           S  
ATOM   2989  CE  MET A 368      15.109  -4.109   7.516  1.00 98.12           C  
ATOM   2990  N   PHE A 369      13.422   0.911  12.547  1.00 97.94           N  
ATOM   2991  CA  PHE A 369      13.445   1.539  13.867  1.00 97.94           C  
ATOM   2992  C   PHE A 369      13.039   0.544  14.945  1.00 97.94           C  
ATOM   2993  CB  PHE A 369      12.516   2.756  13.898  1.00 97.94           C  
ATOM   2994  O   PHE A 369      11.938  -0.016  14.906  1.00 97.94           O  
ATOM   2995  CG  PHE A 369      12.734   3.719  12.758  1.00 97.94           C  
ATOM   2996  CD1 PHE A 369      13.648   4.758  12.883  1.00 97.94           C  
ATOM   2997  CD2 PHE A 369      12.023   3.582  11.570  1.00 97.94           C  
ATOM   2998  CE1 PHE A 369      13.852   5.648  11.828  1.00 97.94           C  
ATOM   2999  CE2 PHE A 369      12.227   4.469  10.523  1.00 97.94           C  
ATOM   3000  CZ  PHE A 369      13.141   5.504  10.648  1.00 97.94           C  
ATOM   3001  N   ASP A 370      13.906   0.341  15.867  1.00 97.25           N  
ATOM   3002  CA  ASP A 370      13.609  -0.481  17.031  1.00 97.25           C  
ATOM   3003  C   ASP A 370      12.852   0.321  18.094  1.00 97.25           C  
ATOM   3004  CB  ASP A 370      14.891  -1.056  17.625  1.00 97.25           C  
ATOM   3005  O   ASP A 370      13.352   1.330  18.594  1.00 97.25           O  
ATOM   3006  CG  ASP A 370      14.633  -2.082  18.719  1.00 97.25           C  
ATOM   3007  OD1 ASP A 370      14.031  -1.730  19.766  1.00 97.25           O  
ATOM   3008  OD2 ASP A 370      15.031  -3.252  18.531  1.00 97.25           O  
ATOM   3009  N   ARG A 371      11.758  -0.124  18.484  1.00 96.88           N  
ATOM   3010  CA  ARG A 371      10.875   0.619  19.375  1.00 96.88           C  
ATOM   3011  C   ARG A 371      11.398   0.600  20.812  1.00 96.88           C  
ATOM   3012  CB  ARG A 371       9.461   0.043  19.328  1.00 96.88           C  
ATOM   3013  O   ARG A 371      11.148   1.529  21.578  1.00 96.88           O  
ATOM   3014  CG  ARG A 371       8.789   0.171  17.969  1.00 96.88           C  
ATOM   3015  CD  ARG A 371       7.375  -0.399  17.984  1.00 96.88           C  
ATOM   3016  NE  ARG A 371       6.480   0.392  18.828  1.00 96.88           N  
ATOM   3017  NH1 ARG A 371       5.059  -1.360  19.312  1.00 96.88           N  
ATOM   3018  NH2 ARG A 371       4.656   0.725  20.172  1.00 96.88           N  
ATOM   3019  CZ  ARG A 371       5.402  -0.083  19.438  1.00 96.88           C  
ATOM   3020  N   ASN A 372      12.039  -0.380  21.188  1.00 94.69           N  
ATOM   3021  CA  ASN A 372      12.547  -0.521  22.547  1.00 94.69           C  
ATOM   3022  C   ASN A 372      13.828   0.281  22.750  1.00 94.69           C  
ATOM   3023  CB  ASN A 372      12.781  -1.994  22.891  1.00 94.69           C  
ATOM   3024  O   ASN A 372      13.930   1.072  23.688  1.00 94.69           O  
ATOM   3025  CG  ASN A 372      11.500  -2.803  22.891  1.00 94.69           C  
ATOM   3026  ND2 ASN A 372      11.586  -4.066  22.484  1.00 94.69           N  
ATOM   3027  OD1 ASN A 372      10.438  -2.297  23.266  1.00 94.69           O  
ATOM   3028  N   THR A 373      14.766   0.196  21.812  1.00 93.56           N  
ATOM   3029  CA  THR A 373      16.078   0.828  21.969  1.00 93.56           C  
ATOM   3030  C   THR A 373      16.078   2.201  21.297  1.00 93.56           C  
ATOM   3031  CB  THR A 373      17.188  -0.048  21.359  1.00 93.56           C  
ATOM   3032  O   THR A 373      16.984   3.010  21.547  1.00 93.56           O  
ATOM   3033  CG2 THR A 373      17.203  -1.436  22.000  1.00 93.56           C  
ATOM   3034  OG1 THR A 373      16.969  -0.180  19.953  1.00 93.56           O  
ATOM   3035  N   LYS A 374      15.133   2.475  20.391  1.00 91.94           N  
ATOM   3036  CA  LYS A 374      15.031   3.717  19.641  1.00 91.94           C  
ATOM   3037  C   LYS A 374      16.188   3.863  18.656  1.00 91.94           C  
ATOM   3038  CB  LYS A 374      14.977   4.922  20.578  1.00 91.94           C  
ATOM   3039  O   LYS A 374      16.500   4.969  18.219  1.00 91.94           O  
ATOM   3040  CG  LYS A 374      13.781   4.918  21.531  1.00 91.94           C  
ATOM   3041  CD  LYS A 374      12.477   5.090  20.766  1.00 91.94           C  
ATOM   3042  CE  LYS A 374      11.289   5.184  21.719  1.00 91.94           C  
ATOM   3043  NZ  LYS A 374       9.984   5.176  20.984  1.00 91.94           N  
ATOM   3044  N   ARG A 375      16.844   2.795  18.484  1.00 94.06           N  
ATOM   3045  CA  ARG A 375      17.906   2.783  17.484  1.00 94.06           C  
ATOM   3046  C   ARG A 375      17.328   2.607  16.078  1.00 94.06           C  
ATOM   3047  CB  ARG A 375      18.906   1.673  17.781  1.00 94.06           C  
ATOM   3048  O   ARG A 375      16.297   1.945  15.898  1.00 94.06           O  
ATOM   3049  CG  ARG A 375      19.734   1.904  19.031  1.00 94.06           C  
ATOM   3050  CD  ARG A 375      20.750   0.793  19.266  1.00 94.06           C  
ATOM   3051  NE  ARG A 375      21.469   0.974  20.516  1.00 94.06           N  
ATOM   3052  NH1 ARG A 375      22.719  -0.958  20.312  1.00 94.06           N  
ATOM   3053  NH2 ARG A 375      23.000   0.399  22.141  1.00 94.06           N  
ATOM   3054  CZ  ARG A 375      22.391   0.138  20.984  1.00 94.06           C  
ATOM   3055  N   ASP A 376      17.969   3.221  15.180  1.00 95.50           N  
ATOM   3056  CA  ASP A 376      17.547   3.107  13.789  1.00 95.50           C  
ATOM   3057  C   ASP A 376      18.703   2.689  12.891  1.00 95.50           C  
ATOM   3058  CB  ASP A 376      16.953   4.430  13.297  1.00 95.50           C  
ATOM   3059  O   ASP A 376      19.875   2.867  13.250  1.00 95.50           O  
ATOM   3060  CG  ASP A 376      17.969   5.543  13.203  1.00 95.50           C  
ATOM   3061  OD1 ASP A 376      18.766   5.727  14.148  1.00 95.50           O  
ATOM   3062  OD2 ASP A 376      17.984   6.242  12.164  1.00 95.50           O  
ATOM   3063  N   ILE A 377      18.391   2.104  11.797  1.00 96.19           N  
ATOM   3064  CA  ILE A 377      19.391   1.682  10.820  1.00 96.19           C  
ATOM   3065  C   ILE A 377      18.859   1.944   9.406  1.00 96.19           C  
ATOM   3066  CB  ILE A 377      19.750   0.188  10.984  1.00 96.19           C  
ATOM   3067  O   ILE A 377      17.672   1.790   9.141  1.00 96.19           O  
ATOM   3068  CG1 ILE A 377      20.938  -0.180  10.086  1.00 96.19           C  
ATOM   3069  CG2 ILE A 377      18.531  -0.697  10.688  1.00 96.19           C  
ATOM   3070  CD1 ILE A 377      21.547  -1.533  10.398  1.00 96.19           C  
ATOM   3071  N   THR A 378      19.703   2.363   8.531  1.00 97.19           N  
ATOM   3072  CA  THR A 378      19.422   2.570   7.117  1.00 97.19           C  
ATOM   3073  C   THR A 378      20.219   1.598   6.258  1.00 97.19           C  
ATOM   3074  CB  THR A 378      19.734   4.016   6.691  1.00 97.19           C  
ATOM   3075  O   THR A 378      21.453   1.519   6.383  1.00 97.19           O  
ATOM   3076  CG2 THR A 378      19.328   4.262   5.242  1.00 97.19           C  
ATOM   3077  OG1 THR A 378      19.016   4.926   7.535  1.00 97.19           O  
ATOM   3078  N   LEU A 379      19.547   0.929   5.465  1.00 96.44           N  
ATOM   3079  CA  LEU A 379      20.172  -0.037   4.566  1.00 96.44           C  
ATOM   3080  C   LEU A 379      19.797   0.258   3.117  1.00 96.44           C  
ATOM   3081  CB  LEU A 379      19.734  -1.462   4.934  1.00 96.44           C  
ATOM   3082  O   LEU A 379      18.891   1.047   2.848  1.00 96.44           O  
ATOM   3083  CG  LEU A 379      20.062  -1.923   6.355  1.00 96.44           C  
ATOM   3084  CD1 LEU A 379      19.391  -3.262   6.645  1.00 96.44           C  
ATOM   3085  CD2 LEU A 379      21.578  -2.021   6.555  1.00 96.44           C  
ATOM   3086  N   GLU A 380      20.562  -0.390   2.188  1.00 96.00           N  
ATOM   3087  CA  GLU A 380      20.359  -0.160   0.760  1.00 96.00           C  
ATOM   3088  C   GLU A 380      20.109  -1.470   0.019  1.00 96.00           C  
ATOM   3089  CB  GLU A 380      21.578   0.557   0.159  1.00 96.00           C  
ATOM   3090  O   GLU A 380      20.812  -2.455   0.227  1.00 96.00           O  
ATOM   3091  CG  GLU A 380      21.406   0.912  -1.312  1.00 96.00           C  
ATOM   3092  CD  GLU A 380      22.625   1.623  -1.895  1.00 96.00           C  
ATOM   3093  OE1 GLU A 380      22.641   1.888  -3.117  1.00 96.00           O  
ATOM   3094  OE2 GLU A 380      23.562   1.918  -1.121  1.00 96.00           O  
ATOM   3095  N   ALA A 381      19.109  -1.450  -0.750  1.00 95.12           N  
ATOM   3096  CA  ALA A 381      18.859  -2.568  -1.654  1.00 95.12           C  
ATOM   3097  C   ALA A 381      19.547  -2.354  -2.998  1.00 95.12           C  
ATOM   3098  CB  ALA A 381      17.359  -2.766  -1.855  1.00 95.12           C  
ATOM   3099  O   ALA A 381      19.047  -1.599  -3.842  1.00 95.12           O  
ATOM   3100  N   SER A 382      20.625  -2.992  -3.152  1.00 88.75           N  
ATOM   3101  CA  SER A 382      21.406  -2.875  -4.383  1.00 88.75           C  
ATOM   3102  C   SER A 382      22.016  -4.215  -4.773  1.00 88.75           C  
ATOM   3103  CB  SER A 382      22.500  -1.826  -4.219  1.00 88.75           C  
ATOM   3104  O   SER A 382      22.219  -5.086  -3.926  1.00 88.75           O  
ATOM   3105  OG  SER A 382      23.594  -2.344  -3.463  1.00 88.75           O  
ATOM   3106  N   ARG A 383      22.297  -4.359  -6.020  1.00 82.62           N  
ATOM   3107  CA  ARG A 383      22.859  -5.602  -6.535  1.00 82.62           C  
ATOM   3108  C   ARG A 383      24.375  -5.652  -6.316  1.00 82.62           C  
ATOM   3109  CB  ARG A 383      22.547  -5.762  -8.023  1.00 82.62           C  
ATOM   3110  O   ARG A 383      25.000  -6.695  -6.504  1.00 82.62           O  
ATOM   3111  CG  ARG A 383      21.094  -6.113  -8.312  1.00 82.62           C  
ATOM   3112  CD  ARG A 383      20.875  -6.465  -9.773  1.00 82.62           C  
ATOM   3113  NE  ARG A 383      19.484  -6.801 -10.047  1.00 82.62           N  
ATOM   3114  NH1 ARG A 383      19.953  -8.742 -11.203  1.00 82.62           N  
ATOM   3115  NH2 ARG A 383      17.781  -8.086 -10.906  1.00 82.62           N  
ATOM   3116  CZ  ARG A 383      19.078  -7.879 -10.719  1.00 82.62           C  
ATOM   3117  N   GLU A 384      25.031  -4.656  -6.039  1.00 75.75           N  
ATOM   3118  CA  GLU A 384      26.484  -4.652  -5.840  1.00 75.75           C  
ATOM   3119  C   GLU A 384      26.906  -5.684  -4.797  1.00 75.75           C  
ATOM   3120  CB  GLU A 384      26.969  -3.262  -5.426  1.00 75.75           C  
ATOM   3121  O   GLU A 384      27.922  -6.355  -4.953  1.00 75.75           O  
ATOM   3122  CG  GLU A 384      26.859  -2.221  -6.531  1.00 75.75           C  
ATOM   3123  CD  GLU A 384      27.453  -0.875  -6.145  1.00 75.75           C  
ATOM   3124  OE1 GLU A 384      27.516   0.031  -7.008  1.00 75.75           O  
ATOM   3125  OE2 GLU A 384      27.875  -0.726  -4.973  1.00 75.75           O  
ATOM   3126  N   ASN A 385      26.188  -5.891  -3.717  1.00 67.06           N  
ATOM   3127  CA  ASN A 385      26.469  -6.859  -2.666  1.00 67.06           C  
ATOM   3128  C   ASN A 385      25.438  -7.977  -2.627  1.00 67.06           C  
ATOM   3129  CB  ASN A 385      26.562  -6.164  -1.305  1.00 67.06           C  
ATOM   3130  O   ASN A 385      24.781  -8.188  -1.606  1.00 67.06           O  
ATOM   3131  CG  ASN A 385      27.812  -5.332  -1.149  1.00 67.06           C  
ATOM   3132  ND2 ASN A 385      27.766  -4.344  -0.262  1.00 67.06           N  
ATOM   3133  OD1 ASN A 385      28.812  -5.570  -1.823  1.00 67.06           O  
ATOM   3134  N   ASN A 386      25.422  -8.734  -3.805  1.00 70.94           N  
ATOM   3135  CA  ASN A 386      24.344  -9.703  -3.955  1.00 70.94           C  
ATOM   3136  C   ASN A 386      24.797 -11.117  -3.611  1.00 70.94           C  
ATOM   3137  CB  ASN A 386      23.781  -9.656  -5.379  1.00 70.94           C  
ATOM   3138  O   ASN A 386      24.125 -12.094  -3.953  1.00 70.94           O  
ATOM   3139  CG  ASN A 386      23.078  -8.344  -5.691  1.00 70.94           C  
ATOM   3140  ND2 ASN A 386      22.781  -8.125  -6.965  1.00 70.94           N  
ATOM   3141  OD1 ASN A 386      22.828  -7.535  -4.797  1.00 70.94           O  
ATOM   3142  N   LYS A 387      25.922 -11.211  -3.000  1.00 79.81           N  
ATOM   3143  CA  LYS A 387      26.297 -12.555  -2.557  1.00 79.81           C  
ATOM   3144  C   LYS A 387      25.453 -12.992  -1.367  1.00 79.81           C  
ATOM   3145  CB  LYS A 387      27.781 -12.602  -2.193  1.00 79.81           C  
ATOM   3146  O   LYS A 387      25.266 -12.234  -0.416  1.00 79.81           O  
ATOM   3147  CG  LYS A 387      28.719 -12.398  -3.377  1.00 79.81           C  
ATOM   3148  CD  LYS A 387      30.172 -12.531  -2.963  1.00 79.81           C  
ATOM   3149  CE  LYS A 387      31.109 -12.266  -4.133  1.00 79.81           C  
ATOM   3150  NZ  LYS A 387      32.531 -12.320  -3.717  1.00 79.81           N  
ATOM   3151  N   PRO A 388      25.000 -14.148  -1.574  1.00 79.31           N  
ATOM   3152  CA  PRO A 388      24.172 -14.656  -0.475  1.00 79.31           C  
ATOM   3153  C   PRO A 388      24.891 -14.625   0.869  1.00 79.31           C  
ATOM   3154  CB  PRO A 388      23.859 -16.094  -0.896  1.00 79.31           C  
ATOM   3155  O   PRO A 388      26.094 -14.906   0.936  1.00 79.31           O  
ATOM   3156  CG  PRO A 388      24.078 -16.109  -2.373  1.00 79.31           C  
ATOM   3157  CD  PRO A 388      25.062 -15.039  -2.725  1.00 79.31           C  
ATOM   3158  N   ARG A 389      24.281 -14.117   1.885  1.00 82.19           N  
ATOM   3159  CA  ARG A 389      24.719 -14.117   3.277  1.00 82.19           C  
ATOM   3160  C   ARG A 389      25.703 -12.977   3.541  1.00 82.19           C  
ATOM   3161  CB  ARG A 389      25.359 -15.453   3.646  1.00 82.19           C  
ATOM   3162  O   ARG A 389      26.344 -12.945   4.586  1.00 82.19           O  
ATOM   3163  CG  ARG A 389      24.391 -16.625   3.621  1.00 82.19           C  
ATOM   3164  CD  ARG A 389      25.031 -17.906   4.148  1.00 82.19           C  
ATOM   3165  NE  ARG A 389      24.094 -19.016   4.164  1.00 82.19           N  
ATOM   3166  NH1 ARG A 389      25.609 -20.547   5.000  1.00 82.19           N  
ATOM   3167  NH2 ARG A 389      23.453 -21.188   4.539  1.00 82.19           N  
ATOM   3168  CZ  ARG A 389      24.391 -20.250   4.566  1.00 82.19           C  
ATOM   3169  N   THR A 390      25.797 -12.172   2.525  1.00 87.25           N  
ATOM   3170  CA  THR A 390      26.578 -10.961   2.752  1.00 87.25           C  
ATOM   3171  C   THR A 390      25.812  -9.992   3.648  1.00 87.25           C  
ATOM   3172  CB  THR A 390      26.922 -10.273   1.423  1.00 87.25           C  
ATOM   3173  O   THR A 390      24.641  -9.680   3.389  1.00 87.25           O  
ATOM   3174  CG2 THR A 390      27.812  -9.047   1.657  1.00 87.25           C  
ATOM   3175  OG1 THR A 390      27.625 -11.195   0.580  1.00 87.25           O  
ATOM   3176  N   VAL A 391      26.469  -9.578   4.645  1.00 91.75           N  
ATOM   3177  CA  VAL A 391      25.859  -8.656   5.602  1.00 91.75           C  
ATOM   3178  C   VAL A 391      25.750  -7.262   4.980  1.00 91.75           C  
ATOM   3179  CB  VAL A 391      26.672  -8.586   6.914  1.00 91.75           C  
ATOM   3180  O   VAL A 391      26.688  -6.789   4.332  1.00 91.75           O  
ATOM   3181  CG1 VAL A 391      26.094  -7.531   7.855  1.00 91.75           C  
ATOM   3182  CG2 VAL A 391      26.703  -9.953   7.594  1.00 91.75           C  
ATOM   3183  N   LEU A 392      24.672  -6.672   5.129  1.00 92.94           N  
ATOM   3184  CA  LEU A 392      24.438  -5.328   4.613  1.00 92.94           C  
ATOM   3185  C   LEU A 392      25.125  -4.285   5.492  1.00 92.94           C  
ATOM   3186  CB  LEU A 392      22.938  -5.031   4.527  1.00 92.94           C  
ATOM   3187  O   LEU A 392      25.047  -4.355   6.723  1.00 92.94           O  
ATOM   3188  CG  LEU A 392      22.125  -5.945   3.613  1.00 92.94           C  
ATOM   3189  CD1 LEU A 392      20.641  -5.590   3.697  1.00 92.94           C  
ATOM   3190  CD2 LEU A 392      22.625  -5.848   2.174  1.00 92.94           C  
ATOM   3191  N   LYS A 393      25.688  -3.385   4.824  1.00 91.62           N  
ATOM   3192  CA  LYS A 393      26.344  -2.289   5.539  1.00 91.62           C  
ATOM   3193  C   LYS A 393      25.375  -1.119   5.738  1.00 91.62           C  
ATOM   3194  CB  LYS A 393      27.578  -1.821   4.789  1.00 91.62           C  
ATOM   3195  O   LYS A 393      24.703  -0.696   4.801  1.00 91.62           O  
ATOM   3196  CG  LYS A 393      28.672  -2.873   4.691  1.00 91.62           C  
ATOM   3197  CD  LYS A 393      29.906  -2.338   3.965  1.00 91.62           C  
ATOM   3198  CE  LYS A 393      30.984  -3.408   3.812  1.00 91.62           C  
ATOM   3199  NZ  LYS A 393      32.156  -2.906   3.047  1.00 91.62           N  
ATOM   3200  N   PRO A 394      25.344  -0.604   6.949  1.00 93.75           N  
ATOM   3201  CA  PRO A 394      24.484   0.561   7.207  1.00 93.75           C  
ATOM   3202  C   PRO A 394      24.906   1.787   6.402  1.00 93.75           C  
ATOM   3203  CB  PRO A 394      24.672   0.805   8.711  1.00 93.75           C  
ATOM   3204  O   PRO A 394      26.094   1.966   6.113  1.00 93.75           O  
ATOM   3205  CG  PRO A 394      25.109  -0.511   9.258  1.00 93.75           C  
ATOM   3206  CD  PRO A 394      25.922  -1.222   8.203  1.00 93.75           C  
ATOM   3207  N   ARG A 395      23.953   2.557   6.008  1.00 93.38           N  
ATOM   3208  CA  ARG A 395      24.141   3.807   5.281  1.00 93.38           C  
ATOM   3209  C   ARG A 395      23.703   5.000   6.117  1.00 93.38           C  
ATOM   3210  CB  ARG A 395      23.375   3.779   3.955  1.00 93.38           C  
ATOM   3211  O   ARG A 395      22.969   4.840   7.105  1.00 93.38           O  
ATOM   3212  CG  ARG A 395      23.766   2.633   3.039  1.00 93.38           C  
ATOM   3213  CD  ARG A 395      25.156   2.840   2.439  1.00 93.38           C  
ATOM   3214  NE  ARG A 395      25.469   1.819   1.442  1.00 93.38           N  
ATOM   3215  NH1 ARG A 395      27.500   2.736   0.843  1.00 93.38           N  
ATOM   3216  NH2 ARG A 395      26.766   0.820  -0.172  1.00 93.38           N  
ATOM   3217  CZ  ARG A 395      26.578   1.794   0.707  1.00 93.38           C  
ATOM   3218  N   LYS A 396      24.234   6.160   5.738  1.00 92.62           N  
ATOM   3219  CA  LYS A 396      23.859   7.398   6.406  1.00 92.62           C  
ATOM   3220  C   LYS A 396      23.781   8.562   5.418  1.00 92.62           C  
ATOM   3221  CB  LYS A 396      24.844   7.727   7.527  1.00 92.62           C  
ATOM   3222  O   LYS A 396      24.641   8.680   4.535  1.00 92.62           O  
ATOM   3223  CG  LYS A 396      24.391   8.859   8.438  1.00 92.62           C  
ATOM   3224  CD  LYS A 396      25.391   9.078   9.578  1.00 92.62           C  
ATOM   3225  CE  LYS A 396      24.953  10.227  10.484  1.00 92.62           C  
ATOM   3226  NZ  LYS A 396      25.906  10.445  11.602  1.00 92.62           N  
ATOM   3227  N   VAL A 397      22.734   9.312   5.590  1.00 92.25           N  
ATOM   3228  CA  VAL A 397      22.562  10.500   4.766  1.00 92.25           C  
ATOM   3229  C   VAL A 397      22.969  11.742   5.559  1.00 92.25           C  
ATOM   3230  CB  VAL A 397      21.109  10.648   4.266  1.00 92.25           C  
ATOM   3231  O   VAL A 397      22.484  11.969   6.664  1.00 92.25           O  
ATOM   3232  CG1 VAL A 397      20.969  11.875   3.361  1.00 92.25           C  
ATOM   3233  CG2 VAL A 397      20.672   9.383   3.527  1.00 92.25           C  
ATOM   3234  N   CYS A 398      23.875  12.523   4.953  1.00 87.38           N  
ATOM   3235  CA  CYS A 398      24.359  13.727   5.613  1.00 87.38           C  
ATOM   3236  C   CYS A 398      23.891  14.984   4.883  1.00 87.38           C  
ATOM   3237  CB  CYS A 398      25.875  13.719   5.699  1.00 87.38           C  
ATOM   3238  O   CYS A 398      23.828  15.000   3.652  1.00 87.38           O  
ATOM   3239  SG  CYS A 398      26.703  13.625   4.090  1.00 87.38           S  
ATOM   3240  N   ALA A 399      23.359  15.922   5.660  1.00 77.94           N  
ATOM   3241  CA  ALA A 399      22.906  17.188   5.070  1.00 77.94           C  
ATOM   3242  C   ALA A 399      24.094  18.016   4.605  1.00 77.94           C  
ATOM   3243  CB  ALA A 399      22.062  17.969   6.070  1.00 77.94           C  
ATOM   3244  O   ALA A 399      24.062  18.609   3.520  1.00 77.94           O  
ATOM   3245  N   SER A 400      25.078  18.375   5.523  1.00 70.31           N  
ATOM   3246  CA  SER A 400      26.188  19.266   5.246  1.00 70.31           C  
ATOM   3247  C   SER A 400      27.500  18.688   5.754  1.00 70.31           C  
ATOM   3248  CB  SER A 400      25.953  20.641   5.883  1.00 70.31           C  
ATOM   3249  O   SER A 400      27.516  17.859   6.672  1.00 70.31           O  
ATOM   3250  OG  SER A 400      27.078  21.047   6.629  1.00 70.31           O  
ATOM   3251  N   GLY A 401      28.609  18.750   4.871  1.00 63.56           N  
ATOM   3252  CA  GLY A 401      29.938  18.594   5.453  1.00 63.56           C  
ATOM   3253  C   GLY A 401      30.797  17.594   4.711  1.00 63.56           C  
ATOM   3254  O   GLY A 401      30.406  17.094   3.654  1.00 63.56           O  
ATOM   3255  N   LYS A 402      31.969  17.297   5.352  1.00 62.47           N  
ATOM   3256  CA  LYS A 402      33.000  16.375   4.875  1.00 62.47           C  
ATOM   3257  C   LYS A 402      32.469  14.938   4.867  1.00 62.47           C  
ATOM   3258  CB  LYS A 402      34.250  16.469   5.738  1.00 62.47           C  
ATOM   3259  O   LYS A 402      31.953  14.461   5.875  1.00 62.47           O  
ATOM   3260  CG  LYS A 402      35.219  17.547   5.293  1.00 62.47           C  
ATOM   3261  CD  LYS A 402      36.500  17.516   6.113  1.00 62.47           C  
ATOM   3262  CE  LYS A 402      37.469  18.625   5.699  1.00 62.47           C  
ATOM   3263  NZ  LYS A 402      38.688  18.641   6.543  1.00 62.47           N  
ATOM   3264  N   ARG A 403      32.281  14.312   3.719  1.00 66.31           N  
ATOM   3265  CA  ARG A 403      31.719  13.016   3.375  1.00 66.31           C  
ATOM   3266  C   ARG A 403      32.594  11.883   3.896  1.00 66.31           C  
ATOM   3267  CB  ARG A 403      31.547  12.883   1.861  1.00 66.31           C  
ATOM   3268  O   ARG A 403      33.812  11.867   3.648  1.00 66.31           O  
ATOM   3269  CG  ARG A 403      30.172  13.320   1.362  1.00 66.31           C  
ATOM   3270  CD  ARG A 403      30.047  13.148  -0.145  1.00 66.31           C  
ATOM   3271  NE  ARG A 403      28.938  13.930  -0.680  1.00 66.31           N  
ATOM   3272  NH1 ARG A 403      29.391  13.445  -2.893  1.00 66.31           N  
ATOM   3273  NH2 ARG A 403      27.609  14.789  -2.352  1.00 66.31           N  
ATOM   3274  CZ  ARG A 403      28.641  14.055  -1.974  1.00 66.31           C  
ATOM   3275  N   LYS A 404      32.062  11.266   4.922  1.00 72.00           N  
ATOM   3276  CA  LYS A 404      32.719  10.000   5.215  1.00 72.00           C  
ATOM   3277  C   LYS A 404      32.375   8.945   4.164  1.00 72.00           C  
ATOM   3278  CB  LYS A 404      32.312   9.500   6.605  1.00 72.00           C  
ATOM   3279  O   LYS A 404      31.453   9.133   3.373  1.00 72.00           O  
ATOM   3280  CG  LYS A 404      32.844  10.375   7.742  1.00 72.00           C  
ATOM   3281  CD  LYS A 404      32.469   9.789   9.102  1.00 72.00           C  
ATOM   3282  CE  LYS A 404      32.938  10.688  10.242  1.00 72.00           C  
ATOM   3283  NZ  LYS A 404      32.500  10.172  11.570  1.00 72.00           N  
ATOM   3284  N   LYS A 405      33.250   7.977   3.990  1.00 68.25           N  
ATOM   3285  CA  LYS A 405      33.156   6.965   2.943  1.00 68.25           C  
ATOM   3286  C   LYS A 405      31.750   6.359   2.877  1.00 68.25           C  
ATOM   3287  CB  LYS A 405      34.188   5.863   3.174  1.00 68.25           C  
ATOM   3288  O   LYS A 405      31.203   6.164   1.788  1.00 68.25           O  
ATOM   3289  CG  LYS A 405      34.625   5.137   1.907  1.00 68.25           C  
ATOM   3290  CD  LYS A 405      35.688   4.082   2.195  1.00 68.25           C  
ATOM   3291  CE  LYS A 405      36.031   3.291   0.946  1.00 68.25           C  
ATOM   3292  NZ  LYS A 405      37.062   2.258   1.224  1.00 68.25           N  
ATOM   3293  N   ASP A 406      31.016   6.191   4.035  1.00 75.06           N  
ATOM   3294  CA  ASP A 406      29.734   5.484   4.043  1.00 75.06           C  
ATOM   3295  C   ASP A 406      28.562   6.461   4.145  1.00 75.06           C  
ATOM   3296  CB  ASP A 406      29.688   4.480   5.195  1.00 75.06           C  
ATOM   3297  O   ASP A 406      27.438   6.055   4.418  1.00 75.06           O  
ATOM   3298  CG  ASP A 406      30.734   3.389   5.078  1.00 75.06           C  
ATOM   3299  OD1 ASP A 406      31.031   2.953   3.949  1.00 75.06           O  
ATOM   3300  OD2 ASP A 406      31.266   2.959   6.129  1.00 75.06           O  
ATOM   3301  N   GLU A 407      28.828   7.715   3.838  1.00 84.81           N  
ATOM   3302  CA  GLU A 407      27.797   8.750   3.926  1.00 84.81           C  
ATOM   3303  C   GLU A 407      27.438   9.289   2.545  1.00 84.81           C  
ATOM   3304  CB  GLU A 407      28.250   9.891   4.836  1.00 84.81           C  
ATOM   3305  O   GLU A 407      28.281   9.312   1.646  1.00 84.81           O  
ATOM   3306  CG  GLU A 407      28.375   9.492   6.305  1.00 84.81           C  
ATOM   3307  CD  GLU A 407      28.766  10.648   7.207  1.00 84.81           C  
ATOM   3308  OE1 GLU A 407      28.844  10.461   8.438  1.00 84.81           O  
ATOM   3309  OE2 GLU A 407      29.016  11.758   6.672  1.00 84.81           O  
ATOM   3310  N   ILE A 408      26.266   9.461   2.355  1.00 88.56           N  
ATOM   3311  CA  ILE A 408      25.766  10.023   1.106  1.00 88.56           C  
ATOM   3312  C   ILE A 408      25.188  11.414   1.363  1.00 88.56           C  
ATOM   3313  CB  ILE A 408      24.703   9.109   0.457  1.00 88.56           C  
ATOM   3314  O   ILE A 408      24.453  11.617   2.336  1.00 88.56           O  
ATOM   3315  CG1 ILE A 408      25.312   7.754   0.088  1.00 88.56           C  
ATOM   3316  CG2 ILE A 408      24.078   9.789  -0.772  1.00 88.56           C  
ATOM   3317  CD1 ILE A 408      24.297   6.734  -0.409  1.00 88.56           C  
ATOM   3318  N   SER A 409      25.609  12.305   0.579  1.00 91.81           N  
ATOM   3319  CA  SER A 409      25.094  13.664   0.685  1.00 91.81           C  
ATOM   3320  C   SER A 409      23.656  13.742   0.201  1.00 91.81           C  
ATOM   3321  CB  SER A 409      25.969  14.633  -0.117  1.00 91.81           C  
ATOM   3322  O   SER A 409      23.281  13.070  -0.761  1.00 91.81           O  
ATOM   3323  OG  SER A 409      25.391  15.930  -0.127  1.00 91.81           O  
ATOM   3324  N   VAL A 410      22.875  14.570   0.744  1.00 93.06           N  
ATOM   3325  CA  VAL A 410      21.484  14.766   0.390  1.00 93.06           C  
ATOM   3326  C   VAL A 410      21.375  15.180  -1.075  1.00 93.06           C  
ATOM   3327  CB  VAL A 410      20.812  15.820   1.296  1.00 93.06           C  
ATOM   3328  O   VAL A 410      20.453  14.766  -1.777  1.00 93.06           O  
ATOM   3329  CG1 VAL A 410      19.359  16.062   0.857  1.00 93.06           C  
ATOM   3330  CG2 VAL A 410      20.859  15.383   2.758  1.00 93.06           C  
ATOM   3331  N   ASP A 411      22.359  15.898  -1.572  1.00 91.31           N  
ATOM   3332  CA  ASP A 411      22.344  16.406  -2.941  1.00 91.31           C  
ATOM   3333  C   ASP A 411      22.656  15.289  -3.941  1.00 91.31           C  
ATOM   3334  CB  ASP A 411      23.344  17.547  -3.098  1.00 91.31           C  
ATOM   3335  O   ASP A 411      22.406  15.438  -5.137  1.00 91.31           O  
ATOM   3336  CG  ASP A 411      22.984  18.766  -2.268  1.00 91.31           C  
ATOM   3337  OD1 ASP A 411      21.797  19.156  -2.238  1.00 91.31           O  
ATOM   3338  OD2 ASP A 411      23.906  19.344  -1.642  1.00 91.31           O  
ATOM   3339  N   SER A 412      23.172  14.234  -3.457  1.00 92.44           N  
ATOM   3340  CA  SER A 412      23.578  13.141  -4.332  1.00 92.44           C  
ATOM   3341  C   SER A 412      22.531  12.039  -4.359  1.00 92.44           C  
ATOM   3342  CB  SER A 412      24.922  12.562  -3.889  1.00 92.44           C  
ATOM   3343  O   SER A 412      22.734  10.977  -4.957  1.00 92.44           O  
ATOM   3344  OG  SER A 412      25.922  13.562  -3.883  1.00 92.44           O  
ATOM   3345  N   LEU A 413      21.438  12.242  -3.680  1.00 94.94           N  
ATOM   3346  CA  LEU A 413      20.391  11.242  -3.631  1.00 94.94           C  
ATOM   3347  C   LEU A 413      19.719  11.094  -4.992  1.00 94.94           C  
ATOM   3348  CB  LEU A 413      19.344  11.609  -2.572  1.00 94.94           C  
ATOM   3349  O   LEU A 413      19.469  12.086  -5.676  1.00 94.94           O  
ATOM   3350  CG  LEU A 413      19.781  11.477  -1.113  1.00 94.94           C  
ATOM   3351  CD1 LEU A 413      18.688  11.992  -0.181  1.00 94.94           C  
ATOM   3352  CD2 LEU A 413      20.141  10.031  -0.789  1.00 94.94           C  
ATOM   3353  N   ASP A 414      19.500   9.898  -5.398  1.00 95.25           N  
ATOM   3354  CA  ASP A 414      18.734   9.586  -6.605  1.00 95.25           C  
ATOM   3355  C   ASP A 414      17.266   9.367  -6.285  1.00 95.25           C  
ATOM   3356  CB  ASP A 414      19.312   8.352  -7.301  1.00 95.25           C  
ATOM   3357  O   ASP A 414      16.891   8.312  -5.758  1.00 95.25           O  
ATOM   3358  CG  ASP A 414      18.719   8.109  -8.672  1.00 95.25           C  
ATOM   3359  OD1 ASP A 414      17.656   8.688  -8.992  1.00 95.25           O  
ATOM   3360  OD2 ASP A 414      19.312   7.328  -9.453  1.00 95.25           O  
ATOM   3361  N   PHE A 415      16.375  10.281  -6.668  1.00 96.31           N  
ATOM   3362  CA  PHE A 415      14.961  10.250  -6.336  1.00 96.31           C  
ATOM   3363  C   PHE A 415      14.211   9.305  -7.266  1.00 96.31           C  
ATOM   3364  CB  PHE A 415      14.359  11.656  -6.410  1.00 96.31           C  
ATOM   3365  O   PHE A 415      13.039   8.992  -7.031  1.00 96.31           O  
ATOM   3366  CG  PHE A 415      14.891  12.602  -5.367  1.00 96.31           C  
ATOM   3367  CD1 PHE A 415      14.531  12.461  -4.035  1.00 96.31           C  
ATOM   3368  CD2 PHE A 415      15.750  13.633  -5.723  1.00 96.31           C  
ATOM   3369  CE1 PHE A 415      15.023  13.336  -3.066  1.00 96.31           C  
ATOM   3370  CE2 PHE A 415      16.250  14.508  -4.762  1.00 96.31           C  
ATOM   3371  CZ  PHE A 415      15.883  14.359  -3.436  1.00 96.31           C  
ATOM   3372  N   ASN A 416      14.867   8.844  -8.328  1.00 92.88           N  
ATOM   3373  CA  ASN A 416      14.250   7.867  -9.219  1.00 92.88           C  
ATOM   3374  C   ASN A 416      14.344   6.453  -8.648  1.00 92.88           C  
ATOM   3375  CB  ASN A 416      14.898   7.922 -10.602  1.00 92.88           C  
ATOM   3376  O   ASN A 416      13.594   5.566  -9.055  1.00 92.88           O  
ATOM   3377  CG  ASN A 416      14.641   9.234 -11.320  1.00 92.88           C  
ATOM   3378  ND2 ASN A 416      15.688   9.820 -11.891  1.00 92.88           N  
ATOM   3379  OD1 ASN A 416      13.500   9.711 -11.359  1.00 92.88           O  
ATOM   3380  N   LYS A 417      15.289   6.270  -7.809  1.00 94.94           N  
ATOM   3381  CA  LYS A 417      15.406   5.020  -7.062  1.00 94.94           C  
ATOM   3382  C   LYS A 417      14.719   5.125  -5.703  1.00 94.94           C  
ATOM   3383  CB  LYS A 417      16.875   4.645  -6.875  1.00 94.94           C  
ATOM   3384  O   LYS A 417      15.211   5.812  -4.805  1.00 94.94           O  
ATOM   3385  CG  LYS A 417      17.609   4.332  -8.172  1.00 94.94           C  
ATOM   3386  CD  LYS A 417      19.047   3.891  -7.918  1.00 94.94           C  
ATOM   3387  CE  LYS A 417      19.781   3.600  -9.219  1.00 94.94           C  
ATOM   3388  NZ  LYS A 417      21.203   3.250  -8.977  1.00 94.94           N  
ATOM   3389  N   LYS A 418      13.719   4.441  -5.605  1.00 97.44           N  
ATOM   3390  CA  LYS A 418      12.922   4.590  -4.395  1.00 97.44           C  
ATOM   3391  C   LYS A 418      12.289   3.264  -3.980  1.00 97.44           C  
ATOM   3392  CB  LYS A 418      11.828   5.648  -4.594  1.00 97.44           C  
ATOM   3393  O   LYS A 418      12.039   2.400  -4.824  1.00 97.44           O  
ATOM   3394  CG  LYS A 418      10.922   5.383  -5.781  1.00 97.44           C  
ATOM   3395  CD  LYS A 418       9.977   6.547  -6.035  1.00 97.44           C  
ATOM   3396  CE  LYS A 418       9.055   6.277  -7.219  1.00 97.44           C  
ATOM   3397  NZ  LYS A 418       8.164   7.441  -7.504  1.00 97.44           N  
ATOM   3398  N   ILE A 419      12.070   3.074  -2.762  1.00 98.38           N  
ATOM   3399  CA  ILE A 419      11.375   1.940  -2.166  1.00 98.38           C  
ATOM   3400  C   ILE A 419      10.047   2.406  -1.568  1.00 98.38           C  
ATOM   3401  CB  ILE A 419      12.234   1.249  -1.086  1.00 98.38           C  
ATOM   3402  O   ILE A 419      10.023   3.002  -0.489  1.00 98.38           O  
ATOM   3403  CG1 ILE A 419      13.516   0.673  -1.710  1.00 98.38           C  
ATOM   3404  CG2 ILE A 419      11.438   0.156  -0.373  1.00 98.38           C  
ATOM   3405  CD1 ILE A 419      14.500   0.115  -0.694  1.00 98.38           C  
ATOM   3406  N   LEU A 420       9.047   2.094  -2.305  1.00 98.44           N  
ATOM   3407  CA  LEU A 420       7.711   2.498  -1.870  1.00 98.44           C  
ATOM   3408  C   LEU A 420       7.016   1.365  -1.124  1.00 98.44           C  
ATOM   3409  CB  LEU A 420       6.863   2.930  -3.070  1.00 98.44           C  
ATOM   3410  O   LEU A 420       6.207   1.611  -0.225  1.00 98.44           O  
ATOM   3411  CG  LEU A 420       7.406   4.098  -3.896  1.00 98.44           C  
ATOM   3412  CD1 LEU A 420       6.465   4.406  -5.055  1.00 98.44           C  
ATOM   3413  CD2 LEU A 420       7.602   5.328  -3.020  1.00 98.44           C  
ATOM   3414  N   HIS A 421       7.336   0.127  -1.415  1.00 98.38           N  
ATOM   3415  CA  HIS A 421       6.625  -1.048  -0.925  1.00 98.38           C  
ATOM   3416  C   HIS A 421       7.570  -2.008  -0.211  1.00 98.38           C  
ATOM   3417  CB  HIS A 421       5.918  -1.767  -2.076  1.00 98.38           C  
ATOM   3418  O   HIS A 421       8.562  -2.453  -0.792  1.00 98.38           O  
ATOM   3419  CG  HIS A 421       5.137  -0.852  -2.965  1.00 98.38           C  
ATOM   3420  CD2 HIS A 421       5.355  -0.448  -4.238  1.00 98.38           C  
ATOM   3421  ND1 HIS A 421       3.973  -0.236  -2.557  1.00 98.38           N  
ATOM   3422  CE1 HIS A 421       3.508   0.509  -3.547  1.00 98.38           C  
ATOM   3423  NE2 HIS A 421       4.328   0.398  -4.578  1.00 98.38           N  
ATOM   3424  N   THR A 422       7.238  -2.336   0.972  1.00 98.50           N  
ATOM   3425  CA  THR A 422       7.996  -3.260   1.810  1.00 98.50           C  
ATOM   3426  C   THR A 422       7.059  -4.180   2.588  1.00 98.50           C  
ATOM   3427  CB  THR A 422       8.906  -2.500   2.793  1.00 98.50           C  
ATOM   3428  O   THR A 422       5.902  -3.828   2.836  1.00 98.50           O  
ATOM   3429  CG2 THR A 422       9.906  -1.620   2.049  1.00 98.50           C  
ATOM   3430  OG1 THR A 422       8.102  -1.677   3.645  1.00 98.50           O  
ATOM   3431  N   ALA A 423       7.523  -5.254   2.961  1.00 98.56           N  
ATOM   3432  CA  ALA A 423       6.770  -6.215   3.760  1.00 98.56           C  
ATOM   3433  C   ALA A 423       7.688  -6.992   4.699  1.00 98.56           C  
ATOM   3434  CB  ALA A 423       6.004  -7.176   2.855  1.00 98.56           C  
ATOM   3435  O   ALA A 423       8.844  -7.270   4.359  1.00 98.56           O  
ATOM   3436  N   TRP A 424       7.191  -7.293   5.828  1.00 98.50           N  
ATOM   3437  CA  TRP A 424       7.906  -8.070   6.832  1.00 98.50           C  
ATOM   3438  C   TRP A 424       7.203  -9.406   7.086  1.00 98.50           C  
ATOM   3439  CB  TRP A 424       8.023  -7.285   8.141  1.00 98.50           C  
ATOM   3440  O   TRP A 424       5.988  -9.445   7.293  1.00 98.50           O  
ATOM   3441  CG  TRP A 424       9.156  -7.734   9.016  1.00 98.50           C  
ATOM   3442  CD1 TRP A 424       9.359  -8.984   9.523  1.00 98.50           C  
ATOM   3443  CD2 TRP A 424      10.234  -6.926   9.492  1.00 98.50           C  
ATOM   3444  CE2 TRP A 424      11.062  -7.754  10.289  1.00 98.50           C  
ATOM   3445  CE3 TRP A 424      10.586  -5.578   9.328  1.00 98.50           C  
ATOM   3446  NE1 TRP A 424      10.508  -9.008  10.289  1.00 98.50           N  
ATOM   3447  CH2 TRP A 424      12.539  -5.961  10.734  1.00 98.50           C  
ATOM   3448  CZ2 TRP A 424      12.219  -7.281  10.914  1.00 98.50           C  
ATOM   3449  CZ3 TRP A 424      11.734  -5.109   9.953  1.00 98.50           C  
ATOM   3450  N   HIS A 425       7.945 -10.445   7.070  1.00 97.75           N  
ATOM   3451  CA  HIS A 425       7.422 -11.766   7.395  1.00 97.75           C  
ATOM   3452  C   HIS A 425       6.773 -11.781   8.773  1.00 97.75           C  
ATOM   3453  CB  HIS A 425       8.539 -12.812   7.332  1.00 97.75           C  
ATOM   3454  O   HIS A 425       7.324 -11.227   9.727  1.00 97.75           O  
ATOM   3455  CG  HIS A 425       8.039 -14.227   7.383  1.00 97.75           C  
ATOM   3456  CD2 HIS A 425       7.980 -15.188   6.430  1.00 97.75           C  
ATOM   3457  ND1 HIS A 425       7.516 -14.789   8.531  1.00 97.75           N  
ATOM   3458  CE1 HIS A 425       7.156 -16.031   8.273  1.00 97.75           C  
ATOM   3459  NE2 HIS A 425       7.430 -16.297   7.012  1.00 97.75           N  
ATOM   3460  N   PRO A 426       5.672 -12.477   8.930  1.00 96.56           N  
ATOM   3461  CA  PRO A 426       4.906 -12.383  10.172  1.00 96.56           C  
ATOM   3462  C   PRO A 426       5.586 -13.094  11.344  1.00 96.56           C  
ATOM   3463  CB  PRO A 426       3.578 -13.062   9.820  1.00 96.56           C  
ATOM   3464  O   PRO A 426       5.344 -12.758  12.500  1.00 96.56           O  
ATOM   3465  CG  PRO A 426       3.887 -13.898   8.625  1.00 96.56           C  
ATOM   3466  CD  PRO A 426       4.992 -13.242   7.848  1.00 96.56           C  
ATOM   3467  N   LYS A 427       6.480 -14.031  11.102  1.00 94.75           N  
ATOM   3468  CA  LYS A 427       7.008 -14.859  12.180  1.00 94.75           C  
ATOM   3469  C   LYS A 427       8.531 -14.781  12.242  1.00 94.75           C  
ATOM   3470  CB  LYS A 427       6.562 -16.312  12.016  1.00 94.75           C  
ATOM   3471  O   LYS A 427       9.133 -15.023  13.289  1.00 94.75           O  
ATOM   3472  CG  LYS A 427       5.059 -16.516  12.133  1.00 94.75           C  
ATOM   3473  CD  LYS A 427       4.676 -17.984  11.961  1.00 94.75           C  
ATOM   3474  CE  LYS A 427       3.168 -18.172  12.031  1.00 94.75           C  
ATOM   3475  NZ  LYS A 427       2.781 -19.594  11.766  1.00 94.75           N  
ATOM   3476  N   GLU A 428       9.117 -14.469  11.102  1.00 94.38           N  
ATOM   3477  CA  GLU A 428      10.570 -14.508  11.000  1.00 94.38           C  
ATOM   3478  C   GLU A 428      11.133 -13.148  10.578  1.00 94.38           C  
ATOM   3479  CB  GLU A 428      11.016 -15.594  10.016  1.00 94.38           C  
ATOM   3480  O   GLU A 428      10.391 -12.273  10.133  1.00 94.38           O  
ATOM   3481  CG  GLU A 428      10.578 -17.000  10.406  1.00 94.38           C  
ATOM   3482  CD  GLU A 428      11.078 -18.062   9.445  1.00 94.38           C  
ATOM   3483  OE1 GLU A 428      10.672 -19.234   9.586  1.00 94.38           O  
ATOM   3484  OE2 GLU A 428      11.883 -17.734   8.547  1.00 94.38           O  
ATOM   3485  N   ASN A 429      12.383 -13.055  10.773  1.00 94.88           N  
ATOM   3486  CA  ASN A 429      13.078 -11.859  10.312  1.00 94.88           C  
ATOM   3487  C   ASN A 429      13.492 -11.977   8.844  1.00 94.88           C  
ATOM   3488  CB  ASN A 429      14.297 -11.570  11.188  1.00 94.88           C  
ATOM   3489  O   ASN A 429      14.680 -12.000   8.531  1.00 94.88           O  
ATOM   3490  CG  ASN A 429      13.922 -11.023  12.547  1.00 94.88           C  
ATOM   3491  ND2 ASN A 429      14.781 -11.266  13.539  1.00 94.88           N  
ATOM   3492  OD1 ASN A 429      12.875 -10.391  12.711  1.00 94.88           O  
ATOM   3493  N   ILE A 430      12.578 -12.016   8.008  1.00 96.50           N  
ATOM   3494  CA  ILE A 430      12.672 -11.969   6.555  1.00 96.50           C  
ATOM   3495  C   ILE A 430      11.891 -10.766   6.023  1.00 96.50           C  
ATOM   3496  CB  ILE A 430      12.164 -13.273   5.910  1.00 96.50           C  
ATOM   3497  O   ILE A 430      10.742 -10.547   6.418  1.00 96.50           O  
ATOM   3498  CG1 ILE A 430      12.914 -14.484   6.469  1.00 96.50           C  
ATOM   3499  CG2 ILE A 430      12.289 -13.203   4.383  1.00 96.50           C  
ATOM   3500  CD1 ILE A 430      12.328 -15.828   6.066  1.00 96.50           C  
ATOM   3501  N   ILE A 431      12.492 -10.055   5.188  1.00 97.81           N  
ATOM   3502  CA  ILE A 431      11.820  -8.883   4.648  1.00 97.81           C  
ATOM   3503  C   ILE A 431      11.883  -8.906   3.123  1.00 97.81           C  
ATOM   3504  CB  ILE A 431      12.438  -7.574   5.195  1.00 97.81           C  
ATOM   3505  O   ILE A 431      12.836  -9.430   2.545  1.00 97.81           O  
ATOM   3506  CG1 ILE A 431      13.930  -7.512   4.863  1.00 97.81           C  
ATOM   3507  CG2 ILE A 431      12.203  -7.457   6.703  1.00 97.81           C  
ATOM   3508  CD1 ILE A 431      14.594  -6.188   5.223  1.00 97.81           C  
ATOM   3509  N   ALA A 432      10.867  -8.391   2.539  1.00 98.31           N  
ATOM   3510  CA  ALA A 432      10.781  -8.195   1.094  1.00 98.31           C  
ATOM   3511  C   ALA A 432      10.711  -6.707   0.750  1.00 98.31           C  
ATOM   3512  CB  ALA A 432       9.562  -8.922   0.531  1.00 98.31           C  
ATOM   3513  O   ALA A 432       9.875  -5.977   1.285  1.00 98.31           O  
ATOM   3514  N   VAL A 433      11.508  -6.281  -0.179  1.00 98.06           N  
ATOM   3515  CA  VAL A 433      11.625  -4.883  -0.575  1.00 98.06           C  
ATOM   3516  C   VAL A 433      11.539  -4.766  -2.096  1.00 98.06           C  
ATOM   3517  CB  VAL A 433      12.938  -4.258  -0.065  1.00 98.06           C  
ATOM   3518  O   VAL A 433      12.367  -5.324  -2.814  1.00 98.06           O  
ATOM   3519  CG1 VAL A 433      13.055  -2.799  -0.506  1.00 98.06           C  
ATOM   3520  CG2 VAL A 433      13.031  -4.367   1.456  1.00 98.06           C  
ATOM   3521  N   ALA A 434      10.609  -4.004  -2.555  1.00 97.75           N  
ATOM   3522  CA  ALA A 434      10.430  -3.809  -3.990  1.00 97.75           C  
ATOM   3523  C   ALA A 434      11.188  -2.576  -4.477  1.00 97.75           C  
ATOM   3524  CB  ALA A 434       8.945  -3.688  -4.328  1.00 97.75           C  
ATOM   3525  O   ALA A 434      11.031  -1.486  -3.922  1.00 97.75           O  
ATOM   3526  N   THR A 435      11.992  -2.723  -5.457  1.00 94.06           N  
ATOM   3527  CA  THR A 435      12.695  -1.642  -6.141  1.00 94.06           C  
ATOM   3528  C   THR A 435      12.406  -1.675  -7.641  1.00 94.06           C  
ATOM   3529  CB  THR A 435      14.211  -1.725  -5.910  1.00 94.06           C  
ATOM   3530  O   THR A 435      12.969  -2.494  -8.367  1.00 94.06           O  
ATOM   3531  CG2 THR A 435      14.547  -1.754  -4.422  1.00 94.06           C  
ATOM   3532  OG1 THR A 435      14.719  -2.916  -6.523  1.00 94.06           O  
ATOM   3533  N   THR A 436      11.555  -0.743  -8.039  1.00 91.75           N  
ATOM   3534  CA  THR A 436      11.156  -0.688  -9.445  1.00 91.75           C  
ATOM   3535  C   THR A 436      10.648  -2.047  -9.914  1.00 91.75           C  
ATOM   3536  CB  THR A 436      12.328  -0.236 -10.344  1.00 91.75           C  
ATOM   3537  O   THR A 436       9.555  -2.475  -9.531  1.00 91.75           O  
ATOM   3538  CG2 THR A 436      11.844   0.076 -11.758  1.00 91.75           C  
ATOM   3539  OG1 THR A 436      12.922   0.940  -9.781  1.00 91.75           O  
ATOM   3540  N   ASN A 437      11.633  -2.850 -10.641  1.00 91.75           N  
ATOM   3541  CA  ASN A 437      11.203  -4.141 -11.164  1.00 91.75           C  
ATOM   3542  C   ASN A 437      11.922  -5.297 -10.469  1.00 91.75           C  
ATOM   3543  CB  ASN A 437      11.438  -4.211 -12.680  1.00 91.75           C  
ATOM   3544  O   ASN A 437      11.930  -6.422 -10.969  1.00 91.75           O  
ATOM   3545  CG  ASN A 437      12.898  -4.086 -13.055  1.00 91.75           C  
ATOM   3546  ND2 ASN A 437      13.312  -4.789 -14.102  1.00 91.75           N  
ATOM   3547  OD1 ASN A 437      13.664  -3.361 -12.398  1.00 91.75           O  
ATOM   3548  N   ASN A 438      12.562  -4.973  -9.375  1.00 94.06           N  
ATOM   3549  CA  ASN A 438      13.266  -6.008  -8.625  1.00 94.06           C  
ATOM   3550  C   ASN A 438      12.656  -6.203  -7.238  1.00 94.06           C  
ATOM   3551  CB  ASN A 438      14.758  -5.664  -8.500  1.00 94.06           C  
ATOM   3552  O   ASN A 438      12.234  -5.238  -6.598  1.00 94.06           O  
ATOM   3553  CG  ASN A 438      15.477  -5.688  -9.836  1.00 94.06           C  
ATOM   3554  ND2 ASN A 438      16.016  -4.547 -10.242  1.00 94.06           N  
ATOM   3555  OD1 ASN A 438      15.539  -6.727 -10.492  1.00 94.06           O  
ATOM   3556  N   LEU A 439      12.648  -7.418  -6.801  1.00 96.50           N  
ATOM   3557  CA  LEU A 439      12.227  -7.789  -5.457  1.00 96.50           C  
ATOM   3558  C   LEU A 439      13.391  -8.352  -4.652  1.00 96.50           C  
ATOM   3559  CB  LEU A 439      11.086  -8.812  -5.516  1.00 96.50           C  
ATOM   3560  O   LEU A 439      13.883  -9.445  -4.945  1.00 96.50           O  
ATOM   3561  CG  LEU A 439      10.516  -9.266  -4.172  1.00 96.50           C  
ATOM   3562  CD1 LEU A 439       9.719  -8.133  -3.527  1.00 96.50           C  
ATOM   3563  CD2 LEU A 439       9.633 -10.500  -4.355  1.00 96.50           C  
ATOM   3564  N   TYR A 440      13.773  -7.641  -3.709  1.00 95.38           N  
ATOM   3565  CA  TYR A 440      14.852  -8.078  -2.828  1.00 95.38           C  
ATOM   3566  C   TYR A 440      14.297  -8.750  -1.579  1.00 95.38           C  
ATOM   3567  CB  TYR A 440      15.734  -6.895  -2.430  1.00 95.38           C  
ATOM   3568  O   TYR A 440      13.320  -8.281  -0.992  1.00 95.38           O  
ATOM   3569  CG  TYR A 440      16.531  -6.324  -3.574  1.00 95.38           C  
ATOM   3570  CD1 TYR A 440      17.859  -6.723  -3.799  1.00 95.38           C  
ATOM   3571  CD2 TYR A 440      15.977  -5.383  -4.434  1.00 95.38           C  
ATOM   3572  CE1 TYR A 440      18.594  -6.195  -4.852  1.00 95.38           C  
ATOM   3573  CE2 TYR A 440      16.719  -4.852  -5.492  1.00 95.38           C  
ATOM   3574  OH  TYR A 440      18.750  -4.742  -6.734  1.00 95.38           O  
ATOM   3575  CZ  TYR A 440      18.016  -5.266  -5.691  1.00 95.38           C  
ATOM   3576  N   ILE A 441      14.922  -9.781  -1.201  1.00 95.81           N  
ATOM   3577  CA  ILE A 441      14.617 -10.469   0.051  1.00 95.81           C  
ATOM   3578  C   ILE A 441      15.859 -10.484   0.942  1.00 95.81           C  
ATOM   3579  CB  ILE A 441      14.125 -11.914  -0.199  1.00 95.81           C  
ATOM   3580  O   ILE A 441      16.953 -10.852   0.498  1.00 95.81           O  
ATOM   3581  CG1 ILE A 441      12.867 -11.898  -1.081  1.00 95.81           C  
ATOM   3582  CG2 ILE A 441      13.859 -12.625   1.127  1.00 95.81           C  
ATOM   3583  CD1 ILE A 441      12.375 -13.289  -1.471  1.00 95.81           C  
ATOM   3584  N   PHE A 442      15.688 -10.047   2.111  1.00 95.25           N  
ATOM   3585  CA  PHE A 442      16.750 -10.031   3.113  1.00 95.25           C  
ATOM   3586  C   PHE A 442      16.344 -10.852   4.336  1.00 95.25           C  
ATOM   3587  CB  PHE A 442      17.078  -8.602   3.527  1.00 95.25           C  
ATOM   3588  O   PHE A 442      15.156 -10.977   4.641  1.00 95.25           O  
ATOM   3589  CG  PHE A 442      17.469  -7.707   2.377  1.00 95.25           C  
ATOM   3590  CD1 PHE A 442      18.750  -7.746   1.839  1.00 95.25           C  
ATOM   3591  CD2 PHE A 442      16.531  -6.824   1.832  1.00 95.25           C  
ATOM   3592  CE1 PHE A 442      19.094  -6.922   0.773  1.00 95.25           C  
ATOM   3593  CE2 PHE A 442      16.875  -6.000   0.767  1.00 95.25           C  
ATOM   3594  CZ  PHE A 442      18.156  -6.047   0.240  1.00 95.25           C  
ATOM   3595  N   GLN A 443      17.312 -11.352   5.000  1.00 94.25           N  
ATOM   3596  CA  GLN A 443      17.078 -12.172   6.184  1.00 94.25           C  
ATOM   3597  C   GLN A 443      18.109 -11.891   7.266  1.00 94.25           C  
ATOM   3598  CB  GLN A 443      17.078 -13.656   5.816  1.00 94.25           C  
ATOM   3599  O   GLN A 443      19.250 -11.531   6.961  1.00 94.25           O  
ATOM   3600  CG  GLN A 443      16.766 -14.578   6.984  1.00 94.25           C  
ATOM   3601  CD  GLN A 443      16.703 -16.031   6.582  1.00 94.25           C  
ATOM   3602  NE2 GLN A 443      16.266 -16.891   7.496  1.00 94.25           N  
ATOM   3603  OE1 GLN A 443      17.062 -16.406   5.453  1.00 94.25           O  
ATOM   3604  N   ASP A 444      17.672 -12.094   8.500  1.00 90.75           N  
ATOM   3605  CA  ASP A 444      18.609 -11.953   9.609  1.00 90.75           C  
ATOM   3606  C   ASP A 444      19.656 -13.070   9.602  1.00 90.75           C  
ATOM   3607  CB  ASP A 444      17.859 -11.953  10.945  1.00 90.75           C  
ATOM   3608  O   ASP A 444      19.359 -14.203   9.195  1.00 90.75           O  
ATOM   3609  CG  ASP A 444      18.781 -11.812  12.148  1.00 90.75           C  
ATOM   3610  OD1 ASP A 444      19.984 -11.570  11.961  1.00 90.75           O  
ATOM   3611  OD2 ASP A 444      18.281 -11.938  13.289  1.00 90.75           O  
ATOM   3612  N   LYS A 445      20.938 -12.680   9.953  1.00 78.25           N  
ATOM   3613  CA  LYS A 445      22.016 -13.664  10.000  1.00 78.25           C  
ATOM   3614  C   LYS A 445      21.797 -14.656  11.133  1.00 78.25           C  
ATOM   3615  CB  LYS A 445      23.359 -12.969  10.156  1.00 78.25           C  
ATOM   3616  O   LYS A 445      21.703 -14.266  12.305  1.00 78.25           O  
ATOM   3617  CG  LYS A 445      24.562 -13.883   9.922  1.00 78.25           C  
ATOM   3618  CD  LYS A 445      25.875 -13.117  10.016  1.00 78.25           C  
ATOM   3619  CE  LYS A 445      27.062 -14.031   9.789  1.00 78.25           C  
ATOM   3620  NZ  LYS A 445      28.359 -13.281   9.844  1.00 78.25           N  
ATOM   3621  N   VAL A 446      20.984 -15.742  10.969  1.00 63.12           N  
ATOM   3622  CA  VAL A 446      20.859 -16.734  12.031  1.00 63.12           C  
ATOM   3623  C   VAL A 446      22.250 -17.281  12.383  1.00 63.12           C  
ATOM   3624  CB  VAL A 446      19.922 -17.891  11.633  1.00 63.12           C  
ATOM   3625  O   VAL A 446      23.047 -17.594  11.492  1.00 63.12           O  
ATOM   3626  CG1 VAL A 446      19.625 -18.781  12.836  1.00 63.12           C  
ATOM   3627  CG2 VAL A 446      18.625 -17.344  11.047  1.00 63.12           C  
ATOM   3628  N   ASN A 447      22.922 -16.906  13.578  1.00 47.94           N  
ATOM   3629  CA  ASN A 447      24.062 -17.672  14.039  1.00 47.94           C  
ATOM   3630  C   ASN A 447      23.766 -19.172  14.062  1.00 47.94           C  
ATOM   3631  CB  ASN A 447      24.516 -17.203  15.422  1.00 47.94           C  
ATOM   3632  O   ASN A 447      22.625 -19.578  14.281  1.00 47.94           O  
ATOM   3633  CG  ASN A 447      25.359 -15.938  15.367  1.00 47.94           C  
ATOM   3634  ND2 ASN A 447      25.547 -15.297  16.516  1.00 47.94           N  
ATOM   3635  OD1 ASN A 447      25.844 -15.555  14.297  1.00 47.94           O  
TER    3636      ASN A 447                                                      
ATOM   3637  N   MET B   1      50.250  78.438  42.281  1.00 21.44           N  
ATOM   3638  CA  MET B   1      51.250  77.688  41.500  1.00 21.44           C  
ATOM   3639  C   MET B   1      50.562  76.688  40.562  1.00 21.44           C  
ATOM   3640  CB  MET B   1      52.219  77.000  42.406  1.00 21.44           C  
ATOM   3641  O   MET B   1      50.688  75.500  40.781  1.00 21.44           O  
ATOM   3642  CG  MET B   1      53.406  77.812  42.844  1.00 21.44           C  
ATOM   3643  SD  MET B   1      54.844  76.812  43.406  1.00 21.44           S  
ATOM   3644  CE  MET B   1      56.062  78.125  43.688  1.00 21.44           C  
ATOM   3645  N   SER B   2      49.406  77.062  39.969  1.00 20.73           N  
ATOM   3646  CA  SER B   2      48.031  76.625  39.812  1.00 20.73           C  
ATOM   3647  C   SER B   2      47.875  75.812  38.531  1.00 20.73           C  
ATOM   3648  CB  SER B   2      47.062  77.812  39.781  1.00 20.73           C  
ATOM   3649  O   SER B   2      47.500  76.312  37.500  1.00 20.73           O  
ATOM   3650  OG  SER B   2      47.125  78.562  41.000  1.00 20.73           O  
ATOM   3651  N   GLN B   3      49.000  74.750  38.281  1.00 21.34           N  
ATOM   3652  CA  GLN B   3      49.219  74.062  37.031  1.00 21.34           C  
ATOM   3653  C   GLN B   3      48.031  73.125  36.688  1.00 21.34           C  
ATOM   3654  CB  GLN B   3      50.500  73.188  37.125  1.00 21.34           C  
ATOM   3655  O   GLN B   3      47.688  72.250  37.438  1.00 21.34           O  
ATOM   3656  CG  GLN B   3      51.750  73.938  36.688  1.00 21.34           C  
ATOM   3657  CD  GLN B   3      53.000  73.125  36.906  1.00 21.34           C  
ATOM   3658  NE2 GLN B   3      54.125  73.688  36.438  1.00 21.34           N  
ATOM   3659  OE1 GLN B   3      52.969  72.062  37.500  1.00 21.34           O  
ATOM   3660  N   LYS B   4      46.969  73.750  36.094  1.00 21.41           N  
ATOM   3661  CA  LYS B   4      45.594  73.312  35.844  1.00 21.41           C  
ATOM   3662  C   LYS B   4      45.531  72.125  34.906  1.00 21.41           C  
ATOM   3663  CB  LYS B   4      44.781  74.438  35.312  1.00 21.41           C  
ATOM   3664  O   LYS B   4      45.844  72.250  33.719  1.00 21.41           O  
ATOM   3665  CG  LYS B   4      44.031  75.250  36.344  1.00 21.41           C  
ATOM   3666  CD  LYS B   4      43.188  76.375  35.750  1.00 21.41           C  
ATOM   3667  CE  LYS B   4      42.438  77.125  36.781  1.00 21.41           C  
ATOM   3668  NZ  LYS B   4      41.656  78.312  36.188  1.00 21.41           N  
ATOM   3669  N   GLN B   5      46.094  70.875  35.438  1.00 20.48           N  
ATOM   3670  CA  GLN B   5      46.344  69.625  34.719  1.00 20.48           C  
ATOM   3671  C   GLN B   5      45.094  69.125  34.031  1.00 20.48           C  
ATOM   3672  CB  GLN B   5      46.844  68.562  35.688  1.00 20.48           C  
ATOM   3673  O   GLN B   5      44.000  69.062  34.625  1.00 20.48           O  
ATOM   3674  CG  GLN B   5      48.375  68.500  35.812  1.00 20.48           C  
ATOM   3675  CD  GLN B   5      48.844  67.562  36.875  1.00 20.48           C  
ATOM   3676  NE2 GLN B   5      50.125  67.188  36.875  1.00 20.48           N  
ATOM   3677  OE1 GLN B   5      48.062  67.125  37.750  1.00 20.48           O  
ATOM   3678  N   GLU B   6      45.031  69.312  32.656  1.00 21.59           N  
ATOM   3679  CA  GLU B   6      44.000  69.188  31.641  1.00 21.59           C  
ATOM   3680  C   GLU B   6      43.500  67.750  31.625  1.00 21.59           C  
ATOM   3681  CB  GLU B   6      44.531  69.562  30.266  1.00 21.59           C  
ATOM   3682  O   GLU B   6      44.219  66.812  31.234  1.00 21.59           O  
ATOM   3683  CG  GLU B   6      44.312  71.000  29.906  1.00 21.59           C  
ATOM   3684  CD  GLU B   6      44.875  71.375  28.547  1.00 21.59           C  
ATOM   3685  OE1 GLU B   6      44.531  72.500  28.016  1.00 21.59           O  
ATOM   3686  OE2 GLU B   6      45.688  70.625  28.016  1.00 21.59           O  
ATOM   3687  N   GLU B   7      42.906  67.250  32.750  1.00 21.45           N  
ATOM   3688  CA  GLU B   7      42.500  65.875  32.969  1.00 21.45           C  
ATOM   3689  C   GLU B   7      41.594  65.375  31.844  1.00 21.45           C  
ATOM   3690  CB  GLU B   7      41.781  65.750  34.312  1.00 21.45           C  
ATOM   3691  O   GLU B   7      40.562  66.000  31.531  1.00 21.45           O  
ATOM   3692  CG  GLU B   7      42.719  65.500  35.500  1.00 21.45           C  
ATOM   3693  CD  GLU B   7      41.969  65.312  36.812  1.00 21.45           C  
ATOM   3694  OE1 GLU B   7      42.594  64.812  37.781  1.00 21.45           O  
ATOM   3695  OE2 GLU B   7      40.781  65.688  36.875  1.00 21.45           O  
ATOM   3696  N   GLU B   8      42.250  64.688  30.812  1.00 20.66           N  
ATOM   3697  CA  GLU B   8      41.781  64.125  29.547  1.00 20.66           C  
ATOM   3698  C   GLU B   8      40.594  63.156  29.781  1.00 20.66           C  
ATOM   3699  CB  GLU B   8      42.938  63.344  28.859  1.00 20.66           C  
ATOM   3700  O   GLU B   8      40.719  62.188  30.516  1.00 20.66           O  
ATOM   3701  CG  GLU B   8      43.781  64.250  27.969  1.00 20.66           C  
ATOM   3702  CD  GLU B   8      44.844  63.469  27.203  1.00 20.66           C  
ATOM   3703  OE1 GLU B   8      45.375  64.000  26.203  1.00 20.66           O  
ATOM   3704  OE2 GLU B   8      45.156  62.312  27.609  1.00 20.66           O  
ATOM   3705  N   ASN B   9      39.438  63.688  30.047  1.00 20.73           N  
ATOM   3706  CA  ASN B   9      38.250  62.938  30.438  1.00 20.73           C  
ATOM   3707  C   ASN B   9      37.938  61.844  29.438  1.00 20.73           C  
ATOM   3708  CB  ASN B   9      37.062  63.906  30.594  1.00 20.73           C  
ATOM   3709  O   ASN B   9      37.594  62.125  28.297  1.00 20.73           O  
ATOM   3710  CG  ASN B   9      36.438  63.844  31.969  1.00 20.73           C  
ATOM   3711  ND2 ASN B   9      35.594  64.812  32.281  1.00 20.73           N  
ATOM   3712  OD1 ASN B   9      36.719  62.938  32.750  1.00 20.73           O  
ATOM   3713  N   PRO B  10      38.750  60.750  29.406  1.00 22.12           N  
ATOM   3714  CA  PRO B  10      38.500  59.750  28.359  1.00 22.12           C  
ATOM   3715  C   PRO B  10      37.062  59.219  28.359  1.00 22.12           C  
ATOM   3716  CB  PRO B  10      39.500  58.625  28.703  1.00 22.12           C  
ATOM   3717  O   PRO B  10      36.594  58.688  29.375  1.00 22.12           O  
ATOM   3718  CG  PRO B  10      40.000  58.969  30.078  1.00 22.12           C  
ATOM   3719  CD  PRO B  10      39.375  60.281  30.500  1.00 22.12           C  
ATOM   3720  N   ALA B  11      36.094  60.031  27.875  1.00 21.95           N  
ATOM   3721  CA  ALA B  11      34.719  59.625  27.844  1.00 21.95           C  
ATOM   3722  C   ALA B  11      34.562  58.219  27.281  1.00 21.95           C  
ATOM   3723  CB  ALA B  11      33.875  60.625  27.016  1.00 21.95           C  
ATOM   3724  O   ALA B  11      34.938  57.938  26.156  1.00 21.95           O  
ATOM   3725  N   GLU B  12      34.812  57.250  28.172  1.00 21.69           N  
ATOM   3726  CA  GLU B  12      34.688  55.844  27.844  1.00 21.69           C  
ATOM   3727  C   GLU B  12      33.312  55.562  27.203  1.00 21.69           C  
ATOM   3728  CB  GLU B  12      34.844  54.969  29.109  1.00 21.69           C  
ATOM   3729  O   GLU B  12      32.281  55.781  27.812  1.00 21.69           O  
ATOM   3730  CG  GLU B  12      36.281  54.625  29.422  1.00 21.69           C  
ATOM   3731  CD  GLU B  12      36.438  53.688  30.609  1.00 21.69           C  
ATOM   3732  OE1 GLU B  12      37.531  53.094  30.797  1.00 21.69           O  
ATOM   3733  OE2 GLU B  12      35.438  53.562  31.375  1.00 21.69           O  
ATOM   3734  N   GLU B  13      33.188  56.031  25.938  1.00 22.30           N  
ATOM   3735  CA  GLU B  13      31.953  55.719  25.188  1.00 22.30           C  
ATOM   3736  C   GLU B  13      31.562  54.250  25.328  1.00 22.30           C  
ATOM   3737  CB  GLU B  13      32.125  56.094  23.719  1.00 22.30           C  
ATOM   3738  O   GLU B  13      32.344  53.375  24.938  1.00 22.30           O  
ATOM   3739  CG  GLU B  13      31.781  57.531  23.406  1.00 22.30           C  
ATOM   3740  CD  GLU B  13      31.781  57.844  21.906  1.00 22.30           C  
ATOM   3741  OE1 GLU B  13      31.203  58.875  21.500  1.00 22.30           O  
ATOM   3742  OE2 GLU B  13      32.344  57.031  21.141  1.00 22.30           O  
ATOM   3743  N   THR B  14      31.094  53.938  26.500  1.00 24.16           N  
ATOM   3744  CA  THR B  14      30.641  52.562  26.719  1.00 24.16           C  
ATOM   3745  C   THR B  14      29.734  52.125  25.578  1.00 24.16           C  
ATOM   3746  CB  THR B  14      29.891  52.438  28.062  1.00 24.16           C  
ATOM   3747  O   THR B  14      28.672  52.688  25.359  1.00 24.16           O  
ATOM   3748  CG2 THR B  14      30.812  51.938  29.172  1.00 24.16           C  
ATOM   3749  OG1 THR B  14      29.375  53.719  28.438  1.00 24.16           O  
ATOM   3750  N   GLY B  15      30.391  51.875  24.422  1.00 22.73           N  
ATOM   3751  CA  GLY B  15      29.672  51.344  23.266  1.00 22.73           C  
ATOM   3752  C   GLY B  15      28.734  50.219  23.641  1.00 22.73           C  
ATOM   3753  O   GLY B  15      29.188  49.125  23.984  1.00 22.73           O  
ATOM   3754  N   GLU B  16      27.750  50.562  24.500  1.00 24.12           N  
ATOM   3755  CA  GLU B  16      26.844  49.438  24.781  1.00 24.12           C  
ATOM   3756  C   GLU B  16      26.500  48.688  23.516  1.00 24.12           C  
ATOM   3757  CB  GLU B  16      25.562  49.969  25.453  1.00 24.12           C  
ATOM   3758  O   GLU B  16      25.953  49.250  22.562  1.00 24.12           O  
ATOM   3759  CG  GLU B  16      25.703  50.219  26.953  1.00 24.12           C  
ATOM   3760  CD  GLU B  16      24.391  50.562  27.625  1.00 24.12           C  
ATOM   3761  OE1 GLU B  16      24.328  50.500  28.875  1.00 24.12           O  
ATOM   3762  OE2 GLU B  16      23.422  50.875  26.906  1.00 24.12           O  
ATOM   3763  N   GLU B  17      27.453  47.875  23.109  1.00 23.83           N  
ATOM   3764  CA  GLU B  17      27.172  46.938  22.016  1.00 23.83           C  
ATOM   3765  C   GLU B  17      25.797  46.281  22.188  1.00 23.83           C  
ATOM   3766  CB  GLU B  17      28.266  45.875  21.938  1.00 23.83           C  
ATOM   3767  O   GLU B  17      25.594  45.500  23.109  1.00 23.83           O  
ATOM   3768  CG  GLU B  17      29.219  46.062  20.766  1.00 23.83           C  
ATOM   3769  CD  GLU B  17      30.297  45.000  20.688  1.00 23.83           C  
ATOM   3770  OE1 GLU B  17      31.047  44.969  19.688  1.00 23.83           O  
ATOM   3771  OE2 GLU B  17      30.375  44.188  21.641  1.00 23.83           O  
ATOM   3772  N   LYS B  18      24.797  47.156  22.250  1.00 25.14           N  
ATOM   3773  CA  LYS B  18      23.516  46.469  22.266  1.00 25.14           C  
ATOM   3774  C   LYS B  18      23.531  45.250  21.359  1.00 25.14           C  
ATOM   3775  CB  LYS B  18      22.375  47.406  21.859  1.00 25.14           C  
ATOM   3776  O   LYS B  18      23.766  45.375  20.156  1.00 25.14           O  
ATOM   3777  CG  LYS B  18      21.781  48.188  23.016  1.00 25.14           C  
ATOM   3778  CD  LYS B  18      20.594  49.031  22.562  1.00 25.14           C  
ATOM   3779  CE  LYS B  18      20.000  49.844  23.719  1.00 25.14           C  
ATOM   3780  NZ  LYS B  18      18.844  50.656  23.281  1.00 25.14           N  
ATOM   3781  N   GLN B  19      24.141  44.219  21.906  1.00 24.84           N  
ATOM   3782  CA  GLN B  19      24.062  42.938  21.250  1.00 24.84           C  
ATOM   3783  C   GLN B  19      22.672  42.656  20.719  1.00 24.84           C  
ATOM   3784  CB  GLN B  19      24.469  41.812  22.219  1.00 24.84           C  
ATOM   3785  O   GLN B  19      21.719  42.500  21.484  1.00 24.84           O  
ATOM   3786  CG  GLN B  19      25.953  41.438  22.156  1.00 24.84           C  
ATOM   3787  CD  GLN B  19      26.344  40.406  23.188  1.00 24.84           C  
ATOM   3788  NE2 GLN B  19      27.562  39.906  23.078  1.00 24.84           N  
ATOM   3789  OE1 GLN B  19      25.562  40.062  24.062  1.00 24.84           O  
ATOM   3790  N   ASP B  20      22.172  43.500  19.875  1.00 25.36           N  
ATOM   3791  CA  ASP B  20      20.906  43.156  19.234  1.00 25.36           C  
ATOM   3792  C   ASP B  20      20.844  41.688  18.906  1.00 25.36           C  
ATOM   3793  CB  ASP B  20      20.703  44.000  17.969  1.00 25.36           C  
ATOM   3794  O   ASP B  20      21.547  41.219  18.016  1.00 25.36           O  
ATOM   3795  CG  ASP B  20      19.250  44.188  17.594  1.00 25.36           C  
ATOM   3796  OD1 ASP B  20      18.359  43.781  18.391  1.00 25.36           O  
ATOM   3797  OD2 ASP B  20      18.969  44.750  16.516  1.00 25.36           O  
ATOM   3798  N   THR B  21      20.984  40.844  19.891  1.00 25.84           N  
ATOM   3799  CA  THR B  21      20.672  39.438  19.688  1.00 25.84           C  
ATOM   3800  C   THR B  21      19.391  39.281  18.875  1.00 25.84           C  
ATOM   3801  CB  THR B  21      20.516  38.719  21.031  1.00 25.84           C  
ATOM   3802  O   THR B  21      18.281  39.438  19.406  1.00 25.84           O  
ATOM   3803  CG2 THR B  21      21.172  37.344  20.984  1.00 25.84           C  
ATOM   3804  OG1 THR B  21      21.141  39.500  22.078  1.00 25.84           O  
ATOM   3805  N   GLN B  22      19.016  40.094  17.922  1.00 27.83           N  
ATOM   3806  CA  GLN B  22      17.828  39.844  17.125  1.00 27.83           C  
ATOM   3807  C   GLN B  22      17.609  38.344  16.891  1.00 27.83           C  
ATOM   3808  CB  GLN B  22      17.922  40.562  15.781  1.00 27.83           C  
ATOM   3809  O   GLN B  22      18.453  37.688  16.312  1.00 27.83           O  
ATOM   3810  CG  GLN B  22      17.344  42.000  15.797  1.00 27.83           C  
ATOM   3811  CD  GLN B  22      17.406  42.656  14.445  1.00 27.83           C  
ATOM   3812  NE2 GLN B  22      16.828  43.844  14.352  1.00 27.83           N  
ATOM   3813  OE1 GLN B  22      17.953  42.125  13.484  1.00 27.83           O  
ATOM   3814  N   GLU B  23      17.141  37.656  17.828  1.00 30.22           N  
ATOM   3815  CA  GLU B  23      16.656  36.281  17.750  1.00 30.22           C  
ATOM   3816  C   GLU B  23      16.031  35.969  16.391  1.00 30.22           C  
ATOM   3817  CB  GLU B  23      15.641  36.000  18.875  1.00 30.22           C  
ATOM   3818  O   GLU B  23      14.977  36.500  16.062  1.00 30.22           O  
ATOM   3819  CG  GLU B  23      16.281  35.562  20.188  1.00 30.22           C  
ATOM   3820  CD  GLU B  23      15.250  35.250  21.266  1.00 30.22           C  
ATOM   3821  OE1 GLU B  23      15.648  34.750  22.344  1.00 30.22           O  
ATOM   3822  OE2 GLU B  23      14.047  35.500  21.031  1.00 30.22           O  
ATOM   3823  N   LYS B  24      16.531  36.094  15.211  1.00 34.34           N  
ATOM   3824  CA  LYS B  24      16.062  35.750  13.875  1.00 34.34           C  
ATOM   3825  C   LYS B  24      15.047  34.594  13.938  1.00 34.34           C  
ATOM   3826  CB  LYS B  24      17.234  35.344  12.977  1.00 34.34           C  
ATOM   3827  O   LYS B  24      15.383  33.469  14.328  1.00 34.34           O  
ATOM   3828  CG  LYS B  24      17.750  36.469  12.109  1.00 34.34           C  
ATOM   3829  CD  LYS B  24      18.891  36.031  11.203  1.00 34.34           C  
ATOM   3830  CE  LYS B  24      19.453  37.156  10.383  1.00 34.34           C  
ATOM   3831  NZ  LYS B  24      20.609  36.719   9.531  1.00 34.34           N  
ATOM   3832  N   GLU B  25      13.836  34.594  14.375  1.00 40.09           N  
ATOM   3833  CA  GLU B  25      12.719  33.688  14.492  1.00 40.09           C  
ATOM   3834  C   GLU B  25      12.820  32.562  13.453  1.00 40.09           C  
ATOM   3835  CB  GLU B  25      11.383  34.406  14.344  1.00 40.09           C  
ATOM   3836  O   GLU B  25      12.875  32.812  12.258  1.00 40.09           O  
ATOM   3837  CG  GLU B  25      10.812  34.938  15.656  1.00 40.09           C  
ATOM   3838  CD  GLU B  25       9.492  35.656  15.492  1.00 40.09           C  
ATOM   3839  OE1 GLU B  25       8.828  35.969  16.516  1.00 40.09           O  
ATOM   3840  OE2 GLU B  25       9.109  35.938  14.328  1.00 40.09           O  
ATOM   3841  N   GLY B  26      13.664  31.562  13.508  1.00 46.41           N  
ATOM   3842  CA  GLY B  26      14.055  30.453  12.672  1.00 46.41           C  
ATOM   3843  C   GLY B  26      12.961  30.016  11.703  1.00 46.41           C  
ATOM   3844  O   GLY B  26      11.891  29.578  12.125  1.00 46.41           O  
ATOM   3845  N   ILE B  27      12.727  30.781  10.594  1.00 59.91           N  
ATOM   3846  CA  ILE B  27      11.781  30.484   9.523  1.00 59.91           C  
ATOM   3847  C   ILE B  27      11.695  28.969   9.336  1.00 59.91           C  
ATOM   3848  CB  ILE B  27      12.180  31.156   8.203  1.00 59.91           C  
ATOM   3849  O   ILE B  27      12.719  28.281   9.234  1.00 59.91           O  
ATOM   3850  CG1 ILE B  27      12.234  32.688   8.383  1.00 59.91           C  
ATOM   3851  CG2 ILE B  27      11.211  30.781   7.078  1.00 59.91           C  
ATOM   3852  CD1 ILE B  27      12.773  33.438   7.172  1.00 59.91           C  
ATOM   3853  N   LEU B  28      10.555  28.422   9.766  1.00 80.12           N  
ATOM   3854  CA  LEU B  28      10.289  27.016   9.484  1.00 80.12           C  
ATOM   3855  C   LEU B  28      10.789  26.641   8.094  1.00 80.12           C  
ATOM   3856  CB  LEU B  28       8.789  26.719   9.602  1.00 80.12           C  
ATOM   3857  O   LEU B  28      10.578  27.391   7.129  1.00 80.12           O  
ATOM   3858  CG  LEU B  28       8.266  26.422  11.008  1.00 80.12           C  
ATOM   3859  CD1 LEU B  28       6.832  26.922  11.156  1.00 80.12           C  
ATOM   3860  CD2 LEU B  28       8.359  24.938  11.305  1.00 80.12           C  
ATOM   3861  N   PRO B  29      11.812  25.859   8.000  1.00 88.38           N  
ATOM   3862  CA  PRO B  29      12.336  25.422   6.703  1.00 88.38           C  
ATOM   3863  C   PRO B  29      11.242  25.312   5.641  1.00 88.38           C  
ATOM   3864  CB  PRO B  29      12.945  24.047   7.012  1.00 88.38           C  
ATOM   3865  O   PRO B  29      11.484  25.625   4.473  1.00 88.38           O  
ATOM   3866  CG  PRO B  29      13.156  24.047   8.492  1.00 88.38           C  
ATOM   3867  CD  PRO B  29      12.195  25.031   9.109  1.00 88.38           C  
ATOM   3868  N   GLU B  30      10.094  25.016   6.020  1.00 89.81           N  
ATOM   3869  CA  GLU B  30       8.977  24.891   5.082  1.00 89.81           C  
ATOM   3870  C   GLU B  30       8.609  26.234   4.480  1.00 89.81           C  
ATOM   3871  CB  GLU B  30       7.762  24.266   5.773  1.00 89.81           C  
ATOM   3872  O   GLU B  30       8.289  26.328   3.291  1.00 89.81           O  
ATOM   3873  CG  GLU B  30       7.977  22.828   6.219  1.00 89.81           C  
ATOM   3874  CD  GLU B  30       8.547  22.703   7.621  1.00 89.81           C  
ATOM   3875  OE1 GLU B  30       8.617  21.578   8.156  1.00 89.81           O  
ATOM   3876  OE2 GLU B  30       8.930  23.750   8.188  1.00 89.81           O  
ATOM   3877  N   ARG B  31       8.656  27.266   5.258  1.00 88.88           N  
ATOM   3878  CA  ARG B  31       8.312  28.609   4.777  1.00 88.88           C  
ATOM   3879  C   ARG B  31       9.375  29.141   3.828  1.00 88.88           C  
ATOM   3880  CB  ARG B  31       8.125  29.578   5.953  1.00 88.88           C  
ATOM   3881  O   ARG B  31       9.062  29.828   2.857  1.00 88.88           O  
ATOM   3882  CG  ARG B  31       6.844  29.344   6.738  1.00 88.88           C  
ATOM   3883  CD  ARG B  31       6.523  30.531   7.645  1.00 88.88           C  
ATOM   3884  NE  ARG B  31       5.297  30.312   8.406  1.00 88.88           N  
ATOM   3885  NH1 ARG B  31       5.352  32.344   9.477  1.00 88.88           N  
ATOM   3886  NH2 ARG B  31       3.648  30.891   9.898  1.00 88.88           N  
ATOM   3887  CZ  ARG B  31       4.770  31.188   9.258  1.00 88.88           C  
ATOM   3888  N   ALA B  32      10.570  28.859   4.211  1.00 91.81           N  
ATOM   3889  CA  ALA B  32      11.664  29.250   3.326  1.00 91.81           C  
ATOM   3890  C   ALA B  32      11.539  28.578   1.965  1.00 91.81           C  
ATOM   3891  CB  ALA B  32      13.008  28.906   3.959  1.00 91.81           C  
ATOM   3892  O   ALA B  32      11.742  29.203   0.926  1.00 91.81           O  
ATOM   3893  N   GLU B  33      11.203  27.344   1.964  1.00 93.50           N  
ATOM   3894  CA  GLU B  33      11.031  26.578   0.728  1.00 93.50           C  
ATOM   3895  C   GLU B  33       9.781  27.047  -0.025  1.00 93.50           C  
ATOM   3896  CB  GLU B  33      10.938  25.078   1.023  1.00 93.50           C  
ATOM   3897  O   GLU B  33       9.766  27.047  -1.258  1.00 93.50           O  
ATOM   3898  CG  GLU B  33      12.266  24.453   1.431  1.00 93.50           C  
ATOM   3899  CD  GLU B  33      13.305  24.484   0.321  1.00 93.50           C  
ATOM   3900  OE1 GLU B  33      14.367  25.125   0.495  1.00 93.50           O  
ATOM   3901  OE2 GLU B  33      13.055  23.844  -0.732  1.00 93.50           O  
ATOM   3902  N   GLU B  34       8.773  27.422   0.674  1.00 90.19           N  
ATOM   3903  CA  GLU B  34       7.566  27.953   0.056  1.00 90.19           C  
ATOM   3904  C   GLU B  34       7.852  29.281  -0.659  1.00 90.19           C  
ATOM   3905  CB  GLU B  34       6.469  28.156   1.104  1.00 90.19           C  
ATOM   3906  O   GLU B  34       7.305  29.531  -1.732  1.00 90.19           O  
ATOM   3907  CG  GLU B  34       5.129  28.578   0.520  1.00 90.19           C  
ATOM   3908  CD  GLU B  34       4.020  28.656   1.557  1.00 90.19           C  
ATOM   3909  OE1 GLU B  34       2.900  29.109   1.216  1.00 90.19           O  
ATOM   3910  OE2 GLU B  34       4.270  28.266   2.717  1.00 90.19           O  
ATOM   3911  N   ALA B  35       8.672  30.094  -0.041  1.00 90.75           N  
ATOM   3912  CA  ALA B  35       9.070  31.359  -0.655  1.00 90.75           C  
ATOM   3913  C   ALA B  35       9.828  31.109  -1.958  1.00 90.75           C  
ATOM   3914  CB  ALA B  35       9.922  32.156   0.312  1.00 90.75           C  
ATOM   3915  O   ALA B  35       9.633  31.844  -2.936  1.00 90.75           O  
ATOM   3916  N   LYS B  36      10.695  30.125  -1.961  1.00 92.50           N  
ATOM   3917  CA  LYS B  36      11.398  29.766  -3.186  1.00 92.50           C  
ATOM   3918  C   LYS B  36      10.422  29.359  -4.281  1.00 92.50           C  
ATOM   3919  CB  LYS B  36      12.398  28.641  -2.918  1.00 92.50           C  
ATOM   3920  O   LYS B  36      10.594  29.734  -5.445  1.00 92.50           O  
ATOM   3921  CG  LYS B  36      13.586  29.062  -2.062  1.00 92.50           C  
ATOM   3922  CD  LYS B  36      14.531  27.891  -1.816  1.00 92.50           C  
ATOM   3923  CE  LYS B  36      15.594  28.234  -0.783  1.00 92.50           C  
ATOM   3924  NZ  LYS B  36      16.406  27.047  -0.402  1.00 92.50           N  
ATOM   3925  N   LEU B  37       9.453  28.594  -3.918  1.00 91.19           N  
ATOM   3926  CA  LEU B  37       8.453  28.125  -4.871  1.00 91.19           C  
ATOM   3927  C   LEU B  37       7.629  29.281  -5.414  1.00 91.19           C  
ATOM   3928  CB  LEU B  37       7.527  27.094  -4.219  1.00 91.19           C  
ATOM   3929  O   LEU B  37       7.379  29.359  -6.617  1.00 91.19           O  
ATOM   3930  CG  LEU B  37       6.516  26.406  -5.137  1.00 91.19           C  
ATOM   3931  CD1 LEU B  37       7.227  25.484  -6.125  1.00 91.19           C  
ATOM   3932  CD2 LEU B  37       5.488  25.641  -4.320  1.00 91.19           C  
ATOM   3933  N   LYS B  38       7.184  30.188  -4.566  1.00 88.06           N  
ATOM   3934  CA  LYS B  38       6.387  31.344  -4.961  1.00 88.06           C  
ATOM   3935  C   LYS B  38       7.184  32.281  -5.863  1.00 88.06           C  
ATOM   3936  CB  LYS B  38       5.895  32.094  -3.727  1.00 88.06           C  
ATOM   3937  O   LYS B  38       6.621  32.938  -6.746  1.00 88.06           O  
ATOM   3938  CG  LYS B  38       4.711  31.438  -3.029  1.00 88.06           C  
ATOM   3939  CD  LYS B  38       4.227  32.281  -1.847  1.00 88.06           C  
ATOM   3940  CE  LYS B  38       3.078  31.594  -1.117  1.00 88.06           C  
ATOM   3941  NZ  LYS B  38       2.652  32.375   0.089  1.00 88.06           N  
ATOM   3942  N   ALA B  39       8.383  32.344  -5.598  1.00 90.56           N  
ATOM   3943  CA  ALA B  39       9.250  33.188  -6.430  1.00 90.56           C  
ATOM   3944  C   ALA B  39       9.344  32.625  -7.848  1.00 90.56           C  
ATOM   3945  CB  ALA B  39      10.648  33.281  -5.809  1.00 90.56           C  
ATOM   3946  O   ALA B  39       9.359  33.375  -8.820  1.00 90.56           O  
ATOM   3947  N   LYS B  40       9.336  31.391  -7.961  1.00 88.62           N  
ATOM   3948  CA  LYS B  40       9.430  30.734  -9.266  1.00 88.62           C  
ATOM   3949  C   LYS B  40       8.070  30.656  -9.945  1.00 88.62           C  
ATOM   3950  CB  LYS B  40      10.023  29.328  -9.117  1.00 88.62           C  
ATOM   3951  O   LYS B  40       7.973  30.781 -11.164  1.00 88.62           O  
ATOM   3952  CG  LYS B  40      11.516  29.328  -8.797  1.00 88.62           C  
ATOM   3953  CD  LYS B  40      12.078  27.906  -8.820  1.00 88.62           C  
ATOM   3954  CE  LYS B  40      13.570  27.891  -8.508  1.00 88.62           C  
ATOM   3955  NZ  LYS B  40      14.133  26.516  -8.562  1.00 88.62           N  
ATOM   3956  N   TYR B  41       7.035  30.375  -9.117  1.00 85.00           N  
ATOM   3957  CA  TYR B  41       5.680  30.266  -9.641  1.00 85.00           C  
ATOM   3958  C   TYR B  41       4.734  31.219  -8.906  1.00 85.00           C  
ATOM   3959  CB  TYR B  41       5.168  28.828  -9.523  1.00 85.00           C  
ATOM   3960  O   TYR B  41       3.939  30.781  -8.070  1.00 85.00           O  
ATOM   3961  CG  TYR B  41       6.055  27.812 -10.211  1.00 85.00           C  
ATOM   3962  CD1 TYR B  41       6.008  27.641 -11.594  1.00 85.00           C  
ATOM   3963  CD2 TYR B  41       6.934  27.031  -9.477  1.00 85.00           C  
ATOM   3964  CE1 TYR B  41       6.820  26.703 -12.227  1.00 85.00           C  
ATOM   3965  CE2 TYR B  41       7.750  26.094 -10.102  1.00 85.00           C  
ATOM   3966  OH  TYR B  41       8.492  25.016 -12.094  1.00 85.00           O  
ATOM   3967  CZ  TYR B  41       7.688  25.938 -11.477  1.00 85.00           C  
ATOM   3968  N   PRO B  42       4.730  32.406  -9.312  1.00 76.44           N  
ATOM   3969  CA  PRO B  42       3.922  33.406  -8.609  1.00 76.44           C  
ATOM   3970  C   PRO B  42       2.422  33.125  -8.734  1.00 76.44           C  
ATOM   3971  CB  PRO B  42       4.301  34.719  -9.305  1.00 76.44           C  
ATOM   3972  O   PRO B  42       1.649  33.531  -7.852  1.00 76.44           O  
ATOM   3973  CG  PRO B  42       5.426  34.344 -10.219  1.00 76.44           C  
ATOM   3974  CD  PRO B  42       5.551  32.844 -10.250  1.00 76.44           C  
ATOM   3975  N   SER B  43       2.064  32.438  -9.836  1.00 70.94           N  
ATOM   3976  CA  SER B  43       0.653  32.156 -10.094  1.00 70.94           C  
ATOM   3977  C   SER B  43       0.167  30.953  -9.289  1.00 70.94           C  
ATOM   3978  CB  SER B  43       0.409  31.922 -11.578  1.00 70.94           C  
ATOM   3979  O   SER B  43      -1.019  30.625  -9.320  1.00 70.94           O  
ATOM   3980  OG  SER B  43       1.215  30.859 -12.062  1.00 70.94           O  
ATOM   3981  N   LEU B  44       1.106  30.109  -8.891  1.00 63.19           N  
ATOM   3982  CA  LEU B  44       0.671  28.953  -8.117  1.00 63.19           C  
ATOM   3983  C   LEU B  44      -0.191  29.391  -6.938  1.00 63.19           C  
ATOM   3984  CB  LEU B  44       1.879  28.156  -7.625  1.00 63.19           C  
ATOM   3985  O   LEU B  44       0.267  30.125  -6.066  1.00 63.19           O  
ATOM   3986  CG  LEU B  44       1.752  26.641  -7.676  1.00 63.19           C  
ATOM   3987  CD1 LEU B  44       2.502  26.078  -8.883  1.00 63.19           C  
ATOM   3988  CD2 LEU B  44       2.270  26.016  -6.383  1.00 63.19           C  
ATOM   3989  N   GLY B  45      -1.346  30.062  -7.273  1.00 55.34           N  
ATOM   3990  CA  GLY B  45      -2.389  30.484  -6.344  1.00 55.34           C  
ATOM   3991  C   GLY B  45      -2.377  29.688  -5.051  1.00 55.34           C  
ATOM   3992  O   GLY B  45      -2.717  28.500  -5.035  1.00 55.34           O  
ATOM   3993  N   GLN B  46      -1.394  29.875  -4.168  1.00 52.69           N  
ATOM   3994  CA  GLN B  46      -0.957  29.188  -2.959  1.00 52.69           C  
ATOM   3995  C   GLN B  46      -2.088  29.094  -1.939  1.00 52.69           C  
ATOM   3996  CB  GLN B  46       0.249  29.891  -2.340  1.00 52.69           C  
ATOM   3997  O   GLN B  46      -1.845  29.094  -0.731  1.00 52.69           O  
ATOM   3998  CG  GLN B  46       1.579  29.516  -2.977  1.00 52.69           C  
ATOM   3999  CD  GLN B  46       2.764  30.172  -2.297  1.00 52.69           C  
ATOM   4000  NE2 GLN B  46       3.961  29.938  -2.818  1.00 52.69           N  
ATOM   4001  OE1 GLN B  46       2.605  30.906  -1.309  1.00 52.69           O  
ATOM   4002  N   LYS B  47      -3.348  29.438  -2.145  1.00 52.84           N  
ATOM   4003  CA  LYS B  47      -3.930  29.406  -0.807  1.00 52.84           C  
ATOM   4004  C   LYS B  47      -3.719  28.031  -0.154  1.00 52.84           C  
ATOM   4005  CB  LYS B  47      -5.422  29.734  -0.862  1.00 52.84           C  
ATOM   4006  O   LYS B  47      -3.963  27.000  -0.775  1.00 52.84           O  
ATOM   4007  CG  LYS B  47      -5.727  31.219  -0.907  1.00 52.84           C  
ATOM   4008  CD  LYS B  47      -7.223  31.484  -0.821  1.00 52.84           C  
ATOM   4009  CE  LYS B  47      -7.531  32.969  -0.865  1.00 52.84           C  
ATOM   4010  NZ  LYS B  47      -9.000  33.250  -0.837  1.00 52.84           N  
ATOM   4011  N   PRO B  48      -2.871  27.953   0.840  1.00 51.22           N  
ATOM   4012  CA  PRO B  48      -2.795  26.766   1.696  1.00 51.22           C  
ATOM   4013  C   PRO B  48      -4.160  26.125   1.939  1.00 51.22           C  
ATOM   4014  CB  PRO B  48      -2.207  27.312   3.000  1.00 51.22           C  
ATOM   4015  O   PRO B  48      -5.137  26.828   2.209  1.00 51.22           O  
ATOM   4016  CG  PRO B  48      -2.000  28.781   2.748  1.00 51.22           C  
ATOM   4017  CD  PRO B  48      -2.506  29.094   1.370  1.00 51.22           C  
ATOM   4018  N   GLY B  49      -4.352  24.719   1.588  1.00 56.06           N  
ATOM   4019  CA  GLY B  49      -5.586  24.047   1.965  1.00 56.06           C  
ATOM   4020  C   GLY B  49      -6.605  24.000   0.844  1.00 56.06           C  
ATOM   4021  O   GLY B  49      -7.789  23.750   1.083  1.00 56.06           O  
ATOM   4022  N   GLY B  50      -6.207  24.672  -0.362  1.00 61.06           N  
ATOM   4023  CA  GLY B  50      -7.285  24.859  -1.313  1.00 61.06           C  
ATOM   4024  C   GLY B  50      -7.734  23.578  -1.986  1.00 61.06           C  
ATOM   4025  O   GLY B  50      -6.992  22.594  -2.004  1.00 61.06           O  
ATOM   4026  N   SER B  51      -9.016  23.500  -2.225  1.00 71.50           N  
ATOM   4027  CA  SER B  51      -9.758  22.438  -2.895  1.00 71.50           C  
ATOM   4028  C   SER B  51      -9.141  22.109  -4.250  1.00 71.50           C  
ATOM   4029  CB  SER B  51     -11.227  22.844  -3.078  1.00 71.50           C  
ATOM   4030  O   SER B  51      -9.219  20.969  -4.707  1.00 71.50           O  
ATOM   4031  OG  SER B  51     -11.344  23.859  -4.059  1.00 71.50           O  
ATOM   4032  N   ASP B  52      -8.281  23.047  -4.797  1.00 77.94           N  
ATOM   4033  CA  ASP B  52      -7.758  22.828  -6.141  1.00 77.94           C  
ATOM   4034  C   ASP B  52      -6.691  21.734  -6.133  1.00 77.94           C  
ATOM   4035  CB  ASP B  52      -7.184  24.109  -6.719  1.00 77.94           C  
ATOM   4036  O   ASP B  52      -6.648  20.891  -7.039  1.00 77.94           O  
ATOM   4037  CG  ASP B  52      -8.258  25.094  -7.152  1.00 77.94           C  
ATOM   4038  OD1 ASP B  52      -9.438  24.703  -7.277  1.00 77.94           O  
ATOM   4039  OD2 ASP B  52      -7.918  26.281  -7.371  1.00 77.94           O  
ATOM   4040  N   PHE B  53      -5.852  21.812  -5.133  1.00 82.25           N  
ATOM   4041  CA  PHE B  53      -4.812  20.812  -4.996  1.00 82.25           C  
ATOM   4042  C   PHE B  53      -5.422  19.422  -4.809  1.00 82.25           C  
ATOM   4043  CB  PHE B  53      -3.895  21.141  -3.812  1.00 82.25           C  
ATOM   4044  O   PHE B  53      -4.992  18.453  -5.445  1.00 82.25           O  
ATOM   4045  CG  PHE B  53      -2.830  20.109  -3.562  1.00 82.25           C  
ATOM   4046  CD1 PHE B  53      -2.963  19.188  -2.529  1.00 82.25           C  
ATOM   4047  CD2 PHE B  53      -1.695  20.047  -4.363  1.00 82.25           C  
ATOM   4048  CE1 PHE B  53      -1.979  18.219  -2.297  1.00 82.25           C  
ATOM   4049  CE2 PHE B  53      -0.708  19.094  -4.133  1.00 82.25           C  
ATOM   4050  CZ  PHE B  53      -0.852  18.188  -3.102  1.00 82.25           C  
ATOM   4051  N   LEU B  54      -6.438  19.281  -4.043  1.00 87.62           N  
ATOM   4052  CA  LEU B  54      -7.125  18.016  -3.777  1.00 87.62           C  
ATOM   4053  C   LEU B  54      -7.918  17.562  -4.996  1.00 87.62           C  
ATOM   4054  CB  LEU B  54      -8.055  18.156  -2.572  1.00 87.62           C  
ATOM   4055  O   LEU B  54      -7.965  16.359  -5.301  1.00 87.62           O  
ATOM   4056  CG  LEU B  54      -7.387  18.406  -1.219  1.00 87.62           C  
ATOM   4057  CD1 LEU B  54      -8.438  18.625  -0.136  1.00 87.62           C  
ATOM   4058  CD2 LEU B  54      -6.477  17.234  -0.857  1.00 87.62           C  
ATOM   4059  N   MET B  55      -8.414  18.578  -5.711  1.00 85.88           N  
ATOM   4060  CA  MET B  55      -9.164  18.250  -6.922  1.00 85.88           C  
ATOM   4061  C   MET B  55      -8.242  17.656  -7.988  1.00 85.88           C  
ATOM   4062  CB  MET B  55      -9.867  19.500  -7.469  1.00 85.88           C  
ATOM   4063  O   MET B  55      -8.625  16.719  -8.695  1.00 85.88           O  
ATOM   4064  CG  MET B  55     -11.039  19.953  -6.625  1.00 85.88           C  
ATOM   4065  SD  MET B  55     -12.391  18.719  -6.555  1.00 85.88           S  
ATOM   4066  CE  MET B  55     -13.023  18.844  -8.250  1.00 85.88           C  
ATOM   4067  N   LYS B  56      -7.113  18.188  -8.078  1.00 82.75           N  
ATOM   4068  CA  LYS B  56      -6.137  17.641  -9.016  1.00 82.75           C  
ATOM   4069  C   LYS B  56      -5.742  16.219  -8.625  1.00 82.75           C  
ATOM   4070  CB  LYS B  56      -4.895  18.531  -9.070  1.00 82.75           C  
ATOM   4071  O   LYS B  56      -5.566  15.367  -9.492  1.00 82.75           O  
ATOM   4072  CG  LYS B  56      -5.055  19.766  -9.953  1.00 82.75           C  
ATOM   4073  CD  LYS B  56      -3.770  20.578 -10.023  1.00 82.75           C  
ATOM   4074  CE  LYS B  56      -3.953  21.859 -10.836  1.00 82.75           C  
ATOM   4075  NZ  LYS B  56      -2.707  22.672 -10.867  1.00 82.75           N  
ATOM   4076  N   ARG B  57      -5.645  16.047  -7.391  1.00 82.56           N  
ATOM   4077  CA  ARG B  57      -5.363  14.703  -6.902  1.00 82.56           C  
ATOM   4078  C   ARG B  57      -6.473  13.734  -7.293  1.00 82.56           C  
ATOM   4079  CB  ARG B  57      -5.188  14.711  -5.383  1.00 82.56           C  
ATOM   4080  O   ARG B  57      -6.199  12.602  -7.707  1.00 82.56           O  
ATOM   4081  CG  ARG B  57      -4.953  13.336  -4.781  1.00 82.56           C  
ATOM   4082  CD  ARG B  57      -4.816  13.391  -3.266  1.00 82.56           C  
ATOM   4083  NE  ARG B  57      -4.824  12.062  -2.670  1.00 82.56           N  
ATOM   4084  NH1 ARG B  57      -3.102  12.484  -1.192  1.00 82.56           N  
ATOM   4085  NH2 ARG B  57      -4.105  10.422  -1.229  1.00 82.56           N  
ATOM   4086  CZ  ARG B  57      -4.012  11.656  -1.699  1.00 82.56           C  
ATOM   4087  N   LEU B  58      -7.668  14.117  -7.152  1.00 86.38           N  
ATOM   4088  CA  LEU B  58      -8.828  13.289  -7.453  1.00 86.38           C  
ATOM   4089  C   LEU B  58      -8.891  12.945  -8.938  1.00 86.38           C  
ATOM   4090  CB  LEU B  58     -10.117  13.992  -7.023  1.00 86.38           C  
ATOM   4091  O   LEU B  58      -9.281  11.844  -9.312  1.00 86.38           O  
ATOM   4092  CG  LEU B  58     -10.336  14.148  -5.520  1.00 86.38           C  
ATOM   4093  CD1 LEU B  58     -11.586  14.977  -5.250  1.00 86.38           C  
ATOM   4094  CD2 LEU B  58     -10.438  12.781  -4.848  1.00 86.38           C  
ATOM   4095  N   GLN B  59      -8.367  13.836  -9.742  1.00 81.69           N  
ATOM   4096  CA  GLN B  59      -8.477  13.680 -11.195  1.00 81.69           C  
ATOM   4097  C   GLN B  59      -7.227  13.023 -11.773  1.00 81.69           C  
ATOM   4098  CB  GLN B  59      -8.711  15.039 -11.859  1.00 81.69           C  
ATOM   4099  O   GLN B  59      -7.242  12.547 -12.914  1.00 81.69           O  
ATOM   4100  CG  GLN B  59     -10.086  15.633 -11.586  1.00 81.69           C  
ATOM   4101  CD  GLN B  59     -10.234  17.047 -12.117  1.00 81.69           C  
ATOM   4102  NE2 GLN B  59     -11.391  17.656 -11.875  1.00 81.69           N  
ATOM   4103  OE1 GLN B  59      -9.320  17.578 -12.750  1.00 81.69           O  
ATOM   4104  N   LYS B  60      -6.254  12.953 -10.922  1.00 77.81           N  
ATOM   4105  CA  LYS B  60      -4.996  12.398 -11.414  1.00 77.81           C  
ATOM   4106  C   LYS B  60      -5.137  10.914 -11.734  1.00 77.81           C  
ATOM   4107  CB  LYS B  60      -3.881  12.609 -10.391  1.00 77.81           C  
ATOM   4108  O   LYS B  60      -5.566  10.125 -10.883  1.00 77.81           O  
ATOM   4109  CG  LYS B  60      -2.484  12.328 -10.930  1.00 77.81           C  
ATOM   4110  CD  LYS B  60      -1.413  12.648  -9.891  1.00 77.81           C  
ATOM   4111  CE  LYS B  60      -0.018  12.328 -10.414  1.00 77.81           C  
ATOM   4112  NZ  LYS B  60       1.038  12.672  -9.414  1.00 77.81           N  
ATOM   4113  N   GLY B  61      -4.844  10.602 -12.945  1.00 71.81           N  
ATOM   4114  CA  GLY B  61      -4.832   9.211 -13.375  1.00 71.81           C  
ATOM   4115  C   GLY B  61      -6.102   8.797 -14.094  1.00 71.81           C  
ATOM   4116  O   GLY B  61      -6.195   7.676 -14.602  1.00 71.81           O  
ATOM   4117  N   GLN B  62      -7.137   9.695 -14.023  1.00 72.75           N  
ATOM   4118  CA  GLN B  62      -8.359   9.375 -14.758  1.00 72.75           C  
ATOM   4119  C   GLN B  62      -8.211   9.711 -16.234  1.00 72.75           C  
ATOM   4120  CB  GLN B  62      -9.555  10.125 -14.164  1.00 72.75           C  
ATOM   4121  O   GLN B  62      -7.895  10.852 -16.594  1.00 72.75           O  
ATOM   4122  CG  GLN B  62      -9.922   9.672 -12.758  1.00 72.75           C  
ATOM   4123  CD  GLN B  62     -11.289  10.164 -12.320  1.00 72.75           C  
ATOM   4124  NE2 GLN B  62     -11.797   9.602 -11.227  1.00 72.75           N  
ATOM   4125  OE1 GLN B  62     -11.875  11.039 -12.953  1.00 72.75           O  
ATOM   4126  N   LYS B  63      -8.164   8.742 -17.078  1.00 72.94           N  
ATOM   4127  CA  LYS B  63      -8.070   8.930 -18.531  1.00 72.94           C  
ATOM   4128  C   LYS B  63      -9.445   8.812 -19.188  1.00 72.94           C  
ATOM   4129  CB  LYS B  63      -7.105   7.922 -19.141  1.00 72.94           C  
ATOM   4130  O   LYS B  63     -10.062   7.750 -19.156  1.00 72.94           O  
ATOM   4131  CG  LYS B  63      -5.652   8.133 -18.750  1.00 72.94           C  
ATOM   4132  CD  LYS B  63      -4.730   7.145 -19.453  1.00 72.94           C  
ATOM   4133  CE  LYS B  63      -3.289   7.297 -19.000  1.00 72.94           C  
ATOM   4134  NZ  LYS B  63      -2.393   6.293 -19.641  1.00 72.94           N  
ATOM   4135  N   TYR B  64      -9.938   9.961 -19.672  1.00 71.50           N  
ATOM   4136  CA  TYR B  64     -11.211   9.984 -20.391  1.00 71.50           C  
ATOM   4137  C   TYR B  64     -11.016   9.680 -21.875  1.00 71.50           C  
ATOM   4138  CB  TYR B  64     -11.891  11.352 -20.219  1.00 71.50           C  
ATOM   4139  O   TYR B  64      -9.992  10.047 -22.453  1.00 71.50           O  
ATOM   4140  CG  TYR B  64     -12.297  11.656 -18.797  1.00 71.50           C  
ATOM   4141  CD1 TYR B  64     -13.516  11.195 -18.297  1.00 71.50           C  
ATOM   4142  CD2 TYR B  64     -11.477  12.398 -17.969  1.00 71.50           C  
ATOM   4143  CE1 TYR B  64     -13.891  11.477 -16.984  1.00 71.50           C  
ATOM   4144  CE2 TYR B  64     -11.844  12.688 -16.656  1.00 71.50           C  
ATOM   4145  OH  TYR B  64     -13.422  12.500 -14.875  1.00 71.50           O  
ATOM   4146  CZ  TYR B  64     -13.055  12.219 -16.172  1.00 71.50           C  
ATOM   4147  N   PHE B  65     -11.648   8.727 -22.375  1.00 63.59           N  
ATOM   4148  CA  PHE B  65     -11.625   8.414 -23.797  1.00 63.59           C  
ATOM   4149  C   PHE B  65     -12.391   9.453 -24.594  1.00 63.59           C  
ATOM   4150  CB  PHE B  65     -12.211   7.020 -24.047  1.00 63.59           C  
ATOM   4151  O   PHE B  65     -13.453   9.914 -24.172  1.00 63.59           O  
ATOM   4152  CG  PHE B  65     -11.758   6.398 -25.344  1.00 63.59           C  
ATOM   4153  CD1 PHE B  65     -12.562   6.461 -26.469  1.00 63.59           C  
ATOM   4154  CD2 PHE B  65     -10.539   5.746 -25.422  1.00 63.59           C  
ATOM   4155  CE1 PHE B  65     -12.148   5.887 -27.672  1.00 63.59           C  
ATOM   4156  CE2 PHE B  65     -10.117   5.172 -26.625  1.00 63.59           C  
ATOM   4157  CZ  PHE B  65     -10.922   5.242 -27.750  1.00 63.59           C  
ATOM   4158  N   ASP B  66     -11.688   9.922 -25.594  1.00 60.28           N  
ATOM   4159  CA  ASP B  66     -12.336  10.820 -26.547  1.00 60.28           C  
ATOM   4160  C   ASP B  66     -13.445  10.102 -27.328  1.00 60.28           C  
ATOM   4161  CB  ASP B  66     -11.305  11.398 -27.516  1.00 60.28           C  
ATOM   4162  O   ASP B  66     -13.461   8.875 -27.391  1.00 60.28           O  
ATOM   4163  CG  ASP B  66     -11.812  12.633 -28.250  1.00 60.28           C  
ATOM   4164  OD1 ASP B  66     -12.969  13.039 -28.031  1.00 60.28           O  
ATOM   4165  OD2 ASP B  66     -11.047  13.188 -29.078  1.00 60.28           O  
ATOM   4166  N   SER B  67     -14.523  10.891 -27.750  1.00 58.91           N  
ATOM   4167  CA  SER B  67     -15.703  10.477 -28.500  1.00 58.91           C  
ATOM   4168  C   SER B  67     -15.312   9.617 -29.703  1.00 58.91           C  
ATOM   4169  CB  SER B  67     -16.484  11.703 -28.984  1.00 58.91           C  
ATOM   4170  O   SER B  67     -16.016   8.656 -30.031  1.00 58.91           O  
ATOM   4171  OG  SER B  67     -15.672  12.539 -29.797  1.00 58.91           O  
ATOM   4172  N   GLY B  68     -14.336   9.906 -30.438  1.00 53.12           N  
ATOM   4173  CA  GLY B  68     -13.906   9.148 -31.609  1.00 53.12           C  
ATOM   4174  C   GLY B  68     -13.484   7.730 -31.266  1.00 53.12           C  
ATOM   4175  O   GLY B  68     -13.852   6.785 -31.969  1.00 53.12           O  
ATOM   4176  N   ASP B  69     -12.859   7.641 -30.312  1.00 56.41           N  
ATOM   4177  CA  ASP B  69     -12.383   6.332 -29.875  1.00 56.41           C  
ATOM   4178  C   ASP B  69     -13.523   5.488 -29.312  1.00 56.41           C  
ATOM   4179  CB  ASP B  69     -11.273   6.488 -28.828  1.00 56.41           C  
ATOM   4180  O   ASP B  69     -13.523   4.266 -29.453  1.00 56.41           O  
ATOM   4181  CG  ASP B  69      -9.922   6.820 -29.438  1.00 56.41           C  
ATOM   4182  OD1 ASP B  69      -9.734   6.594 -30.656  1.00 56.41           O  
ATOM   4183  OD2 ASP B  69      -9.047   7.305 -28.703  1.00 56.41           O  
ATOM   4184  N   TYR B  70     -14.477   6.180 -28.719  1.00 54.38           N  
ATOM   4185  CA  TYR B  70     -15.703   5.527 -28.281  1.00 54.38           C  
ATOM   4186  C   TYR B  70     -16.484   4.969 -29.469  1.00 54.38           C  
ATOM   4187  CB  TYR B  70     -16.578   6.508 -27.500  1.00 54.38           C  
ATOM   4188  O   TYR B  70     -16.938   3.826 -29.438  1.00 54.38           O  
ATOM   4189  CG  TYR B  70     -17.781   5.867 -26.844  1.00 54.38           C  
ATOM   4190  CD1 TYR B  70     -19.031   5.910 -27.453  1.00 54.38           C  
ATOM   4191  CD2 TYR B  70     -17.656   5.211 -25.625  1.00 54.38           C  
ATOM   4192  CE1 TYR B  70     -20.141   5.320 -26.844  1.00 54.38           C  
ATOM   4193  CE2 TYR B  70     -18.766   4.617 -25.016  1.00 54.38           C  
ATOM   4194  OH  TYR B  70     -21.094   4.090 -25.031  1.00 54.38           O  
ATOM   4195  CZ  TYR B  70     -20.000   4.676 -25.641  1.00 54.38           C  
ATOM   4196  N   ASN B  71     -16.766   5.762 -30.500  1.00 54.84           N  
ATOM   4197  CA  ASN B  71     -17.469   5.316 -31.703  1.00 54.84           C  
ATOM   4198  C   ASN B  71     -16.734   4.168 -32.375  1.00 54.84           C  
ATOM   4199  CB  ASN B  71     -17.656   6.484 -32.688  1.00 54.84           C  
ATOM   4200  O   ASN B  71     -17.359   3.230 -32.875  1.00 54.84           O  
ATOM   4201  CG  ASN B  71     -18.859   7.336 -32.344  1.00 54.84           C  
ATOM   4202  ND2 ASN B  71     -18.875   8.570 -32.844  1.00 54.84           N  
ATOM   4203  OD1 ASN B  71     -19.766   6.891 -31.641  1.00 54.84           O  
ATOM   4204  N   MET B  72     -15.539   4.109 -32.344  1.00 52.34           N  
ATOM   4205  CA  MET B  72     -14.773   3.014 -32.938  1.00 52.34           C  
ATOM   4206  C   MET B  72     -14.867   1.759 -32.094  1.00 52.34           C  
ATOM   4207  CB  MET B  72     -13.312   3.414 -33.125  1.00 52.34           C  
ATOM   4208  O   MET B  72     -14.984   0.649 -32.594  1.00 52.34           O  
ATOM   4209  CG  MET B  72     -12.828   3.295 -34.562  1.00 52.34           C  
ATOM   4210  SD  MET B  72     -11.023   3.607 -34.719  1.00 52.34           S  
ATOM   4211  CE  MET B  72     -10.930   5.285 -34.031  1.00 52.34           C  
ATOM   4212  N   ALA B  73     -14.938   1.991 -30.891  1.00 52.41           N  
ATOM   4213  CA  ALA B  73     -15.117   0.850 -30.000  1.00 52.41           C  
ATOM   4214  C   ALA B  73     -16.562   0.342 -30.047  1.00 52.41           C  
ATOM   4215  CB  ALA B  73     -14.742   1.226 -28.562  1.00 52.41           C  
ATOM   4216  O   ALA B  73     -16.797  -0.868 -30.078  1.00 52.41           O  
ATOM   4217  N   LYS B  74     -17.469   1.290 -30.078  1.00 52.59           N  
ATOM   4218  CA  LYS B  74     -18.859   0.915 -30.281  1.00 52.59           C  
ATOM   4219  C   LYS B  74     -19.062   0.243 -31.641  1.00 52.59           C  
ATOM   4220  CB  LYS B  74     -19.766   2.141 -30.172  1.00 52.59           C  
ATOM   4221  O   LYS B  74     -19.859  -0.684 -31.766  1.00 52.59           O  
ATOM   4222  CG  LYS B  74     -21.156   1.833 -29.625  1.00 52.59           C  
ATOM   4223  CD  LYS B  74     -22.016   3.092 -29.531  1.00 52.59           C  
ATOM   4224  CE  LYS B  74     -23.422   2.777 -29.062  1.00 52.59           C  
ATOM   4225  NZ  LYS B  74     -24.250   4.012 -28.938  1.00 52.59           N  
ATOM   4226  N   ALA B  75     -18.531   0.789 -32.688  1.00 52.22           N  
ATOM   4227  CA  ALA B  75     -18.656   0.170 -34.000  1.00 52.22           C  
ATOM   4228  C   ALA B  75     -18.078  -1.245 -34.000  1.00 52.22           C  
ATOM   4229  CB  ALA B  75     -17.953   1.021 -35.062  1.00 52.22           C  
ATOM   4230  O   ALA B  75     -18.625  -2.143 -34.625  1.00 52.22           O  
ATOM   4231  N   LYS B  76     -17.094  -1.417 -33.438  1.00 46.81           N  
ATOM   4232  CA  LYS B  76     -16.547  -2.770 -33.344  1.00 46.81           C  
ATOM   4233  C   LYS B  76     -17.391  -3.645 -32.406  1.00 46.81           C  
ATOM   4234  CB  LYS B  76     -15.102  -2.734 -32.875  1.00 46.81           C  
ATOM   4235  O   LYS B  76     -17.312  -4.875 -32.469  1.00 46.81           O  
ATOM   4236  CG  LYS B  76     -14.086  -2.576 -34.000  1.00 46.81           C  
ATOM   4237  CD  LYS B  76     -12.656  -2.646 -33.469  1.00 46.81           C  
ATOM   4238  CE  LYS B  76     -11.641  -2.469 -34.594  1.00 46.81           C  
ATOM   4239  NZ  LYS B  76     -10.234  -2.498 -34.094  1.00 46.81           N  
ATOM   4240  N   MET B  77     -18.062  -2.986 -31.469  1.00 40.47           N  
ATOM   4241  CA  MET B  77     -18.984  -3.736 -30.625  1.00 40.47           C  
ATOM   4242  C   MET B  77     -20.281  -4.027 -31.359  1.00 40.47           C  
ATOM   4243  CB  MET B  77     -19.266  -2.971 -29.328  1.00 40.47           C  
ATOM   4244  O   MET B  77     -21.125  -4.793 -30.859  1.00 40.47           O  
ATOM   4245  CG  MET B  77     -18.234  -3.199 -28.234  1.00 40.47           C  
ATOM   4246  SD  MET B  77     -18.891  -2.859 -26.562  1.00 40.47           S  
ATOM   4247  CE  MET B  77     -17.500  -3.414 -25.547  1.00 40.47           C  
ATOM   4248  N   LYS B  78     -20.812  -3.357 -32.375  1.00 38.78           N  
ATOM   4249  CA  LYS B  78     -22.016  -3.711 -33.125  1.00 38.78           C  
ATOM   4250  C   LYS B  78     -21.875  -5.090 -33.781  1.00 38.78           C  
ATOM   4251  CB  LYS B  78     -22.297  -2.662 -34.188  1.00 38.78           C  
ATOM   4252  O   LYS B  78     -22.875  -5.703 -34.156  1.00 38.78           O  
ATOM   4253  CG  LYS B  78     -23.250  -1.563 -33.750  1.00 38.78           C  
ATOM   4254  CD  LYS B  78     -23.562  -0.591 -34.875  1.00 38.78           C  
ATOM   4255  CE  LYS B  78     -24.531   0.492 -34.438  1.00 38.78           C  
ATOM   4256  NZ  LYS B  78     -24.797   1.483 -35.531  1.00 38.78           N  
ATOM   4257  N   ASN B  79     -20.953  -5.609 -34.531  1.00 34.12           N  
ATOM   4258  CA  ASN B  79     -21.203  -6.910 -35.125  1.00 34.12           C  
ATOM   4259  C   ASN B  79     -21.547  -7.969 -34.094  1.00 34.12           C  
ATOM   4260  CB  ASN B  79     -19.984  -7.352 -35.969  1.00 34.12           C  
ATOM   4261  O   ASN B  79     -21.797  -9.125 -34.438  1.00 34.12           O  
ATOM   4262  CG  ASN B  79     -20.203  -7.203 -37.438  1.00 34.12           C  
ATOM   4263  ND2 ASN B  79     -19.141  -7.414 -38.219  1.00 34.12           N  
ATOM   4264  OD1 ASN B  79     -21.312  -6.902 -37.906  1.00 34.12           O  
ATOM   4265  N   LYS B  80     -20.922  -8.156 -32.969  1.00 33.28           N  
ATOM   4266  CA  LYS B  80     -21.469  -9.203 -32.125  1.00 33.28           C  
ATOM   4267  C   LYS B  80     -22.797  -8.766 -31.500  1.00 33.28           C  
ATOM   4268  CB  LYS B  80     -20.484  -9.578 -31.000  1.00 33.28           C  
ATOM   4269  O   LYS B  80     -22.938  -7.629 -31.047  1.00 33.28           O  
ATOM   4270  CG  LYS B  80     -19.547 -10.711 -31.375  1.00 33.28           C  
ATOM   4271  CD  LYS B  80     -18.594 -11.039 -30.234  1.00 33.28           C  
ATOM   4272  CE  LYS B  80     -17.656 -12.180 -30.594  1.00 33.28           C  
ATOM   4273  NZ  LYS B  80     -16.688 -12.477 -29.500  1.00 33.28           N  
ATOM   4274  N   GLN B  81     -23.938  -9.406 -31.875  1.00 26.91           N  
ATOM   4275  CA  GLN B  81     -25.328  -9.141 -31.500  1.00 26.91           C  
ATOM   4276  C   GLN B  81     -25.406  -8.586 -30.078  1.00 26.91           C  
ATOM   4277  CB  GLN B  81     -26.172 -10.406 -31.609  1.00 26.91           C  
ATOM   4278  O   GLN B  81     -25.047  -9.281 -29.109  1.00 26.91           O  
ATOM   4279  CG  GLN B  81     -26.781 -10.609 -33.000  1.00 26.91           C  
ATOM   4280  CD  GLN B  81     -27.609 -11.875 -33.094  1.00 26.91           C  
ATOM   4281  NE2 GLN B  81     -28.250 -12.086 -34.219  1.00 26.91           N  
ATOM   4282  OE1 GLN B  81     -27.688 -12.656 -32.125  1.00 26.91           O  
ATOM   4283  N   LEU B  82     -25.047  -7.434 -29.969  1.00 28.78           N  
ATOM   4284  CA  LEU B  82     -25.141  -6.883 -28.625  1.00 28.78           C  
ATOM   4285  C   LEU B  82     -26.516  -7.125 -28.031  1.00 28.78           C  
ATOM   4286  CB  LEU B  82     -24.828  -5.383 -28.625  1.00 28.78           C  
ATOM   4287  O   LEU B  82     -27.531  -6.711 -28.609  1.00 28.78           O  
ATOM   4288  CG  LEU B  82     -23.359  -4.992 -28.438  1.00 28.78           C  
ATOM   4289  CD1 LEU B  82     -23.000  -3.814 -29.344  1.00 28.78           C  
ATOM   4290  CD2 LEU B  82     -23.078  -4.652 -26.984  1.00 28.78           C  
ATOM   4291  N   PRO B  83     -26.734  -8.297 -27.406  1.00 26.05           N  
ATOM   4292  CA  PRO B  83     -28.125  -8.453 -26.969  1.00 26.05           C  
ATOM   4293  C   PRO B  83     -28.766  -7.133 -26.547  1.00 26.05           C  
ATOM   4294  CB  PRO B  83     -28.016  -9.414 -25.781  1.00 26.05           C  
ATOM   4295  O   PRO B  83     -28.047  -6.199 -26.156  1.00 26.05           O  
ATOM   4296  CG  PRO B  83     -26.547  -9.586 -25.578  1.00 26.05           C  
ATOM   4297  CD  PRO B  83     -25.812  -8.750 -26.578  1.00 26.05           C  
ATOM   4298  N   SER B  84     -29.844  -6.785 -27.031  1.00 23.00           N  
ATOM   4299  CA  SER B  84     -30.719  -5.660 -26.703  1.00 23.00           C  
ATOM   4300  C   SER B  84     -30.641  -5.297 -25.219  1.00 23.00           C  
ATOM   4301  CB  SER B  84     -32.156  -5.980 -27.078  1.00 23.00           C  
ATOM   4302  O   SER B  84     -30.922  -6.129 -24.359  1.00 23.00           O  
ATOM   4303  OG  SER B  84     -32.844  -6.613 -26.000  1.00 23.00           O  
ATOM   4304  N   ALA B  85     -29.625  -4.648 -24.953  1.00 26.34           N  
ATOM   4305  CA  ALA B  85     -29.562  -4.246 -23.547  1.00 26.34           C  
ATOM   4306  C   ALA B  85     -30.875  -3.646 -23.094  1.00 26.34           C  
ATOM   4307  CB  ALA B  85     -28.422  -3.244 -23.328  1.00 26.34           C  
ATOM   4308  O   ALA B  85     -31.359  -2.672 -23.672  1.00 26.34           O  
ATOM   4309  N   GLY B  86     -31.828  -4.391 -22.812  1.00 24.14           N  
ATOM   4310  CA  GLY B  86     -33.031  -3.842 -22.203  1.00 24.14           C  
ATOM   4311  C   GLY B  86     -32.750  -2.625 -21.344  1.00 24.14           C  
ATOM   4312  O   GLY B  86     -31.625  -2.359 -20.969  1.00 24.14           O  
ATOM   4313  N   PRO B  87     -33.594  -1.608 -21.234  1.00 23.92           N  
ATOM   4314  CA  PRO B  87     -33.500  -0.318 -20.547  1.00 23.92           C  
ATOM   4315  C   PRO B  87     -32.812  -0.420 -19.172  1.00 23.92           C  
ATOM   4316  CB  PRO B  87     -34.969   0.098 -20.375  1.00 23.92           C  
ATOM   4317  O   PRO B  87     -32.875   0.515 -18.375  1.00 23.92           O  
ATOM   4318  CG  PRO B  87     -35.750  -1.130 -20.719  1.00 23.92           C  
ATOM   4319  CD  PRO B  87     -34.781  -2.170 -21.250  1.00 23.92           C  
ATOM   4320  N   ASP B  88     -32.250  -1.610 -18.797  1.00 25.05           N  
ATOM   4321  CA  ASP B  88     -32.375  -1.800 -17.359  1.00 25.05           C  
ATOM   4322  C   ASP B  88     -31.688  -0.684 -16.594  1.00 25.05           C  
ATOM   4323  CB  ASP B  88     -31.828  -3.160 -16.938  1.00 25.05           C  
ATOM   4324  O   ASP B  88     -30.719  -0.109 -17.078  1.00 25.05           O  
ATOM   4325  CG  ASP B  88     -32.906  -4.180 -16.625  1.00 25.05           C  
ATOM   4326  OD1 ASP B  88     -34.062  -3.781 -16.359  1.00 25.05           O  
ATOM   4327  OD2 ASP B  88     -32.625  -5.391 -16.656  1.00 25.05           O  
ATOM   4328  N   LYS B  89     -32.062  -0.321 -15.297  1.00 26.05           N  
ATOM   4329  CA  LYS B  89     -32.000   0.634 -14.195  1.00 26.05           C  
ATOM   4330  C   LYS B  89     -30.562   0.871 -13.742  1.00 26.05           C  
ATOM   4331  CB  LYS B  89     -32.844   0.145 -13.016  1.00 26.05           C  
ATOM   4332  O   LYS B  89     -29.688   0.033 -13.977  1.00 26.05           O  
ATOM   4333  CG  LYS B  89     -34.344   0.349 -13.195  1.00 26.05           C  
ATOM   4334  CD  LYS B  89     -35.125  -0.088 -11.961  1.00 26.05           C  
ATOM   4335  CE  LYS B  89     -36.625   0.123 -12.141  1.00 26.05           C  
ATOM   4336  NZ  LYS B  89     -37.375  -0.309 -10.938  1.00 26.05           N  
ATOM   4337  N   ASN B  90     -30.094   2.041 -13.281  1.00 26.31           N  
ATOM   4338  CA  ASN B  90     -28.969   2.740 -12.680  1.00 26.31           C  
ATOM   4339  C   ASN B  90     -28.172   1.825 -11.758  1.00 26.31           C  
ATOM   4340  CB  ASN B  90     -29.438   3.979 -11.922  1.00 26.31           C  
ATOM   4341  O   ASN B  90     -28.203   1.976 -10.539  1.00 26.31           O  
ATOM   4342  CG  ASN B  90     -29.469   5.223 -12.781  1.00 26.31           C  
ATOM   4343  ND2 ASN B  90     -30.172   6.254 -12.320  1.00 26.31           N  
ATOM   4344  OD1 ASN B  90     -28.859   5.258 -13.859  1.00 26.31           O  
ATOM   4345  N   LEU B  91     -28.031   0.408 -11.992  1.00 26.70           N  
ATOM   4346  CA  LEU B  91     -27.688  -0.339 -10.789  1.00 26.70           C  
ATOM   4347  C   LEU B  91     -26.297   0.034 -10.297  1.00 26.70           C  
ATOM   4348  CB  LEU B  91     -27.766  -1.846 -11.055  1.00 26.70           C  
ATOM   4349  O   LEU B  91     -25.297  -0.331 -10.922  1.00 26.70           O  
ATOM   4350  CG  LEU B  91     -28.984  -2.570 -10.492  1.00 26.70           C  
ATOM   4351  CD1 LEU B  91     -29.891  -3.049 -11.633  1.00 26.70           C  
ATOM   4352  CD2 LEU B  91     -28.562  -3.740  -9.617  1.00 26.70           C  
ATOM   4353  N   VAL B  92     -25.938   1.194 -10.023  1.00 30.81           N  
ATOM   4354  CA  VAL B  92     -24.719   1.516  -9.281  1.00 30.81           C  
ATOM   4355  C   VAL B  92     -24.391   0.390  -8.305  1.00 30.81           C  
ATOM   4356  CB  VAL B  92     -24.844   2.857  -8.531  1.00 30.81           C  
ATOM   4357  O   VAL B  92     -25.234   0.022  -7.473  1.00 30.81           O  
ATOM   4358  CG1 VAL B  92     -23.578   3.162  -7.742  1.00 30.81           C  
ATOM   4359  CG2 VAL B  92     -25.156   3.990  -9.508  1.00 30.81           C  
ATOM   4360  N   THR B  93     -23.641  -0.563  -8.672  1.00 32.62           N  
ATOM   4361  CA  THR B  93     -23.312  -1.526  -7.625  1.00 32.62           C  
ATOM   4362  C   THR B  93     -23.391  -0.874  -6.246  1.00 32.62           C  
ATOM   4363  CB  THR B  93     -21.906  -2.131  -7.840  1.00 32.62           C  
ATOM   4364  O   THR B  93     -23.172  -1.536  -5.230  1.00 32.62           O  
ATOM   4365  CG2 THR B  93     -21.969  -3.654  -7.852  1.00 32.62           C  
ATOM   4366  OG1 THR B  93     -21.391  -1.671  -9.086  1.00 32.62           O  
ATOM   4367  N   GLY B  94     -23.719   0.249  -5.863  1.00 30.50           N  
ATOM   4368  CA  GLY B  94     -24.641   0.276  -4.738  1.00 30.50           C  
ATOM   4369  C   GLY B  94     -26.047  -0.177  -5.102  1.00 30.50           C  
ATOM   4370  O   GLY B  94     -26.828  -0.563  -4.230  1.00 30.50           O  
ATOM   4371  N   ASP B  95     -27.094   0.044  -6.348  1.00 26.58           N  
ATOM   4372  CA  ASP B  95     -28.234  -0.628  -6.941  1.00 26.58           C  
ATOM   4373  C   ASP B  95     -27.828  -1.464  -8.148  1.00 26.58           C  
ATOM   4374  CB  ASP B  95     -29.312   0.392  -7.348  1.00 26.58           C  
ATOM   4375  O   ASP B  95     -26.750  -1.265  -8.711  1.00 26.58           O  
ATOM   4376  CG  ASP B  95     -30.250   0.746  -6.215  1.00 26.58           C  
ATOM   4377  OD1 ASP B  95     -30.297   0.006  -5.207  1.00 26.58           O  
ATOM   4378  OD2 ASP B  95     -30.953   1.771  -6.328  1.00 26.58           O  
ATOM   4379  N   HIS B  96     -28.172  -1.674  -9.703  1.00 25.75           N  
ATOM   4380  CA  HIS B  96     -27.984  -2.672 -10.750  1.00 25.75           C  
ATOM   4381  C   HIS B  96     -26.578  -2.613 -11.320  1.00 25.75           C  
ATOM   4382  CB  HIS B  96     -29.016  -2.479 -11.867  1.00 25.75           C  
ATOM   4383  O   HIS B  96     -25.891  -1.598 -11.180  1.00 25.75           O  
ATOM   4384  CG  HIS B  96     -29.609  -3.758 -12.367  1.00 25.75           C  
ATOM   4385  CD2 HIS B  96     -30.781  -4.363 -12.078  1.00 25.75           C  
ATOM   4386  ND1 HIS B  96     -28.969  -4.574 -13.273  1.00 25.75           N  
ATOM   4387  CE1 HIS B  96     -29.719  -5.625 -13.523  1.00 25.75           C  
ATOM   4388  NE2 HIS B  96     -30.828  -5.523 -12.812  1.00 25.75           N  
ATOM   4389  N   ILE B  97     -26.375  -3.732 -12.773  1.00 23.25           N  
ATOM   4390  CA  ILE B  97     -25.859  -4.965 -13.375  1.00 23.25           C  
ATOM   4391  C   ILE B  97     -24.875  -4.629 -14.492  1.00 23.25           C  
ATOM   4392  CB  ILE B  97     -27.016  -5.844 -13.914  1.00 23.25           C  
ATOM   4393  O   ILE B  97     -25.250  -4.012 -15.492  1.00 23.25           O  
ATOM   4394  CG1 ILE B  97     -27.969  -6.223 -12.781  1.00 23.25           C  
ATOM   4395  CG2 ILE B  97     -26.453  -7.098 -14.602  1.00 23.25           C  
ATOM   4396  CD1 ILE B  97     -29.234  -6.941 -13.258  1.00 23.25           C  
ATOM   4397  N   PRO B  98     -23.562  -4.578 -14.438  1.00 27.02           N  
ATOM   4398  CA  PRO B  98     -22.625  -4.301 -15.523  1.00 27.02           C  
ATOM   4399  C   PRO B  98     -22.750  -5.289 -16.688  1.00 27.02           C  
ATOM   4400  CB  PRO B  98     -21.250  -4.418 -14.852  1.00 27.02           C  
ATOM   4401  O   PRO B  98     -22.984  -6.480 -16.453  1.00 27.02           O  
ATOM   4402  CG  PRO B  98     -21.547  -4.934 -13.484  1.00 27.02           C  
ATOM   4403  CD  PRO B  98     -23.031  -5.066 -13.328  1.00 27.02           C  
ATOM   4404  N   THR B  99     -23.172  -5.016 -17.984  1.00 26.73           N  
ATOM   4405  CA  THR B  99     -23.188  -6.039 -19.016  1.00 26.73           C  
ATOM   4406  C   THR B  99     -21.766  -6.324 -19.516  1.00 26.73           C  
ATOM   4407  CB  THR B  99     -24.062  -5.613 -20.203  1.00 26.73           C  
ATOM   4408  O   THR B  99     -20.953  -5.410 -19.625  1.00 26.73           O  
ATOM   4409  CG2 THR B  99     -25.547  -5.852 -19.906  1.00 26.73           C  
ATOM   4410  OG1 THR B  99     -23.859  -4.223 -20.484  1.00 26.73           O  
ATOM   4411  N   PRO B 100     -21.078  -7.590 -19.562  1.00 28.88           N  
ATOM   4412  CA  PRO B 100     -19.797  -8.227 -19.797  1.00 28.88           C  
ATOM   4413  C   PRO B 100     -19.141  -7.781 -21.109  1.00 28.88           C  
ATOM   4414  CB  PRO B 100     -20.141  -9.719 -19.844  1.00 28.88           C  
ATOM   4415  O   PRO B 100     -17.922  -7.910 -21.281  1.00 28.88           O  
ATOM   4416  CG  PRO B 100     -21.547  -9.797 -19.359  1.00 28.88           C  
ATOM   4417  CD  PRO B 100     -22.156  -8.430 -19.438  1.00 28.88           C  
ATOM   4418  N   GLN B 101     -19.906  -7.547 -22.234  1.00 29.48           N  
ATOM   4419  CA  GLN B 101     -19.516  -7.711 -23.641  1.00 29.48           C  
ATOM   4420  C   GLN B 101     -18.531  -6.613 -24.062  1.00 29.48           C  
ATOM   4421  CB  GLN B 101     -20.734  -7.703 -24.547  1.00 29.48           C  
ATOM   4422  O   GLN B 101     -17.781  -6.785 -25.016  1.00 29.48           O  
ATOM   4423  CG  GLN B 101     -21.500  -9.023 -24.562  1.00 29.48           C  
ATOM   4424  CD  GLN B 101     -22.797  -8.945 -25.344  1.00 29.48           C  
ATOM   4425  NE2 GLN B 101     -23.453 -10.086 -25.500  1.00 29.48           N  
ATOM   4426  OE1 GLN B 101     -23.203  -7.863 -25.781  1.00 29.48           O  
ATOM   4427  N   ASP B 102     -18.688  -5.285 -23.922  1.00 28.97           N  
ATOM   4428  CA  ASP B 102     -18.156  -4.219 -24.766  1.00 28.97           C  
ATOM   4429  C   ASP B 102     -16.719  -3.865 -24.344  1.00 28.97           C  
ATOM   4430  CB  ASP B 102     -19.047  -2.979 -24.688  1.00 28.97           C  
ATOM   4431  O   ASP B 102     -16.125  -2.930 -24.891  1.00 28.97           O  
ATOM   4432  CG  ASP B 102     -20.391  -3.174 -25.375  1.00 28.97           C  
ATOM   4433  OD1 ASP B 102     -20.484  -4.031 -26.281  1.00 28.97           O  
ATOM   4434  OD2 ASP B 102     -21.344  -2.461 -25.016  1.00 28.97           O  
ATOM   4435  N   LEU B 103     -16.172  -3.816 -23.125  1.00 29.45           N  
ATOM   4436  CA  LEU B 103     -14.938  -3.057 -22.969  1.00 29.45           C  
ATOM   4437  C   LEU B 103     -13.766  -3.777 -23.625  1.00 29.45           C  
ATOM   4438  CB  LEU B 103     -14.648  -2.826 -21.484  1.00 29.45           C  
ATOM   4439  O   LEU B 103     -13.531  -4.961 -23.359  1.00 29.45           O  
ATOM   4440  CG  LEU B 103     -15.445  -1.709 -20.797  1.00 29.45           C  
ATOM   4441  CD1 LEU B 103     -15.422  -1.891 -19.281  1.00 29.45           C  
ATOM   4442  CD2 LEU B 103     -14.883  -0.343 -21.188  1.00 29.45           C  
ATOM   4443  N   PRO B 104     -13.305  -3.195 -24.781  1.00 31.39           N  
ATOM   4444  CA  PRO B 104     -12.180  -3.850 -25.438  1.00 31.39           C  
ATOM   4445  C   PRO B 104     -11.070  -4.258 -24.469  1.00 31.39           C  
ATOM   4446  CB  PRO B 104     -11.680  -2.785 -26.422  1.00 31.39           C  
ATOM   4447  O   PRO B 104     -10.781  -3.523 -23.516  1.00 31.39           O  
ATOM   4448  CG  PRO B 104     -12.492  -1.571 -26.109  1.00 31.39           C  
ATOM   4449  CD  PRO B 104     -13.453  -1.909 -25.016  1.00 31.39           C  
ATOM   4450  N   GLN B 105     -11.000  -5.453 -24.203  1.00 30.86           N  
ATOM   4451  CA  GLN B 105      -9.984  -6.016 -23.312  1.00 30.86           C  
ATOM   4452  C   GLN B 105      -8.594  -5.516 -23.703  1.00 30.86           C  
ATOM   4453  CB  GLN B 105     -10.023  -7.543 -23.359  1.00 30.86           C  
ATOM   4454  O   GLN B 105      -8.148  -5.699 -24.844  1.00 30.86           O  
ATOM   4455  CG  GLN B 105     -10.953  -8.164 -22.328  1.00 30.86           C  
ATOM   4456  CD  GLN B 105     -10.914  -9.680 -22.344  1.00 30.86           C  
ATOM   4457  NE2 GLN B 105     -11.492 -10.289 -21.312  1.00 30.86           N  
ATOM   4458  OE1 GLN B 105     -10.375 -10.297 -23.266  1.00 30.86           O  
ATOM   4459  N   ARG B 106      -8.273  -4.227 -23.422  1.00 34.94           N  
ATOM   4460  CA  ARG B 106      -6.883  -3.904 -23.719  1.00 34.94           C  
ATOM   4461  C   ARG B 106      -5.996  -5.137 -23.562  1.00 34.94           C  
ATOM   4462  CB  ARG B 106      -6.387  -2.785 -22.797  1.00 34.94           C  
ATOM   4463  O   ARG B 106      -6.223  -5.969 -22.688  1.00 34.94           O  
ATOM   4464  CG  ARG B 106      -5.652  -1.671 -23.531  1.00 34.94           C  
ATOM   4465  CD  ARG B 106      -5.098  -0.634 -22.562  1.00 34.94           C  
ATOM   4466  NE  ARG B 106      -4.473   0.482 -23.266  1.00 34.94           N  
ATOM   4467  NH1 ARG B 106      -2.426   0.270 -22.219  1.00 34.94           N  
ATOM   4468  NH2 ARG B 106      -2.754   1.913 -23.781  1.00 34.94           N  
ATOM   4469  CZ  ARG B 106      -3.219   0.886 -23.094  1.00 34.94           C  
ATOM   4470  N   LYS B 107      -5.305  -5.453 -24.672  1.00 35.88           N  
ATOM   4471  CA  LYS B 107      -4.402  -6.602 -24.688  1.00 35.88           C  
ATOM   4472  C   LYS B 107      -3.590  -6.684 -23.391  1.00 35.88           C  
ATOM   4473  CB  LYS B 107      -3.465  -6.527 -25.891  1.00 35.88           C  
ATOM   4474  O   LYS B 107      -3.045  -5.676 -22.938  1.00 35.88           O  
ATOM   4475  CG  LYS B 107      -4.109  -6.949 -27.203  1.00 35.88           C  
ATOM   4476  CD  LYS B 107      -3.102  -6.949 -28.344  1.00 35.88           C  
ATOM   4477  CE  LYS B 107      -3.756  -7.320 -29.672  1.00 35.88           C  
ATOM   4478  NZ  LYS B 107      -2.781  -7.277 -30.797  1.00 35.88           N  
ATOM   4479  N   SER B 108      -4.043  -7.348 -22.469  1.00 39.69           N  
ATOM   4480  CA  SER B 108      -3.271  -7.680 -21.266  1.00 39.69           C  
ATOM   4481  C   SER B 108      -1.780  -7.746 -21.578  1.00 39.69           C  
ATOM   4482  CB  SER B 108      -3.740  -9.016 -20.688  1.00 39.69           C  
ATOM   4483  O   SER B 108      -1.384  -8.133 -22.672  1.00 39.69           O  
ATOM   4484  OG  SER B 108      -3.512 -10.070 -21.594  1.00 39.69           O  
ATOM   4485  N   SER B 109      -1.034  -6.859 -21.172  1.00 42.81           N  
ATOM   4486  CA  SER B 109       0.399  -7.062 -21.359  1.00 42.81           C  
ATOM   4487  C   SER B 109       0.767  -8.539 -21.266  1.00 42.81           C  
ATOM   4488  CB  SER B 109       1.188  -6.262 -20.312  1.00 42.81           C  
ATOM   4489  O   SER B 109       0.573  -9.164 -20.219  1.00 42.81           O  
ATOM   4490  OG  SER B 109       1.113  -6.883 -19.047  1.00 42.81           O  
ATOM   4491  N   LEU B 110       0.576  -9.359 -22.312  1.00 48.16           N  
ATOM   4492  CA  LEU B 110       0.838 -10.789 -22.484  1.00 48.16           C  
ATOM   4493  C   LEU B 110       2.219 -11.148 -21.953  1.00 48.16           C  
ATOM   4494  CB  LEU B 110       0.731 -11.180 -23.953  1.00 48.16           C  
ATOM   4495  O   LEU B 110       2.623 -12.312 -22.000  1.00 48.16           O  
ATOM   4496  CG  LEU B 110      -0.683 -11.383 -24.500  1.00 48.16           C  
ATOM   4497  CD1 LEU B 110      -0.683 -11.289 -26.031  1.00 48.16           C  
ATOM   4498  CD2 LEU B 110      -1.244 -12.727 -24.047  1.00 48.16           C  
ATOM   4499  N   VAL B 111       3.059 -10.109 -21.562  1.00 61.75           N  
ATOM   4500  CA  VAL B 111       4.426 -10.508 -21.234  1.00 61.75           C  
ATOM   4501  C   VAL B 111       4.504 -10.984 -19.797  1.00 61.75           C  
ATOM   4502  CB  VAL B 111       5.422  -9.352 -21.469  1.00 61.75           C  
ATOM   4503  O   VAL B 111       3.957 -10.344 -18.891  1.00 61.75           O  
ATOM   4504  CG1 VAL B 111       6.828  -9.750 -21.031  1.00 61.75           C  
ATOM   4505  CG2 VAL B 111       5.414  -8.922 -22.938  1.00 61.75           C  
ATOM   4506  N   THR B 112       4.961 -12.117 -19.656  1.00 73.31           N  
ATOM   4507  CA  THR B 112       5.203 -12.727 -18.344  1.00 73.31           C  
ATOM   4508  C   THR B 112       6.062 -11.812 -17.469  1.00 73.31           C  
ATOM   4509  CB  THR B 112       5.891 -14.094 -18.484  1.00 73.31           C  
ATOM   4510  O   THR B 112       6.910 -11.070 -17.984  1.00 73.31           O  
ATOM   4511  CG2 THR B 112       4.957 -15.109 -19.141  1.00 73.31           C  
ATOM   4512  OG1 THR B 112       7.066 -13.953 -19.297  1.00 73.31           O  
ATOM   4513  N   SER B 113       5.566 -11.617 -16.297  1.00 73.31           N  
ATOM   4514  CA  SER B 113       6.328 -10.812 -15.352  1.00 73.31           C  
ATOM   4515  C   SER B 113       7.781 -11.281 -15.273  1.00 73.31           C  
ATOM   4516  CB  SER B 113       5.695 -10.891 -13.961  1.00 73.31           C  
ATOM   4517  O   SER B 113       8.055 -12.477 -15.195  1.00 73.31           O  
ATOM   4518  OG  SER B 113       6.449 -10.141 -13.023  1.00 73.31           O  
ATOM   4519  N   LYS B 114       8.727 -10.398 -15.406  1.00 76.94           N  
ATOM   4520  CA  LYS B 114      10.148 -10.695 -15.312  1.00 76.94           C  
ATOM   4521  C   LYS B 114      10.523 -11.211 -13.930  1.00 76.94           C  
ATOM   4522  CB  LYS B 114      10.984  -9.461 -15.656  1.00 76.94           C  
ATOM   4523  O   LYS B 114      11.609 -11.758 -13.727  1.00 76.94           O  
ATOM   4524  CG  LYS B 114      10.891  -9.039 -17.109  1.00 76.94           C  
ATOM   4525  CD  LYS B 114      11.836  -7.879 -17.422  1.00 76.94           C  
ATOM   4526  CE  LYS B 114      11.734  -7.441 -18.875  1.00 76.94           C  
ATOM   4527  NZ  LYS B 114      12.570  -6.238 -19.156  1.00 76.94           N  
ATOM   4528  N   LEU B 115       9.594 -10.977 -12.922  1.00 85.69           N  
ATOM   4529  CA  LEU B 115       9.836 -11.500 -11.578  1.00 85.69           C  
ATOM   4530  C   LEU B 115       9.766 -13.023 -11.570  1.00 85.69           C  
ATOM   4531  CB  LEU B 115       8.828 -10.922 -10.586  1.00 85.69           C  
ATOM   4532  O   LEU B 115      10.328 -13.672 -10.680  1.00 85.69           O  
ATOM   4533  CG  LEU B 115       8.992  -9.438 -10.250  1.00 85.69           C  
ATOM   4534  CD1 LEU B 115       7.848  -8.969  -9.352  1.00 85.69           C  
ATOM   4535  CD2 LEU B 115      10.336  -9.180  -9.578  1.00 85.69           C  
ATOM   4536  N   ALA B 116       9.008 -13.609 -12.438  1.00 75.94           N  
ATOM   4537  CA  ALA B 116       8.820 -15.055 -12.500  1.00 75.94           C  
ATOM   4538  C   ALA B 116       9.992 -15.734 -13.211  1.00 75.94           C  
ATOM   4539  CB  ALA B 116       7.512 -15.391 -13.211  1.00 75.94           C  
ATOM   4540  O   ALA B 116      10.172 -16.953 -13.102  1.00 75.94           O  
ATOM   4541  N   GLY B 117      10.852 -14.891 -13.953  1.00 66.38           N  
ATOM   4542  CA  GLY B 117      11.977 -15.461 -14.688  1.00 66.38           C  
ATOM   4543  C   GLY B 117      13.227 -15.609 -13.836  1.00 66.38           C  
ATOM   4544  O   GLY B 117      13.438 -14.836 -12.898  1.00 66.38           O  
ATOM   4545  N   GLY B 118      13.570 -16.672 -13.117  1.00 53.72           N  
ATOM   4546  CA  GLY B 118      14.680 -17.141 -12.312  1.00 53.72           C  
ATOM   4547  C   GLY B 118      16.016 -16.594 -12.773  1.00 53.72           C  
ATOM   4548  O   GLY B 118      16.938 -17.375 -13.078  1.00 53.72           O  
ATOM   4549  N   GLN B 119      16.328 -15.414 -13.391  1.00 42.31           N  
ATOM   4550  CA  GLN B 119      17.719 -15.438 -13.828  1.00 42.31           C  
ATOM   4551  C   GLN B 119      18.672 -15.562 -12.633  1.00 42.31           C  
ATOM   4552  CB  GLN B 119      18.062 -14.188 -14.633  1.00 42.31           C  
ATOM   4553  O   GLN B 119      18.641 -14.734 -11.719  1.00 42.31           O  
ATOM   4554  CG  GLN B 119      17.781 -14.320 -16.125  1.00 42.31           C  
ATOM   4555  CD  GLN B 119      18.188 -13.086 -16.906  1.00 42.31           C  
ATOM   4556  NE2 GLN B 119      18.328 -13.242 -18.219  1.00 42.31           N  
ATOM   4557  OE1 GLN B 119      18.375 -12.008 -16.344  1.00 42.31           O  
ATOM   4558  N   VAL B 120      18.922 -16.797 -12.031  1.00 38.19           N  
ATOM   4559  CA  VAL B 120      20.188 -17.078 -11.359  1.00 38.19           C  
ATOM   4560  C   VAL B 120      21.344 -16.531 -12.195  1.00 38.19           C  
ATOM   4561  CB  VAL B 120      20.359 -18.594 -11.117  1.00 38.19           C  
ATOM   4562  O   VAL B 120      21.547 -16.953 -13.336  1.00 38.19           O  
ATOM   4563  CG1 VAL B 120      21.547 -18.844 -10.180  1.00 38.19           C  
ATOM   4564  CG2 VAL B 120      19.078 -19.203 -10.547  1.00 38.19           C  
ATOM   4565  N   GLU B 121      21.688 -15.328 -12.625  1.00 33.09           N  
ATOM   4566  CA  GLU B 121      23.125 -15.398 -12.867  1.00 33.09           C  
ATOM   4567  C   GLU B 121      23.891 -15.555 -11.555  1.00 33.09           C  
ATOM   4568  CB  GLU B 121      23.609 -14.148 -13.609  1.00 33.09           C  
ATOM   4569  O   GLU B 121      23.531 -14.961 -10.539  1.00 33.09           O  
ATOM   4570  CG  GLU B 121      23.609 -14.297 -15.125  1.00 33.09           C  
ATOM   4571  CD  GLU B 121      24.266 -13.133 -15.844  1.00 33.09           C  
ATOM   4572  OE1 GLU B 121      24.641 -13.281 -17.031  1.00 33.09           O  
ATOM   4573  OE2 GLU B 121      24.406 -12.062 -15.211  1.00 33.09           O  
TER    4574      GLU B 121                                                      
ENDMDL                                                                          
END                                                                             
