# Supplementary material for: Substrate recognition principles for the PP2A-B55 protein phosphatase
Source: Sci Adv. 2024 Oct 2;10(40):eadp5491. doi: 10.1126/sciadv.adp5491 (PMC11446282; doi:10.1126/sciadv.adp5491)
Supplement: Supplementary file 3 — Data S1 [file sciadv.adp5491_data_s1.zip › Dataset 1/b55_Q5VY09-IER5_HUMAN_unrelaxed_rank_002_alphafold2_multimer_v3_model_2_seed_000.pdb]

MODEL     1                                                                     
ATOM      1  N   MET A   1       4.691 -17.078  47.469  1.00 23.28           N  
ATOM      2  CA  MET A   1       4.656 -15.688  47.062  1.00 23.28           C  
ATOM      3  C   MET A   1       4.730 -15.586  45.531  1.00 23.28           C  
ATOM      4  CB  MET A   1       5.801 -14.898  47.688  1.00 23.28           C  
ATOM      5  O   MET A   1       5.742 -15.961  44.938  1.00 23.28           O  
ATOM      6  CG  MET A   1       5.496 -14.406  49.094  1.00 23.28           C  
ATOM      7  SD  MET A   1       6.441 -12.891  49.531  1.00 23.28           S  
ATOM      8  CE  MET A   1       6.480 -13.047  51.344  1.00 23.28           C  
ATOM      9  N   ALA A   2       3.629 -15.945  44.781  1.00 27.52           N  
ATOM     10  CA  ALA A   2       3.473 -16.438  43.406  1.00 27.52           C  
ATOM     11  C   ALA A   2       3.934 -15.398  42.406  1.00 27.52           C  
ATOM     12  CB  ALA A   2       2.020 -16.828  43.156  1.00 27.52           C  
ATOM     13  O   ALA A   2       3.770 -14.195  42.594  1.00 27.52           O  
ATOM     14  N   GLY A   3       5.184 -15.594  41.781  1.00 28.22           N  
ATOM     15  CA  GLY A   3       5.945 -14.789  40.844  1.00 28.22           C  
ATOM     16  C   GLY A   3       5.074 -14.094  39.812  1.00 28.22           C  
ATOM     17  O   GLY A   3       4.160 -14.703  39.250  1.00 28.22           O  
ATOM     18  N   ALA A   4       4.586 -12.734  40.094  1.00 32.06           N  
ATOM     19  CA  ALA A   4       3.957 -11.672  39.312  1.00 32.06           C  
ATOM     20  C   ALA A   4       4.555 -11.594  37.906  1.00 32.06           C  
ATOM     21  CB  ALA A   4       4.105 -10.328  40.031  1.00 32.06           C  
ATOM     22  O   ALA A   4       5.602 -10.969  37.719  1.00 32.06           O  
ATOM     23  N   GLY A   5       5.113 -12.586  37.250  1.00 33.75           N  
ATOM     24  CA  GLY A   5       5.594 -12.609  35.875  1.00 33.75           C  
ATOM     25  C   GLY A   5       4.711 -11.836  34.906  1.00 33.75           C  
ATOM     26  O   GLY A   5       3.693 -12.352  34.438  1.00 33.75           O  
ATOM     27  N   GLY A   6       4.262 -10.500  35.219  1.00 37.53           N  
ATOM     28  CA  GLY A   6       3.533  -9.422  34.562  1.00 37.53           C  
ATOM     29  C   GLY A   6       3.898  -9.250  33.094  1.00 37.53           C  
ATOM     30  O   GLY A   6       4.875  -8.578  32.781  1.00 37.53           O  
ATOM     31  N   GLY A   7       4.121 -10.141  32.250  1.00 41.00           N  
ATOM     32  CA  GLY A   7       4.406 -10.008  30.844  1.00 41.00           C  
ATOM     33  C   GLY A   7       3.707  -8.820  30.203  1.00 41.00           C  
ATOM     34  O   GLY A   7       2.613  -8.438  30.625  1.00 41.00           O  
ATOM     35  N   ASN A   8       4.379  -7.578  29.891  1.00 51.78           N  
ATOM     36  CA  ASN A   8       4.113  -6.348  29.156  1.00 51.78           C  
ATOM     37  C   ASN A   8       3.072  -6.566  28.062  1.00 51.78           C  
ATOM     38  CB  ASN A   8       5.402  -5.785  28.547  1.00 51.78           C  
ATOM     39  O   ASN A   8       3.414  -6.641  26.875  1.00 51.78           O  
ATOM     40  CG  ASN A   8       5.727  -4.395  29.062  1.00 51.78           C  
ATOM     41  ND2 ASN A   8       6.785  -3.799  28.516  1.00 51.78           N  
ATOM     42  OD1 ASN A   8       5.031  -3.857  29.922  1.00 51.78           O  
ATOM     43  N   ASP A   9       2.012  -7.328  28.297  1.00 66.75           N  
ATOM     44  CA  ASP A   9       0.922  -7.492  27.344  1.00 66.75           C  
ATOM     45  C   ASP A   9       0.105  -6.211  27.203  1.00 66.75           C  
ATOM     46  CB  ASP A   9       0.015  -8.656  27.750  1.00 66.75           C  
ATOM     47  O   ASP A   9      -0.487  -5.742  28.188  1.00 66.75           O  
ATOM     48  CG  ASP A   9       0.527 -10.008  27.281  1.00 66.75           C  
ATOM     49  OD1 ASP A   9       1.385 -10.047  26.375  1.00 66.75           O  
ATOM     50  OD2 ASP A   9       0.068 -11.031  27.828  1.00 66.75           O  
ATOM     51  N   ILE A  10       0.373  -5.355  26.203  1.00 80.56           N  
ATOM     52  CA  ILE A  10      -0.397  -4.156  25.891  1.00 80.56           C  
ATOM     53  C   ILE A  10      -1.867  -4.527  25.703  1.00 80.56           C  
ATOM     54  CB  ILE A  10       0.149  -3.451  24.625  1.00 80.56           C  
ATOM     55  O   ILE A  10      -2.191  -5.418  24.906  1.00 80.56           O  
ATOM     56  CG1 ILE A  10       1.607  -3.029  24.844  1.00 80.56           C  
ATOM     57  CG2 ILE A  10      -0.722  -2.244  24.266  1.00 80.56           C  
ATOM     58  CD1 ILE A  10       2.297  -2.525  23.578  1.00 80.56           C  
ATOM     59  N   GLN A  11      -2.680  -3.971  26.656  1.00 87.25           N  
ATOM     60  CA  GLN A  11      -4.121  -4.102  26.469  1.00 87.25           C  
ATOM     61  C   GLN A  11      -4.668  -2.945  25.641  1.00 87.25           C  
ATOM     62  CB  GLN A  11      -4.840  -4.168  27.812  1.00 87.25           C  
ATOM     63  O   GLN A  11      -4.570  -1.784  26.031  1.00 87.25           O  
ATOM     64  CG  GLN A  11      -4.531  -5.426  28.609  1.00 87.25           C  
ATOM     65  CD  GLN A  11      -5.316  -5.504  29.906  1.00 87.25           C  
ATOM     66  NE2 GLN A  11      -5.191  -6.625  30.609  1.00 87.25           N  
ATOM     67  OE1 GLN A  11      -6.031  -4.566  30.281  1.00 87.25           O  
ATOM     68  N   TRP A  12      -5.262  -3.318  24.547  1.00 91.12           N  
ATOM     69  CA  TRP A  12      -5.746  -2.309  23.609  1.00 91.12           C  
ATOM     70  C   TRP A  12      -7.195  -1.946  23.906  1.00 91.12           C  
ATOM     71  CB  TRP A  12      -5.613  -2.807  22.172  1.00 91.12           C  
ATOM     72  O   TRP A  12      -8.023  -2.826  24.141  1.00 91.12           O  
ATOM     73  CG  TRP A  12      -4.199  -2.885  21.672  1.00 91.12           C  
ATOM     74  CD1 TRP A  12      -3.398  -3.992  21.641  1.00 91.12           C  
ATOM     75  CD2 TRP A  12      -3.418  -1.808  21.156  1.00 91.12           C  
ATOM     76  CE2 TRP A  12      -2.148  -2.334  20.828  1.00 91.12           C  
ATOM     77  CE3 TRP A  12      -3.666  -0.446  20.938  1.00 91.12           C  
ATOM     78  NE1 TRP A  12      -2.164  -3.668  21.141  1.00 91.12           N  
ATOM     79  CH2 TRP A  12      -1.401  -0.218  20.078  1.00 91.12           C  
ATOM     80  CZ2 TRP A  12      -1.132  -1.546  20.281  1.00 91.12           C  
ATOM     81  CZ3 TRP A  12      -2.652   0.337  20.391  1.00 91.12           C  
ATOM     82  N   CYS A  13      -7.473  -0.594  23.844  1.00 90.00           N  
ATOM     83  CA  CYS A  13      -8.812  -0.077  24.078  1.00 90.00           C  
ATOM     84  C   CYS A  13      -9.297   0.749  22.891  1.00 90.00           C  
ATOM     85  CB  CYS A  13      -8.852   0.771  25.344  1.00 90.00           C  
ATOM     86  O   CYS A  13      -8.500   1.438  22.234  1.00 90.00           O  
ATOM     87  SG  CYS A  13      -8.391  -0.135  26.844  1.00 90.00           S  
ATOM     88  N   PHE A  14     -10.609   0.684  22.719  1.00 89.56           N  
ATOM     89  CA  PHE A  14     -11.234   1.498  21.688  1.00 89.56           C  
ATOM     90  C   PHE A  14     -11.180   2.975  22.047  1.00 89.56           C  
ATOM     91  CB  PHE A  14     -12.680   1.062  21.453  1.00 89.56           C  
ATOM     92  O   PHE A  14     -11.484   3.348  23.188  1.00 89.56           O  
ATOM     93  CG  PHE A  14     -13.438   1.940  20.500  1.00 89.56           C  
ATOM     94  CD1 PHE A  14     -14.312   2.916  20.969  1.00 89.56           C  
ATOM     95  CD2 PHE A  14     -13.273   1.793  19.125  1.00 89.56           C  
ATOM     96  CE1 PHE A  14     -15.008   3.730  20.078  1.00 89.56           C  
ATOM     97  CE2 PHE A  14     -13.969   2.604  18.234  1.00 89.56           C  
ATOM     98  CZ  PHE A  14     -14.836   3.570  18.703  1.00 89.56           C  
ATOM     99  N   SER A  15     -10.758   3.773  21.094  1.00 88.00           N  
ATOM    100  CA  SER A  15     -10.711   5.211  21.328  1.00 88.00           C  
ATOM    101  C   SER A  15     -11.789   5.941  20.531  1.00 88.00           C  
ATOM    102  CB  SER A  15      -9.336   5.773  20.969  1.00 88.00           C  
ATOM    103  O   SER A  15     -12.688   6.551  21.109  1.00 88.00           O  
ATOM    104  OG  SER A  15      -9.281   7.168  21.234  1.00 88.00           O  
ATOM    105  N   GLN A  16     -11.711   5.824  19.219  1.00 89.62           N  
ATOM    106  CA  GLN A  16     -12.633   6.566  18.359  1.00 89.62           C  
ATOM    107  C   GLN A  16     -12.820   5.875  17.016  1.00 89.62           C  
ATOM    108  CB  GLN A  16     -12.141   8.000  18.156  1.00 89.62           C  
ATOM    109  O   GLN A  16     -11.961   5.094  16.594  1.00 89.62           O  
ATOM    110  CG  GLN A  16     -13.180   8.930  17.547  1.00 89.62           C  
ATOM    111  CD  GLN A  16     -12.664  10.344  17.359  1.00 89.62           C  
ATOM    112  NE2 GLN A  16     -13.562  11.258  17.016  1.00 89.62           N  
ATOM    113  OE1 GLN A  16     -11.469  10.609  17.516  1.00 89.62           O  
ATOM    114  N   VAL A  17     -13.977   6.164  16.469  1.00 90.56           N  
ATOM    115  CA  VAL A  17     -14.242   5.730  15.094  1.00 90.56           C  
ATOM    116  C   VAL A  17     -14.719   6.914  14.266  1.00 90.56           C  
ATOM    117  CB  VAL A  17     -15.281   4.590  15.055  1.00 90.56           C  
ATOM    118  O   VAL A  17     -15.578   7.688  14.703  1.00 90.56           O  
ATOM    119  CG1 VAL A  17     -16.609   5.047  15.656  1.00 90.56           C  
ATOM    120  CG2 VAL A  17     -15.484   4.109  13.617  1.00 90.56           C  
ATOM    121  N   LYS A  18     -14.031   7.047  13.148  1.00 89.81           N  
ATOM    122  CA  LYS A  18     -14.406   8.094  12.211  1.00 89.81           C  
ATOM    123  C   LYS A  18     -15.008   7.508  10.938  1.00 89.81           C  
ATOM    124  CB  LYS A  18     -13.195   8.969  11.867  1.00 89.81           C  
ATOM    125  O   LYS A  18     -14.508   6.504  10.414  1.00 89.81           O  
ATOM    126  CG  LYS A  18     -12.500   9.562  13.078  1.00 89.81           C  
ATOM    127  CD  LYS A  18     -13.320  10.680  13.711  1.00 89.81           C  
ATOM    128  CE  LYS A  18     -12.578  11.352  14.852  1.00 89.81           C  
ATOM    129  NZ  LYS A  18     -13.367  12.469  15.445  1.00 89.81           N  
ATOM    130  N   GLY A  19     -16.078   8.102  10.453  1.00 84.88           N  
ATOM    131  CA  GLY A  19     -16.750   7.648   9.242  1.00 84.88           C  
ATOM    132  C   GLY A  19     -18.250   7.434   9.430  1.00 84.88           C  
ATOM    133  O   GLY A  19     -18.750   7.477  10.562  1.00 84.88           O  
ATOM    134  N   ALA A  20     -18.938   7.246   8.312  1.00 76.56           N  
ATOM    135  CA  ALA A  20     -20.391   7.125   8.320  1.00 76.56           C  
ATOM    136  C   ALA A  20     -20.812   5.766   8.867  1.00 76.56           C  
ATOM    137  CB  ALA A  20     -20.953   7.332   6.918  1.00 76.56           C  
ATOM    138  O   ALA A  20     -20.078   4.781   8.758  1.00 76.56           O  
ATOM    139  N   VAL A  21     -21.891   5.750   9.523  1.00 70.31           N  
ATOM    140  CA  VAL A  21     -22.422   4.531  10.125  1.00 70.31           C  
ATOM    141  C   VAL A  21     -23.234   3.758   9.094  1.00 70.31           C  
ATOM    142  CB  VAL A  21     -23.297   4.840  11.367  1.00 70.31           C  
ATOM    143  O   VAL A  21     -23.391   2.539   9.195  1.00 70.31           O  
ATOM    144  CG1 VAL A  21     -23.812   3.547  12.000  1.00 70.31           C  
ATOM    145  CG2 VAL A  21     -22.500   5.656  12.383  1.00 70.31           C  
ATOM    146  N   ASP A  22     -23.391   4.355   7.895  1.00 63.62           N  
ATOM    147  CA  ASP A  22     -24.312   3.738   6.938  1.00 63.62           C  
ATOM    148  C   ASP A  22     -23.672   2.514   6.281  1.00 63.62           C  
ATOM    149  CB  ASP A  22     -24.734   4.746   5.867  1.00 63.62           C  
ATOM    150  O   ASP A  22     -22.453   2.480   6.066  1.00 63.62           O  
ATOM    151  CG  ASP A  22     -26.234   4.988   5.840  1.00 63.62           C  
ATOM    152  OD1 ASP A  22     -26.984   4.168   6.395  1.00 63.62           O  
ATOM    153  OD2 ASP A  22     -26.656   6.008   5.258  1.00 63.62           O  
ATOM    154  N   ASP A  23     -24.484   1.444   6.246  1.00 62.53           N  
ATOM    155  CA  ASP A  23     -24.062   0.192   5.621  1.00 62.53           C  
ATOM    156  C   ASP A  23     -23.875   0.365   4.117  1.00 62.53           C  
ATOM    157  CB  ASP A  23     -25.094  -0.911   5.902  1.00 62.53           C  
ATOM    158  O   ASP A  23     -23.078  -0.340   3.500  1.00 62.53           O  
ATOM    159  CG  ASP A  23     -24.984  -1.471   7.312  1.00 62.53           C  
ATOM    160  OD1 ASP A  23     -23.922  -1.343   7.941  1.00 62.53           O  
ATOM    161  OD2 ASP A  23     -25.984  -2.047   7.793  1.00 62.53           O  
ATOM    162  N   ASP A  24     -24.594   1.295   3.488  1.00 74.88           N  
ATOM    163  CA  ASP A  24     -24.438   1.475   2.049  1.00 74.88           C  
ATOM    164  C   ASP A  24     -23.266   2.412   1.739  1.00 74.88           C  
ATOM    165  CB  ASP A  24     -25.719   2.016   1.429  1.00 74.88           C  
ATOM    166  O   ASP A  24     -23.453   3.621   1.597  1.00 74.88           O  
ATOM    167  CG  ASP A  24     -26.781   0.949   1.249  1.00 74.88           C  
ATOM    168  OD1 ASP A  24     -26.438  -0.249   1.158  1.00 74.88           O  
ATOM    169  OD2 ASP A  24     -27.984   1.310   1.194  1.00 74.88           O  
ATOM    170  N   VAL A  25     -22.109   1.830   1.733  1.00 81.62           N  
ATOM    171  CA  VAL A  25     -20.891   2.607   1.536  1.00 81.62           C  
ATOM    172  C   VAL A  25     -20.594   2.748   0.044  1.00 81.62           C  
ATOM    173  CB  VAL A  25     -19.672   1.964   2.254  1.00 81.62           C  
ATOM    174  O   VAL A  25     -20.594   1.757  -0.689  1.00 81.62           O  
ATOM    175  CG1 VAL A  25     -18.422   2.799   2.045  1.00 81.62           C  
ATOM    176  CG2 VAL A  25     -19.969   1.797   3.744  1.00 81.62           C  
ATOM    177  N   ALA A  26     -20.484   4.066  -0.348  1.00 88.00           N  
ATOM    178  CA  ALA A  26     -20.078   4.320  -1.725  1.00 88.00           C  
ATOM    179  C   ALA A  26     -18.609   3.934  -1.935  1.00 88.00           C  
ATOM    180  CB  ALA A  26     -20.297   5.789  -2.086  1.00 88.00           C  
ATOM    181  O   ALA A  26     -17.781   4.129  -1.047  1.00 88.00           O  
ATOM    182  N   GLU A  27     -18.328   3.432  -3.084  1.00 90.44           N  
ATOM    183  CA  GLU A  27     -16.969   3.020  -3.424  1.00 90.44           C  
ATOM    184  C   GLU A  27     -15.992   4.176  -3.262  1.00 90.44           C  
ATOM    185  CB  GLU A  27     -16.922   2.479  -4.855  1.00 90.44           C  
ATOM    186  O   GLU A  27     -14.844   3.969  -2.857  1.00 90.44           O  
ATOM    187  CG  GLU A  27     -15.578   1.871  -5.230  1.00 90.44           C  
ATOM    188  CD  GLU A  27     -15.586   1.175  -6.582  1.00 90.44           C  
ATOM    189  OE1 GLU A  27     -14.547   0.616  -6.988  1.00 90.44           O  
ATOM    190  OE2 GLU A  27     -16.656   1.189  -7.242  1.00 90.44           O  
ATOM    191  N   ALA A  28     -16.453   5.332  -3.469  1.00 92.56           N  
ATOM    192  CA  ALA A  28     -15.602   6.512  -3.396  1.00 92.56           C  
ATOM    193  C   ALA A  28     -15.180   6.797  -1.959  1.00 92.56           C  
ATOM    194  CB  ALA A  28     -16.312   7.727  -3.990  1.00 92.56           C  
ATOM    195  O   ALA A  28     -14.133   7.410  -1.722  1.00 92.56           O  
ATOM    196  N   ASP A  29     -15.906   6.258  -1.063  1.00 93.38           N  
ATOM    197  CA  ASP A  29     -15.656   6.602   0.333  1.00 93.38           C  
ATOM    198  C   ASP A  29     -14.766   5.562   1.004  1.00 93.38           C  
ATOM    199  CB  ASP A  29     -16.984   6.738   1.097  1.00 93.38           C  
ATOM    200  O   ASP A  29     -14.398   5.711   2.172  1.00 93.38           O  
ATOM    201  CG  ASP A  29     -17.812   7.926   0.644  1.00 93.38           C  
ATOM    202  OD1 ASP A  29     -17.219   8.953   0.225  1.00 93.38           O  
ATOM    203  OD2 ASP A  29     -19.047   7.840   0.709  1.00 93.38           O  
ATOM    204  N   ILE A  30     -14.344   4.605   0.286  1.00 95.31           N  
ATOM    205  CA  ILE A  30     -13.484   3.572   0.849  1.00 95.31           C  
ATOM    206  C   ILE A  30     -12.078   4.133   1.056  1.00 95.31           C  
ATOM    207  CB  ILE A  30     -13.430   2.320  -0.056  1.00 95.31           C  
ATOM    208  O   ILE A  30     -11.477   4.691   0.131  1.00 95.31           O  
ATOM    209  CG1 ILE A  30     -14.820   1.679  -0.156  1.00 95.31           C  
ATOM    210  CG2 ILE A  30     -12.398   1.317   0.466  1.00 95.31           C  
ATOM    211  CD1 ILE A  30     -14.891   0.501  -1.118  1.00 95.31           C  
ATOM    212  N   ILE A  31     -11.570   3.979   2.279  1.00 97.00           N  
ATOM    213  CA  ILE A  31     -10.234   4.477   2.609  1.00 97.00           C  
ATOM    214  C   ILE A  31      -9.180   3.621   1.912  1.00 97.00           C  
ATOM    215  CB  ILE A  31     -10.000   4.484   4.137  1.00 97.00           C  
ATOM    216  O   ILE A  31      -9.195   2.395   2.020  1.00 97.00           O  
ATOM    217  CG1 ILE A  31     -10.984   5.434   4.824  1.00 97.00           C  
ATOM    218  CG2 ILE A  31      -8.547   4.867   4.453  1.00 97.00           C  
ATOM    219  CD1 ILE A  31     -10.945   5.363   6.348  1.00 97.00           C  
ATOM    220  N   SER A  32      -8.289   4.328   1.223  1.00 97.62           N  
ATOM    221  CA  SER A  32      -7.312   3.598   0.416  1.00 97.62           C  
ATOM    222  C   SER A  32      -5.902   3.754   0.976  1.00 97.62           C  
ATOM    223  CB  SER A  32      -7.352   4.082  -1.035  1.00 97.62           C  
ATOM    224  O   SER A  32      -4.969   3.092   0.517  1.00 97.62           O  
ATOM    225  OG  SER A  32      -7.129   5.480  -1.105  1.00 97.62           O  
ATOM    226  N   THR A  33      -5.699   4.594   1.957  1.00 98.06           N  
ATOM    227  CA  THR A  33      -4.391   4.750   2.584  1.00 98.06           C  
ATOM    228  C   THR A  33      -4.512   5.488   3.912  1.00 98.06           C  
ATOM    229  CB  THR A  33      -3.412   5.500   1.661  1.00 98.06           C  
ATOM    230  O   THR A  33      -5.426   6.289   4.102  1.00 98.06           O  
ATOM    231  CG2 THR A  33      -3.904   6.914   1.373  1.00 98.06           C  
ATOM    232  OG1 THR A  33      -2.127   5.570   2.291  1.00 98.06           O  
ATOM    233  N   VAL A  34      -3.617   5.238   4.867  1.00 98.19           N  
ATOM    234  CA  VAL A  34      -3.553   5.863   6.188  1.00 98.19           C  
ATOM    235  C   VAL A  34      -2.094   6.059   6.594  1.00 98.19           C  
ATOM    236  CB  VAL A  34      -4.293   5.020   7.250  1.00 98.19           C  
ATOM    237  O   VAL A  34      -1.278   5.145   6.473  1.00 98.19           O  
ATOM    238  CG1 VAL A  34      -4.273   5.723   8.602  1.00 98.19           C  
ATOM    239  CG2 VAL A  34      -5.727   4.742   6.805  1.00 98.19           C  
ATOM    240  N   GLU A  35      -1.821   7.297   7.121  1.00 97.69           N  
ATOM    241  CA  GLU A  35      -0.432   7.574   7.477  1.00 97.69           C  
ATOM    242  C   GLU A  35      -0.341   8.617   8.586  1.00 97.69           C  
ATOM    243  CB  GLU A  35       0.354   8.039   6.246  1.00 97.69           C  
ATOM    244  O   GLU A  35      -0.940   9.695   8.484  1.00 97.69           O  
ATOM    245  CG  GLU A  35       1.848   8.195   6.496  1.00 97.69           C  
ATOM    246  CD  GLU A  35       2.600   6.871   6.477  1.00 97.69           C  
ATOM    247  OE1 GLU A  35       3.818   6.859   6.762  1.00 97.69           O  
ATOM    248  OE2 GLU A  35       1.963   5.836   6.176  1.00 97.69           O  
ATOM    249  N   PHE A  36       0.466   8.328   9.641  1.00 97.56           N  
ATOM    250  CA  PHE A  36       0.790   9.328  10.648  1.00 97.56           C  
ATOM    251  C   PHE A  36       1.951  10.203  10.188  1.00 97.56           C  
ATOM    252  CB  PHE A  36       1.131   8.656  11.984  1.00 97.56           C  
ATOM    253  O   PHE A  36       2.830   9.742   9.461  1.00 97.56           O  
ATOM    254  CG  PHE A  36      -0.073   8.164  12.742  1.00 97.56           C  
ATOM    255  CD1 PHE A  36      -0.876   9.047  13.445  1.00 97.56           C  
ATOM    256  CD2 PHE A  36      -0.401   6.816  12.742  1.00 97.56           C  
ATOM    257  CE1 PHE A  36      -1.991   8.594  14.148  1.00 97.56           C  
ATOM    258  CE2 PHE A  36      -1.513   6.355  13.438  1.00 97.56           C  
ATOM    259  CZ  PHE A  36      -2.307   7.246  14.141  1.00 97.56           C  
ATOM    260  N   ASN A  37       1.925  11.445  10.664  1.00 96.56           N  
ATOM    261  CA  ASN A  37       3.125  12.242  10.438  1.00 96.56           C  
ATOM    262  C   ASN A  37       4.238  11.875  11.414  1.00 96.56           C  
ATOM    263  CB  ASN A  37       2.803  13.734  10.531  1.00 96.56           C  
ATOM    264  O   ASN A  37       4.066  10.992  12.258  1.00 96.56           O  
ATOM    265  CG  ASN A  37       2.547  14.188  11.953  1.00 96.56           C  
ATOM    266  ND2 ASN A  37       2.707  15.484  12.195  1.00 96.56           N  
ATOM    267  OD1 ASN A  37       2.209  13.383  12.820  1.00 96.56           O  
ATOM    268  N   HIS A  38       5.355  12.477  11.328  1.00 93.12           N  
ATOM    269  CA  HIS A  38       6.551  12.086  12.062  1.00 93.12           C  
ATOM    270  C   HIS A  38       6.352  12.242  13.562  1.00 93.12           C  
ATOM    271  CB  HIS A  38       7.754  12.922  11.609  1.00 93.12           C  
ATOM    272  O   HIS A  38       6.887  11.461  14.352  1.00 93.12           O  
ATOM    273  CG  HIS A  38       8.109  12.719  10.164  1.00 93.12           C  
ATOM    274  CD2 HIS A  38       9.055  11.938   9.586  1.00 93.12           C  
ATOM    275  ND1 HIS A  38       7.461  13.367   9.141  1.00 93.12           N  
ATOM    276  CE1 HIS A  38       7.988  13.000   7.988  1.00 93.12           C  
ATOM    277  NE2 HIS A  38       8.953  12.133   8.227  1.00 93.12           N  
ATOM    278  N   SER A  39       5.594  13.203  13.977  1.00 92.50           N  
ATOM    279  CA  SER A  39       5.367  13.438  15.398  1.00 92.50           C  
ATOM    280  C   SER A  39       4.191  12.617  15.914  1.00 92.50           C  
ATOM    281  CB  SER A  39       5.117  14.922  15.672  1.00 92.50           C  
ATOM    282  O   SER A  39       4.055  12.406  17.125  1.00 92.50           O  
ATOM    283  OG  SER A  39       3.906  15.344  15.070  1.00 92.50           O  
ATOM    284  N   GLY A  40       3.346  12.211  15.000  1.00 94.94           N  
ATOM    285  CA  GLY A  40       2.137  11.500  15.375  1.00 94.94           C  
ATOM    286  C   GLY A  40       0.980  12.422  15.719  1.00 94.94           C  
ATOM    287  O   GLY A  40      -0.128  11.953  15.992  1.00 94.94           O  
ATOM    288  N   GLU A  41       1.166  13.656  15.633  1.00 93.75           N  
ATOM    289  CA  GLU A  41       0.122  14.625  15.961  1.00 93.75           C  
ATOM    290  C   GLU A  41      -0.924  14.703  14.852  1.00 93.75           C  
ATOM    291  CB  GLU A  41       0.729  16.016  16.203  1.00 93.75           C  
ATOM    292  O   GLU A  41      -2.082  15.039  15.109  1.00 93.75           O  
ATOM    293  CG  GLU A  41       1.562  16.094  17.484  1.00 93.75           C  
ATOM    294  CD  GLU A  41       2.189  17.469  17.688  1.00 93.75           C  
ATOM    295  OE1 GLU A  41       2.887  17.656  18.719  1.00 93.75           O  
ATOM    296  OE2 GLU A  41       1.982  18.344  16.828  1.00 93.75           O  
ATOM    297  N   LEU A  42      -0.487  14.453  13.664  1.00 96.31           N  
ATOM    298  CA  LEU A  42      -1.402  14.484  12.531  1.00 96.31           C  
ATOM    299  C   LEU A  42      -1.544  13.094  11.906  1.00 96.31           C  
ATOM    300  CB  LEU A  42      -0.917  15.477  11.477  1.00 96.31           C  
ATOM    301  O   LEU A  42      -0.570  12.344  11.836  1.00 96.31           O  
ATOM    302  CG  LEU A  42      -0.820  16.938  11.922  1.00 96.31           C  
ATOM    303  CD1 LEU A  42      -0.189  17.781  10.820  1.00 96.31           C  
ATOM    304  CD2 LEU A  42      -2.197  17.484  12.297  1.00 96.31           C  
ATOM    305  N   LEU A  43      -2.721  12.773  11.508  1.00 97.19           N  
ATOM    306  CA  LEU A  43      -3.080  11.539  10.820  1.00 97.19           C  
ATOM    307  C   LEU A  43      -3.834  11.836   9.531  1.00 97.19           C  
ATOM    308  CB  LEU A  43      -3.932  10.648  11.734  1.00 97.19           C  
ATOM    309  O   LEU A  43      -4.879  12.484   9.547  1.00 97.19           O  
ATOM    310  CG  LEU A  43      -4.465   9.359  11.109  1.00 97.19           C  
ATOM    311  CD1 LEU A  43      -3.312   8.414  10.773  1.00 97.19           C  
ATOM    312  CD2 LEU A  43      -5.453   8.680  12.055  1.00 97.19           C  
ATOM    313  N   ALA A  44      -3.262  11.336   8.391  1.00 98.31           N  
ATOM    314  CA  ALA A  44      -3.896  11.586   7.094  1.00 98.31           C  
ATOM    315  C   ALA A  44      -4.488  10.297   6.520  1.00 98.31           C  
ATOM    316  CB  ALA A  44      -2.891  12.188   6.117  1.00 98.31           C  
ATOM    317  O   ALA A  44      -3.889   9.227   6.629  1.00 98.31           O  
ATOM    318  N   THR A  45      -5.641  10.422   5.918  1.00 98.12           N  
ATOM    319  CA  THR A  45      -6.262   9.328   5.180  1.00 98.12           C  
ATOM    320  C   THR A  45      -6.613   9.758   3.760  1.00 98.12           C  
ATOM    321  CB  THR A  45      -7.527   8.820   5.895  1.00 98.12           C  
ATOM    322  O   THR A  45      -6.930  10.930   3.523  1.00 98.12           O  
ATOM    323  CG2 THR A  45      -7.215   8.367   7.316  1.00 98.12           C  
ATOM    324  OG1 THR A  45      -8.492   9.875   5.945  1.00 98.12           O  
ATOM    325  N   GLY A  46      -6.414   8.859   2.838  1.00 98.25           N  
ATOM    326  CA  GLY A  46      -6.910   9.000   1.479  1.00 98.25           C  
ATOM    327  C   GLY A  46      -7.973   7.973   1.125  1.00 98.25           C  
ATOM    328  O   GLY A  46      -7.988   6.871   1.679  1.00 98.25           O  
ATOM    329  N   ASP A  47      -8.844   8.383   0.198  1.00 97.38           N  
ATOM    330  CA  ASP A  47      -9.906   7.449  -0.178  1.00 97.38           C  
ATOM    331  C   ASP A  47      -9.953   7.258  -1.692  1.00 97.38           C  
ATOM    332  CB  ASP A  47     -11.258   7.938   0.335  1.00 97.38           C  
ATOM    333  O   ASP A  47      -9.133   7.824  -2.422  1.00 97.38           O  
ATOM    334  CG  ASP A  47     -11.656   9.289  -0.234  1.00 97.38           C  
ATOM    335  OD1 ASP A  47     -11.172   9.656  -1.324  1.00 97.38           O  
ATOM    336  OD2 ASP A  47     -12.461   9.992   0.415  1.00 97.38           O  
ATOM    337  N   LYS A  48     -10.852   6.387  -2.156  1.00 96.44           N  
ATOM    338  CA  LYS A  48     -10.961   6.031  -3.568  1.00 96.44           C  
ATOM    339  C   LYS A  48     -11.594   7.164  -4.375  1.00 96.44           C  
ATOM    340  CB  LYS A  48     -11.781   4.750  -3.738  1.00 96.44           C  
ATOM    341  O   LYS A  48     -11.523   7.172  -5.605  1.00 96.44           O  
ATOM    342  CG  LYS A  48     -11.062   3.492  -3.279  1.00 96.44           C  
ATOM    343  CD  LYS A  48     -11.789   2.234  -3.732  1.00 96.44           C  
ATOM    344  CE  LYS A  48     -11.023   0.975  -3.352  1.00 96.44           C  
ATOM    345  NZ  LYS A  48     -11.727  -0.261  -3.801  1.00 96.44           N  
ATOM    346  N   GLY A  49     -12.148   8.148  -3.668  1.00 96.25           N  
ATOM    347  CA  GLY A  49     -12.711   9.312  -4.340  1.00 96.25           C  
ATOM    348  C   GLY A  49     -11.711  10.438  -4.512  1.00 96.25           C  
ATOM    349  O   GLY A  49     -12.062  11.516  -5.004  1.00 96.25           O  
ATOM    350  N   GLY A  50     -10.547  10.234  -4.059  1.00 97.94           N  
ATOM    351  CA  GLY A  50      -9.484  11.211  -4.258  1.00 97.94           C  
ATOM    352  C   GLY A  50      -9.422  12.258  -3.156  1.00 97.94           C  
ATOM    353  O   GLY A  50      -8.719  13.258  -3.283  1.00 97.94           O  
ATOM    354  N   ARG A  51     -10.133  12.023  -2.102  1.00 96.81           N  
ATOM    355  CA  ARG A  51     -10.156  12.961  -0.985  1.00 96.81           C  
ATOM    356  C   ARG A  51      -9.117  12.594   0.065  1.00 96.81           C  
ATOM    357  CB  ARG A  51     -11.547  13.000  -0.350  1.00 96.81           C  
ATOM    358  O   ARG A  51      -8.859  11.414   0.309  1.00 96.81           O  
ATOM    359  CG  ARG A  51     -12.641  13.516  -1.279  1.00 96.81           C  
ATOM    360  CD  ARG A  51     -14.016  13.445  -0.631  1.00 96.81           C  
ATOM    361  NE  ARG A  51     -14.430  12.062  -0.389  1.00 96.81           N  
ATOM    362  NH1 ARG A  51     -16.312  12.625   0.824  1.00 96.81           N  
ATOM    363  NH2 ARG A  51     -15.789  10.422   0.455  1.00 96.81           N  
ATOM    364  CZ  ARG A  51     -15.508  11.711   0.296  1.00 96.81           C  
ATOM    365  N   VAL A  52      -8.547  13.633   0.617  1.00 98.06           N  
ATOM    366  CA  VAL A  52      -7.633  13.469   1.746  1.00 98.06           C  
ATOM    367  C   VAL A  52      -8.227  14.125   2.988  1.00 98.06           C  
ATOM    368  CB  VAL A  52      -6.238  14.062   1.442  1.00 98.06           C  
ATOM    369  O   VAL A  52      -8.672  15.273   2.938  1.00 98.06           O  
ATOM    370  CG1 VAL A  52      -5.352  14.016   2.684  1.00 98.06           C  
ATOM    371  CG2 VAL A  52      -5.582  13.312   0.284  1.00 98.06           C  
ATOM    372  N   VAL A  53      -8.258  13.406   4.020  1.00 97.38           N  
ATOM    373  CA  VAL A  53      -8.711  13.938   5.301  1.00 97.38           C  
ATOM    374  C   VAL A  53      -7.574  13.867   6.320  1.00 97.38           C  
ATOM    375  CB  VAL A  53      -9.945  13.164   5.824  1.00 97.38           C  
ATOM    376  O   VAL A  53      -6.973  12.812   6.516  1.00 97.38           O  
ATOM    377  CG1 VAL A  53     -10.477  13.805   7.105  1.00 97.38           C  
ATOM    378  CG2 VAL A  53     -11.031  13.109   4.754  1.00 97.38           C  
ATOM    379  N   ILE A  54      -7.324  14.984   6.941  1.00 97.12           N  
ATOM    380  CA  ILE A  54      -6.281  15.070   7.953  1.00 97.12           C  
ATOM    381  C   ILE A  54      -6.910  15.234   9.336  1.00 97.12           C  
ATOM    382  CB  ILE A  54      -5.301  16.234   7.668  1.00 97.12           C  
ATOM    383  O   ILE A  54      -7.785  16.078   9.523  1.00 97.12           O  
ATOM    384  CG1 ILE A  54      -4.664  16.062   6.281  1.00 97.12           C  
ATOM    385  CG2 ILE A  54      -4.230  16.312   8.758  1.00 97.12           C  
ATOM    386  CD1 ILE A  54      -3.805  17.234   5.852  1.00 97.12           C  
ATOM    387  N   PHE A  55      -6.410  14.438  10.250  1.00 96.06           N  
ATOM    388  CA  PHE A  55      -6.852  14.508  11.633  1.00 96.06           C  
ATOM    389  C   PHE A  55      -5.730  15.000  12.539  1.00 96.06           C  
ATOM    390  CB  PHE A  55      -7.348  13.141  12.109  1.00 96.06           C  
ATOM    391  O   PHE A  55      -4.562  14.656  12.336  1.00 96.06           O  
ATOM    392  CG  PHE A  55      -8.430  12.547  11.242  1.00 96.06           C  
ATOM    393  CD1 PHE A  55      -9.766  12.820  11.492  1.00 96.06           C  
ATOM    394  CD2 PHE A  55      -8.102  11.719  10.180  1.00 96.06           C  
ATOM    395  CE1 PHE A  55     -10.766  12.281  10.688  1.00 96.06           C  
ATOM    396  CE2 PHE A  55      -9.094  11.172   9.375  1.00 96.06           C  
ATOM    397  CZ  PHE A  55     -10.422  11.453   9.625  1.00 96.06           C  
ATOM    398  N   GLN A  56      -6.129  15.742  13.555  1.00 94.12           N  
ATOM    399  CA  GLN A  56      -5.164  16.250  14.523  1.00 94.12           C  
ATOM    400  C   GLN A  56      -5.488  15.742  15.930  1.00 94.12           C  
ATOM    401  CB  GLN A  56      -5.125  17.766  14.516  1.00 94.12           C  
ATOM    402  O   GLN A  56      -6.652  15.727  16.328  1.00 94.12           O  
ATOM    403  CG  GLN A  56      -4.086  18.375  15.445  1.00 94.12           C  
ATOM    404  CD  GLN A  56      -4.016  19.891  15.359  1.00 94.12           C  
ATOM    405  NE2 GLN A  56      -2.828  20.438  15.586  1.00 94.12           N  
ATOM    406  OE1 GLN A  56      -5.020  20.547  15.086  1.00 94.12           O  
ATOM    407  N   GLN A  57      -4.430  15.406  16.625  1.00 92.44           N  
ATOM    408  CA  GLN A  57      -4.582  14.914  17.984  1.00 92.44           C  
ATOM    409  C   GLN A  57      -5.027  16.031  18.922  1.00 92.44           C  
ATOM    410  CB  GLN A  57      -3.277  14.289  18.484  1.00 92.44           C  
ATOM    411  O   GLN A  57      -4.516  17.141  18.859  1.00 92.44           O  
ATOM    412  CG  GLN A  57      -3.430  13.477  19.750  1.00 92.44           C  
ATOM    413  CD  GLN A  57      -2.129  12.836  20.203  1.00 92.44           C  
ATOM    414  NE2 GLN A  57      -2.232  11.734  20.953  1.00 92.44           N  
ATOM    415  OE1 GLN A  57      -1.040  13.320  19.875  1.00 92.44           O  
ATOM    416  N   GLU A  58      -5.969  15.758  19.734  1.00 85.44           N  
ATOM    417  CA  GLU A  58      -6.457  16.750  20.688  1.00 85.44           C  
ATOM    418  C   GLU A  58      -5.430  17.031  21.781  1.00 85.44           C  
ATOM    419  CB  GLU A  58      -7.781  16.297  21.312  1.00 85.44           C  
ATOM    420  O   GLU A  58      -4.945  16.094  22.438  1.00 85.44           O  
ATOM    421  CG  GLU A  58      -9.000  16.594  20.438  1.00 85.44           C  
ATOM    422  CD  GLU A  58     -10.312  16.406  21.188  1.00 85.44           C  
ATOM    423  OE1 GLU A  58     -11.391  16.609  20.562  1.00 85.44           O  
ATOM    424  OE2 GLU A  58     -10.273  16.062  22.375  1.00 85.44           O  
ATOM    425  N   GLN A  59      -4.914  18.250  21.891  1.00 71.69           N  
ATOM    426  CA  GLN A  59      -3.848  18.641  22.812  1.00 71.69           C  
ATOM    427  C   GLN A  59      -4.359  18.719  24.250  1.00 71.69           C  
ATOM    428  CB  GLN A  59      -3.236  19.984  22.391  1.00 71.69           C  
ATOM    429  O   GLN A  59      -3.609  18.484  25.188  1.00 71.69           O  
ATOM    430  CG  GLN A  59      -2.346  19.891  21.156  1.00 71.69           C  
ATOM    431  CD  GLN A  59      -1.608  21.188  20.875  1.00 71.69           C  
ATOM    432  NE2 GLN A  59      -0.740  21.172  19.875  1.00 71.69           N  
ATOM    433  OE1 GLN A  59      -1.817  22.203  21.562  1.00 71.69           O  
ATOM    434  N   GLU A  60      -5.559  19.312  24.438  1.00 64.12           N  
ATOM    435  CA  GLU A  60      -6.012  19.516  25.812  1.00 64.12           C  
ATOM    436  C   GLU A  60      -5.984  18.219  26.594  1.00 64.12           C  
ATOM    437  CB  GLU A  60      -7.422  20.109  25.828  1.00 64.12           C  
ATOM    438  O   GLU A  60      -5.684  18.219  27.797  1.00 64.12           O  
ATOM    439  CG  GLU A  60      -7.465  21.594  25.484  1.00 64.12           C  
ATOM    440  CD  GLU A  60      -8.859  22.188  25.578  1.00 64.12           C  
ATOM    441  OE1 GLU A  60      -9.008  23.422  25.391  1.00 64.12           O  
ATOM    442  OE2 GLU A  60      -9.820  21.422  25.812  1.00 64.12           O  
ATOM    443  N   ASN A  61      -6.195  17.094  25.969  1.00 58.00           N  
ATOM    444  CA  ASN A  61      -6.363  15.812  26.641  1.00 58.00           C  
ATOM    445  C   ASN A  61      -5.051  15.039  26.719  1.00 58.00           C  
ATOM    446  CB  ASN A  61      -7.438  14.977  25.953  1.00 58.00           C  
ATOM    447  O   ASN A  61      -5.031  13.875  27.109  1.00 58.00           O  
ATOM    448  CG  ASN A  61      -8.844  15.422  26.297  1.00 58.00           C  
ATOM    449  ND2 ASN A  61      -9.820  14.945  25.531  1.00 58.00           N  
ATOM    450  OD1 ASN A  61      -9.047  16.188  27.234  1.00 58.00           O  
ATOM    451  N   LYS A  62      -3.934  15.609  26.125  1.00 56.25           N  
ATOM    452  CA  LYS A  62      -2.658  14.898  26.156  1.00 56.25           C  
ATOM    453  C   LYS A  62      -2.234  14.617  27.594  1.00 56.25           C  
ATOM    454  CB  LYS A  62      -1.573  15.711  25.453  1.00 56.25           C  
ATOM    455  O   LYS A  62      -1.515  13.648  27.859  1.00 56.25           O  
ATOM    456  CG  LYS A  62      -1.562  15.531  23.938  1.00 56.25           C  
ATOM    457  CD  LYS A  62      -0.394  16.266  23.297  1.00 56.25           C  
ATOM    458  CE  LYS A  62      -0.391  16.094  21.781  1.00 56.25           C  
ATOM    459  NZ  LYS A  62       0.708  16.875  21.141  1.00 56.25           N  
ATOM    460  N   ILE A  63      -2.736  15.531  28.469  1.00 56.34           N  
ATOM    461  CA  ILE A  63      -2.342  15.375  29.875  1.00 56.34           C  
ATOM    462  C   ILE A  63      -3.125  14.227  30.500  1.00 56.34           C  
ATOM    463  CB  ILE A  63      -2.562  16.688  30.672  1.00 56.34           C  
ATOM    464  O   ILE A  63      -2.605  13.516  31.359  1.00 56.34           O  
ATOM    465  CG1 ILE A  63      -1.769  17.828  30.047  1.00 56.34           C  
ATOM    466  CG2 ILE A  63      -2.180  16.484  32.125  1.00 56.34           C  
ATOM    467  CD1 ILE A  63      -2.193  19.219  30.531  1.00 56.34           C  
ATOM    468  N   GLN A  64      -4.395  14.062  29.984  1.00 59.41           N  
ATOM    469  CA  GLN A  64      -5.145  12.953  30.562  1.00 59.41           C  
ATOM    470  C   GLN A  64      -4.875  11.648  29.828  1.00 59.41           C  
ATOM    471  CB  GLN A  64      -6.645  13.258  30.562  1.00 59.41           C  
ATOM    472  O   GLN A  64      -5.051  11.578  28.609  1.00 59.41           O  
ATOM    473  CG  GLN A  64      -7.062  14.297  31.594  1.00 59.41           C  
ATOM    474  CD  GLN A  64      -8.562  14.508  31.641  1.00 59.41           C  
ATOM    475  NE2 GLN A  64      -9.023  15.281  32.625  1.00 59.41           N  
ATOM    476  OE1 GLN A  64      -9.305  13.984  30.797  1.00 59.41           O  
ATOM    477  N   SER A  65      -4.000  10.836  30.359  1.00 59.81           N  
ATOM    478  CA  SER A  65      -3.529   9.562  29.828  1.00 59.81           C  
ATOM    479  C   SER A  65      -4.633   8.852  29.062  1.00 59.81           C  
ATOM    480  CB  SER A  65      -3.012   8.664  30.953  1.00 59.81           C  
ATOM    481  O   SER A  65      -4.367   8.164  28.062  1.00 59.81           O  
ATOM    482  OG  SER A  65      -4.070   8.258  31.797  1.00 59.81           O  
ATOM    483  N   HIS A  66      -5.957   9.242  29.438  1.00 61.19           N  
ATOM    484  CA  HIS A  66      -7.039   8.430  28.875  1.00 61.19           C  
ATOM    485  C   HIS A  66      -7.488   8.977  27.531  1.00 61.19           C  
ATOM    486  CB  HIS A  66      -8.219   8.375  29.844  1.00 61.19           C  
ATOM    487  O   HIS A  66      -8.164   8.273  26.766  1.00 61.19           O  
ATOM    488  CG  HIS A  66      -7.898   7.730  31.156  1.00 61.19           C  
ATOM    489  CD2 HIS A  66      -7.812   8.250  32.406  1.00 61.19           C  
ATOM    490  ND1 HIS A  66      -7.609   6.391  31.266  1.00 61.19           N  
ATOM    491  CE1 HIS A  66      -7.363   6.105  32.531  1.00 61.19           C  
ATOM    492  NE2 HIS A  66      -7.480   7.219  33.250  1.00 61.19           N  
ATOM    493  N   SER A  67      -7.082  10.195  27.141  1.00 64.31           N  
ATOM    494  CA  SER A  67      -7.664  10.758  25.922  1.00 64.31           C  
ATOM    495  C   SER A  67      -6.590  11.039  24.875  1.00 64.31           C  
ATOM    496  CB  SER A  67      -8.422  12.047  26.250  1.00 64.31           C  
ATOM    497  O   SER A  67      -6.785  11.859  23.984  1.00 64.31           O  
ATOM    498  OG  SER A  67      -7.531  13.062  26.672  1.00 64.31           O  
ATOM    499  N   ARG A  68      -5.520  10.344  25.000  1.00 70.44           N  
ATOM    500  CA  ARG A  68      -4.422  10.594  24.062  1.00 70.44           C  
ATOM    501  C   ARG A  68      -4.781  10.133  22.656  1.00 70.44           C  
ATOM    502  CB  ARG A  68      -3.146   9.898  24.547  1.00 70.44           C  
ATOM    503  O   ARG A  68      -4.273  10.664  21.672  1.00 70.44           O  
ATOM    504  CG  ARG A  68      -2.549  10.492  25.812  1.00 70.44           C  
ATOM    505  CD  ARG A  68      -1.289   9.758  26.234  1.00 70.44           C  
ATOM    506  NE  ARG A  68      -0.798  10.234  27.531  1.00 70.44           N  
ATOM    507  NH1 ARG A  68       1.018   8.805  27.594  1.00 70.44           N  
ATOM    508  NH2 ARG A  68       0.643  10.281  29.312  1.00 70.44           N  
ATOM    509  CZ  ARG A  68       0.287   9.773  28.141  1.00 70.44           C  
ATOM    510  N   GLY A  69      -5.723   9.234  22.547  1.00 75.44           N  
ATOM    511  CA  GLY A  69      -6.039   8.656  21.250  1.00 75.44           C  
ATOM    512  C   GLY A  69      -7.191   9.352  20.547  1.00 75.44           C  
ATOM    513  O   GLY A  69      -7.801   8.789  19.641  1.00 75.44           O  
ATOM    514  N   GLU A  70      -7.418  10.641  21.000  1.00 86.94           N  
ATOM    515  CA  GLU A  70      -8.516  11.352  20.359  1.00 86.94           C  
ATOM    516  C   GLU A  70      -8.000  12.273  19.250  1.00 86.94           C  
ATOM    517  CB  GLU A  70      -9.320  12.148  21.375  1.00 86.94           C  
ATOM    518  O   GLU A  70      -7.125  13.109  19.500  1.00 86.94           O  
ATOM    519  CG  GLU A  70     -10.141  11.281  22.328  1.00 86.94           C  
ATOM    520  CD  GLU A  70     -11.000  12.094  23.281  1.00 86.94           C  
ATOM    521  OE1 GLU A  70     -11.656  11.492  24.172  1.00 86.94           O  
ATOM    522  OE2 GLU A  70     -11.023  13.336  23.156  1.00 86.94           O  
ATOM    523  N   TYR A  71      -8.516  12.039  18.078  1.00 92.12           N  
ATOM    524  CA  TYR A  71      -8.164  12.836  16.906  1.00 92.12           C  
ATOM    525  C   TYR A  71      -9.391  13.531  16.328  1.00 92.12           C  
ATOM    526  CB  TYR A  71      -7.520  11.945  15.828  1.00 92.12           C  
ATOM    527  O   TYR A  71     -10.453  12.922  16.188  1.00 92.12           O  
ATOM    528  CG  TYR A  71      -6.090  11.570  16.125  1.00 92.12           C  
ATOM    529  CD1 TYR A  71      -5.027  12.227  15.508  1.00 92.12           C  
ATOM    530  CD2 TYR A  71      -5.797  10.555  17.031  1.00 92.12           C  
ATOM    531  CE1 TYR A  71      -3.709  11.883  15.781  1.00 92.12           C  
ATOM    532  CE2 TYR A  71      -4.480  10.203  17.312  1.00 92.12           C  
ATOM    533  OH  TYR A  71      -2.143  10.523  16.969  1.00 92.12           O  
ATOM    534  CZ  TYR A  71      -3.445  10.867  16.688  1.00 92.12           C  
ATOM    535  N   ASN A  72      -9.234  14.805  15.953  1.00 91.75           N  
ATOM    536  CA  ASN A  72     -10.297  15.578  15.312  1.00 91.75           C  
ATOM    537  C   ASN A  72      -9.922  15.961  13.883  1.00 91.75           C  
ATOM    538  CB  ASN A  72     -10.625  16.828  16.141  1.00 91.75           C  
ATOM    539  O   ASN A  72      -8.742  16.016  13.539  1.00 91.75           O  
ATOM    540  CG  ASN A  72     -11.203  16.500  17.500  1.00 91.75           C  
ATOM    541  ND2 ASN A  72     -10.758  17.219  18.516  1.00 91.75           N  
ATOM    542  OD1 ASN A  72     -12.039  15.602  17.625  1.00 91.75           O  
ATOM    543  N   VAL A  73     -11.023  16.234  13.148  1.00 92.94           N  
ATOM    544  CA  VAL A  73     -10.781  16.594  11.758  1.00 92.94           C  
ATOM    545  C   VAL A  73     -10.047  17.938  11.695  1.00 92.94           C  
ATOM    546  CB  VAL A  73     -12.094  16.672  10.953  1.00 92.94           C  
ATOM    547  O   VAL A  73     -10.484  18.922  12.297  1.00 92.94           O  
ATOM    548  CG1 VAL A  73     -11.828  17.125   9.523  1.00 92.94           C  
ATOM    549  CG2 VAL A  73     -12.805  15.320  10.961  1.00 92.94           C  
ATOM    550  N   TYR A  74      -8.953  17.906  11.047  1.00 92.44           N  
ATOM    551  CA  TYR A  74      -8.094  19.078  10.906  1.00 92.44           C  
ATOM    552  C   TYR A  74      -8.320  19.766   9.570  1.00 92.44           C  
ATOM    553  CB  TYR A  74      -6.621  18.688  11.055  1.00 92.44           C  
ATOM    554  O   TYR A  74      -8.461  20.984   9.508  1.00 92.44           O  
ATOM    555  CG  TYR A  74      -5.684  19.859  11.109  1.00 92.44           C  
ATOM    556  CD1 TYR A  74      -4.672  20.016  10.164  1.00 92.44           C  
ATOM    557  CD2 TYR A  74      -5.809  20.828  12.109  1.00 92.44           C  
ATOM    558  CE1 TYR A  74      -3.803  21.109  10.219  1.00 92.44           C  
ATOM    559  CE2 TYR A  74      -4.945  21.922  12.164  1.00 92.44           C  
ATOM    560  OH  TYR A  74      -3.092  23.125  11.273  1.00 92.44           O  
ATOM    561  CZ  TYR A  74      -3.947  22.047  11.219  1.00 92.44           C  
ATOM    562  N   SER A  75      -8.359  18.984   8.477  1.00 92.25           N  
ATOM    563  CA  SER A  75      -8.594  19.500   7.129  1.00 92.25           C  
ATOM    564  C   SER A  75      -9.078  18.406   6.191  1.00 92.25           C  
ATOM    565  CB  SER A  75      -7.324  20.141   6.566  1.00 92.25           C  
ATOM    566  O   SER A  75      -8.703  17.234   6.344  1.00 92.25           O  
ATOM    567  OG  SER A  75      -7.551  20.656   5.266  1.00 92.25           O  
ATOM    568  N   THR A  76      -9.977  18.781   5.297  1.00 95.00           N  
ATOM    569  CA  THR A  76     -10.438  17.891   4.230  1.00 95.00           C  
ATOM    570  C   THR A  76     -10.359  18.594   2.877  1.00 95.00           C  
ATOM    571  CB  THR A  76     -11.883  17.422   4.480  1.00 95.00           C  
ATOM    572  O   THR A  76     -10.805  19.734   2.732  1.00 95.00           O  
ATOM    573  CG2 THR A  76     -12.297  16.359   3.459  1.00 95.00           C  
ATOM    574  OG1 THR A  76     -11.969  16.844   5.797  1.00 95.00           O  
ATOM    575  N   PHE A  77      -9.750  17.906   1.902  1.00 95.25           N  
ATOM    576  CA  PHE A  77      -9.680  18.516   0.577  1.00 95.25           C  
ATOM    577  C   PHE A  77      -9.586  17.438  -0.502  1.00 95.25           C  
ATOM    578  CB  PHE A  77      -8.469  19.453   0.479  1.00 95.25           C  
ATOM    579  O   PHE A  77      -9.242  16.297  -0.218  1.00 95.25           O  
ATOM    580  CG  PHE A  77      -7.148  18.766   0.680  1.00 95.25           C  
ATOM    581  CD1 PHE A  77      -6.652  18.547   1.959  1.00 95.25           C  
ATOM    582  CD2 PHE A  77      -6.395  18.344  -0.410  1.00 95.25           C  
ATOM    583  CE1 PHE A  77      -5.426  17.906   2.148  1.00 95.25           C  
ATOM    584  CE2 PHE A  77      -5.172  17.719  -0.229  1.00 95.25           C  
ATOM    585  CZ  PHE A  77      -4.688  17.500   1.051  1.00 95.25           C  
ATOM    586  N   GLN A  78      -9.930  17.875  -1.700  1.00 97.38           N  
ATOM    587  CA  GLN A  78      -9.828  17.000  -2.863  1.00 97.38           C  
ATOM    588  C   GLN A  78      -8.422  17.016  -3.441  1.00 97.38           C  
ATOM    589  CB  GLN A  78     -10.836  17.422  -3.936  1.00 97.38           C  
ATOM    590  O   GLN A  78      -7.973  18.031  -3.980  1.00 97.38           O  
ATOM    591  CG  GLN A  78     -10.891  16.484  -5.129  1.00 97.38           C  
ATOM    592  CD  GLN A  78     -11.531  15.141  -4.793  1.00 97.38           C  
ATOM    593  NE2 GLN A  78     -11.078  14.086  -5.453  1.00 97.38           N  
ATOM    594  OE1 GLN A  78     -12.430  15.062  -3.945  1.00 97.38           O  
ATOM    595  N   SER A  79      -7.746  15.898  -3.387  1.00 97.62           N  
ATOM    596  CA  SER A  79      -6.367  15.836  -3.855  1.00 97.62           C  
ATOM    597  C   SER A  79      -6.305  15.523  -5.348  1.00 97.62           C  
ATOM    598  CB  SER A  79      -5.582  14.781  -3.074  1.00 97.62           C  
ATOM    599  O   SER A  79      -5.559  16.172  -6.090  1.00 97.62           O  
ATOM    600  OG  SER A  79      -4.254  14.680  -3.559  1.00 97.62           O  
ATOM    601  N   HIS A  80      -7.031  14.547  -5.723  1.00 97.50           N  
ATOM    602  CA  HIS A  80      -7.012  14.125  -7.117  1.00 97.50           C  
ATOM    603  C   HIS A  80      -8.422  14.016  -7.680  1.00 97.50           C  
ATOM    604  CB  HIS A  80      -6.285  12.781  -7.262  1.00 97.50           C  
ATOM    605  O   HIS A  80      -9.344  13.586  -6.980  1.00 97.50           O  
ATOM    606  CG  HIS A  80      -4.820  12.859  -6.977  1.00 97.50           C  
ATOM    607  CD2 HIS A  80      -3.752  12.859  -7.805  1.00 97.50           C  
ATOM    608  ND1 HIS A  80      -4.316  12.945  -5.695  1.00 97.50           N  
ATOM    609  CE1 HIS A  80      -2.996  13.000  -5.754  1.00 97.50           C  
ATOM    610  NE2 HIS A  80      -2.629  12.945  -7.023  1.00 97.50           N  
ATOM    611  N   GLU A  81      -8.555  14.430  -8.922  1.00 95.62           N  
ATOM    612  CA  GLU A  81      -9.766  14.266  -9.719  1.00 95.62           C  
ATOM    613  C   GLU A  81      -9.523  13.320 -10.898  1.00 95.62           C  
ATOM    614  CB  GLU A  81     -10.266  15.617 -10.227  1.00 95.62           C  
ATOM    615  O   GLU A  81      -8.391  13.141 -11.328  1.00 95.62           O  
ATOM    616  CG  GLU A  81     -10.672  16.578  -9.117  1.00 95.62           C  
ATOM    617  CD  GLU A  81     -11.180  17.922  -9.633  1.00 95.62           C  
ATOM    618  OE1 GLU A  81     -11.617  18.766  -8.820  1.00 95.62           O  
ATOM    619  OE2 GLU A  81     -11.148  18.125 -10.867  1.00 95.62           O  
ATOM    620  N   PRO A  82     -10.688  12.695 -11.289  1.00 93.50           N  
ATOM    621  CA  PRO A  82     -10.492  11.836 -12.461  1.00 93.50           C  
ATOM    622  C   PRO A  82     -10.008  12.602 -13.688  1.00 93.50           C  
ATOM    623  CB  PRO A  82     -11.883  11.250 -12.703  1.00 93.50           C  
ATOM    624  O   PRO A  82     -10.453  13.734 -13.930  1.00 93.50           O  
ATOM    625  CG  PRO A  82     -12.820  12.172 -11.992  1.00 93.50           C  
ATOM    626  CD  PRO A  82     -12.062  12.859 -10.891  1.00 93.50           C  
ATOM    627  N   GLU A  83      -9.055  12.008 -14.328  1.00 91.00           N  
ATOM    628  CA  GLU A  83      -8.508  12.578 -15.555  1.00 91.00           C  
ATOM    629  C   GLU A  83      -8.523  11.562 -16.688  1.00 91.00           C  
ATOM    630  CB  GLU A  83      -7.082  13.086 -15.328  1.00 91.00           C  
ATOM    631  O   GLU A  83      -8.797  10.375 -16.469  1.00 91.00           O  
ATOM    632  CG  GLU A  83      -6.992  14.234 -14.328  1.00 91.00           C  
ATOM    633  CD  GLU A  83      -5.562  14.625 -13.992  1.00 91.00           C  
ATOM    634  OE1 GLU A  83      -5.359  15.430 -13.055  1.00 91.00           O  
ATOM    635  OE2 GLU A  83      -4.641  14.133 -14.680  1.00 91.00           O  
ATOM    636  N   PHE A  84      -8.383  12.125 -17.938  1.00 88.69           N  
ATOM    637  CA  PHE A  84      -8.383  11.242 -19.094  1.00 88.69           C  
ATOM    638  C   PHE A  84      -7.098  11.414 -19.906  1.00 88.69           C  
ATOM    639  CB  PHE A  84      -9.594  11.516 -19.984  1.00 88.69           C  
ATOM    640  O   PHE A  84      -6.703  12.531 -20.219  1.00 88.69           O  
ATOM    641  CG  PHE A  84      -9.797  10.492 -21.062  1.00 88.69           C  
ATOM    642  CD1 PHE A  84      -9.438  10.766 -22.375  1.00 88.69           C  
ATOM    643  CD2 PHE A  84     -10.352   9.250 -20.781  1.00 88.69           C  
ATOM    644  CE1 PHE A  84      -9.625   9.820 -23.391  1.00 88.69           C  
ATOM    645  CE2 PHE A  84     -10.547   8.305 -21.766  1.00 88.69           C  
ATOM    646  CZ  PHE A  84     -10.180   8.586 -23.078  1.00 88.69           C  
ATOM    647  N   ASP A  85      -6.426  10.305 -20.078  1.00 83.44           N  
ATOM    648  CA  ASP A  85      -5.270  10.289 -20.969  1.00 83.44           C  
ATOM    649  C   ASP A  85      -5.695  10.086 -22.422  1.00 83.44           C  
ATOM    650  CB  ASP A  85      -4.289   9.188 -20.562  1.00 83.44           C  
ATOM    651  O   ASP A  85      -5.973   8.969 -22.844  1.00 83.44           O  
ATOM    652  CG  ASP A  85      -2.980   9.242 -21.328  1.00 83.44           C  
ATOM    653  OD1 ASP A  85      -2.961   9.742 -22.469  1.00 83.44           O  
ATOM    654  OD2 ASP A  85      -1.958   8.766 -20.781  1.00 83.44           O  
ATOM    655  N   TYR A  86      -5.539  11.031 -23.250  1.00 85.44           N  
ATOM    656  CA  TYR A  86      -6.047  11.023 -24.609  1.00 85.44           C  
ATOM    657  C   TYR A  86      -5.176  10.156 -25.516  1.00 85.44           C  
ATOM    658  CB  TYR A  86      -6.113  12.453 -25.172  1.00 85.44           C  
ATOM    659  O   TYR A  86      -5.672   9.547 -26.469  1.00 85.44           O  
ATOM    660  CG  TYR A  86      -7.078  13.344 -24.422  1.00 85.44           C  
ATOM    661  CD1 TYR A  86      -8.445  13.305 -24.703  1.00 85.44           C  
ATOM    662  CD2 TYR A  86      -6.625  14.227 -23.453  1.00 85.44           C  
ATOM    663  CE1 TYR A  86      -9.336  14.133 -24.016  1.00 85.44           C  
ATOM    664  CE2 TYR A  86      -7.512  15.055 -22.766  1.00 85.44           C  
ATOM    665  OH  TYR A  86      -9.742  15.820 -22.375  1.00 85.44           O  
ATOM    666  CZ  TYR A  86      -8.859  15.000 -23.062  1.00 85.44           C  
ATOM    667  N   LEU A  87      -3.938  10.094 -25.234  1.00 81.94           N  
ATOM    668  CA  LEU A  87      -3.027   9.312 -26.062  1.00 81.94           C  
ATOM    669  C   LEU A  87      -3.275   7.820 -25.891  1.00 81.94           C  
ATOM    670  CB  LEU A  87      -1.572   9.641 -25.719  1.00 81.94           C  
ATOM    671  O   LEU A  87      -3.279   7.066 -26.859  1.00 81.94           O  
ATOM    672  CG  LEU A  87      -1.072  11.023 -26.141  1.00 81.94           C  
ATOM    673  CD1 LEU A  87       0.330  11.273 -25.594  1.00 81.94           C  
ATOM    674  CD2 LEU A  87      -1.093  11.156 -27.656  1.00 81.94           C  
ATOM    675  N   LYS A  88      -3.574   7.469 -24.688  1.00 78.25           N  
ATOM    676  CA  LYS A  88      -3.768   6.051 -24.391  1.00 78.25           C  
ATOM    677  C   LYS A  88      -5.250   5.703 -24.312  1.00 78.25           C  
ATOM    678  CB  LYS A  88      -3.068   5.672 -23.078  1.00 78.25           C  
ATOM    679  O   LYS A  88      -5.617   4.527 -24.234  1.00 78.25           O  
ATOM    680  CG  LYS A  88      -1.552   5.770 -23.141  1.00 78.25           C  
ATOM    681  CD  LYS A  88      -0.912   5.301 -21.844  1.00 78.25           C  
ATOM    682  CE  LYS A  88       0.605   5.430 -21.891  1.00 78.25           C  
ATOM    683  NZ  LYS A  88       1.232   5.039 -20.594  1.00 78.25           N  
ATOM    684  N   SER A  89      -6.113   6.797 -24.328  1.00 82.19           N  
ATOM    685  CA  SER A  89      -7.562   6.641 -24.203  1.00 82.19           C  
ATOM    686  C   SER A  89      -7.938   5.891 -22.938  1.00 82.19           C  
ATOM    687  CB  SER A  89      -8.117   5.906 -25.422  1.00 82.19           C  
ATOM    688  O   SER A  89      -8.727   4.941 -22.969  1.00 82.19           O  
ATOM    689  OG  SER A  89      -7.863   6.637 -26.609  1.00 82.19           O  
ATOM    690  N   LEU A  90      -7.266   6.281 -21.812  1.00 82.81           N  
ATOM    691  CA  LEU A  90      -7.508   5.652 -20.516  1.00 82.81           C  
ATOM    692  C   LEU A  90      -7.879   6.699 -19.469  1.00 82.81           C  
ATOM    693  CB  LEU A  90      -6.270   4.875 -20.047  1.00 82.81           C  
ATOM    694  O   LEU A  90      -7.297   7.785 -19.422  1.00 82.81           O  
ATOM    695  CG  LEU A  90      -5.969   3.580 -20.812  1.00 82.81           C  
ATOM    696  CD1 LEU A  90      -4.605   3.031 -20.406  1.00 82.81           C  
ATOM    697  CD2 LEU A  90      -7.062   2.547 -20.562  1.00 82.81           C  
ATOM    698  N   GLU A  91      -8.789   6.223 -18.734  1.00 88.38           N  
ATOM    699  CA  GLU A  91      -9.141   7.074 -17.609  1.00 88.38           C  
ATOM    700  C   GLU A  91      -8.164   6.879 -16.453  1.00 88.38           C  
ATOM    701  CB  GLU A  91     -10.570   6.785 -17.141  1.00 88.38           C  
ATOM    702  O   GLU A  91      -7.770   5.754 -16.141  1.00 88.38           O  
ATOM    703  CG  GLU A  91     -11.086   7.777 -16.109  1.00 88.38           C  
ATOM    704  CD  GLU A  91     -12.516   7.492 -15.664  1.00 88.38           C  
ATOM    705  OE1 GLU A  91     -13.008   8.156 -14.727  1.00 88.38           O  
ATOM    706  OE2 GLU A  91     -13.148   6.594 -16.266  1.00 88.38           O  
ATOM    707  N   ILE A  92      -7.738   7.984 -15.883  1.00 88.12           N  
ATOM    708  CA  ILE A  92      -6.922   7.949 -14.680  1.00 88.12           C  
ATOM    709  C   ILE A  92      -7.809   8.172 -13.453  1.00 88.12           C  
ATOM    710  CB  ILE A  92      -5.801   9.008 -14.727  1.00 88.12           C  
ATOM    711  O   ILE A  92      -8.367   9.250 -13.266  1.00 88.12           O  
ATOM    712  CG1 ILE A  92      -4.949   8.828 -15.984  1.00 88.12           C  
ATOM    713  CG2 ILE A  92      -4.938   8.938 -13.461  1.00 88.12           C  
ATOM    714  CD1 ILE A  92      -3.996   9.984 -16.266  1.00 88.12           C  
ATOM    715  N   GLU A  93      -7.820   7.258 -12.617  1.00 92.81           N  
ATOM    716  CA  GLU A  93      -8.711   7.305 -11.461  1.00 92.81           C  
ATOM    717  C   GLU A  93      -8.219   8.312 -10.422  1.00 92.81           C  
ATOM    718  CB  GLU A  93      -8.844   5.918 -10.820  1.00 92.81           C  
ATOM    719  O   GLU A  93      -7.023   8.602 -10.352  1.00 92.81           O  
ATOM    720  CG  GLU A  93      -9.523   4.895 -11.711  1.00 92.81           C  
ATOM    721  CD  GLU A  93      -9.727   3.549 -11.039  1.00 92.81           C  
ATOM    722  OE1 GLU A  93      -9.898   2.531 -11.750  1.00 92.81           O  
ATOM    723  OE2 GLU A  93      -9.719   3.510  -9.789  1.00 92.81           O  
ATOM    724  N   GLU A  94      -9.180   8.766  -9.641  1.00 95.00           N  
ATOM    725  CA  GLU A  94      -8.898   9.766  -8.609  1.00 95.00           C  
ATOM    726  C   GLU A  94      -8.438   9.102  -7.312  1.00 95.00           C  
ATOM    727  CB  GLU A  94     -10.125  10.641  -8.352  1.00 95.00           C  
ATOM    728  O   GLU A  94      -7.977   9.789  -6.395  1.00 95.00           O  
ATOM    729  CG  GLU A  94     -11.328   9.867  -7.816  1.00 95.00           C  
ATOM    730  CD  GLU A  94     -12.242   9.359  -8.914  1.00 95.00           C  
ATOM    731  OE1 GLU A  94     -13.477   9.305  -8.695  1.00 95.00           O  
ATOM    732  OE2 GLU A  94     -11.734   9.008 -10.000  1.00 95.00           O  
ATOM    733  N   LYS A  95      -8.453   7.781  -7.289  1.00 96.50           N  
ATOM    734  CA  LYS A  95      -8.117   7.051  -6.070  1.00 96.50           C  
ATOM    735  C   LYS A  95      -6.719   7.422  -5.578  1.00 96.50           C  
ATOM    736  CB  LYS A  95      -8.211   5.543  -6.305  1.00 96.50           C  
ATOM    737  O   LYS A  95      -5.770   7.453  -6.363  1.00 96.50           O  
ATOM    738  CG  LYS A  95      -7.695   4.703  -5.141  1.00 96.50           C  
ATOM    739  CD  LYS A  95      -7.617   3.229  -5.512  1.00 96.50           C  
ATOM    740  CE  LYS A  95      -6.879   2.426  -4.445  1.00 96.50           C  
ATOM    741  NZ  LYS A  95      -6.656   1.013  -4.875  1.00 96.50           N  
ATOM    742  N   ILE A  96      -6.594   7.617  -4.242  1.00 98.06           N  
ATOM    743  CA  ILE A  96      -5.285   7.898  -3.664  1.00 98.06           C  
ATOM    744  C   ILE A  96      -4.570   6.590  -3.338  1.00 98.06           C  
ATOM    745  CB  ILE A  96      -5.402   8.773  -2.396  1.00 98.06           C  
ATOM    746  O   ILE A  96      -5.051   5.805  -2.518  1.00 98.06           O  
ATOM    747  CG1 ILE A  96      -6.211  10.039  -2.697  1.00 98.06           C  
ATOM    748  CG2 ILE A  96      -4.016   9.125  -1.851  1.00 98.06           C  
ATOM    749  CD1 ILE A  96      -5.551  10.977  -3.703  1.00 98.06           C  
ATOM    750  N   ASN A  97      -3.426   6.445  -3.887  1.00 97.25           N  
ATOM    751  CA  ASN A  97      -2.686   5.203  -3.693  1.00 97.25           C  
ATOM    752  C   ASN A  97      -1.800   5.266  -2.451  1.00 97.25           C  
ATOM    753  CB  ASN A  97      -1.843   4.883  -4.930  1.00 97.25           C  
ATOM    754  O   ASN A  97      -1.656   4.273  -1.735  1.00 97.25           O  
ATOM    755  CG  ASN A  97      -2.686   4.461  -6.117  1.00 97.25           C  
ATOM    756  ND2 ASN A  97      -2.074   4.422  -7.297  1.00 97.25           N  
ATOM    757  OD1 ASN A  97      -3.879   4.172  -5.977  1.00 97.25           O  
ATOM    758  N   LYS A  98      -1.221   6.438  -2.264  1.00 98.31           N  
ATOM    759  CA  LYS A  98      -0.270   6.562  -1.162  1.00 98.31           C  
ATOM    760  C   LYS A  98      -0.145   8.016  -0.707  1.00 98.31           C  
ATOM    761  CB  LYS A  98       1.101   6.023  -1.570  1.00 98.31           C  
ATOM    762  O   LYS A  98      -0.252   8.938  -1.519  1.00 98.31           O  
ATOM    763  CG  LYS A  98       1.937   5.512  -0.407  1.00 98.31           C  
ATOM    764  CD  LYS A  98       1.402   4.188   0.127  1.00 98.31           C  
ATOM    765  CE  LYS A  98       2.299   3.623   1.221  1.00 98.31           C  
ATOM    766  NZ  LYS A  98       1.763   2.340   1.768  1.00 98.31           N  
ATOM    767  N   ILE A  99       0.103   8.203   0.573  1.00 98.38           N  
ATOM    768  CA  ILE A  99       0.399   9.500   1.176  1.00 98.38           C  
ATOM    769  C   ILE A  99       1.688   9.406   1.988  1.00 98.38           C  
ATOM    770  CB  ILE A  99      -0.764   9.984   2.070  1.00 98.38           C  
ATOM    771  O   ILE A  99       1.917   8.422   2.693  1.00 98.38           O  
ATOM    772  CG1 ILE A  99      -2.006  10.273   1.220  1.00 98.38           C  
ATOM    773  CG2 ILE A  99      -0.349  11.219   2.869  1.00 98.38           C  
ATOM    774  CD1 ILE A  99      -3.271  10.508   2.033  1.00 98.38           C  
ATOM    775  N   ARG A 100       2.518  10.430   1.823  1.00 98.19           N  
ATOM    776  CA  ARG A 100       3.742  10.516   2.615  1.00 98.19           C  
ATOM    777  C   ARG A 100       3.959  11.930   3.141  1.00 98.19           C  
ATOM    778  CB  ARG A 100       4.949  10.078   1.785  1.00 98.19           C  
ATOM    779  O   ARG A 100       3.877  12.898   2.383  1.00 98.19           O  
ATOM    780  CG  ARG A 100       4.938   8.602   1.417  1.00 98.19           C  
ATOM    781  CD  ARG A 100       5.160   7.715   2.635  1.00 98.19           C  
ATOM    782  NE  ARG A 100       5.223   6.301   2.270  1.00 98.19           N  
ATOM    783  NH1 ARG A 100       3.443   5.660   3.596  1.00 98.19           N  
ATOM    784  NH2 ARG A 100       4.555   4.105   2.334  1.00 98.19           N  
ATOM    785  CZ  ARG A 100       4.406   5.359   2.734  1.00 98.19           C  
ATOM    786  N   TRP A 101       4.332  12.055   4.438  1.00 97.81           N  
ATOM    787  CA  TRP A 101       4.566  13.352   5.062  1.00 97.81           C  
ATOM    788  C   TRP A 101       6.020  13.789   4.887  1.00 97.81           C  
ATOM    789  CB  TRP A 101       4.215  13.305   6.555  1.00 97.81           C  
ATOM    790  O   TRP A 101       6.930  12.961   4.918  1.00 97.81           O  
ATOM    791  CG  TRP A 101       2.750  13.141   6.828  1.00 97.81           C  
ATOM    792  CD1 TRP A 101       2.070  11.969   7.008  1.00 97.81           C  
ATOM    793  CD2 TRP A 101       1.782  14.188   6.945  1.00 97.81           C  
ATOM    794  CE2 TRP A 101       0.534  13.578   7.199  1.00 97.81           C  
ATOM    795  CE3 TRP A 101       1.849  15.586   6.859  1.00 97.81           C  
ATOM    796  NE1 TRP A 101       0.738  12.227   7.234  1.00 97.81           N  
ATOM    797  CH2 TRP A 101      -0.545  15.680   7.285  1.00 97.81           C  
ATOM    798  CZ2 TRP A 101      -0.638  14.320   7.371  1.00 97.81           C  
ATOM    799  CZ3 TRP A 101       0.681  16.312   7.031  1.00 97.81           C  
ATOM    800  N   LEU A 102       6.168  15.055   4.738  1.00 96.75           N  
ATOM    801  CA  LEU A 102       7.480  15.680   4.805  1.00 96.75           C  
ATOM    802  C   LEU A 102       7.676  16.391   6.141  1.00 96.75           C  
ATOM    803  CB  LEU A 102       7.660  16.672   3.652  1.00 96.75           C  
ATOM    804  O   LEU A 102       6.703  16.672   6.844  1.00 96.75           O  
ATOM    805  CG  LEU A 102       7.918  16.062   2.271  1.00 96.75           C  
ATOM    806  CD1 LEU A 102       6.637  16.062   1.446  1.00 96.75           C  
ATOM    807  CD2 LEU A 102       9.023  16.828   1.550  1.00 96.75           C  
ATOM    808  N   PRO A 103       8.914  16.594   6.457  1.00 92.56           N  
ATOM    809  CA  PRO A 103       9.141  17.312   7.715  1.00 92.56           C  
ATOM    810  C   PRO A 103       8.547  18.719   7.703  1.00 92.56           C  
ATOM    811  CB  PRO A 103      10.664  17.375   7.824  1.00 92.56           C  
ATOM    812  O   PRO A 103       8.492  19.359   6.652  1.00 92.56           O  
ATOM    813  CG  PRO A 103      11.148  16.266   6.938  1.00 92.56           C  
ATOM    814  CD  PRO A 103      10.148  16.062   5.836  1.00 92.56           C  
ATOM    815  N   GLN A 104       8.148  19.078   8.875  1.00 92.25           N  
ATOM    816  CA  GLN A 104       7.555  20.391   9.023  1.00 92.25           C  
ATOM    817  C   GLN A 104       8.594  21.500   8.812  1.00 92.25           C  
ATOM    818  CB  GLN A 104       6.918  20.531  10.406  1.00 92.25           C  
ATOM    819  O   GLN A 104       9.734  21.375   9.266  1.00 92.25           O  
ATOM    820  CG  GLN A 104       6.188  21.859  10.617  1.00 92.25           C  
ATOM    821  CD  GLN A 104       5.566  21.969  11.992  1.00 92.25           C  
ATOM    822  NE2 GLN A 104       4.883  23.078  12.242  1.00 92.25           N  
ATOM    823  OE1 GLN A 104       5.695  21.062  12.828  1.00 92.25           O  
ATOM    824  N   LYS A 105       8.227  22.453   7.996  1.00 86.12           N  
ATOM    825  CA  LYS A 105       9.047  23.641   7.789  1.00 86.12           C  
ATOM    826  C   LYS A 105       8.312  24.906   8.234  1.00 86.12           C  
ATOM    827  CB  LYS A 105       9.461  23.766   6.324  1.00 86.12           C  
ATOM    828  O   LYS A 105       7.281  25.266   7.660  1.00 86.12           O  
ATOM    829  CG  LYS A 105      10.406  22.672   5.855  1.00 86.12           C  
ATOM    830  CD  LYS A 105      10.836  22.875   4.406  1.00 86.12           C  
ATOM    831  CE  LYS A 105      11.719  21.750   3.912  1.00 86.12           C  
ATOM    832  NZ  LYS A 105      12.070  21.906   2.469  1.00 86.12           N  
ATOM    833  N   ASN A 106       8.883  25.469   9.227  1.00 83.12           N  
ATOM    834  CA  ASN A 106       8.242  26.609   9.859  1.00 83.12           C  
ATOM    835  C   ASN A 106       6.875  26.234  10.438  1.00 83.12           C  
ATOM    836  CB  ASN A 106       8.102  27.766   8.875  1.00 83.12           C  
ATOM    837  O   ASN A 106       6.773  25.359  11.289  1.00 83.12           O  
ATOM    838  CG  ASN A 106       9.438  28.203   8.297  1.00 83.12           C  
ATOM    839  ND2 ASN A 106       9.414  28.672   7.051  1.00 83.12           N  
ATOM    840  OD1 ASN A 106      10.469  28.109   8.953  1.00 83.12           O  
ATOM    841  N   ALA A 107       5.766  26.797   9.977  1.00 83.75           N  
ATOM    842  CA  ALA A 107       4.449  26.500  10.531  1.00 83.75           C  
ATOM    843  C   ALA A 107       3.604  25.703   9.547  1.00 83.75           C  
ATOM    844  CB  ALA A 107       3.732  27.797  10.922  1.00 83.75           C  
ATOM    845  O   ALA A 107       2.453  25.359   9.836  1.00 83.75           O  
ATOM    846  N   ALA A 108       4.266  25.344   8.555  1.00 91.38           N  
ATOM    847  CA  ALA A 108       3.484  24.641   7.535  1.00 91.38           C  
ATOM    848  C   ALA A 108       3.844  23.156   7.480  1.00 91.38           C  
ATOM    849  CB  ALA A 108       3.697  25.297   6.172  1.00 91.38           C  
ATOM    850  O   ALA A 108       4.996  22.781   7.711  1.00 91.38           O  
ATOM    851  N   GLN A 109       2.832  22.391   7.277  1.00 94.38           N  
ATOM    852  CA  GLN A 109       3.008  20.953   7.055  1.00 94.38           C  
ATOM    853  C   GLN A 109       2.951  20.625   5.566  1.00 94.38           C  
ATOM    854  CB  GLN A 109       1.948  20.156   7.812  1.00 94.38           C  
ATOM    855  O   GLN A 109       2.256  21.297   4.801  1.00 94.38           O  
ATOM    856  CG  GLN A 109       1.928  20.438   9.312  1.00 94.38           C  
ATOM    857  CD  GLN A 109       3.066  19.750  10.047  1.00 94.38           C  
ATOM    858  NE2 GLN A 109       3.322  20.188  11.273  1.00 94.38           N  
ATOM    859  OE1 GLN A 109       3.711  18.844   9.516  1.00 94.38           O  
ATOM    860  N   PHE A 110       3.734  19.625   5.184  1.00 96.88           N  
ATOM    861  CA  PHE A 110       3.762  19.219   3.783  1.00 96.88           C  
ATOM    862  C   PHE A 110       3.455  17.734   3.646  1.00 96.88           C  
ATOM    863  CB  PHE A 110       5.125  19.531   3.158  1.00 96.88           C  
ATOM    864  O   PHE A 110       3.875  16.922   4.480  1.00 96.88           O  
ATOM    865  CG  PHE A 110       5.445  21.000   3.102  1.00 96.88           C  
ATOM    866  CD1 PHE A 110       5.129  21.750   1.976  1.00 96.88           C  
ATOM    867  CD2 PHE A 110       6.062  21.625   4.172  1.00 96.88           C  
ATOM    868  CE1 PHE A 110       5.422  23.109   1.921  1.00 96.88           C  
ATOM    869  CE2 PHE A 110       6.359  22.984   4.125  1.00 96.88           C  
ATOM    870  CZ  PHE A 110       6.039  23.734   2.998  1.00 96.88           C  
ATOM    871  N   LEU A 111       2.730  17.406   2.547  1.00 97.06           N  
ATOM    872  CA  LEU A 111       2.344  16.031   2.311  1.00 97.06           C  
ATOM    873  C   LEU A 111       2.369  15.695   0.821  1.00 97.06           C  
ATOM    874  CB  LEU A 111       0.950  15.750   2.881  1.00 97.06           C  
ATOM    875  O   LEU A 111       1.967  16.516  -0.005  1.00 97.06           O  
ATOM    876  CG  LEU A 111      -0.199  15.711   1.872  1.00 97.06           C  
ATOM    877  CD1 LEU A 111      -0.456  14.273   1.425  1.00 97.06           C  
ATOM    878  CD2 LEU A 111      -1.461  16.328   2.469  1.00 97.06           C  
ATOM    879  N   LEU A 112       2.957  14.500   0.455  1.00 98.31           N  
ATOM    880  CA  LEU A 112       2.895  13.977  -0.904  1.00 98.31           C  
ATOM    881  C   LEU A 112       1.720  13.016  -1.062  1.00 98.31           C  
ATOM    882  CB  LEU A 112       4.199  13.266  -1.266  1.00 98.31           C  
ATOM    883  O   LEU A 112       1.492  12.156  -0.205  1.00 98.31           O  
ATOM    884  CG  LEU A 112       5.402  14.164  -1.560  1.00 98.31           C  
ATOM    885  CD1 LEU A 112       6.656  13.320  -1.768  1.00 98.31           C  
ATOM    886  CD2 LEU A 112       5.133  15.039  -2.779  1.00 98.31           C  
ATOM    887  N   SER A 113       0.948  13.180  -2.086  1.00 98.44           N  
ATOM    888  CA  SER A 113      -0.120  12.250  -2.449  1.00 98.44           C  
ATOM    889  C   SER A 113      -0.013  11.828  -3.912  1.00 98.44           C  
ATOM    890  CB  SER A 113      -1.488  12.883  -2.191  1.00 98.44           C  
ATOM    891  O   SER A 113       0.492  12.586  -4.746  1.00 98.44           O  
ATOM    892  OG  SER A 113      -1.716  13.969  -3.072  1.00 98.44           O  
ATOM    893  N   THR A 114      -0.411  10.586  -4.156  1.00 98.38           N  
ATOM    894  CA  THR A 114      -0.371  10.109  -5.531  1.00 98.38           C  
ATOM    895  C   THR A 114      -1.604   9.266  -5.848  1.00 98.38           C  
ATOM    896  CB  THR A 114       0.901   9.281  -5.801  1.00 98.38           C  
ATOM    897  O   THR A 114      -2.109   8.547  -4.984  1.00 98.38           O  
ATOM    898  CG2 THR A 114       0.954   8.047  -4.906  1.00 98.38           C  
ATOM    899  OG1 THR A 114       0.915   8.867  -7.172  1.00 98.38           O  
ATOM    900  N   ASN A 115      -2.092   9.453  -7.039  1.00 97.00           N  
ATOM    901  CA  ASN A 115      -2.994   8.453  -7.605  1.00 97.00           C  
ATOM    902  C   ASN A 115      -2.256   7.496  -8.539  1.00 97.00           C  
ATOM    903  CB  ASN A 115      -4.148   9.133  -8.344  1.00 97.00           C  
ATOM    904  O   ASN A 115      -1.102   7.148  -8.289  1.00 97.00           O  
ATOM    905  CG  ASN A 115      -3.697   9.859  -9.594  1.00 97.00           C  
ATOM    906  ND2 ASN A 115      -4.637  10.500 -10.281  1.00 97.00           N  
ATOM    907  OD1 ASN A 115      -2.516   9.836  -9.945  1.00 97.00           O  
ATOM    908  N   ASP A 116      -2.852   7.105  -9.625  1.00 94.69           N  
ATOM    909  CA  ASP A 116      -2.213   6.098 -10.461  1.00 94.69           C  
ATOM    910  C   ASP A 116      -1.118   6.719 -11.328  1.00 94.69           C  
ATOM    911  CB  ASP A 116      -3.250   5.402 -11.344  1.00 94.69           C  
ATOM    912  O   ASP A 116      -0.210   6.020 -11.781  1.00 94.69           O  
ATOM    913  CG  ASP A 116      -4.121   4.422 -10.578  1.00 94.69           C  
ATOM    914  OD1 ASP A 116      -3.752   4.031  -9.453  1.00 94.69           O  
ATOM    915  OD2 ASP A 116      -5.184   4.031 -11.109  1.00 94.69           O  
ATOM    916  N   LYS A 117      -1.206   8.086 -11.492  1.00 93.94           N  
ATOM    917  CA  LYS A 117      -0.313   8.648 -12.500  1.00 93.94           C  
ATOM    918  C   LYS A 117       0.288   9.969 -12.023  1.00 93.94           C  
ATOM    919  CB  LYS A 117      -1.055   8.859 -13.820  1.00 93.94           C  
ATOM    920  O   LYS A 117       1.360  10.375 -12.477  1.00 93.94           O  
ATOM    921  CG  LYS A 117      -1.517   7.566 -14.477  1.00 93.94           C  
ATOM    922  CD  LYS A 117      -0.337   6.734 -14.969  1.00 93.94           C  
ATOM    923  CE  LYS A 117      -0.799   5.508 -15.734  1.00 93.94           C  
ATOM    924  NZ  LYS A 117       0.347   4.629 -16.125  1.00 93.94           N  
ATOM    925  N   THR A 118      -0.328  10.594 -11.109  1.00 96.00           N  
ATOM    926  CA  THR A 118       0.058  11.961 -10.789  1.00 96.00           C  
ATOM    927  C   THR A 118       0.415  12.094  -9.312  1.00 96.00           C  
ATOM    928  CB  THR A 118      -1.066  12.953 -11.141  1.00 96.00           C  
ATOM    929  O   THR A 118      -0.357  11.688  -8.445  1.00 96.00           O  
ATOM    930  CG2 THR A 118      -0.615  14.398 -10.930  1.00 96.00           C  
ATOM    931  OG1 THR A 118      -1.438  12.781 -12.516  1.00 96.00           O  
ATOM    932  N   ILE A 119       1.571  12.680  -9.078  1.00 98.00           N  
ATOM    933  CA  ILE A 119       2.027  12.938  -7.723  1.00 98.00           C  
ATOM    934  C   ILE A 119       1.897  14.430  -7.410  1.00 98.00           C  
ATOM    935  CB  ILE A 119       3.486  12.477  -7.516  1.00 98.00           C  
ATOM    936  O   ILE A 119       2.281  15.273  -8.227  1.00 98.00           O  
ATOM    937  CG1 ILE A 119       3.621  10.977  -7.824  1.00 98.00           C  
ATOM    938  CG2 ILE A 119       3.955  12.781  -6.090  1.00 98.00           C  
ATOM    939  CD1 ILE A 119       5.055  10.516  -8.047  1.00 98.00           C  
ATOM    940  N   LYS A 120       1.375  14.773  -6.262  1.00 98.31           N  
ATOM    941  CA  LYS A 120       1.197  16.172  -5.852  1.00 98.31           C  
ATOM    942  C   LYS A 120       1.793  16.406  -4.469  1.00 98.31           C  
ATOM    943  CB  LYS A 120      -0.285  16.547  -5.859  1.00 98.31           C  
ATOM    944  O   LYS A 120       1.684  15.562  -3.582  1.00 98.31           O  
ATOM    945  CG  LYS A 120      -0.943  16.438  -7.227  1.00 98.31           C  
ATOM    946  CD  LYS A 120      -2.398  16.891  -7.184  1.00 98.31           C  
ATOM    947  CE  LYS A 120      -3.076  16.734  -8.539  1.00 98.31           C  
ATOM    948  NZ  LYS A 120      -4.516  17.125  -8.484  1.00 98.31           N  
ATOM    949  N   LEU A 121       2.430  17.531  -4.363  1.00 98.31           N  
ATOM    950  CA  LEU A 121       2.910  18.016  -3.072  1.00 98.31           C  
ATOM    951  C   LEU A 121       1.977  19.094  -2.510  1.00 98.31           C  
ATOM    952  CB  LEU A 121       4.328  18.578  -3.205  1.00 98.31           C  
ATOM    953  O   LEU A 121       1.774  20.141  -3.135  1.00 98.31           O  
ATOM    954  CG  LEU A 121       4.961  19.141  -1.926  1.00 98.31           C  
ATOM    955  CD1 LEU A 121       5.180  18.016  -0.917  1.00 98.31           C  
ATOM    956  CD2 LEU A 121       6.277  19.844  -2.240  1.00 98.31           C  
ATOM    957  N   TRP A 122       1.500  18.875  -1.314  1.00 97.94           N  
ATOM    958  CA  TRP A 122       0.541  19.781  -0.689  1.00 97.94           C  
ATOM    959  C   TRP A 122       1.173  20.516   0.489  1.00 97.94           C  
ATOM    960  CB  TRP A 122      -0.699  19.000  -0.223  1.00 97.94           C  
ATOM    961  O   TRP A 122       1.953  19.922   1.245  1.00 97.94           O  
ATOM    962  CG  TRP A 122      -1.498  18.406  -1.339  1.00 97.94           C  
ATOM    963  CD1 TRP A 122      -1.299  17.188  -1.934  1.00 97.94           C  
ATOM    964  CD2 TRP A 122      -2.623  19.000  -1.999  1.00 97.94           C  
ATOM    965  CE2 TRP A 122      -3.057  18.078  -2.984  1.00 97.94           C  
ATOM    966  CE3 TRP A 122      -3.307  20.203  -1.852  1.00 97.94           C  
ATOM    967  NE1 TRP A 122      -2.232  16.984  -2.924  1.00 97.94           N  
ATOM    968  CH2 TRP A 122      -4.797  19.531  -3.654  1.00 97.94           C  
ATOM    969  CZ2 TRP A 122      -4.145  18.344  -3.818  1.00 97.94           C  
ATOM    970  CZ3 TRP A 122      -4.391  20.469  -2.684  1.00 97.94           C  
ATOM    971  N   LYS A 123       0.767  21.719   0.605  1.00 96.69           N  
ATOM    972  CA  LYS A 123       1.105  22.531   1.771  1.00 96.69           C  
ATOM    973  C   LYS A 123      -0.121  22.781   2.646  1.00 96.69           C  
ATOM    974  CB  LYS A 123       1.716  23.875   1.339  1.00 96.69           C  
ATOM    975  O   LYS A 123      -1.144  23.281   2.166  1.00 96.69           O  
ATOM    976  CG  LYS A 123       2.123  24.766   2.498  1.00 96.69           C  
ATOM    977  CD  LYS A 123       2.656  26.109   2.006  1.00 96.69           C  
ATOM    978  CE  LYS A 123       3.023  27.016   3.166  1.00 96.69           C  
ATOM    979  NZ  LYS A 123       3.535  28.344   2.688  1.00 96.69           N  
ATOM    980  N   ILE A 124       0.014  22.391   3.863  1.00 94.75           N  
ATOM    981  CA  ILE A 124      -1.053  22.609   4.836  1.00 94.75           C  
ATOM    982  C   ILE A 124      -0.646  23.703   5.812  1.00 94.75           C  
ATOM    983  CB  ILE A 124      -1.393  21.312   5.602  1.00 94.75           C  
ATOM    984  O   ILE A 124       0.312  23.547   6.574  1.00 94.75           O  
ATOM    985  CG1 ILE A 124      -1.749  20.188   4.617  1.00 94.75           C  
ATOM    986  CG2 ILE A 124      -2.533  21.547   6.594  1.00 94.75           C  
ATOM    987  CD1 ILE A 124      -0.574  19.297   4.250  1.00 94.75           C  
ATOM    988  N   SER A 125      -1.389  24.781   5.727  1.00 91.69           N  
ATOM    989  CA  SER A 125      -1.045  25.922   6.566  1.00 91.69           C  
ATOM    990  C   SER A 125      -2.266  26.438   7.320  1.00 91.69           C  
ATOM    991  CB  SER A 125      -0.440  27.047   5.723  1.00 91.69           C  
ATOM    992  O   SER A 125      -3.396  26.312   6.848  1.00 91.69           O  
ATOM    993  OG  SER A 125      -1.342  27.453   4.711  1.00 91.69           O  
ATOM    994  N   GLU A 126      -1.912  26.906   8.516  1.00 88.06           N  
ATOM    995  CA  GLU A 126      -2.945  27.562   9.312  1.00 88.06           C  
ATOM    996  C   GLU A 126      -2.951  29.078   9.094  1.00 88.06           C  
ATOM    997  CB  GLU A 126      -2.750  27.250  10.797  1.00 88.06           C  
ATOM    998  O   GLU A 126      -1.893  29.703   9.039  1.00 88.06           O  
ATOM    999  CG  GLU A 126      -2.900  25.781  11.148  1.00 88.06           C  
ATOM   1000  CD  GLU A 126      -2.658  25.484  12.617  1.00 88.06           C  
ATOM   1001  OE1 GLU A 126      -2.631  24.281  13.000  1.00 88.06           O  
ATOM   1002  OE2 GLU A 126      -2.492  26.438  13.398  1.00 88.06           O  
ATOM   1003  N   ARG A 127      -4.172  29.531   8.781  1.00 79.38           N  
ATOM   1004  CA  ARG A 127      -4.324  30.969   8.617  1.00 79.38           C  
ATOM   1005  C   ARG A 127      -5.219  31.547   9.703  1.00 79.38           C  
ATOM   1006  CB  ARG A 127      -4.902  31.281   7.238  1.00 79.38           C  
ATOM   1007  O   ARG A 127      -6.348  31.094   9.906  1.00 79.38           O  
ATOM   1008  CG  ARG A 127      -3.934  31.047   6.090  1.00 79.38           C  
ATOM   1009  CD  ARG A 127      -4.480  31.562   4.770  1.00 79.38           C  
ATOM   1010  NE  ARG A 127      -3.539  31.359   3.674  1.00 79.38           N  
ATOM   1011  NH1 ARG A 127      -4.863  32.375   2.068  1.00 79.38           N  
ATOM   1012  NH2 ARG A 127      -2.816  31.500   1.499  1.00 79.38           N  
ATOM   1013  CZ  ARG A 127      -3.742  31.734   2.416  1.00 79.38           C  
ATOM   1014  N   ASP A 128      -4.566  32.406  10.477  1.00 75.50           N  
ATOM   1015  CA  ASP A 128      -5.336  33.031  11.539  1.00 75.50           C  
ATOM   1016  C   ASP A 128      -5.598  34.500  11.234  1.00 75.50           C  
ATOM   1017  CB  ASP A 128      -4.609  32.906  12.883  1.00 75.50           C  
ATOM   1018  O   ASP A 128      -6.156  35.219  12.070  1.00 75.50           O  
ATOM   1019  CG  ASP A 128      -3.213  33.500  12.859  1.00 75.50           C  
ATOM   1020  OD1 ASP A 128      -2.709  33.812  11.766  1.00 75.50           O  
ATOM   1021  OD2 ASP A 128      -2.609  33.625  13.945  1.00 75.50           O  
ATOM   1022  N   LYS A 129      -5.055  35.000  10.148  1.00 73.94           N  
ATOM   1023  CA  LYS A 129      -5.258  36.406   9.789  1.00 73.94           C  
ATOM   1024  C   LYS A 129      -5.758  36.562   8.359  1.00 73.94           C  
ATOM   1025  CB  LYS A 129      -3.961  37.219   9.977  1.00 73.94           C  
ATOM   1026  O   LYS A 129      -5.414  35.750   7.492  1.00 73.94           O  
ATOM   1027  CG  LYS A 129      -3.459  37.250  11.406  1.00 73.94           C  
ATOM   1028  CD  LYS A 129      -2.178  38.062  11.523  1.00 73.94           C  
ATOM   1029  CE  LYS A 129      -1.645  38.062  12.953  1.00 73.94           C  
ATOM   1030  NZ  LYS A 129      -0.352  38.812  13.055  1.00 73.94           N  
ATOM   1031  N   ARG A 130      -6.785  37.250   8.164  1.00 68.62           N  
ATOM   1032  CA  ARG A 130      -7.262  37.562   6.824  1.00 68.62           C  
ATOM   1033  C   ARG A 130      -7.074  39.062   6.512  1.00 68.62           C  
ATOM   1034  CB  ARG A 130      -8.734  37.188   6.672  1.00 68.62           C  
ATOM   1035  O   ARG A 130      -7.281  39.906   7.375  1.00 68.62           O  
ATOM   1036  CG  ARG A 130      -9.281  37.375   5.266  1.00 68.62           C  
ATOM   1037  CD  ARG A 130     -10.742  36.969   5.168  1.00 68.62           C  
ATOM   1038  NE  ARG A 130     -11.266  37.156   3.818  1.00 68.62           N  
ATOM   1039  NH1 ARG A 130     -13.398  36.406   4.312  1.00 68.62           N  
ATOM   1040  NH2 ARG A 130     -12.883  37.125   2.189  1.00 68.62           N  
ATOM   1041  CZ  ARG A 130     -12.516  36.906   3.443  1.00 68.62           C  
ATOM   1042  N   PRO A 131      -6.480  39.375   5.262  1.00 67.38           N  
ATOM   1043  CA  PRO A 131      -6.375  40.781   4.895  1.00 67.38           C  
ATOM   1044  C   PRO A 131      -7.734  41.438   4.645  1.00 67.38           C  
ATOM   1045  CB  PRO A 131      -5.539  40.750   3.613  1.00 67.38           C  
ATOM   1046  O   PRO A 131      -8.578  40.844   3.961  1.00 67.38           O  
ATOM   1047  CG  PRO A 131      -5.637  39.344   3.129  1.00 67.38           C  
ATOM   1048  CD  PRO A 131      -6.098  38.469   4.266  1.00 67.38           C  
ATOM   1049  N   GLU A 132      -8.047  42.250   5.547  1.00 66.50           N  
ATOM   1050  CA  GLU A 132      -9.266  43.031   5.348  1.00 66.50           C  
ATOM   1051  C   GLU A 132      -8.945  44.469   4.965  1.00 66.50           C  
ATOM   1052  CB  GLU A 132     -10.133  43.000   6.609  1.00 66.50           C  
ATOM   1053  O   GLU A 132      -7.863  44.969   5.273  1.00 66.50           O  
ATOM   1054  CG  GLU A 132     -11.086  41.812   6.680  1.00 66.50           C  
ATOM   1055  CD  GLU A 132     -12.070  41.906   7.836  1.00 66.50           C  
ATOM   1056  OE1 GLU A 132     -12.875  40.938   8.023  1.00 66.50           O  
ATOM   1057  OE2 GLU A 132     -12.039  42.906   8.562  1.00 66.50           O  
ATOM   1058  N   GLY A 133      -9.711  45.000   4.059  1.00 63.72           N  
ATOM   1059  CA  GLY A 133      -9.617  46.438   3.770  1.00 63.72           C  
ATOM   1060  C   GLY A 133      -9.094  46.719   2.375  1.00 63.72           C  
ATOM   1061  O   GLY A 133      -8.461  47.750   2.148  1.00 63.72           O  
ATOM   1062  N   TYR A 134      -9.180  45.625   1.485  1.00 61.72           N  
ATOM   1063  CA  TYR A 134      -8.852  45.969   0.109  1.00 61.72           C  
ATOM   1064  C   TYR A 134      -9.844  47.000  -0.434  1.00 61.72           C  
ATOM   1065  CB  TYR A 134      -8.852  44.750  -0.785  1.00 61.72           C  
ATOM   1066  O   TYR A 134     -11.047  46.906  -0.194  1.00 61.72           O  
ATOM   1067  CG  TYR A 134      -7.664  43.844  -0.560  1.00 61.72           C  
ATOM   1068  CD1 TYR A 134      -6.449  44.062  -1.199  1.00 61.72           C  
ATOM   1069  CD2 TYR A 134      -7.758  42.719   0.292  1.00 61.72           C  
ATOM   1070  CE1 TYR A 134      -5.355  43.219  -0.997  1.00 61.72           C  
ATOM   1071  CE2 TYR A 134      -6.668  41.906   0.502  1.00 61.72           C  
ATOM   1072  OH  TYR A 134      -4.395  41.312   0.059  1.00 61.72           O  
ATOM   1073  CZ  TYR A 134      -5.473  42.156  -0.146  1.00 61.72           C  
ATOM   1074  N   ASN A 135      -9.328  48.156  -0.597  1.00 64.94           N  
ATOM   1075  CA  ASN A 135     -10.242  49.125  -1.181  1.00 64.94           C  
ATOM   1076  C   ASN A 135     -10.250  49.062  -2.705  1.00 64.94           C  
ATOM   1077  CB  ASN A 135      -9.875  50.562  -0.721  1.00 64.94           C  
ATOM   1078  O   ASN A 135     -10.672  50.000  -3.377  1.00 64.94           O  
ATOM   1079  CG  ASN A 135      -8.508  51.000  -1.206  1.00 64.94           C  
ATOM   1080  ND2 ASN A 135      -8.258  52.281  -1.174  1.00 64.94           N  
ATOM   1081  OD1 ASN A 135      -7.688  50.156  -1.607  1.00 64.94           O  
ATOM   1082  N   LEU A 136      -9.461  47.906  -3.094  1.00 65.88           N  
ATOM   1083  CA  LEU A 136      -9.414  47.812  -4.547  1.00 65.88           C  
ATOM   1084  C   LEU A 136     -10.586  47.000  -5.082  1.00 65.88           C  
ATOM   1085  CB  LEU A 136      -8.094  47.156  -4.992  1.00 65.88           C  
ATOM   1086  O   LEU A 136     -10.875  47.031  -6.277  1.00 65.88           O  
ATOM   1087  CG  LEU A 136      -6.828  48.000  -4.777  1.00 65.88           C  
ATOM   1088  CD1 LEU A 136      -5.590  47.094  -4.859  1.00 65.88           C  
ATOM   1089  CD2 LEU A 136      -6.750  49.125  -5.797  1.00 65.88           C  
ATOM   1090  N   LYS A 137     -11.172  46.125  -4.203  1.00 64.69           N  
ATOM   1091  CA  LYS A 137     -12.289  45.312  -4.680  1.00 64.69           C  
ATOM   1092  C   LYS A 137     -13.594  45.688  -3.992  1.00 64.69           C  
ATOM   1093  CB  LYS A 137     -12.000  43.812  -4.449  1.00 64.69           C  
ATOM   1094  O   LYS A 137     -13.586  46.125  -2.830  1.00 64.69           O  
ATOM   1095  CG  LYS A 137     -10.984  43.219  -5.410  1.00 64.69           C  
ATOM   1096  CD  LYS A 137     -10.805  41.750  -5.188  1.00 64.69           C  
ATOM   1097  CE  LYS A 137      -9.789  41.156  -6.152  1.00 64.69           C  
ATOM   1098  NZ  LYS A 137      -9.602  39.688  -5.930  1.00 64.69           N  
ATOM   1099  N   GLU A 138     -14.711  45.812  -4.879  1.00 63.69           N  
ATOM   1100  CA  GLU A 138     -16.047  46.031  -4.320  1.00 63.69           C  
ATOM   1101  C   GLU A 138     -16.531  44.844  -3.537  1.00 63.69           C  
ATOM   1102  CB  GLU A 138     -17.031  46.406  -5.426  1.00 63.69           C  
ATOM   1103  O   GLU A 138     -15.867  43.781  -3.512  1.00 63.69           O  
ATOM   1104  CG  GLU A 138     -16.906  47.812  -5.941  1.00 63.69           C  
ATOM   1105  CD  GLU A 138     -18.125  48.281  -6.730  1.00 63.69           C  
ATOM   1106  OE1 GLU A 138     -18.141  49.469  -7.176  1.00 63.69           O  
ATOM   1107  OE2 GLU A 138     -19.062  47.469  -6.902  1.00 63.69           O  
ATOM   1108  N   GLU A 139     -17.672  45.000  -2.629  1.00 62.47           N  
ATOM   1109  CA  GLU A 139     -18.266  43.938  -1.807  1.00 62.47           C  
ATOM   1110  C   GLU A 139     -18.516  42.688  -2.627  1.00 62.47           C  
ATOM   1111  CB  GLU A 139     -19.562  44.438  -1.161  1.00 62.47           C  
ATOM   1112  O   GLU A 139     -18.438  41.562  -2.104  1.00 62.47           O  
ATOM   1113  CG  GLU A 139     -19.359  45.156   0.151  1.00 62.47           C  
ATOM   1114  CD  GLU A 139     -20.672  45.562   0.828  1.00 62.47           C  
ATOM   1115  OE1 GLU A 139     -20.625  46.031   1.984  1.00 62.47           O  
ATOM   1116  OE2 GLU A 139     -21.734  45.375   0.197  1.00 62.47           O  
ATOM   1117  N   ASP A 140     -18.750  42.906  -3.902  1.00 58.69           N  
ATOM   1118  CA  ASP A 140     -19.125  41.781  -4.746  1.00 58.69           C  
ATOM   1119  C   ASP A 140     -17.891  41.125  -5.371  1.00 58.69           C  
ATOM   1120  CB  ASP A 140     -20.094  42.219  -5.840  1.00 58.69           C  
ATOM   1121  O   ASP A 140     -18.000  40.188  -6.168  1.00 58.69           O  
ATOM   1122  CG  ASP A 140     -20.203  43.719  -5.957  1.00 58.69           C  
ATOM   1123  OD1 ASP A 140     -19.672  44.438  -5.082  1.00 58.69           O  
ATOM   1124  OD2 ASP A 140     -20.828  44.188  -6.930  1.00 58.69           O  
ATOM   1125  N   GLY A 141     -16.594  41.375  -4.965  1.00 63.56           N  
ATOM   1126  CA  GLY A 141     -15.375  40.781  -5.480  1.00 63.56           C  
ATOM   1127  C   GLY A 141     -14.828  41.500  -6.699  1.00 63.56           C  
ATOM   1128  O   GLY A 141     -13.781  41.094  -7.230  1.00 63.56           O  
ATOM   1129  N   ARG A 142     -15.594  42.500  -7.297  1.00 67.25           N  
ATOM   1130  CA  ARG A 142     -15.164  43.188  -8.516  1.00 67.25           C  
ATOM   1131  C   ARG A 142     -14.156  44.281  -8.203  1.00 67.25           C  
ATOM   1132  CB  ARG A 142     -16.359  43.781  -9.266  1.00 67.25           C  
ATOM   1133  O   ARG A 142     -14.242  44.938  -7.152  1.00 67.25           O  
ATOM   1134  CG  ARG A 142     -17.062  42.781 -10.180  1.00 67.25           C  
ATOM   1135  CD  ARG A 142     -18.188  43.406 -10.969  1.00 67.25           C  
ATOM   1136  NE  ARG A 142     -18.859  42.469 -11.836  1.00 67.25           N  
ATOM   1137  NH1 ARG A 142     -20.312  44.000 -12.750  1.00 67.25           N  
ATOM   1138  NH2 ARG A 142     -20.391  41.812 -13.414  1.00 67.25           N  
ATOM   1139  CZ  ARG A 142     -19.859  42.750 -12.664  1.00 67.25           C  
ATOM   1140  N   TYR A 143     -13.117  44.344  -9.016  1.00 69.94           N  
ATOM   1141  CA  TYR A 143     -12.078  45.375  -8.867  1.00 69.94           C  
ATOM   1142  C   TYR A 143     -12.656  46.750  -9.062  1.00 69.94           C  
ATOM   1143  CB  TYR A 143     -10.938  45.125  -9.859  1.00 69.94           C  
ATOM   1144  O   TYR A 143     -13.469  47.000  -9.961  1.00 69.94           O  
ATOM   1145  CG  TYR A 143      -9.992  44.031  -9.445  1.00 69.94           C  
ATOM   1146  CD1 TYR A 143      -8.984  44.281  -8.516  1.00 69.94           C  
ATOM   1147  CD2 TYR A 143     -10.102  42.750  -9.984  1.00 69.94           C  
ATOM   1148  CE1 TYR A 143      -8.109  43.250  -8.133  1.00 69.94           C  
ATOM   1149  CE2 TYR A 143      -9.227  41.719  -9.602  1.00 69.94           C  
ATOM   1150  OH  TYR A 143      -7.371  41.000  -8.305  1.00 69.94           O  
ATOM   1151  CZ  TYR A 143      -8.234  42.000  -8.680  1.00 69.94           C  
ATOM   1152  N   ARG A 144     -12.500  47.656  -8.164  1.00 69.50           N  
ATOM   1153  CA  ARG A 144     -12.922  49.062  -8.289  1.00 69.50           C  
ATOM   1154  C   ARG A 144     -12.125  49.781  -9.367  1.00 69.50           C  
ATOM   1155  CB  ARG A 144     -12.781  49.781  -6.953  1.00 69.50           C  
ATOM   1156  O   ARG A 144     -10.992  49.406  -9.672  1.00 69.50           O  
ATOM   1157  CG  ARG A 144     -14.039  49.781  -6.105  1.00 69.50           C  
ATOM   1158  CD  ARG A 144     -13.875  50.594  -4.840  1.00 69.50           C  
ATOM   1159  NE  ARG A 144     -15.102  50.625  -4.047  1.00 69.50           N  
ATOM   1160  NH1 ARG A 144     -14.234  51.938  -2.359  1.00 69.50           N  
ATOM   1161  NH2 ARG A 144     -16.406  51.219  -2.252  1.00 69.50           N  
ATOM   1162  CZ  ARG A 144     -15.250  51.250  -2.889  1.00 69.50           C  
ATOM   1163  N   ASP A 145     -12.727  50.625 -10.180  1.00 70.19           N  
ATOM   1164  CA  ASP A 145     -12.062  51.469 -11.172  1.00 70.19           C  
ATOM   1165  C   ASP A 145     -10.867  52.188 -10.562  1.00 70.19           C  
ATOM   1166  CB  ASP A 145     -13.047  52.469 -11.758  1.00 70.19           C  
ATOM   1167  O   ASP A 145     -10.992  52.844  -9.531  1.00 70.19           O  
ATOM   1168  CG  ASP A 145     -12.664  52.938 -13.164  1.00 70.19           C  
ATOM   1169  OD1 ASP A 145     -11.477  52.844 -13.531  1.00 70.19           O  
ATOM   1170  OD2 ASP A 145     -13.562  53.375 -13.898  1.00 70.19           O  
ATOM   1171  N   PRO A 146      -9.617  51.844 -11.070  1.00 70.94           N  
ATOM   1172  CA  PRO A 146      -8.391  52.438 -10.547  1.00 70.94           C  
ATOM   1173  C   PRO A 146      -8.492  53.969 -10.438  1.00 70.94           C  
ATOM   1174  CB  PRO A 146      -7.332  52.031 -11.570  1.00 70.94           C  
ATOM   1175  O   PRO A 146      -7.805  54.594  -9.617  1.00 70.94           O  
ATOM   1176  CG  PRO A 146      -8.070  51.219 -12.586  1.00 70.94           C  
ATOM   1177  CD  PRO A 146      -9.523  51.219 -12.211  1.00 70.94           C  
ATOM   1178  N   THR A 147      -9.281  54.656 -11.352  1.00 72.25           N  
ATOM   1179  CA  THR A 147      -9.398  56.094 -11.344  1.00 72.25           C  
ATOM   1180  C   THR A 147     -10.156  56.594 -10.109  1.00 72.25           C  
ATOM   1181  CB  THR A 147     -10.102  56.625 -12.617  1.00 72.25           C  
ATOM   1182  O   THR A 147     -10.016  57.750  -9.703  1.00 72.25           O  
ATOM   1183  CG2 THR A 147      -9.266  56.344 -13.859  1.00 72.25           C  
ATOM   1184  OG1 THR A 147     -11.367  55.969 -12.750  1.00 72.25           O  
ATOM   1185  N   THR A 148     -10.938  55.719  -9.633  1.00 67.38           N  
ATOM   1186  CA  THR A 148     -11.797  56.094  -8.516  1.00 67.38           C  
ATOM   1187  C   THR A 148     -11.094  55.844  -7.188  1.00 67.38           C  
ATOM   1188  CB  THR A 148     -13.133  55.344  -8.555  1.00 67.38           C  
ATOM   1189  O   THR A 148     -11.578  56.250  -6.133  1.00 67.38           O  
ATOM   1190  CG2 THR A 148     -13.984  55.781  -9.742  1.00 67.38           C  
ATOM   1191  OG1 THR A 148     -12.891  53.938  -8.664  1.00 67.38           O  
ATOM   1192  N   VAL A 149     -10.000  55.031  -7.320  1.00 62.41           N  
ATOM   1193  CA  VAL A 149      -9.289  54.719  -6.094  1.00 62.41           C  
ATOM   1194  C   VAL A 149      -8.383  55.875  -5.684  1.00 62.41           C  
ATOM   1195  CB  VAL A 149      -8.461  53.406  -6.250  1.00 62.41           C  
ATOM   1196  O   VAL A 149      -7.434  56.188  -6.402  1.00 62.41           O  
ATOM   1197  CG1 VAL A 149      -7.703  53.094  -4.961  1.00 62.41           C  
ATOM   1198  CG2 VAL A 149      -9.367  52.250  -6.645  1.00 62.41           C  
ATOM   1199  N   THR A 150      -8.781  56.812  -4.875  1.00 68.38           N  
ATOM   1200  CA  THR A 150      -8.047  58.000  -4.445  1.00 68.38           C  
ATOM   1201  C   THR A 150      -7.051  57.625  -3.344  1.00 68.38           C  
ATOM   1202  CB  THR A 150      -9.000  59.094  -3.949  1.00 68.38           C  
ATOM   1203  O   THR A 150      -6.043  58.312  -3.168  1.00 68.38           O  
ATOM   1204  CG2 THR A 150      -9.781  59.688  -5.105  1.00 68.38           C  
ATOM   1205  OG1 THR A 150      -9.922  58.531  -3.010  1.00 68.38           O  
ATOM   1206  N   THR A 151      -7.391  56.656  -2.496  1.00 63.50           N  
ATOM   1207  CA  THR A 151      -6.480  56.250  -1.426  1.00 63.50           C  
ATOM   1208  C   THR A 151      -6.270  54.750  -1.425  1.00 63.50           C  
ATOM   1209  CB  THR A 151      -7.012  56.719  -0.051  1.00 63.50           C  
ATOM   1210  O   THR A 151      -7.223  54.000  -1.581  1.00 63.50           O  
ATOM   1211  CG2 THR A 151      -6.973  58.219   0.085  1.00 63.50           C  
ATOM   1212  OG1 THR A 151      -8.359  56.250   0.104  1.00 63.50           O  
ATOM   1213  N   LEU A 152      -4.984  54.281  -1.714  1.00 60.62           N  
ATOM   1214  CA  LEU A 152      -4.660  52.875  -1.587  1.00 60.62           C  
ATOM   1215  C   LEU A 152      -4.559  52.469  -0.120  1.00 60.62           C  
ATOM   1216  CB  LEU A 152      -3.346  52.531  -2.307  1.00 60.62           C  
ATOM   1217  O   LEU A 152      -3.803  53.062   0.645  1.00 60.62           O  
ATOM   1218  CG  LEU A 152      -3.439  51.594  -3.510  1.00 60.62           C  
ATOM   1219  CD1 LEU A 152      -2.973  52.312  -4.777  1.00 60.62           C  
ATOM   1220  CD2 LEU A 152      -2.623  50.344  -3.270  1.00 60.62           C  
ATOM   1221  N   ARG A 153      -5.688  51.875   0.345  1.00 60.75           N  
ATOM   1222  CA  ARG A 153      -5.617  51.375   1.724  1.00 60.75           C  
ATOM   1223  C   ARG A 153      -4.852  50.062   1.810  1.00 60.75           C  
ATOM   1224  CB  ARG A 153      -7.020  51.219   2.307  1.00 60.75           C  
ATOM   1225  O   ARG A 153      -5.027  49.188   0.970  1.00 60.75           O  
ATOM   1226  CG  ARG A 153      -7.660  52.531   2.768  1.00 60.75           C  
ATOM   1227  CD  ARG A 153      -8.977  52.281   3.484  1.00 60.75           C  
ATOM   1228  NE  ARG A 153      -9.602  53.531   3.904  1.00 60.75           N  
ATOM   1229  NH1 ARG A 153     -11.430  52.531   4.906  1.00 60.75           N  
ATOM   1230  NH2 ARG A 153     -11.227  54.812   4.902  1.00 60.75           N  
ATOM   1231  CZ  ARG A 153     -10.750  53.625   4.570  1.00 60.75           C  
ATOM   1232  N   VAL A 154      -3.584  50.094   2.580  1.00 65.06           N  
ATOM   1233  CA  VAL A 154      -2.838  48.875   2.846  1.00 65.06           C  
ATOM   1234  C   VAL A 154      -3.699  47.906   3.656  1.00 65.06           C  
ATOM   1235  CB  VAL A 154      -1.517  49.156   3.596  1.00 65.06           C  
ATOM   1236  O   VAL A 154      -4.223  48.281   4.711  1.00 65.06           O  
ATOM   1237  CG1 VAL A 154      -0.738  47.875   3.838  1.00 65.06           C  
ATOM   1238  CG2 VAL A 154      -0.669  50.156   2.811  1.00 65.06           C  
ATOM   1239  N   PRO A 155      -4.062  46.750   3.053  1.00 63.06           N  
ATOM   1240  CA  PRO A 155      -4.898  45.812   3.803  1.00 63.06           C  
ATOM   1241  C   PRO A 155      -4.324  45.500   5.176  1.00 63.06           C  
ATOM   1242  CB  PRO A 155      -4.926  44.594   2.904  1.00 63.06           C  
ATOM   1243  O   PRO A 155      -3.104  45.500   5.359  1.00 63.06           O  
ATOM   1244  CG  PRO A 155      -3.848  44.812   1.896  1.00 63.06           C  
ATOM   1245  CD  PRO A 155      -3.387  46.250   2.014  1.00 63.06           C  
ATOM   1246  N   VAL A 156      -5.207  45.719   6.277  1.00 68.12           N  
ATOM   1247  CA  VAL A 156      -4.809  45.344   7.629  1.00 68.12           C  
ATOM   1248  C   VAL A 156      -5.199  43.875   7.902  1.00 68.12           C  
ATOM   1249  CB  VAL A 156      -5.449  46.281   8.688  1.00 68.12           C  
ATOM   1250  O   VAL A 156      -6.246  43.438   7.445  1.00 68.12           O  
ATOM   1251  CG1 VAL A 156      -4.910  45.969  10.078  1.00 68.12           C  
ATOM   1252  CG2 VAL A 156      -5.199  47.719   8.328  1.00 68.12           C  
ATOM   1253  N   PHE A 157      -4.297  43.094   8.453  1.00 69.56           N  
ATOM   1254  CA  PHE A 157      -4.574  41.719   8.836  1.00 69.56           C  
ATOM   1255  C   PHE A 157      -5.434  41.656  10.094  1.00 69.56           C  
ATOM   1256  CB  PHE A 157      -3.271  40.938   9.055  1.00 69.56           C  
ATOM   1257  O   PHE A 157      -5.094  42.281  11.109  1.00 69.56           O  
ATOM   1258  CG  PHE A 157      -2.621  40.469   7.785  1.00 69.56           C  
ATOM   1259  CD1 PHE A 157      -3.039  39.281   7.172  1.00 69.56           C  
ATOM   1260  CD2 PHE A 157      -1.594  41.188   7.203  1.00 69.56           C  
ATOM   1261  CE1 PHE A 157      -2.438  38.844   5.996  1.00 69.56           C  
ATOM   1262  CE2 PHE A 157      -0.990  40.781   6.027  1.00 69.56           C  
ATOM   1263  CZ  PHE A 157      -1.413  39.594   5.426  1.00 69.56           C  
ATOM   1264  N   ARG A 158      -6.668  41.281   9.906  1.00 70.38           N  
ATOM   1265  CA  ARG A 158      -7.516  41.062  11.070  1.00 70.38           C  
ATOM   1266  C   ARG A 158      -7.488  39.594  11.492  1.00 70.38           C  
ATOM   1267  CB  ARG A 158      -8.953  41.500  10.789  1.00 70.38           C  
ATOM   1268  O   ARG A 158      -7.355  38.719  10.648  1.00 70.38           O  
ATOM   1269  CG  ARG A 158      -9.133  43.000  10.719  1.00 70.38           C  
ATOM   1270  CD  ARG A 158     -10.578  43.406  10.992  1.00 70.38           C  
ATOM   1271  NE  ARG A 158     -10.742  44.875  10.938  1.00 70.38           N  
ATOM   1272  NH1 ARG A 158     -12.977  44.844  11.516  1.00 70.38           N  
ATOM   1273  NH2 ARG A 158     -11.922  46.812  11.109  1.00 70.38           N  
ATOM   1274  CZ  ARG A 158     -11.883  45.500  11.188  1.00 70.38           C  
ATOM   1275  N   PRO A 159      -7.441  39.406  12.852  1.00 74.69           N  
ATOM   1276  CA  PRO A 159      -7.457  38.031  13.328  1.00 74.69           C  
ATOM   1277  C   PRO A 159      -8.734  37.281  12.945  1.00 74.69           C  
ATOM   1278  CB  PRO A 159      -7.352  38.188  14.852  1.00 74.69           C  
ATOM   1279  O   PRO A 159      -9.812  37.875  12.898  1.00 74.69           O  
ATOM   1280  CG  PRO A 159      -7.680  39.625  15.109  1.00 74.69           C  
ATOM   1281  CD  PRO A 159      -7.578  40.375  13.820  1.00 74.69           C  
ATOM   1282  N   MET A 160      -8.633  36.219  12.273  1.00 69.94           N  
ATOM   1283  CA  MET A 160      -9.773  35.375  11.953  1.00 69.94           C  
ATOM   1284  C   MET A 160      -9.672  34.031  12.664  1.00 69.94           C  
ATOM   1285  CB  MET A 160      -9.875  35.156  10.438  1.00 69.94           C  
ATOM   1286  O   MET A 160      -8.633  33.719  13.242  1.00 69.94           O  
ATOM   1287  CG  MET A 160      -8.820  34.219   9.891  1.00 69.94           C  
ATOM   1288  SD  MET A 160      -9.039  33.906   8.094  1.00 69.94           S  
ATOM   1289  CE  MET A 160     -10.031  32.375   8.156  1.00 69.94           C  
ATOM   1290  N   ASP A 161     -10.867  33.375  12.688  1.00 76.56           N  
ATOM   1291  CA  ASP A 161     -10.859  32.000  13.234  1.00 76.56           C  
ATOM   1292  C   ASP A 161      -9.883  31.125  12.469  1.00 76.56           C  
ATOM   1293  CB  ASP A 161     -12.266  31.406  13.188  1.00 76.56           C  
ATOM   1294  O   ASP A 161      -9.672  31.297  11.266  1.00 76.56           O  
ATOM   1295  CG  ASP A 161     -13.234  32.125  14.117  1.00 76.56           C  
ATOM   1296  OD1 ASP A 161     -12.797  32.719  15.125  1.00 76.56           O  
ATOM   1297  OD2 ASP A 161     -14.461  32.062  13.844  1.00 76.56           O  
ATOM   1298  N   LEU A 162      -9.203  30.344  13.211  1.00 76.00           N  
ATOM   1299  CA  LEU A 162      -8.180  29.453  12.648  1.00 76.00           C  
ATOM   1300  C   LEU A 162      -8.758  28.609  11.516  1.00 76.00           C  
ATOM   1301  CB  LEU A 162      -7.602  28.547  13.742  1.00 76.00           C  
ATOM   1302  O   LEU A 162      -9.758  27.922  11.703  1.00 76.00           O  
ATOM   1303  CG  LEU A 162      -6.258  27.891  13.422  1.00 76.00           C  
ATOM   1304  CD1 LEU A 162      -5.172  28.422  14.344  1.00 76.00           C  
ATOM   1305  CD2 LEU A 162      -6.371  26.375  13.547  1.00 76.00           C  
ATOM   1306  N   MET A 163      -8.188  29.016  10.359  1.00 82.56           N  
ATOM   1307  CA  MET A 163      -8.578  28.203   9.195  1.00 82.56           C  
ATOM   1308  C   MET A 163      -7.395  27.422   8.656  1.00 82.56           C  
ATOM   1309  CB  MET A 163      -9.148  29.109   8.094  1.00 82.56           C  
ATOM   1310  O   MET A 163      -6.277  27.938   8.578  1.00 82.56           O  
ATOM   1311  CG  MET A 163      -9.820  28.344   6.969  1.00 82.56           C  
ATOM   1312  SD  MET A 163     -10.500  29.438   5.672  1.00 82.56           S  
ATOM   1313  CE  MET A 163     -10.844  28.234   4.363  1.00 82.56           C  
ATOM   1314  N   VAL A 164      -7.676  26.125   8.445  1.00 89.56           N  
ATOM   1315  CA  VAL A 164      -6.633  25.281   7.879  1.00 89.56           C  
ATOM   1316  C   VAL A 164      -6.836  25.141   6.371  1.00 89.56           C  
ATOM   1317  CB  VAL A 164      -6.613  23.875   8.539  1.00 89.56           C  
ATOM   1318  O   VAL A 164      -7.918  24.766   5.918  1.00 89.56           O  
ATOM   1319  CG1 VAL A 164      -5.457  23.047   7.996  1.00 89.56           C  
ATOM   1320  CG2 VAL A 164      -6.520  24.000  10.055  1.00 89.56           C  
ATOM   1321  N   GLU A 165      -5.766  25.594   5.684  1.00 89.69           N  
ATOM   1322  CA  GLU A 165      -5.852  25.562   4.227  1.00 89.69           C  
ATOM   1323  C   GLU A 165      -4.836  24.594   3.633  1.00 89.69           C  
ATOM   1324  CB  GLU A 165      -5.637  26.969   3.648  1.00 89.69           C  
ATOM   1325  O   GLU A 165      -3.666  24.594   4.020  1.00 89.69           O  
ATOM   1326  CG  GLU A 165      -5.836  27.047   2.141  1.00 89.69           C  
ATOM   1327  CD  GLU A 165      -5.578  28.438   1.576  1.00 89.69           C  
ATOM   1328  OE1 GLU A 165      -5.668  28.609   0.340  1.00 89.69           O  
ATOM   1329  OE2 GLU A 165      -5.281  29.359   2.375  1.00 89.69           O  
ATOM   1330  N   ALA A 166      -5.410  23.781   2.752  1.00 93.94           N  
ATOM   1331  CA  ALA A 166      -4.543  22.906   1.970  1.00 93.94           C  
ATOM   1332  C   ALA A 166      -4.391  23.422   0.540  1.00 93.94           C  
ATOM   1333  CB  ALA A 166      -5.090  21.484   1.968  1.00 93.94           C  
ATOM   1334  O   ALA A 166      -5.379  23.562  -0.182  1.00 93.94           O  
ATOM   1335  N   SER A 167      -3.133  23.734   0.154  1.00 94.69           N  
ATOM   1336  CA  SER A 167      -2.865  24.219  -1.194  1.00 94.69           C  
ATOM   1337  C   SER A 167      -1.809  23.375  -1.892  1.00 94.69           C  
ATOM   1338  CB  SER A 167      -2.414  25.672  -1.153  1.00 94.69           C  
ATOM   1339  O   SER A 167      -0.831  22.953  -1.269  1.00 94.69           O  
ATOM   1340  OG  SER A 167      -1.207  25.812  -0.422  1.00 94.69           O  
ATOM   1341  N   PRO A 168      -2.119  23.141  -3.156  1.00 95.44           N  
ATOM   1342  CA  PRO A 168      -1.085  22.406  -3.896  1.00 95.44           C  
ATOM   1343  C   PRO A 168       0.156  23.266  -4.164  1.00 95.44           C  
ATOM   1344  CB  PRO A 168      -1.785  22.031  -5.203  1.00 95.44           C  
ATOM   1345  O   PRO A 168       0.060  24.328  -4.785  1.00 95.44           O  
ATOM   1346  CG  PRO A 168      -2.811  23.109  -5.406  1.00 95.44           C  
ATOM   1347  CD  PRO A 168      -3.262  23.594  -4.062  1.00 95.44           C  
ATOM   1348  N   ARG A 169       1.185  22.812  -3.756  1.00 94.69           N  
ATOM   1349  CA  ARG A 169       2.445  23.516  -3.953  1.00 94.69           C  
ATOM   1350  C   ARG A 169       3.109  23.094  -5.262  1.00 94.69           C  
ATOM   1351  CB  ARG A 169       3.393  23.266  -2.779  1.00 94.69           C  
ATOM   1352  O   ARG A 169       3.666  23.938  -5.977  1.00 94.69           O  
ATOM   1353  CG  ARG A 169       4.629  24.156  -2.785  1.00 94.69           C  
ATOM   1354  CD  ARG A 169       5.504  23.906  -1.562  1.00 94.69           C  
ATOM   1355  NE  ARG A 169       6.766  24.641  -1.646  1.00 94.69           N  
ATOM   1356  NH1 ARG A 169       7.500  24.016   0.453  1.00 94.69           N  
ATOM   1357  NH2 ARG A 169       8.797  25.375  -0.869  1.00 94.69           N  
ATOM   1358  CZ  ARG A 169       7.684  24.672  -0.688  1.00 94.69           C  
ATOM   1359  N   ARG A 170       3.115  21.766  -5.488  1.00 96.69           N  
ATOM   1360  CA  ARG A 170       3.721  21.250  -6.711  1.00 96.69           C  
ATOM   1361  C   ARG A 170       2.918  20.062  -7.258  1.00 96.69           C  
ATOM   1362  CB  ARG A 170       5.168  20.812  -6.453  1.00 96.69           C  
ATOM   1363  O   ARG A 170       2.422  19.234  -6.496  1.00 96.69           O  
ATOM   1364  CG  ARG A 170       6.078  21.953  -6.027  1.00 96.69           C  
ATOM   1365  CD  ARG A 170       7.535  21.516  -5.945  1.00 96.69           C  
ATOM   1366  NE  ARG A 170       8.398  22.578  -5.441  1.00 96.69           N  
ATOM   1367  NH1 ARG A 170       9.945  22.422  -7.148  1.00 96.69           N  
ATOM   1368  NH2 ARG A 170      10.227  23.969  -5.477  1.00 96.69           N  
ATOM   1369  CZ  ARG A 170       9.523  22.984  -6.023  1.00 96.69           C  
ATOM   1370  N   ILE A 171       2.822  20.078  -8.594  1.00 97.00           N  
ATOM   1371  CA  ILE A 171       2.275  18.953  -9.328  1.00 97.00           C  
ATOM   1372  C   ILE A 171       3.342  18.375 -10.258  1.00 97.00           C  
ATOM   1373  CB  ILE A 171       1.021  19.359 -10.133  1.00 97.00           C  
ATOM   1374  O   ILE A 171       3.805  19.062 -11.180  1.00 97.00           O  
ATOM   1375  CG1 ILE A 171      -0.021  20.000  -9.219  1.00 97.00           C  
ATOM   1376  CG2 ILE A 171       0.433  18.141 -10.859  1.00 97.00           C  
ATOM   1377  CD1 ILE A 171      -1.225  20.578  -9.945  1.00 97.00           C  
ATOM   1378  N   PHE A 172       3.688  17.156 -10.000  1.00 97.12           N  
ATOM   1379  CA  PHE A 172       4.777  16.562 -10.758  1.00 97.12           C  
ATOM   1380  C   PHE A 172       4.262  15.953 -12.062  1.00 97.12           C  
ATOM   1381  CB  PHE A 172       5.477  15.477  -9.922  1.00 97.12           C  
ATOM   1382  O   PHE A 172       3.143  15.445 -12.117  1.00 97.12           O  
ATOM   1383  CG  PHE A 172       6.152  16.016  -8.688  1.00 97.12           C  
ATOM   1384  CD1 PHE A 172       7.496  16.375  -8.711  1.00 97.12           C  
ATOM   1385  CD2 PHE A 172       5.445  16.156  -7.500  1.00 97.12           C  
ATOM   1386  CE1 PHE A 172       8.125  16.859  -7.574  1.00 97.12           C  
ATOM   1387  CE2 PHE A 172       6.066  16.656  -6.355  1.00 97.12           C  
ATOM   1388  CZ  PHE A 172       7.406  17.000  -6.395  1.00 97.12           C  
ATOM   1389  N   ALA A 173       5.102  16.000 -13.016  1.00 94.69           N  
ATOM   1390  CA  ALA A 173       4.742  15.484 -14.336  1.00 94.69           C  
ATOM   1391  C   ALA A 173       4.551  13.977 -14.305  1.00 94.69           C  
ATOM   1392  CB  ALA A 173       5.809  15.859 -15.359  1.00 94.69           C  
ATOM   1393  O   ALA A 173       5.152  13.281 -13.477  1.00 94.69           O  
ATOM   1394  N   ASN A 174       3.684  13.562 -15.234  1.00 92.06           N  
ATOM   1395  CA  ASN A 174       3.463  12.133 -15.375  1.00 92.06           C  
ATOM   1396  C   ASN A 174       4.676  11.430 -15.977  1.00 92.06           C  
ATOM   1397  CB  ASN A 174       2.219  11.859 -16.219  1.00 92.06           C  
ATOM   1398  O   ASN A 174       5.059  11.711 -17.109  1.00 92.06           O  
ATOM   1399  CG  ASN A 174       1.889  10.383 -16.312  1.00 92.06           C  
ATOM   1400  ND2 ASN A 174       0.678  10.070 -16.766  1.00 92.06           N  
ATOM   1401  OD1 ASN A 174       2.713   9.523 -15.984  1.00 92.06           O  
ATOM   1402  N   ALA A 175       5.254  10.531 -15.219  1.00 92.94           N  
ATOM   1403  CA  ALA A 175       6.461   9.859 -15.688  1.00 92.94           C  
ATOM   1404  C   ALA A 175       6.293   8.344 -15.664  1.00 92.94           C  
ATOM   1405  CB  ALA A 175       7.664  10.273 -14.844  1.00 92.94           C  
ATOM   1406  O   ALA A 175       7.246   7.605 -15.914  1.00 92.94           O  
ATOM   1407  N   HIS A 176       5.129   7.840 -15.359  1.00 92.44           N  
ATOM   1408  CA  HIS A 176       4.910   6.402 -15.234  1.00 92.44           C  
ATOM   1409  C   HIS A 176       3.936   5.898 -16.297  1.00 92.44           C  
ATOM   1410  CB  HIS A 176       4.395   6.059 -13.844  1.00 92.44           C  
ATOM   1411  O   HIS A 176       2.910   6.535 -16.562  1.00 92.44           O  
ATOM   1412  CG  HIS A 176       5.422   6.215 -12.766  1.00 92.44           C  
ATOM   1413  CD2 HIS A 176       5.602   7.191 -11.844  1.00 92.44           C  
ATOM   1414  ND1 HIS A 176       6.422   5.293 -12.547  1.00 92.44           N  
ATOM   1415  CE1 HIS A 176       7.176   5.695 -11.539  1.00 92.44           C  
ATOM   1416  NE2 HIS A 176       6.699   6.848 -11.094  1.00 92.44           N  
ATOM   1417  N   THR A 177       4.316   4.844 -16.922  1.00 90.00           N  
ATOM   1418  CA  THR A 177       3.441   4.176 -17.875  1.00 90.00           C  
ATOM   1419  C   THR A 177       2.393   3.336 -17.156  1.00 90.00           C  
ATOM   1420  CB  THR A 177       4.242   3.277 -18.844  1.00 90.00           C  
ATOM   1421  O   THR A 177       1.236   3.275 -17.578  1.00 90.00           O  
ATOM   1422  CG2 THR A 177       3.344   2.686 -19.922  1.00 90.00           C  
ATOM   1423  OG1 THR A 177       5.270   4.055 -19.469  1.00 90.00           O  
ATOM   1424  N   TYR A 178       2.854   2.758 -16.094  1.00 92.62           N  
ATOM   1425  CA  TYR A 178       1.957   1.915 -15.312  1.00 92.62           C  
ATOM   1426  C   TYR A 178       1.594   2.584 -13.992  1.00 92.62           C  
ATOM   1427  CB  TYR A 178       2.598   0.549 -15.047  1.00 92.62           C  
ATOM   1428  O   TYR A 178       2.078   3.676 -13.688  1.00 92.62           O  
ATOM   1429  CG  TYR A 178       2.969  -0.201 -16.312  1.00 92.62           C  
ATOM   1430  CD1 TYR A 178       2.012  -0.922 -17.016  1.00 92.62           C  
ATOM   1431  CD2 TYR A 178       4.273  -0.193 -16.781  1.00 92.62           C  
ATOM   1432  CE1 TYR A 178       2.348  -1.617 -18.172  1.00 92.62           C  
ATOM   1433  CE2 TYR A 178       4.621  -0.884 -17.938  1.00 92.62           C  
ATOM   1434  OH  TYR A 178       3.992  -2.277 -19.766  1.00 92.62           O  
ATOM   1435  CZ  TYR A 178       3.654  -1.592 -18.625  1.00 92.62           C  
ATOM   1436  N   HIS A 179       0.731   1.938 -13.227  1.00 94.12           N  
ATOM   1437  CA  HIS A 179       0.177   2.568 -12.031  1.00 94.12           C  
ATOM   1438  C   HIS A 179       1.226   2.680 -10.930  1.00 94.12           C  
ATOM   1439  CB  HIS A 179      -1.035   1.786 -11.523  1.00 94.12           C  
ATOM   1440  O   HIS A 179       1.911   1.703 -10.617  1.00 94.12           O  
ATOM   1441  CG  HIS A 179      -2.188   1.783 -12.477  1.00 94.12           C  
ATOM   1442  CD2 HIS A 179      -2.354   2.393 -13.680  1.00 94.12           C  
ATOM   1443  ND1 HIS A 179      -3.354   1.090 -12.234  1.00 94.12           N  
ATOM   1444  CE1 HIS A 179      -4.188   1.273 -13.242  1.00 94.12           C  
ATOM   1445  NE2 HIS A 179      -3.605   2.061 -14.133  1.00 94.12           N  
ATOM   1446  N   ILE A 180       1.268   3.840 -10.359  1.00 97.06           N  
ATOM   1447  CA  ILE A 180       2.195   4.055  -9.250  1.00 97.06           C  
ATOM   1448  C   ILE A 180       1.736   3.264  -8.031  1.00 97.06           C  
ATOM   1449  CB  ILE A 180       2.320   5.555  -8.906  1.00 97.06           C  
ATOM   1450  O   ILE A 180       0.587   3.387  -7.598  1.00 97.06           O  
ATOM   1451  CG1 ILE A 180       2.883   6.336 -10.094  1.00 97.06           C  
ATOM   1452  CG2 ILE A 180       3.191   5.750  -7.660  1.00 97.06           C  
ATOM   1453  CD1 ILE A 180       2.832   7.848  -9.930  1.00 97.06           C  
ATOM   1454  N   ASN A 181       2.691   2.508  -7.477  1.00 97.00           N  
ATOM   1455  CA  ASN A 181       2.309   1.687  -6.332  1.00 97.00           C  
ATOM   1456  C   ASN A 181       3.045   2.111  -5.066  1.00 97.00           C  
ATOM   1457  CB  ASN A 181       2.564   0.206  -6.625  1.00 97.00           C  
ATOM   1458  O   ASN A 181       2.670   1.714  -3.963  1.00 97.00           O  
ATOM   1459  CG  ASN A 181       4.004  -0.074  -7.008  1.00 97.00           C  
ATOM   1460  ND2 ASN A 181       4.195  -0.819  -8.086  1.00 97.00           N  
ATOM   1461  OD1 ASN A 181       4.938   0.375  -6.336  1.00 97.00           O  
ATOM   1462  N   SER A 182       4.109   2.953  -5.273  1.00 98.06           N  
ATOM   1463  CA  SER A 182       4.879   3.355  -4.098  1.00 98.06           C  
ATOM   1464  C   SER A 182       5.461   4.754  -4.270  1.00 98.06           C  
ATOM   1465  CB  SER A 182       6.004   2.355  -3.828  1.00 98.06           C  
ATOM   1466  O   SER A 182       5.848   5.141  -5.375  1.00 98.06           O  
ATOM   1467  OG  SER A 182       5.484   1.049  -3.652  1.00 98.06           O  
ATOM   1468  N   ILE A 183       5.434   5.492  -3.229  1.00 98.44           N  
ATOM   1469  CA  ILE A 183       6.219   6.715  -3.086  1.00 98.44           C  
ATOM   1470  C   ILE A 183       6.930   6.719  -1.736  1.00 98.44           C  
ATOM   1471  CB  ILE A 183       5.332   7.973  -3.225  1.00 98.44           C  
ATOM   1472  O   ILE A 183       6.383   6.250  -0.736  1.00 98.44           O  
ATOM   1473  CG1 ILE A 183       4.227   7.969  -2.162  1.00 98.44           C  
ATOM   1474  CG2 ILE A 183       4.738   8.062  -4.633  1.00 98.44           C  
ATOM   1475  CD1 ILE A 183       3.438   9.266  -2.082  1.00 98.44           C  
ATOM   1476  N   SER A 184       8.164   7.164  -1.745  1.00 98.38           N  
ATOM   1477  CA  SER A 184       8.961   7.168  -0.520  1.00 98.38           C  
ATOM   1478  C   SER A 184       9.883   8.383  -0.463  1.00 98.38           C  
ATOM   1479  CB  SER A 184       9.781   5.887  -0.407  1.00 98.38           C  
ATOM   1480  O   SER A 184      10.570   8.688  -1.438  1.00 98.38           O  
ATOM   1481  OG  SER A 184      10.484   5.844   0.825  1.00 98.38           O  
ATOM   1482  N   ILE A 185       9.844   8.961   0.679  1.00 97.81           N  
ATOM   1483  CA  ILE A 185      10.680  10.141   0.865  1.00 97.81           C  
ATOM   1484  C   ILE A 185      12.062   9.719   1.351  1.00 97.81           C  
ATOM   1485  CB  ILE A 185      10.039  11.133   1.861  1.00 97.81           C  
ATOM   1486  O   ILE A 185      12.188   8.883   2.248  1.00 97.81           O  
ATOM   1487  CG1 ILE A 185       8.680  11.602   1.349  1.00 97.81           C  
ATOM   1488  CG2 ILE A 185      10.977  12.328   2.105  1.00 97.81           C  
ATOM   1489  CD1 ILE A 185       7.824  12.297   2.402  1.00 97.81           C  
ATOM   1490  N   ASN A 186      13.016  10.336   0.757  1.00 97.62           N  
ATOM   1491  CA  ASN A 186      14.391  10.047   1.128  1.00 97.62           C  
ATOM   1492  C   ASN A 186      14.758  10.672   2.471  1.00 97.62           C  
ATOM   1493  CB  ASN A 186      15.352  10.531   0.039  1.00 97.62           C  
ATOM   1494  O   ASN A 186      14.133  11.648   2.893  1.00 97.62           O  
ATOM   1495  CG  ASN A 186      16.719   9.867   0.128  1.00 97.62           C  
ATOM   1496  ND2 ASN A 186      17.469   9.906  -0.967  1.00 97.62           N  
ATOM   1497  OD1 ASN A 186      17.094   9.328   1.172  1.00 97.62           O  
ATOM   1498  N   SER A 187      15.773  10.164   3.123  1.00 95.44           N  
ATOM   1499  CA  SER A 187      16.203  10.672   4.422  1.00 95.44           C  
ATOM   1500  C   SER A 187      16.859  12.039   4.293  1.00 95.44           C  
ATOM   1501  CB  SER A 187      17.172   9.688   5.082  1.00 95.44           C  
ATOM   1502  O   SER A 187      17.000  12.758   5.285  1.00 95.44           O  
ATOM   1503  OG  SER A 187      18.297   9.453   4.242  1.00 95.44           O  
ATOM   1504  N   ASP A 188      17.250  12.430   3.105  1.00 94.31           N  
ATOM   1505  CA  ASP A 188      17.812  13.758   2.881  1.00 94.31           C  
ATOM   1506  C   ASP A 188      16.719  14.812   2.811  1.00 94.31           C  
ATOM   1507  CB  ASP A 188      18.641  13.773   1.597  1.00 94.31           C  
ATOM   1508  O   ASP A 188      17.000  16.016   2.883  1.00 94.31           O  
ATOM   1509  CG  ASP A 188      17.828  13.461   0.355  1.00 94.31           C  
ATOM   1510  OD1 ASP A 188      16.578  13.461   0.430  1.00 94.31           O  
ATOM   1511  OD2 ASP A 188      18.438  13.211  -0.707  1.00 94.31           O  
ATOM   1512  N   TYR A 189      15.500  14.422   2.604  1.00 94.00           N  
ATOM   1513  CA  TYR A 189      14.312  15.266   2.545  1.00 94.00           C  
ATOM   1514  C   TYR A 189      14.391  16.234   1.376  1.00 94.00           C  
ATOM   1515  CB  TYR A 189      14.133  16.031   3.855  1.00 94.00           C  
ATOM   1516  O   TYR A 189      13.781  17.312   1.412  1.00 94.00           O  
ATOM   1517  CG  TYR A 189      13.992  15.148   5.066  1.00 94.00           C  
ATOM   1518  CD1 TYR A 189      12.898  14.289   5.207  1.00 94.00           C  
ATOM   1519  CD2 TYR A 189      14.945  15.156   6.074  1.00 94.00           C  
ATOM   1520  CE1 TYR A 189      12.766  13.469   6.324  1.00 94.00           C  
ATOM   1521  CE2 TYR A 189      14.828  14.344   7.195  1.00 94.00           C  
ATOM   1522  OH  TYR A 189      13.602  12.695   8.414  1.00 94.00           O  
ATOM   1523  CZ  TYR A 189      13.734  13.500   7.309  1.00 94.00           C  
ATOM   1524  N   GLU A 190      15.148  15.867   0.350  1.00 95.44           N  
ATOM   1525  CA  GLU A 190      15.242  16.641  -0.881  1.00 95.44           C  
ATOM   1526  C   GLU A 190      14.758  15.844  -2.082  1.00 95.44           C  
ATOM   1527  CB  GLU A 190      16.688  17.109  -1.111  1.00 95.44           C  
ATOM   1528  O   GLU A 190      14.312  16.422  -3.078  1.00 95.44           O  
ATOM   1529  CG  GLU A 190      17.172  18.109  -0.076  1.00 95.44           C  
ATOM   1530  CD  GLU A 190      18.562  18.656  -0.379  1.00 95.44           C  
ATOM   1531  OE1 GLU A 190      19.062  19.531   0.373  1.00 95.44           O  
ATOM   1532  OE2 GLU A 190      19.172  18.203  -1.378  1.00 95.44           O  
ATOM   1533  N   THR A 191      14.852  14.562  -1.945  1.00 97.31           N  
ATOM   1534  CA  THR A 191      14.461  13.688  -3.045  1.00 97.31           C  
ATOM   1535  C   THR A 191      13.438  12.656  -2.576  1.00 97.31           C  
ATOM   1536  CB  THR A 191      15.680  12.961  -3.645  1.00 97.31           C  
ATOM   1537  O   THR A 191      13.281  12.430  -1.375  1.00 97.31           O  
ATOM   1538  CG2 THR A 191      16.656  13.961  -4.254  1.00 97.31           C  
ATOM   1539  OG1 THR A 191      16.344  12.227  -2.613  1.00 97.31           O  
ATOM   1540  N   TYR A 192      12.727  12.141  -3.467  1.00 98.06           N  
ATOM   1541  CA  TYR A 192      11.805  11.039  -3.211  1.00 98.06           C  
ATOM   1542  C   TYR A 192      11.750  10.094  -4.402  1.00 98.06           C  
ATOM   1543  CB  TYR A 192      10.406  11.570  -2.898  1.00 98.06           C  
ATOM   1544  O   TYR A 192      12.195  10.438  -5.500  1.00 98.06           O  
ATOM   1545  CG  TYR A 192       9.672  12.109  -4.105  1.00 98.06           C  
ATOM   1546  CD1 TYR A 192       9.883  13.414  -4.547  1.00 98.06           C  
ATOM   1547  CD2 TYR A 192       8.773  11.312  -4.809  1.00 98.06           C  
ATOM   1548  CE1 TYR A 192       9.211  13.914  -5.656  1.00 98.06           C  
ATOM   1549  CE2 TYR A 192       8.102  11.805  -5.922  1.00 98.06           C  
ATOM   1550  OH  TYR A 192       7.656  13.594  -7.438  1.00 98.06           O  
ATOM   1551  CZ  TYR A 192       8.328  13.102  -6.336  1.00 98.06           C  
ATOM   1552  N   LEU A 193      11.297   8.891  -4.199  1.00 97.81           N  
ATOM   1553  CA  LEU A 193      11.188   7.941  -5.301  1.00 97.81           C  
ATOM   1554  C   LEU A 193       9.727   7.559  -5.547  1.00 97.81           C  
ATOM   1555  CB  LEU A 193      12.016   6.688  -5.016  1.00 97.81           C  
ATOM   1556  O   LEU A 193       8.906   7.605  -4.629  1.00 97.81           O  
ATOM   1557  CG  LEU A 193      11.539   5.816  -3.850  1.00 97.81           C  
ATOM   1558  CD1 LEU A 193      10.414   4.887  -4.301  1.00 97.81           C  
ATOM   1559  CD2 LEU A 193      12.703   5.016  -3.275  1.00 97.81           C  
ATOM   1560  N   SER A 194       9.383   7.309  -6.746  1.00 98.38           N  
ATOM   1561  CA  SER A 194       8.117   6.727  -7.168  1.00 98.38           C  
ATOM   1562  C   SER A 194       8.328   5.441  -7.965  1.00 98.38           C  
ATOM   1563  CB  SER A 194       7.316   7.727  -8.008  1.00 98.38           C  
ATOM   1564  O   SER A 194       9.258   5.355  -8.773  1.00 98.38           O  
ATOM   1565  OG  SER A 194       8.000   8.039  -9.203  1.00 98.38           O  
ATOM   1566  N   ALA A 195       7.496   4.469  -7.664  1.00 98.12           N  
ATOM   1567  CA  ALA A 195       7.637   3.178  -8.336  1.00 98.12           C  
ATOM   1568  C   ALA A 195       6.316   2.732  -8.953  1.00 98.12           C  
ATOM   1569  CB  ALA A 195       8.148   2.123  -7.355  1.00 98.12           C  
ATOM   1570  O   ALA A 195       5.250   2.926  -8.359  1.00 98.12           O  
ATOM   1571  N   ASP A 196       6.410   2.242 -10.148  1.00 97.00           N  
ATOM   1572  CA  ASP A 196       5.309   1.493 -10.750  1.00 97.00           C  
ATOM   1573  C   ASP A 196       5.688   0.029 -10.953  1.00 97.00           C  
ATOM   1574  CB  ASP A 196       4.891   2.121 -12.078  1.00 97.00           C  
ATOM   1575  O   ASP A 196       6.613  -0.474 -10.320  1.00 97.00           O  
ATOM   1576  CG  ASP A 196       5.965   2.025 -13.148  1.00 97.00           C  
ATOM   1577  OD1 ASP A 196       6.824   1.118 -13.062  1.00 97.00           O  
ATOM   1578  OD2 ASP A 196       5.961   2.865 -14.070  1.00 97.00           O  
ATOM   1579  N   ASP A 197       5.047  -0.699 -11.797  1.00 97.19           N  
ATOM   1580  CA  ASP A 197       5.234  -2.143 -11.914  1.00 97.19           C  
ATOM   1581  C   ASP A 197       6.586  -2.469 -12.547  1.00 97.19           C  
ATOM   1582  CB  ASP A 197       4.105  -2.766 -12.734  1.00 97.19           C  
ATOM   1583  O   ASP A 197       7.098  -3.578 -12.391  1.00 97.19           O  
ATOM   1584  CG  ASP A 197       2.775  -2.773 -12.000  1.00 97.19           C  
ATOM   1585  OD1 ASP A 197       2.756  -2.564 -10.766  1.00 97.19           O  
ATOM   1586  OD2 ASP A 197       1.736  -2.994 -12.664  1.00 97.19           O  
ATOM   1587  N   LEU A 198       7.152  -1.457 -13.219  1.00 96.56           N  
ATOM   1588  CA  LEU A 198       8.344  -1.841 -13.969  1.00 96.56           C  
ATOM   1589  C   LEU A 198       9.477  -0.849 -13.734  1.00 96.56           C  
ATOM   1590  CB  LEU A 198       8.031  -1.928 -15.469  1.00 96.56           C  
ATOM   1591  O   LEU A 198      10.633  -1.142 -14.039  1.00 96.56           O  
ATOM   1592  CG  LEU A 198       7.027  -3.004 -15.891  1.00 96.56           C  
ATOM   1593  CD1 LEU A 198       6.848  -2.998 -17.406  1.00 96.56           C  
ATOM   1594  CD2 LEU A 198       7.480  -4.375 -15.406  1.00 96.56           C  
ATOM   1595  N   ARG A 199       9.156   0.276 -13.148  1.00 96.44           N  
ATOM   1596  CA  ARG A 199      10.180   1.309 -13.047  1.00 96.44           C  
ATOM   1597  C   ARG A 199      10.148   1.981 -11.680  1.00 96.44           C  
ATOM   1598  CB  ARG A 199      10.000   2.355 -14.148  1.00 96.44           C  
ATOM   1599  O   ARG A 199       9.102   2.021 -11.031  1.00 96.44           O  
ATOM   1600  CG  ARG A 199      10.234   1.816 -15.555  1.00 96.44           C  
ATOM   1601  CD  ARG A 199      10.094   2.906 -16.609  1.00 96.44           C  
ATOM   1602  NE  ARG A 199      10.344   2.395 -17.953  1.00 96.44           N  
ATOM   1603  NH1 ARG A 199      10.367   4.469 -18.969  1.00 96.44           N  
ATOM   1604  NH2 ARG A 199      10.695   2.578 -20.219  1.00 96.44           N  
ATOM   1605  CZ  ARG A 199      10.469   3.148 -19.047  1.00 96.44           C  
ATOM   1606  N   ILE A 200      11.328   2.479 -11.289  1.00 97.06           N  
ATOM   1607  CA  ILE A 200      11.477   3.365 -10.141  1.00 97.06           C  
ATOM   1608  C   ILE A 200      12.148   4.664 -10.570  1.00 97.06           C  
ATOM   1609  CB  ILE A 200      12.281   2.691  -9.008  1.00 97.06           C  
ATOM   1610  O   ILE A 200      13.242   4.641 -11.148  1.00 97.06           O  
ATOM   1611  CG1 ILE A 200      11.625   1.366  -8.602  1.00 97.06           C  
ATOM   1612  CG2 ILE A 200      12.414   3.631  -7.805  1.00 97.06           C  
ATOM   1613  CD1 ILE A 200      12.359   0.626  -7.492  1.00 97.06           C  
ATOM   1614  N   ASN A 201      11.508   5.766 -10.281  1.00 97.06           N  
ATOM   1615  CA  ASN A 201      12.023   7.086 -10.625  1.00 97.06           C  
ATOM   1616  C   ASN A 201      12.422   7.875  -9.383  1.00 97.06           C  
ATOM   1617  CB  ASN A 201      10.984   7.871 -11.438  1.00 97.06           C  
ATOM   1618  O   ASN A 201      11.734   7.820  -8.359  1.00 97.06           O  
ATOM   1619  CG  ASN A 201      10.664   7.207 -12.766  1.00 97.06           C  
ATOM   1620  ND2 ASN A 201       9.414   7.328 -13.195  1.00 97.06           N  
ATOM   1621  OD1 ASN A 201      11.531   6.594 -13.391  1.00 97.06           O  
ATOM   1622  N   LEU A 202      13.531   8.539  -9.547  1.00 96.69           N  
ATOM   1623  CA  LEU A 202      14.016   9.438  -8.508  1.00 96.69           C  
ATOM   1624  C   LEU A 202      13.688  10.891  -8.844  1.00 96.69           C  
ATOM   1625  CB  LEU A 202      15.523   9.273  -8.305  1.00 96.69           C  
ATOM   1626  O   LEU A 202      14.000  11.352  -9.945  1.00 96.69           O  
ATOM   1627  CG  LEU A 202      16.156  10.062  -7.164  1.00 96.69           C  
ATOM   1628  CD1 LEU A 202      15.648   9.547  -5.820  1.00 96.69           C  
ATOM   1629  CD2 LEU A 202      17.672  10.000  -7.234  1.00 96.69           C  
ATOM   1630  N   TRP A 203      13.094  11.570  -7.863  1.00 97.44           N  
ATOM   1631  CA  TRP A 203      12.656  12.945  -8.070  1.00 97.44           C  
ATOM   1632  C   TRP A 203      13.352  13.883  -7.082  1.00 97.44           C  
ATOM   1633  CB  TRP A 203      11.141  13.062  -7.918  1.00 97.44           C  
ATOM   1634  O   TRP A 203      13.711  13.477  -5.977  1.00 97.44           O  
ATOM   1635  CG  TRP A 203      10.367  12.195  -8.867  1.00 97.44           C  
ATOM   1636  CD1 TRP A 203      10.148  10.852  -8.766  1.00 97.44           C  
ATOM   1637  CD2 TRP A 203       9.719  12.617 -10.070  1.00 97.44           C  
ATOM   1638  CE2 TRP A 203       9.117  11.477 -10.648  1.00 97.44           C  
ATOM   1639  CE3 TRP A 203       9.578  13.852 -10.719  1.00 97.44           C  
ATOM   1640  NE1 TRP A 203       9.398  10.414  -9.828  1.00 97.44           N  
ATOM   1641  CH2 TRP A 203       8.273  12.750 -12.453  1.00 97.44           C  
ATOM   1642  CZ2 TRP A 203       8.398  11.531 -11.844  1.00 97.44           C  
ATOM   1643  CZ3 TRP A 203       8.859  13.906 -11.906  1.00 97.44           C  
ATOM   1644  N   HIS A 204      13.547  15.109  -7.582  1.00 96.62           N  
ATOM   1645  CA  HIS A 204      13.828  16.188  -6.652  1.00 96.62           C  
ATOM   1646  C   HIS A 204      12.555  16.953  -6.281  1.00 96.62           C  
ATOM   1647  CB  HIS A 204      14.852  17.156  -7.250  1.00 96.62           C  
ATOM   1648  O   HIS A 204      11.727  17.234  -7.145  1.00 96.62           O  
ATOM   1649  CG  HIS A 204      15.461  18.078  -6.246  1.00 96.62           C  
ATOM   1650  CD2 HIS A 204      16.641  18.031  -5.594  1.00 96.62           C  
ATOM   1651  ND1 HIS A 204      14.828  19.219  -5.805  1.00 96.62           N  
ATOM   1652  CE1 HIS A 204      15.602  19.844  -4.926  1.00 96.62           C  
ATOM   1653  NE2 HIS A 204      16.703  19.141  -4.777  1.00 96.62           N  
ATOM   1654  N   LEU A 205      12.406  17.297  -5.059  1.00 96.25           N  
ATOM   1655  CA  LEU A 205      11.164  17.875  -4.562  1.00 96.25           C  
ATOM   1656  C   LEU A 205      10.906  19.234  -5.199  1.00 96.25           C  
ATOM   1657  CB  LEU A 205      11.203  18.016  -3.039  1.00 96.25           C  
ATOM   1658  O   LEU A 205       9.766  19.703  -5.238  1.00 96.25           O  
ATOM   1659  CG  LEU A 205      10.922  16.734  -2.236  1.00 96.25           C  
ATOM   1660  CD1 LEU A 205      11.328  16.938  -0.779  1.00 96.25           C  
ATOM   1661  CD2 LEU A 205       9.445  16.359  -2.340  1.00 96.25           C  
ATOM   1662  N   GLU A 206      11.930  19.844  -5.738  1.00 95.06           N  
ATOM   1663  CA  GLU A 206      11.781  21.188  -6.297  1.00 95.06           C  
ATOM   1664  C   GLU A 206      11.680  21.141  -7.820  1.00 95.06           C  
ATOM   1665  CB  GLU A 206      12.945  22.078  -5.871  1.00 95.06           C  
ATOM   1666  O   GLU A 206      11.414  22.172  -8.461  1.00 95.06           O  
ATOM   1667  CG  GLU A 206      12.984  22.375  -4.379  1.00 95.06           C  
ATOM   1668  CD  GLU A 206      14.078  23.359  -3.988  1.00 95.06           C  
ATOM   1669  OE1 GLU A 206      14.094  23.812  -2.820  1.00 95.06           O  
ATOM   1670  OE2 GLU A 206      14.922  23.672  -4.855  1.00 95.06           O  
ATOM   1671  N   ILE A 207      11.914  20.047  -8.414  1.00 95.31           N  
ATOM   1672  CA  ILE A 207      11.867  19.906  -9.867  1.00 95.31           C  
ATOM   1673  C   ILE A 207      10.688  19.016 -10.250  1.00 95.31           C  
ATOM   1674  CB  ILE A 207      13.188  19.312 -10.414  1.00 95.31           C  
ATOM   1675  O   ILE A 207      10.680  17.812  -9.961  1.00 95.31           O  
ATOM   1676  CG1 ILE A 207      14.375  20.172  -9.984  1.00 95.31           C  
ATOM   1677  CG2 ILE A 207      13.125  19.172 -11.938  1.00 95.31           C  
ATOM   1678  CD1 ILE A 207      15.734  19.594 -10.367  1.00 95.31           C  
ATOM   1679  N   THR A 208       9.750  19.594 -11.000  1.00 95.56           N  
ATOM   1680  CA  THR A 208       8.477  18.906 -11.195  1.00 95.56           C  
ATOM   1681  C   THR A 208       8.414  18.266 -12.586  1.00 95.56           C  
ATOM   1682  CB  THR A 208       7.285  19.859 -11.016  1.00 95.56           C  
ATOM   1683  O   THR A 208       7.527  17.453 -12.859  1.00 95.56           O  
ATOM   1684  CG2 THR A 208       7.191  20.359  -9.578  1.00 95.56           C  
ATOM   1685  OG1 THR A 208       7.453  21.000 -11.883  1.00 95.56           O  
ATOM   1686  N   ASP A 209       9.328  18.562 -13.453  1.00 94.00           N  
ATOM   1687  CA  ASP A 209       9.188  18.125 -14.844  1.00 94.00           C  
ATOM   1688  C   ASP A 209      10.281  17.141 -15.234  1.00 94.00           C  
ATOM   1689  CB  ASP A 209       9.211  19.344 -15.781  1.00 94.00           C  
ATOM   1690  O   ASP A 209      10.391  16.750 -16.406  1.00 94.00           O  
ATOM   1691  CG  ASP A 209      10.492  20.156 -15.672  1.00 94.00           C  
ATOM   1692  OD1 ASP A 209      11.195  20.047 -14.648  1.00 94.00           O  
ATOM   1693  OD2 ASP A 209      10.797  20.906 -16.625  1.00 94.00           O  
ATOM   1694  N   ARG A 210      11.078  16.797 -14.266  1.00 92.94           N  
ATOM   1695  CA  ARG A 210      12.172  15.891 -14.586  1.00 92.94           C  
ATOM   1696  C   ARG A 210      12.375  14.867 -13.469  1.00 92.94           C  
ATOM   1697  CB  ARG A 210      13.469  16.672 -14.828  1.00 92.94           C  
ATOM   1698  O   ARG A 210      12.344  15.219 -12.289  1.00 92.94           O  
ATOM   1699  CG  ARG A 210      13.414  17.594 -16.031  1.00 92.94           C  
ATOM   1700  CD  ARG A 210      14.734  18.312 -16.250  1.00 92.94           C  
ATOM   1701  NE  ARG A 210      14.641  19.297 -17.328  1.00 92.94           N  
ATOM   1702  NH1 ARG A 210      16.859  19.938 -17.203  1.00 92.94           N  
ATOM   1703  NH2 ARG A 210      15.461  20.906 -18.750  1.00 92.94           N  
ATOM   1704  CZ  ARG A 210      15.656  20.047 -17.766  1.00 92.94           C  
ATOM   1705  N   SER A 211      12.539  13.617 -13.867  1.00 94.56           N  
ATOM   1706  CA  SER A 211      12.875  12.531 -12.961  1.00 94.56           C  
ATOM   1707  C   SER A 211      13.930  11.609 -13.562  1.00 94.56           C  
ATOM   1708  CB  SER A 211      11.625  11.719 -12.602  1.00 94.56           C  
ATOM   1709  O   SER A 211      14.188  11.656 -14.766  1.00 94.56           O  
ATOM   1710  OG  SER A 211      11.141  11.016 -13.734  1.00 94.56           O  
ATOM   1711  N   PHE A 212      14.578  10.836 -12.695  1.00 92.94           N  
ATOM   1712  CA  PHE A 212      15.594   9.898 -13.141  1.00 92.94           C  
ATOM   1713  C   PHE A 212      15.141   8.461 -12.922  1.00 92.94           C  
ATOM   1714  CB  PHE A 212      16.922  10.141 -12.398  1.00 92.94           C  
ATOM   1715  O   PHE A 212      14.797   8.070 -11.797  1.00 92.94           O  
ATOM   1716  CG  PHE A 212      17.484  11.523 -12.609  1.00 92.94           C  
ATOM   1717  CD1 PHE A 212      18.281  11.797 -13.719  1.00 92.94           C  
ATOM   1718  CD2 PHE A 212      17.219  12.539 -11.711  1.00 92.94           C  
ATOM   1719  CE1 PHE A 212      18.797  13.070 -13.914  1.00 92.94           C  
ATOM   1720  CE2 PHE A 212      17.734  13.820 -11.898  1.00 92.94           C  
ATOM   1721  CZ  PHE A 212      18.531  14.078 -13.000  1.00 92.94           C  
ATOM   1722  N   ASN A 213      15.086   7.734 -14.039  1.00 94.00           N  
ATOM   1723  CA  ASN A 213      14.773   6.316 -13.930  1.00 94.00           C  
ATOM   1724  C   ASN A 213      15.961   5.516 -13.398  1.00 94.00           C  
ATOM   1725  CB  ASN A 213      14.320   5.758 -15.281  1.00 94.00           C  
ATOM   1726  O   ASN A 213      16.969   5.355 -14.094  1.00 94.00           O  
ATOM   1727  CG  ASN A 213      13.844   4.324 -15.188  1.00 94.00           C  
ATOM   1728  ND2 ASN A 213      12.641   4.133 -14.664  1.00 94.00           N  
ATOM   1729  OD1 ASN A 213      14.547   3.395 -15.586  1.00 94.00           O  
ATOM   1730  N   ILE A 214      15.859   4.980 -12.242  1.00 93.88           N  
ATOM   1731  CA  ILE A 214      17.016   4.348 -11.617  1.00 93.88           C  
ATOM   1732  C   ILE A 214      16.844   2.832 -11.648  1.00 93.88           C  
ATOM   1733  CB  ILE A 214      17.219   4.840 -10.164  1.00 93.88           C  
ATOM   1734  O   ILE A 214      17.828   2.092 -11.477  1.00 93.88           O  
ATOM   1735  CG1 ILE A 214      15.914   4.668  -9.367  1.00 93.88           C  
ATOM   1736  CG2 ILE A 214      17.688   6.297 -10.148  1.00 93.88           C  
ATOM   1737  CD1 ILE A 214      16.078   4.938  -7.875  1.00 93.88           C  
ATOM   1738  N   VAL A 215      15.648   2.322 -11.797  1.00 95.00           N  
ATOM   1739  CA  VAL A 215      15.398   0.898 -11.992  1.00 95.00           C  
ATOM   1740  C   VAL A 215      14.430   0.698 -13.156  1.00 95.00           C  
ATOM   1741  CB  VAL A 215      14.836   0.240 -10.711  1.00 95.00           C  
ATOM   1742  O   VAL A 215      13.406   1.376 -13.242  1.00 95.00           O  
ATOM   1743  CG1 VAL A 215      14.477  -1.224 -10.969  1.00 95.00           C  
ATOM   1744  CG2 VAL A 215      15.836   0.357  -9.562  1.00 95.00           C  
ATOM   1745  N   ASP A 216      14.727  -0.134 -14.047  1.00 94.00           N  
ATOM   1746  CA  ASP A 216      13.898  -0.539 -15.172  1.00 94.00           C  
ATOM   1747  C   ASP A 216      13.992  -2.043 -15.414  1.00 94.00           C  
ATOM   1748  CB  ASP A 216      14.297   0.222 -16.438  1.00 94.00           C  
ATOM   1749  O   ASP A 216      15.008  -2.537 -15.914  1.00 94.00           O  
ATOM   1750  CG  ASP A 216      13.289   0.078 -17.562  1.00 94.00           C  
ATOM   1751  OD1 ASP A 216      12.422  -0.813 -17.484  1.00 94.00           O  
ATOM   1752  OD2 ASP A 216      13.375   0.861 -18.531  1.00 94.00           O  
ATOM   1753  N   ILE A 217      12.883  -2.719 -15.086  1.00 93.25           N  
ATOM   1754  CA  ILE A 217      12.945  -4.168 -15.234  1.00 93.25           C  
ATOM   1755  C   ILE A 217      12.094  -4.602 -16.422  1.00 93.25           C  
ATOM   1756  CB  ILE A 217      12.469  -4.891 -13.953  1.00 93.25           C  
ATOM   1757  O   ILE A 217      11.789  -5.785 -16.578  1.00 93.25           O  
ATOM   1758  CG1 ILE A 217      11.000  -4.551 -13.656  1.00 93.25           C  
ATOM   1759  CG2 ILE A 217      13.367  -4.523 -12.766  1.00 93.25           C  
ATOM   1760  CD1 ILE A 217      10.367  -5.422 -12.586  1.00 93.25           C  
ATOM   1761  N   LYS A 218      11.727  -3.668 -17.203  1.00 92.56           N  
ATOM   1762  CA  LYS A 218      10.977  -3.982 -18.422  1.00 92.56           C  
ATOM   1763  C   LYS A 218      11.820  -4.801 -19.391  1.00 92.56           C  
ATOM   1764  CB  LYS A 218      10.492  -2.699 -19.094  1.00 92.56           C  
ATOM   1765  O   LYS A 218      12.891  -4.363 -19.797  1.00 92.56           O  
ATOM   1766  CG  LYS A 218       9.633  -2.939 -20.328  1.00 92.56           C  
ATOM   1767  CD  LYS A 218       9.211  -1.628 -20.969  1.00 92.56           C  
ATOM   1768  CE  LYS A 218       8.398  -1.866 -22.234  1.00 92.56           C  
ATOM   1769  NZ  LYS A 218       7.996  -0.584 -22.891  1.00 92.56           N  
ATOM   1770  N   PRO A 219      11.289  -5.918 -19.766  1.00 91.88           N  
ATOM   1771  CA  PRO A 219      12.023  -6.711 -20.750  1.00 91.88           C  
ATOM   1772  C   PRO A 219      11.898  -6.152 -22.172  1.00 91.88           C  
ATOM   1773  CB  PRO A 219      11.367  -8.094 -20.641  1.00 91.88           C  
ATOM   1774  O   PRO A 219      11.047  -5.305 -22.422  1.00 91.88           O  
ATOM   1775  CG  PRO A 219       9.953  -7.816 -20.266  1.00 91.88           C  
ATOM   1776  CD  PRO A 219       9.922  -6.590 -19.391  1.00 91.88           C  
ATOM   1777  N   ALA A 220      12.758  -6.648 -23.000  1.00 91.94           N  
ATOM   1778  CA  ALA A 220      12.703  -6.227 -24.406  1.00 91.94           C  
ATOM   1779  C   ALA A 220      11.391  -6.648 -25.047  1.00 91.94           C  
ATOM   1780  CB  ALA A 220      13.883  -6.805 -25.172  1.00 91.94           C  
ATOM   1781  O   ALA A 220      10.781  -5.875 -25.797  1.00 91.94           O  
ATOM   1782  N   ASN A 221      10.969  -7.816 -24.656  1.00 92.38           N  
ATOM   1783  CA  ASN A 221       9.672  -8.344 -25.062  1.00 92.38           C  
ATOM   1784  C   ASN A 221       8.750  -8.562 -23.859  1.00 92.38           C  
ATOM   1785  CB  ASN A 221       9.844  -9.641 -25.844  1.00 92.38           C  
ATOM   1786  O   ASN A 221       9.070  -9.359 -22.969  1.00 92.38           O  
ATOM   1787  CG  ASN A 221       8.562 -10.094 -26.531  1.00 92.38           C  
ATOM   1788  ND2 ASN A 221       8.672 -11.047 -27.438  1.00 92.38           N  
ATOM   1789  OD1 ASN A 221       7.477  -9.586 -26.219  1.00 92.38           O  
ATOM   1790  N   MET A 222       7.641  -7.852 -23.859  1.00 90.69           N  
ATOM   1791  CA  MET A 222       6.715  -7.883 -22.734  1.00 90.69           C  
ATOM   1792  C   MET A 222       6.152  -9.281 -22.531  1.00 90.69           C  
ATOM   1793  CB  MET A 222       5.570  -6.887 -22.953  1.00 90.69           C  
ATOM   1794  O   MET A 222       5.629  -9.602 -21.453  1.00 90.69           O  
ATOM   1795  CG  MET A 222       5.969  -5.438 -22.703  1.00 90.69           C  
ATOM   1796  SD  MET A 222       6.574  -5.152 -21.000  1.00 90.69           S  
ATOM   1797  CE  MET A 222       5.020  -5.301 -20.078  1.00 90.69           C  
ATOM   1798  N   GLU A 223       6.266 -10.070 -23.594  1.00 87.69           N  
ATOM   1799  CA  GLU A 223       5.812 -11.445 -23.453  1.00 87.69           C  
ATOM   1800  C   GLU A 223       6.715 -12.234 -22.500  1.00 87.69           C  
ATOM   1801  CB  GLU A 223       5.762 -12.133 -24.812  1.00 87.69           C  
ATOM   1802  O   GLU A 223       6.312 -13.273 -21.969  1.00 87.69           O  
ATOM   1803  CG  GLU A 223       4.699 -11.570 -25.750  1.00 87.69           C  
ATOM   1804  CD  GLU A 223       4.598 -12.328 -27.062  1.00 87.69           C  
ATOM   1805  OE1 GLU A 223       3.715 -11.992 -27.891  1.00 87.69           O  
ATOM   1806  OE2 GLU A 223       5.410 -13.258 -27.281  1.00 87.69           O  
ATOM   1807  N   GLU A 224       7.867 -11.695 -22.266  1.00 91.75           N  
ATOM   1808  CA  GLU A 224       8.836 -12.359 -21.406  1.00 91.75           C  
ATOM   1809  C   GLU A 224       8.758 -11.836 -19.984  1.00 91.75           C  
ATOM   1810  CB  GLU A 224      10.258 -12.188 -21.953  1.00 91.75           C  
ATOM   1811  O   GLU A 224       9.609 -12.164 -19.141  1.00 91.75           O  
ATOM   1812  CG  GLU A 224      10.469 -12.805 -23.328  1.00 91.75           C  
ATOM   1813  CD  GLU A 224      11.844 -12.516 -23.922  1.00 91.75           C  
ATOM   1814  OE1 GLU A 224      12.109 -12.930 -25.062  1.00 91.75           O  
ATOM   1815  OE2 GLU A 224      12.656 -11.875 -23.219  1.00 91.75           O  
ATOM   1816  N   LEU A 225       7.789 -11.039 -19.719  1.00 93.81           N  
ATOM   1817  CA  LEU A 225       7.633 -10.492 -18.375  1.00 93.81           C  
ATOM   1818  C   LEU A 225       7.387 -11.609 -17.359  1.00 93.81           C  
ATOM   1819  CB  LEU A 225       6.484  -9.484 -18.328  1.00 93.81           C  
ATOM   1820  O   LEU A 225       6.469 -12.414 -17.531  1.00 93.81           O  
ATOM   1821  CG  LEU A 225       6.301  -8.719 -17.016  1.00 93.81           C  
ATOM   1822  CD1 LEU A 225       7.453  -7.738 -16.812  1.00 93.81           C  
ATOM   1823  CD2 LEU A 225       4.965  -7.988 -17.016  1.00 93.81           C  
ATOM   1824  N   THR A 226       8.227 -11.648 -16.266  1.00 91.56           N  
ATOM   1825  CA  THR A 226       8.094 -12.719 -15.289  1.00 91.56           C  
ATOM   1826  C   THR A 226       7.820 -12.156 -13.898  1.00 91.56           C  
ATOM   1827  CB  THR A 226       9.352 -13.602 -15.250  1.00 91.56           C  
ATOM   1828  O   THR A 226       7.352 -12.875 -13.008  1.00 91.56           O  
ATOM   1829  CG2 THR A 226       9.570 -14.312 -16.578  1.00 91.56           C  
ATOM   1830  OG1 THR A 226      10.492 -12.781 -14.969  1.00 91.56           O  
ATOM   1831  N   GLU A 227       8.172 -10.945 -13.719  1.00 94.50           N  
ATOM   1832  CA  GLU A 227       7.938 -10.336 -12.414  1.00 94.50           C  
ATOM   1833  C   GLU A 227       7.730  -8.828 -12.531  1.00 94.50           C  
ATOM   1834  CB  GLU A 227       9.102 -10.633 -11.469  1.00 94.50           C  
ATOM   1835  O   GLU A 227       8.086  -8.227 -13.555  1.00 94.50           O  
ATOM   1836  CG  GLU A 227      10.414  -9.969 -11.875  1.00 94.50           C  
ATOM   1837  CD  GLU A 227      11.555 -10.258 -10.914  1.00 94.50           C  
ATOM   1838  OE1 GLU A 227      12.695 -10.492 -11.375  1.00 94.50           O  
ATOM   1839  OE2 GLU A 227      11.305 -10.242  -9.688  1.00 94.50           O  
ATOM   1840  N   VAL A 228       7.145  -8.242 -11.570  1.00 97.12           N  
ATOM   1841  CA  VAL A 228       6.910  -6.805 -11.516  1.00 97.12           C  
ATOM   1842  C   VAL A 228       7.277  -6.273 -10.133  1.00 97.12           C  
ATOM   1843  CB  VAL A 228       5.441  -6.457 -11.844  1.00 97.12           C  
ATOM   1844  O   VAL A 228       7.352  -7.039  -9.164  1.00 97.12           O  
ATOM   1845  CG1 VAL A 228       5.078  -6.930 -13.250  1.00 97.12           C  
ATOM   1846  CG2 VAL A 228       4.500  -7.078 -10.812  1.00 97.12           C  
ATOM   1847  N   ILE A 229       7.516  -4.969 -10.102  1.00 97.69           N  
ATOM   1848  CA  ILE A 229       7.809  -4.301  -8.836  1.00 97.69           C  
ATOM   1849  C   ILE A 229       6.516  -4.078  -8.055  1.00 97.69           C  
ATOM   1850  CB  ILE A 229       8.539  -2.957  -9.055  1.00 97.69           C  
ATOM   1851  O   ILE A 229       5.555  -3.514  -8.586  1.00 97.69           O  
ATOM   1852  CG1 ILE A 229       9.852  -3.182  -9.812  1.00 97.69           C  
ATOM   1853  CG2 ILE A 229       8.789  -2.250  -7.723  1.00 97.69           C  
ATOM   1854  CD1 ILE A 229      10.508  -1.901 -10.312  1.00 97.69           C  
ATOM   1855  N   THR A 230       6.520  -4.500  -6.770  1.00 98.25           N  
ATOM   1856  CA  THR A 230       5.266  -4.445  -6.020  1.00 98.25           C  
ATOM   1857  C   THR A 230       5.340  -3.383  -4.926  1.00 98.25           C  
ATOM   1858  CB  THR A 230       4.930  -5.809  -5.395  1.00 98.25           C  
ATOM   1859  O   THR A 230       4.309  -2.896  -4.457  1.00 98.25           O  
ATOM   1860  CG2 THR A 230       4.625  -6.848  -6.469  1.00 98.25           C  
ATOM   1861  OG1 THR A 230       6.043  -6.258  -4.613  1.00 98.25           O  
ATOM   1862  N   ALA A 231       6.500  -3.072  -4.438  1.00 98.44           N  
ATOM   1863  CA  ALA A 231       6.699  -2.047  -3.416  1.00 98.44           C  
ATOM   1864  C   ALA A 231       8.141  -1.548  -3.414  1.00 98.44           C  
ATOM   1865  CB  ALA A 231       6.328  -2.592  -2.039  1.00 98.44           C  
ATOM   1866  O   ALA A 231       9.055  -2.264  -3.832  1.00 98.44           O  
ATOM   1867  N   ALA A 232       8.344  -0.299  -2.988  1.00 98.31           N  
ATOM   1868  CA  ALA A 232       9.664   0.310  -2.885  1.00 98.31           C  
ATOM   1869  C   ALA A 232       9.719   1.318  -1.741  1.00 98.31           C  
ATOM   1870  CB  ALA A 232      10.047   0.983  -4.203  1.00 98.31           C  
ATOM   1871  O   ALA A 232       8.742   2.031  -1.487  1.00 98.31           O  
ATOM   1872  N   GLU A 233      10.891   1.339  -1.084  1.00 98.19           N  
ATOM   1873  CA  GLU A 233      11.055   2.238   0.055  1.00 98.19           C  
ATOM   1874  C   GLU A 233      12.516   2.619   0.257  1.00 98.19           C  
ATOM   1875  CB  GLU A 233      10.492   1.598   1.328  1.00 98.19           C  
ATOM   1876  O   GLU A 233      13.406   1.778   0.109  1.00 98.19           O  
ATOM   1877  CG  GLU A 233      10.414   2.551   2.514  1.00 98.19           C  
ATOM   1878  CD  GLU A 233       9.711   1.953   3.719  1.00 98.19           C  
ATOM   1879  OE1 GLU A 233       9.359   2.709   4.652  1.00 98.19           O  
ATOM   1880  OE2 GLU A 233       9.500   0.719   3.727  1.00 98.19           O  
ATOM   1881  N   PHE A 234      12.734   3.863   0.646  1.00 98.00           N  
ATOM   1882  CA  PHE A 234      14.070   4.312   0.996  1.00 98.00           C  
ATOM   1883  C   PHE A 234      14.453   3.850   2.396  1.00 98.00           C  
ATOM   1884  CB  PHE A 234      14.172   5.840   0.903  1.00 98.00           C  
ATOM   1885  O   PHE A 234      13.594   3.732   3.271  1.00 98.00           O  
ATOM   1886  CG  PHE A 234      14.578   6.340  -0.456  1.00 98.00           C  
ATOM   1887  CD1 PHE A 234      15.820   6.012  -0.989  1.00 98.00           C  
ATOM   1888  CD2 PHE A 234      13.719   7.141  -1.201  1.00 98.00           C  
ATOM   1889  CE1 PHE A 234      16.203   6.477  -2.246  1.00 98.00           C  
ATOM   1890  CE2 PHE A 234      14.094   7.605  -2.459  1.00 98.00           C  
ATOM   1891  CZ  PHE A 234      15.336   7.273  -2.979  1.00 98.00           C  
ATOM   1892  N   HIS A 235      15.742   3.623   2.508  1.00 97.56           N  
ATOM   1893  CA  HIS A 235      16.250   3.391   3.855  1.00 97.56           C  
ATOM   1894  C   HIS A 235      16.078   4.625   4.734  1.00 97.56           C  
ATOM   1895  CB  HIS A 235      17.734   2.990   3.807  1.00 97.56           C  
ATOM   1896  O   HIS A 235      16.281   5.750   4.277  1.00 97.56           O  
ATOM   1897  CG  HIS A 235      18.250   2.461   5.105  1.00 97.56           C  
ATOM   1898  CD2 HIS A 235      18.469   1.191   5.523  1.00 97.56           C  
ATOM   1899  ND1 HIS A 235      18.609   3.279   6.152  1.00 97.56           N  
ATOM   1900  CE1 HIS A 235      19.031   2.535   7.160  1.00 97.56           C  
ATOM   1901  NE2 HIS A 235      18.953   1.264   6.805  1.00 97.56           N  
ATOM   1902  N   PRO A 236      15.695   4.492   5.949  1.00 95.94           N  
ATOM   1903  CA  PRO A 236      15.352   5.641   6.785  1.00 95.94           C  
ATOM   1904  C   PRO A 236      16.562   6.473   7.184  1.00 95.94           C  
ATOM   1905  CB  PRO A 236      14.703   5.000   8.016  1.00 95.94           C  
ATOM   1906  O   PRO A 236      16.438   7.660   7.480  1.00 95.94           O  
ATOM   1907  CG  PRO A 236      15.234   3.605   8.047  1.00 95.94           C  
ATOM   1908  CD  PRO A 236      15.445   3.145   6.633  1.00 95.94           C  
ATOM   1909  N   ASN A 237      17.766   5.938   7.199  1.00 95.50           N  
ATOM   1910  CA  ASN A 237      18.938   6.652   7.680  1.00 95.50           C  
ATOM   1911  C   ASN A 237      19.969   6.828   6.574  1.00 95.50           C  
ATOM   1912  CB  ASN A 237      19.547   5.934   8.883  1.00 95.50           C  
ATOM   1913  O   ASN A 237      20.828   7.719   6.652  1.00 95.50           O  
ATOM   1914  CG  ASN A 237      18.594   5.820  10.047  1.00 95.50           C  
ATOM   1915  ND2 ASN A 237      18.656   4.703  10.766  1.00 95.50           N  
ATOM   1916  OD1 ASN A 237      17.797   6.730  10.305  1.00 95.50           O  
ATOM   1917  N   SER A 238      19.953   5.977   5.617  1.00 95.19           N  
ATOM   1918  CA  SER A 238      20.906   6.047   4.520  1.00 95.19           C  
ATOM   1919  C   SER A 238      20.250   6.543   3.238  1.00 95.19           C  
ATOM   1920  CB  SER A 238      21.547   4.676   4.273  1.00 95.19           C  
ATOM   1921  O   SER A 238      19.500   5.805   2.592  1.00 95.19           O  
ATOM   1922  OG  SER A 238      22.234   4.230   5.430  1.00 95.19           O  
ATOM   1923  N   CYS A 239      20.625   7.660   2.789  1.00 95.00           N  
ATOM   1924  CA  CYS A 239      19.922   8.320   1.694  1.00 95.00           C  
ATOM   1925  C   CYS A 239      20.328   7.727   0.351  1.00 95.00           C  
ATOM   1926  CB  CYS A 239      20.219   9.820   1.702  1.00 95.00           C  
ATOM   1927  O   CYS A 239      19.766   8.078  -0.685  1.00 95.00           O  
ATOM   1928  SG  CYS A 239      21.984  10.227   1.573  1.00 95.00           S  
ATOM   1929  N   ASN A 240      21.250   6.789   0.338  1.00 93.94           N  
ATOM   1930  CA  ASN A 240      21.703   6.203  -0.920  1.00 93.94           C  
ATOM   1931  C   ASN A 240      21.203   4.773  -1.086  1.00 93.94           C  
ATOM   1932  CB  ASN A 240      23.234   6.238  -1.013  1.00 93.94           C  
ATOM   1933  O   ASN A 240      21.547   4.098  -2.059  1.00 93.94           O  
ATOM   1934  CG  ASN A 240      23.906   5.547   0.158  1.00 93.94           C  
ATOM   1935  ND2 ASN A 240      25.188   5.215  -0.003  1.00 93.94           N  
ATOM   1936  OD1 ASN A 240      23.281   5.316   1.198  1.00 93.94           O  
ATOM   1937  N   THR A 241      20.438   4.379  -0.125  1.00 95.44           N  
ATOM   1938  CA  THR A 241      20.000   2.986  -0.133  1.00 95.44           C  
ATOM   1939  C   THR A 241      18.469   2.904  -0.166  1.00 95.44           C  
ATOM   1940  CB  THR A 241      20.531   2.225   1.094  1.00 95.44           C  
ATOM   1941  O   THR A 241      17.797   3.631   0.560  1.00 95.44           O  
ATOM   1942  CG2 THR A 241      20.156   0.745   1.022  1.00 95.44           C  
ATOM   1943  OG1 THR A 241      21.953   2.350   1.146  1.00 95.44           O  
ATOM   1944  N   PHE A 242      17.969   2.059  -1.050  1.00 96.69           N  
ATOM   1945  CA  PHE A 242      16.531   1.781  -1.080  1.00 96.69           C  
ATOM   1946  C   PHE A 242      16.266   0.320  -1.424  1.00 96.69           C  
ATOM   1947  CB  PHE A 242      15.828   2.693  -2.090  1.00 96.69           C  
ATOM   1948  O   PHE A 242      17.172  -0.387  -1.878  1.00 96.69           O  
ATOM   1949  CG  PHE A 242      16.141   2.359  -3.525  1.00 96.69           C  
ATOM   1950  CD1 PHE A 242      17.266   2.867  -4.145  1.00 96.69           C  
ATOM   1951  CD2 PHE A 242      15.281   1.536  -4.254  1.00 96.69           C  
ATOM   1952  CE1 PHE A 242      17.547   2.561  -5.473  1.00 96.69           C  
ATOM   1953  CE2 PHE A 242      15.562   1.226  -5.582  1.00 96.69           C  
ATOM   1954  CZ  PHE A 242      16.703   1.739  -6.191  1.00 96.69           C  
ATOM   1955  N   VAL A 243      15.109  -0.110  -1.116  1.00 97.38           N  
ATOM   1956  CA  VAL A 243      14.734  -1.498  -1.357  1.00 97.38           C  
ATOM   1957  C   VAL A 243      13.477  -1.549  -2.225  1.00 97.38           C  
ATOM   1958  CB  VAL A 243      14.500  -2.262  -0.034  1.00 97.38           C  
ATOM   1959  O   VAL A 243      12.656  -0.629  -2.191  1.00 97.38           O  
ATOM   1960  CG1 VAL A 243      13.227  -1.766   0.657  1.00 97.38           C  
ATOM   1961  CG2 VAL A 243      14.414  -3.764  -0.292  1.00 97.38           C  
ATOM   1962  N   TYR A 244      13.367  -2.541  -3.078  1.00 97.69           N  
ATOM   1963  CA  TYR A 244      12.086  -2.816  -3.730  1.00 97.69           C  
ATOM   1964  C   TYR A 244      11.820  -4.312  -3.789  1.00 97.69           C  
ATOM   1965  CB  TYR A 244      12.070  -2.227  -5.145  1.00 97.69           C  
ATOM   1966  O   TYR A 244      12.750  -5.117  -3.830  1.00 97.69           O  
ATOM   1967  CG  TYR A 244      12.992  -2.928  -6.105  1.00 97.69           C  
ATOM   1968  CD1 TYR A 244      14.320  -2.521  -6.250  1.00 97.69           C  
ATOM   1969  CD2 TYR A 244      12.547  -3.996  -6.875  1.00 97.69           C  
ATOM   1970  CE1 TYR A 244      15.180  -3.164  -7.137  1.00 97.69           C  
ATOM   1971  CE2 TYR A 244      13.398  -4.645  -7.766  1.00 97.69           C  
ATOM   1972  OH  TYR A 244      15.555  -4.863  -8.773  1.00 97.69           O  
ATOM   1973  CZ  TYR A 244      14.711  -4.223  -7.891  1.00 97.69           C  
ATOM   1974  N   SER A 245      10.586  -4.633  -3.697  1.00 97.81           N  
ATOM   1975  CA  SER A 245      10.141  -6.023  -3.734  1.00 97.81           C  
ATOM   1976  C   SER A 245       9.500  -6.363  -5.078  1.00 97.81           C  
ATOM   1977  CB  SER A 245       9.148  -6.301  -2.604  1.00 97.81           C  
ATOM   1978  O   SER A 245       9.180  -5.469  -5.863  1.00 97.81           O  
ATOM   1979  OG  SER A 245       8.016  -5.457  -2.707  1.00 97.81           O  
ATOM   1980  N   SER A 246       9.320  -7.688  -5.305  1.00 96.25           N  
ATOM   1981  CA  SER A 246       8.750  -8.141  -6.570  1.00 96.25           C  
ATOM   1982  C   SER A 246       7.613  -9.125  -6.344  1.00 96.25           C  
ATOM   1983  CB  SER A 246       9.828  -8.781  -7.445  1.00 96.25           C  
ATOM   1984  O   SER A 246       7.410  -9.602  -5.227  1.00 96.25           O  
ATOM   1985  OG  SER A 246      10.062 -10.125  -7.055  1.00 96.25           O  
ATOM   1986  N   SER A 247       6.918  -9.453  -7.387  1.00 96.75           N  
ATOM   1987  CA  SER A 247       5.789 -10.383  -7.367  1.00 96.75           C  
ATOM   1988  C   SER A 247       6.266 -11.828  -7.219  1.00 96.75           C  
ATOM   1989  CB  SER A 247       4.953 -10.242  -8.633  1.00 96.75           C  
ATOM   1990  O   SER A 247       5.465 -12.719  -6.941  1.00 96.75           O  
ATOM   1991  OG  SER A 247       5.711 -10.586  -9.781  1.00 96.75           O  
ATOM   1992  N   LYS A 248       7.547 -12.070  -7.312  1.00 94.19           N  
ATOM   1993  CA  LYS A 248       8.094 -13.414  -7.148  1.00 94.19           C  
ATOM   1994  C   LYS A 248       8.484 -13.680  -5.699  1.00 94.19           C  
ATOM   1995  CB  LYS A 248       9.312 -13.609  -8.062  1.00 94.19           C  
ATOM   1996  O   LYS A 248       8.922 -14.781  -5.359  1.00 94.19           O  
ATOM   1997  CG  LYS A 248       8.961 -13.820  -9.523  1.00 94.19           C  
ATOM   1998  CD  LYS A 248      10.195 -14.148 -10.352  1.00 94.19           C  
ATOM   1999  CE  LYS A 248       9.836 -14.438 -11.805  1.00 94.19           C  
ATOM   2000  NZ  LYS A 248      11.055 -14.664 -12.641  1.00 94.19           N  
ATOM   2001  N   GLY A 249       8.391 -12.656  -4.902  1.00 95.25           N  
ATOM   2002  CA  GLY A 249       8.734 -12.820  -3.498  1.00 95.25           C  
ATOM   2003  C   GLY A 249      10.180 -12.484  -3.193  1.00 95.25           C  
ATOM   2004  O   GLY A 249      10.688 -12.828  -2.127  1.00 95.25           O  
ATOM   2005  N   THR A 250      10.781 -11.797  -4.129  1.00 95.25           N  
ATOM   2006  CA  THR A 250      12.172 -11.398  -3.922  1.00 95.25           C  
ATOM   2007  C   THR A 250      12.258  -9.930  -3.512  1.00 95.25           C  
ATOM   2008  CB  THR A 250      13.016 -11.625  -5.191  1.00 95.25           C  
ATOM   2009  O   THR A 250      11.367  -9.141  -3.830  1.00 95.25           O  
ATOM   2010  CG2 THR A 250      12.953 -13.086  -5.629  1.00 95.25           C  
ATOM   2011  OG1 THR A 250      12.508 -10.805  -6.250  1.00 95.25           O  
ATOM   2012  N   ILE A 251      13.305  -9.648  -2.740  1.00 97.12           N  
ATOM   2013  CA  ILE A 251      13.586  -8.289  -2.293  1.00 97.12           C  
ATOM   2014  C   ILE A 251      14.984  -7.883  -2.736  1.00 97.12           C  
ATOM   2015  CB  ILE A 251      13.445  -8.164  -0.759  1.00 97.12           C  
ATOM   2016  O   ILE A 251      15.953  -8.609  -2.496  1.00 97.12           O  
ATOM   2017  CG1 ILE A 251      12.117  -8.758  -0.289  1.00 97.12           C  
ATOM   2018  CG2 ILE A 251      13.570  -6.695  -0.328  1.00 97.12           C  
ATOM   2019  CD1 ILE A 251      12.156  -9.336   1.120  1.00 97.12           C  
ATOM   2020  N   ARG A 252      15.102  -6.746  -3.342  1.00 96.31           N  
ATOM   2021  CA  ARG A 252      16.391  -6.254  -3.814  1.00 96.31           C  
ATOM   2022  C   ARG A 252      16.781  -4.957  -3.113  1.00 96.31           C  
ATOM   2023  CB  ARG A 252      16.359  -6.043  -5.332  1.00 96.31           C  
ATOM   2024  O   ARG A 252      16.016  -3.988  -3.127  1.00 96.31           O  
ATOM   2025  CG  ARG A 252      16.266  -7.332  -6.133  1.00 96.31           C  
ATOM   2026  CD  ARG A 252      16.094  -7.059  -7.617  1.00 96.31           C  
ATOM   2027  NE  ARG A 252      15.984  -8.297  -8.383  1.00 96.31           N  
ATOM   2028  NH1 ARG A 252      13.719  -8.555  -8.023  1.00 96.31           N  
ATOM   2029  NH2 ARG A 252      14.859 -10.094  -9.273  1.00 96.31           N  
ATOM   2030  CZ  ARG A 252      14.852  -8.977  -8.555  1.00 96.31           C  
ATOM   2031  N   LEU A 253      17.891  -5.008  -2.473  1.00 95.88           N  
ATOM   2032  CA  LEU A 253      18.484  -3.820  -1.865  1.00 95.88           C  
ATOM   2033  C   LEU A 253      19.453  -3.143  -2.826  1.00 95.88           C  
ATOM   2034  CB  LEU A 253      19.203  -4.184  -0.565  1.00 95.88           C  
ATOM   2035  O   LEU A 253      20.391  -3.777  -3.316  1.00 95.88           O  
ATOM   2036  CG  LEU A 253      19.703  -3.016   0.285  1.00 95.88           C  
ATOM   2037  CD1 LEU A 253      18.531  -2.295   0.936  1.00 95.88           C  
ATOM   2038  CD2 LEU A 253      20.688  -3.502   1.342  1.00 95.88           C  
ATOM   2039  N   CYS A 254      19.234  -1.822  -3.018  1.00 95.00           N  
ATOM   2040  CA  CYS A 254      20.031  -1.091  -3.990  1.00 95.00           C  
ATOM   2041  C   CYS A 254      20.812   0.039  -3.320  1.00 95.00           C  
ATOM   2042  CB  CYS A 254      19.156  -0.527  -5.102  1.00 95.00           C  
ATOM   2043  O   CYS A 254      20.281   0.710  -2.428  1.00 95.00           O  
ATOM   2044  SG  CYS A 254      18.266  -1.792  -6.039  1.00 95.00           S  
ATOM   2045  N   ASP A 255      22.000   0.181  -3.738  1.00 92.75           N  
ATOM   2046  CA  ASP A 255      22.859   1.297  -3.348  1.00 92.75           C  
ATOM   2047  C   ASP A 255      23.156   2.203  -4.539  1.00 92.75           C  
ATOM   2048  CB  ASP A 255      24.156   0.783  -2.736  1.00 92.75           C  
ATOM   2049  O   ASP A 255      23.875   1.807  -5.465  1.00 92.75           O  
ATOM   2050  CG  ASP A 255      24.969   1.878  -2.064  1.00 92.75           C  
ATOM   2051  OD1 ASP A 255      24.812   3.064  -2.424  1.00 92.75           O  
ATOM   2052  OD2 ASP A 255      25.781   1.551  -1.171  1.00 92.75           O  
ATOM   2053  N   MET A 256      22.656   3.367  -4.465  1.00 89.75           N  
ATOM   2054  CA  MET A 256      22.734   4.297  -5.586  1.00 89.75           C  
ATOM   2055  C   MET A 256      24.156   4.770  -5.809  1.00 89.75           C  
ATOM   2056  CB  MET A 256      21.812   5.504  -5.348  1.00 89.75           C  
ATOM   2057  O   MET A 256      24.469   5.352  -6.848  1.00 89.75           O  
ATOM   2058  CG  MET A 256      20.328   5.164  -5.387  1.00 89.75           C  
ATOM   2059  SD  MET A 256      19.266   6.656  -5.293  1.00 89.75           S  
ATOM   2060  CE  MET A 256      19.609   7.188  -3.594  1.00 89.75           C  
ATOM   2061  N   ARG A 257      25.062   4.535  -4.879  1.00 87.50           N  
ATOM   2062  CA  ARG A 257      26.469   4.891  -5.051  1.00 87.50           C  
ATOM   2063  C   ARG A 257      27.203   3.854  -5.898  1.00 87.50           C  
ATOM   2064  CB  ARG A 257      27.156   5.039  -3.693  1.00 87.50           C  
ATOM   2065  O   ARG A 257      28.203   4.160  -6.535  1.00 87.50           O  
ATOM   2066  CG  ARG A 257      26.547   6.109  -2.805  1.00 87.50           C  
ATOM   2067  CD  ARG A 257      27.188   6.117  -1.418  1.00 87.50           C  
ATOM   2068  NE  ARG A 257      26.828   4.914  -0.664  1.00 87.50           N  
ATOM   2069  NH1 ARG A 257      28.047   5.492   1.215  1.00 87.50           N  
ATOM   2070  NH2 ARG A 257      26.875   3.523   1.162  1.00 87.50           N  
ATOM   2071  CZ  ARG A 257      27.250   4.648   0.570  1.00 87.50           C  
ATOM   2072  N   ALA A 258      26.703   2.664  -5.766  1.00 77.56           N  
ATOM   2073  CA  ALA A 258      27.328   1.574  -6.504  1.00 77.56           C  
ATOM   2074  C   ALA A 258      27.047   1.685  -8.000  1.00 77.56           C  
ATOM   2075  CB  ALA A 258      26.859   0.225  -5.973  1.00 77.56           C  
ATOM   2076  O   ALA A 258      27.938   1.451  -8.828  1.00 77.56           O  
ATOM   2077  N   SER A 259      25.797   1.953  -8.414  1.00 72.25           N  
ATOM   2078  CA  SER A 259      25.391   2.131  -9.805  1.00 72.25           C  
ATOM   2079  C   SER A 259      24.234   3.113  -9.914  1.00 72.25           C  
ATOM   2080  CB  SER A 259      25.000   0.790 -10.422  1.00 72.25           C  
ATOM   2081  O   SER A 259      23.297   3.072  -9.109  1.00 72.25           O  
ATOM   2082  OG  SER A 259      24.594   0.958 -11.766  1.00 72.25           O  
ATOM   2083  N   ALA A 260      24.438   3.979 -10.906  1.00 69.31           N  
ATOM   2084  CA  ALA A 260      23.344   4.930 -11.133  1.00 69.31           C  
ATOM   2085  C   ALA A 260      22.078   4.215 -11.562  1.00 69.31           C  
ATOM   2086  CB  ALA A 260      23.750   5.965 -12.180  1.00 69.31           C  
ATOM   2087  O   ALA A 260      20.969   4.602 -11.156  1.00 69.31           O  
ATOM   2088  N   LEU A 261      22.359   3.273 -12.430  1.00 71.88           N  
ATOM   2089  CA  LEU A 261      21.266   2.383 -12.789  1.00 71.88           C  
ATOM   2090  C   LEU A 261      21.297   1.121 -11.930  1.00 71.88           C  
ATOM   2091  CB  LEU A 261      21.328   2.010 -14.266  1.00 71.88           C  
ATOM   2092  O   LEU A 261      22.250   0.358 -11.969  1.00 71.88           O  
ATOM   2093  CG  LEU A 261      21.094   3.145 -15.266  1.00 71.88           C  
ATOM   2094  CD1 LEU A 261      21.469   2.707 -16.672  1.00 71.88           C  
ATOM   2095  CD2 LEU A 261      19.625   3.592 -15.219  1.00 71.88           C  
ATOM   2096  N   CYS A 262      20.531   1.166 -10.984  1.00 72.69           N  
ATOM   2097  CA  CYS A 262      20.484   0.046 -10.055  1.00 72.69           C  
ATOM   2098  C   CYS A 262      19.906  -1.194 -10.719  1.00 72.69           C  
ATOM   2099  CB  CYS A 262      19.656   0.412  -8.820  1.00 72.69           C  
ATOM   2100  O   CYS A 262      18.984  -1.824 -10.180  1.00 72.69           O  
ATOM   2101  SG  CYS A 262      20.359   1.752  -7.840  1.00 72.69           S  
ATOM   2102  N   ASP A 263      20.312  -1.425 -11.992  1.00 66.94           N  
ATOM   2103  CA  ASP A 263      19.906  -2.652 -12.672  1.00 66.94           C  
ATOM   2104  C   ASP A 263      20.453  -3.883 -11.953  1.00 66.94           C  
ATOM   2105  CB  ASP A 263      20.375  -2.639 -14.125  1.00 66.94           C  
ATOM   2106  O   ASP A 263      19.891  -4.980 -12.086  1.00 66.94           O  
ATOM   2107  CG  ASP A 263      19.766  -1.511 -14.938  1.00 66.94           C  
ATOM   2108  OD1 ASP A 263      18.688  -1.009 -14.570  1.00 66.94           O  
ATOM   2109  OD2 ASP A 263      20.375  -1.123 -15.961  1.00 66.94           O  
ATOM   2110  N   ARG A 264      21.469  -3.520 -11.180  1.00 75.81           N  
ATOM   2111  CA  ARG A 264      22.031  -4.574 -10.352  1.00 75.81           C  
ATOM   2112  C   ARG A 264      21.828  -4.273  -8.867  1.00 75.81           C  
ATOM   2113  CB  ARG A 264      23.531  -4.742 -10.648  1.00 75.81           C  
ATOM   2114  O   ARG A 264      22.062  -3.148  -8.422  1.00 75.81           O  
ATOM   2115  CG  ARG A 264      23.828  -5.223 -12.062  1.00 75.81           C  
ATOM   2116  CD  ARG A 264      25.312  -5.465 -12.273  1.00 75.81           C  
ATOM   2117  NE  ARG A 264      25.594  -5.836 -13.656  1.00 75.81           N  
ATOM   2118  NH1 ARG A 264      27.891  -5.953 -13.359  1.00 75.81           N  
ATOM   2119  NH2 ARG A 264      26.969  -6.391 -15.414  1.00 75.81           N  
ATOM   2120  CZ  ARG A 264      26.812  -6.059 -14.141  1.00 75.81           C  
ATOM   2121  N   HIS A 265      21.312  -5.168  -8.297  1.00 78.69           N  
ATOM   2122  CA  HIS A 265      21.078  -5.016  -6.867  1.00 78.69           C  
ATOM   2123  C   HIS A 265      22.344  -5.273  -6.070  1.00 78.69           C  
ATOM   2124  CB  HIS A 265      19.969  -5.961  -6.402  1.00 78.69           C  
ATOM   2125  O   HIS A 265      23.250  -5.980  -6.535  1.00 78.69           O  
ATOM   2126  CG  HIS A 265      20.203  -7.391  -6.777  1.00 78.69           C  
ATOM   2127  CD2 HIS A 265      20.766  -8.406  -6.086  1.00 78.69           C  
ATOM   2128  ND1 HIS A 265      19.828  -7.910  -8.000  1.00 78.69           N  
ATOM   2129  CE1 HIS A 265      20.172  -9.188  -8.047  1.00 78.69           C  
ATOM   2130  NE2 HIS A 265      20.734  -9.516  -6.898  1.00 78.69           N  
ATOM   2131  N   SER A 266      22.391  -4.551  -4.984  1.00 80.94           N  
ATOM   2132  CA  SER A 266      23.500  -4.785  -4.078  1.00 80.94           C  
ATOM   2133  C   SER A 266      23.312  -6.070  -3.283  1.00 80.94           C  
ATOM   2134  CB  SER A 266      23.672  -3.604  -3.119  1.00 80.94           C  
ATOM   2135  O   SER A 266      24.266  -6.828  -3.078  1.00 80.94           O  
ATOM   2136  OG  SER A 266      23.812  -2.391  -3.836  1.00 80.94           O  
ATOM   2137  N   LYS A 267      22.078  -6.301  -2.836  1.00 85.81           N  
ATOM   2138  CA  LYS A 267      21.719  -7.523  -2.121  1.00 85.81           C  
ATOM   2139  C   LYS A 267      20.375  -8.070  -2.598  1.00 85.81           C  
ATOM   2140  CB  LYS A 267      21.688  -7.270  -0.614  1.00 85.81           C  
ATOM   2141  O   LYS A 267      19.516  -7.305  -3.021  1.00 85.81           O  
ATOM   2142  CG  LYS A 267      23.031  -6.895  -0.011  1.00 85.81           C  
ATOM   2143  CD  LYS A 267      22.938  -6.730   1.501  1.00 85.81           C  
ATOM   2144  CE  LYS A 267      24.297  -6.387   2.109  1.00 85.81           C  
ATOM   2145  NZ  LYS A 267      24.219  -6.281   3.598  1.00 85.81           N  
ATOM   2146  N   LEU A 268      20.312  -9.430  -2.551  1.00 90.50           N  
ATOM   2147  CA  LEU A 268      19.078 -10.125  -2.920  1.00 90.50           C  
ATOM   2148  C   LEU A 268      18.594 -11.008  -1.778  1.00 90.50           C  
ATOM   2149  CB  LEU A 268      19.297 -10.969  -4.180  1.00 90.50           C  
ATOM   2150  O   LEU A 268      19.344 -11.836  -1.264  1.00 90.50           O  
ATOM   2151  CG  LEU A 268      18.094 -11.797  -4.656  1.00 90.50           C  
ATOM   2152  CD1 LEU A 268      16.984 -10.875  -5.160  1.00 90.50           C  
ATOM   2153  CD2 LEU A 268      18.531 -12.773  -5.742  1.00 90.50           C  
ATOM   2154  N   PHE A 269      17.375 -10.742  -1.400  1.00 90.25           N  
ATOM   2155  CA  PHE A 269      16.750 -11.523  -0.340  1.00 90.25           C  
ATOM   2156  C   PHE A 269      15.680 -12.445  -0.905  1.00 90.25           C  
ATOM   2157  CB  PHE A 269      16.156 -10.609   0.731  1.00 90.25           C  
ATOM   2158  O   PHE A 269      14.680 -11.969  -1.449  1.00 90.25           O  
ATOM   2159  CG  PHE A 269      17.156  -9.688   1.373  1.00 90.25           C  
ATOM   2160  CD1 PHE A 269      17.719 -10.000   2.604  1.00 90.25           C  
ATOM   2161  CD2 PHE A 269      17.547  -8.508   0.745  1.00 90.25           C  
ATOM   2162  CE1 PHE A 269      18.656  -9.156   3.201  1.00 90.25           C  
ATOM   2163  CE2 PHE A 269      18.469  -7.656   1.335  1.00 90.25           C  
ATOM   2164  CZ  PHE A 269      19.031  -7.980   2.562  1.00 90.25           C  
ATOM   2165  N   GLU A 270      15.945 -13.719  -0.833  1.00 90.12           N  
ATOM   2166  CA  GLU A 270      15.016 -14.711  -1.363  1.00 90.12           C  
ATOM   2167  C   GLU A 270      15.047 -16.000  -0.542  1.00 90.12           C  
ATOM   2168  CB  GLU A 270      15.328 -15.016  -2.830  1.00 90.12           C  
ATOM   2169  O   GLU A 270      16.125 -16.469  -0.172  1.00 90.12           O  
ATOM   2170  CG  GLU A 270      14.336 -15.961  -3.490  1.00 90.12           C  
ATOM   2171  CD  GLU A 270      14.664 -16.250  -4.945  1.00 90.12           C  
ATOM   2172  OE1 GLU A 270      13.836 -16.891  -5.637  1.00 90.12           O  
ATOM   2173  OE2 GLU A 270      15.758 -15.852  -5.395  1.00 90.12           O  
ATOM   2174  N   GLU A 271      13.859 -16.406  -0.232  1.00 86.44           N  
ATOM   2175  CA  GLU A 271      13.734 -17.703   0.444  1.00 86.44           C  
ATOM   2176  C   GLU A 271      13.461 -18.828  -0.553  1.00 86.44           C  
ATOM   2177  CB  GLU A 271      12.625 -17.656   1.496  1.00 86.44           C  
ATOM   2178  O   GLU A 271      12.531 -18.734  -1.358  1.00 86.44           O  
ATOM   2179  CG  GLU A 271      12.555 -18.891   2.379  1.00 86.44           C  
ATOM   2180  CD  GLU A 271      11.445 -18.828   3.416  1.00 86.44           C  
ATOM   2181  OE1 GLU A 271      11.398 -19.703   4.309  1.00 86.44           O  
ATOM   2182  OE2 GLU A 271      10.617 -17.891   3.336  1.00 86.44           O  
ATOM   2183  N   PRO A 272      14.242 -19.828  -0.459  1.00 81.75           N  
ATOM   2184  CA  PRO A 272      13.977 -20.938  -1.376  1.00 81.75           C  
ATOM   2185  C   PRO A 272      12.609 -21.578  -1.147  1.00 81.75           C  
ATOM   2186  CB  PRO A 272      15.102 -21.922  -1.065  1.00 81.75           C  
ATOM   2187  O   PRO A 272      12.172 -21.719  -0.002  1.00 81.75           O  
ATOM   2188  CG  PRO A 272      15.586 -21.547   0.293  1.00 81.75           C  
ATOM   2189  CD  PRO A 272      15.234 -20.094   0.533  1.00 81.75           C  
ATOM   2190  N   GLU A 273      11.953 -21.828  -2.236  1.00 79.56           N  
ATOM   2191  CA  GLU A 273      10.617 -22.406  -2.150  1.00 79.56           C  
ATOM   2192  C   GLU A 273      10.664 -23.906  -1.961  1.00 79.56           C  
ATOM   2193  CB  GLU A 273       9.805 -22.047  -3.400  1.00 79.56           C  
ATOM   2194  O   GLU A 273      11.516 -24.594  -2.543  1.00 79.56           O  
ATOM   2195  CG  GLU A 273       9.156 -20.672  -3.350  1.00 79.56           C  
ATOM   2196  CD  GLU A 273       8.273 -20.391  -4.555  1.00 79.56           C  
ATOM   2197  OE1 GLU A 273       7.684 -19.281  -4.621  1.00 79.56           O  
ATOM   2198  OE2 GLU A 273       8.172 -21.266  -5.438  1.00 79.56           O  
ATOM   2199  N   ASP A 274       9.773 -24.297  -1.126  1.00 79.62           N  
ATOM   2200  CA  ASP A 274       9.594 -25.750  -0.965  1.00 79.62           C  
ATOM   2201  C   ASP A 274       8.711 -26.312  -2.066  1.00 79.62           C  
ATOM   2202  CB  ASP A 274       9.008 -26.062   0.409  1.00 79.62           C  
ATOM   2203  O   ASP A 274       7.523 -25.984  -2.152  1.00 79.62           O  
ATOM   2204  CG  ASP A 274       9.031 -27.547   0.738  1.00 79.62           C  
ATOM   2205  OD1 ASP A 274       9.305 -28.359  -0.165  1.00 79.62           O  
ATOM   2206  OD2 ASP A 274       8.781 -27.891   1.911  1.00 79.62           O  
ATOM   2207  N   PRO A 275       9.211 -27.188  -2.869  1.00 80.50           N  
ATOM   2208  CA  PRO A 275       8.430 -27.750  -3.973  1.00 80.50           C  
ATOM   2209  C   PRO A 275       7.203 -28.531  -3.494  1.00 80.50           C  
ATOM   2210  CB  PRO A 275       9.430 -28.688  -4.664  1.00 80.50           C  
ATOM   2211  O   PRO A 275       6.227 -28.656  -4.234  1.00 80.50           O  
ATOM   2212  CG  PRO A 275      10.766 -28.234  -4.176  1.00 80.50           C  
ATOM   2213  CD  PRO A 275      10.586 -27.531  -2.867  1.00 80.50           C  
ATOM   2214  N   SER A 276       7.254 -28.984  -2.260  1.00 79.00           N  
ATOM   2215  CA  SER A 276       6.137 -29.750  -1.733  1.00 79.00           C  
ATOM   2216  C   SER A 276       4.914 -28.875  -1.486  1.00 79.00           C  
ATOM   2217  CB  SER A 276       6.535 -30.453  -0.438  1.00 79.00           C  
ATOM   2218  O   SER A 276       3.787 -29.359  -1.431  1.00 79.00           O  
ATOM   2219  OG  SER A 276       6.840 -29.516   0.576  1.00 79.00           O  
ATOM   2220  N   ASN A 277       5.137 -27.625  -1.394  1.00 77.25           N  
ATOM   2221  CA  ASN A 277       4.047 -26.719  -1.084  1.00 77.25           C  
ATOM   2222  C   ASN A 277       3.578 -25.953  -2.324  1.00 77.25           C  
ATOM   2223  CB  ASN A 277       4.469 -25.734   0.009  1.00 77.25           C  
ATOM   2224  O   ASN A 277       2.797 -25.016  -2.225  1.00 77.25           O  
ATOM   2225  CG  ASN A 277       4.594 -26.391   1.370  1.00 77.25           C  
ATOM   2226  ND2 ASN A 277       5.336 -25.750   2.268  1.00 77.25           N  
ATOM   2227  OD1 ASN A 277       4.031 -27.453   1.611  1.00 77.25           O  
ATOM   2228  N   ARG A 278       4.020 -26.453  -3.455  1.00 81.62           N  
ATOM   2229  CA  ARG A 278       3.676 -25.734  -4.676  1.00 81.62           C  
ATOM   2230  C   ARG A 278       2.229 -26.000  -5.074  1.00 81.62           C  
ATOM   2231  CB  ARG A 278       4.613 -26.125  -5.816  1.00 81.62           C  
ATOM   2232  O   ARG A 278       1.748 -27.125  -4.988  1.00 81.62           O  
ATOM   2233  CG  ARG A 278       4.680 -25.109  -6.938  1.00 81.62           C  
ATOM   2234  CD  ARG A 278       5.762 -25.453  -7.953  1.00 81.62           C  
ATOM   2235  NE  ARG A 278       5.773 -24.500  -9.070  1.00 81.62           N  
ATOM   2236  NH1 ARG A 278       7.648 -25.406 -10.078  1.00 81.62           N  
ATOM   2237  NH2 ARG A 278       6.590 -23.609 -11.023  1.00 81.62           N  
ATOM   2238  CZ  ARG A 278       6.672 -24.516 -10.055  1.00 81.62           C  
ATOM   2239  N   SER A 279       1.525 -24.938  -5.242  1.00 86.31           N  
ATOM   2240  CA  SER A 279       0.148 -24.984  -5.723  1.00 86.31           C  
ATOM   2241  C   SER A 279      -0.049 -24.062  -6.918  1.00 86.31           C  
ATOM   2242  CB  SER A 279      -0.822 -24.594  -4.605  1.00 86.31           C  
ATOM   2243  O   SER A 279       0.871 -23.344  -7.312  1.00 86.31           O  
ATOM   2244  OG  SER A 279      -0.837 -23.203  -4.414  1.00 86.31           O  
ATOM   2245  N   PHE A 280      -1.253 -24.109  -7.516  1.00 89.56           N  
ATOM   2246  CA  PHE A 280      -1.571 -23.266  -8.656  1.00 89.56           C  
ATOM   2247  C   PHE A 280      -1.377 -21.797  -8.312  1.00 89.56           C  
ATOM   2248  CB  PHE A 280      -3.010 -23.516  -9.125  1.00 89.56           C  
ATOM   2249  O   PHE A 280      -1.181 -20.969  -9.203  1.00 89.56           O  
ATOM   2250  CG  PHE A 280      -3.240 -24.891  -9.695  1.00 89.56           C  
ATOM   2251  CD1 PHE A 280      -2.670 -25.250 -10.906  1.00 89.56           C  
ATOM   2252  CD2 PHE A 280      -4.023 -25.812  -9.016  1.00 89.56           C  
ATOM   2253  CE1 PHE A 280      -2.881 -26.531 -11.438  1.00 89.56           C  
ATOM   2254  CE2 PHE A 280      -4.242 -27.078  -9.539  1.00 89.56           C  
ATOM   2255  CZ  PHE A 280      -3.668 -27.438 -10.750  1.00 89.56           C  
ATOM   2256  N   PHE A 281      -1.395 -21.562  -6.973  1.00 94.69           N  
ATOM   2257  CA  PHE A 281      -1.463 -20.172  -6.559  1.00 94.69           C  
ATOM   2258  C   PHE A 281      -0.160 -19.734  -5.898  1.00 94.69           C  
ATOM   2259  CB  PHE A 281      -2.637 -19.953  -5.602  1.00 94.69           C  
ATOM   2260  O   PHE A 281      -0.099 -18.672  -5.270  1.00 94.69           O  
ATOM   2261  CG  PHE A 281      -3.957 -20.438  -6.137  1.00 94.69           C  
ATOM   2262  CD1 PHE A 281      -4.582 -19.766  -7.184  1.00 94.69           C  
ATOM   2263  CD2 PHE A 281      -4.578 -21.547  -5.594  1.00 94.69           C  
ATOM   2264  CE1 PHE A 281      -5.805 -20.203  -7.684  1.00 94.69           C  
ATOM   2265  CE2 PHE A 281      -5.797 -22.000  -6.086  1.00 94.69           C  
ATOM   2266  CZ  PHE A 281      -6.410 -21.328  -7.129  1.00 94.69           C  
ATOM   2267  N   SER A 282       0.886 -20.500  -6.059  1.00 92.88           N  
ATOM   2268  CA  SER A 282       2.156 -20.234  -5.391  1.00 92.88           C  
ATOM   2269  C   SER A 282       2.697 -18.844  -5.758  1.00 92.88           C  
ATOM   2270  CB  SER A 282       3.186 -21.297  -5.746  1.00 92.88           C  
ATOM   2271  O   SER A 282       3.213 -18.125  -4.898  1.00 92.88           O  
ATOM   2272  OG  SER A 282       2.854 -22.531  -5.141  1.00 92.88           O  
ATOM   2273  N   GLU A 283       2.512 -18.438  -6.996  1.00 92.94           N  
ATOM   2274  CA  GLU A 283       3.016 -17.141  -7.438  1.00 92.94           C  
ATOM   2275  C   GLU A 283       2.227 -16.000  -6.805  1.00 92.94           C  
ATOM   2276  CB  GLU A 283       2.963 -17.031  -8.961  1.00 92.94           C  
ATOM   2277  O   GLU A 283       2.797 -14.969  -6.441  1.00 92.94           O  
ATOM   2278  CG  GLU A 283       3.893 -18.000  -9.680  1.00 92.94           C  
ATOM   2279  CD  GLU A 283       5.363 -17.672  -9.492  1.00 92.94           C  
ATOM   2280  OE1 GLU A 283       6.219 -18.562  -9.695  1.00 92.94           O  
ATOM   2281  OE2 GLU A 283       5.664 -16.516  -9.133  1.00 92.94           O  
ATOM   2282  N   ILE A 284       0.971 -16.203  -6.605  1.00 96.19           N  
ATOM   2283  CA  ILE A 284       0.136 -15.156  -6.020  1.00 96.19           C  
ATOM   2284  C   ILE A 284       0.457 -15.016  -4.535  1.00 96.19           C  
ATOM   2285  CB  ILE A 284      -1.366 -15.461  -6.219  1.00 96.19           C  
ATOM   2286  O   ILE A 284       0.613 -13.898  -4.031  1.00 96.19           O  
ATOM   2287  CG1 ILE A 284      -1.720 -15.453  -7.711  1.00 96.19           C  
ATOM   2288  CG2 ILE A 284      -2.225 -14.453  -5.449  1.00 96.19           C  
ATOM   2289  CD1 ILE A 284      -3.193 -15.711  -7.996  1.00 96.19           C  
ATOM   2290  N   ILE A 285       0.604 -16.141  -3.854  1.00 95.62           N  
ATOM   2291  CA  ILE A 285       0.767 -16.094  -2.404  1.00 95.62           C  
ATOM   2292  C   ILE A 285       2.176 -15.625  -2.057  1.00 95.62           C  
ATOM   2293  CB  ILE A 285       0.494 -17.484  -1.767  1.00 95.62           C  
ATOM   2294  O   ILE A 285       2.404 -15.070  -0.978  1.00 95.62           O  
ATOM   2295  CG1 ILE A 285       1.406 -18.547  -2.387  1.00 95.62           C  
ATOM   2296  CG2 ILE A 285      -0.980 -17.859  -1.920  1.00 95.62           C  
ATOM   2297  CD1 ILE A 285       1.295 -19.906  -1.729  1.00 95.62           C  
ATOM   2298  N   SER A 286       3.117 -15.773  -2.992  1.00 94.38           N  
ATOM   2299  CA  SER A 286       4.492 -15.352  -2.742  1.00 94.38           C  
ATOM   2300  C   SER A 286       4.676 -13.867  -3.035  1.00 94.38           C  
ATOM   2301  CB  SER A 286       5.469 -16.172  -3.586  1.00 94.38           C  
ATOM   2302  O   SER A 286       5.680 -13.273  -2.645  1.00 94.38           O  
ATOM   2303  OG  SER A 286       5.223 -15.977  -4.969  1.00 94.38           O  
ATOM   2304  N   SER A 287       3.756 -13.273  -3.746  1.00 97.25           N  
ATOM   2305  CA  SER A 287       3.871 -11.867  -4.109  1.00 97.25           C  
ATOM   2306  C   SER A 287       3.883 -10.977  -2.875  1.00 97.25           C  
ATOM   2307  CB  SER A 287       2.723 -11.461  -5.035  1.00 97.25           C  
ATOM   2308  O   SER A 287       3.014 -11.094  -2.008  1.00 97.25           O  
ATOM   2309  OG  SER A 287       2.830 -10.094  -5.395  1.00 97.25           O  
ATOM   2310  N   ILE A 288       4.891 -10.133  -2.801  1.00 98.06           N  
ATOM   2311  CA  ILE A 288       5.020  -9.242  -1.654  1.00 98.06           C  
ATOM   2312  C   ILE A 288       4.117  -8.023  -1.842  1.00 98.06           C  
ATOM   2313  CB  ILE A 288       6.484  -8.789  -1.452  1.00 98.06           C  
ATOM   2314  O   ILE A 288       4.211  -7.320  -2.850  1.00 98.06           O  
ATOM   2315  CG1 ILE A 288       7.371 -10.000  -1.124  1.00 98.06           C  
ATOM   2316  CG2 ILE A 288       6.578  -7.730  -0.354  1.00 98.06           C  
ATOM   2317  CD1 ILE A 288       8.867  -9.688  -1.115  1.00 98.06           C  
ATOM   2318  N   SER A 289       3.289  -7.773  -0.847  1.00 97.75           N  
ATOM   2319  CA  SER A 289       2.344  -6.668  -0.947  1.00 97.75           C  
ATOM   2320  C   SER A 289       2.914  -5.398  -0.326  1.00 97.75           C  
ATOM   2321  CB  SER A 289       1.022  -7.027  -0.268  1.00 97.75           C  
ATOM   2322  O   SER A 289       2.500  -4.289  -0.676  1.00 97.75           O  
ATOM   2323  OG  SER A 289       1.223  -7.312   1.106  1.00 97.75           O  
ATOM   2324  N   ASP A 290       3.863  -5.555   0.626  1.00 98.12           N  
ATOM   2325  CA  ASP A 290       4.422  -4.398   1.320  1.00 98.12           C  
ATOM   2326  C   ASP A 290       5.820  -4.699   1.854  1.00 98.12           C  
ATOM   2327  CB  ASP A 290       3.502  -3.967   2.467  1.00 98.12           C  
ATOM   2328  O   ASP A 290       6.121  -5.840   2.215  1.00 98.12           O  
ATOM   2329  CG  ASP A 290       3.754  -2.541   2.922  1.00 98.12           C  
ATOM   2330  OD1 ASP A 290       4.367  -1.757   2.166  1.00 98.12           O  
ATOM   2331  OD2 ASP A 290       3.338  -2.197   4.051  1.00 98.12           O  
ATOM   2332  N   VAL A 291       6.621  -3.693   1.829  1.00 98.19           N  
ATOM   2333  CA  VAL A 291       7.969  -3.766   2.387  1.00 98.19           C  
ATOM   2334  C   VAL A 291       8.258  -2.508   3.203  1.00 98.19           C  
ATOM   2335  CB  VAL A 291       9.031  -3.939   1.282  1.00 98.19           C  
ATOM   2336  O   VAL A 291       8.039  -1.390   2.732  1.00 98.19           O  
ATOM   2337  CG1 VAL A 291       9.039  -2.736   0.340  1.00 98.19           C  
ATOM   2338  CG2 VAL A 291      10.414  -4.141   1.900  1.00 98.19           C  
ATOM   2339  N   LYS A 292       8.719  -2.715   4.469  1.00 97.88           N  
ATOM   2340  CA  LYS A 292       8.992  -1.589   5.359  1.00 97.88           C  
ATOM   2341  C   LYS A 292      10.289  -1.799   6.129  1.00 97.88           C  
ATOM   2342  CB  LYS A 292       7.832  -1.386   6.336  1.00 97.88           C  
ATOM   2343  O   LYS A 292      10.500  -2.857   6.727  1.00 97.88           O  
ATOM   2344  CG  LYS A 292       6.516  -1.013   5.668  1.00 97.88           C  
ATOM   2345  CD  LYS A 292       6.516   0.441   5.211  1.00 97.88           C  
ATOM   2346  CE  LYS A 292       5.160   0.851   4.652  1.00 97.88           C  
ATOM   2347  NZ  LYS A 292       5.168   2.258   4.152  1.00 97.88           N  
ATOM   2348  N   PHE A 293      11.109  -0.746   6.129  1.00 98.06           N  
ATOM   2349  CA  PHE A 293      12.273  -0.771   6.996  1.00 98.06           C  
ATOM   2350  C   PHE A 293      11.883  -0.513   8.445  1.00 98.06           C  
ATOM   2351  CB  PHE A 293      13.312   0.265   6.539  1.00 98.06           C  
ATOM   2352  O   PHE A 293      10.898   0.186   8.711  1.00 98.06           O  
ATOM   2353  CG  PHE A 293      14.086  -0.149   5.320  1.00 98.06           C  
ATOM   2354  CD1 PHE A 293      15.070  -1.126   5.402  1.00 98.06           C  
ATOM   2355  CD2 PHE A 293      13.828   0.440   4.090  1.00 98.06           C  
ATOM   2356  CE1 PHE A 293      15.789  -1.511   4.273  1.00 98.06           C  
ATOM   2357  CE2 PHE A 293      14.547   0.061   2.957  1.00 98.06           C  
ATOM   2358  CZ  PHE A 293      15.531  -0.914   3.053  1.00 98.06           C  
ATOM   2359  N   SER A 294      12.680  -1.126   9.312  1.00 97.56           N  
ATOM   2360  CA  SER A 294      12.531  -0.731  10.711  1.00 97.56           C  
ATOM   2361  C   SER A 294      13.047   0.685  10.945  1.00 97.56           C  
ATOM   2362  CB  SER A 294      13.281  -1.708  11.625  1.00 97.56           C  
ATOM   2363  O   SER A 294      13.789   1.225  10.117  1.00 97.56           O  
ATOM   2364  OG  SER A 294      14.680  -1.633  11.406  1.00 97.56           O  
ATOM   2365  N   HIS A 295      12.633   1.271  12.039  1.00 95.12           N  
ATOM   2366  CA  HIS A 295      13.086   2.625  12.344  1.00 95.12           C  
ATOM   2367  C   HIS A 295      14.594   2.674  12.555  1.00 95.12           C  
ATOM   2368  CB  HIS A 295      12.359   3.160  13.586  1.00 95.12           C  
ATOM   2369  O   HIS A 295      15.242   3.658  12.195  1.00 95.12           O  
ATOM   2370  CG  HIS A 295      10.875   3.258  13.414  1.00 95.12           C  
ATOM   2371  CD2 HIS A 295      10.094   4.285  13.016  1.00 95.12           C  
ATOM   2372  ND1 HIS A 295      10.031   2.205  13.680  1.00 95.12           N  
ATOM   2373  CE1 HIS A 295       8.781   2.584  13.445  1.00 95.12           C  
ATOM   2374  NE2 HIS A 295       8.797   3.842  13.047  1.00 95.12           N  
ATOM   2375  N   SER A 296      15.156   1.679  13.086  1.00 94.00           N  
ATOM   2376  CA  SER A 296      16.594   1.599  13.289  1.00 94.00           C  
ATOM   2377  C   SER A 296      17.328   1.447  11.961  1.00 94.00           C  
ATOM   2378  CB  SER A 296      16.938   0.429  14.211  1.00 94.00           C  
ATOM   2379  O   SER A 296      18.531   1.738  11.875  1.00 94.00           O  
ATOM   2380  OG  SER A 296      16.672  -0.810  13.570  1.00 94.00           O  
ATOM   2381  N   GLY A 297      16.688   0.858  10.992  1.00 95.88           N  
ATOM   2382  CA  GLY A 297      17.297   0.640   9.695  1.00 95.88           C  
ATOM   2383  C   GLY A 297      18.016  -0.690   9.594  1.00 95.88           C  
ATOM   2384  O   GLY A 297      18.547  -1.040   8.531  1.00 95.88           O  
ATOM   2385  N   ARG A 298      17.984  -1.373  10.609  1.00 96.25           N  
ATOM   2386  CA  ARG A 298      18.719  -2.641  10.617  1.00 96.25           C  
ATOM   2387  C   ARG A 298      17.859  -3.760  10.023  1.00 96.25           C  
ATOM   2388  CB  ARG A 298      19.141  -3.008  12.047  1.00 96.25           C  
ATOM   2389  O   ARG A 298      18.391  -4.664   9.375  1.00 96.25           O  
ATOM   2390  CG  ARG A 298      19.859  -4.340  12.148  1.00 96.25           C  
ATOM   2391  CD  ARG A 298      20.344  -4.613  13.570  1.00 96.25           C  
ATOM   2392  NE  ARG A 298      20.922  -5.949  13.695  1.00 96.25           N  
ATOM   2393  NH1 ARG A 298      21.344  -5.777  15.961  1.00 96.25           N  
ATOM   2394  NH2 ARG A 298      21.891  -7.695  14.828  1.00 96.25           N  
ATOM   2395  CZ  ARG A 298      21.375  -6.473  14.828  1.00 96.25           C  
ATOM   2396  N   TYR A 299      16.594  -3.693  10.266  1.00 97.69           N  
ATOM   2397  CA  TYR A 299      15.695  -4.758   9.820  1.00 97.69           C  
ATOM   2398  C   TYR A 299      14.734  -4.254   8.758  1.00 97.69           C  
ATOM   2399  CB  TYR A 299      14.914  -5.328  11.008  1.00 97.69           C  
ATOM   2400  O   TYR A 299      14.547  -3.043   8.594  1.00 97.69           O  
ATOM   2401  CG  TYR A 299      15.789  -5.852  12.117  1.00 97.69           C  
ATOM   2402  CD1 TYR A 299      16.391  -7.105  12.023  1.00 97.69           C  
ATOM   2403  CD2 TYR A 299      16.016  -5.098  13.266  1.00 97.69           C  
ATOM   2404  CE1 TYR A 299      17.203  -7.594  13.047  1.00 97.69           C  
ATOM   2405  CE2 TYR A 299      16.812  -5.578  14.297  1.00 97.69           C  
ATOM   2406  OH  TYR A 299      18.203  -7.305  15.188  1.00 97.69           O  
ATOM   2407  CZ  TYR A 299      17.406  -6.824  14.172  1.00 97.69           C  
ATOM   2408  N   MET A 300      14.188  -5.172   8.016  1.00 97.62           N  
ATOM   2409  CA  MET A 300      13.102  -4.883   7.086  1.00 97.62           C  
ATOM   2410  C   MET A 300      12.008  -5.941   7.184  1.00 97.62           C  
ATOM   2411  CB  MET A 300      13.625  -4.805   5.652  1.00 97.62           C  
ATOM   2412  O   MET A 300      12.289  -7.109   7.469  1.00 97.62           O  
ATOM   2413  CG  MET A 300      13.430  -6.086   4.855  1.00 97.62           C  
ATOM   2414  SD  MET A 300      14.133  -5.977   3.164  1.00 97.62           S  
ATOM   2415  CE  MET A 300      15.906  -6.016   3.551  1.00 97.62           C  
ATOM   2416  N   MET A 301      10.828  -5.512   7.023  1.00 98.12           N  
ATOM   2417  CA  MET A 301       9.664  -6.395   7.113  1.00 98.12           C  
ATOM   2418  C   MET A 301       8.953  -6.488   5.770  1.00 98.12           C  
ATOM   2419  CB  MET A 301       8.695  -5.902   8.188  1.00 98.12           C  
ATOM   2420  O   MET A 301       8.805  -5.488   5.066  1.00 98.12           O  
ATOM   2421  CG  MET A 301       7.410  -6.711   8.273  1.00 98.12           C  
ATOM   2422  SD  MET A 301       6.305  -6.137   9.617  1.00 98.12           S  
ATOM   2423  CE  MET A 301       5.914  -4.469   9.016  1.00 98.12           C  
ATOM   2424  N   THR A 302       8.523  -7.691   5.398  1.00 98.31           N  
ATOM   2425  CA  THR A 302       7.746  -7.906   4.184  1.00 98.31           C  
ATOM   2426  C   THR A 302       6.434  -8.617   4.504  1.00 98.31           C  
ATOM   2427  CB  THR A 302       8.531  -8.719   3.146  1.00 98.31           C  
ATOM   2428  O   THR A 302       6.379  -9.445   5.418  1.00 98.31           O  
ATOM   2429  CG2 THR A 302       9.828  -8.016   2.760  1.00 98.31           C  
ATOM   2430  OG1 THR A 302       8.852 -10.008   3.699  1.00 98.31           O  
ATOM   2431  N   ARG A 303       5.398  -8.266   3.744  1.00 98.50           N  
ATOM   2432  CA  ARG A 303       4.090  -8.898   3.867  1.00 98.50           C  
ATOM   2433  C   ARG A 303       3.695  -9.594   2.568  1.00 98.50           C  
ATOM   2434  CB  ARG A 303       3.027  -7.875   4.258  1.00 98.50           C  
ATOM   2435  O   ARG A 303       3.641  -8.961   1.513  1.00 98.50           O  
ATOM   2436  CG  ARG A 303       1.614  -8.438   4.301  1.00 98.50           C  
ATOM   2437  CD  ARG A 303       1.457  -9.492   5.387  1.00 98.50           C  
ATOM   2438  NE  ARG A 303       0.076  -9.953   5.496  1.00 98.50           N  
ATOM   2439  NH1 ARG A 303      -0.274 -10.094   3.217  1.00 98.50           N  
ATOM   2440  NH2 ARG A 303      -1.956 -10.641   4.676  1.00 98.50           N  
ATOM   2441  CZ  ARG A 303      -0.715 -10.227   4.461  1.00 98.50           C  
ATOM   2442  N   ASP A 304       3.566 -10.883   2.594  1.00 97.81           N  
ATOM   2443  CA  ASP A 304       2.918 -11.609   1.508  1.00 97.81           C  
ATOM   2444  C   ASP A 304       1.515 -12.055   1.908  1.00 97.81           C  
ATOM   2445  CB  ASP A 304       3.758 -12.812   1.094  1.00 97.81           C  
ATOM   2446  O   ASP A 304       0.997 -11.641   2.947  1.00 97.81           O  
ATOM   2447  CG  ASP A 304       3.975 -13.805   2.227  1.00 97.81           C  
ATOM   2448  OD1 ASP A 304       3.008 -14.117   2.955  1.00 97.81           O  
ATOM   2449  OD2 ASP A 304       5.121 -14.273   2.395  1.00 97.81           O  
ATOM   2450  N   TYR A 305       0.875 -12.844   1.081  1.00 97.94           N  
ATOM   2451  CA  TYR A 305      -0.534 -13.125   1.332  1.00 97.94           C  
ATOM   2452  C   TYR A 305      -0.709 -13.938   2.609  1.00 97.94           C  
ATOM   2453  CB  TYR A 305      -1.154 -13.867   0.148  1.00 97.94           C  
ATOM   2454  O   TYR A 305      -1.685 -13.750   3.342  1.00 97.94           O  
ATOM   2455  CG  TYR A 305      -2.650 -14.039   0.250  1.00 97.94           C  
ATOM   2456  CD1 TYR A 305      -3.215 -15.266   0.590  1.00 97.94           C  
ATOM   2457  CD2 TYR A 305      -3.504 -12.961   0.007  1.00 97.94           C  
ATOM   2458  CE1 TYR A 305      -4.594 -15.422   0.684  1.00 97.94           C  
ATOM   2459  CE2 TYR A 305      -4.887 -13.109   0.098  1.00 97.94           C  
ATOM   2460  OH  TYR A 305      -6.785 -14.492   0.528  1.00 97.94           O  
ATOM   2461  CZ  TYR A 305      -5.418 -14.336   0.437  1.00 97.94           C  
ATOM   2462  N   LEU A 306       0.266 -14.797   2.959  1.00 96.75           N  
ATOM   2463  CA  LEU A 306       0.062 -15.734   4.059  1.00 96.75           C  
ATOM   2464  C   LEU A 306       0.845 -15.305   5.293  1.00 96.75           C  
ATOM   2465  CB  LEU A 306       0.482 -17.141   3.641  1.00 96.75           C  
ATOM   2466  O   LEU A 306       0.493 -15.672   6.418  1.00 96.75           O  
ATOM   2467  CG  LEU A 306      -0.355 -17.812   2.545  1.00 96.75           C  
ATOM   2468  CD1 LEU A 306       0.176 -19.203   2.242  1.00 96.75           C  
ATOM   2469  CD2 LEU A 306      -1.823 -17.859   2.957  1.00 96.75           C  
ATOM   2470  N   SER A 307       1.913 -14.453   5.117  1.00 97.44           N  
ATOM   2471  CA  SER A 307       2.789 -14.273   6.270  1.00 97.44           C  
ATOM   2472  C   SER A 307       3.467 -12.906   6.242  1.00 97.44           C  
ATOM   2473  CB  SER A 307       3.848 -15.375   6.316  1.00 97.44           C  
ATOM   2474  O   SER A 307       3.408 -12.203   5.230  1.00 97.44           O  
ATOM   2475  OG  SER A 307       4.707 -15.297   5.195  1.00 97.44           O  
ATOM   2476  N   VAL A 308       3.990 -12.578   7.406  1.00 98.19           N  
ATOM   2477  CA  VAL A 308       4.914 -11.461   7.578  1.00 98.19           C  
ATOM   2478  C   VAL A 308       6.305 -11.992   7.918  1.00 98.19           C  
ATOM   2479  CB  VAL A 308       4.434 -10.492   8.680  1.00 98.19           C  
ATOM   2480  O   VAL A 308       6.457 -12.836   8.812  1.00 98.19           O  
ATOM   2481  CG1 VAL A 308       5.477  -9.398   8.930  1.00 98.19           C  
ATOM   2482  CG2 VAL A 308       3.094  -9.867   8.289  1.00 98.19           C  
ATOM   2483  N   LYS A 309       7.273 -11.484   7.195  1.00 98.06           N  
ATOM   2484  CA  LYS A 309       8.648 -11.922   7.406  1.00 98.06           C  
ATOM   2485  C   LYS A 309       9.555 -10.750   7.754  1.00 98.06           C  
ATOM   2486  CB  LYS A 309       9.180 -12.648   6.164  1.00 98.06           C  
ATOM   2487  O   LYS A 309       9.445  -9.672   7.160  1.00 98.06           O  
ATOM   2488  CG  LYS A 309       8.430 -13.930   5.832  1.00 98.06           C  
ATOM   2489  CD  LYS A 309       8.922 -14.531   4.520  1.00 98.06           C  
ATOM   2490  CE  LYS A 309       8.125 -15.773   4.145  1.00 98.06           C  
ATOM   2491  NZ  LYS A 309       8.523 -16.312   2.807  1.00 98.06           N  
ATOM   2492  N   ILE A 310      10.453 -10.969   8.734  1.00 98.25           N  
ATOM   2493  CA  ILE A 310      11.430  -9.961   9.125  1.00 98.25           C  
ATOM   2494  C   ILE A 310      12.828 -10.398   8.672  1.00 98.25           C  
ATOM   2495  CB  ILE A 310      11.414  -9.719  10.648  1.00 98.25           C  
ATOM   2496  O   ILE A 310      13.250 -11.523   8.953  1.00 98.25           O  
ATOM   2497  CG1 ILE A 310      10.023  -9.273  11.102  1.00 98.25           C  
ATOM   2498  CG2 ILE A 310      12.477  -8.688  11.047  1.00 98.25           C  
ATOM   2499  CD1 ILE A 310       9.898  -9.047  12.609  1.00 98.25           C  
ATOM   2500  N   TRP A 311      13.469  -9.453   8.031  1.00 98.00           N  
ATOM   2501  CA  TRP A 311      14.797  -9.711   7.492  1.00 98.00           C  
ATOM   2502  C   TRP A 311      15.844  -8.836   8.180  1.00 98.00           C  
ATOM   2503  CB  TRP A 311      14.828  -9.461   5.980  1.00 98.00           C  
ATOM   2504  O   TRP A 311      15.594  -7.656   8.453  1.00 98.00           O  
ATOM   2505  CG  TRP A 311      13.789 -10.227   5.219  1.00 98.00           C  
ATOM   2506  CD1 TRP A 311      12.453  -9.930   5.117  1.00 98.00           C  
ATOM   2507  CD2 TRP A 311      13.992 -11.414   4.453  1.00 98.00           C  
ATOM   2508  CE2 TRP A 311      12.742 -11.789   3.916  1.00 98.00           C  
ATOM   2509  CE3 TRP A 311      15.117 -12.211   4.172  1.00 98.00           C  
ATOM   2510  NE1 TRP A 311      11.820 -10.867   4.336  1.00 98.00           N  
ATOM   2511  CH2 TRP A 311      13.695 -13.672   2.852  1.00 98.00           C  
ATOM   2512  CZ2 TRP A 311      12.578 -12.922   3.111  1.00 98.00           C  
ATOM   2513  CZ3 TRP A 311      14.953 -13.328   3.371  1.00 98.00           C  
ATOM   2514  N   ASP A 312      16.906  -9.422   8.477  1.00 97.19           N  
ATOM   2515  CA  ASP A 312      18.109  -8.664   8.828  1.00 97.19           C  
ATOM   2516  C   ASP A 312      18.891  -8.273   7.578  1.00 97.19           C  
ATOM   2517  CB  ASP A 312      19.000  -9.477   9.773  1.00 97.19           C  
ATOM   2518  O   ASP A 312      19.203  -9.125   6.742  1.00 97.19           O  
ATOM   2519  CG  ASP A 312      20.094  -8.641  10.406  1.00 97.19           C  
ATOM   2520  OD1 ASP A 312      20.625  -7.727   9.742  1.00 97.19           O  
ATOM   2521  OD2 ASP A 312      20.438  -8.906  11.578  1.00 97.19           O  
ATOM   2522  N   LEU A 313      19.219  -7.051   7.441  1.00 96.00           N  
ATOM   2523  CA  LEU A 313      19.875  -6.566   6.234  1.00 96.00           C  
ATOM   2524  C   LEU A 313      21.219  -7.250   6.035  1.00 96.00           C  
ATOM   2525  CB  LEU A 313      20.062  -5.047   6.297  1.00 96.00           C  
ATOM   2526  O   LEU A 313      21.766  -7.246   4.930  1.00 96.00           O  
ATOM   2527  CG  LEU A 313      18.797  -4.199   6.219  1.00 96.00           C  
ATOM   2528  CD1 LEU A 313      19.141  -2.717   6.211  1.00 96.00           C  
ATOM   2529  CD2 LEU A 313      17.984  -4.570   4.980  1.00 96.00           C  
ATOM   2530  N   ASN A 314      21.688  -7.871   7.051  1.00 94.38           N  
ATOM   2531  CA  ASN A 314      22.969  -8.547   6.953  1.00 94.38           C  
ATOM   2532  C   ASN A 314      22.797 -10.047   6.723  1.00 94.38           C  
ATOM   2533  CB  ASN A 314      23.812  -8.297   8.203  1.00 94.38           C  
ATOM   2534  O   ASN A 314      23.781 -10.773   6.535  1.00 94.38           O  
ATOM   2535  CG  ASN A 314      24.188  -6.844   8.375  1.00 94.38           C  
ATOM   2536  ND2 ASN A 314      24.172  -6.363   9.609  1.00 94.38           N  
ATOM   2537  OD1 ASN A 314      24.500  -6.152   7.398  1.00 94.38           O  
ATOM   2538  N   MET A 315      21.594 -10.547   6.707  1.00 93.19           N  
ATOM   2539  CA  MET A 315      21.297 -11.953   6.453  1.00 93.19           C  
ATOM   2540  C   MET A 315      20.375 -12.109   5.250  1.00 93.19           C  
ATOM   2541  CB  MET A 315      20.672 -12.609   7.684  1.00 93.19           C  
ATOM   2542  O   MET A 315      19.156 -12.086   5.391  1.00 93.19           O  
ATOM   2543  CG  MET A 315      20.594 -14.125   7.605  1.00 93.19           C  
ATOM   2544  SD  MET A 315      19.922 -14.875   9.141  1.00 93.19           S  
ATOM   2545  CE  MET A 315      21.234 -14.438  10.312  1.00 93.19           C  
ATOM   2546  N   GLU A 316      20.891 -12.523   4.082  1.00 92.06           N  
ATOM   2547  CA  GLU A 316      20.172 -12.477   2.816  1.00 92.06           C  
ATOM   2548  C   GLU A 316      19.500 -13.820   2.516  1.00 92.06           C  
ATOM   2549  CB  GLU A 316      21.109 -12.086   1.672  1.00 92.06           C  
ATOM   2550  O   GLU A 316      18.562 -13.891   1.721  1.00 92.06           O  
ATOM   2551  CG  GLU A 316      21.734 -10.703   1.832  1.00 92.06           C  
ATOM   2552  CD  GLU A 316      22.844 -10.430   0.830  1.00 92.06           C  
ATOM   2553  OE1 GLU A 316      23.750  -9.625   1.141  1.00 92.06           O  
ATOM   2554  OE2 GLU A 316      22.797 -11.016  -0.274  1.00 92.06           O  
ATOM   2555  N   ASN A 317      19.812 -14.812   3.092  1.00 91.06           N  
ATOM   2556  CA  ASN A 317      19.438 -16.141   2.635  1.00 91.06           C  
ATOM   2557  C   ASN A 317      18.109 -16.594   3.244  1.00 91.06           C  
ATOM   2558  CB  ASN A 317      20.547 -17.156   2.963  1.00 91.06           C  
ATOM   2559  O   ASN A 317      17.469 -17.500   2.730  1.00 91.06           O  
ATOM   2560  CG  ASN A 317      21.828 -16.891   2.201  1.00 91.06           C  
ATOM   2561  ND2 ASN A 317      22.922 -17.469   2.670  1.00 91.06           N  
ATOM   2562  OD1 ASN A 317      21.828 -16.172   1.199  1.00 91.06           O  
ATOM   2563  N   ARG A 318      17.812 -15.992   4.457  1.00 93.75           N  
ATOM   2564  CA  ARG A 318      16.562 -16.359   5.094  1.00 93.75           C  
ATOM   2565  C   ARG A 318      16.062 -15.250   6.012  1.00 93.75           C  
ATOM   2566  CB  ARG A 318      16.719 -17.656   5.887  1.00 93.75           C  
ATOM   2567  O   ARG A 318      16.859 -14.492   6.566  1.00 93.75           O  
ATOM   2568  CG  ARG A 318      17.703 -17.562   7.035  1.00 93.75           C  
ATOM   2569  CD  ARG A 318      17.844 -18.891   7.777  1.00 93.75           C  
ATOM   2570  NE  ARG A 318      18.781 -18.781   8.891  1.00 93.75           N  
ATOM   2571  NH1 ARG A 318      18.344 -20.891   9.719  1.00 93.75           N  
ATOM   2572  NH2 ARG A 318      19.875 -19.547  10.766  1.00 93.75           N  
ATOM   2573  CZ  ARG A 318      19.000 -19.750   9.789  1.00 93.75           C  
ATOM   2574  N   PRO A 319      14.789 -15.219   6.145  1.00 96.50           N  
ATOM   2575  CA  PRO A 319      14.281 -14.273   7.145  1.00 96.50           C  
ATOM   2576  C   PRO A 319      14.633 -14.688   8.578  1.00 96.50           C  
ATOM   2577  CB  PRO A 319      12.773 -14.297   6.926  1.00 96.50           C  
ATOM   2578  O   PRO A 319      14.703 -15.883   8.875  1.00 96.50           O  
ATOM   2579  CG  PRO A 319      12.492 -15.648   6.348  1.00 96.50           C  
ATOM   2580  CD  PRO A 319      13.680 -16.078   5.535  1.00 96.50           C  
ATOM   2581  N   VAL A 320      14.812 -13.734   9.422  1.00 96.50           N  
ATOM   2582  CA  VAL A 320      15.180 -14.016  10.805  1.00 96.50           C  
ATOM   2583  C   VAL A 320      13.938 -14.367  11.609  1.00 96.50           C  
ATOM   2584  CB  VAL A 320      15.914 -12.812  11.453  1.00 96.50           C  
ATOM   2585  O   VAL A 320      14.008 -15.117  12.586  1.00 96.50           O  
ATOM   2586  CG1 VAL A 320      17.297 -12.625  10.836  1.00 96.50           C  
ATOM   2587  CG2 VAL A 320      15.078 -11.539  11.289  1.00 96.50           C  
ATOM   2588  N   GLU A 321      12.797 -13.805  11.227  1.00 97.25           N  
ATOM   2589  CA  GLU A 321      11.508 -14.102  11.844  1.00 97.25           C  
ATOM   2590  C   GLU A 321      10.422 -14.281  10.789  1.00 97.25           C  
ATOM   2591  CB  GLU A 321      11.117 -13.000  12.828  1.00 97.25           C  
ATOM   2592  O   GLU A 321      10.391 -13.555   9.789  1.00 97.25           O  
ATOM   2593  CG  GLU A 321      12.164 -12.719  13.891  1.00 97.25           C  
ATOM   2594  CD  GLU A 321      11.945 -11.406  14.617  1.00 97.25           C  
ATOM   2595  OE1 GLU A 321      12.945 -10.742  14.984  1.00 97.25           O  
ATOM   2596  OE2 GLU A 321      10.766 -11.031  14.820  1.00 97.25           O  
ATOM   2597  N   THR A 322       9.539 -15.266  10.969  1.00 97.00           N  
ATOM   2598  CA  THR A 322       8.383 -15.484  10.102  1.00 97.00           C  
ATOM   2599  C   THR A 322       7.109 -15.641  10.930  1.00 97.00           C  
ATOM   2600  CB  THR A 322       8.570 -16.734   9.219  1.00 97.00           C  
ATOM   2601  O   THR A 322       7.039 -16.484  11.820  1.00 97.00           O  
ATOM   2602  CG2 THR A 322       7.383 -16.922   8.281  1.00 97.00           C  
ATOM   2603  OG1 THR A 322       9.758 -16.578   8.430  1.00 97.00           O  
ATOM   2604  N   TYR A 323       6.105 -14.820  10.641  1.00 97.50           N  
ATOM   2605  CA  TYR A 323       4.820 -14.859  11.328  1.00 97.50           C  
ATOM   2606  C   TYR A 323       3.703 -15.250  10.367  1.00 97.50           C  
ATOM   2607  CB  TYR A 323       4.504 -13.508  11.969  1.00 97.50           C  
ATOM   2608  O   TYR A 323       3.469 -14.562   9.367  1.00 97.50           O  
ATOM   2609  CG  TYR A 323       5.566 -13.039  12.938  1.00 97.50           C  
ATOM   2610  CD1 TYR A 323       5.715 -13.633  14.180  1.00 97.50           C  
ATOM   2611  CD2 TYR A 323       6.414 -11.984  12.602  1.00 97.50           C  
ATOM   2612  CE1 TYR A 323       6.691 -13.203  15.078  1.00 97.50           C  
ATOM   2613  CE2 TYR A 323       7.391 -11.547  13.492  1.00 97.50           C  
ATOM   2614  OH  TYR A 323       8.484 -11.727  15.602  1.00 97.50           O  
ATOM   2615  CZ  TYR A 323       7.523 -12.156  14.719  1.00 97.50           C  
ATOM   2616  N   GLN A 324       2.951 -16.297  10.703  1.00 96.38           N  
ATOM   2617  CA  GLN A 324       1.852 -16.750   9.859  1.00 96.38           C  
ATOM   2618  C   GLN A 324       0.580 -15.953  10.133  1.00 96.38           C  
ATOM   2619  CB  GLN A 324       1.594 -18.234  10.070  1.00 96.38           C  
ATOM   2620  O   GLN A 324       0.109 -15.898  11.273  1.00 96.38           O  
ATOM   2621  CG  GLN A 324       2.789 -19.125   9.742  1.00 96.38           C  
ATOM   2622  CD  GLN A 324       3.242 -18.984   8.297  1.00 96.38           C  
ATOM   2623  NE2 GLN A 324       4.547 -19.078   8.078  1.00 96.38           N  
ATOM   2624  OE1 GLN A 324       2.424 -18.797   7.395  1.00 96.38           O  
ATOM   2625  N   VAL A 325      -0.012 -15.414   9.070  1.00 97.06           N  
ATOM   2626  CA  VAL A 325      -1.194 -14.578   9.242  1.00 97.06           C  
ATOM   2627  C   VAL A 325      -2.424 -15.297   8.695  1.00 97.06           C  
ATOM   2628  CB  VAL A 325      -1.027 -13.211   8.539  1.00 97.06           C  
ATOM   2629  O   VAL A 325      -3.461 -15.359   9.367  1.00 97.06           O  
ATOM   2630  CG1 VAL A 325      -2.268 -12.344   8.742  1.00 97.06           C  
ATOM   2631  CG2 VAL A 325       0.219 -12.492   9.055  1.00 97.06           C  
ATOM   2632  N   HIS A 326      -2.322 -15.883   7.492  1.00 96.56           N  
ATOM   2633  CA  HIS A 326      -3.469 -16.484   6.828  1.00 96.56           C  
ATOM   2634  C   HIS A 326      -3.244 -17.969   6.582  1.00 96.56           C  
ATOM   2635  CB  HIS A 326      -3.756 -15.773   5.504  1.00 96.56           C  
ATOM   2636  O   HIS A 326      -3.703 -18.516   5.574  1.00 96.56           O  
ATOM   2637  CG  HIS A 326      -4.281 -14.383   5.672  1.00 96.56           C  
ATOM   2638  CD2 HIS A 326      -4.891 -13.789   6.727  1.00 96.56           C  
ATOM   2639  ND1 HIS A 326      -4.211 -13.438   4.676  1.00 96.56           N  
ATOM   2640  CE1 HIS A 326      -4.754 -12.312   5.109  1.00 96.56           C  
ATOM   2641  NE2 HIS A 326      -5.172 -12.492   6.348  1.00 96.56           N  
ATOM   2642  N   GLU A 327      -2.545 -18.578   7.430  1.00 93.88           N  
ATOM   2643  CA  GLU A 327      -2.279 -19.984   7.223  1.00 93.88           C  
ATOM   2644  C   GLU A 327      -3.578 -20.781   7.129  1.00 93.88           C  
ATOM   2645  CB  GLU A 327      -1.401 -20.547   8.344  1.00 93.88           C  
ATOM   2646  O   GLU A 327      -3.676 -21.734   6.348  1.00 93.88           O  
ATOM   2647  CG  GLU A 327      -0.946 -21.984   8.125  1.00 93.88           C  
ATOM   2648  CD  GLU A 327      -0.118 -22.156   6.859  1.00 93.88           C  
ATOM   2649  OE1 GLU A 327      -0.102 -23.266   6.293  1.00 93.88           O  
ATOM   2650  OE2 GLU A 327       0.521 -21.172   6.430  1.00 93.88           O  
ATOM   2651  N   TYR A 328      -4.559 -20.406   7.879  1.00 93.31           N  
ATOM   2652  CA  TYR A 328      -5.832 -21.125   7.910  1.00 93.31           C  
ATOM   2653  C   TYR A 328      -6.574 -20.969   6.590  1.00 93.31           C  
ATOM   2654  CB  TYR A 328      -6.703 -20.609   9.062  1.00 93.31           C  
ATOM   2655  O   TYR A 328      -7.547 -21.688   6.328  1.00 93.31           O  
ATOM   2656  CG  TYR A 328      -6.836 -19.109   9.102  1.00 93.31           C  
ATOM   2657  CD1 TYR A 328      -6.047 -18.328   9.953  1.00 93.31           C  
ATOM   2658  CD2 TYR A 328      -7.750 -18.453   8.281  1.00 93.31           C  
ATOM   2659  CE1 TYR A 328      -6.168 -16.953   9.992  1.00 93.31           C  
ATOM   2660  CE2 TYR A 328      -7.879 -17.062   8.312  1.00 93.31           C  
ATOM   2661  OH  TYR A 328      -7.211 -14.953   9.203  1.00 93.31           O  
ATOM   2662  CZ  TYR A 328      -7.086 -16.328   9.172  1.00 93.31           C  
ATOM   2663  N   LEU A 329      -6.137 -20.109   5.734  1.00 94.94           N  
ATOM   2664  CA  LEU A 329      -6.805 -19.891   4.453  1.00 94.94           C  
ATOM   2665  C   LEU A 329      -6.156 -20.734   3.357  1.00 94.94           C  
ATOM   2666  CB  LEU A 329      -6.773 -18.406   4.070  1.00 94.94           C  
ATOM   2667  O   LEU A 329      -6.609 -20.719   2.211  1.00 94.94           O  
ATOM   2668  CG  LEU A 329      -7.578 -17.469   4.957  1.00 94.94           C  
ATOM   2669  CD1 LEU A 329      -7.461 -16.031   4.449  1.00 94.94           C  
ATOM   2670  CD2 LEU A 329      -9.039 -17.891   5.020  1.00 94.94           C  
ATOM   2671  N   ARG A 330      -5.152 -21.469   3.607  1.00 92.00           N  
ATOM   2672  CA  ARG A 330      -4.438 -22.250   2.602  1.00 92.00           C  
ATOM   2673  C   ARG A 330      -5.375 -23.219   1.895  1.00 92.00           C  
ATOM   2674  CB  ARG A 330      -3.273 -23.016   3.240  1.00 92.00           C  
ATOM   2675  O   ARG A 330      -5.242 -23.453   0.690  1.00 92.00           O  
ATOM   2676  CG  ARG A 330      -2.270 -23.562   2.236  1.00 92.00           C  
ATOM   2677  CD  ARG A 330      -1.002 -24.047   2.918  1.00 92.00           C  
ATOM   2678  NE  ARG A 330      -0.054 -22.969   3.148  1.00 92.00           N  
ATOM   2679  NH1 ARG A 330       1.811 -24.328   3.203  1.00 92.00           N  
ATOM   2680  NH2 ARG A 330       2.031 -22.062   3.484  1.00 92.00           N  
ATOM   2681  CZ  ARG A 330       1.260 -23.125   3.277  1.00 92.00           C  
ATOM   2682  N   SER A 331      -6.289 -23.734   2.621  1.00 89.62           N  
ATOM   2683  CA  SER A 331      -7.215 -24.703   2.047  1.00 89.62           C  
ATOM   2684  C   SER A 331      -8.312 -24.016   1.250  1.00 89.62           C  
ATOM   2685  CB  SER A 331      -7.832 -25.578   3.145  1.00 89.62           C  
ATOM   2686  O   SER A 331      -9.070 -24.672   0.528  1.00 89.62           O  
ATOM   2687  OG  SER A 331      -8.547 -24.781   4.074  1.00 89.62           O  
ATOM   2688  N   LYS A 332      -8.406 -22.750   1.327  1.00 93.06           N  
ATOM   2689  CA  LYS A 332      -9.492 -22.016   0.670  1.00 93.06           C  
ATOM   2690  C   LYS A 332      -8.953 -21.141  -0.459  1.00 93.06           C  
ATOM   2691  CB  LYS A 332     -10.250 -21.156   1.682  1.00 93.06           C  
ATOM   2692  O   LYS A 332      -9.633 -20.203  -0.902  1.00 93.06           O  
ATOM   2693  CG  LYS A 332     -10.945 -21.953   2.773  1.00 93.06           C  
ATOM   2694  CD  LYS A 332     -12.227 -22.609   2.264  1.00 93.06           C  
ATOM   2695  CE  LYS A 332     -12.992 -23.297   3.387  1.00 93.06           C  
ATOM   2696  NZ  LYS A 332     -14.227 -23.969   2.885  1.00 93.06           N  
ATOM   2697  N   LEU A 333      -7.785 -21.406  -0.914  1.00 94.25           N  
ATOM   2698  CA  LEU A 333      -7.141 -20.547  -1.907  1.00 94.25           C  
ATOM   2699  C   LEU A 333      -7.930 -20.547  -3.215  1.00 94.25           C  
ATOM   2700  CB  LEU A 333      -5.707 -21.016  -2.162  1.00 94.25           C  
ATOM   2701  O   LEU A 333      -8.039 -19.516  -3.873  1.00 94.25           O  
ATOM   2702  CG  LEU A 333      -4.703 -20.781  -1.031  1.00 94.25           C  
ATOM   2703  CD1 LEU A 333      -3.352 -21.391  -1.386  1.00 94.25           C  
ATOM   2704  CD2 LEU A 333      -4.570 -19.297  -0.738  1.00 94.25           C  
ATOM   2705  N   CYS A 334      -8.500 -21.609  -3.562  1.00 93.50           N  
ATOM   2706  CA  CYS A 334      -9.266 -21.672  -4.801  1.00 93.50           C  
ATOM   2707  C   CYS A 334     -10.492 -20.766  -4.734  1.00 93.50           C  
ATOM   2708  CB  CYS A 334      -9.703 -23.109  -5.082  1.00 93.50           C  
ATOM   2709  O   CYS A 334     -10.766 -20.016  -5.672  1.00 93.50           O  
ATOM   2710  SG  CYS A 334     -10.391 -23.359  -6.730  1.00 93.50           S  
ATOM   2711  N   SER A 335     -11.188 -20.859  -3.664  1.00 94.25           N  
ATOM   2712  CA  SER A 335     -12.352 -20.000  -3.482  1.00 94.25           C  
ATOM   2713  C   SER A 335     -11.961 -18.531  -3.453  1.00 94.25           C  
ATOM   2714  CB  SER A 335     -13.094 -20.375  -2.193  1.00 94.25           C  
ATOM   2715  O   SER A 335     -12.664 -17.688  -4.004  1.00 94.25           O  
ATOM   2716  OG  SER A 335     -13.523 -21.719  -2.227  1.00 94.25           O  
ATOM   2717  N   LEU A 336     -10.859 -18.266  -2.805  1.00 96.50           N  
ATOM   2718  CA  LEU A 336     -10.375 -16.891  -2.719  1.00 96.50           C  
ATOM   2719  C   LEU A 336      -9.961 -16.375  -4.094  1.00 96.50           C  
ATOM   2720  CB  LEU A 336      -9.188 -16.797  -1.751  1.00 96.50           C  
ATOM   2721  O   LEU A 336     -10.094 -15.172  -4.375  1.00 96.50           O  
ATOM   2722  CG  LEU A 336      -9.508 -17.031  -0.272  1.00 96.50           C  
ATOM   2723  CD1 LEU A 336      -8.219 -17.219   0.521  1.00 96.50           C  
ATOM   2724  CD2 LEU A 336     -10.320 -15.867   0.289  1.00 96.50           C  
ATOM   2725  N   TYR A 337      -9.461 -17.250  -4.902  1.00 96.94           N  
ATOM   2726  CA  TYR A 337      -9.133 -16.875  -6.273  1.00 96.94           C  
ATOM   2727  C   TYR A 337     -10.398 -16.578  -7.066  1.00 96.94           C  
ATOM   2728  CB  TYR A 337      -8.336 -18.000  -6.961  1.00 96.94           C  
ATOM   2729  O   TYR A 337     -10.445 -15.602  -7.824  1.00 96.94           O  
ATOM   2730  CG  TYR A 337      -7.941 -17.672  -8.383  1.00 96.94           C  
ATOM   2731  CD1 TYR A 337      -8.539 -18.312  -9.461  1.00 96.94           C  
ATOM   2732  CD2 TYR A 337      -6.969 -16.703  -8.648  1.00 96.94           C  
ATOM   2733  CE1 TYR A 337      -8.180 -18.016 -10.766  1.00 96.94           C  
ATOM   2734  CE2 TYR A 337      -6.598 -16.406  -9.953  1.00 96.94           C  
ATOM   2735  OH  TYR A 337      -6.844 -16.766 -12.297  1.00 96.94           O  
ATOM   2736  CZ  TYR A 337      -7.207 -17.062 -11.008  1.00 96.94           C  
ATOM   2737  N   GLU A 338     -11.430 -17.281  -6.848  1.00 95.75           N  
ATOM   2738  CA  GLU A 338     -12.695 -17.094  -7.555  1.00 95.75           C  
ATOM   2739  C   GLU A 338     -13.328 -15.750  -7.203  1.00 95.75           C  
ATOM   2740  CB  GLU A 338     -13.672 -18.234  -7.234  1.00 95.75           C  
ATOM   2741  O   GLU A 338     -13.820 -15.039  -8.086  1.00 95.75           O  
ATOM   2742  CG  GLU A 338     -13.281 -19.562  -7.855  1.00 95.75           C  
ATOM   2743  CD  GLU A 338     -14.203 -20.703  -7.453  1.00 95.75           C  
ATOM   2744  OE1 GLU A 338     -13.969 -21.859  -7.883  1.00 95.75           O  
ATOM   2745  OE2 GLU A 338     -15.172 -20.438  -6.699  1.00 95.75           O  
ATOM   2746  N   ASN A 339     -13.188 -15.375  -6.004  1.00 95.19           N  
ATOM   2747  CA  ASN A 339     -13.836 -14.133  -5.602  1.00 95.19           C  
ATOM   2748  C   ASN A 339     -12.859 -12.961  -5.617  1.00 95.19           C  
ATOM   2749  CB  ASN A 339     -14.461 -14.281  -4.211  1.00 95.19           C  
ATOM   2750  O   ASN A 339     -13.180 -11.867  -5.148  1.00 95.19           O  
ATOM   2751  CG  ASN A 339     -13.445 -14.641  -3.146  1.00 95.19           C  
ATOM   2752  ND2 ASN A 339     -13.930 -15.031  -1.973  1.00 95.19           N  
ATOM   2753  OD1 ASN A 339     -12.234 -14.570  -3.375  1.00 95.19           O  
ATOM   2754  N   ASP A 340     -11.656 -13.086  -6.016  1.00 96.00           N  
ATOM   2755  CA  ASP A 340     -10.633 -12.070  -6.234  1.00 96.00           C  
ATOM   2756  C   ASP A 340     -10.016 -11.617  -4.914  1.00 96.00           C  
ATOM   2757  CB  ASP A 340     -11.211 -10.875  -6.984  1.00 96.00           C  
ATOM   2758  O   ASP A 340      -9.180 -10.711  -4.891  1.00 96.00           O  
ATOM   2759  CG  ASP A 340     -11.344 -11.109  -8.477  1.00 96.00           C  
ATOM   2760  OD1 ASP A 340     -10.562 -11.906  -9.039  1.00 96.00           O  
ATOM   2761  OD2 ASP A 340     -12.234 -10.492  -9.102  1.00 96.00           O  
ATOM   2762  N   CYS A 341     -10.266 -12.266  -3.818  1.00 97.06           N  
ATOM   2763  CA  CYS A 341      -9.758 -11.852  -2.516  1.00 97.06           C  
ATOM   2764  C   CYS A 341      -8.273 -12.172  -2.377  1.00 97.06           C  
ATOM   2765  CB  CYS A 341     -10.539 -12.523  -1.392  1.00 97.06           C  
ATOM   2766  O   CYS A 341      -7.551 -11.492  -1.642  1.00 97.06           O  
ATOM   2767  SG  CYS A 341     -12.227 -11.898  -1.204  1.00 97.06           S  
ATOM   2768  N   ILE A 342      -7.844 -13.141  -3.137  1.00 97.25           N  
ATOM   2769  CA  ILE A 342      -6.457 -13.570  -3.033  1.00 97.25           C  
ATOM   2770  C   ILE A 342      -5.531 -12.469  -3.539  1.00 97.25           C  
ATOM   2771  CB  ILE A 342      -6.211 -14.883  -3.820  1.00 97.25           C  
ATOM   2772  O   ILE A 342      -4.320 -12.500  -3.301  1.00 97.25           O  
ATOM   2773  CG1 ILE A 342      -4.949 -15.586  -3.309  1.00 97.25           C  
ATOM   2774  CG2 ILE A 342      -6.105 -14.594  -5.320  1.00 97.25           C  
ATOM   2775  CD1 ILE A 342      -4.766 -17.000  -3.848  1.00 97.25           C  
ATOM   2776  N   PHE A 343      -6.082 -11.445  -4.242  1.00 96.69           N  
ATOM   2777  CA  PHE A 343      -5.273 -10.367  -4.797  1.00 96.69           C  
ATOM   2778  C   PHE A 343      -5.250  -9.172  -3.854  1.00 96.69           C  
ATOM   2779  CB  PHE A 343      -5.809  -9.945  -6.168  1.00 96.69           C  
ATOM   2780  O   PHE A 343      -4.598  -8.164  -4.137  1.00 96.69           O  
ATOM   2781  CG  PHE A 343      -5.766 -11.031  -7.203  1.00 96.69           C  
ATOM   2782  CD1 PHE A 343      -4.559 -11.422  -7.773  1.00 96.69           C  
ATOM   2783  CD2 PHE A 343      -6.930 -11.672  -7.605  1.00 96.69           C  
ATOM   2784  CE1 PHE A 343      -4.512 -12.430  -8.727  1.00 96.69           C  
ATOM   2785  CE2 PHE A 343      -6.891 -12.688  -8.562  1.00 96.69           C  
ATOM   2786  CZ  PHE A 343      -5.684 -13.062  -9.125  1.00 96.69           C  
ATOM   2787  N   ASP A 344      -5.941  -9.305  -2.736  1.00 96.94           N  
ATOM   2788  CA  ASP A 344      -5.926  -8.211  -1.771  1.00 96.94           C  
ATOM   2789  C   ASP A 344      -4.504  -7.918  -1.294  1.00 96.94           C  
ATOM   2790  CB  ASP A 344      -6.824  -8.539  -0.576  1.00 96.94           C  
ATOM   2791  O   ASP A 344      -3.730  -8.836  -1.030  1.00 96.94           O  
ATOM   2792  CG  ASP A 344      -8.305  -8.469  -0.911  1.00 96.94           C  
ATOM   2793  OD1 ASP A 344      -8.680  -7.730  -1.849  1.00 96.94           O  
ATOM   2794  OD2 ASP A 344      -9.102  -9.148  -0.227  1.00 96.94           O  
ATOM   2795  N   LYS A 345      -4.168  -6.645  -1.177  1.00 96.81           N  
ATOM   2796  CA  LYS A 345      -2.842  -6.219  -0.747  1.00 96.81           C  
ATOM   2797  C   LYS A 345      -2.865  -5.715   0.694  1.00 96.81           C  
ATOM   2798  CB  LYS A 345      -2.303  -5.125  -1.673  1.00 96.81           C  
ATOM   2799  O   LYS A 345      -3.223  -4.562   0.950  1.00 96.81           O  
ATOM   2800  CG  LYS A 345      -2.068  -5.590  -3.104  1.00 96.81           C  
ATOM   2801  CD  LYS A 345      -1.470  -4.480  -3.959  1.00 96.81           C  
ATOM   2802  CE  LYS A 345      -1.225  -4.945  -5.387  1.00 96.81           C  
ATOM   2803  NZ  LYS A 345      -0.649  -3.857  -6.234  1.00 96.81           N  
ATOM   2804  N   PHE A 346      -2.389  -6.559   1.592  1.00 97.94           N  
ATOM   2805  CA  PHE A 346      -2.344  -6.191   3.002  1.00 97.94           C  
ATOM   2806  C   PHE A 346      -1.042  -5.469   3.332  1.00 97.94           C  
ATOM   2807  CB  PHE A 346      -2.494  -7.430   3.889  1.00 97.94           C  
ATOM   2808  O   PHE A 346       0.040  -5.926   2.961  1.00 97.94           O  
ATOM   2809  CG  PHE A 346      -3.826  -8.117   3.748  1.00 97.94           C  
ATOM   2810  CD1 PHE A 346      -4.910  -7.727   4.523  1.00 97.94           C  
ATOM   2811  CD2 PHE A 346      -3.992  -9.156   2.840  1.00 97.94           C  
ATOM   2812  CE1 PHE A 346      -6.145  -8.359   4.395  1.00 97.94           C  
ATOM   2813  CE2 PHE A 346      -5.219  -9.797   2.707  1.00 97.94           C  
ATOM   2814  CZ  PHE A 346      -6.297  -9.398   3.484  1.00 97.94           C  
ATOM   2815  N   GLU A 347      -1.206  -4.395   4.035  1.00 98.06           N  
ATOM   2816  CA  GLU A 347      -0.029  -3.660   4.488  1.00 98.06           C  
ATOM   2817  C   GLU A 347       0.364  -4.066   5.906  1.00 98.06           C  
ATOM   2818  CB  GLU A 347      -0.281  -2.150   4.422  1.00 98.06           C  
ATOM   2819  O   GLU A 347      -0.388  -4.766   6.590  1.00 98.06           O  
ATOM   2820  CG  GLU A 347      -0.474  -1.620   3.010  1.00 98.06           C  
ATOM   2821  CD  GLU A 347      -0.702  -0.118   2.959  1.00 98.06           C  
ATOM   2822  OE1 GLU A 347      -0.786   0.447   1.846  1.00 98.06           O  
ATOM   2823  OE2 GLU A 347      -0.796   0.500   4.043  1.00 98.06           O  
ATOM   2824  N   CYS A 348       1.615  -3.725   6.262  1.00 98.06           N  
ATOM   2825  CA  CYS A 348       2.119  -3.965   7.609  1.00 98.06           C  
ATOM   2826  C   CYS A 348       2.838  -2.734   8.148  1.00 98.06           C  
ATOM   2827  CB  CYS A 348       3.064  -5.164   7.621  1.00 98.06           C  
ATOM   2828  O   CYS A 348       3.215  -1.844   7.387  1.00 98.06           O  
ATOM   2829  SG  CYS A 348       4.414  -5.043   6.426  1.00 98.06           S  
ATOM   2830  N   CYS A 349       2.967  -2.674   9.539  1.00 97.50           N  
ATOM   2831  CA  CYS A 349       3.643  -1.522  10.125  1.00 97.50           C  
ATOM   2832  C   CYS A 349       4.348  -1.907  11.422  1.00 97.50           C  
ATOM   2833  CB  CYS A 349       2.645  -0.395  10.391  1.00 97.50           C  
ATOM   2834  O   CYS A 349       4.008  -2.916  12.047  1.00 97.50           O  
ATOM   2835  SG  CYS A 349       1.351  -0.832  11.578  1.00 97.50           S  
ATOM   2836  N   TRP A 350       5.375  -1.080  11.758  1.00 97.31           N  
ATOM   2837  CA  TRP A 350       6.148  -1.203  12.992  1.00 97.31           C  
ATOM   2838  C   TRP A 350       5.562  -0.326  14.094  1.00 97.31           C  
ATOM   2839  CB  TRP A 350       7.613  -0.826  12.742  1.00 97.31           C  
ATOM   2840  O   TRP A 350       5.020   0.747  13.812  1.00 97.31           O  
ATOM   2841  CG  TRP A 350       8.297  -1.672  11.711  1.00 97.31           C  
ATOM   2842  CD1 TRP A 350       8.445  -1.386  10.383  1.00 97.31           C  
ATOM   2843  CD2 TRP A 350       8.906  -2.947  11.922  1.00 97.31           C  
ATOM   2844  CE2 TRP A 350       9.422  -3.375  10.680  1.00 97.31           C  
ATOM   2845  CE3 TRP A 350       9.078  -3.768  13.047  1.00 97.31           C  
ATOM   2846  NE1 TRP A 350       9.125  -2.406   9.758  1.00 97.31           N  
ATOM   2847  CH2 TRP A 350      10.242  -5.375  11.633  1.00 97.31           C  
ATOM   2848  CZ2 TRP A 350      10.086  -4.590  10.523  1.00 97.31           C  
ATOM   2849  CZ3 TRP A 350       9.750  -4.977  12.891  1.00 97.31           C  
ATOM   2850  N   ASN A 351       5.707  -0.848  15.250  1.00 96.00           N  
ATOM   2851  CA  ASN A 351       5.516   0.131  16.312  1.00 96.00           C  
ATOM   2852  C   ASN A 351       6.738   1.029  16.484  1.00 96.00           C  
ATOM   2853  CB  ASN A 351       5.195  -0.570  17.641  1.00 96.00           C  
ATOM   2854  O   ASN A 351       7.734   0.860  15.773  1.00 96.00           O  
ATOM   2855  CG  ASN A 351       6.414  -1.203  18.281  1.00 96.00           C  
ATOM   2856  ND2 ASN A 351       6.379  -1.367  19.594  1.00 96.00           N  
ATOM   2857  OD1 ASN A 351       7.383  -1.540  17.594  1.00 96.00           O  
ATOM   2858  N   GLY A 352       6.691   1.949  17.359  1.00 93.38           N  
ATOM   2859  CA  GLY A 352       7.738   2.947  17.500  1.00 93.38           C  
ATOM   2860  C   GLY A 352       9.086   2.355  17.875  1.00 93.38           C  
ATOM   2861  O   GLY A 352      10.125   2.840  17.438  1.00 93.38           O  
ATOM   2862  N   SER A 353       9.117   1.310  18.594  1.00 93.94           N  
ATOM   2863  CA  SER A 353      10.352   0.716  19.094  1.00 93.94           C  
ATOM   2864  C   SER A 353      10.789  -0.458  18.219  1.00 93.94           C  
ATOM   2865  CB  SER A 353      10.188   0.253  20.547  1.00 93.94           C  
ATOM   2866  O   SER A 353      11.781  -1.131  18.531  1.00 93.94           O  
ATOM   2867  OG  SER A 353       9.164  -0.722  20.641  1.00 93.94           O  
ATOM   2868  N   ASP A 354      10.125  -0.792  17.219  1.00 96.44           N  
ATOM   2869  CA  ASP A 354      10.398  -1.905  16.312  1.00 96.44           C  
ATOM   2870  C   ASP A 354      10.242  -3.246  17.031  1.00 96.44           C  
ATOM   2871  CB  ASP A 354      11.805  -1.786  15.719  1.00 96.44           C  
ATOM   2872  O   ASP A 354      10.781  -4.258  16.578  1.00 96.44           O  
ATOM   2873  CG  ASP A 354      11.984  -0.542  14.867  1.00 96.44           C  
ATOM   2874  OD1 ASP A 354      10.992  -0.068  14.258  1.00 96.44           O  
ATOM   2875  OD2 ASP A 354      13.117  -0.032  14.797  1.00 96.44           O  
ATOM   2876  N   SER A 355       9.539  -3.291  18.125  1.00 96.00           N  
ATOM   2877  CA  SER A 355       9.406  -4.516  18.891  1.00 96.00           C  
ATOM   2878  C   SER A 355       8.133  -5.266  18.531  1.00 96.00           C  
ATOM   2879  CB  SER A 355       9.422  -4.203  20.391  1.00 96.00           C  
ATOM   2880  O   SER A 355       7.992  -6.453  18.844  1.00 96.00           O  
ATOM   2881  OG  SER A 355       8.305  -3.402  20.750  1.00 96.00           O  
ATOM   2882  N   VAL A 356       7.172  -4.594  17.969  1.00 96.88           N  
ATOM   2883  CA  VAL A 356       5.906  -5.219  17.594  1.00 96.88           C  
ATOM   2884  C   VAL A 356       5.594  -4.934  16.141  1.00 96.88           C  
ATOM   2885  CB  VAL A 356       4.746  -4.727  18.500  1.00 96.88           C  
ATOM   2886  O   VAL A 356       5.801  -3.816  15.656  1.00 96.88           O  
ATOM   2887  CG1 VAL A 356       3.441  -5.426  18.125  1.00 96.88           C  
ATOM   2888  CG2 VAL A 356       5.082  -4.953  19.969  1.00 96.88           C  
ATOM   2889  N   VAL A 357       5.086  -5.949  15.477  1.00 97.62           N  
ATOM   2890  CA  VAL A 357       4.641  -5.820  14.094  1.00 97.62           C  
ATOM   2891  C   VAL A 357       3.125  -6.004  14.016  1.00 97.62           C  
ATOM   2892  CB  VAL A 357       5.348  -6.844  13.180  1.00 97.62           C  
ATOM   2893  O   VAL A 357       2.562  -6.863  14.695  1.00 97.62           O  
ATOM   2894  CG1 VAL A 357       4.777  -6.781  11.758  1.00 97.62           C  
ATOM   2895  CG2 VAL A 357       6.852  -6.598  13.164  1.00 97.62           C  
ATOM   2896  N   MET A 358       2.486  -5.180  13.156  1.00 98.12           N  
ATOM   2897  CA  MET A 358       1.033  -5.254  13.023  1.00 98.12           C  
ATOM   2898  C   MET A 358       0.623  -5.344  11.562  1.00 98.12           C  
ATOM   2899  CB  MET A 358       0.373  -4.039  13.680  1.00 98.12           C  
ATOM   2900  O   MET A 358       1.257  -4.738  10.695  1.00 98.12           O  
ATOM   2901  CG  MET A 358      -1.146  -4.051  13.602  1.00 98.12           C  
ATOM   2902  SD  MET A 358      -1.905  -2.615  14.461  1.00 98.12           S  
ATOM   2903  CE  MET A 358      -1.381  -1.273  13.352  1.00 98.12           C  
ATOM   2904  N   THR A 359      -0.429  -6.102  11.250  1.00 98.38           N  
ATOM   2905  CA  THR A 359      -0.983  -6.227   9.906  1.00 98.38           C  
ATOM   2906  C   THR A 359      -2.477  -6.535   9.961  1.00 98.38           C  
ATOM   2907  CB  THR A 359      -0.261  -7.324   9.102  1.00 98.38           C  
ATOM   2908  O   THR A 359      -2.982  -6.996  10.992  1.00 98.38           O  
ATOM   2909  CG2 THR A 359      -0.477  -8.695   9.734  1.00 98.38           C  
ATOM   2910  OG1 THR A 359      -0.767  -7.340   7.766  1.00 98.38           O  
ATOM   2911  N   GLY A 360      -3.121  -6.211   8.867  1.00 98.00           N  
ATOM   2912  CA  GLY A 360      -4.551  -6.465   8.797  1.00 98.00           C  
ATOM   2913  C   GLY A 360      -4.887  -7.820   8.203  1.00 98.00           C  
ATOM   2914  O   GLY A 360      -4.004  -8.523   7.699  1.00 98.00           O  
ATOM   2915  N   SER A 361      -6.188  -8.156   8.289  1.00 97.62           N  
ATOM   2916  CA  SER A 361      -6.738  -9.398   7.758  1.00 97.62           C  
ATOM   2917  C   SER A 361      -8.227  -9.266   7.465  1.00 97.62           C  
ATOM   2918  CB  SER A 361      -6.504 -10.555   8.734  1.00 97.62           C  
ATOM   2919  O   SER A 361      -8.758  -8.156   7.391  1.00 97.62           O  
ATOM   2920  OG  SER A 361      -6.863 -11.797   8.148  1.00 97.62           O  
ATOM   2921  N   TYR A 362      -8.867 -10.414   7.141  1.00 97.12           N  
ATOM   2922  CA  TYR A 362     -10.297 -10.422   6.848  1.00 97.12           C  
ATOM   2923  C   TYR A 362     -11.117 -10.414   8.133  1.00 97.12           C  
ATOM   2924  CB  TYR A 362     -10.664 -11.648   6.004  1.00 97.12           C  
ATOM   2925  O   TYR A 362     -10.586 -10.633   9.219  1.00 97.12           O  
ATOM   2926  CG  TYR A 362     -10.000 -11.680   4.652  1.00 97.12           C  
ATOM   2927  CD1 TYR A 362     -10.383 -10.797   3.645  1.00 97.12           C  
ATOM   2928  CD2 TYR A 362      -8.984 -12.594   4.383  1.00 97.12           C  
ATOM   2929  CE1 TYR A 362      -9.766 -10.828   2.396  1.00 97.12           C  
ATOM   2930  CE2 TYR A 362      -8.359 -12.625   3.137  1.00 97.12           C  
ATOM   2931  OH  TYR A 362      -8.148 -11.773   0.918  1.00 97.12           O  
ATOM   2932  CZ  TYR A 362      -8.758 -11.742   2.152  1.00 97.12           C  
ATOM   2933  N   ASN A 363     -12.398 -10.086   8.016  1.00 95.12           N  
ATOM   2934  CA  ASN A 363     -13.352  -9.992   9.117  1.00 95.12           C  
ATOM   2935  C   ASN A 363     -13.008  -8.844  10.062  1.00 95.12           C  
ATOM   2936  CB  ASN A 363     -13.414 -11.312   9.891  1.00 95.12           C  
ATOM   2937  O   ASN A 363     -13.234  -8.938  11.273  1.00 95.12           O  
ATOM   2938  CG  ASN A 363     -14.781 -11.562  10.500  1.00 95.12           C  
ATOM   2939  ND2 ASN A 363     -14.797 -11.969  11.766  1.00 95.12           N  
ATOM   2940  OD1 ASN A 363     -15.812 -11.398   9.844  1.00 95.12           O  
ATOM   2941  N   ASN A 364     -12.305  -7.863   9.508  1.00 95.62           N  
ATOM   2942  CA  ASN A 364     -11.859  -6.688  10.250  1.00 95.62           C  
ATOM   2943  C   ASN A 364     -10.930  -7.066  11.391  1.00 95.62           C  
ATOM   2944  CB  ASN A 364     -13.062  -5.902  10.781  1.00 95.62           C  
ATOM   2945  O   ASN A 364     -10.953  -6.441  12.453  1.00 95.62           O  
ATOM   2946  CG  ASN A 364     -13.797  -5.145   9.688  1.00 95.62           C  
ATOM   2947  ND2 ASN A 364     -14.969  -4.613  10.023  1.00 95.62           N  
ATOM   2948  OD1 ASN A 364     -13.312  -5.043   8.555  1.00 95.62           O  
ATOM   2949  N   PHE A 365     -10.211  -8.094  11.133  1.00 96.75           N  
ATOM   2950  CA  PHE A 365      -9.195  -8.500  12.094  1.00 96.75           C  
ATOM   2951  C   PHE A 365      -7.879  -7.785  11.812  1.00 96.75           C  
ATOM   2952  CB  PHE A 365      -8.984 -10.016  12.055  1.00 96.75           C  
ATOM   2953  O   PHE A 365      -7.535  -7.531  10.656  1.00 96.75           O  
ATOM   2954  CG  PHE A 365     -10.141 -10.805  12.609  1.00 96.75           C  
ATOM   2955  CD1 PHE A 365     -11.078 -10.195  13.438  1.00 96.75           C  
ATOM   2956  CD2 PHE A 365     -10.297 -12.148  12.297  1.00 96.75           C  
ATOM   2957  CE1 PHE A 365     -12.148 -10.922  13.953  1.00 96.75           C  
ATOM   2958  CE2 PHE A 365     -11.367 -12.875  12.812  1.00 96.75           C  
ATOM   2959  CZ  PHE A 365     -12.289 -12.266  13.641  1.00 96.75           C  
ATOM   2960  N   PHE A 366      -7.246  -7.457  12.836  1.00 97.06           N  
ATOM   2961  CA  PHE A 366      -5.852  -7.059  12.719  1.00 97.06           C  
ATOM   2962  C   PHE A 366      -4.992  -7.773  13.758  1.00 97.06           C  
ATOM   2963  CB  PHE A 366      -5.707  -5.539  12.875  1.00 97.06           C  
ATOM   2964  O   PHE A 366      -5.438  -8.000  14.883  1.00 97.06           O  
ATOM   2965  CG  PHE A 366      -6.234  -5.016  14.188  1.00 97.06           C  
ATOM   2966  CD1 PHE A 366      -7.590  -4.766  14.359  1.00 97.06           C  
ATOM   2967  CD2 PHE A 366      -5.371  -4.773  15.250  1.00 97.06           C  
ATOM   2968  CE1 PHE A 366      -8.078  -4.281  15.570  1.00 97.06           C  
ATOM   2969  CE2 PHE A 366      -5.852  -4.289  16.453  1.00 97.06           C  
ATOM   2970  CZ  PHE A 366      -7.207  -4.043  16.625  1.00 97.06           C  
ATOM   2971  N   ARG A 367      -3.883  -8.125  13.320  1.00 97.62           N  
ATOM   2972  CA  ARG A 367      -3.020  -8.984  14.117  1.00 97.62           C  
ATOM   2973  C   ARG A 367      -1.724  -8.273  14.484  1.00 97.62           C  
ATOM   2974  CB  ARG A 367      -2.705 -10.281  13.367  1.00 97.62           C  
ATOM   2975  O   ARG A 367      -1.168  -7.523  13.680  1.00 97.62           O  
ATOM   2976  CG  ARG A 367      -3.936 -11.109  13.023  1.00 97.62           C  
ATOM   2977  CD  ARG A 367      -3.561 -12.461  12.430  1.00 97.62           C  
ATOM   2978  NE  ARG A 367      -2.982 -13.344  13.438  1.00 97.62           N  
ATOM   2979  NH1 ARG A 367      -2.822 -15.172  12.039  1.00 97.62           N  
ATOM   2980  NH2 ARG A 367      -2.127 -15.328  14.219  1.00 97.62           N  
ATOM   2981  CZ  ARG A 367      -2.645 -14.609  13.234  1.00 97.62           C  
ATOM   2982  N   MET A 368      -1.273  -8.609  15.695  1.00 97.06           N  
ATOM   2983  CA  MET A 368      -0.021  -8.062  16.203  1.00 97.06           C  
ATOM   2984  C   MET A 368       0.899  -9.180  16.688  1.00 97.06           C  
ATOM   2985  CB  MET A 368      -0.292  -7.074  17.344  1.00 97.06           C  
ATOM   2986  O   MET A 368       0.444 -10.133  17.328  1.00 97.06           O  
ATOM   2987  CG  MET A 368      -1.035  -5.824  16.906  1.00 97.06           C  
ATOM   2988  SD  MET A 368      -1.459  -4.727  18.312  1.00 97.06           S  
ATOM   2989  CE  MET A 368      -3.033  -5.465  18.828  1.00 97.06           C  
ATOM   2990  N   PHE A 369       2.182  -8.977  16.375  1.00 97.31           N  
ATOM   2991  CA  PHE A 369       3.191  -9.961  16.750  1.00 97.31           C  
ATOM   2992  C   PHE A 369       4.320  -9.305  17.531  1.00 97.31           C  
ATOM   2993  CB  PHE A 369       3.750 -10.656  15.516  1.00 97.31           C  
ATOM   2994  O   PHE A 369       4.973  -8.383  17.047  1.00 97.31           O  
ATOM   2995  CG  PHE A 369       2.691 -11.242  14.617  1.00 97.31           C  
ATOM   2996  CD1 PHE A 369       2.201 -12.523  14.836  1.00 97.31           C  
ATOM   2997  CD2 PHE A 369       2.186 -10.508  13.547  1.00 97.31           C  
ATOM   2998  CE1 PHE A 369       1.221 -13.062  14.008  1.00 97.31           C  
ATOM   2999  CE2 PHE A 369       1.207 -11.039  12.719  1.00 97.31           C  
ATOM   3000  CZ  PHE A 369       0.726 -12.320  12.945  1.00 97.31           C  
ATOM   3001  N   ASP A 370       4.500  -9.789  18.750  1.00 96.25           N  
ATOM   3002  CA  ASP A 370       5.621  -9.320  19.547  1.00 96.25           C  
ATOM   3003  C   ASP A 370       6.906 -10.062  19.203  1.00 96.25           C  
ATOM   3004  CB  ASP A 370       5.312  -9.477  21.047  1.00 96.25           C  
ATOM   3005  O   ASP A 370       6.969 -11.289  19.312  1.00 96.25           O  
ATOM   3006  CG  ASP A 370       6.348  -8.812  21.938  1.00 96.25           C  
ATOM   3007  OD1 ASP A 370       7.551  -9.109  21.797  1.00 96.25           O  
ATOM   3008  OD2 ASP A 370       5.949  -7.984  22.781  1.00 96.25           O  
ATOM   3009  N   ARG A 371       7.926  -9.391  18.859  1.00 95.81           N  
ATOM   3010  CA  ARG A 371       9.156  -9.992  18.344  1.00 95.81           C  
ATOM   3011  C   ARG A 371       9.984 -10.594  19.469  1.00 95.81           C  
ATOM   3012  CB  ARG A 371       9.984  -8.953  17.594  1.00 95.81           C  
ATOM   3013  O   ARG A 371      10.766 -11.516  19.250  1.00 95.81           O  
ATOM   3014  CG  ARG A 371       9.328  -8.453  16.312  1.00 95.81           C  
ATOM   3015  CD  ARG A 371      10.211  -7.465  15.570  1.00 95.81           C  
ATOM   3016  NE  ARG A 371      11.438  -8.094  15.086  1.00 95.81           N  
ATOM   3017  NH1 ARG A 371      12.641  -6.129  14.930  1.00 95.81           N  
ATOM   3018  NH2 ARG A 371      13.617  -8.125  14.367  1.00 95.81           N  
ATOM   3019  CZ  ARG A 371      12.562  -7.449  14.797  1.00 95.81           C  
ATOM   3020  N   ASN A 372       9.852 -10.109  20.609  1.00 92.62           N  
ATOM   3021  CA  ASN A 372      10.625 -10.594  21.750  1.00 92.62           C  
ATOM   3022  C   ASN A 372      10.000 -11.844  22.359  1.00 92.62           C  
ATOM   3023  CB  ASN A 372      10.789  -9.500  22.797  1.00 92.62           C  
ATOM   3024  O   ASN A 372      10.664 -12.859  22.531  1.00 92.62           O  
ATOM   3025  CG  ASN A 372      11.555  -8.297  22.281  1.00 92.62           C  
ATOM   3026  ND2 ASN A 372      11.141  -7.105  22.703  1.00 92.62           N  
ATOM   3027  OD1 ASN A 372      12.508  -8.438  21.516  1.00 92.62           O  
ATOM   3028  N   THR A 373       8.711 -11.773  22.578  1.00 90.94           N  
ATOM   3029  CA  THR A 373       8.031 -12.883  23.234  1.00 90.94           C  
ATOM   3030  C   THR A 373       7.473 -13.875  22.219  1.00 90.94           C  
ATOM   3031  CB  THR A 373       6.891 -12.375  24.141  1.00 90.94           C  
ATOM   3032  O   THR A 373       7.109 -14.992  22.578  1.00 90.94           O  
ATOM   3033  CG2 THR A 373       7.406 -11.375  25.172  1.00 90.94           C  
ATOM   3034  OG1 THR A 373       5.898 -11.734  23.328  1.00 90.94           O  
ATOM   3035  N   LYS A 374       7.395 -13.547  20.969  1.00 88.44           N  
ATOM   3036  CA  LYS A 374       6.844 -14.336  19.875  1.00 88.44           C  
ATOM   3037  C   LYS A 374       5.367 -14.633  20.094  1.00 88.44           C  
ATOM   3038  CB  LYS A 374       7.625 -15.641  19.703  1.00 88.44           C  
ATOM   3039  O   LYS A 374       4.836 -15.617  19.578  1.00 88.44           O  
ATOM   3040  CG  LYS A 374       9.070 -15.445  19.266  1.00 88.44           C  
ATOM   3041  CD  LYS A 374       9.719 -16.766  18.891  1.00 88.44           C  
ATOM   3042  CE  LYS A 374      11.141 -16.578  18.375  1.00 88.44           C  
ATOM   3043  NZ  LYS A 374      11.758 -17.859  17.938  1.00 88.44           N  
ATOM   3044  N   ARG A 375       4.758 -13.820  20.906  1.00 91.00           N  
ATOM   3045  CA  ARG A 375       3.316 -13.930  21.094  1.00 91.00           C  
ATOM   3046  C   ARG A 375       2.561 -13.102  20.062  1.00 91.00           C  
ATOM   3047  CB  ARG A 375       2.932 -13.477  22.500  1.00 91.00           C  
ATOM   3048  O   ARG A 375       3.037 -12.047  19.625  1.00 91.00           O  
ATOM   3049  CG  ARG A 375       3.445 -14.391  23.609  1.00 91.00           C  
ATOM   3050  CD  ARG A 375       2.992 -13.930  24.984  1.00 91.00           C  
ATOM   3051  NE  ARG A 375       3.490 -14.812  26.047  1.00 91.00           N  
ATOM   3052  NH1 ARG A 375       2.496 -13.641  27.766  1.00 91.00           N  
ATOM   3053  NH2 ARG A 375       3.746 -15.508  28.219  1.00 91.00           N  
ATOM   3054  CZ  ARG A 375       3.242 -14.648  27.344  1.00 91.00           C  
ATOM   3055  N   ASP A 376       1.462 -13.672  19.688  1.00 93.31           N  
ATOM   3056  CA  ASP A 376       0.629 -12.945  18.719  1.00 93.31           C  
ATOM   3057  C   ASP A 376      -0.780 -12.734  19.281  1.00 93.31           C  
ATOM   3058  CB  ASP A 376       0.568 -13.695  17.391  1.00 93.31           C  
ATOM   3059  O   ASP A 376      -1.265 -13.531  20.078  1.00 93.31           O  
ATOM   3060  CG  ASP A 376      -0.170 -15.016  17.484  1.00 93.31           C  
ATOM   3061  OD1 ASP A 376       0.231 -15.883  18.297  1.00 93.31           O  
ATOM   3062  OD2 ASP A 376      -1.162 -15.195  16.750  1.00 93.31           O  
ATOM   3063  N   ILE A 377      -1.365 -11.641  18.922  1.00 93.75           N  
ATOM   3064  CA  ILE A 377      -2.732 -11.320  19.312  1.00 93.75           C  
ATOM   3065  C   ILE A 377      -3.539 -10.898  18.094  1.00 93.75           C  
ATOM   3066  CB  ILE A 377      -2.764 -10.219  20.391  1.00 93.75           C  
ATOM   3067  O   ILE A 377      -3.027 -10.188  17.219  1.00 93.75           O  
ATOM   3068  CG1 ILE A 377      -4.191 -10.031  20.938  1.00 93.75           C  
ATOM   3069  CG2 ILE A 377      -2.215  -8.898  19.844  1.00 93.75           C  
ATOM   3070  CD1 ILE A 377      -4.273  -9.180  22.188  1.00 93.75           C  
ATOM   3071  N   THR A 378      -4.762 -11.383  18.000  1.00 95.88           N  
ATOM   3072  CA  THR A 378      -5.707 -10.992  16.969  1.00 95.88           C  
ATOM   3073  C   THR A 378      -6.883 -10.219  17.562  1.00 95.88           C  
ATOM   3074  CB  THR A 378      -6.230 -12.219  16.203  1.00 95.88           C  
ATOM   3075  O   THR A 378      -7.535 -10.703  18.500  1.00 95.88           O  
ATOM   3076  CG2 THR A 378      -7.086 -11.797  15.008  1.00 95.88           C  
ATOM   3077  OG1 THR A 378      -5.117 -12.992  15.727  1.00 95.88           O  
ATOM   3078  N   LEU A 379      -7.109  -9.086  17.031  1.00 94.69           N  
ATOM   3079  CA  LEU A 379      -8.203  -8.242  17.500  1.00 94.69           C  
ATOM   3080  C   LEU A 379      -9.148  -7.902  16.344  1.00 94.69           C  
ATOM   3081  CB  LEU A 379      -7.660  -6.953  18.125  1.00 94.69           C  
ATOM   3082  O   LEU A 379      -8.805  -8.070  15.180  1.00 94.69           O  
ATOM   3083  CG  LEU A 379      -6.691  -7.125  19.297  1.00 94.69           C  
ATOM   3084  CD1 LEU A 379      -6.078  -5.785  19.672  1.00 94.69           C  
ATOM   3085  CD2 LEU A 379      -7.406  -7.754  20.484  1.00 94.69           C  
ATOM   3086  N   GLU A 380     -10.367  -7.426  16.750  1.00 94.19           N  
ATOM   3087  CA  GLU A 380     -11.391  -7.098  15.758  1.00 94.19           C  
ATOM   3088  C   GLU A 380     -11.820  -5.641  15.867  1.00 94.19           C  
ATOM   3089  CB  GLU A 380     -12.602  -8.023  15.906  1.00 94.19           C  
ATOM   3090  O   GLU A 380     -12.102  -5.152  16.969  1.00 94.19           O  
ATOM   3091  CG  GLU A 380     -13.672  -7.801  14.852  1.00 94.19           C  
ATOM   3092  CD  GLU A 380     -14.898  -8.680  15.055  1.00 94.19           C  
ATOM   3093  OE1 GLU A 380     -15.922  -8.469  14.352  1.00 94.19           O  
ATOM   3094  OE2 GLU A 380     -14.844  -9.578  15.922  1.00 94.19           O  
ATOM   3095  N   ALA A 381     -11.820  -4.980  14.727  1.00 92.88           N  
ATOM   3096  CA  ALA A 381     -12.344  -3.621  14.672  1.00 92.88           C  
ATOM   3097  C   ALA A 381     -13.844  -3.621  14.375  1.00 92.88           C  
ATOM   3098  CB  ALA A 381     -11.594  -2.799  13.633  1.00 92.88           C  
ATOM   3099  O   ALA A 381     -14.250  -3.832  13.227  1.00 92.88           O  
ATOM   3100  N   SER A 382     -14.680  -3.449  15.414  1.00 85.62           N  
ATOM   3101  CA  SER A 382     -16.125  -3.412  15.266  1.00 85.62           C  
ATOM   3102  C   SER A 382     -16.750  -2.367  16.188  1.00 85.62           C  
ATOM   3103  CB  SER A 382     -16.734  -4.785  15.562  1.00 85.62           C  
ATOM   3104  O   SER A 382     -16.203  -2.068  17.250  1.00 85.62           O  
ATOM   3105  OG  SER A 382     -18.141  -4.711  15.633  1.00 85.62           O  
ATOM   3106  N   ARG A 383     -17.891  -1.813  15.711  1.00 76.50           N  
ATOM   3107  CA  ARG A 383     -18.594  -0.787  16.469  1.00 76.50           C  
ATOM   3108  C   ARG A 383     -19.422  -1.408  17.594  1.00 76.50           C  
ATOM   3109  CB  ARG A 383     -19.484   0.047  15.562  1.00 76.50           C  
ATOM   3110  O   ARG A 383     -19.688  -0.758  18.609  1.00 76.50           O  
ATOM   3111  CG  ARG A 383     -18.766   1.179  14.852  1.00 76.50           C  
ATOM   3112  CD  ARG A 383     -19.719   2.059  14.062  1.00 76.50           C  
ATOM   3113  NE  ARG A 383     -19.016   3.117  13.344  1.00 76.50           N  
ATOM   3114  NH1 ARG A 383     -20.906   4.398  12.961  1.00 76.50           N  
ATOM   3115  NH2 ARG A 383     -18.859   5.105  12.203  1.00 76.50           N  
ATOM   3116  CZ  ARG A 383     -19.594   4.203  12.836  1.00 76.50           C  
ATOM   3117  N   GLU A 384     -20.078  -2.498  17.297  1.00 68.25           N  
ATOM   3118  CA  GLU A 384     -21.078  -3.057  18.203  1.00 68.25           C  
ATOM   3119  C   GLU A 384     -20.578  -3.064  19.641  1.00 68.25           C  
ATOM   3120  CB  GLU A 384     -21.453  -4.477  17.766  1.00 68.25           C  
ATOM   3121  O   GLU A 384     -21.328  -2.740  20.562  1.00 68.25           O  
ATOM   3122  CG  GLU A 384     -22.250  -4.531  16.469  1.00 68.25           C  
ATOM   3123  CD  GLU A 384     -22.672  -5.938  16.078  1.00 68.25           C  
ATOM   3124  OE1 GLU A 384     -23.406  -6.098  15.078  1.00 68.25           O  
ATOM   3125  OE2 GLU A 384     -22.281  -6.887  16.797  1.00 68.25           O  
ATOM   3126  N   ASN A 385     -19.312  -3.436  19.906  1.00 59.94           N  
ATOM   3127  CA  ASN A 385     -18.906  -3.648  21.297  1.00 59.94           C  
ATOM   3128  C   ASN A 385     -17.984  -2.535  21.781  1.00 59.94           C  
ATOM   3129  CB  ASN A 385     -18.234  -5.008  21.453  1.00 59.94           C  
ATOM   3130  O   ASN A 385     -17.344  -2.670  22.828  1.00 59.94           O  
ATOM   3131  CG  ASN A 385     -19.219  -6.156  21.469  1.00 59.94           C  
ATOM   3132  ND2 ASN A 385     -18.703  -7.379  21.359  1.00 59.94           N  
ATOM   3133  OD1 ASN A 385     -20.422  -5.949  21.578  1.00 59.94           O  
ATOM   3134  N   ASN A 386     -17.984  -1.399  20.984  1.00 63.69           N  
ATOM   3135  CA  ASN A 386     -16.812  -0.648  21.438  1.00 63.69           C  
ATOM   3136  C   ASN A 386     -17.203   0.724  21.969  1.00 63.69           C  
ATOM   3137  CB  ASN A 386     -15.805  -0.503  20.281  1.00 63.69           C  
ATOM   3138  O   ASN A 386     -17.516   1.635  21.203  1.00 63.69           O  
ATOM   3139  CG  ASN A 386     -15.047  -1.787  20.016  1.00 63.69           C  
ATOM   3140  ND2 ASN A 386     -14.438  -1.873  18.828  1.00 63.69           N  
ATOM   3141  OD1 ASN A 386     -15.016  -2.695  20.844  1.00 63.69           O  
ATOM   3142  N   LYS A 387     -17.750   0.703  23.250  1.00 70.75           N  
ATOM   3143  CA  LYS A 387     -17.719   1.956  24.000  1.00 70.75           C  
ATOM   3144  C   LYS A 387     -16.281   2.434  24.219  1.00 70.75           C  
ATOM   3145  CB  LYS A 387     -18.422   1.795  25.344  1.00 70.75           C  
ATOM   3146  O   LYS A 387     -15.352   1.628  24.219  1.00 70.75           O  
ATOM   3147  CG  LYS A 387     -19.906   1.513  25.234  1.00 70.75           C  
ATOM   3148  CD  LYS A 387     -20.562   1.432  26.609  1.00 70.75           C  
ATOM   3149  CE  LYS A 387     -22.047   1.109  26.500  1.00 70.75           C  
ATOM   3150  NZ  LYS A 387     -22.688   0.956  27.844  1.00 70.75           N  
ATOM   3151  N   PRO A 388     -16.312   3.666  24.234  1.00 73.44           N  
ATOM   3152  CA  PRO A 388     -14.945   4.160  24.469  1.00 73.44           C  
ATOM   3153  C   PRO A 388     -14.312   3.574  25.719  1.00 73.44           C  
ATOM   3154  CB  PRO A 388     -15.141   5.672  24.609  1.00 73.44           C  
ATOM   3155  O   PRO A 388     -14.992   3.383  26.734  1.00 73.44           O  
ATOM   3156  CG  PRO A 388     -16.484   5.941  24.016  1.00 73.44           C  
ATOM   3157  CD  PRO A 388     -17.297   4.680  24.094  1.00 73.44           C  
ATOM   3158  N   ARG A 389     -13.125   3.057  25.609  1.00 75.62           N  
ATOM   3159  CA  ARG A 389     -12.273   2.576  26.703  1.00 75.62           C  
ATOM   3160  C   ARG A 389     -12.547   1.104  26.984  1.00 75.62           C  
ATOM   3161  CB  ARG A 389     -12.500   3.410  27.953  1.00 75.62           C  
ATOM   3162  O   ARG A 389     -12.039   0.558  27.969  1.00 75.62           O  
ATOM   3163  CG  ARG A 389     -12.094   4.871  27.812  1.00 75.62           C  
ATOM   3164  CD  ARG A 389     -12.281   5.641  29.109  1.00 75.62           C  
ATOM   3165  NE  ARG A 389     -11.953   7.055  28.953  1.00 75.62           N  
ATOM   3166  NH1 ARG A 389     -12.547   7.645  31.109  1.00 75.62           N  
ATOM   3167  NH2 ARG A 389     -11.758   9.234  29.656  1.00 75.62           N  
ATOM   3168  CZ  ARG A 389     -12.086   7.973  29.906  1.00 75.62           C  
ATOM   3169  N   THR A 390     -13.328   0.547  26.156  1.00 81.62           N  
ATOM   3170  CA  THR A 390     -13.531  -0.888  26.312  1.00 81.62           C  
ATOM   3171  C   THR A 390     -12.336  -1.667  25.766  1.00 81.62           C  
ATOM   3172  CB  THR A 390     -14.812  -1.353  25.594  1.00 81.62           C  
ATOM   3173  O   THR A 390     -11.836  -1.374  24.688  1.00 81.62           O  
ATOM   3174  CG2 THR A 390     -16.047  -1.037  26.438  1.00 81.62           C  
ATOM   3175  OG1 THR A 390     -14.922  -0.685  24.328  1.00 81.62           O  
ATOM   3176  N   VAL A 391     -11.891  -2.541  26.672  1.00 85.25           N  
ATOM   3177  CA  VAL A 391     -10.742  -3.357  26.281  1.00 85.25           C  
ATOM   3178  C   VAL A 391     -11.164  -4.383  25.234  1.00 85.25           C  
ATOM   3179  CB  VAL A 391     -10.125  -4.070  27.516  1.00 85.25           C  
ATOM   3180  O   VAL A 391     -12.211  -5.023  25.359  1.00 85.25           O  
ATOM   3181  CG1 VAL A 391      -8.977  -4.980  27.078  1.00 85.25           C  
ATOM   3182  CG2 VAL A 391      -9.648  -3.047  28.547  1.00 85.25           C  
ATOM   3183  N   LEU A 392     -10.391  -4.461  24.234  1.00 88.12           N  
ATOM   3184  CA  LEU A 392     -10.680  -5.398  23.156  1.00 88.12           C  
ATOM   3185  C   LEU A 392     -10.320  -6.824  23.562  1.00 88.12           C  
ATOM   3186  CB  LEU A 392      -9.914  -5.016  21.875  1.00 88.12           C  
ATOM   3187  O   LEU A 392      -9.273  -7.059  24.156  1.00 88.12           O  
ATOM   3188  CG  LEU A 392     -10.281  -3.674  21.250  1.00 88.12           C  
ATOM   3189  CD1 LEU A 392      -9.352  -3.361  20.078  1.00 88.12           C  
ATOM   3190  CD2 LEU A 392     -11.734  -3.686  20.781  1.00 88.12           C  
ATOM   3191  N   LYS A 393     -11.195  -7.680  23.156  1.00 86.94           N  
ATOM   3192  CA  LYS A 393     -10.938  -9.094  23.438  1.00 86.94           C  
ATOM   3193  C   LYS A 393     -10.258  -9.773  22.266  1.00 86.94           C  
ATOM   3194  CB  LYS A 393     -12.242  -9.812  23.781  1.00 86.94           C  
ATOM   3195  O   LYS A 393     -10.680  -9.602  21.109  1.00 86.94           O  
ATOM   3196  CG  LYS A 393     -12.922  -9.297  25.047  1.00 86.94           C  
ATOM   3197  CD  LYS A 393     -14.203 -10.062  25.344  1.00 86.94           C  
ATOM   3198  CE  LYS A 393     -14.914  -9.508  26.578  1.00 86.94           C  
ATOM   3199  NZ  LYS A 393     -16.219 -10.188  26.812  1.00 86.94           N  
ATOM   3200  N   PRO A 394      -9.281 -10.555  22.609  1.00 89.56           N  
ATOM   3201  CA  PRO A 394      -8.602 -11.273  21.531  1.00 89.56           C  
ATOM   3202  C   PRO A 394      -9.500 -12.297  20.844  1.00 89.56           C  
ATOM   3203  CB  PRO A 394      -7.438 -11.961  22.250  1.00 89.56           C  
ATOM   3204  O   PRO A 394     -10.367 -12.891  21.484  1.00 89.56           O  
ATOM   3205  CG  PRO A 394      -7.270 -11.195  23.516  1.00 89.56           C  
ATOM   3206  CD  PRO A 394      -8.602 -10.617  23.906  1.00 89.56           C  
ATOM   3207  N   ARG A 395      -9.281 -12.461  19.516  1.00 87.56           N  
ATOM   3208  CA  ARG A 395     -10.000 -13.422  18.688  1.00 87.56           C  
ATOM   3209  C   ARG A 395      -9.062 -14.500  18.141  1.00 87.56           C  
ATOM   3210  CB  ARG A 395     -10.711 -12.719  17.531  1.00 87.56           C  
ATOM   3211  O   ARG A 395      -7.844 -14.312  18.141  1.00 87.56           O  
ATOM   3212  CG  ARG A 395     -11.672 -11.625  17.969  1.00 87.56           C  
ATOM   3213  CD  ARG A 395     -12.984 -12.203  18.484  1.00 87.56           C  
ATOM   3214  NE  ARG A 395     -13.953 -11.156  18.781  1.00 87.56           N  
ATOM   3215  NH1 ARG A 395     -15.641 -12.609  19.391  1.00 87.56           N  
ATOM   3216  NH2 ARG A 395     -16.000 -10.344  19.438  1.00 87.56           N  
ATOM   3217  CZ  ARG A 395     -15.195 -11.367  19.203  1.00 87.56           C  
ATOM   3218  N   LYS A 396      -9.664 -15.672  17.812  1.00 84.81           N  
ATOM   3219  CA  LYS A 396      -8.891 -16.750  17.203  1.00 84.81           C  
ATOM   3220  C   LYS A 396      -9.680 -17.406  16.078  1.00 84.81           C  
ATOM   3221  CB  LYS A 396      -8.500 -17.797  18.250  1.00 84.81           C  
ATOM   3222  O   LYS A 396     -10.883 -17.641  16.203  1.00 84.81           O  
ATOM   3223  CG  LYS A 396      -7.430 -18.766  17.766  1.00 84.81           C  
ATOM   3224  CD  LYS A 396      -6.996 -19.703  18.891  1.00 84.81           C  
ATOM   3225  CE  LYS A 396      -5.961 -20.719  18.406  1.00 84.81           C  
ATOM   3226  NZ  LYS A 396      -5.551 -21.656  19.484  1.00 84.81           N  
ATOM   3227  N   VAL A 397      -8.953 -17.578  14.984  1.00 81.94           N  
ATOM   3228  CA  VAL A 397      -9.570 -18.281  13.859  1.00 81.94           C  
ATOM   3229  C   VAL A 397      -9.188 -19.766  13.906  1.00 81.94           C  
ATOM   3230  CB  VAL A 397      -9.148 -17.672  12.508  1.00 81.94           C  
ATOM   3231  O   VAL A 397      -8.000 -20.109  13.969  1.00 81.94           O  
ATOM   3232  CG1 VAL A 397      -9.836 -18.391  11.352  1.00 81.94           C  
ATOM   3233  CG2 VAL A 397      -9.469 -16.172  12.484  1.00 81.94           C  
ATOM   3234  N   CYS A 398     -10.211 -20.578  13.914  1.00 80.25           N  
ATOM   3235  CA  CYS A 398      -9.961 -22.016  13.984  1.00 80.25           C  
ATOM   3236  C   CYS A 398     -10.391 -22.703  12.695  1.00 80.25           C  
ATOM   3237  CB  CYS A 398     -10.695 -22.625  15.172  1.00 80.25           C  
ATOM   3238  O   CYS A 398     -11.367 -22.281  12.055  1.00 80.25           O  
ATOM   3239  SG  CYS A 398     -10.250 -21.891  16.766  1.00 80.25           S  
ATOM   3240  N   ALA A 399      -9.516 -23.547  12.086  1.00 70.44           N  
ATOM   3241  CA  ALA A 399      -9.844 -24.281  10.867  1.00 70.44           C  
ATOM   3242  C   ALA A 399     -11.031 -25.219  11.094  1.00 70.44           C  
ATOM   3243  CB  ALA A 399      -8.633 -25.094  10.383  1.00 70.44           C  
ATOM   3244  O   ALA A 399     -11.898 -25.344  10.219  1.00 70.44           O  
ATOM   3245  N   SER A 400     -10.883 -26.281  11.945  1.00 62.25           N  
ATOM   3246  CA  SER A 400     -11.875 -27.328  12.164  1.00 62.25           C  
ATOM   3247  C   SER A 400     -12.266 -27.422  13.633  1.00 62.25           C  
ATOM   3248  CB  SER A 400     -11.336 -28.688  11.688  1.00 62.25           C  
ATOM   3249  O   SER A 400     -11.477 -27.094  14.516  1.00 62.25           O  
ATOM   3250  OG  SER A 400     -12.258 -29.719  11.969  1.00 62.25           O  
ATOM   3251  N   GLY A 401     -13.609 -27.328  13.977  1.00 58.75           N  
ATOM   3252  CA  GLY A 401     -14.023 -27.922  15.242  1.00 58.75           C  
ATOM   3253  C   GLY A 401     -15.070 -27.109  15.969  1.00 58.75           C  
ATOM   3254  O   GLY A 401     -15.508 -26.062  15.477  1.00 58.75           O  
ATOM   3255  N   LYS A 402     -15.383 -27.531  17.172  1.00 57.75           N  
ATOM   3256  CA  LYS A 402     -16.375 -27.047  18.141  1.00 57.75           C  
ATOM   3257  C   LYS A 402     -16.078 -25.594  18.531  1.00 57.75           C  
ATOM   3258  CB  LYS A 402     -16.391 -27.938  19.391  1.00 57.75           C  
ATOM   3259  O   LYS A 402     -14.953 -25.266  18.906  1.00 57.75           O  
ATOM   3260  CG  LYS A 402     -17.297 -29.141  19.266  1.00 57.75           C  
ATOM   3261  CD  LYS A 402     -17.375 -29.906  20.578  1.00 57.75           C  
ATOM   3262  CE  LYS A 402     -18.281 -31.141  20.453  1.00 57.75           C  
ATOM   3263  NZ  LYS A 402     -18.297 -31.938  21.719  1.00 57.75           N  
ATOM   3264  N   ARG A 403     -16.859 -24.719  17.969  1.00 62.28           N  
ATOM   3265  CA  ARG A 403     -16.844 -23.266  18.141  1.00 62.28           C  
ATOM   3266  C   ARG A 403     -16.797 -22.891  19.609  1.00 62.28           C  
ATOM   3267  CB  ARG A 403     -18.062 -22.625  17.469  1.00 62.28           C  
ATOM   3268  O   ARG A 403     -17.688 -23.250  20.391  1.00 62.28           O  
ATOM   3269  CG  ARG A 403     -17.734 -21.438  16.594  1.00 62.28           C  
ATOM   3270  CD  ARG A 403     -18.984 -20.844  15.953  1.00 62.28           C  
ATOM   3271  NE  ARG A 403     -18.672 -19.625  15.203  1.00 62.28           N  
ATOM   3272  NH1 ARG A 403     -20.859 -19.219  14.570  1.00 62.28           N  
ATOM   3273  NH2 ARG A 403     -19.188 -17.797  13.906  1.00 62.28           N  
ATOM   3274  CZ  ARG A 403     -19.578 -18.875  14.562  1.00 62.28           C  
ATOM   3275  N   LYS A 404     -15.602 -22.672  20.078  1.00 65.94           N  
ATOM   3276  CA  LYS A 404     -15.602 -21.984  21.375  1.00 65.94           C  
ATOM   3277  C   LYS A 404     -16.000 -20.516  21.203  1.00 65.94           C  
ATOM   3278  CB  LYS A 404     -14.234 -22.094  22.031  1.00 65.94           C  
ATOM   3279  O   LYS A 404     -15.984 -19.984  20.094  1.00 65.94           O  
ATOM   3280  CG  LYS A 404     -13.883 -23.484  22.516  1.00 65.94           C  
ATOM   3281  CD  LYS A 404     -12.555 -23.516  23.266  1.00 65.94           C  
ATOM   3282  CE  LYS A 404     -12.195 -24.906  23.734  1.00 65.94           C  
ATOM   3283  NZ  LYS A 404     -10.859 -24.953  24.391  1.00 65.94           N  
ATOM   3284  N   LYS A 405     -16.578 -19.859  22.203  1.00 64.69           N  
ATOM   3285  CA  LYS A 405     -17.188 -18.547  22.203  1.00 64.69           C  
ATOM   3286  C   LYS A 405     -16.312 -17.531  21.484  1.00 64.69           C  
ATOM   3287  CB  LYS A 405     -17.469 -18.062  23.625  1.00 64.69           C  
ATOM   3288  O   LYS A 405     -16.797 -16.703  20.703  1.00 64.69           O  
ATOM   3289  CG  LYS A 405     -18.594 -17.047  23.750  1.00 64.69           C  
ATOM   3290  CD  LYS A 405     -18.875 -16.688  25.203  1.00 64.69           C  
ATOM   3291  CE  LYS A 405     -19.938 -15.602  25.297  1.00 64.69           C  
ATOM   3292  NZ  LYS A 405     -20.219 -15.242  26.734  1.00 64.69           N  
ATOM   3293  N   ASP A 406     -14.953 -17.516  21.547  1.00 69.94           N  
ATOM   3294  CA  ASP A 406     -14.094 -16.484  20.953  1.00 69.94           C  
ATOM   3295  C   ASP A 406     -13.406 -17.000  19.703  1.00 69.94           C  
ATOM   3296  CB  ASP A 406     -13.055 -16.016  21.969  1.00 69.94           C  
ATOM   3297  O   ASP A 406     -12.445 -16.406  19.219  1.00 69.94           O  
ATOM   3298  CG  ASP A 406     -13.672 -15.375  23.203  1.00 69.94           C  
ATOM   3299  OD1 ASP A 406     -14.711 -14.695  23.078  1.00 69.94           O  
ATOM   3300  OD2 ASP A 406     -13.117 -15.562  24.312  1.00 69.94           O  
ATOM   3301  N   GLU A 407     -14.031 -18.109  19.172  1.00 77.62           N  
ATOM   3302  CA  GLU A 407     -13.422 -18.703  17.984  1.00 77.62           C  
ATOM   3303  C   GLU A 407     -14.344 -18.578  16.781  1.00 77.62           C  
ATOM   3304  CB  GLU A 407     -13.070 -20.172  18.250  1.00 77.62           C  
ATOM   3305  O   GLU A 407     -15.562 -18.703  16.906  1.00 77.62           O  
ATOM   3306  CG  GLU A 407     -11.953 -20.375  19.266  1.00 77.62           C  
ATOM   3307  CD  GLU A 407     -11.531 -21.828  19.406  1.00 77.62           C  
ATOM   3308  OE1 GLU A 407     -10.594 -22.109  20.188  1.00 77.62           O  
ATOM   3309  OE2 GLU A 407     -12.148 -22.688  18.750  1.00 77.62           O  
ATOM   3310  N   ILE A 408     -13.781 -18.078  15.680  1.00 80.69           N  
ATOM   3311  CA  ILE A 408     -14.516 -17.984  14.422  1.00 80.69           C  
ATOM   3312  C   ILE A 408     -13.992 -19.047  13.445  1.00 80.69           C  
ATOM   3313  CB  ILE A 408     -14.398 -16.578  13.805  1.00 80.69           C  
ATOM   3314  O   ILE A 408     -12.781 -19.203  13.289  1.00 80.69           O  
ATOM   3315  CG1 ILE A 408     -14.992 -15.531  14.750  1.00 80.69           C  
ATOM   3316  CG2 ILE A 408     -15.086 -16.531  12.430  1.00 80.69           C  
ATOM   3317  CD1 ILE A 408     -14.711 -14.094  14.336  1.00 80.69           C  
ATOM   3318  N   SER A 409     -14.914 -19.750  12.922  1.00 86.00           N  
ATOM   3319  CA  SER A 409     -14.531 -20.750  11.938  1.00 86.00           C  
ATOM   3320  C   SER A 409     -14.102 -20.094  10.625  1.00 86.00           C  
ATOM   3321  CB  SER A 409     -15.688 -21.719  11.680  1.00 86.00           C  
ATOM   3322  O   SER A 409     -14.656 -19.078  10.227  1.00 86.00           O  
ATOM   3323  OG  SER A 409     -15.391 -22.578  10.586  1.00 86.00           O  
ATOM   3324  N   VAL A 410     -13.227 -20.719   9.922  1.00 89.00           N  
ATOM   3325  CA  VAL A 410     -12.695 -20.203   8.656  1.00 89.00           C  
ATOM   3326  C   VAL A 410     -13.828 -20.062   7.645  1.00 89.00           C  
ATOM   3327  CB  VAL A 410     -11.586 -21.109   8.094  1.00 89.00           C  
ATOM   3328  O   VAL A 410     -13.852 -19.109   6.863  1.00 89.00           O  
ATOM   3329  CG1 VAL A 410     -11.070 -20.578   6.762  1.00 89.00           C  
ATOM   3330  CG2 VAL A 410     -10.445 -21.250   9.102  1.00 89.00           C  
ATOM   3331  N   ASP A 411     -14.828 -20.875   7.730  1.00 86.56           N  
ATOM   3332  CA  ASP A 411     -15.938 -20.875   6.773  1.00 86.56           C  
ATOM   3333  C   ASP A 411     -16.891 -19.719   7.051  1.00 86.56           C  
ATOM   3334  CB  ASP A 411     -16.688 -22.203   6.816  1.00 86.56           C  
ATOM   3335  O   ASP A 411     -17.688 -19.344   6.188  1.00 86.56           O  
ATOM   3336  CG  ASP A 411     -15.836 -23.375   6.375  1.00 86.56           C  
ATOM   3337  OD1 ASP A 411     -15.055 -23.234   5.410  1.00 86.56           O  
ATOM   3338  OD2 ASP A 411     -15.953 -24.453   7.000  1.00 86.56           O  
ATOM   3339  N   SER A 412     -16.750 -19.156   8.188  1.00 89.62           N  
ATOM   3340  CA  SER A 412     -17.688 -18.094   8.562  1.00 89.62           C  
ATOM   3341  C   SER A 412     -17.047 -16.719   8.398  1.00 89.62           C  
ATOM   3342  CB  SER A 412     -18.156 -18.281  10.008  1.00 89.62           C  
ATOM   3343  O   SER A 412     -17.641 -15.703   8.766  1.00 89.62           O  
ATOM   3344  OG  SER A 412     -18.719 -19.562  10.188  1.00 89.62           O  
ATOM   3345  N   LEU A 413     -15.898 -16.719   7.867  1.00 92.62           N  
ATOM   3346  CA  LEU A 413     -15.203 -15.445   7.703  1.00 92.62           C  
ATOM   3347  C   LEU A 413     -15.875 -14.594   6.637  1.00 92.62           C  
ATOM   3348  CB  LEU A 413     -13.734 -15.680   7.340  1.00 92.62           C  
ATOM   3349  O   LEU A 413     -16.266 -15.102   5.586  1.00 92.62           O  
ATOM   3350  CG  LEU A 413     -12.820 -16.156   8.469  1.00 92.62           C  
ATOM   3351  CD1 LEU A 413     -11.445 -16.516   7.922  1.00 92.62           C  
ATOM   3352  CD2 LEU A 413     -12.719 -15.109   9.562  1.00 92.62           C  
ATOM   3353  N   ASP A 414     -16.047 -13.359   6.965  1.00 93.88           N  
ATOM   3354  CA  ASP A 414     -16.562 -12.398   6.000  1.00 93.88           C  
ATOM   3355  C   ASP A 414     -15.422 -11.711   5.246  1.00 93.88           C  
ATOM   3356  CB  ASP A 414     -17.438 -11.352   6.695  1.00 93.88           C  
ATOM   3357  O   ASP A 414     -14.750 -10.828   5.793  1.00 93.88           O  
ATOM   3358  CG  ASP A 414     -18.188 -10.461   5.723  1.00 93.88           C  
ATOM   3359  OD1 ASP A 414     -17.875 -10.484   4.512  1.00 93.88           O  
ATOM   3360  OD2 ASP A 414     -19.094  -9.727   6.172  1.00 93.88           O  
ATOM   3361  N   PHE A 415     -15.281 -12.008   3.951  1.00 95.00           N  
ATOM   3362  CA  PHE A 415     -14.156 -11.516   3.160  1.00 95.00           C  
ATOM   3363  C   PHE A 415     -14.438 -10.117   2.637  1.00 95.00           C  
ATOM   3364  CB  PHE A 415     -13.859 -12.461   1.994  1.00 95.00           C  
ATOM   3365  O   PHE A 415     -13.555  -9.461   2.090  1.00 95.00           O  
ATOM   3366  CG  PHE A 415     -13.336 -13.812   2.422  1.00 95.00           C  
ATOM   3367  CD1 PHE A 415     -12.031 -13.953   2.877  1.00 95.00           C  
ATOM   3368  CD2 PHE A 415     -14.148 -14.930   2.369  1.00 95.00           C  
ATOM   3369  CE1 PHE A 415     -11.547 -15.195   3.273  1.00 95.00           C  
ATOM   3370  CE2 PHE A 415     -13.672 -16.172   2.764  1.00 95.00           C  
ATOM   3371  CZ  PHE A 415     -12.367 -16.312   3.215  1.00 95.00           C  
ATOM   3372  N   ASN A 416     -15.641  -9.617   2.824  1.00 91.56           N  
ATOM   3373  CA  ASN A 416     -15.953  -8.242   2.438  1.00 91.56           C  
ATOM   3374  C   ASN A 416     -15.453  -7.242   3.475  1.00 91.56           C  
ATOM   3375  CB  ASN A 416     -17.453  -8.070   2.215  1.00 91.56           C  
ATOM   3376  O   ASN A 416     -15.258  -6.066   3.166  1.00 91.56           O  
ATOM   3377  CG  ASN A 416     -17.969  -8.859   1.020  1.00 91.56           C  
ATOM   3378  ND2 ASN A 416     -19.141  -9.445   1.152  1.00 91.56           N  
ATOM   3379  OD1 ASN A 416     -17.297  -8.938  -0.015  1.00 91.56           O  
ATOM   3380  N   LYS A 417     -15.344  -7.754   4.633  1.00 93.06           N  
ATOM   3381  CA  LYS A 417     -14.742  -6.945   5.688  1.00 93.06           C  
ATOM   3382  C   LYS A 417     -13.242  -7.207   5.797  1.00 93.06           C  
ATOM   3383  CB  LYS A 417     -15.422  -7.227   7.031  1.00 93.06           C  
ATOM   3384  O   LYS A 417     -12.828  -8.305   6.172  1.00 93.06           O  
ATOM   3385  CG  LYS A 417     -16.891  -6.840   7.070  1.00 93.06           C  
ATOM   3386  CD  LYS A 417     -17.500  -7.086   8.445  1.00 93.06           C  
ATOM   3387  CE  LYS A 417     -18.984  -6.742   8.477  1.00 93.06           C  
ATOM   3388  NZ  LYS A 417     -19.594  -7.051   9.805  1.00 93.06           N  
ATOM   3389  N   LYS A 418     -12.516  -6.250   5.449  1.00 96.44           N  
ATOM   3390  CA  LYS A 418     -11.070  -6.465   5.438  1.00 96.44           C  
ATOM   3391  C   LYS A 418     -10.320  -5.203   5.848  1.00 96.44           C  
ATOM   3392  CB  LYS A 418     -10.609  -6.922   4.051  1.00 96.44           C  
ATOM   3393  O   LYS A 418     -10.789  -4.090   5.609  1.00 96.44           O  
ATOM   3394  CG  LYS A 418     -11.016  -5.984   2.924  1.00 96.44           C  
ATOM   3395  CD  LYS A 418     -10.703  -6.586   1.559  1.00 96.44           C  
ATOM   3396  CE  LYS A 418     -11.109  -5.645   0.429  1.00 96.44           C  
ATOM   3397  NZ  LYS A 418     -10.883  -6.266  -0.912  1.00 96.44           N  
ATOM   3398  N   ILE A 419      -9.219  -5.395   6.520  1.00 97.69           N  
ATOM   3399  CA  ILE A 419      -8.297  -4.324   6.898  1.00 97.69           C  
ATOM   3400  C   ILE A 419      -7.027  -4.414   6.055  1.00 97.69           C  
ATOM   3401  CB  ILE A 419      -7.949  -4.387   8.398  1.00 97.69           C  
ATOM   3402  O   ILE A 419      -6.172  -5.273   6.297  1.00 97.69           O  
ATOM   3403  CG1 ILE A 419      -9.211  -4.188   9.250  1.00 97.69           C  
ATOM   3404  CG2 ILE A 419      -6.883  -3.344   8.750  1.00 97.69           C  
ATOM   3405  CD1 ILE A 419      -8.992  -4.387  10.742  1.00 97.69           C  
ATOM   3406  N   LEU A 420      -6.957  -3.494   5.117  1.00 98.06           N  
ATOM   3407  CA  LEU A 420      -5.805  -3.494   4.219  1.00 98.06           C  
ATOM   3408  C   LEU A 420      -4.773  -2.461   4.660  1.00 98.06           C  
ATOM   3409  CB  LEU A 420      -6.246  -3.209   2.783  1.00 98.06           C  
ATOM   3410  O   LEU A 420      -3.578  -2.627   4.410  1.00 98.06           O  
ATOM   3411  CG  LEU A 420      -7.246  -4.191   2.174  1.00 98.06           C  
ATOM   3412  CD1 LEU A 420      -7.598  -3.775   0.748  1.00 98.06           C  
ATOM   3413  CD2 LEU A 420      -6.688  -5.609   2.199  1.00 98.06           C  
ATOM   3414  N   HIS A 421      -5.230  -1.423   5.375  1.00 98.00           N  
ATOM   3415  CA  HIS A 421      -4.371  -0.299   5.730  1.00 98.00           C  
ATOM   3416  C   HIS A 421      -4.363  -0.070   7.238  1.00 98.00           C  
ATOM   3417  CB  HIS A 421      -4.824   0.972   5.008  1.00 98.00           C  
ATOM   3418  O   HIS A 421      -5.422   0.092   7.852  1.00 98.00           O  
ATOM   3419  CG  HIS A 421      -5.059   0.779   3.545  1.00 98.00           C  
ATOM   3420  CD2 HIS A 421      -6.199   0.783   2.816  1.00 98.00           C  
ATOM   3421  ND1 HIS A 421      -4.031   0.546   2.652  1.00 98.00           N  
ATOM   3422  CE1 HIS A 421      -4.535   0.416   1.437  1.00 98.00           C  
ATOM   3423  NE2 HIS A 421      -5.848   0.555   1.509  1.00 98.00           N  
ATOM   3424  N   THR A 422      -3.135  -0.081   7.758  1.00 97.88           N  
ATOM   3425  CA  THR A 422      -2.922   0.150   9.180  1.00 97.88           C  
ATOM   3426  C   THR A 422      -1.734   1.082   9.406  1.00 97.88           C  
ATOM   3427  CB  THR A 422      -2.689  -1.173   9.938  1.00 97.88           C  
ATOM   3428  O   THR A 422      -0.817   1.138   8.586  1.00 97.88           O  
ATOM   3429  CG2 THR A 422      -3.877  -2.115   9.773  1.00 97.88           C  
ATOM   3430  OG1 THR A 422      -1.514  -1.810   9.414  1.00 97.88           O  
ATOM   3431  N   ALA A 423      -1.813   1.786  10.469  1.00 97.94           N  
ATOM   3432  CA  ALA A 423      -0.715   2.674  10.844  1.00 97.94           C  
ATOM   3433  C   ALA A 423      -0.521   2.697  12.352  1.00 97.94           C  
ATOM   3434  CB  ALA A 423      -0.970   4.086  10.320  1.00 97.94           C  
ATOM   3435  O   ALA A 423      -1.492   2.623  13.109  1.00 97.94           O  
ATOM   3436  N   TRP A 424       0.729   2.795  12.750  1.00 97.75           N  
ATOM   3437  CA  TRP A 424       1.095   2.879  14.164  1.00 97.75           C  
ATOM   3438  C   TRP A 424       1.747   4.223  14.477  1.00 97.75           C  
ATOM   3439  CB  TRP A 424       2.041   1.736  14.539  1.00 97.75           C  
ATOM   3440  O   TRP A 424       2.666   4.652  13.773  1.00 97.75           O  
ATOM   3441  CG  TRP A 424       2.080   1.441  16.016  1.00 97.75           C  
ATOM   3442  CD1 TRP A 424       2.426   2.303  17.016  1.00 97.75           C  
ATOM   3443  CD2 TRP A 424       1.768   0.195  16.641  1.00 97.75           C  
ATOM   3444  CE2 TRP A 424       1.944   0.373  18.031  1.00 97.75           C  
ATOM   3445  CE3 TRP A 424       1.354  -1.056  16.172  1.00 97.75           C  
ATOM   3446  NE1 TRP A 424       2.346   1.666  18.234  1.00 97.75           N  
ATOM   3447  CH2 TRP A 424       1.317  -1.869  18.453  1.00 97.75           C  
ATOM   3448  CZ2 TRP A 424       1.722  -0.655  18.953  1.00 97.75           C  
ATOM   3449  CZ3 TRP A 424       1.133  -2.078  17.078  1.00 97.75           C  
ATOM   3450  N   HIS A 425       1.249   4.812  15.531  1.00 96.56           N  
ATOM   3451  CA  HIS A 425       1.835   6.066  15.984  1.00 96.56           C  
ATOM   3452  C   HIS A 425       3.324   5.906  16.281  1.00 96.56           C  
ATOM   3453  CB  HIS A 425       1.109   6.578  17.234  1.00 96.56           C  
ATOM   3454  O   HIS A 425       3.744   4.898  16.844  1.00 96.56           O  
ATOM   3455  CG  HIS A 425       1.466   7.980  17.609  1.00 96.56           C  
ATOM   3456  CD2 HIS A 425       0.753   9.133  17.516  1.00 96.56           C  
ATOM   3457  ND1 HIS A 425       2.693   8.328  18.125  1.00 96.56           N  
ATOM   3458  CE1 HIS A 425       2.721   9.625  18.359  1.00 96.56           C  
ATOM   3459  NE2 HIS A 425       1.556  10.141  18.000  1.00 96.56           N  
ATOM   3460  N   PRO A 426       4.152   6.883  15.977  1.00 94.12           N  
ATOM   3461  CA  PRO A 426       5.605   6.711  16.078  1.00 94.12           C  
ATOM   3462  C   PRO A 426       6.105   6.715  17.516  1.00 94.12           C  
ATOM   3463  CB  PRO A 426       6.152   7.910  15.305  1.00 94.12           C  
ATOM   3464  O   PRO A 426       7.145   6.121  17.812  1.00 94.12           O  
ATOM   3465  CG  PRO A 426       5.016   8.875  15.242  1.00 94.12           C  
ATOM   3466  CD  PRO A 426       3.730   8.102  15.266  1.00 94.12           C  
ATOM   3467  N   LYS A 427       5.414   7.324  18.422  1.00 92.12           N  
ATOM   3468  CA  LYS A 427       5.957   7.492  19.766  1.00 92.12           C  
ATOM   3469  C   LYS A 427       5.070   6.812  20.812  1.00 92.12           C  
ATOM   3470  CB  LYS A 427       6.113   8.977  20.109  1.00 92.12           C  
ATOM   3471  O   LYS A 427       5.559   6.355  21.844  1.00 92.12           O  
ATOM   3472  CG  LYS A 427       7.137   9.703  19.234  1.00 92.12           C  
ATOM   3473  CD  LYS A 427       7.258  11.164  19.625  1.00 92.12           C  
ATOM   3474  CE  LYS A 427       8.242  11.906  18.734  1.00 92.12           C  
ATOM   3475  NZ  LYS A 427       8.281  13.367  19.031  1.00 92.12           N  
ATOM   3476  N   GLU A 428       3.820   6.812  20.469  1.00 92.19           N  
ATOM   3477  CA  GLU A 428       2.871   6.289  21.453  1.00 92.19           C  
ATOM   3478  C   GLU A 428       2.186   5.027  20.938  1.00 92.19           C  
ATOM   3479  CB  GLU A 428       1.825   7.348  21.812  1.00 92.19           C  
ATOM   3480  O   GLU A 428       2.279   4.703  19.750  1.00 92.19           O  
ATOM   3481  CG  GLU A 428       2.410   8.602  22.438  1.00 92.19           C  
ATOM   3482  CD  GLU A 428       1.356   9.633  22.812  1.00 92.19           C  
ATOM   3483  OE1 GLU A 428       1.725  10.766  23.188  1.00 92.19           O  
ATOM   3484  OE2 GLU A 428       0.153   9.297  22.734  1.00 92.19           O  
ATOM   3485  N   ASN A 429       1.551   4.375  21.875  1.00 93.56           N  
ATOM   3486  CA  ASN A 429       0.783   3.193  21.500  1.00 93.56           C  
ATOM   3487  C   ASN A 429      -0.639   3.559  21.078  1.00 93.56           C  
ATOM   3488  CB  ASN A 429       0.759   2.180  22.641  1.00 93.56           C  
ATOM   3489  O   ASN A 429      -1.598   3.240  21.781  1.00 93.56           O  
ATOM   3490  CG  ASN A 429       2.100   1.502  22.844  1.00 93.56           C  
ATOM   3491  ND2 ASN A 429       2.395   1.143  24.094  1.00 93.56           N  
ATOM   3492  OD1 ASN A 429       2.863   1.305  21.906  1.00 93.56           O  
ATOM   3493  N   ILE A 430      -0.703   4.195  20.000  1.00 95.44           N  
ATOM   3494  CA  ILE A 430      -1.938   4.543  19.312  1.00 95.44           C  
ATOM   3495  C   ILE A 430      -1.912   3.971  17.891  1.00 95.44           C  
ATOM   3496  CB  ILE A 430      -2.150   6.070  19.266  1.00 95.44           C  
ATOM   3497  O   ILE A 430      -0.928   4.137  17.172  1.00 95.44           O  
ATOM   3498  CG1 ILE A 430      -2.127   6.656  20.688  1.00 95.44           C  
ATOM   3499  CG2 ILE A 430      -3.463   6.414  18.547  1.00 95.44           C  
ATOM   3500  CD1 ILE A 430      -2.059   8.172  20.719  1.00 95.44           C  
ATOM   3501  N   ILE A 431      -2.959   3.275  17.562  1.00 96.88           N  
ATOM   3502  CA  ILE A 431      -2.988   2.678  16.234  1.00 96.88           C  
ATOM   3503  C   ILE A 431      -4.238   3.141  15.484  1.00 96.88           C  
ATOM   3504  CB  ILE A 431      -2.949   1.135  16.312  1.00 96.88           C  
ATOM   3505  O   ILE A 431      -5.270   3.418  16.109  1.00 96.88           O  
ATOM   3506  CG1 ILE A 431      -4.145   0.607  17.109  1.00 96.88           C  
ATOM   3507  CG2 ILE A 431      -1.627   0.656  16.922  1.00 96.88           C  
ATOM   3508  CD1 ILE A 431      -4.297  -0.907  17.078  1.00 96.88           C  
ATOM   3509  N   ALA A 432      -4.078   3.299  14.188  1.00 97.50           N  
ATOM   3510  CA  ALA A 432      -5.180   3.619  13.281  1.00 97.50           C  
ATOM   3511  C   ALA A 432      -5.418   2.484  12.289  1.00 97.50           C  
ATOM   3512  CB  ALA A 432      -4.891   4.922  12.539  1.00 97.50           C  
ATOM   3513  O   ALA A 432      -4.492   2.045  11.602  1.00 97.50           O  
ATOM   3514  N   VAL A 433      -6.672   2.068  12.188  1.00 97.12           N  
ATOM   3515  CA  VAL A 433      -7.047   0.952  11.328  1.00 97.12           C  
ATOM   3516  C   VAL A 433      -8.211   1.361  10.430  1.00 97.12           C  
ATOM   3517  CB  VAL A 433      -7.422  -0.300  12.148  1.00 97.12           C  
ATOM   3518  O   VAL A 433      -9.266   1.789  10.922  1.00 97.12           O  
ATOM   3519  CG1 VAL A 433      -7.812  -1.456  11.227  1.00 97.12           C  
ATOM   3520  CG2 VAL A 433      -6.266  -0.705  13.062  1.00 97.12           C  
ATOM   3521  N   ALA A 434      -8.000   1.169   9.133  1.00 96.94           N  
ATOM   3522  CA  ALA A 434      -9.055   1.524   8.180  1.00 96.94           C  
ATOM   3523  C   ALA A 434      -9.891   0.306   7.812  1.00 96.94           C  
ATOM   3524  CB  ALA A 434      -8.445   2.150   6.930  1.00 96.94           C  
ATOM   3525  O   ALA A 434      -9.352  -0.732   7.422  1.00 96.94           O  
ATOM   3526  N   THR A 435     -11.219   0.442   8.016  1.00 92.38           N  
ATOM   3527  CA  THR A 435     -12.180  -0.562   7.582  1.00 92.38           C  
ATOM   3528  C   THR A 435     -13.148   0.023   6.555  1.00 92.38           C  
ATOM   3529  CB  THR A 435     -12.977  -1.124   8.773  1.00 92.38           C  
ATOM   3530  O   THR A 435     -14.078   0.750   6.914  1.00 92.38           O  
ATOM   3531  CG2 THR A 435     -12.039  -1.679   9.844  1.00 92.38           C  
ATOM   3532  OG1 THR A 435     -13.773  -0.079   9.344  1.00 92.38           O  
ATOM   3533  N   THR A 436     -12.961  -0.342   5.305  1.00 89.25           N  
ATOM   3534  CA  THR A 436     -13.789   0.179   4.223  1.00 89.25           C  
ATOM   3535  C   THR A 436     -13.875   1.702   4.289  1.00 89.25           C  
ATOM   3536  CB  THR A 436     -15.211  -0.415   4.270  1.00 89.25           C  
ATOM   3537  O   THR A 436     -12.914   2.395   3.949  1.00 89.25           O  
ATOM   3538  CG2 THR A 436     -15.203  -1.896   3.900  1.00 89.25           C  
ATOM   3539  OG1 THR A 436     -15.742  -0.267   5.590  1.00 89.25           O  
ATOM   3540  N   ASN A 437     -15.023   2.225   4.977  1.00 89.56           N  
ATOM   3541  CA  ASN A 437     -15.133   3.680   5.008  1.00 89.56           C  
ATOM   3542  C   ASN A 437     -14.953   4.227   6.422  1.00 89.56           C  
ATOM   3543  CB  ASN A 437     -16.484   4.125   4.434  1.00 89.56           C  
ATOM   3544  O   ASN A 437     -15.195   5.410   6.668  1.00 89.56           O  
ATOM   3545  CG  ASN A 437     -17.656   3.619   5.246  1.00 89.56           C  
ATOM   3546  ND2 ASN A 437     -18.719   4.410   5.305  1.00 89.56           N  
ATOM   3547  OD1 ASN A 437     -17.609   2.527   5.820  1.00 89.56           O  
ATOM   3548  N   ASN A 438     -14.531   3.365   7.285  1.00 92.81           N  
ATOM   3549  CA  ASN A 438     -14.359   3.805   8.664  1.00 92.81           C  
ATOM   3550  C   ASN A 438     -12.898   3.736   9.094  1.00 92.81           C  
ATOM   3551  CB  ASN A 438     -15.234   2.973   9.609  1.00 92.81           C  
ATOM   3552  O   ASN A 438     -12.164   2.836   8.680  1.00 92.81           O  
ATOM   3553  CG  ASN A 438     -16.719   3.207   9.391  1.00 92.81           C  
ATOM   3554  ND2 ASN A 438     -17.469   2.125   9.273  1.00 92.81           N  
ATOM   3555  OD1 ASN A 438     -17.172   4.352   9.336  1.00 92.81           O  
ATOM   3556  N   LEU A 439     -12.562   4.723   9.914  1.00 95.62           N  
ATOM   3557  CA  LEU A 439     -11.242   4.746  10.539  1.00 95.62           C  
ATOM   3558  C   LEU A 439     -11.352   4.527  12.047  1.00 95.62           C  
ATOM   3559  CB  LEU A 439     -10.539   6.078  10.258  1.00 95.62           C  
ATOM   3560  O   LEU A 439     -11.930   5.355  12.758  1.00 95.62           O  
ATOM   3561  CG  LEU A 439      -9.109   6.215  10.789  1.00 95.62           C  
ATOM   3562  CD1 LEU A 439      -8.156   5.332   9.992  1.00 95.62           C  
ATOM   3563  CD2 LEU A 439      -8.664   7.672  10.742  1.00 95.62           C  
ATOM   3564  N   TYR A 440     -10.805   3.443  12.461  1.00 94.62           N  
ATOM   3565  CA  TYR A 440     -10.797   3.135  13.891  1.00 94.62           C  
ATOM   3566  C   TYR A 440      -9.477   3.529  14.531  1.00 94.62           C  
ATOM   3567  CB  TYR A 440     -11.062   1.645  14.117  1.00 94.62           C  
ATOM   3568  O   TYR A 440      -8.406   3.283  13.961  1.00 94.62           O  
ATOM   3569  CG  TYR A 440     -12.461   1.214  13.742  1.00 94.62           C  
ATOM   3570  CD1 TYR A 440     -13.469   1.123  14.711  1.00 94.62           C  
ATOM   3571  CD2 TYR A 440     -12.789   0.897  12.430  1.00 94.62           C  
ATOM   3572  CE1 TYR A 440     -14.758   0.725  14.375  1.00 94.62           C  
ATOM   3573  CE2 TYR A 440     -14.070   0.498  12.086  1.00 94.62           C  
ATOM   3574  OH  TYR A 440     -16.328   0.021  12.719  1.00 94.62           O  
ATOM   3575  CZ  TYR A 440     -15.047   0.416  13.062  1.00 94.62           C  
ATOM   3576  N   ILE A 441      -9.586   4.090  15.688  1.00 94.69           N  
ATOM   3577  CA  ILE A 441      -8.398   4.430  16.469  1.00 94.69           C  
ATOM   3578  C   ILE A 441      -8.438   3.707  17.812  1.00 94.69           C  
ATOM   3579  CB  ILE A 441      -8.281   5.953  16.672  1.00 94.69           C  
ATOM   3580  O   ILE A 441      -9.453   3.734  18.516  1.00 94.69           O  
ATOM   3581  CG1 ILE A 441      -8.242   6.680  15.328  1.00 94.69           C  
ATOM   3582  CG2 ILE A 441      -7.043   6.289  17.516  1.00 94.69           C  
ATOM   3583  CD1 ILE A 441      -8.258   8.195  15.438  1.00 94.69           C  
ATOM   3584  N   PHE A 442      -7.320   3.047  18.094  1.00 94.19           N  
ATOM   3585  CA  PHE A 442      -7.176   2.338  19.359  1.00 94.19           C  
ATOM   3586  C   PHE A 442      -5.965   2.850  20.125  1.00 94.19           C  
ATOM   3587  CB  PHE A 442      -7.043   0.830  19.125  1.00 94.19           C  
ATOM   3588  O   PHE A 442      -5.004   3.342  19.531  1.00 94.19           O  
ATOM   3589  CG  PHE A 442      -8.195   0.235  18.359  1.00 94.19           C  
ATOM   3590  CD1 PHE A 442      -9.367  -0.137  19.000  1.00 94.19           C  
ATOM   3591  CD2 PHE A 442      -8.109   0.048  16.984  1.00 94.19           C  
ATOM   3592  CE1 PHE A 442     -10.430  -0.688  18.297  1.00 94.19           C  
ATOM   3593  CE2 PHE A 442      -9.172  -0.502  16.266  1.00 94.19           C  
ATOM   3594  CZ  PHE A 442     -10.328  -0.871  16.922  1.00 94.19           C  
ATOM   3595  N   GLN A 443      -6.098   2.723  21.438  1.00 92.19           N  
ATOM   3596  CA  GLN A 443      -4.988   3.123  22.297  1.00 92.19           C  
ATOM   3597  C   GLN A 443      -4.773   2.115  23.422  1.00 92.19           C  
ATOM   3598  CB  GLN A 443      -5.234   4.516  22.875  1.00 92.19           C  
ATOM   3599  O   GLN A 443      -5.688   1.376  23.781  1.00 92.19           O  
ATOM   3600  CG  GLN A 443      -6.371   4.566  23.891  1.00 92.19           C  
ATOM   3601  CD  GLN A 443      -6.559   5.945  24.484  1.00 92.19           C  
ATOM   3602  NE2 GLN A 443      -7.223   6.004  25.641  1.00 92.19           N  
ATOM   3603  OE1 GLN A 443      -6.113   6.949  23.922  1.00 92.19           O  
ATOM   3604  N   ASP A 444      -3.479   2.086  23.906  1.00 88.12           N  
ATOM   3605  CA  ASP A 444      -3.184   1.190  25.016  1.00 88.12           C  
ATOM   3606  C   ASP A 444      -3.826   1.692  26.312  1.00 88.12           C  
ATOM   3607  CB  ASP A 444      -1.673   1.043  25.203  1.00 88.12           C  
ATOM   3608  O   ASP A 444      -4.008   2.898  26.484  1.00 88.12           O  
ATOM   3609  CG  ASP A 444      -0.997   2.338  25.609  1.00 88.12           C  
ATOM   3610  OD1 ASP A 444      -1.523   3.428  25.297  1.00 88.12           O  
ATOM   3611  OD2 ASP A 444       0.073   2.270  26.250  1.00 88.12           O  
ATOM   3612  N   LYS A 445      -4.262   0.694  27.156  1.00 78.25           N  
ATOM   3613  CA  LYS A 445      -4.867   1.051  28.438  1.00 78.25           C  
ATOM   3614  C   LYS A 445      -3.822   1.585  29.406  1.00 78.25           C  
ATOM   3615  CB  LYS A 445      -5.582  -0.155  29.031  1.00 78.25           C  
ATOM   3616  O   LYS A 445      -2.805   0.934  29.656  1.00 78.25           O  
ATOM   3617  CG  LYS A 445      -6.430   0.179  30.250  1.00 78.25           C  
ATOM   3618  CD  LYS A 445      -7.105  -1.062  30.828  1.00 78.25           C  
ATOM   3619  CE  LYS A 445      -7.902  -0.740  32.094  1.00 78.25           C  
ATOM   3620  NZ  LYS A 445      -8.562  -1.956  32.656  1.00 78.25           N  
ATOM   3621  N   VAL A 446      -3.604   2.846  29.547  1.00 65.12           N  
ATOM   3622  CA  VAL A 446      -2.678   3.352  30.562  1.00 65.12           C  
ATOM   3623  C   VAL A 446      -3.230   3.076  31.953  1.00 65.12           C  
ATOM   3624  CB  VAL A 446      -2.412   4.863  30.375  1.00 65.12           C  
ATOM   3625  O   VAL A 446      -4.406   3.332  32.219  1.00 65.12           O  
ATOM   3626  CG1 VAL A 446      -1.345   5.344  31.359  1.00 65.12           C  
ATOM   3627  CG2 VAL A 446      -1.996   5.164  28.938  1.00 65.12           C  
ATOM   3628  N   ASN A 447      -2.617   2.025  32.656  1.00 51.84           N  
ATOM   3629  CA  ASN A 447      -2.928   1.890  34.094  1.00 51.84           C  
ATOM   3630  C   ASN A 447      -2.691   3.195  34.844  1.00 51.84           C  
ATOM   3631  CB  ASN A 447      -2.107   0.759  34.719  1.00 51.84           C  
ATOM   3632  O   ASN A 447      -1.769   3.945  34.500  1.00 51.84           O  
ATOM   3633  CG  ASN A 447      -2.705  -0.610  34.438  1.00 51.84           C  
ATOM   3634  ND2 ASN A 447      -1.936  -1.655  34.719  1.00 51.84           N  
ATOM   3635  OD1 ASN A 447      -3.846  -0.727  34.000  1.00 51.84           O  
TER    3636      ASN A 447                                                      
ATOM   3637  N   MET B   1      -7.844 -37.406 -11.484  1.00 54.97           N  
ATOM   3638  CA  MET B   1      -9.062 -36.938 -12.141  1.00 54.97           C  
ATOM   3639  C   MET B   1      -9.562 -35.625 -11.508  1.00 54.97           C  
ATOM   3640  CB  MET B   1     -10.156 -38.000 -12.070  1.00 54.97           C  
ATOM   3641  O   MET B   1      -9.898 -34.688 -12.219  1.00 54.97           O  
ATOM   3642  CG  MET B   1     -10.188 -38.938 -13.281  1.00 54.97           C  
ATOM   3643  SD  MET B   1     -11.734 -39.906 -13.367  1.00 54.97           S  
ATOM   3644  CE  MET B   1     -11.242 -41.188 -14.578  1.00 54.97           C  
ATOM   3645  N   GLU B   2      -9.469 -35.500 -10.164  1.00 71.94           N  
ATOM   3646  CA  GLU B   2      -9.953 -34.344  -9.438  1.00 71.94           C  
ATOM   3647  C   GLU B   2      -9.039 -33.125  -9.648  1.00 71.94           C  
ATOM   3648  CB  GLU B   2     -10.078 -34.656  -7.941  1.00 71.94           C  
ATOM   3649  O   GLU B   2      -9.508 -32.000  -9.820  1.00 71.94           O  
ATOM   3650  CG  GLU B   2     -11.391 -35.312  -7.562  1.00 71.94           C  
ATOM   3651  CD  GLU B   2     -11.547 -35.531  -6.066  1.00 71.94           C  
ATOM   3652  OE1 GLU B   2     -12.641 -35.938  -5.617  1.00 71.94           O  
ATOM   3653  OE2 GLU B   2     -10.555 -35.312  -5.332  1.00 71.94           O  
ATOM   3654  N   PHE B   3      -7.781 -33.500  -9.953  1.00 77.75           N  
ATOM   3655  CA  PHE B   3      -6.816 -32.438 -10.125  1.00 77.75           C  
ATOM   3656  C   PHE B   3      -6.969 -31.781 -11.500  1.00 77.75           C  
ATOM   3657  CB  PHE B   3      -5.387 -32.938  -9.945  1.00 77.75           C  
ATOM   3658  O   PHE B   3      -6.836 -30.562 -11.641  1.00 77.75           O  
ATOM   3659  CG  PHE B   3      -4.406 -31.875  -9.531  1.00 77.75           C  
ATOM   3660  CD1 PHE B   3      -3.416 -31.453 -10.406  1.00 77.75           C  
ATOM   3661  CD2 PHE B   3      -4.473 -31.312  -8.266  1.00 77.75           C  
ATOM   3662  CE1 PHE B   3      -2.506 -30.469 -10.023  1.00 77.75           C  
ATOM   3663  CE2 PHE B   3      -3.568 -30.328  -7.875  1.00 77.75           C  
ATOM   3664  CZ  PHE B   3      -2.584 -29.906  -8.758  1.00 77.75           C  
ATOM   3665  N   LYS B   4      -7.402 -32.625 -12.477  1.00 82.50           N  
ATOM   3666  CA  LYS B   4      -7.586 -32.094 -13.820  1.00 82.50           C  
ATOM   3667  C   LYS B   4      -8.859 -31.234 -13.914  1.00 82.50           C  
ATOM   3668  CB  LYS B   4      -7.633 -33.219 -14.844  1.00 82.50           C  
ATOM   3669  O   LYS B   4      -8.891 -30.234 -14.617  1.00 82.50           O  
ATOM   3670  CG  LYS B   4      -6.266 -33.781 -15.195  1.00 82.50           C  
ATOM   3671  CD  LYS B   4      -6.352 -34.750 -16.375  1.00 82.50           C  
ATOM   3672  CE  LYS B   4      -4.977 -35.281 -16.750  1.00 82.50           C  
ATOM   3673  NZ  LYS B   4      -5.059 -36.281 -17.875  1.00 82.50           N  
ATOM   3674  N   LEU B   5      -9.828 -31.719 -13.203  1.00 86.06           N  
ATOM   3675  CA  LEU B   5     -11.070 -30.953 -13.188  1.00 86.06           C  
ATOM   3676  C   LEU B   5     -10.852 -29.594 -12.531  1.00 86.06           C  
ATOM   3677  CB  LEU B   5     -12.164 -31.719 -12.438  1.00 86.06           C  
ATOM   3678  O   LEU B   5     -11.375 -28.578 -13.000  1.00 86.06           O  
ATOM   3679  CG  LEU B   5     -12.867 -32.812 -13.227  1.00 86.06           C  
ATOM   3680  CD1 LEU B   5     -13.617 -33.750 -12.273  1.00 86.06           C  
ATOM   3681  CD2 LEU B   5     -13.820 -32.219 -14.258  1.00 86.06           C  
ATOM   3682  N   GLU B   6     -10.109 -29.609 -11.492  1.00 88.44           N  
ATOM   3683  CA  GLU B   6      -9.797 -28.359 -10.820  1.00 88.44           C  
ATOM   3684  C   GLU B   6      -8.969 -27.438 -11.719  1.00 88.44           C  
ATOM   3685  CB  GLU B   6      -9.047 -28.609  -9.508  1.00 88.44           C  
ATOM   3686  O   GLU B   6      -9.195 -26.234 -11.750  1.00 88.44           O  
ATOM   3687  CG  GLU B   6      -8.859 -27.375  -8.648  1.00 88.44           C  
ATOM   3688  CD  GLU B   6      -8.219 -27.672  -7.301  1.00 88.44           C  
ATOM   3689  OE1 GLU B   6      -8.148 -26.750  -6.453  1.00 88.44           O  
ATOM   3690  OE2 GLU B   6      -7.789 -28.828  -7.094  1.00 88.44           O  
ATOM   3691  N   ALA B   7      -8.102 -28.062 -12.461  1.00 91.31           N  
ATOM   3692  CA  ALA B   7      -7.281 -27.281 -13.383  1.00 91.31           C  
ATOM   3693  C   ALA B   7      -8.141 -26.641 -14.477  1.00 91.31           C  
ATOM   3694  CB  ALA B   7      -6.207 -28.172 -14.008  1.00 91.31           C  
ATOM   3695  O   ALA B   7      -7.922 -25.484 -14.844  1.00 91.31           O  
ATOM   3696  N   HIS B   8      -9.070 -27.375 -14.945  1.00 91.31           N  
ATOM   3697  CA  HIS B   8      -9.969 -26.828 -15.961  1.00 91.31           C  
ATOM   3698  C   HIS B   8     -10.789 -25.672 -15.406  1.00 91.31           C  
ATOM   3699  CB  HIS B   8     -10.898 -27.922 -16.500  1.00 91.31           C  
ATOM   3700  O   HIS B   8     -10.969 -24.656 -16.078  1.00 91.31           O  
ATOM   3701  CG  HIS B   8     -11.805 -27.453 -17.594  1.00 91.31           C  
ATOM   3702  CD2 HIS B   8     -11.617 -27.375 -18.922  1.00 91.31           C  
ATOM   3703  ND1 HIS B   8     -13.078 -26.984 -17.344  1.00 91.31           N  
ATOM   3704  CE1 HIS B   8     -13.641 -26.641 -18.500  1.00 91.31           C  
ATOM   3705  NE2 HIS B   8     -12.773 -26.875 -19.469  1.00 91.31           N  
ATOM   3706  N   ARG B   9     -11.227 -25.844 -14.250  1.00 93.44           N  
ATOM   3707  CA  ARG B   9     -11.992 -24.781 -13.609  1.00 93.44           C  
ATOM   3708  C   ARG B   9     -11.148 -23.516 -13.453  1.00 93.44           C  
ATOM   3709  CB  ARG B   9     -12.516 -25.234 -12.250  1.00 93.44           C  
ATOM   3710  O   ARG B   9     -11.609 -22.406 -13.750  1.00 93.44           O  
ATOM   3711  CG  ARG B   9     -13.383 -24.203 -11.547  1.00 93.44           C  
ATOM   3712  CD  ARG B   9     -13.883 -24.719 -10.203  1.00 93.44           C  
ATOM   3713  NE  ARG B   9     -14.617 -23.688  -9.477  1.00 93.44           N  
ATOM   3714  NH1 ARG B   9     -14.172 -24.547  -7.379  1.00 93.44           N  
ATOM   3715  NH2 ARG B   9     -15.430 -22.641  -7.594  1.00 93.44           N  
ATOM   3716  CZ  ARG B   9     -14.742 -23.625  -8.148  1.00 93.44           C  
ATOM   3717  N   ILE B  10      -9.945 -23.703 -13.062  1.00 94.88           N  
ATOM   3718  CA  ILE B  10      -9.055 -22.578 -12.828  1.00 94.88           C  
ATOM   3719  C   ILE B  10      -8.727 -21.891 -14.148  1.00 94.88           C  
ATOM   3720  CB  ILE B  10      -7.754 -23.031 -12.117  1.00 94.88           C  
ATOM   3721  O   ILE B  10      -8.633 -20.656 -14.211  1.00 94.88           O  
ATOM   3722  CG1 ILE B  10      -8.047 -23.438 -10.672  1.00 94.88           C  
ATOM   3723  CG2 ILE B  10      -6.703 -21.906 -12.164  1.00 94.88           C  
ATOM   3724  CD1 ILE B  10      -6.852 -24.047  -9.953  1.00 94.88           C  
ATOM   3725  N   VAL B  11      -8.594 -22.641 -15.172  1.00 95.38           N  
ATOM   3726  CA  VAL B  11      -8.336 -22.078 -16.484  1.00 95.38           C  
ATOM   3727  C   VAL B  11      -9.523 -21.219 -16.922  1.00 95.38           C  
ATOM   3728  CB  VAL B  11      -8.062 -23.172 -17.547  1.00 95.38           C  
ATOM   3729  O   VAL B  11      -9.344 -20.078 -17.359  1.00 95.38           O  
ATOM   3730  CG1 VAL B  11      -8.094 -22.578 -18.953  1.00 95.38           C  
ATOM   3731  CG2 VAL B  11      -6.723 -23.844 -17.266  1.00 95.38           C  
ATOM   3732  N   SER B  12     -10.703 -21.734 -16.703  1.00 95.12           N  
ATOM   3733  CA  SER B  12     -11.906 -21.000 -17.078  1.00 95.12           C  
ATOM   3734  C   SER B  12     -12.039 -19.703 -16.281  1.00 95.12           C  
ATOM   3735  CB  SER B  12     -13.148 -21.859 -16.891  1.00 95.12           C  
ATOM   3736  O   SER B  12     -12.344 -18.641 -16.844  1.00 95.12           O  
ATOM   3737  OG  SER B  12     -13.133 -22.969 -17.766  1.00 95.12           O  
ATOM   3738  N   ILE B  13     -11.805 -19.797 -15.062  1.00 96.38           N  
ATOM   3739  CA  ILE B  13     -11.906 -18.625 -14.203  1.00 96.38           C  
ATOM   3740  C   ILE B  13     -10.852 -17.594 -14.602  1.00 96.38           C  
ATOM   3741  CB  ILE B  13     -11.750 -19.000 -12.711  1.00 96.38           C  
ATOM   3742  O   ILE B  13     -11.141 -16.391 -14.688  1.00 96.38           O  
ATOM   3743  CG1 ILE B  13     -12.930 -19.859 -12.250  1.00 96.38           C  
ATOM   3744  CG2 ILE B  13     -11.617 -17.734 -11.844  1.00 96.38           C  
ATOM   3745  CD1 ILE B  13     -12.719 -20.531 -10.891  1.00 96.38           C  
ATOM   3746  N   SER B  14      -9.648 -18.062 -14.867  1.00 96.56           N  
ATOM   3747  CA  SER B  14      -8.555 -17.172 -15.234  1.00 96.56           C  
ATOM   3748  C   SER B  14      -8.844 -16.453 -16.547  1.00 96.56           C  
ATOM   3749  CB  SER B  14      -7.242 -17.953 -15.359  1.00 96.56           C  
ATOM   3750  O   SER B  14      -8.594 -15.250 -16.672  1.00 96.56           O  
ATOM   3751  OG  SER B  14      -6.902 -18.562 -14.125  1.00 96.56           O  
ATOM   3752  N   LEU B  15      -9.398 -17.125 -17.469  1.00 95.50           N  
ATOM   3753  CA  LEU B  15      -9.750 -16.500 -18.734  1.00 95.50           C  
ATOM   3754  C   LEU B  15     -10.836 -15.445 -18.547  1.00 95.50           C  
ATOM   3755  CB  LEU B  15     -10.219 -17.547 -19.734  1.00 95.50           C  
ATOM   3756  O   LEU B  15     -10.805 -14.383 -19.172  1.00 95.50           O  
ATOM   3757  CG  LEU B  15      -9.141 -18.500 -20.281  1.00 95.50           C  
ATOM   3758  CD1 LEU B  15      -9.781 -19.578 -21.141  1.00 95.50           C  
ATOM   3759  CD2 LEU B  15      -8.094 -17.734 -21.062  1.00 95.50           C  
ATOM   3760  N   GLY B  16     -11.719 -15.766 -17.672  1.00 94.75           N  
ATOM   3761  CA  GLY B  16     -12.734 -14.781 -17.344  1.00 94.75           C  
ATOM   3762  C   GLY B  16     -12.172 -13.531 -16.703  1.00 94.75           C  
ATOM   3763  O   GLY B  16     -12.578 -12.414 -17.031  1.00 94.75           O  
ATOM   3764  N   LYS B  17     -11.219 -13.742 -15.867  1.00 94.81           N  
ATOM   3765  CA  LYS B  17     -10.602 -12.602 -15.188  1.00 94.81           C  
ATOM   3766  C   LYS B  17      -9.805 -11.750 -16.172  1.00 94.81           C  
ATOM   3767  CB  LYS B  17      -9.703 -13.086 -14.047  1.00 94.81           C  
ATOM   3768  O   LYS B  17      -9.820 -10.516 -16.078  1.00 94.81           O  
ATOM   3769  CG  LYS B  17     -10.453 -13.672 -12.867  1.00 94.81           C  
ATOM   3770  CD  LYS B  17      -9.516 -14.023 -11.727  1.00 94.81           C  
ATOM   3771  CE  LYS B  17     -10.250 -14.742 -10.594  1.00 94.81           C  
ATOM   3772  NZ  LYS B  17     -11.133 -13.805  -9.836  1.00 94.81           N  
ATOM   3773  N   ILE B  18      -9.102 -12.359 -17.062  1.00 92.38           N  
ATOM   3774  CA  ILE B  18      -8.344 -11.617 -18.062  1.00 92.38           C  
ATOM   3775  C   ILE B  18      -9.297 -10.820 -18.953  1.00 92.38           C  
ATOM   3776  CB  ILE B  18      -7.473 -12.562 -18.922  1.00 92.38           C  
ATOM   3777  O   ILE B  18      -9.039  -9.656 -19.266  1.00 92.38           O  
ATOM   3778  CG1 ILE B  18      -6.340 -13.164 -18.078  1.00 92.38           C  
ATOM   3779  CG2 ILE B  18      -6.914 -11.828 -20.141  1.00 92.38           C  
ATOM   3780  CD1 ILE B  18      -5.523 -14.219 -18.797  1.00 92.38           C  
ATOM   3781  N   TYR B  19     -10.453 -11.391 -19.281  1.00 91.00           N  
ATOM   3782  CA  TYR B  19     -11.438 -10.711 -20.109  1.00 91.00           C  
ATOM   3783  C   TYR B  19     -12.039  -9.516 -19.375  1.00 91.00           C  
ATOM   3784  CB  TYR B  19     -12.547 -11.680 -20.531  1.00 91.00           C  
ATOM   3785  O   TYR B  19     -12.156  -8.430 -19.938  1.00 91.00           O  
ATOM   3786  CG  TYR B  19     -13.617 -11.039 -21.391  1.00 91.00           C  
ATOM   3787  CD1 TYR B  19     -14.844 -10.664 -20.844  1.00 91.00           C  
ATOM   3788  CD2 TYR B  19     -13.398 -10.812 -22.734  1.00 91.00           C  
ATOM   3789  CE1 TYR B  19     -15.828 -10.086 -21.625  1.00 91.00           C  
ATOM   3790  CE2 TYR B  19     -14.375 -10.227 -23.531  1.00 91.00           C  
ATOM   3791  OH  TYR B  19     -16.562  -9.289 -23.766  1.00 91.00           O  
ATOM   3792  CZ  TYR B  19     -15.586  -9.867 -22.969  1.00 91.00           C  
ATOM   3793  N   ASN B  20     -12.320  -9.656 -18.109  1.00 90.00           N  
ATOM   3794  CA  ASN B  20     -12.945  -8.594 -17.328  1.00 90.00           C  
ATOM   3795  C   ASN B  20     -11.969  -7.461 -17.031  1.00 90.00           C  
ATOM   3796  CB  ASN B  20     -13.500  -9.164 -16.016  1.00 90.00           C  
ATOM   3797  O   ASN B  20     -12.383  -6.316 -16.828  1.00 90.00           O  
ATOM   3798  CG  ASN B  20     -14.719 -10.039 -16.234  1.00 90.00           C  
ATOM   3799  ND2 ASN B  20     -15.016 -10.891 -15.250  1.00 90.00           N  
ATOM   3800  OD1 ASN B  20     -15.391  -9.945 -17.250  1.00 90.00           O  
ATOM   3801  N   SER B  21     -10.680  -7.828 -16.984  1.00 87.94           N  
ATOM   3802  CA  SER B  21      -9.680  -6.809 -16.688  1.00 87.94           C  
ATOM   3803  C   SER B  21      -9.609  -5.762 -17.797  1.00 87.94           C  
ATOM   3804  CB  SER B  21      -8.305  -7.445 -16.484  1.00 87.94           C  
ATOM   3805  O   SER B  21      -9.203  -4.621 -17.547  1.00 87.94           O  
ATOM   3806  OG  SER B  21      -7.770  -7.883 -17.719  1.00 87.94           O  
ATOM   3807  N   ARG B  22     -10.086  -6.059 -18.953  1.00 83.06           N  
ATOM   3808  CA  ARG B  22     -10.000  -5.141 -20.078  1.00 83.06           C  
ATOM   3809  C   ARG B  22     -11.117  -4.105 -20.031  1.00 83.06           C  
ATOM   3810  CB  ARG B  22     -10.055  -5.910 -21.406  1.00 83.06           C  
ATOM   3811  O   ARG B  22     -11.031  -3.059 -20.672  1.00 83.06           O  
ATOM   3812  CG  ARG B  22      -8.836  -6.785 -21.656  1.00 83.06           C  
ATOM   3813  CD  ARG B  22      -8.922  -7.488 -23.000  1.00 83.06           C  
ATOM   3814  NE  ARG B  22      -7.734  -8.305 -23.266  1.00 83.06           N  
ATOM   3815  NH1 ARG B  22      -8.406  -8.992 -25.359  1.00 83.06           N  
ATOM   3816  NH2 ARG B  22      -6.406  -9.703 -24.500  1.00 83.06           N  
ATOM   3817  CZ  ARG B  22      -7.520  -9.000 -24.375  1.00 83.06           C  
ATOM   3818  N   VAL B  23     -12.086  -4.340 -19.188  1.00 81.62           N  
ATOM   3819  CA  VAL B  23     -13.242  -3.447 -19.156  1.00 81.62           C  
ATOM   3820  C   VAL B  23     -13.211  -2.613 -17.875  1.00 81.62           C  
ATOM   3821  CB  VAL B  23     -14.570  -4.234 -19.234  1.00 81.62           C  
ATOM   3822  O   VAL B  23     -13.984  -1.664 -17.719  1.00 81.62           O  
ATOM   3823  CG1 VAL B  23     -15.758  -3.277 -19.312  1.00 81.62           C  
ATOM   3824  CG2 VAL B  23     -14.555  -5.168 -20.453  1.00 81.62           C  
ATOM   3825  N   GLN B  24     -12.227  -2.748 -17.109  1.00 80.00           N  
ATOM   3826  CA  GLN B  24     -12.172  -2.051 -15.820  1.00 80.00           C  
ATOM   3827  C   GLN B  24     -11.711  -0.607 -16.000  1.00 80.00           C  
ATOM   3828  CB  GLN B  24     -11.250  -2.781 -14.844  1.00 80.00           C  
ATOM   3829  O   GLN B  24     -10.930  -0.306 -16.906  1.00 80.00           O  
ATOM   3830  CG  GLN B  24     -11.859  -4.043 -14.250  1.00 80.00           C  
ATOM   3831  CD  GLN B  24     -10.945  -4.719 -13.250  1.00 80.00           C  
ATOM   3832  NE2 GLN B  24     -11.469  -5.723 -12.555  1.00 80.00           N  
ATOM   3833  OE1 GLN B  24      -9.781  -4.340 -13.102  1.00 80.00           O  
ATOM   3834  N   ARG B  25     -12.289   0.142 -15.016  1.00 80.38           N  
ATOM   3835  CA  ARG B  25     -11.891   1.545 -14.977  1.00 80.38           C  
ATOM   3836  C   ARG B  25     -10.406   1.684 -14.648  1.00 80.38           C  
ATOM   3837  CB  ARG B  25     -12.727   2.312 -13.953  1.00 80.38           C  
ATOM   3838  O   ARG B  25      -9.883   0.965 -13.789  1.00 80.38           O  
ATOM   3839  CG  ARG B  25     -12.602   3.824 -14.062  1.00 80.38           C  
ATOM   3840  CD  ARG B  25     -13.477   4.539 -13.039  1.00 80.38           C  
ATOM   3841  NE  ARG B  25     -13.180   5.969 -12.984  1.00 80.38           N  
ATOM   3842  NH1 ARG B  25     -14.070   6.277 -10.875  1.00 80.38           N  
ATOM   3843  NH2 ARG B  25     -13.156   8.047 -12.008  1.00 80.38           N  
ATOM   3844  CZ  ARG B  25     -13.469   6.762 -11.953  1.00 80.38           C  
ATOM   3845  N   GLY B  26      -9.633   2.561 -15.398  1.00 78.50           N  
ATOM   3846  CA  GLY B  26      -8.234   2.854 -15.109  1.00 78.50           C  
ATOM   3847  C   GLY B  26      -7.270   2.004 -15.914  1.00 78.50           C  
ATOM   3848  O   GLY B  26      -6.062   2.250 -15.914  1.00 78.50           O  
ATOM   3849  N   GLY B  27      -7.789   1.100 -16.625  1.00 75.88           N  
ATOM   3850  CA  GLY B  27      -6.953   0.292 -17.500  1.00 75.88           C  
ATOM   3851  C   GLY B  27      -6.508  -1.010 -16.859  1.00 75.88           C  
ATOM   3852  O   GLY B  27      -6.957  -1.358 -15.766  1.00 75.88           O  
ATOM   3853  N   ILE B  28      -5.648  -1.651 -17.562  1.00 78.44           N  
ATOM   3854  CA  ILE B  28      -5.207  -2.988 -17.188  1.00 78.44           C  
ATOM   3855  C   ILE B  28      -4.203  -2.895 -16.047  1.00 78.44           C  
ATOM   3856  CB  ILE B  28      -4.586  -3.740 -18.391  1.00 78.44           C  
ATOM   3857  O   ILE B  28      -3.293  -2.064 -16.078  1.00 78.44           O  
ATOM   3858  CG1 ILE B  28      -5.629  -3.941 -19.500  1.00 78.44           C  
ATOM   3859  CG2 ILE B  28      -3.996  -5.082 -17.938  1.00 78.44           C  
ATOM   3860  CD1 ILE B  28      -5.043  -4.410 -20.812  1.00 78.44           C  
ATOM   3861  N   LYS B  29      -4.441  -3.625 -15.062  1.00 90.69           N  
ATOM   3862  CA  LYS B  29      -3.494  -3.756 -13.961  1.00 90.69           C  
ATOM   3863  C   LYS B  29      -2.457  -4.836 -14.250  1.00 90.69           C  
ATOM   3864  CB  LYS B  29      -4.230  -4.070 -12.656  1.00 90.69           C  
ATOM   3865  O   LYS B  29      -2.736  -6.027 -14.102  1.00 90.69           O  
ATOM   3866  CG  LYS B  29      -5.188  -2.977 -12.203  1.00 90.69           C  
ATOM   3867  CD  LYS B  29      -5.879  -3.344 -10.898  1.00 90.69           C  
ATOM   3868  CE  LYS B  29      -6.887  -2.279 -10.477  1.00 90.69           C  
ATOM   3869  NZ  LYS B  29      -7.617  -2.666  -9.234  1.00 90.69           N  
ATOM   3870  N   LEU B  30      -1.321  -4.406 -14.648  1.00 93.81           N  
ATOM   3871  CA  LEU B  30      -0.265  -5.297 -15.117  1.00 93.81           C  
ATOM   3872  C   LEU B  30       0.040  -6.371 -14.078  1.00 93.81           C  
ATOM   3873  CB  LEU B  30       1.004  -4.504 -15.438  1.00 93.81           C  
ATOM   3874  O   LEU B  30       0.133  -7.555 -14.406  1.00 93.81           O  
ATOM   3875  CG  LEU B  30       2.203  -5.312 -15.930  1.00 93.81           C  
ATOM   3876  CD1 LEU B  30       1.854  -6.027 -17.234  1.00 93.81           C  
ATOM   3877  CD2 LEU B  30       3.416  -4.410 -16.125  1.00 93.81           C  
ATOM   3878  N   HIS B  31       0.107  -5.969 -12.898  1.00 95.75           N  
ATOM   3879  CA  HIS B  31       0.468  -6.895 -11.828  1.00 95.75           C  
ATOM   3880  C   HIS B  31      -0.554  -8.016 -11.703  1.00 95.75           C  
ATOM   3881  CB  HIS B  31       0.597  -6.148 -10.500  1.00 95.75           C  
ATOM   3882  O   HIS B  31      -0.193  -9.195 -11.727  1.00 95.75           O  
ATOM   3883  CG  HIS B  31       0.872  -7.043  -9.336  1.00 95.75           C  
ATOM   3884  CD2 HIS B  31       1.356  -8.305  -9.281  1.00 95.75           C  
ATOM   3885  ND1 HIS B  31       0.640  -6.660  -8.031  1.00 95.75           N  
ATOM   3886  CE1 HIS B  31       0.973  -7.652  -7.223  1.00 95.75           C  
ATOM   3887  NE2 HIS B  31       1.410  -8.664  -7.953  1.00 95.75           N  
ATOM   3888  N   LYS B  32      -1.787  -7.684 -11.562  1.00 94.81           N  
ATOM   3889  CA  LYS B  32      -2.842  -8.688 -11.414  1.00 94.81           C  
ATOM   3890  C   LYS B  32      -2.914  -9.586 -12.648  1.00 94.81           C  
ATOM   3891  CB  LYS B  32      -4.195  -8.008 -11.180  1.00 94.81           C  
ATOM   3892  O   LYS B  32      -3.055 -10.805 -12.523  1.00 94.81           O  
ATOM   3893  CG  LYS B  32      -5.336  -8.984 -10.922  1.00 94.81           C  
ATOM   3894  CD  LYS B  32      -6.629  -8.250 -10.594  1.00 94.81           C  
ATOM   3895  CE  LYS B  32      -7.785  -9.219 -10.391  1.00 94.81           C  
ATOM   3896  NZ  LYS B  32      -9.047  -8.508 -10.031  1.00 94.81           N  
ATOM   3897  N   ASN B  33      -2.789  -8.977 -13.789  1.00 94.81           N  
ATOM   3898  CA  ASN B  33      -2.869  -9.758 -15.016  1.00 94.81           C  
ATOM   3899  C   ASN B  33      -1.695 -10.727 -15.141  1.00 94.81           C  
ATOM   3900  CB  ASN B  33      -2.934  -8.844 -16.234  1.00 94.81           C  
ATOM   3901  O   ASN B  33      -1.852 -11.836 -15.656  1.00 94.81           O  
ATOM   3902  CG  ASN B  33      -4.281  -8.164 -16.391  1.00 94.81           C  
ATOM   3903  ND2 ASN B  33      -4.305  -7.043 -17.094  1.00 94.81           N  
ATOM   3904  OD1 ASN B  33      -5.293  -8.656 -15.883  1.00 94.81           O  
ATOM   3905  N   LEU B  34      -0.561 -10.273 -14.734  1.00 96.00           N  
ATOM   3906  CA  LEU B  34       0.587 -11.172 -14.750  1.00 96.00           C  
ATOM   3907  C   LEU B  34       0.358 -12.367 -13.828  1.00 96.00           C  
ATOM   3908  CB  LEU B  34       1.858 -10.422 -14.336  1.00 96.00           C  
ATOM   3909  O   LEU B  34       0.588 -13.508 -14.227  1.00 96.00           O  
ATOM   3910  CG  LEU B  34       3.131 -11.266 -14.227  1.00 96.00           C  
ATOM   3911  CD1 LEU B  34       3.490 -11.859 -15.586  1.00 96.00           C  
ATOM   3912  CD2 LEU B  34       4.281 -10.430 -13.688  1.00 96.00           C  
ATOM   3913  N   LEU B  35      -0.143 -12.078 -12.680  1.00 96.56           N  
ATOM   3914  CA  LEU B  35      -0.389 -13.164 -11.734  1.00 96.56           C  
ATOM   3915  C   LEU B  35      -1.430 -14.133 -12.273  1.00 96.56           C  
ATOM   3916  CB  LEU B  35      -0.854 -12.594 -10.391  1.00 96.56           C  
ATOM   3917  O   LEU B  35      -1.263 -15.352 -12.172  1.00 96.56           O  
ATOM   3918  CG  LEU B  35       0.181 -11.797  -9.594  1.00 96.56           C  
ATOM   3919  CD1 LEU B  35      -0.437 -11.266  -8.305  1.00 96.56           C  
ATOM   3920  CD2 LEU B  35       1.402 -12.656  -9.289  1.00 96.56           C  
ATOM   3921  N   VAL B  36      -2.469 -13.625 -12.867  1.00 96.56           N  
ATOM   3922  CA  VAL B  36      -3.514 -14.469 -13.438  1.00 96.56           C  
ATOM   3923  C   VAL B  36      -2.941 -15.289 -14.594  1.00 96.56           C  
ATOM   3924  CB  VAL B  36      -4.719 -13.633 -13.930  1.00 96.56           C  
ATOM   3925  O   VAL B  36      -3.262 -16.469 -14.734  1.00 96.56           O  
ATOM   3926  CG1 VAL B  36      -5.715 -14.508 -14.688  1.00 96.56           C  
ATOM   3927  CG2 VAL B  36      -5.398 -12.938 -12.750  1.00 96.56           C  
ATOM   3928  N   SER B  37      -2.098 -14.672 -15.391  1.00 95.62           N  
ATOM   3929  CA  SER B  37      -1.485 -15.391 -16.500  1.00 95.62           C  
ATOM   3930  C   SER B  37      -0.594 -16.516 -16.016  1.00 95.62           C  
ATOM   3931  CB  SER B  37      -0.669 -14.430 -17.375  1.00 95.62           C  
ATOM   3932  O   SER B  37      -0.516 -17.578 -16.641  1.00 95.62           O  
ATOM   3933  OG  SER B  37       0.548 -14.086 -16.734  1.00 95.62           O  
ATOM   3934  N   LEU B  38       0.057 -16.312 -14.930  1.00 94.38           N  
ATOM   3935  CA  LEU B  38       0.917 -17.359 -14.383  1.00 94.38           C  
ATOM   3936  C   LEU B  38       0.088 -18.516 -13.836  1.00 94.38           C  
ATOM   3937  CB  LEU B  38       1.812 -16.781 -13.281  1.00 94.38           C  
ATOM   3938  O   LEU B  38       0.449 -19.672 -14.008  1.00 94.38           O  
ATOM   3939  CG  LEU B  38       2.902 -15.812 -13.727  1.00 94.38           C  
ATOM   3940  CD1 LEU B  38       3.580 -15.180 -12.516  1.00 94.38           C  
ATOM   3941  CD2 LEU B  38       3.922 -16.516 -14.609  1.00 94.38           C  
ATOM   3942  N   VAL B  39      -1.010 -18.188 -13.234  1.00 95.50           N  
ATOM   3943  CA  VAL B  39      -1.911 -19.234 -12.758  1.00 95.50           C  
ATOM   3944  C   VAL B  39      -2.480 -20.016 -13.945  1.00 95.50           C  
ATOM   3945  CB  VAL B  39      -3.059 -18.656 -11.906  1.00 95.50           C  
ATOM   3946  O   VAL B  39      -2.568 -21.234 -13.914  1.00 95.50           O  
ATOM   3947  CG1 VAL B  39      -4.113 -19.719 -11.609  1.00 95.50           C  
ATOM   3948  CG2 VAL B  39      -2.510 -18.062 -10.602  1.00 95.50           C  
ATOM   3949  N   LEU B  40      -2.877 -19.281 -14.938  1.00 95.25           N  
ATOM   3950  CA  LEU B  40      -3.395 -19.906 -16.156  1.00 95.25           C  
ATOM   3951  C   LEU B  40      -2.357 -20.844 -16.766  1.00 95.25           C  
ATOM   3952  CB  LEU B  40      -3.807 -18.844 -17.172  1.00 95.25           C  
ATOM   3953  O   LEU B  40      -2.684 -21.969 -17.156  1.00 95.25           O  
ATOM   3954  CG  LEU B  40      -4.316 -19.359 -18.516  1.00 95.25           C  
ATOM   3955  CD1 LEU B  40      -5.574 -20.203 -18.328  1.00 95.25           C  
ATOM   3956  CD2 LEU B  40      -4.590 -18.203 -19.469  1.00 95.25           C  
ATOM   3957  N   ARG B  41      -1.139 -20.406 -16.844  1.00 92.44           N  
ATOM   3958  CA  ARG B  41      -0.072 -21.250 -17.391  1.00 92.44           C  
ATOM   3959  C   ARG B  41       0.136 -22.500 -16.547  1.00 92.44           C  
ATOM   3960  CB  ARG B  41       1.233 -20.453 -17.484  1.00 92.44           C  
ATOM   3961  O   ARG B  41       0.281 -23.594 -17.078  1.00 92.44           O  
ATOM   3962  CG  ARG B  41       2.348 -21.188 -18.219  1.00 92.44           C  
ATOM   3963  CD  ARG B  41       3.635 -20.375 -18.250  1.00 92.44           C  
ATOM   3964  NE  ARG B  41       3.543 -19.250 -19.172  1.00 92.44           N  
ATOM   3965  NH1 ARG B  41       5.488 -18.219 -18.438  1.00 92.44           N  
ATOM   3966  NH2 ARG B  41       4.242 -17.266 -20.109  1.00 92.44           N  
ATOM   3967  CZ  ARG B  41       4.426 -18.250 -19.234  1.00 92.44           C  
ATOM   3968  N   SER B  42       0.136 -22.328 -15.258  1.00 90.50           N  
ATOM   3969  CA  SER B  42       0.302 -23.469 -14.359  1.00 90.50           C  
ATOM   3970  C   SER B  42      -0.859 -24.438 -14.492  1.00 90.50           C  
ATOM   3971  CB  SER B  42       0.420 -22.984 -12.914  1.00 90.50           C  
ATOM   3972  O   SER B  42      -0.651 -25.656 -14.531  1.00 90.50           O  
ATOM   3973  OG  SER B  42       1.629 -22.281 -12.711  1.00 90.50           O  
ATOM   3974  N   ALA B  43      -2.008 -23.906 -14.516  1.00 92.25           N  
ATOM   3975  CA  ALA B  43      -3.184 -24.766 -14.633  1.00 92.25           C  
ATOM   3976  C   ALA B  43      -3.209 -25.469 -15.992  1.00 92.25           C  
ATOM   3977  CB  ALA B  43      -4.457 -23.953 -14.445  1.00 92.25           C  
ATOM   3978  O   ALA B  43      -3.604 -26.641 -16.078  1.00 92.25           O  
ATOM   3979  N   ARG B  44      -2.861 -24.766 -17.031  1.00 91.44           N  
ATOM   3980  CA  ARG B  44      -2.822 -25.359 -18.375  1.00 91.44           C  
ATOM   3981  C   ARG B  44      -1.810 -26.500 -18.438  1.00 91.44           C  
ATOM   3982  CB  ARG B  44      -2.486 -24.312 -19.422  1.00 91.44           C  
ATOM   3983  O   ARG B  44      -2.053 -27.516 -19.078  1.00 91.44           O  
ATOM   3984  CG  ARG B  44      -2.672 -24.781 -20.859  1.00 91.44           C  
ATOM   3985  CD  ARG B  44      -2.342 -23.688 -21.859  1.00 91.44           C  
ATOM   3986  NE  ARG B  44      -2.035 -24.234 -23.172  1.00 91.44           N  
ATOM   3987  NH1 ARG B  44      -1.652 -22.188 -24.172  1.00 91.44           N  
ATOM   3988  NH2 ARG B  44      -1.455 -24.109 -25.391  1.00 91.44           N  
ATOM   3989  CZ  ARG B  44      -1.715 -23.500 -24.234  1.00 91.44           C  
ATOM   3990  N   GLN B  45      -0.719 -26.328 -17.781  1.00 88.56           N  
ATOM   3991  CA  GLN B  45       0.296 -27.391 -17.766  1.00 88.56           C  
ATOM   3992  C   GLN B  45      -0.233 -28.641 -17.094  1.00 88.56           C  
ATOM   3993  CB  GLN B  45       1.556 -26.891 -17.047  1.00 88.56           C  
ATOM   3994  O   GLN B  45       0.029 -29.766 -17.547  1.00 88.56           O  
ATOM   3995  CG  GLN B  45       2.400 -25.938 -17.875  1.00 88.56           C  
ATOM   3996  CD  GLN B  45       3.564 -25.359 -17.094  1.00 88.56           C  
ATOM   3997  NE2 GLN B  45       4.387 -24.562 -17.766  1.00 88.56           N  
ATOM   3998  OE1 GLN B  45       3.721 -25.625 -15.891  1.00 88.56           O  
ATOM   3999  N   VAL B  46      -0.949 -28.484 -16.062  1.00 85.06           N  
ATOM   4000  CA  VAL B  46      -1.521 -29.609 -15.344  1.00 85.06           C  
ATOM   4001  C   VAL B  46      -2.645 -30.234 -16.172  1.00 85.06           C  
ATOM   4002  CB  VAL B  46      -2.051 -29.203 -13.953  1.00 85.06           C  
ATOM   4003  O   VAL B  46      -2.766 -31.469 -16.234  1.00 85.06           O  
ATOM   4004  CG1 VAL B  46      -2.869 -30.328 -13.320  1.00 85.06           C  
ATOM   4005  CG2 VAL B  46      -0.893 -28.812 -13.031  1.00 85.06           C  
ATOM   4006  N   TYR B  47      -3.367 -29.422 -16.750  1.00 82.75           N  
ATOM   4007  CA  TYR B  47      -4.480 -29.906 -17.562  1.00 82.75           C  
ATOM   4008  C   TYR B  47      -3.977 -30.672 -18.781  1.00 82.75           C  
ATOM   4009  CB  TYR B  47      -5.363 -28.734 -18.016  1.00 82.75           C  
ATOM   4010  O   TYR B  47      -4.551 -31.703 -19.172  1.00 82.75           O  
ATOM   4011  CG  TYR B  47      -6.508 -29.156 -18.906  1.00 82.75           C  
ATOM   4012  CD1 TYR B  47      -6.496 -28.844 -20.266  1.00 82.75           C  
ATOM   4013  CD2 TYR B  47      -7.598 -29.844 -18.406  1.00 82.75           C  
ATOM   4014  CE1 TYR B  47      -7.547 -29.219 -21.094  1.00 82.75           C  
ATOM   4015  CE2 TYR B  47      -8.656 -30.219 -19.219  1.00 82.75           C  
ATOM   4016  OH  TYR B  47      -9.664 -30.281 -21.391  1.00 82.75           O  
ATOM   4017  CZ  TYR B  47      -8.617 -29.906 -20.562  1.00 82.75           C  
ATOM   4018  N   LEU B  48      -2.959 -30.156 -19.406  1.00 83.25           N  
ATOM   4019  CA  LEU B  48      -2.432 -30.781 -20.609  1.00 83.25           C  
ATOM   4020  C   LEU B  48      -1.461 -31.906 -20.281  1.00 83.25           C  
ATOM   4021  CB  LEU B  48      -1.732 -29.734 -21.484  1.00 83.25           C  
ATOM   4022  O   LEU B  48      -1.133 -32.719 -21.125  1.00 83.25           O  
ATOM   4023  CG  LEU B  48      -2.623 -28.641 -22.078  1.00 83.25           C  
ATOM   4024  CD1 LEU B  48      -1.771 -27.578 -22.766  1.00 83.25           C  
ATOM   4025  CD2 LEU B  48      -3.619 -29.234 -23.062  1.00 83.25           C  
ATOM   4026  N   SER B  49      -0.881 -31.875 -19.094  1.00 73.88           N  
ATOM   4027  CA  SER B  49       0.006 -32.969 -18.750  1.00 73.88           C  
ATOM   4028  C   SER B  49      -0.741 -34.312 -18.750  1.00 73.88           C  
ATOM   4029  CB  SER B  49       0.643 -32.750 -17.375  1.00 73.88           C  
ATOM   4030  O   SER B  49      -1.821 -34.406 -18.172  1.00 73.88           O  
ATOM   4031  OG  SER B  49      -0.351 -32.625 -16.375  1.00 73.88           O  
ATOM   4032  N   ASP B  50      -0.965 -34.938 -19.828  1.00 54.41           N  
ATOM   4033  CA  ASP B  50      -1.496 -36.281 -20.109  1.00 54.41           C  
ATOM   4034  C   ASP B  50      -1.240 -37.219 -18.938  1.00 54.41           C  
ATOM   4035  CB  ASP B  50      -0.881 -36.844 -21.391  1.00 54.41           C  
ATOM   4036  O   ASP B  50      -0.142 -37.250 -18.375  1.00 54.41           O  
ATOM   4037  CG  ASP B  50      -1.608 -36.375 -22.641  1.00 54.41           C  
ATOM   4038  OD1 ASP B  50      -2.803 -36.031 -22.562  1.00 54.41           O  
ATOM   4039  OD2 ASP B  50      -0.982 -36.375 -23.719  1.00 54.41           O  
ATOM   4040  N   PRO B  51      -2.213 -37.688 -18.172  1.00 49.47           N  
ATOM   4041  CA  PRO B  51      -1.913 -38.969 -17.531  1.00 49.47           C  
ATOM   4042  C   PRO B  51      -1.200 -39.938 -18.469  1.00 49.47           C  
ATOM   4043  CB  PRO B  51      -3.295 -39.500 -17.141  1.00 49.47           C  
ATOM   4044  O   PRO B  51      -1.800 -40.406 -19.438  1.00 49.47           O  
ATOM   4045  CG  PRO B  51      -4.262 -38.656 -17.906  1.00 49.47           C  
ATOM   4046  CD  PRO B  51      -3.504 -37.500 -18.531  1.00 49.47           C  
ATOM   4047  N   CYS B  52      -0.277 -39.688 -19.094  1.00 38.41           N  
ATOM   4048  CA  CYS B  52       0.195 -40.906 -19.703  1.00 38.41           C  
ATOM   4049  C   CYS B  52       0.217 -42.062 -18.703  1.00 38.41           C  
ATOM   4050  CB  CYS B  52       1.591 -40.719 -20.297  1.00 38.41           C  
ATOM   4051  O   CYS B  52       0.941 -42.000 -17.703  1.00 38.41           O  
ATOM   4052  SG  CYS B  52       1.593 -40.469 -22.094  1.00 38.41           S  
ATOM   4053  N   PRO B  53      -1.053 -42.688 -18.281  1.00 34.53           N  
ATOM   4054  CA  PRO B  53      -0.809 -44.094 -18.016  1.00 34.53           C  
ATOM   4055  C   PRO B  53       0.317 -44.688 -18.875  1.00 34.53           C  
ATOM   4056  CB  PRO B  53      -2.146 -44.750 -18.359  1.00 34.53           C  
ATOM   4057  O   PRO B  53       0.458 -44.312 -20.047  1.00 34.53           O  
ATOM   4058  CG  PRO B  53      -2.965 -43.656 -18.969  1.00 34.53           C  
ATOM   4059  CD  PRO B  53      -2.160 -42.406 -18.938  1.00 34.53           C  
ATOM   4060  N   GLY B  54       1.499 -44.906 -18.359  1.00 31.67           N  
ATOM   4061  CA  GLY B  54       2.172 -46.125 -18.828  1.00 31.67           C  
ATOM   4062  C   GLY B  54       1.214 -47.219 -19.219  1.00 31.67           C  
ATOM   4063  O   GLY B  54       0.673 -47.906 -18.344  1.00 31.67           O  
ATOM   4064  N   LEU B  55       0.035 -46.938 -19.938  1.00 28.22           N  
ATOM   4065  CA  LEU B  55      -0.258 -48.062 -20.844  1.00 28.22           C  
ATOM   4066  C   LEU B  55       1.027 -48.656 -21.406  1.00 28.22           C  
ATOM   4067  CB  LEU B  55      -1.156 -47.594 -22.000  1.00 28.22           C  
ATOM   4068  O   LEU B  55       1.699 -48.031 -22.234  1.00 28.22           O  
ATOM   4069  CG  LEU B  55      -2.650 -47.469 -21.688  1.00 28.22           C  
ATOM   4070  CD1 LEU B  55      -3.342 -46.594 -22.703  1.00 28.22           C  
ATOM   4071  CD2 LEU B  55      -3.287 -48.875 -21.672  1.00 28.22           C  
ATOM   4072  N   TYR B  56       1.896 -49.094 -20.406  1.00 26.38           N  
ATOM   4073  CA  TYR B  56       2.615 -50.344 -20.641  1.00 26.38           C  
ATOM   4074  C   TYR B  56       1.789 -51.312 -21.500  1.00 26.38           C  
ATOM   4075  CB  TYR B  56       2.977 -51.031 -19.312  1.00 26.38           C  
ATOM   4076  O   TYR B  56       0.743 -51.781 -21.062  1.00 26.38           O  
ATOM   4077  CG  TYR B  56       4.289 -50.562 -18.734  1.00 26.38           C  
ATOM   4078  CD1 TYR B  56       5.492 -51.125 -19.125  1.00 26.38           C  
ATOM   4079  CD2 TYR B  56       4.324 -49.531 -17.781  1.00 26.38           C  
ATOM   4080  CE1 TYR B  56       6.703 -50.719 -18.594  1.00 26.38           C  
ATOM   4081  CE2 TYR B  56       5.531 -49.094 -17.250  1.00 26.38           C  
ATOM   4082  OH  TYR B  56       7.910 -49.250 -17.125  1.00 26.38           O  
ATOM   4083  CZ  TYR B  56       6.715 -49.688 -17.656  1.00 26.38           C  
ATOM   4084  N   LEU B  57       1.388 -50.844 -22.766  1.00 24.88           N  
ATOM   4085  CA  LEU B  57       1.204 -51.938 -23.734  1.00 24.88           C  
ATOM   4086  C   LEU B  57       1.981 -53.188 -23.297  1.00 24.88           C  
ATOM   4087  CB  LEU B  57       1.647 -51.500 -25.125  1.00 24.88           C  
ATOM   4088  O   LEU B  57       3.213 -53.188 -23.375  1.00 24.88           O  
ATOM   4089  CG  LEU B  57       0.613 -50.719 -25.953  1.00 24.88           C  
ATOM   4090  CD1 LEU B  57       1.303 -49.938 -27.062  1.00 24.88           C  
ATOM   4091  CD2 LEU B  57      -0.414 -51.688 -26.547  1.00 24.88           C  
ATOM   4092  N   ALA B  58       1.688 -53.625 -22.031  1.00 24.52           N  
ATOM   4093  CA  ALA B  58       1.958 -55.031 -21.875  1.00 24.52           C  
ATOM   4094  C   ALA B  58       1.601 -55.812 -23.141  1.00 24.52           C  
ATOM   4095  CB  ALA B  58       1.187 -55.594 -20.688  1.00 24.52           C  
ATOM   4096  O   ALA B  58       0.454 -55.750 -23.594  1.00 24.52           O  
ATOM   4097  N   GLY B  59       2.461 -55.719 -24.188  1.00 24.33           N  
ATOM   4098  CA  GLY B  59       2.432 -56.750 -25.188  1.00 24.33           C  
ATOM   4099  C   GLY B  59       1.886 -58.062 -24.656  1.00 24.33           C  
ATOM   4100  O   GLY B  59       2.113 -58.406 -23.484  1.00 24.33           O  
ATOM   4101  N   PRO B  60       0.516 -58.281 -25.000  1.00 23.12           N  
ATOM   4102  CA  PRO B  60       0.006 -59.625 -24.703  1.00 23.12           C  
ATOM   4103  C   PRO B  60       1.099 -60.688 -24.750  1.00 23.12           C  
ATOM   4104  CB  PRO B  60      -1.021 -59.844 -25.828  1.00 23.12           C  
ATOM   4105  O   PRO B  60       1.766 -60.875 -25.766  1.00 23.12           O  
ATOM   4106  CG  PRO B  60      -0.713 -58.812 -26.844  1.00 23.12           C  
ATOM   4107  CD  PRO B  60       0.316 -57.875 -26.281  1.00 23.12           C  
ATOM   4108  N   ALA B  61       1.919 -60.844 -23.828  1.00 25.56           N  
ATOM   4109  CA  ALA B  61       2.773 -62.031 -23.875  1.00 25.56           C  
ATOM   4110  C   ALA B  61       1.953 -63.281 -24.172  1.00 25.56           C  
ATOM   4111  CB  ALA B  61       3.541 -62.188 -22.562  1.00 25.56           C  
ATOM   4112  O   ALA B  61       2.438 -64.375 -24.000  1.00 25.56           O  
ATOM   4113  N   GLY B  62       0.521 -63.219 -24.453  1.00 20.22           N  
ATOM   4114  CA  GLY B  62       0.180 -64.625 -24.359  1.00 20.22           C  
ATOM   4115  C   GLY B  62       1.041 -65.500 -25.234  1.00 20.22           C  
ATOM   4116  O   GLY B  62       1.423 -65.125 -26.344  1.00 20.22           O  
ATOM   4117  N   THR B  63       1.898 -66.312 -24.797  1.00 26.66           N  
ATOM   4118  CA  THR B  63       2.559 -67.375 -25.578  1.00 26.66           C  
ATOM   4119  C   THR B  63       1.552 -68.125 -26.453  1.00 26.66           C  
ATOM   4120  CB  THR B  63       3.291 -68.375 -24.656  1.00 26.66           C  
ATOM   4121  O   THR B  63       0.569 -68.688 -25.938  1.00 26.66           O  
ATOM   4122  CG2 THR B  63       4.586 -67.750 -24.125  1.00 26.66           C  
ATOM   4123  OG1 THR B  63       2.439 -68.688 -23.562  1.00 26.66           O  
ATOM   4124  N   PRO B  64       0.896 -67.500 -27.578  1.00 23.67           N  
ATOM   4125  CA  PRO B  64       0.064 -68.625 -28.109  1.00 23.67           C  
ATOM   4126  C   PRO B  64       0.744 -70.000 -28.000  1.00 23.67           C  
ATOM   4127  CB  PRO B  64      -0.152 -68.188 -29.562  1.00 23.67           C  
ATOM   4128  O   PRO B  64       1.974 -70.062 -27.938  1.00 23.67           O  
ATOM   4129  CG  PRO B  64       0.930 -67.250 -29.859  1.00 23.67           C  
ATOM   4130  CD  PRO B  64       1.630 -66.875 -28.578  1.00 23.67           C  
ATOM   4131  N   ALA B  65      -0.086 -71.000 -27.672  1.00 20.77           N  
ATOM   4132  CA  ALA B  65       0.291 -72.375 -27.375  1.00 20.77           C  
ATOM   4133  C   ALA B  65       1.172 -72.938 -28.484  1.00 20.77           C  
ATOM   4134  CB  ALA B  65      -0.955 -73.250 -27.203  1.00 20.77           C  
ATOM   4135  O   ALA B  65       1.133 -72.500 -29.625  1.00 20.77           O  
ATOM   4136  N   PRO B  66       2.121 -73.812 -28.172  1.00 28.28           N  
ATOM   4137  CA  PRO B  66       3.139 -74.562 -28.953  1.00 28.28           C  
ATOM   4138  C   PRO B  66       2.539 -75.375 -30.094  1.00 28.28           C  
ATOM   4139  CB  PRO B  66       3.830 -75.438 -27.938  1.00 28.28           C  
ATOM   4140  O   PRO B  66       3.275 -75.938 -30.891  1.00 28.28           O  
ATOM   4141  CG  PRO B  66       2.824 -75.625 -26.844  1.00 28.28           C  
ATOM   4142  CD  PRO B  66       1.744 -74.562 -27.016  1.00 28.28           C  
ATOM   4143  N   PRO B  67       1.691 -74.875 -31.094  1.00 21.92           N  
ATOM   4144  CA  PRO B  67       0.988 -76.062 -31.469  1.00 21.92           C  
ATOM   4145  C   PRO B  67       1.932 -77.250 -31.641  1.00 21.92           C  
ATOM   4146  CB  PRO B  67       0.317 -75.688 -32.781  1.00 21.92           C  
ATOM   4147  O   PRO B  67       3.143 -77.062 -31.781  1.00 21.92           O  
ATOM   4148  CG  PRO B  67       1.076 -74.500 -33.281  1.00 21.92           C  
ATOM   4149  CD  PRO B  67       1.935 -74.000 -32.188  1.00 21.92           C  
ATOM   4150  N   PRO B  68       1.339 -78.250 -32.406  1.00 20.38           N  
ATOM   4151  CA  PRO B  68       1.626 -79.688 -32.156  1.00 20.38           C  
ATOM   4152  C   PRO B  68       3.068 -80.062 -32.500  1.00 20.38           C  
ATOM   4153  CB  PRO B  68       0.648 -80.438 -33.094  1.00 20.38           C  
ATOM   4154  O   PRO B  68       3.775 -79.312 -33.156  1.00 20.38           O  
ATOM   4155  CG  PRO B  68       0.259 -79.375 -34.125  1.00 20.38           C  
ATOM   4156  CD  PRO B  68       0.784 -78.062 -33.688  1.00 20.38           C  
ATOM   4157  N   GLN B  69       3.277 -81.438 -32.625  1.00 18.17           N  
ATOM   4158  CA  GLN B  69       4.258 -82.438 -32.281  1.00 18.17           C  
ATOM   4159  C   GLN B  69       5.398 -82.500 -33.312  1.00 18.17           C  
ATOM   4160  CB  GLN B  69       3.596 -83.812 -32.219  1.00 18.17           C  
ATOM   4161  O   GLN B  69       6.570 -82.500 -32.938  1.00 18.17           O  
ATOM   4162  CG  GLN B  69       2.922 -84.125 -30.891  1.00 18.17           C  
ATOM   4163  CD  GLN B  69       2.248 -85.500 -30.844  1.00 18.17           C  
ATOM   4164  NE2 GLN B  69       1.827 -85.875 -29.656  1.00 18.17           N  
ATOM   4165  OE1 GLN B  69       2.107 -86.125 -31.875  1.00 18.17           O  
ATOM   4166  N   GLN B  70       5.141 -83.062 -34.562  1.00 17.09           N  
ATOM   4167  CA  GLN B  70       5.660 -84.375 -34.719  1.00 17.09           C  
ATOM   4168  C   GLN B  70       7.098 -84.375 -35.219  1.00 17.09           C  
ATOM   4169  CB  GLN B  70       4.777 -85.188 -35.688  1.00 17.09           C  
ATOM   4170  O   GLN B  70       7.984 -85.000 -34.625  1.00 17.09           O  
ATOM   4171  CG  GLN B  70       3.645 -85.938 -34.969  1.00 17.09           C  
ATOM   4172  CD  GLN B  70       2.756 -86.688 -35.938  1.00 17.09           C  
ATOM   4173  NE2 GLN B  70       1.771 -87.438 -35.406  1.00 17.09           N  
ATOM   4174  OE1 GLN B  70       2.955 -86.625 -37.156  1.00 17.09           O  
ATOM   4175  N   GLN B  71       7.328 -84.938 -36.562  1.00 17.64           N  
ATOM   4176  CA  GLN B  71       8.023 -86.188 -36.812  1.00 17.64           C  
ATOM   4177  C   GLN B  71       9.500 -85.938 -37.094  1.00 17.64           C  
ATOM   4178  CB  GLN B  71       7.379 -86.938 -37.969  1.00 17.64           C  
ATOM   4179  O   GLN B  71       9.906 -84.812 -37.438  1.00 17.64           O  
ATOM   4180  CG  GLN B  71       6.133 -87.688 -37.594  1.00 17.64           C  
ATOM   4181  CD  GLN B  71       5.621 -88.562 -38.719  1.00 17.64           C  
ATOM   4182  NE2 GLN B  71       4.539 -89.312 -38.469  1.00 17.64           N  
ATOM   4183  OE1 GLN B  71       6.188 -88.562 -39.812  1.00 17.64           O  
ATOM   4184  N   PRO B  72      10.234 -87.062 -37.562  1.00 20.22           N  
ATOM   4185  CA  PRO B  72      11.562 -87.625 -37.312  1.00 20.22           C  
ATOM   4186  C   PRO B  72      12.656 -86.938 -38.125  1.00 20.22           C  
ATOM   4187  CB  PRO B  72      11.430 -89.062 -37.719  1.00 20.22           C  
ATOM   4188  O   PRO B  72      13.711 -86.562 -37.562  1.00 20.22           O  
ATOM   4189  CG  PRO B  72      10.203 -89.125 -38.594  1.00 20.22           C  
ATOM   4190  CD  PRO B  72       9.578 -87.750 -38.594  1.00 20.22           C  
ATOM   4191  N   GLY B  73      12.609 -86.938 -39.531  1.00 17.69           N  
ATOM   4192  CA  GLY B  73      13.477 -87.875 -40.219  1.00 17.69           C  
ATOM   4193  C   GLY B  73      14.812 -87.250 -40.625  1.00 17.69           C  
ATOM   4194  O   GLY B  73      15.008 -86.062 -40.562  1.00 17.69           O  
ATOM   4195  N   GLU B  74      15.219 -87.438 -42.000  1.00 18.89           N  
ATOM   4196  CA  GLU B  74      16.438 -88.125 -42.500  1.00 18.89           C  
ATOM   4197  C   GLU B  74      17.516 -87.062 -42.781  1.00 18.89           C  
ATOM   4198  CB  GLU B  74      16.141 -88.938 -43.750  1.00 18.89           C  
ATOM   4199  O   GLU B  74      17.219 -85.875 -43.000  1.00 18.89           O  
ATOM   4200  CG  GLU B  74      16.391 -90.375 -43.594  1.00 18.89           C  
ATOM   4201  CD  GLU B  74      15.969 -91.188 -44.812  1.00 18.89           C  
ATOM   4202  OE1 GLU B  74      16.344 -92.375 -44.906  1.00 18.89           O  
ATOM   4203  OE2 GLU B  74      15.250 -90.625 -45.688  1.00 18.89           O  
ATOM   4204  N   PRO B  75      18.781 -87.562 -43.250  1.00 19.98           N  
ATOM   4205  CA  PRO B  75      20.203 -87.375 -43.031  1.00 19.98           C  
ATOM   4206  C   PRO B  75      20.781 -86.188 -43.875  1.00 19.98           C  
ATOM   4207  CB  PRO B  75      20.828 -88.688 -43.438  1.00 19.98           C  
ATOM   4208  O   PRO B  75      21.453 -85.312 -43.344  1.00 19.98           O  
ATOM   4209  CG  PRO B  75      19.844 -89.312 -44.406  1.00 19.98           C  
ATOM   4210  CD  PRO B  75      18.609 -88.438 -44.406  1.00 19.98           C  
ATOM   4211  N   ALA B  76      21.062 -86.500 -45.281  1.00 16.92           N  
ATOM   4212  CA  ALA B  76      22.391 -86.750 -45.812  1.00 16.92           C  
ATOM   4213  C   ALA B  76      22.984 -85.500 -46.500  1.00 16.92           C  
ATOM   4214  CB  ALA B  76      22.344 -87.938 -46.812  1.00 16.92           C  
ATOM   4215  O   ALA B  76      22.281 -84.562 -46.750  1.00 16.92           O  
ATOM   4216  N   ALA B  77      23.406 -85.562 -47.938  1.00 17.25           N  
ATOM   4217  CA  ALA B  77      24.781 -85.625 -48.438  1.00 17.25           C  
ATOM   4218  C   ALA B  77      25.219 -84.312 -49.062  1.00 17.25           C  
ATOM   4219  CB  ALA B  77      24.922 -86.812 -49.438  1.00 17.25           C  
ATOM   4220  O   ALA B  77      26.266 -83.750 -48.719  1.00 17.25           O  
ATOM   4221  N   GLY B  78      25.188 -84.188 -50.562  1.00 18.08           N  
ATOM   4222  CA  GLY B  78      26.438 -84.250 -51.281  1.00 18.08           C  
ATOM   4223  C   GLY B  78      27.000 -82.875 -51.656  1.00 18.08           C  
ATOM   4224  O   GLY B  78      26.312 -81.875 -51.500  1.00 18.08           O  
ATOM   4225  N   PRO B  79      27.672 -82.625 -53.000  1.00 18.86           N  
ATOM   4226  CA  PRO B  79      29.062 -82.312 -53.344  1.00 18.86           C  
ATOM   4227  C   PRO B  79      29.234 -80.812 -53.688  1.00 18.86           C  
ATOM   4228  CB  PRO B  79      29.359 -83.188 -54.531  1.00 18.86           C  
ATOM   4229  O   PRO B  79      28.250 -80.125 -53.906  1.00 18.86           O  
ATOM   4230  CG  PRO B  79      28.031 -83.500 -55.156  1.00 18.86           C  
ATOM   4231  CD  PRO B  79      26.953 -83.062 -54.188  1.00 18.86           C  
ATOM   4232  N   PRO B  80      30.234 -80.438 -54.906  1.00 19.03           N  
ATOM   4233  CA  PRO B  80      31.578 -79.875 -55.031  1.00 19.03           C  
ATOM   4234  C   PRO B  80      31.594 -78.562 -55.719  1.00 19.03           C  
ATOM   4235  CB  PRO B  80      32.312 -80.938 -55.844  1.00 19.03           C  
ATOM   4236  O   PRO B  80      32.188 -77.562 -55.219  1.00 19.03           O  
ATOM   4237  CG  PRO B  80      31.266 -81.625 -56.656  1.00 19.03           C  
ATOM   4238  CD  PRO B  80      29.922 -81.250 -56.094  1.00 19.03           C  
ATOM   4239  N   ALA B  81      31.453 -78.375 -57.281  1.00 17.22           N  
ATOM   4240  CA  ALA B  81      32.594 -78.188 -58.188  1.00 17.22           C  
ATOM   4241  C   ALA B  81      32.688 -76.688 -58.594  1.00 17.22           C  
ATOM   4242  CB  ALA B  81      32.438 -79.062 -59.438  1.00 17.22           C  
ATOM   4243  O   ALA B  81      31.766 -75.938 -58.375  1.00 17.22           O  
ATOM   4244  N   GLY B  82      32.844 -76.312 -60.031  1.00 17.83           N  
ATOM   4245  CA  GLY B  82      34.031 -75.938 -60.812  1.00 17.83           C  
ATOM   4246  C   GLY B  82      34.031 -74.438 -61.188  1.00 17.83           C  
ATOM   4247  O   GLY B  82      33.531 -73.625 -60.438  1.00 17.83           O  
ATOM   4248  N   TRP B  83      34.125 -73.938 -62.656  1.00 17.70           N  
ATOM   4249  CA  TRP B  83      35.281 -73.500 -63.438  1.00 17.70           C  
ATOM   4250  C   TRP B  83      35.188 -72.000 -63.688  1.00 17.70           C  
ATOM   4251  CB  TRP B  83      35.344 -74.250 -64.750  1.00 17.70           C  
ATOM   4252  O   TRP B  83      34.188 -71.375 -63.375  1.00 17.70           O  
ATOM   4253  CG  TRP B  83      35.844 -75.688 -64.625  1.00 17.70           C  
ATOM   4254  CD1 TRP B  83      35.219 -76.688 -63.969  1.00 17.70           C  
ATOM   4255  CD2 TRP B  83      37.031 -76.188 -65.188  1.00 17.70           C  
ATOM   4256  CE2 TRP B  83      37.094 -77.562 -64.812  1.00 17.70           C  
ATOM   4257  CE3 TRP B  83      38.062 -75.688 -66.000  1.00 17.70           C  
ATOM   4258  NE1 TRP B  83      35.969 -77.812 -64.125  1.00 17.70           N  
ATOM   4259  CH2 TRP B  83      39.156 -77.875 -66.000  1.00 17.70           C  
ATOM   4260  CZ2 TRP B  83      38.125 -78.375 -65.188  1.00 17.70           C  
ATOM   4261  CZ3 TRP B  83      39.125 -76.500 -66.375  1.00 17.70           C  
ATOM   4262  N   GLY B  84      35.250 -71.375 -65.125  1.00 18.31           N  
ATOM   4263  CA  GLY B  84      36.344 -70.812 -65.938  1.00 18.31           C  
ATOM   4264  C   GLY B  84      36.250 -69.375 -66.125  1.00 18.31           C  
ATOM   4265  O   GLY B  84      36.656 -68.562 -65.312  1.00 18.31           O  
ATOM   4266  N   GLU B  85      36.156 -68.750 -67.562  1.00 18.23           N  
ATOM   4267  CA  GLU B  85      37.219 -68.062 -68.312  1.00 18.23           C  
ATOM   4268  C   GLU B  85      37.000 -66.500 -68.188  1.00 18.23           C  
ATOM   4269  CB  GLU B  85      37.281 -68.500 -69.750  1.00 18.23           C  
ATOM   4270  O   GLU B  85      35.906 -66.062 -67.875  1.00 18.23           O  
ATOM   4271  CG  GLU B  85      38.562 -69.125 -70.125  1.00 18.23           C  
ATOM   4272  CD  GLU B  85      38.562 -69.688 -71.562  1.00 18.23           C  
ATOM   4273  OE1 GLU B  85      39.656 -70.062 -72.062  1.00 18.23           O  
ATOM   4274  OE2 GLU B  85      37.500 -69.688 -72.188  1.00 18.23           O  
ATOM   4275  N   PRO B  86      37.344 -65.562 -69.500  1.00 20.39           N  
ATOM   4276  CA  PRO B  86      38.531 -64.750 -69.875  1.00 20.39           C  
ATOM   4277  C   PRO B  86      38.250 -63.281 -69.938  1.00 20.39           C  
ATOM   4278  CB  PRO B  86      38.938 -65.312 -71.250  1.00 20.39           C  
ATOM   4279  O   PRO B  86      38.938 -62.469 -69.312  1.00 20.39           O  
ATOM   4280  CG  PRO B  86      37.688 -65.938 -71.750  1.00 20.39           C  
ATOM   4281  CD  PRO B  86      36.688 -66.062 -70.625  1.00 20.39           C  
ATOM   4282  N   PRO B  87      37.844 -62.500 -71.375  1.00 20.28           N  
ATOM   4283  CA  PRO B  87      38.812 -61.812 -72.188  1.00 20.28           C  
ATOM   4284  C   PRO B  87      38.750 -60.312 -72.062  1.00 20.28           C  
ATOM   4285  CB  PRO B  87      38.438 -62.250 -73.625  1.00 20.28           C  
ATOM   4286  O   PRO B  87      37.750 -59.781 -71.562  1.00 20.28           O  
ATOM   4287  CG  PRO B  87      37.000 -62.625 -73.562  1.00 20.28           C  
ATOM   4288  CD  PRO B  87      36.625 -62.750 -72.062  1.00 20.28           C  
ATOM   4289  N   PRO B  88      39.031 -59.312 -73.375  1.00 20.44           N  
ATOM   4290  CA  PRO B  88      40.156 -58.375 -73.625  1.00 20.44           C  
ATOM   4291  C   PRO B  88      39.719 -56.938 -73.625  1.00 20.44           C  
ATOM   4292  CB  PRO B  88      40.594 -58.812 -75.062  1.00 20.44           C  
ATOM   4293  O   PRO B  88      40.281 -56.125 -72.875  1.00 20.44           O  
ATOM   4294  CG  PRO B  88      39.406 -59.531 -75.625  1.00 20.44           C  
ATOM   4295  CD  PRO B  88      38.438 -59.844 -74.500  1.00 20.44           C  
ATOM   4296  N   PRO B  89      39.656 -56.000 -75.000  1.00 18.83           N  
ATOM   4297  CA  PRO B  89      40.688 -55.125 -75.500  1.00 18.83           C  
ATOM   4298  C   PRO B  89      40.344 -53.656 -75.375  1.00 18.83           C  
ATOM   4299  CB  PRO B  89      40.781 -55.531 -77.000  1.00 18.83           C  
ATOM   4300  O   PRO B  89      41.094 -52.906 -74.750  1.00 18.83           O  
ATOM   4301  CG  PRO B  89      39.438 -56.156 -77.312  1.00 18.83           C  
ATOM   4302  CD  PRO B  89      38.750 -56.406 -76.000  1.00 18.83           C  
ATOM   4303  N   ALA B  90      40.125 -52.625 -76.750  1.00 18.14           N  
ATOM   4304  CA  ALA B  90      41.000 -51.750 -77.500  1.00 18.14           C  
ATOM   4305  C   ALA B  90      40.594 -50.312 -77.375  1.00 18.14           C  
ATOM   4306  CB  ALA B  90      41.000 -52.156 -79.000  1.00 18.14           C  
ATOM   4307  O   ALA B  90      39.562 -50.000 -76.688  1.00 18.14           O  
ATOM   4308  N   ALA B  91      40.344 -49.344 -78.625  1.00 18.27           N  
ATOM   4309  CA  ALA B  91      41.188 -48.375 -79.312  1.00 18.27           C  
ATOM   4310  C   ALA B  91      40.719 -46.969 -79.062  1.00 18.27           C  
ATOM   4311  CB  ALA B  91      41.188 -48.688 -80.812  1.00 18.27           C  
ATOM   4312  O   ALA B  91      39.656 -46.719 -78.500  1.00 18.27           O  
ATOM   4313  N   ARG B  92      40.625 -45.844 -80.312  1.00 17.69           N  
ATOM   4314  CA  ARG B  92      41.500 -44.844 -80.875  1.00 17.69           C  
ATOM   4315  C   ARG B  92      41.000 -43.438 -80.625  1.00 17.69           C  
ATOM   4316  CB  ARG B  92      41.719 -45.094 -82.375  1.00 17.69           C  
ATOM   4317  O   ARG B  92      41.719 -42.562 -80.125  1.00 17.69           O  
ATOM   4318  CG  ARG B  92      42.844 -46.031 -82.688  1.00 17.69           C  
ATOM   4319  CD  ARG B  92      43.062 -46.188 -84.188  1.00 17.69           C  
ATOM   4320  NE  ARG B  92      44.219 -47.000 -84.500  1.00 17.69           N  
ATOM   4321  NH1 ARG B  92      44.125 -46.688 -86.750  1.00 17.69           N  
ATOM   4322  NH2 ARG B  92      45.781 -48.000 -85.875  1.00 17.69           N  
ATOM   4323  CZ  ARG B  92      44.719 -47.219 -85.688  1.00 17.69           C  
ATOM   4324  N   ALA B  93      40.125 -42.594 -81.688  1.00 17.98           N  
ATOM   4325  CA  ALA B  93      40.656 -41.656 -82.688  1.00 17.98           C  
ATOM   4326  C   ALA B  93      40.500 -40.219 -82.250  1.00 17.98           C  
ATOM   4327  CB  ALA B  93      39.969 -41.875 -84.062  1.00 17.98           C  
ATOM   4328  O   ALA B  93      39.656 -39.906 -81.375  1.00 17.98           O  
ATOM   4329  N   SER B  94      40.875 -38.906 -83.188  1.00 18.55           N  
ATOM   4330  CA  SER B  94      41.750 -37.750 -83.375  1.00 18.55           C  
ATOM   4331  C   SER B  94      40.969 -36.469 -83.312  1.00 18.55           C  
ATOM   4332  CB  SER B  94      42.406 -37.875 -84.812  1.00 18.55           C  
ATOM   4333  O   SER B  94      41.406 -35.531 -82.562  1.00 18.55           O  
ATOM   4334  OG  SER B  94      41.562 -38.594 -85.688  1.00 18.55           O  
ATOM   4335  N   TRP B  95      40.312 -35.656 -84.438  1.00 18.81           N  
ATOM   4336  CA  TRP B  95      40.969 -34.625 -85.250  1.00 18.81           C  
ATOM   4337  C   TRP B  95      40.688 -33.250 -84.750  1.00 18.81           C  
ATOM   4338  CB  TRP B  95      40.531 -34.750 -86.750  1.00 18.81           C  
ATOM   4339  O   TRP B  95      39.781 -33.062 -83.875  1.00 18.81           O  
ATOM   4340  CG  TRP B  95      41.156 -35.875 -87.438  1.00 18.81           C  
ATOM   4341  CD1 TRP B  95      41.281 -37.188 -87.062  1.00 18.81           C  
ATOM   4342  CD2 TRP B  95      41.750 -35.844 -88.750  1.00 18.81           C  
ATOM   4343  CE2 TRP B  95      42.219 -37.125 -89.062  1.00 18.81           C  
ATOM   4344  CE3 TRP B  95      41.969 -34.812 -89.688  1.00 18.81           C  
ATOM   4345  NE1 TRP B  95      41.906 -37.938 -88.000  1.00 18.81           N  
ATOM   4346  CH2 TRP B  95      43.031 -36.438 -91.188  1.00 18.81           C  
ATOM   4347  CZ2 TRP B  95      42.844 -37.438 -90.250  1.00 18.81           C  
ATOM   4348  CZ3 TRP B  95      42.594 -35.125 -90.875  1.00 18.81           C  
ATOM   4349  N   PRO B  96      40.281 -32.031 -85.812  1.00 18.78           N  
ATOM   4350  CA  PRO B  96      41.031 -30.906 -86.375  1.00 18.78           C  
ATOM   4351  C   PRO B  96      40.625 -29.562 -85.812  1.00 18.78           C  
ATOM   4352  CB  PRO B  96      40.656 -30.984 -87.875  1.00 18.78           C  
ATOM   4353  O   PRO B  96      39.594 -29.453 -85.125  1.00 18.78           O  
ATOM   4354  CG  PRO B  96      39.344 -31.734 -87.875  1.00 18.78           C  
ATOM   4355  CD  PRO B  96      39.125 -32.344 -86.562  1.00 18.78           C  
ATOM   4356  N   GLU B  97      40.938 -28.188 -86.625  1.00 18.27           N  
ATOM   4357  CA  GLU B  97      41.656 -26.922 -86.688  1.00 18.27           C  
ATOM   4358  C   GLU B  97      40.688 -25.734 -86.562  1.00 18.27           C  
ATOM   4359  CB  GLU B  97      42.469 -26.828 -87.938  1.00 18.27           C  
ATOM   4360  O   GLU B  97      40.969 -24.797 -85.812  1.00 18.27           O  
ATOM   4361  CG  GLU B  97      43.969 -26.750 -87.750  1.00 18.27           C  
ATOM   4362  CD  GLU B  97      44.781 -26.812 -89.000  1.00 18.27           C  
ATOM   4363  OE1 GLU B  97      46.031 -26.625 -88.938  1.00 18.27           O  
ATOM   4364  OE2 GLU B  97      44.188 -27.047 -90.062  1.00 18.27           O  
ATOM   4365  N   THR B  98      39.812 -25.297 -87.688  1.00 17.89           N  
ATOM   4366  CA  THR B  98      40.188 -24.172 -88.562  1.00 17.89           C  
ATOM   4367  C   THR B  98      39.781 -22.844 -87.938  1.00 17.89           C  
ATOM   4368  CB  THR B  98      39.531 -24.297 -89.938  1.00 17.89           C  
ATOM   4369  O   THR B  98      38.875 -22.797 -87.062  1.00 17.89           O  
ATOM   4370  CG2 THR B  98      40.625 -24.344 -91.000  1.00 17.89           C  
ATOM   4371  OG1 THR B  98      38.750 -25.484 -90.000  1.00 17.89           O  
ATOM   4372  N   GLU B  99      39.625 -21.688 -88.875  1.00 18.02           N  
ATOM   4373  CA  GLU B  99      40.281 -20.438 -89.250  1.00 18.02           C  
ATOM   4374  C   GLU B  99      39.500 -19.234 -88.688  1.00 18.02           C  
ATOM   4375  CB  GLU B  99      40.469 -20.344 -90.750  1.00 18.02           C  
ATOM   4376  O   GLU B  99      40.031 -18.375 -88.000  1.00 18.02           O  
ATOM   4377  CG  GLU B  99      41.781 -20.906 -91.250  1.00 18.02           C  
ATOM   4378  CD  GLU B  99      42.062 -20.594 -92.688  1.00 18.02           C  
ATOM   4379  OE1 GLU B  99      43.219 -20.734 -93.125  1.00 18.02           O  
ATOM   4380  OE2 GLU B  99      41.094 -20.203 -93.438  1.00 18.02           O  
ATOM   4381  N   PRO B 100      38.781 -18.266 -89.812  1.00 20.14           N  
ATOM   4382  CA  PRO B 100      39.344 -17.031 -90.312  1.00 20.14           C  
ATOM   4383  C   PRO B 100      38.781 -15.789 -89.688  1.00 20.14           C  
ATOM   4384  CB  PRO B 100      38.969 -17.078 -91.812  1.00 20.14           C  
ATOM   4385  O   PRO B 100      37.781 -15.883 -88.938  1.00 20.14           O  
ATOM   4386  CG  PRO B 100      37.781 -17.969 -91.875  1.00 20.14           C  
ATOM   4387  CD  PRO B 100      37.656 -18.672 -90.562  1.00 20.14           C  
ATOM   4388  N   GLN B 101      38.188 -14.617 -90.625  1.00 17.20           N  
ATOM   4389  CA  GLN B 101      38.719 -13.367 -91.125  1.00 17.20           C  
ATOM   4390  C   GLN B 101      37.938 -12.172 -90.625  1.00 17.20           C  
ATOM   4391  CB  GLN B 101      38.688 -13.375 -92.688  1.00 17.20           C  
ATOM   4392  O   GLN B 101      38.531 -11.227 -90.062  1.00 17.20           O  
ATOM   4393  CG  GLN B 101      40.000 -13.758 -93.312  1.00 17.20           C  
ATOM   4394  CD  GLN B 101      39.938 -13.766 -94.812  1.00 17.20           C  
ATOM   4395  NE2 GLN B 101      41.062 -14.008 -95.500  1.00 17.20           N  
ATOM   4396  OE1 GLN B 101      38.875 -13.562 -95.438  1.00 17.20           O  
ATOM   4397  N   PRO B 102      37.062 -11.367 -91.688  1.00 19.20           N  
ATOM   4398  CA  PRO B 102      37.438 -10.086 -92.250  1.00 19.20           C  
ATOM   4399  C   PRO B 102      36.906  -8.883 -91.500  1.00 19.20           C  
ATOM   4400  CB  PRO B 102      36.844 -10.164 -93.688  1.00 19.20           C  
ATOM   4401  O   PRO B 102      36.000  -9.031 -90.688  1.00 19.20           O  
ATOM   4402  CG  PRO B 102      35.719 -11.125 -93.562  1.00 19.20           C  
ATOM   4403  CD  PRO B 102      35.812 -11.805 -92.188  1.00 19.20           C  
ATOM   4404  N   GLU B 103      36.562  -7.684 -92.375  1.00 17.94           N  
ATOM   4405  CA  GLU B 103      37.000  -6.328 -92.688  1.00 17.94           C  
ATOM   4406  C   GLU B 103      36.031  -5.289 -92.125  1.00 17.94           C  
ATOM   4407  CB  GLU B 103      37.156  -6.145 -94.188  1.00 17.94           C  
ATOM   4408  O   GLU B 103      36.438  -4.391 -91.375  1.00 17.94           O  
ATOM   4409  CG  GLU B 103      38.531  -6.465 -94.688  1.00 17.94           C  
ATOM   4410  CD  GLU B 103      38.719  -6.160 -96.188  1.00 17.94           C  
ATOM   4411  OE1 GLU B 103      39.875  -6.105 -96.688  1.00 17.94           O  
ATOM   4412  OE2 GLU B 103      37.688  -5.980 -96.875  1.00 17.94           O  
ATOM   4413  N   ARG B 104      35.281  -4.328 -93.062  1.00 17.27           N  
ATOM   4414  CA  ARG B 104      35.625  -2.986 -93.562  1.00 17.27           C  
ATOM   4415  C   ARG B 104      34.688  -1.945 -92.938  1.00 17.27           C  
ATOM   4416  CB  ARG B 104      35.531  -2.908 -95.062  1.00 17.27           C  
ATOM   4417  O   ARG B 104      35.156  -0.953 -92.375  1.00 17.27           O  
ATOM   4418  CG  ARG B 104      36.875  -3.213 -95.750  1.00 17.27           C  
ATOM   4419  CD  ARG B 104      36.750  -3.053 -97.250  1.00 17.27           C  
ATOM   4420  NE  ARG B 104      38.031  -3.338 -97.938  1.00 17.27           N  
ATOM   4421  NH1 ARG B 104      37.281  -2.865-100.062  1.00 17.27           N  
ATOM   4422  NH2 ARG B 104      39.438  -3.525 -99.750  1.00 17.27           N  
ATOM   4423  CZ  ARG B 104      38.250  -3.242 -99.250  1.00 17.27           C  
ATOM   4424  N   SER B 105      33.500  -1.396 -93.750  1.00 18.11           N  
ATOM   4425  CA  SER B 105      33.562  -0.177 -94.562  1.00 18.11           C  
ATOM   4426  C   SER B 105      32.938   1.004 -93.812  1.00 18.11           C  
ATOM   4427  CB  SER B 105      32.812  -0.374 -95.875  1.00 18.11           C  
ATOM   4428  O   SER B 105      32.188   0.817 -92.875  1.00 18.11           O  
ATOM   4429  OG  SER B 105      32.312  -1.697 -96.000  1.00 18.11           O  
ATOM   4430  N   SER B 106      32.375   2.092 -94.688  1.00 17.47           N  
ATOM   4431  CA  SER B 106      32.625   3.463 -95.125  1.00 17.47           C  
ATOM   4432  C   SER B 106      31.641   4.434 -94.438  1.00 17.47           C  
ATOM   4433  CB  SER B 106      32.531   3.562 -96.625  1.00 17.47           C  
ATOM   4434  O   SER B 106      32.031   5.445 -93.875  1.00 17.47           O  
ATOM   4435  OG  SER B 106      31.375   2.910 -97.125  1.00 17.47           O  
ATOM   4436  N   VAL B 107      30.516   5.062 -95.375  1.00 18.80           N  
ATOM   4437  CA  VAL B 107      30.578   6.355 -96.000  1.00 18.80           C  
ATOM   4438  C   VAL B 107      29.859   7.414 -95.188  1.00 18.80           C  
ATOM   4439  CB  VAL B 107      29.984   6.297 -97.438  1.00 18.80           C  
ATOM   4440  O   VAL B 107      29.078   7.078 -94.312  1.00 18.80           O  
ATOM   4441  CG1 VAL B 107      30.141   7.641 -98.125  1.00 18.80           C  
ATOM   4442  CG2 VAL B 107      30.641   5.184 -98.250  1.00 18.80           C  
ATOM   4443  N   SER B 108      28.766   8.305 -95.875  1.00 18.39           N  
ATOM   4444  CA  SER B 108      28.891   9.617 -96.500  1.00 18.39           C  
ATOM   4445  C   SER B 108      28.234  10.703 -95.688  1.00 18.39           C  
ATOM   4446  CB  SER B 108      28.281   9.594 -97.938  1.00 18.39           C  
ATOM   4447  O   SER B 108      27.453  10.406 -94.750  1.00 18.39           O  
ATOM   4448  OG  SER B 108      28.281   8.273 -98.438  1.00 18.39           O  
ATOM   4449  N   ASP B 109      27.312  11.688 -96.438  1.00 16.67           N  
ATOM   4450  CA  ASP B 109      27.438  13.039 -96.938  1.00 16.67           C  
ATOM   4451  C   ASP B 109      26.609  14.031 -96.125  1.00 16.67           C  
ATOM   4452  CB  ASP B 109      27.016  13.070 -98.438  1.00 16.67           C  
ATOM   4453  O   ASP B 109      27.109  15.062 -95.688  1.00 16.67           O  
ATOM   4454  CG  ASP B 109      28.203  13.031 -99.375  1.00 16.67           C  
ATOM   4455  OD1 ASP B 109      29.297  13.500 -99.000  1.00 16.67           O  
ATOM   4456  OD2 ASP B 109      28.031  12.523-100.500  1.00 16.67           O  
ATOM   4457  N   ALA B 110      25.344  14.758 -96.812  1.00 18.25           N  
ATOM   4458  CA  ALA B 110      25.359  16.078 -97.438  1.00 18.25           C  
ATOM   4459  C   ALA B 110      24.812  17.141 -96.438  1.00 18.25           C  
ATOM   4460  CB  ALA B 110      24.547  16.078 -98.688  1.00 18.25           C  
ATOM   4461  O   ALA B 110      24.156  16.812 -95.500  1.00 18.25           O  
ATOM   4462  N   PRO B 111      23.766  18.234 -97.062  1.00 18.52           N  
ATOM   4463  CA  PRO B 111      24.031  19.609 -97.500  1.00 18.52           C  
ATOM   4464  C   PRO B 111      23.641  20.641 -96.438  1.00 18.52           C  
ATOM   4465  CB  PRO B 111      23.156  19.781 -98.750  1.00 18.52           C  
ATOM   4466  O   PRO B 111      22.922  20.312 -95.500  1.00 18.52           O  
ATOM   4467  CG  PRO B 111      22.078  18.750 -98.625  1.00 18.52           C  
ATOM   4468  CD  PRO B 111      22.453  17.812 -97.500  1.00 18.52           C  
ATOM   4469  N   ARG B 112      23.328  22.031 -96.938  1.00 17.31           N  
ATOM   4470  CA  ARG B 112      23.781  23.406 -96.875  1.00 17.31           C  
ATOM   4471  C   ARG B 112      22.891  24.219 -95.938  1.00 17.31           C  
ATOM   4472  CB  ARG B 112      23.781  24.062 -98.250  1.00 17.31           C  
ATOM   4473  O   ARG B 112      23.391  24.875 -95.000  1.00 17.31           O  
ATOM   4474  CG  ARG B 112      25.172  24.203 -98.875  1.00 17.31           C  
ATOM   4475  CD  ARG B 112      25.125  24.875-100.250  1.00 17.31           C  
ATOM   4476  NE  ARG B 112      26.453  25.078-100.812  1.00 17.31           N  
ATOM   4477  NH1 ARG B 112      25.734  26.156-102.688  1.00 17.31           N  
ATOM   4478  NH2 ARG B 112      27.969  25.812-102.375  1.00 17.31           N  
ATOM   4479  CZ  ARG B 112      26.719  25.688-101.938  1.00 17.31           C  
ATOM   4480  N   VAL B 113      21.875  25.297 -96.438  1.00 17.91           N  
ATOM   4481  CA  VAL B 113      22.109  26.703 -96.750  1.00 17.91           C  
ATOM   4482  C   VAL B 113      21.484  27.562 -95.688  1.00 17.91           C  
ATOM   4483  CB  VAL B 113      21.531  27.094 -98.125  1.00 17.91           C  
ATOM   4484  O   VAL B 113      22.172  28.406 -95.062  1.00 17.91           O  
ATOM   4485  CG1 VAL B 113      22.062  28.469 -98.562  1.00 17.91           C  
ATOM   4486  CG2 VAL B 113      21.875  26.047 -99.188  1.00 17.91           C  
ATOM   4487  N   GLY B 114      20.438  28.625 -96.062  1.00 17.61           N  
ATOM   4488  CA  GLY B 114      20.531  30.031 -96.375  1.00 17.61           C  
ATOM   4489  C   GLY B 114      20.016  30.953 -95.312  1.00 17.61           C  
ATOM   4490  O   GLY B 114      20.766  31.781 -94.812  1.00 17.61           O  
ATOM   4491  N   ASP B 115      19.016  32.094 -95.688  1.00 17.30           N  
ATOM   4492  CA  ASP B 115      19.109  33.531 -96.000  1.00 17.30           C  
ATOM   4493  C   ASP B 115      18.609  34.344 -94.812  1.00 17.30           C  
ATOM   4494  CB  ASP B 115      18.328  33.875 -97.250  1.00 17.30           C  
ATOM   4495  O   ASP B 115      17.938  33.812 -93.875  1.00 17.30           O  
ATOM   4496  CG  ASP B 115      19.172  33.844 -98.500  1.00 17.30           C  
ATOM   4497  OD1 ASP B 115      20.406  33.969 -98.375  1.00 17.30           O  
ATOM   4498  OD2 ASP B 115      18.578  33.688 -99.562  1.00 17.30           O  
ATOM   4499  N   GLU B 116      17.781  35.562 -95.125  1.00 17.03           N  
ATOM   4500  CA  GLU B 116      17.938  37.000 -95.188  1.00 17.03           C  
ATOM   4501  C   GLU B 116      17.266  37.688 -94.000  1.00 17.03           C  
ATOM   4502  CB  GLU B 116      17.375  37.562 -96.500  1.00 17.03           C  
ATOM   4503  O   GLU B 116      17.875  38.562 -93.375  1.00 17.03           O  
ATOM   4504  CG  GLU B 116      18.406  37.719 -97.625  1.00 17.03           C  
ATOM   4505  CD  GLU B 116      17.828  38.281 -98.875  1.00 17.03           C  
ATOM   4506  OE1 GLU B 116      18.609  38.688 -99.812  1.00 17.03           O  
ATOM   4507  OE2 GLU B 116      16.594  38.312 -99.000  1.00 17.03           O  
ATOM   4508  N   VAL B 117      16.047  38.594 -94.188  1.00 18.47           N  
ATOM   4509  CA  VAL B 117      16.094  40.031 -94.438  1.00 18.47           C  
ATOM   4510  C   VAL B 117      15.867  40.812 -93.188  1.00 18.47           C  
ATOM   4511  CB  VAL B 117      15.039  40.469 -95.500  1.00 18.47           C  
ATOM   4512  O   VAL B 117      15.328  40.250 -92.188  1.00 18.47           O  
ATOM   4513  CG1 VAL B 117      15.273  41.906 -95.938  1.00 18.47           C  
ATOM   4514  CG2 VAL B 117      15.078  39.500 -96.688  1.00 18.47           C  
ATOM   4515  N   PRO B 118      15.078  42.188 -93.250  1.00 18.73           N  
ATOM   4516  CA  PRO B 118      15.430  43.625 -93.188  1.00 18.73           C  
ATOM   4517  C   PRO B 118      15.195  44.250 -91.812  1.00 18.73           C  
ATOM   4518  CB  PRO B 118      14.508  44.250 -94.250  1.00 18.73           C  
ATOM   4519  O   PRO B 118      14.555  43.656 -90.938  1.00 18.73           O  
ATOM   4520  CG  PRO B 118      13.375  43.281 -94.375  1.00 18.73           C  
ATOM   4521  CD  PRO B 118      13.703  42.031 -93.562  1.00 18.73           C  
ATOM   4522  N   VAL B 119      14.594  45.688 -91.938  1.00 16.42           N  
ATOM   4523  CA  VAL B 119      14.867  47.125 -91.750  1.00 16.42           C  
ATOM   4524  C   VAL B 119      14.141  47.625 -90.500  1.00 16.42           C  
ATOM   4525  CB  VAL B 119      14.453  47.938 -93.000  1.00 16.42           C  
ATOM   4526  O   VAL B 119      14.734  48.312 -89.625  1.00 16.42           O  
ATOM   4527  CG1 VAL B 119      14.922  49.406 -92.812  1.00 16.42           C  
ATOM   4528  CG2 VAL B 119      15.008  47.312 -94.250  1.00 16.42           C  
ATOM   4529  N   ALA B 120      12.766  48.250 -90.625  1.00 17.23           N  
ATOM   4530  CA  ALA B 120      12.578  49.688 -90.750  1.00 17.23           C  
ATOM   4531  C   ALA B 120      12.414  50.375 -89.375  1.00 17.23           C  
ATOM   4532  CB  ALA B 120      11.359  50.000 -91.625  1.00 17.23           C  
ATOM   4533  O   ALA B 120      12.078  49.719 -88.438  1.00 17.23           O  
ATOM   4534  N   THR B 121      11.773  51.688 -89.438  1.00 16.36           N  
ATOM   4535  CA  THR B 121      11.984  53.125 -89.250  1.00 16.36           C  
ATOM   4536  C   THR B 121      11.422  53.531 -87.875  1.00 16.36           C  
ATOM   4537  CB  THR B 121      11.336  53.938 -90.375  1.00 16.36           C  
ATOM   4538  O   THR B 121      12.117  54.188 -87.125  1.00 16.36           O  
ATOM   4539  CG2 THR B 121      12.219  54.000 -91.625  1.00 16.36           C  
ATOM   4540  OG1 THR B 121      10.070  53.375 -90.688  1.00 16.36           O  
ATOM   4541  N   VAL B 122      10.398  54.562 -87.938  1.00 17.42           N  
ATOM   4542  CA  VAL B 122      10.578  56.000 -87.750  1.00 17.42           C  
ATOM   4543  C   VAL B 122      10.195  56.375 -86.312  1.00 17.42           C  
ATOM   4544  CB  VAL B 122       9.742  56.812 -88.750  1.00 17.42           C  
ATOM   4545  O   VAL B 122      10.969  57.000 -85.625  1.00 17.42           O  
ATOM   4546  CG1 VAL B 122       9.984  58.312 -88.562  1.00 17.42           C  
ATOM   4547  CG2 VAL B 122      10.062  56.406 -90.188  1.00 17.42           C  
ATOM   4548  N   THR B 123       9.117  57.406 -86.188  1.00 16.20           N  
ATOM   4549  CA  THR B 123       9.250  58.844 -86.000  1.00 16.20           C  
ATOM   4550  C   THR B 123       8.914  59.250 -84.562  1.00 16.20           C  
ATOM   4551  CB  THR B 123       8.344  59.594 -87.000  1.00 16.20           C  
ATOM   4552  O   THR B 123       9.680  60.000 -83.938  1.00 16.20           O  
ATOM   4553  CG2 THR B 123       8.906  59.531 -88.438  1.00 16.20           C  
ATOM   4554  OG1 THR B 123       7.039  59.000 -87.000  1.00 16.20           O  
ATOM   4555  N   GLY B 124       7.645  60.062 -84.375  1.00 16.84           N  
ATOM   4556  CA  GLY B 124       7.617  61.500 -84.188  1.00 16.84           C  
ATOM   4557  C   GLY B 124       7.609  61.906 -82.750  1.00 16.84           C  
ATOM   4558  O   GLY B 124       7.375  61.062 -81.875  1.00 16.84           O  
ATOM   4559  N   VAL B 125       6.793  63.125 -82.500  1.00 16.95           N  
ATOM   4560  CA  VAL B 125       7.141  64.500 -82.062  1.00 16.95           C  
ATOM   4561  C   VAL B 125       6.938  64.625 -80.562  1.00 16.95           C  
ATOM   4562  CB  VAL B 125       6.309  65.500 -82.812  1.00 16.95           C  
ATOM   4563  O   VAL B 125       7.840  65.062 -79.875  1.00 16.95           O  
ATOM   4564  CG1 VAL B 125       6.777  66.938 -82.500  1.00 16.95           C  
ATOM   4565  CG2 VAL B 125       6.395  65.312 -84.375  1.00 16.95           C  
ATOM   4566  N   GLY B 126       5.746  65.500 -80.125  1.00 16.86           N  
ATOM   4567  CA  GLY B 126       5.898  66.938 -79.812  1.00 16.86           C  
ATOM   4568  C   GLY B 126       6.059  67.188 -78.312  1.00 16.86           C  
ATOM   4569  O   GLY B 126       6.066  66.250 -77.562  1.00 16.86           O  
ATOM   4570  N   ASP B 127       5.074  68.250 -77.812  1.00 17.39           N  
ATOM   4571  CA  ASP B 127       5.359  69.625 -77.375  1.00 17.39           C  
ATOM   4572  C   ASP B 127       5.586  69.688 -75.875  1.00 17.39           C  
ATOM   4573  CB  ASP B 127       4.227  70.562 -77.750  1.00 17.39           C  
ATOM   4574  O   ASP B 127       5.176  68.750 -75.125  1.00 17.39           O  
ATOM   4575  CG  ASP B 127       4.480  71.312 -79.062  1.00 17.39           C  
ATOM   4576  OD1 ASP B 127       5.648  71.375 -79.500  1.00 17.39           O  
ATOM   4577  OD2 ASP B 127       3.506  71.812 -79.625  1.00 17.39           O  
ATOM   4578  N   VAL B 128       5.129  71.000 -75.250  1.00 16.27           N  
ATOM   4579  CA  VAL B 128       5.812  72.125 -74.688  1.00 16.27           C  
ATOM   4580  C   VAL B 128       5.652  72.125 -73.125  1.00 16.27           C  
ATOM   4581  CB  VAL B 128       5.277  73.500 -75.250  1.00 16.27           C  
ATOM   4582  O   VAL B 128       6.633  72.250 -72.375  1.00 16.27           O  
ATOM   4583  CG1 VAL B 128       6.281  74.625 -75.000  1.00 16.27           C  
ATOM   4584  CG2 VAL B 128       4.969  73.312 -76.750  1.00 16.27           C  
ATOM   4585  N   PHE B 129       4.531  72.938 -72.438  1.00 17.16           N  
ATOM   4586  CA  PHE B 129       4.855  74.312 -71.875  1.00 17.16           C  
ATOM   4587  C   PHE B 129       5.281  74.188 -70.438  1.00 17.16           C  
ATOM   4588  CB  PHE B 129       3.658  75.250 -72.062  1.00 17.16           C  
ATOM   4589  O   PHE B 129       4.941  73.250 -69.750  1.00 17.16           O  
ATOM   4590  CG  PHE B 129       3.904  76.375 -73.000  1.00 17.16           C  
ATOM   4591  CD1 PHE B 129       4.367  77.625 -72.500  1.00 17.16           C  
ATOM   4592  CD2 PHE B 129       3.668  76.250 -74.375  1.00 17.16           C  
ATOM   4593  CE1 PHE B 129       4.594  78.688 -73.375  1.00 17.16           C  
ATOM   4594  CE2 PHE B 129       3.893  77.312 -75.250  1.00 17.16           C  
ATOM   4595  CZ  PHE B 129       4.355  78.500 -74.750  1.00 17.16           C  
ATOM   4596  N   GLN B 130       4.969  75.438 -69.625  1.00 15.18           N  
ATOM   4597  CA  GLN B 130       5.758  76.500 -69.000  1.00 15.18           C  
ATOM   4598  C   GLN B 130       5.840  76.375 -67.500  1.00 15.18           C  
ATOM   4599  CB  GLN B 130       5.164  77.875 -69.375  1.00 15.18           C  
ATOM   4600  O   GLN B 130       6.930  76.375 -66.938  1.00 15.18           O  
ATOM   4601  CG  GLN B 130       5.895  78.625 -70.500  1.00 15.18           C  
ATOM   4602  CD  GLN B 130       5.301  80.000 -70.812  1.00 15.18           C  
ATOM   4603  NE2 GLN B 130       5.898  80.688 -71.750  1.00 15.18           N  
ATOM   4604  OE1 GLN B 130       4.312  80.375 -70.188  1.00 15.18           O  
ATOM   4605  N   GLY B 131       5.098  77.375 -66.562  1.00 15.88           N  
ATOM   4606  CA  GLY B 131       5.746  78.500 -65.938  1.00 15.88           C  
ATOM   4607  C   GLY B 131       6.109  78.312 -64.500  1.00 15.88           C  
ATOM   4608  O   GLY B 131       7.281  78.375 -64.125  1.00 15.88           O  
ATOM   4609  N   GLY B 132       5.391  79.188 -63.406  1.00 16.38           N  
ATOM   4610  CA  GLY B 132       5.992  80.375 -62.750  1.00 16.38           C  
ATOM   4611  C   GLY B 132       6.613  80.062 -61.406  1.00 16.38           C  
ATOM   4612  O   GLY B 132       6.355  79.000 -60.844  1.00 16.38           O  
ATOM   4613  N   GLU B 133       6.418  81.188 -60.375  1.00 15.73           N  
ATOM   4614  CA  GLU B 133       7.391  82.062 -59.750  1.00 15.73           C  
ATOM   4615  C   GLU B 133       7.844  81.500 -58.375  1.00 15.73           C  
ATOM   4616  CB  GLU B 133       6.805  83.438 -59.562  1.00 15.73           C  
ATOM   4617  O   GLU B 133       9.047  81.375 -58.125  1.00 15.73           O  
ATOM   4618  CG  GLU B 133       7.121  84.375 -60.719  1.00 15.73           C  
ATOM   4619  CD  GLU B 133       6.512  85.750 -60.531  1.00 15.73           C  
ATOM   4620  OE1 GLU B 133       7.004  86.750 -61.188  1.00 15.73           O  
ATOM   4621  OE2 GLU B 133       5.539  85.875 -59.750  1.00 15.73           O  
ATOM   4622  N   ALA B 134       7.531  82.375 -57.188  1.00 16.50           N  
ATOM   4623  CA  ALA B 134       8.453  83.375 -56.594  1.00 16.50           C  
ATOM   4624  C   ALA B 134       9.156  82.750 -55.375  1.00 16.50           C  
ATOM   4625  CB  ALA B 134       7.719  84.625 -56.188  1.00 16.50           C  
ATOM   4626  O   ALA B 134       8.703  81.750 -54.812  1.00 16.50           O  
ATOM   4627  N   ASP B 135       9.227  83.688 -54.125  1.00 15.65           N  
ATOM   4628  CA  ASP B 135      10.352  84.438 -53.625  1.00 15.65           C  
ATOM   4629  C   ASP B 135      11.047  83.688 -52.469  1.00 15.65           C  
ATOM   4630  CB  ASP B 135       9.898  85.812 -53.156  1.00 15.65           C  
ATOM   4631  O   ASP B 135      10.492  82.750 -51.906  1.00 15.65           O  
ATOM   4632  CG  ASP B 135      10.789  86.938 -53.656  1.00 15.65           C  
ATOM   4633  OD1 ASP B 135      11.852  86.625 -54.250  1.00 15.65           O  
ATOM   4634  OD2 ASP B 135      10.430  88.125 -53.469  1.00 15.65           O  
ATOM   4635  N   ALA B 136      11.336  84.500 -51.281  1.00 16.09           N  
ATOM   4636  CA  ALA B 136      12.578  85.188 -50.875  1.00 16.09           C  
ATOM   4637  C   ALA B 136      13.297  84.375 -49.812  1.00 16.09           C  
ATOM   4638  CB  ALA B 136      12.297  86.562 -50.375  1.00 16.09           C  
ATOM   4639  O   ALA B 136      14.469  84.000 -49.969  1.00 16.09           O  
ATOM   4640  N   THR B 137      13.594  85.125 -48.562  1.00 16.47           N  
ATOM   4641  CA  THR B 137      14.875  85.688 -48.188  1.00 16.47           C  
ATOM   4642  C   THR B 137      15.641  84.750 -47.250  1.00 16.47           C  
ATOM   4643  CB  THR B 137      14.688  87.062 -47.469  1.00 16.47           C  
ATOM   4644  O   THR B 137      15.047  83.875 -46.656  1.00 16.47           O  
ATOM   4645  CG2 THR B 137      14.359  88.188 -48.438  1.00 16.47           C  
ATOM   4646  OG1 THR B 137      13.617  86.938 -46.500  1.00 16.47           O  
ATOM   4647  N   GLU B 138      16.562  85.438 -46.438  1.00 15.47           N  
ATOM   4648  CA  GLU B 138      18.000  85.562 -46.281  1.00 15.47           C  
ATOM   4649  C   GLU B 138      18.531  84.562 -45.219  1.00 15.47           C  
ATOM   4650  CB  GLU B 138      18.391  87.000 -45.875  1.00 15.47           C  
ATOM   4651  O   GLU B 138      19.484  83.812 -45.469  1.00 15.47           O  
ATOM   4652  CG  GLU B 138      19.625  87.500 -46.625  1.00 15.47           C  
ATOM   4653  CD  GLU B 138      19.906  88.938 -46.344  1.00 15.47           C  
ATOM   4654  OE1 GLU B 138      20.984  89.438 -46.750  1.00 15.47           O  
ATOM   4655  OE2 GLU B 138      19.062  89.625 -45.688  1.00 15.47           O  
ATOM   4656  N   ALA B 139      19.234  85.188 -44.156  1.00 16.41           N  
ATOM   4657  CA  ALA B 139      20.656  85.438 -44.000  1.00 16.41           C  
ATOM   4658  C   ALA B 139      21.328  84.375 -43.125  1.00 16.41           C  
ATOM   4659  CB  ALA B 139      20.891  86.875 -43.406  1.00 16.41           C  
ATOM   4660  O   ALA B 139      20.641  83.625 -42.438  1.00 16.41           O  
ATOM   4661  N   ALA B 140      22.406  84.938 -42.344  1.00 16.02           N  
ATOM   4662  CA  ALA B 140      23.859  84.938 -42.219  1.00 16.02           C  
ATOM   4663  C   ALA B 140      24.312  83.938 -41.188  1.00 16.02           C  
ATOM   4664  CB  ALA B 140      24.344  86.312 -41.844  1.00 16.02           C  
ATOM   4665  O   ALA B 140      23.531  83.500 -40.312  1.00 16.02           O  
ATOM   4666  N   TRP B 141      25.688  83.938 -41.000  1.00 17.61           N  
ATOM   4667  CA  TRP B 141      26.938  83.188 -40.812  1.00 17.61           C  
ATOM   4668  C   TRP B 141      27.062  82.688 -39.375  1.00 17.61           C  
ATOM   4669  CB  TRP B 141      28.141  84.062 -41.156  1.00 17.61           C  
ATOM   4670  O   TRP B 141      27.297  81.500 -39.156  1.00 17.61           O  
ATOM   4671  CG  TRP B 141      28.312  84.312 -42.656  1.00 17.61           C  
ATOM   4672  CD1 TRP B 141      27.344  84.188 -43.594  1.00 17.61           C  
ATOM   4673  CD2 TRP B 141      29.500  84.688 -43.312  1.00 17.61           C  
ATOM   4674  CE2 TRP B 141      29.203  84.812 -44.688  1.00 17.61           C  
ATOM   4675  CE3 TRP B 141      30.812  85.000 -42.875  1.00 17.61           C  
ATOM   4676  NE1 TRP B 141      27.875  84.500 -44.844  1.00 17.61           N  
ATOM   4677  CH2 TRP B 141      31.422  85.438 -45.188  1.00 17.61           C  
ATOM   4678  CZ2 TRP B 141      30.156  85.188 -45.625  1.00 17.61           C  
ATOM   4679  CZ3 TRP B 141      31.766  85.312 -43.844  1.00 17.61           C  
ATOM   4680  N   SER B 142      27.828  83.500 -38.500  1.00 16.16           N  
ATOM   4681  CA  SER B 142      29.266  83.562 -38.375  1.00 16.16           C  
ATOM   4682  C   SER B 142      29.766  82.750 -37.156  1.00 16.16           C  
ATOM   4683  CB  SER B 142      29.703  85.000 -38.250  1.00 16.16           C  
ATOM   4684  O   SER B 142      30.734  82.000 -37.250  1.00 16.16           O  
ATOM   4685  OG  SER B 142      28.594  85.875 -38.344  1.00 16.16           O  
ATOM   4686  N   ARG B 143      29.891  83.500 -35.938  1.00 17.08           N  
ATOM   4687  CA  ARG B 143      31.125  84.062 -35.406  1.00 17.08           C  
ATOM   4688  C   ARG B 143      31.859  83.000 -34.531  1.00 17.08           C  
ATOM   4689  CB  ARG B 143      30.812  85.312 -34.562  1.00 17.08           C  
ATOM   4690  O   ARG B 143      31.234  82.125 -33.969  1.00 17.08           O  
ATOM   4691  CG  ARG B 143      31.812  86.438 -34.750  1.00 17.08           C  
ATOM   4692  CD  ARG B 143      31.391  87.688 -34.000  1.00 17.08           C  
ATOM   4693  NE  ARG B 143      32.062  88.875 -34.531  1.00 17.08           N  
ATOM   4694  NH1 ARG B 143      31.312  90.312 -32.875  1.00 17.08           N  
ATOM   4695  NH2 ARG B 143      32.656  91.062 -34.531  1.00 17.08           N  
ATOM   4696  CZ  ARG B 143      32.000  90.062 -33.969  1.00 17.08           C  
ATOM   4697  N   VAL B 144      32.875  83.625 -33.781  1.00 17.33           N  
ATOM   4698  CA  VAL B 144      34.312  83.625 -33.500  1.00 17.33           C  
ATOM   4699  C   VAL B 144      34.625  82.688 -32.344  1.00 17.33           C  
ATOM   4700  CB  VAL B 144      34.781  85.062 -33.156  1.00 17.33           C  
ATOM   4701  O   VAL B 144      35.500  81.812 -32.438  1.00 17.33           O  
ATOM   4702  CG1 VAL B 144      36.281  85.062 -32.781  1.00 17.33           C  
ATOM   4703  CG2 VAL B 144      34.531  86.000 -34.312  1.00 17.33           C  
ATOM   4704  N   GLU B 145      34.969  83.312 -31.188  1.00 16.69           N  
ATOM   4705  CA  GLU B 145      36.312  83.562 -30.656  1.00 16.69           C  
ATOM   4706  C   GLU B 145      36.719  82.438 -29.672  1.00 16.69           C  
ATOM   4707  CB  GLU B 145      36.438  84.938 -30.000  1.00 16.69           C  
ATOM   4708  O   GLU B 145      35.906  81.562 -29.344  1.00 16.69           O  
ATOM   4709  CG  GLU B 145      37.125  86.000 -30.859  1.00 16.69           C  
ATOM   4710  CD  GLU B 145      37.219  87.312 -30.188  1.00 16.69           C  
ATOM   4711  OE1 GLU B 145      37.969  88.188 -30.688  1.00 16.69           O  
ATOM   4712  OE2 GLU B 145      36.531  87.500 -29.156  1.00 16.69           O  
ATOM   4713  N   GLY B 146      37.281  83.000 -28.500  1.00 16.62           N  
ATOM   4714  CA  GLY B 146      38.625  83.125 -27.953  1.00 16.62           C  
ATOM   4715  C   GLY B 146      38.969  82.062 -26.953  1.00 16.62           C  
ATOM   4716  O   GLY B 146      39.656  81.062 -27.297  1.00 16.62           O  
ATOM   4717  N   PRO B 147      39.406  82.500 -25.688  1.00 16.73           N  
ATOM   4718  CA  PRO B 147      40.750  82.500 -25.156  1.00 16.73           C  
ATOM   4719  C   PRO B 147      41.031  81.312 -24.250  1.00 16.73           C  
ATOM   4720  CB  PRO B 147      40.844  83.812 -24.359  1.00 16.73           C  
ATOM   4721  O   PRO B 147      42.031  80.625 -24.406  1.00 16.73           O  
ATOM   4722  CG  PRO B 147      39.406  84.125 -23.984  1.00 16.73           C  
ATOM   4723  CD  PRO B 147      38.500  83.188 -24.750  1.00 16.73           C  
ATOM   4724  N   ARG B 148      40.531  81.312 -22.891  1.00 16.73           N  
ATOM   4725  CA  ARG B 148      41.438  81.688 -21.812  1.00 16.73           C  
ATOM   4726  C   ARG B 148      42.156  80.500 -21.266  1.00 16.73           C  
ATOM   4727  CB  ARG B 148      40.656  82.438 -20.688  1.00 16.73           C  
ATOM   4728  O   ARG B 148      41.625  79.375 -21.234  1.00 16.73           O  
ATOM   4729  CG  ARG B 148      40.812  83.938 -20.703  1.00 16.73           C  
ATOM   4730  CD  ARG B 148      40.094  84.562 -19.516  1.00 16.73           C  
ATOM   4731  NE  ARG B 148      40.281  86.000 -19.484  1.00 16.73           N  
ATOM   4732  NH1 ARG B 148      38.750  86.375 -17.812  1.00 16.73           N  
ATOM   4733  NH2 ARG B 148      39.906  88.125 -18.719  1.00 16.73           N  
ATOM   4734  CZ  ARG B 148      39.656  86.875 -18.672  1.00 16.73           C  
ATOM   4735  N   GLN B 149      43.125  80.688 -20.328  1.00 15.60           N  
ATOM   4736  CA  GLN B 149      44.500  80.500 -19.891  1.00 15.60           C  
ATOM   4737  C   GLN B 149      44.594  79.250 -19.000  1.00 15.60           C  
ATOM   4738  CB  GLN B 149      45.031  81.688 -19.141  1.00 15.60           C  
ATOM   4739  O   GLN B 149      45.469  78.375 -19.203  1.00 15.60           O  
ATOM   4740  CG  GLN B 149      46.062  82.500 -19.922  1.00 15.60           C  
ATOM   4741  CD  GLN B 149      46.438  83.812 -19.234  1.00 15.60           C  
ATOM   4742  NE2 GLN B 149      47.125  84.688 -19.969  1.00 15.60           N  
ATOM   4743  OE1 GLN B 149      46.125  84.000 -18.062  1.00 15.60           O  
ATOM   4744  N   ALA B 150      44.219  79.312 -17.625  1.00 15.94           N  
ATOM   4745  CA  ALA B 150      45.312  79.500 -16.703  1.00 15.94           C  
ATOM   4746  C   ALA B 150      45.906  78.188 -16.297  1.00 15.94           C  
ATOM   4747  CB  ALA B 150      44.875  80.312 -15.461  1.00 15.94           C  
ATOM   4748  O   ALA B 150      45.250  77.125 -16.422  1.00 15.94           O  
ATOM   4749  N   ALA B 151      46.438  78.125 -15.000  1.00 15.34           N  
ATOM   4750  CA  ALA B 151      47.781  78.000 -14.430  1.00 15.34           C  
ATOM   4751  C   ALA B 151      48.094  76.625 -13.953  1.00 15.34           C  
ATOM   4752  CB  ALA B 151      47.969  79.000 -13.281  1.00 15.34           C  
ATOM   4753  O   ALA B 151      49.094  76.000 -14.320  1.00 15.34           O  
ATOM   4754  N   ALA B 152      47.969  76.375 -12.477  1.00 15.80           N  
ATOM   4755  CA  ALA B 152      49.156  76.312 -11.625  1.00 15.80           C  
ATOM   4756  C   ALA B 152      49.719  74.938 -11.469  1.00 15.80           C  
ATOM   4757  CB  ALA B 152      48.844  76.938 -10.258  1.00 15.80           C  
ATOM   4758  O   ALA B 152      49.000  73.938 -11.688  1.00 15.80           O  
ATOM   4759  N   ARG B 153      50.469  74.688 -10.266  1.00 16.00           N  
ATOM   4760  CA  ARG B 153      51.844  74.500  -9.852  1.00 16.00           C  
ATOM   4761  C   ARG B 153      52.094  73.000  -9.555  1.00 16.00           C  
ATOM   4762  CB  ARG B 153      52.188  75.312  -8.625  1.00 16.00           C  
ATOM   4763  O   ARG B 153      51.125  72.188  -9.461  1.00 16.00           O  
ATOM   4764  CG  ARG B 153      52.812  76.688  -8.961  1.00 16.00           C  
ATOM   4765  CD  ARG B 153      53.219  77.438  -7.707  1.00 16.00           C  
ATOM   4766  NE  ARG B 153      53.969  78.625  -8.031  1.00 16.00           N  
ATOM   4767  NH1 ARG B 153      54.375  79.250  -5.832  1.00 16.00           N  
ATOM   4768  NH2 ARG B 153      55.156  80.562  -7.539  1.00 16.00           N  
ATOM   4769  CZ  ARG B 153      54.500  79.438  -7.133  1.00 16.00           C  
ATOM   4770  N   GLU B 154      52.844  72.750  -8.281  1.00 15.55           N  
ATOM   4771  CA  GLU B 154      54.188  72.312  -7.914  1.00 15.55           C  
ATOM   4772  C   GLU B 154      54.188  70.875  -7.496  1.00 15.55           C  
ATOM   4773  CB  GLU B 154      54.750  73.188  -6.785  1.00 15.55           C  
ATOM   4774  O   GLU B 154      53.156  70.312  -7.121  1.00 15.55           O  
ATOM   4775  CG  GLU B 154      55.344  74.500  -7.266  1.00 15.55           C  
ATOM   4776  CD  GLU B 154      55.969  75.312  -6.141  1.00 15.55           C  
ATOM   4777  OE1 GLU B 154      56.750  76.250  -6.430  1.00 15.55           O  
ATOM   4778  OE2 GLU B 154      55.688  75.000  -4.965  1.00 15.55           O  
ATOM   4779  N   ALA B 155      55.375  70.250  -7.410  1.00 18.22           N  
ATOM   4780  CA  ALA B 155      56.250  69.062  -7.387  1.00 18.22           C  
ATOM   4781  C   ALA B 155      56.125  68.312  -6.062  1.00 18.22           C  
ATOM   4782  CB  ALA B 155      57.688  69.500  -7.637  1.00 18.22           C  
ATOM   4783  O   ALA B 155      56.250  67.125  -6.016  1.00 18.22           O  
ATOM   4784  N   GLU B 156      56.281  69.062  -4.820  1.00 16.34           N  
ATOM   4785  CA  GLU B 156      57.500  68.875  -4.074  1.00 16.34           C  
ATOM   4786  C   GLU B 156      57.562  67.500  -3.434  1.00 16.34           C  
ATOM   4787  CB  GLU B 156      57.656  69.938  -3.000  1.00 16.34           C  
ATOM   4788  O   GLU B 156      56.562  66.812  -3.336  1.00 16.34           O  
ATOM   4789  CG  GLU B 156      58.438  71.188  -3.459  1.00 16.34           C  
ATOM   4790  CD  GLU B 156      58.594  72.188  -2.379  1.00 16.34           C  
ATOM   4791  OE1 GLU B 156      59.469  73.125  -2.523  1.00 16.34           O  
ATOM   4792  OE2 GLU B 156      57.844  72.125  -1.378  1.00 16.34           O  
ATOM   4793  N   GLY B 157      58.281  67.562  -2.178  1.00 16.73           N  
ATOM   4794  CA  GLY B 157      59.469  67.125  -1.458  1.00 16.73           C  
ATOM   4795  C   GLY B 157      59.219  65.875  -0.584  1.00 16.73           C  
ATOM   4796  O   GLY B 157      59.719  64.812  -0.874  1.00 16.73           O  
ATOM   4797  N   THR B 158      59.312  66.188   0.793  1.00 16.45           N  
ATOM   4798  CA  THR B 158      60.375  65.875   1.752  1.00 16.45           C  
ATOM   4799  C   THR B 158      60.031  64.625   2.578  1.00 16.45           C  
ATOM   4800  CB  THR B 158      60.625  67.062   2.691  1.00 16.45           C  
ATOM   4801  O   THR B 158      60.844  63.688   2.637  1.00 16.45           O  
ATOM   4802  CG2 THR B 158      61.281  68.250   1.953  1.00 16.45           C  
ATOM   4803  OG1 THR B 158      59.375  67.500   3.219  1.00 16.45           O  
ATOM   4804  N   ALA B 159      59.875  64.938   3.920  1.00 16.86           N  
ATOM   4805  CA  ALA B 159      60.812  64.688   5.008  1.00 16.86           C  
ATOM   4806  C   ALA B 159      60.500  63.406   5.742  1.00 16.86           C  
ATOM   4807  CB  ALA B 159      60.781  65.875   5.984  1.00 16.86           C  
ATOM   4808  O   ALA B 159      59.594  62.688   5.371  1.00 16.86           O  
ATOM   4809  N   GLY B 160      60.312  63.562   7.152  1.00 16.70           N  
ATOM   4810  CA  GLY B 160      61.094  63.219   8.320  1.00 16.70           C  
ATOM   4811  C   GLY B 160      60.656  61.938   8.992  1.00 16.70           C  
ATOM   4812  O   GLY B 160      59.625  61.375   8.648  1.00 16.70           O  
ATOM   4813  N   GLY B 161      60.844  61.906  10.312  1.00 17.50           N  
ATOM   4814  CA  GLY B 161      61.562  61.188  11.336  1.00 17.50           C  
ATOM   4815  C   GLY B 161      60.688  60.188  12.078  1.00 17.50           C  
ATOM   4816  O   GLY B 161      61.031  59.000  12.188  1.00 17.50           O  
ATOM   4817  N   TRP B 162      59.688  60.656  13.039  1.00 15.69           N  
ATOM   4818  CA  TRP B 162      60.000  60.562  14.453  1.00 15.69           C  
ATOM   4819  C   TRP B 162      59.562  59.219  15.016  1.00 15.69           C  
ATOM   4820  CB  TRP B 162      59.375  61.688  15.250  1.00 15.69           C  
ATOM   4821  O   TRP B 162      60.344  58.469  15.594  1.00 15.69           O  
ATOM   4822  CG  TRP B 162      60.125  63.000  15.188  1.00 15.69           C  
ATOM   4823  CD1 TRP B 162      60.500  63.656  14.062  1.00 15.69           C  
ATOM   4824  CD2 TRP B 162      60.594  63.750  16.297  1.00 15.69           C  
ATOM   4825  CE2 TRP B 162      61.281  64.875  15.781  1.00 15.69           C  
ATOM   4826  CE3 TRP B 162      60.531  63.594  17.688  1.00 15.69           C  
ATOM   4827  NE1 TRP B 162      61.188  64.812  14.414  1.00 15.69           N  
ATOM   4828  CH2 TRP B 162      61.781  65.688  17.953  1.00 15.69           C  
ATOM   4829  CZ2 TRP B 162      61.875  65.812  16.594  1.00 15.69           C  
ATOM   4830  CZ3 TRP B 162      61.125  64.562  18.500  1.00 15.69           C  
ATOM   4831  N   GLY B 163      58.469  59.219  15.961  1.00 15.79           N  
ATOM   4832  CA  GLY B 163      58.594  59.031  17.391  1.00 15.79           C  
ATOM   4833  C   GLY B 163      58.281  57.625  17.844  1.00 15.79           C  
ATOM   4834  O   GLY B 163      57.438  56.969  17.250  1.00 15.79           O  
ATOM   4835  N   VAL B 164      59.031  57.094  18.812  1.00 21.47           N  
ATOM   4836  CA  VAL B 164      59.469  55.969  19.641  1.00 21.47           C  
ATOM   4837  C   VAL B 164      58.406  55.688  20.703  1.00 21.47           C  
ATOM   4838  CB  VAL B 164      60.844  56.250  20.297  1.00 21.47           C  
ATOM   4839  O   VAL B 164      58.625  54.844  21.594  1.00 21.47           O  
ATOM   4840  CG1 VAL B 164      61.375  54.969  20.953  1.00 21.47           C  
ATOM   4841  CG2 VAL B 164      61.812  56.750  19.250  1.00 21.47           C  
ATOM   4842  N   PHE B 165      57.156  55.531  20.484  1.00 17.52           N  
ATOM   4843  CA  PHE B 165      56.375  55.625  21.719  1.00 17.52           C  
ATOM   4844  C   PHE B 165      56.844  54.594  22.734  1.00 17.52           C  
ATOM   4845  CB  PHE B 165      54.875  55.438  21.422  1.00 17.52           C  
ATOM   4846  O   PHE B 165      56.906  53.406  22.438  1.00 17.52           O  
ATOM   4847  CG  PHE B 165      54.188  56.719  21.031  1.00 17.52           C  
ATOM   4848  CD1 PHE B 165      53.688  57.562  22.000  1.00 17.52           C  
ATOM   4849  CD2 PHE B 165      54.031  57.062  19.688  1.00 17.52           C  
ATOM   4850  CE1 PHE B 165      53.031  58.750  21.641  1.00 17.52           C  
ATOM   4851  CE2 PHE B 165      53.375  58.219  19.328  1.00 17.52           C  
ATOM   4852  CZ  PHE B 165      52.875  59.062  20.297  1.00 17.52           C  
ATOM   4853  N   PRO B 166      57.250  55.219  23.844  1.00 16.14           N  
ATOM   4854  CA  PRO B 166      57.906  54.656  25.016  1.00 16.14           C  
ATOM   4855  C   PRO B 166      57.062  53.625  25.766  1.00 16.14           C  
ATOM   4856  CB  PRO B 166      58.188  55.875  25.891  1.00 16.14           C  
ATOM   4857  O   PRO B 166      55.844  53.562  25.531  1.00 16.14           O  
ATOM   4858  CG  PRO B 166      57.188  56.906  25.453  1.00 16.14           C  
ATOM   4859  CD  PRO B 166      56.531  56.406  24.172  1.00 16.14           C  
ATOM   4860  N   GLU B 167      57.500  53.375  27.109  1.00 18.58           N  
ATOM   4861  CA  GLU B 167      57.812  52.344  28.094  1.00 18.58           C  
ATOM   4862  C   GLU B 167      56.688  52.156  29.078  1.00 18.58           C  
ATOM   4863  CB  GLU B 167      59.094  52.719  28.844  1.00 18.58           C  
ATOM   4864  O   GLU B 167      56.250  51.031  29.328  1.00 18.58           O  
ATOM   4865  CG  GLU B 167      60.344  51.969  28.344  1.00 18.58           C  
ATOM   4866  CD  GLU B 167      61.594  52.281  29.156  1.00 18.58           C  
ATOM   4867  OE1 GLU B 167      62.594  51.531  29.016  1.00 18.58           O  
ATOM   4868  OE2 GLU B 167      61.562  53.250  29.953  1.00 18.58           O  
ATOM   4869  N   VAL B 168      56.375  53.156  30.062  1.00 16.55           N  
ATOM   4870  CA  VAL B 168      56.719  52.969  31.469  1.00 16.55           C  
ATOM   4871  C   VAL B 168      55.562  52.250  32.188  1.00 16.55           C  
ATOM   4872  CB  VAL B 168      57.031  54.312  32.156  1.00 16.55           C  
ATOM   4873  O   VAL B 168      54.438  52.312  31.734  1.00 16.55           O  
ATOM   4874  CG1 VAL B 168      57.406  54.094  33.625  1.00 16.55           C  
ATOM   4875  CG2 VAL B 168      58.125  55.062  31.438  1.00 16.55           C  
ATOM   4876  N   SER B 169      55.625  52.094  33.625  1.00 18.81           N  
ATOM   4877  CA  SER B 169      55.719  51.281  34.844  1.00 18.81           C  
ATOM   4878  C   SER B 169      54.469  51.469  35.719  1.00 18.81           C  
ATOM   4879  CB  SER B 169      56.938  51.656  35.656  1.00 18.81           C  
ATOM   4880  O   SER B 169      53.875  50.469  36.156  1.00 18.81           O  
ATOM   4881  OG  SER B 169      58.125  51.250  34.969  1.00 18.81           O  
ATOM   4882  N   ARG B 170      54.281  52.656  36.500  1.00 15.82           N  
ATOM   4883  CA  ARG B 170      54.469  52.594  37.938  1.00 15.82           C  
ATOM   4884  C   ARG B 170      53.125  52.281  38.625  1.00 15.82           C  
ATOM   4885  CB  ARG B 170      55.000  53.938  38.469  1.00 15.82           C  
ATOM   4886  O   ARG B 170      52.062  52.312  38.000  1.00 15.82           O  
ATOM   4887  CG  ARG B 170      56.438  53.875  38.906  1.00 15.82           C  
ATOM   4888  CD  ARG B 170      56.938  55.219  39.438  1.00 15.82           C  
ATOM   4889  NE  ARG B 170      58.281  55.156  39.938  1.00 15.82           N  
ATOM   4890  NH1 ARG B 170      58.344  57.312  40.750  1.00 15.82           N  
ATOM   4891  NH2 ARG B 170      60.188  55.969  40.969  1.00 15.82           N  
ATOM   4892  CZ  ARG B 170      58.938  56.156  40.562  1.00 15.82           C  
ATOM   4893  N   ALA B 171      52.656  53.281  39.625  1.00 16.84           N  
ATOM   4894  CA  ALA B 171      52.688  53.375  41.062  1.00 16.84           C  
ATOM   4895  C   ALA B 171      51.281  53.125  41.656  1.00 16.84           C  
ATOM   4896  CB  ALA B 171      53.219  54.719  41.531  1.00 16.84           C  
ATOM   4897  O   ALA B 171      50.312  53.125  40.938  1.00 16.84           O  
ATOM   4898  N   ALA B 172      50.781  54.094  42.625  1.00 17.70           N  
ATOM   4899  CA  ALA B 172      50.688  54.156  44.094  1.00 17.70           C  
ATOM   4900  C   ALA B 172      49.219  54.094  44.531  1.00 17.70           C  
ATOM   4901  CB  ALA B 172      51.375  55.406  44.625  1.00 17.70           C  
ATOM   4902  O   ALA B 172      48.312  54.000  43.719  1.00 17.70           O  
ATOM   4903  N   ARG B 173      48.656  55.312  45.250  1.00 16.89           N  
ATOM   4904  CA  ARG B 173      48.469  55.531  46.688  1.00 16.89           C  
ATOM   4905  C   ARG B 173      46.969  55.469  47.031  1.00 16.89           C  
ATOM   4906  CB  ARG B 173      49.031  56.906  47.094  1.00 16.89           C  
ATOM   4907  O   ARG B 173      46.125  55.375  46.156  1.00 16.89           O  
ATOM   4908  CG  ARG B 173      50.500  56.875  47.469  1.00 16.89           C  
ATOM   4909  CD  ARG B 173      51.000  58.219  47.969  1.00 16.89           C  
ATOM   4910  NE  ARG B 173      52.375  58.156  48.406  1.00 16.89           N  
ATOM   4911  NH1 ARG B 173      52.406  60.312  49.250  1.00 16.89           N  
ATOM   4912  NH2 ARG B 173      54.281  59.000  49.375  1.00 16.89           N  
ATOM   4913  CZ  ARG B 173      53.031  59.156  49.000  1.00 16.89           C  
ATOM   4914  N   ARG B 174      46.344  56.719  47.562  1.00 16.89           N  
ATOM   4915  CA  ARG B 174      46.062  57.031  48.969  1.00 16.89           C  
ATOM   4916  C   ARG B 174      44.594  56.875  49.281  1.00 16.89           C  
ATOM   4917  CB  ARG B 174      46.469  58.500  49.250  1.00 16.89           C  
ATOM   4918  O   ARG B 174      43.750  56.781  48.375  1.00 16.89           O  
ATOM   4919  CG  ARG B 174      47.938  58.625  49.688  1.00 16.89           C  
ATOM   4920  CD  ARG B 174      48.281  60.062  50.094  1.00 16.89           C  
ATOM   4921  NE  ARG B 174      49.625  60.156  50.625  1.00 16.89           N  
ATOM   4922  NH1 ARG B 174      49.469  62.375  51.219  1.00 16.89           N  
ATOM   4923  NH2 ARG B 174      51.406  61.250  51.562  1.00 16.89           N  
ATOM   4924  CZ  ARG B 174      50.156  61.250  51.125  1.00 16.89           C  
ATOM   4925  N   PRO B 175      43.844  58.062  50.031  1.00 18.38           N  
ATOM   4926  CA  PRO B 175      43.406  58.219  51.406  1.00 18.38           C  
ATOM   4927  C   PRO B 175      41.875  58.156  51.562  1.00 18.38           C  
ATOM   4928  CB  PRO B 175      43.938  59.594  51.812  1.00 18.38           C  
ATOM   4929  O   PRO B 175      41.219  57.438  50.844  1.00 18.38           O  
ATOM   4930  CG  PRO B 175      44.062  60.344  50.531  1.00 18.38           C  
ATOM   4931  CD  PRO B 175      43.844  59.375  49.375  1.00 18.38           C  
ATOM   4932  N   CYS B 176      41.156  59.469  52.031  1.00 17.42           N  
ATOM   4933  CA  CYS B 176      40.656  59.844  53.344  1.00 17.42           C  
ATOM   4934  C   CYS B 176      39.125  59.750  53.406  1.00 17.42           C  
ATOM   4935  CB  CYS B 176      41.125  61.250  53.719  1.00 17.42           C  
ATOM   4936  O   CYS B 176      38.500  59.500  52.406  1.00 17.42           O  
ATOM   4937  SG  CYS B 176      42.906  61.375  53.969  1.00 17.42           S
[truncated: 86,347 more chars]
