# Supplementary material for: Substrate recognition principles for the PP2A-B55 protein phosphatase
Source: Sci Adv. 2024 Oct 2;10(40):eadp5491. doi: 10.1126/sciadv.adp5491 (PMC11446282; doi:10.1126/sciadv.adp5491)
Supplement: Supplementary file 3 — Data S1 [file sciadv.adp5491_data_s1.zip › Dataset 1/b55_e4orf4_relaxed_rank_001_alphafold2_multimer_v3_model_3_seed_000.pdb]

ATOM      1  N   MET A   1      37.083  25.604 -26.305  1.00 23.12           N  
ATOM      2  H   MET A   1      37.530  24.741 -26.579  1.00 23.12           H  
ATOM      3  H2  MET A   1      37.295  26.313 -26.992  1.00 23.12           H  
ATOM      4  H3  MET A   1      37.448  25.887 -25.407  1.00 23.12           H  
ATOM      5  CA  MET A   1      35.622  25.389 -26.226  1.00 23.12           C  
ATOM      6  HA  MET A   1      35.120  26.303 -25.911  1.00 23.12           H  
ATOM      7  C   MET A   1      35.371  24.317 -25.172  1.00 23.12           C  
ATOM      8  CB  MET A   1      35.055  24.965 -27.596  1.00 23.12           C  
ATOM      9  HB2 MET A   1      35.565  24.063 -27.935  1.00 23.12           H  
ATOM     10  HB3 MET A   1      33.995  24.737 -27.484  1.00 23.12           H  
ATOM     11  O   MET A   1      35.381  23.140 -25.498  1.00 23.12           O  
ATOM     12  CG  MET A   1      35.207  26.038 -28.680  1.00 23.12           C  
ATOM     13  HG2 MET A   1      36.257  26.319 -28.763  1.00 23.12           H  
ATOM     14  HG3 MET A   1      34.628  26.921 -28.408  1.00 23.12           H  
ATOM     15  SD  MET A   1      34.662  25.453 -30.302  1.00 23.12           S  
ATOM     16  CE  MET A   1      35.438  26.683 -31.386  1.00 23.12           C  
ATOM     17  HE1 MET A   1      35.182  26.462 -32.422  1.00 23.12           H  
ATOM     18  HE2 MET A   1      35.073  27.679 -31.135  1.00 23.12           H  
ATOM     19  HE3 MET A   1      36.522  26.649 -31.272  1.00 23.12           H  
ATOM     20  N   ALA A   2      35.300  24.693 -23.892  1.00 26.55           N  
ATOM     21  H   ALA A   2      35.208  25.667 -23.641  1.00 26.55           H  
ATOM     22  CA  ALA A   2      35.088  23.730 -22.810  1.00 26.55           C  
ATOM     23  HA  ALA A   2      35.706  22.848 -22.977  1.00 26.55           H  
ATOM     24  C   ALA A   2      33.613  23.303 -22.818  1.00 26.55           C  
ATOM     25  CB  ALA A   2      35.520  24.369 -21.483  1.00 26.55           C  
ATOM     26  HB1 ALA A   2      35.367  23.659 -20.671  1.00 26.55           H  
ATOM     27  HB2 ALA A   2      36.576  24.637 -21.519  1.00 26.55           H  
ATOM     28  HB3 ALA A   2      34.925  25.260 -21.281  1.00 26.55           H  
ATOM     29  O   ALA A   2      32.734  24.154 -22.697  1.00 26.55           O  
ATOM     30  N   GLY A   3      33.340  22.015 -23.037  1.00 27.45           N  
ATOM     31  H   GLY A   3      34.103  21.363 -23.153  1.00 27.45           H  
ATOM     32  CA  GLY A   3      31.979  21.483 -23.068  1.00 27.45           C  
ATOM     33  HA2 GLY A   3      31.375  22.044 -23.781  1.00 27.45           H  
ATOM     34  HA3 GLY A   3      32.000  20.437 -23.375  1.00 27.45           H  
ATOM     35  C   GLY A   3      31.343  21.565 -21.683  1.00 27.45           C  
ATOM     36  O   GLY A   3      31.539  20.678 -20.864  1.00 27.45           O  
ATOM     37  N   ALA A   4      30.592  22.634 -21.425  1.00 33.62           N  
ATOM     38  H   ALA A   4      30.586  23.374 -22.113  1.00 33.62           H  
ATOM     39  CA  ALA A   4      29.944  22.921 -20.143  1.00 33.62           C  
ATOM     40  HA  ALA A   4      30.659  22.724 -19.344  1.00 33.62           H  
ATOM     41  C   ALA A   4      28.705  22.052 -19.853  1.00 33.62           C  
ATOM     42  CB  ALA A   4      29.598  24.415 -20.121  1.00 33.62           C  
ATOM     43  HB1 ALA A   4      28.851  24.638 -20.883  1.00 33.62           H  
ATOM     44  HB2 ALA A   4      30.493  25.010 -20.304  1.00 33.62           H  
ATOM     45  HB3 ALA A   4      29.196  24.683 -19.145  1.00 33.62           H  
ATOM     46  O   ALA A   4      28.010  22.294 -18.872  1.00 33.62           O  
ATOM     47  N   GLY A   5      28.408  21.055 -20.693  1.00 34.03           N  
ATOM     48  H   GLY A   5      29.059  20.869 -21.442  1.00 34.03           H  
ATOM     49  CA  GLY A   5      27.289  20.126 -20.521  1.00 34.03           C  
ATOM     50  HA2 GLY A   5      26.385  20.692 -20.296  1.00 34.03           H  
ATOM     51  HA3 GLY A   5      27.129  19.570 -21.444  1.00 34.03           H  
ATOM     52  C   GLY A   5      27.516  19.127 -19.384  1.00 34.03           C  
ATOM     53  O   GLY A   5      27.370  17.926 -19.593  1.00 34.03           O  
ATOM     54  N   GLY A   6      27.926  19.592 -18.202  1.00 37.56           N  
ATOM     55  H   GLY A   6      27.972  20.595 -18.088  1.00 37.56           H  
ATOM     56  CA  GLY A   6      27.901  18.777 -16.996  1.00 37.56           C  
ATOM     57  HA2 GLY A   6      28.267  19.353 -16.145  1.00 37.56           H  
ATOM     58  HA3 GLY A   6      28.514  17.886 -17.126  1.00 37.56           H  
ATOM     59  C   GLY A   6      26.452  18.388 -16.732  1.00 37.56           C  
ATOM     60  O   GLY A   6      25.642  19.246 -16.402  1.00 37.56           O  
ATOM     61  N   GLY A   7      26.100  17.120 -16.955  1.00 44.97           N  
ATOM     62  H   GLY A   7      26.790  16.479 -17.320  1.00 44.97           H  
ATOM     63  CA  GLY A   7      24.765  16.625 -16.624  1.00 44.97           C  
ATOM     64  HA2 GLY A   7      24.022  17.137 -17.235  1.00 44.97           H  
ATOM     65  HA3 GLY A   7      24.700  15.552 -16.805  1.00 44.97           H  
ATOM     66  C   GLY A   7      24.493  16.892 -15.144  1.00 44.97           C  
ATOM     67  O   GLY A   7      25.277  16.447 -14.307  1.00 44.97           O  
ATOM     68  N   ASN A   8      23.444  17.665 -14.845  1.00 53.06           N  
ATOM     69  H   ASN A   8      22.908  18.041 -15.614  1.00 53.06           H  
ATOM     70  CA  ASN A   8      23.037  18.075 -13.496  1.00 53.06           C  
ATOM     71  HA  ASN A   8      23.908  18.450 -12.959  1.00 53.06           H  
ATOM     72  C   ASN A   8      22.511  16.872 -12.688  1.00 53.06           C  
ATOM     73  CB  ASN A   8      21.981  19.207 -13.592  1.00 53.06           C  
ATOM     74  HB2 ASN A   8      21.309  19.020 -14.430  1.00 53.06           H  
ATOM     75  HB3 ASN A   8      21.374  19.204 -12.687  1.00 53.06           H  
ATOM     76  O   ASN A   8      21.327  16.795 -12.369  1.00 53.06           O  
ATOM     77  CG  ASN A   8      22.529  20.619 -13.678  1.00 53.06           C  
ATOM     78  ND2 ASN A   8      21.677  21.576 -13.967  1.00 53.06           N  
ATOM     79 HD21 ASN A   8      20.696  21.368 -14.086  1.00 53.06           H  
ATOM     80 HD22 ASN A   8      22.052  22.514 -13.962  1.00 53.06           H  
ATOM     81  OD1 ASN A   8      23.689  20.902 -13.445  1.00 53.06           O  
ATOM     82  N   ASP A   9      23.376  15.915 -12.361  1.00 70.38           N  
ATOM     83  H   ASP A   9      24.320  15.974 -12.717  1.00 70.38           H  
ATOM     84  CA  ASP A   9      23.051  14.868 -11.397  1.00 70.38           C  
ATOM     85  HA  ASP A   9      22.092  14.425 -11.664  1.00 70.38           H  
ATOM     86  C   ASP A   9      22.912  15.532 -10.014  1.00 70.38           C  
ATOM     87  CB  ASP A   9      24.111  13.744 -11.411  1.00 70.38           C  
ATOM     88  HB2 ASP A   9      23.944  13.112 -10.539  1.00 70.38           H  
ATOM     89  HB3 ASP A   9      25.102  14.187 -11.311  1.00 70.38           H  
ATOM     90  O   ASP A   9      23.874  16.087  -9.472  1.00 70.38           O  
ATOM     91  CG  ASP A   9      24.083  12.832 -12.655  1.00 70.38           C  
ATOM     92  OD1 ASP A   9      23.036  12.703 -13.319  1.00 70.38           O  
ATOM     93  OD2 ASP A   9      25.128  12.216 -12.980  1.00 70.38           O  
ATOM     94  N   ILE A  10      21.699  15.507  -9.452  1.00 84.69           N  
ATOM     95  H   ILE A  10      20.944  15.102  -9.987  1.00 84.69           H  
ATOM     96  CA  ILE A  10      21.392  16.094  -8.141  1.00 84.69           C  
ATOM     97  HA  ILE A  10      21.638  17.155  -8.177  1.00 84.69           H  
ATOM     98  C   ILE A  10      22.271  15.431  -7.071  1.00 84.69           C  
ATOM     99  CB  ILE A  10      19.883  15.960  -7.813  1.00 84.69           C  
ATOM    100  HB  ILE A  10      19.608  14.907  -7.872  1.00 84.69           H  
ATOM    101  O   ILE A  10      22.197  14.221  -6.843  1.00 84.69           O  
ATOM    102  CG1 ILE A  10      19.024  16.756  -8.827  1.00 84.69           C  
ATOM    103 HG12 ILE A  10      19.193  17.824  -8.688  1.00 84.69           H  
ATOM    104 HG13 ILE A  10      19.329  16.501  -9.842  1.00 84.69           H  
ATOM    105  CG2 ILE A  10      19.602  16.459  -6.385  1.00 84.69           C  
ATOM    106 HG21 ILE A  10      18.538  16.402  -6.154  1.00 84.69           H  
ATOM    107 HG22 ILE A  10      19.932  17.494  -6.294  1.00 84.69           H  
ATOM    108 HG23 ILE A  10      20.117  15.843  -5.647  1.00 84.69           H  
ATOM    109  CD1 ILE A  10      17.518  16.471  -8.725  1.00 84.69           C  
ATOM    110 HD11 ILE A  10      17.002  16.973  -9.544  1.00 84.69           H  
ATOM    111 HD12 ILE A  10      17.337  15.399  -8.799  1.00 84.69           H  
ATOM    112 HD13 ILE A  10      17.114  16.844  -7.784  1.00 84.69           H  
ATOM    113  N   GLN A  11      23.094  16.228  -6.385  1.00 91.06           N  
ATOM    114  H   GLN A  11      23.130  17.207  -6.631  1.00 91.06           H  
ATOM    115  CA  GLN A  11      23.884  15.756  -5.248  1.00 91.06           C  
ATOM    116  HA  GLN A  11      24.169  14.717  -5.417  1.00 91.06           H  
ATOM    117  C   GLN A  11      23.041  15.807  -3.978  1.00 91.06           C  
ATOM    118  CB  GLN A  11      25.174  16.572  -5.080  1.00 91.06           C  
ATOM    119  HB2 GLN A  11      25.640  16.286  -4.137  1.00 91.06           H  
ATOM    120  HB3 GLN A  11      24.941  17.636  -5.045  1.00 91.06           H  
ATOM    121  O   GLN A  11      22.850  16.874  -3.403  1.00 91.06           O  
ATOM    122  CG  GLN A  11      26.163  16.299  -6.216  1.00 91.06           C  
ATOM    123  HG2 GLN A  11      26.301  15.223  -6.320  1.00 91.06           H  
ATOM    124  HG3 GLN A  11      25.749  16.677  -7.151  1.00 91.06           H  
ATOM    125  CD  GLN A  11      27.536  16.931  -6.000  1.00 91.06           C  
ATOM    126  NE2 GLN A  11      28.421  16.771  -6.958  1.00 91.06           N  
ATOM    127 HE21 GLN A  11      28.135  16.327  -7.819  1.00 91.06           H  
ATOM    128 HE22 GLN A  11      29.305  17.247  -6.851  1.00 91.06           H  
ATOM    129  OE1 GLN A  11      27.865  17.550  -4.993  1.00 91.06           O  
ATOM    130  N   TRP A  12      22.559  14.652  -3.533  1.00 94.25           N  
ATOM    131  H   TRP A  12      22.679  13.827  -4.103  1.00 94.25           H  
ATOM    132  CA  TRP A  12      21.789  14.533  -2.298  1.00 94.25           C  
ATOM    133  HA  TRP A  12      21.097  15.373  -2.238  1.00 94.25           H  
ATOM    134  C   TRP A  12      22.679  14.579  -1.060  1.00 94.25           C  
ATOM    135  CB  TRP A  12      20.960  13.252  -2.336  1.00 94.25           C  
ATOM    136  HB2 TRP A  12      21.609  12.397  -2.525  1.00 94.25           H  
ATOM    137  HB3 TRP A  12      20.486  13.108  -1.365  1.00 94.25           H  
ATOM    138  O   TRP A  12      23.710  13.909  -0.998  1.00 94.25           O  
ATOM    139  CG  TRP A  12      19.887  13.310  -3.367  1.00 94.25           C  
ATOM    140  CD1 TRP A  12      19.952  12.803  -4.619  1.00 94.25           C  
ATOM    141  HD1 TRP A  12      20.789  12.264  -5.036  1.00 94.25           H  
ATOM    142  CD2 TRP A  12      18.614  14.014  -3.277  1.00 94.25           C  
ATOM    143  CE2 TRP A  12      17.944  13.876  -4.524  1.00 94.25           C  
ATOM    144  CE3 TRP A  12      17.971  14.777  -2.277  1.00 94.25           C  
ATOM    145  HE3 TRP A  12      18.454  14.917  -1.322  1.00 94.25           H  
ATOM    146  NE1 TRP A  12      18.799  13.126  -5.299  1.00 94.25           N  
ATOM    147  HE1 TRP A  12      18.597  12.813  -6.238  1.00 94.25           H  
ATOM    148  CH2 TRP A  12      16.074  15.197  -3.757  1.00 94.25           C  
ATOM    149  HH2 TRP A  12      15.110  15.650  -3.935  1.00 94.25           H  
ATOM    150  CZ2 TRP A  12      16.697  14.453  -4.770  1.00 94.25           C  
ATOM    151  HZ2 TRP A  12      16.234  14.339  -5.739  1.00 94.25           H  
ATOM    152  CZ3 TRP A  12      16.712  15.359  -2.514  1.00 94.25           C  
ATOM    153  HZ3 TRP A  12      16.231  15.934  -1.736  1.00 94.25           H  
ATOM    154  N   CYS A  13      22.241  15.326  -0.053  1.00 93.06           N  
ATOM    155  H   CYS A  13      21.407  15.875  -0.205  1.00 93.06           H  
ATOM    156  CA  CYS A  13      22.899  15.508   1.230  1.00 93.06           C  
ATOM    157  HA  CYS A  13      23.797  14.893   1.269  1.00 93.06           H  
ATOM    158  C   CYS A  13      21.978  15.099   2.382  1.00 93.06           C  
ATOM    159  CB  CYS A  13      23.291  16.980   1.382  1.00 93.06           C  
ATOM    160  HB2 CYS A  13      22.424  17.602   1.160  1.00 93.06           H  
ATOM    161  HB3 CYS A  13      23.597  17.166   2.411  1.00 93.06           H  
ATOM    162  O   CYS A  13      20.773  15.352   2.347  1.00 93.06           O  
ATOM    163  SG  CYS A  13      24.650  17.408   0.263  1.00 93.06           S  
ATOM    164  HG  CYS A  13      24.198  18.630  -0.035  1.00 93.06           H  
ATOM    165  N   PHE A  14      22.556  14.532   3.440  1.00 93.50           N  
ATOM    166  H   PHE A  14      23.548  14.341   3.406  1.00 93.50           H  
ATOM    167  CA  PHE A  14      21.854  14.351   4.711  1.00 93.50           C  
ATOM    168  HA  PHE A  14      20.920  13.813   4.547  1.00 93.50           H  
ATOM    169  C   PHE A  14      21.486  15.709   5.322  1.00 93.50           C  
ATOM    170  CB  PHE A  14      22.713  13.507   5.660  1.00 93.50           C  
ATOM    171  HB2 PHE A  14      22.900  12.536   5.203  1.00 93.50           H  
ATOM    172  HB3 PHE A  14      23.676  13.996   5.805  1.00 93.50           H  
ATOM    173  O   PHE A  14      22.353  16.576   5.456  1.00 93.50           O  
ATOM    174  CG  PHE A  14      22.058  13.296   7.009  1.00 93.50           C  
ATOM    175  CD1 PHE A  14      22.342  14.175   8.067  1.00 93.50           C  
ATOM    176  HD1 PHE A  14      23.044  14.983   7.921  1.00 93.50           H  
ATOM    177  CD2 PHE A  14      21.130  12.257   7.201  1.00 93.50           C  
ATOM    178  HD2 PHE A  14      20.897  11.575   6.397  1.00 93.50           H  
ATOM    179  CE1 PHE A  14      21.709  14.022   9.311  1.00 93.50           C  
ATOM    180  HE1 PHE A  14      21.925  14.711  10.114  1.00 93.50           H  
ATOM    181  CE2 PHE A  14      20.507  12.097   8.450  1.00 93.50           C  
ATOM    182  HE2 PHE A  14      19.808  11.289   8.610  1.00 93.50           H  
ATOM    183  CZ  PHE A  14      20.803  12.971   9.506  1.00 93.50           C  
ATOM    184  HZ  PHE A  14      20.330  12.840  10.468  1.00 93.50           H  
ATOM    185  N   SER A  15      20.219  15.883   5.701  1.00 91.81           N  
ATOM    186  H   SER A  15      19.551  15.142   5.541  1.00 91.81           H  
ATOM    187  CA  SER A  15      19.745  17.060   6.434  1.00 91.81           C  
ATOM    188  HA  SER A  15      20.531  17.815   6.471  1.00 91.81           H  
ATOM    189  C   SER A  15      19.438  16.689   7.883  1.00 91.81           C  
ATOM    190  CB  SER A  15      18.555  17.704   5.709  1.00 91.81           C  
ATOM    191  HB2 SER A  15      17.720  17.007   5.647  1.00 91.81           H  
ATOM    192  HB3 SER A  15      18.866  17.982   4.702  1.00 91.81           H  
ATOM    193  O   SER A  15      20.139  17.133   8.791  1.00 91.81           O  
ATOM    194  OG  SER A  15      18.139  18.858   6.402  1.00 91.81           O  
ATOM    195  HG  SER A  15      17.604  19.423   5.839  1.00 91.81           H  
ATOM    196  N   GLN A  16      18.454  15.811   8.102  1.00 93.00           N  
ATOM    197  H   GLN A  16      17.979  15.403   7.309  1.00 93.00           H  
ATOM    198  CA  GLN A  16      17.984  15.454   9.440  1.00 93.00           C  
ATOM    199  HA  GLN A  16      18.783  15.625  10.160  1.00 93.00           H  
ATOM    200  C   GLN A  16      17.579  13.981   9.537  1.00 93.00           C  
ATOM    201  CB  GLN A  16      16.784  16.333   9.827  1.00 93.00           C  
ATOM    202  HB2 GLN A  16      16.417  16.018  10.804  1.00 93.00           H  
ATOM    203  HB3 GLN A  16      15.985  16.169   9.104  1.00 93.00           H  
ATOM    204  O   GLN A  16      17.218  13.342   8.549  1.00 93.00           O  
ATOM    205  CG  GLN A  16      17.093  17.836   9.903  1.00 93.00           C  
ATOM    206  HG2 GLN A  16      17.850  18.023  10.664  1.00 93.00           H  
ATOM    207  HG3 GLN A  16      17.459  18.207   8.946  1.00 93.00           H  
ATOM    208  CD  GLN A  16      15.823  18.595  10.231  1.00 93.00           C  
ATOM    209  NE2 GLN A  16      15.707  19.198  11.391  1.00 93.00           N  
ATOM    210 HE21 GLN A  16      16.550  19.543  11.827  1.00 93.00           H  
ATOM    211 HE22 GLN A  16      14.912  19.816  11.465  1.00 93.00           H  
ATOM    212  OE1 GLN A  16      14.865  18.580   9.478  1.00 93.00           O  
ATOM    213  N   VAL A  17      17.570  13.473  10.769  1.00 93.44           N  
ATOM    214  H   VAL A  17      17.867  14.066  11.531  1.00 93.44           H  
ATOM    215  CA  VAL A  17      16.899  12.226  11.143  1.00 93.44           C  
ATOM    216  HA  VAL A  17      16.256  11.925  10.317  1.00 93.44           H  
ATOM    217  C   VAL A  17      16.011  12.495  12.354  1.00 93.44           C  
ATOM    218  CB  VAL A  17      17.901  11.077  11.371  1.00 93.44           C  
ATOM    219  HB  VAL A  17      18.522  10.997  10.479  1.00 93.44           H  
ATOM    220  O   VAL A  17      16.436  13.149  13.307  1.00 93.44           O  
ATOM    221  CG1 VAL A  17      18.835  11.290  12.570  1.00 93.44           C  
ATOM    222 HG11 VAL A  17      19.576  10.491  12.603  1.00 93.44           H  
ATOM    223 HG12 VAL A  17      19.348  12.249  12.488  1.00 93.44           H  
ATOM    224 HG13 VAL A  17      18.267  11.273  13.501  1.00 93.44           H  
ATOM    225  CG2 VAL A  17      17.185   9.732  11.540  1.00 93.44           C  
ATOM    226 HG21 VAL A  17      17.920   8.928  11.581  1.00 93.44           H  
ATOM    227 HG22 VAL A  17      16.531   9.557  10.686  1.00 93.44           H  
ATOM    228 HG23 VAL A  17      16.590   9.722  12.453  1.00 93.44           H  
ATOM    229  N   LYS A  18      14.771  12.020  12.308  1.00 92.00           N  
ATOM    230  H   LYS A  18      14.487  11.539  11.467  1.00 92.00           H  
ATOM    231  CA  LYS A  18      13.821  12.032  13.428  1.00 92.00           C  
ATOM    232  HA  LYS A  18      14.281  12.514  14.292  1.00 92.00           H  
ATOM    233  C   LYS A  18      13.503  10.590  13.817  1.00 92.00           C  
ATOM    234  CB  LYS A  18      12.540  12.798  13.048  1.00 92.00           C  
ATOM    235  HB2 LYS A  18      11.925  12.915  13.941  1.00 92.00           H  
ATOM    236  HB3 LYS A  18      11.967  12.190  12.349  1.00 92.00           H  
ATOM    237  O   LYS A  18      13.554   9.719  12.954  1.00 92.00           O  
ATOM    238  CG  LYS A  18      12.740  14.183  12.405  1.00 92.00           C  
ATOM    239  HG2 LYS A  18      13.301  14.081  11.476  1.00 92.00           H  
ATOM    240  HG3 LYS A  18      11.754  14.570  12.148  1.00 92.00           H  
ATOM    241  CD  LYS A  18      13.443  15.201  13.317  1.00 92.00           C  
ATOM    242  HD2 LYS A  18      14.481  14.906  13.470  1.00 92.00           H  
ATOM    243  HD3 LYS A  18      12.931  15.244  14.278  1.00 92.00           H  
ATOM    244  CE  LYS A  18      13.387  16.576  12.641  1.00 92.00           C  
ATOM    245  HE2 LYS A  18      12.341  16.837  12.481  1.00 92.00           H  
ATOM    246  HE3 LYS A  18      13.848  16.515  11.655  1.00 92.00           H  
ATOM    247  NZ  LYS A  18      14.037  17.661  13.421  1.00 92.00           N  
ATOM    248  HZ1 LYS A  18      13.796  18.535  12.976  1.00 92.00           H  
ATOM    249  HZ2 LYS A  18      13.710  17.717  14.375  1.00 92.00           H  
ATOM    250  HZ3 LYS A  18      15.045  17.609  13.384  1.00 92.00           H  
ATOM    251  N   GLY A  19      13.149  10.354  15.077  1.00 86.88           N  
ATOM    252  H   GLY A  19      13.180  11.118  15.737  1.00 86.88           H  
ATOM    253  CA  GLY A  19      12.864   9.016  15.610  1.00 86.88           C  
ATOM    254  HA2 GLY A  19      11.876   9.015  16.070  1.00 86.88           H  
ATOM    255  HA3 GLY A  19      12.849   8.276  14.809  1.00 86.88           H  
ATOM    256  C   GLY A  19      13.883   8.552  16.653  1.00 86.88           C  
ATOM    257  O   GLY A  19      14.859   9.251  16.946  1.00 86.88           O  
ATOM    258  N   ALA A  20      13.624   7.387  17.250  1.00 74.75           N  
ATOM    259  H   ALA A  20      12.848   6.833  16.916  1.00 74.75           H  
ATOM    260  CA  ALA A  20      14.434   6.847  18.340  1.00 74.75           C  
ATOM    261  HA  ALA A  20      14.485   7.601  19.124  1.00 74.75           H  
ATOM    262  C   ALA A  20      15.866   6.540  17.887  1.00 74.75           C  
ATOM    263  CB  ALA A  20      13.752   5.608  18.927  1.00 74.75           C  
ATOM    264  HB1 ALA A  20      14.295   5.269  19.810  1.00 74.75           H  
ATOM    265  HB2 ALA A  20      13.753   4.801  18.195  1.00 74.75           H  
ATOM    266  HB3 ALA A  20      12.726   5.840  19.214  1.00 74.75           H  
ATOM    267  O   ALA A  20      16.114   6.197  16.731  1.00 74.75           O  
ATOM    268  N   VAL A  21      16.833   6.702  18.794  1.00 67.00           N  
ATOM    269  H   VAL A  21      16.579   6.948  19.740  1.00 67.00           H  
ATOM    270  CA  VAL A  21      18.240   6.402  18.496  1.00 67.00           C  
ATOM    271  HA  VAL A  21      18.392   6.626  17.441  1.00 67.00           H  
ATOM    272  C   VAL A  21      18.551   4.916  18.577  1.00 67.00           C  
ATOM    273  CB  VAL A  21      19.206   7.259  19.343  1.00 67.00           C  
ATOM    274  HB  VAL A  21      19.014   7.055  20.397  1.00 67.00           H  
ATOM    275  O   VAL A  21      19.407   4.453  17.825  1.00 67.00           O  
ATOM    276  CG1 VAL A  21      20.689   6.978  19.058  1.00 67.00           C  
ATOM    277 HG11 VAL A  21      21.313   7.659  19.637  1.00 67.00           H  
ATOM    278 HG12 VAL A  21      20.918   7.079  17.997  1.00 67.00           H  
ATOM    279 HG13 VAL A  21      20.932   5.965  19.379  1.00 67.00           H  
ATOM    280  CG2 VAL A  21      18.978   8.763  19.100  1.00 67.00           C  
ATOM    281 HG21 VAL A  21      19.231   9.050  18.079  1.00 67.00           H  
ATOM    282 HG22 VAL A  21      19.604   9.332  19.787  1.00 67.00           H  
ATOM    283 HG23 VAL A  21      17.941   9.029  19.305  1.00 67.00           H  
ATOM    284  N   ASP A  22      17.822   4.205  19.428  1.00 65.88           N  
ATOM    285  H   ASP A  22      17.121   4.669  19.988  1.00 65.88           H  
ATOM    286  CA  ASP A  22      18.074   2.808  19.737  1.00 65.88           C  
ATOM    287  HA  ASP A  22      19.150   2.639  19.691  1.00 65.88           H  
ATOM    288  C   ASP A  22      17.425   1.861  18.718  1.00 65.88           C  
ATOM    289  CB  ASP A  22      17.630   2.523  21.182  1.00 65.88           C  
ATOM    290  HB2 ASP A  22      17.820   1.474  21.408  1.00 65.88           H  
ATOM    291  HB3 ASP A  22      16.558   2.700  21.265  1.00 65.88           H  
ATOM    292  O   ASP A  22      16.386   2.163  18.120  1.00 65.88           O  
ATOM    293  CG  ASP A  22      18.379   3.389  22.208  1.00 65.88           C  
ATOM    294  OD1 ASP A  22      19.561   3.720  21.955  1.00 65.88           O  
ATOM    295  OD2 ASP A  22      17.749   3.768  23.218  1.00 65.88           O  
ATOM    296  N   ASP A  23      18.056   0.697  18.542  1.00 66.00           N  
ATOM    297  H   ASP A  23      18.919   0.541  19.042  1.00 66.00           H  
ATOM    298  CA  ASP A  23      17.602  -0.369  17.640  1.00 66.00           C  
ATOM    299  HA  ASP A  23      17.318   0.074  16.685  1.00 66.00           H  
ATOM    300  C   ASP A  23      16.360  -1.117  18.168  1.00 66.00           C  
ATOM    301  CB  ASP A  23      18.756  -1.361  17.392  1.00 66.00           C  
ATOM    302  HB2 ASP A  23      19.195  -1.644  18.349  1.00 66.00           H  
ATOM    303  HB3 ASP A  23      18.347  -2.265  16.941  1.00 66.00           H  
ATOM    304  O   ASP A  23      15.693  -1.814  17.399  1.00 66.00           O  
ATOM    305  CG  ASP A  23      19.855  -0.847  16.448  1.00 66.00           C  
ATOM    306  OD1 ASP A  23      19.530  -0.141  15.463  1.00 66.00           O  
ATOM    307  OD2 ASP A  23      21.029  -1.226  16.667  1.00 66.00           O  
ATOM    308  N   ASP A  24      16.014  -0.962  19.452  1.00 75.88           N  
ATOM    309  H   ASP A  24      16.591  -0.368  20.030  1.00 75.88           H  
ATOM    310  CA  ASP A  24      14.811  -1.547  20.056  1.00 75.88           C  
ATOM    311  HA  ASP A  24      14.692  -2.559  19.670  1.00 75.88           H  
ATOM    312  C   ASP A  24      13.555  -0.781  19.618  1.00 75.88           C  
ATOM    313  CB  ASP A  24      14.943  -1.651  21.587  1.00 75.88           C  
ATOM    314  HB2 ASP A  24      15.398  -0.741  21.976  1.00 75.88           H  
ATOM    315  HB3 ASP A  24      13.945  -1.736  22.018  1.00 75.88           H  
ATOM    316  O   ASP A  24      12.986   0.053  20.326  1.00 75.88           O  
ATOM    317  CG  ASP A  24      15.733  -2.879  22.062  1.00 75.88           C  
ATOM    318  OD1 ASP A  24      15.826  -3.870  21.301  1.00 75.88           O  
ATOM    319  OD2 ASP A  24      16.188  -2.848  23.227  1.00 75.88           O  
ATOM    320  N   VAL A  25      13.119  -1.070  18.394  1.00 81.69           N  
ATOM    321  H   VAL A  25      13.716  -1.661  17.833  1.00 81.69           H  
ATOM    322  CA  VAL A  25      11.956  -0.434  17.787  1.00 81.69           C  
ATOM    323  HA  VAL A  25      11.997   0.626  18.038  1.00 81.69           H  
ATOM    324  C   VAL A  25      10.655  -1.003  18.350  1.00 81.69           C  
ATOM    325  CB  VAL A  25      11.988  -0.548  16.255  1.00 81.69           C  
ATOM    326  HB  VAL A  25      11.882  -1.590  15.952  1.00 81.69           H  
ATOM    327  O   VAL A  25      10.265  -2.134  18.041  1.00 81.69           O  
ATOM    328  CG1 VAL A  25      10.792   0.229  15.700  1.00 81.69           C  
ATOM    329 HG11 VAL A  25      10.967   0.499  14.659  1.00 81.69           H  
ATOM    330 HG12 VAL A  25       9.896  -0.388  15.757  1.00 81.69           H  
ATOM    331 HG13 VAL A  25      10.626   1.128  16.292  1.00 81.69           H  
ATOM    332  CG2 VAL A  25      13.308  -0.030  15.666  1.00 81.69           C  
ATOM    333 HG21 VAL A  25      13.670   0.831  16.228  1.00 81.69           H  
ATOM    334 HG22 VAL A  25      13.201   0.226  14.612  1.00 81.69           H  
ATOM    335 HG23 VAL A  25      14.064  -0.812  15.745  1.00 81.69           H  
ATOM    336  N   ALA A  26       9.922  -0.189  19.111  1.00 86.69           N  
ATOM    337  H   ALA A  26      10.301   0.706  19.384  1.00 86.69           H  
ATOM    338  CA  ALA A  26       8.535  -0.491  19.433  1.00 86.69           C  
ATOM    339  HA  ALA A  26       8.495  -1.497  19.852  1.00 86.69           H  
ATOM    340  C   ALA A  26       7.692  -0.454  18.153  1.00 86.69           C  
ATOM    341  CB  ALA A  26       8.014   0.485  20.490  1.00 86.69           C  
ATOM    342  HB1 ALA A  26       6.994   0.224  20.772  1.00 86.69           H  
ATOM    343  HB2 ALA A  26       8.652   0.450  21.373  1.00 86.69           H  
ATOM    344  HB3 ALA A  26       8.021   1.498  20.088  1.00 86.69           H  
ATOM    345  O   ALA A  26       7.813   0.454  17.332  1.00 86.69           O  
ATOM    346  N   GLU A  27       6.803  -1.433  17.975  1.00 88.31           N  
ATOM    347  H   GLU A  27       6.733  -2.163  18.669  1.00 88.31           H  
ATOM    348  CA  GLU A  27       6.015  -1.496  16.742  1.00 88.31           C  
ATOM    349  HA  GLU A  27       6.704  -1.534  15.898  1.00 88.31           H  
ATOM    350  C   GLU A  27       5.137  -0.270  16.536  1.00 88.31           C  
ATOM    351  CB  GLU A  27       5.157  -2.749  16.714  1.00 88.31           C  
ATOM    352  HB2 GLU A  27       4.568  -2.807  17.629  1.00 88.31           H  
ATOM    353  HB3 GLU A  27       5.851  -3.586  16.637  1.00 88.31           H  
ATOM    354  O   GLU A  27       5.000   0.164  15.398  1.00 88.31           O  
ATOM    355  CG  GLU A  27       4.237  -2.749  15.487  1.00 88.31           C  
ATOM    356  HG2 GLU A  27       3.537  -1.915  15.535  1.00 88.31           H  
ATOM    357  HG3 GLU A  27       4.865  -2.637  14.603  1.00 88.31           H  
ATOM    358  CD  GLU A  27       3.387  -3.984  15.329  1.00 88.31           C  
ATOM    359  OE1 GLU A  27       3.406  -4.497  14.181  1.00 88.31           O  
ATOM    360  OE2 GLU A  27       2.802  -4.427  16.348  1.00 88.31           O  
ATOM    361  N   ALA A  28       4.576   0.285  17.611  1.00 91.56           N  
ATOM    362  H   ALA A  28       4.753  -0.115  18.521  1.00 91.56           H  
ATOM    363  CA  ALA A  28       3.735   1.471  17.537  1.00 91.56           C  
ATOM    364  HA  ALA A  28       2.855   1.244  16.935  1.00 91.56           H  
ATOM    365  C   ALA A  28       4.462   2.658  16.878  1.00 91.56           C  
ATOM    366  CB  ALA A  28       3.282   1.811  18.961  1.00 91.56           C  
ATOM    367  HB1 ALA A  28       4.147   2.012  19.594  1.00 91.56           H  
ATOM    368  HB2 ALA A  28       2.654   2.702  18.940  1.00 91.56           H  
ATOM    369  HB3 ALA A  28       2.703   0.987  19.377  1.00 91.56           H  
ATOM    370  O   ALA A  28       3.825   3.457  16.199  1.00 91.56           O  
ATOM    371  N   ASP A  29       5.789   2.746  17.024  1.00 93.50           N  
ATOM    372  H   ASP A  29       6.271   2.014  17.528  1.00 93.50           H  
ATOM    373  CA  ASP A  29       6.620   3.815  16.457  1.00 93.50           C  
ATOM    374  HA  ASP A  29       6.057   4.748  16.464  1.00 93.50           H  
ATOM    375  C   ASP A  29       7.005   3.576  14.987  1.00 93.50           C  
ATOM    376  CB  ASP A  29       7.880   4.017  17.322  1.00 93.50           C  
ATOM    377  HB2 ASP A  29       8.479   3.108  17.284  1.00 93.50           H  
ATOM    378  HB3 ASP A  29       8.477   4.818  16.888  1.00 93.50           H  
ATOM    379  O   ASP A  29       7.665   4.420  14.381  1.00 93.50           O  
ATOM    380  CG  ASP A  29       7.615   4.384  18.790  1.00 93.50           C  
ATOM    381  OD1 ASP A  29       6.665   5.150  19.076  1.00 93.50           O  
ATOM    382  OD2 ASP A  29       8.387   3.915  19.646  1.00 93.50           O  
ATOM    383  N   ILE A  30       6.620   2.443  14.387  1.00 94.25           N  
ATOM    384  H   ILE A  30       6.044   1.795  14.904  1.00 94.25           H  
ATOM    385  CA  ILE A  30       6.905   2.174  12.975  1.00 94.25           C  
ATOM    386  HA  ILE A  30       7.953   2.420  12.804  1.00 94.25           H  
ATOM    387  C   ILE A  30       6.050   3.094  12.103  1.00 94.25           C  
ATOM    388  CB  ILE A  30       6.705   0.690  12.608  1.00 94.25           C  
ATOM    389  HB  ILE A  30       5.678   0.421  12.855  1.00 94.25           H  
ATOM    390  O   ILE A  30       4.820   3.013  12.122  1.00 94.25           O  
ATOM    391  CG1 ILE A  30       7.668  -0.185  13.439  1.00 94.25           C  
ATOM    392 HG12 ILE A  30       8.691   0.137  13.245  1.00 94.25           H  
ATOM    393 HG13 ILE A  30       7.481  -0.016  14.499  1.00 94.25           H  
ATOM    394  CG2 ILE A  30       6.915   0.450  11.098  1.00 94.25           C  
ATOM    395 HG21 ILE A  30       6.220   1.053  10.514  1.00 94.25           H  
ATOM    396 HG22 ILE A  30       7.932   0.721  10.815  1.00 94.25           H  
ATOM    397 HG23 ILE A  30       6.732  -0.594  10.842  1.00 94.25           H  
ATOM    398  CD1 ILE A  30       7.566  -1.694  13.177  1.00 94.25           C  
ATOM    399 HD11 ILE A  30       8.143  -2.227  13.933  1.00 94.25           H  
ATOM    400 HD12 ILE A  30       6.525  -2.011  13.229  1.00 94.25           H  
ATOM    401 HD13 ILE A  30       7.976  -1.937  12.197  1.00 94.25           H  
ATOM    402  N   ILE A  31       6.711   3.917  11.294  1.00 97.12           N  
ATOM    403  H   ILE A  31       7.720   3.865  11.299  1.00 97.12           H  
ATOM    404  CA  ILE A  31       6.072   4.835  10.353  1.00 97.12           C  
ATOM    405  HA  ILE A  31       5.301   5.391  10.886  1.00 97.12           H  
ATOM    406  C   ILE A  31       5.406   4.026   9.238  1.00 97.12           C  
ATOM    407  CB  ILE A  31       7.095   5.847   9.796  1.00 97.12           C  
ATOM    408  HB  ILE A  31       7.902   5.284   9.326  1.00 97.12           H  
ATOM    409  O   ILE A  31       6.035   3.177   8.604  1.00 97.12           O  
ATOM    410  CG1 ILE A  31       7.701   6.701  10.936  1.00 97.12           C  
ATOM    411 HG12 ILE A  31       8.101   6.044  11.708  1.00 97.12           H  
ATOM    412 HG13 ILE A  31       6.919   7.311  11.389  1.00 97.12           H  
ATOM    413  CG2 ILE A  31       6.438   6.746   8.728  1.00 97.12           C  
ATOM    414 HG21 ILE A  31       6.116   6.154   7.872  1.00 97.12           H  
ATOM    415 HG22 ILE A  31       7.147   7.487   8.360  1.00 97.12           H  
ATOM    416 HG23 ILE A  31       5.577   7.262   9.154  1.00 97.12           H  
ATOM    417  CD1 ILE A  31       8.851   7.610  10.488  1.00 97.12           C  
ATOM    418 HD11 ILE A  31       8.476   8.426   9.871  1.00 97.12           H  
ATOM    419 HD12 ILE A  31       9.585   7.031   9.927  1.00 97.12           H  
ATOM    420 HD13 ILE A  31       9.334   8.036  11.368  1.00 97.12           H  
ATOM    421  N   SER A  32       4.135   4.320   8.982  1.00 97.56           N  
ATOM    422  H   SER A  32       3.684   5.005   9.571  1.00 97.56           H  
ATOM    423  CA  SER A  32       3.283   3.627   8.011  1.00 97.56           C  
ATOM    424  HA  SER A  32       3.853   2.825   7.542  1.00 97.56           H  
ATOM    425  C   SER A  32       2.778   4.522   6.875  1.00 97.56           C  
ATOM    426  CB  SER A  32       2.114   2.986   8.755  1.00 97.56           C  
ATOM    427  HB2 SER A  32       2.502   2.221   9.427  1.00 97.56           H  
ATOM    428  HB3 SER A  32       1.435   2.519   8.041  1.00 97.56           H  
ATOM    429  O   SER A  32       2.105   4.035   5.969  1.00 97.56           O  
ATOM    430  OG  SER A  32       1.418   3.946   9.518  1.00 97.56           O  
ATOM    431  HG  SER A  32       0.579   4.128   9.087  1.00 97.56           H  
ATOM    432  N   THR A  33       3.067   5.826   6.920  1.00 98.50           N  
ATOM    433  H   THR A  33       3.546   6.171   7.739  1.00 98.50           H  
ATOM    434  CA  THR A  33       2.796   6.783   5.835  1.00 98.50           C  
ATOM    435  HA  THR A  33       3.116   6.336   4.894  1.00 98.50           H  
ATOM    436  C   THR A  33       3.588   8.073   6.059  1.00 98.50           C  
ATOM    437  CB  THR A  33       1.284   7.077   5.725  1.00 98.50           C  
ATOM    438  HB  THR A  33       0.762   6.136   5.550  1.00 98.50           H  
ATOM    439  O   THR A  33       3.817   8.472   7.202  1.00 98.50           O  
ATOM    440  CG2 THR A  33       0.675   7.714   6.970  1.00 98.50           C  
ATOM    441 HG21 THR A  33       0.842   7.066   7.830  1.00 98.50           H  
ATOM    442 HG22 THR A  33      -0.399   7.813   6.817  1.00 98.50           H  
ATOM    443 HG23 THR A  33       1.108   8.698   7.153  1.00 98.50           H  
ATOM    444  OG1 THR A  33       0.971   7.931   4.642  1.00 98.50           O  
ATOM    445  HG1 THR A  33       1.483   8.739   4.719  1.00 98.50           H  
ATOM    446  N   VAL A  34       3.966   8.756   4.976  1.00 98.69           N  
ATOM    447  H   VAL A  34       3.751   8.379   4.064  1.00 98.69           H  
ATOM    448  CA  VAL A  34       4.656  10.059   4.987  1.00 98.69           C  
ATOM    449  HA  VAL A  34       4.498  10.554   5.945  1.00 98.69           H  
ATOM    450  C   VAL A  34       4.073  10.930   3.875  1.00 98.69           C  
ATOM    451  CB  VAL A  34       6.173   9.887   4.762  1.00 98.69           C  
ATOM    452  HB  VAL A  34       6.342   9.467   3.770  1.00 98.69           H  
ATOM    453  O   VAL A  34       3.918  10.438   2.764  1.00 98.69           O  
ATOM    454  CG1 VAL A  34       6.911  11.226   4.845  1.00 98.69           C  
ATOM    455 HG11 VAL A  34       7.979  11.065   4.696  1.00 98.69           H  
ATOM    456 HG12 VAL A  34       6.742  11.692   5.816  1.00 98.69           H  
ATOM    457 HG13 VAL A  34       6.561  11.893   4.057  1.00 98.69           H  
ATOM    458  CG2 VAL A  34       6.820   8.947   5.783  1.00 98.69           C  
ATOM    459 HG21 VAL A  34       7.900   8.938   5.633  1.00 98.69           H  
ATOM    460 HG22 VAL A  34       6.447   7.931   5.647  1.00 98.69           H  
ATOM    461 HG23 VAL A  34       6.595   9.275   6.798  1.00 98.69           H  
ATOM    462  N   GLU A  35       3.747  12.195   4.150  1.00 98.56           N  
ATOM    463  H   GLU A  35       3.857  12.530   5.096  1.00 98.56           H  
ATOM    464  CA  GLU A  35       3.104  13.088   3.174  1.00 98.56           C  
ATOM    465  HA  GLU A  35       3.441  12.828   2.170  1.00 98.56           H  
ATOM    466  C   GLU A  35       3.429  14.573   3.442  1.00 98.56           C  
ATOM    467  CB  GLU A  35       1.581  12.864   3.239  1.00 98.56           C  
ATOM    468  HB2 GLU A  35       1.353  11.799   3.189  1.00 98.56           H  
ATOM    469  HB3 GLU A  35       1.221  13.222   4.204  1.00 98.56           H  
ATOM    470  O   GLU A  35       3.167  15.088   4.534  1.00 98.56           O  
ATOM    471  CG  GLU A  35       0.805  13.595   2.135  1.00 98.56           C  
ATOM    472  HG2 GLU A  35       1.219  14.594   1.997  1.00 98.56           H  
ATOM    473  HG3 GLU A  35      -0.221  13.715   2.482  1.00 98.56           H  
ATOM    474  CD  GLU A  35       0.775  12.873   0.783  1.00 98.56           C  
ATOM    475  OE1 GLU A  35      -0.177  13.145   0.017  1.00 98.56           O  
ATOM    476  OE2 GLU A  35       1.582  11.951   0.533  1.00 98.56           O  
ATOM    477  N   PHE A  36       3.934  15.290   2.433  1.00 98.44           N  
ATOM    478  H   PHE A  36       4.057  14.839   1.537  1.00 98.44           H  
ATOM    479  CA  PHE A  36       4.045  16.756   2.466  1.00 98.44           C  
ATOM    480  HA  PHE A  36       4.371  17.065   3.460  1.00 98.44           H  
ATOM    481  C   PHE A  36       2.694  17.424   2.189  1.00 98.44           C  
ATOM    482  CB  PHE A  36       5.088  17.251   1.453  1.00 98.44           C  
ATOM    483  HB2 PHE A  36       4.978  18.329   1.341  1.00 98.44           H  
ATOM    484  HB3 PHE A  36       4.883  16.807   0.479  1.00 98.44           H  
ATOM    485  O   PHE A  36       1.887  16.915   1.413  1.00 98.44           O  
ATOM    486  CG  PHE A  36       6.524  16.978   1.849  1.00 98.44           C  
ATOM    487  CD1 PHE A  36       7.171  17.822   2.771  1.00 98.44           C  
ATOM    488  HD1 PHE A  36       6.648  18.663   3.201  1.00 98.44           H  
ATOM    489  CD2 PHE A  36       7.221  15.893   1.287  1.00 98.44           C  
ATOM    490  HD2 PHE A  36       6.734  15.262   0.559  1.00 98.44           H  
ATOM    491  CE1 PHE A  36       8.507  17.571   3.133  1.00 98.44           C  
ATOM    492  HE1 PHE A  36       9.002  18.217   3.843  1.00 98.44           H  
ATOM    493  CE2 PHE A  36       8.556  15.642   1.654  1.00 98.44           C  
ATOM    494  HE2 PHE A  36       9.091  14.812   1.217  1.00 98.44           H  
ATOM    495  CZ  PHE A  36       9.199  16.482   2.578  1.00 98.44           C  
ATOM    496  HZ  PHE A  36      10.226  16.299   2.857  1.00 98.44           H  
ATOM    497  N   ASN A  37       2.447  18.594   2.778  1.00 97.56           N  
ATOM    498  H   ASN A  37       3.150  18.989   3.386  1.00 97.56           H  
ATOM    499  CA  ASN A  37       1.322  19.430   2.367  1.00 97.56           C  
ATOM    500  HA  ASN A  37       0.464  18.776   2.208  1.00 97.56           H  
ATOM    501  C   ASN A  37       1.600  20.111   1.012  1.00 97.56           C  
ATOM    502  CB  ASN A  37       0.945  20.413   3.496  1.00 97.56           C  
ATOM    503  HB2 ASN A  37      -0.075  20.758   3.332  1.00 97.56           H  
ATOM    504  HB3 ASN A  37       0.967  19.895   4.455  1.00 97.56           H  
ATOM    505  O   ASN A  37       2.708  20.079   0.484  1.00 97.56           O  
ATOM    506  CG  ASN A  37       1.853  21.626   3.584  1.00 97.56           C  
ATOM    507  ND2 ASN A  37       1.373  22.731   4.095  1.00 97.56           N  
ATOM    508 HD21 ASN A  37       1.975  23.540   4.034  1.00 97.56           H  
ATOM    509 HD22 ASN A  37       0.443  22.782   4.486  1.00 97.56           H  
ATOM    510  OD1 ASN A  37       2.988  21.622   3.156  1.00 97.56           O  
ATOM    511  N   HIS A  38       0.589  20.780   0.456  1.00 95.75           N  
ATOM    512  H   HIS A  38      -0.322  20.712   0.888  1.00 95.75           H  
ATOM    513  CA  HIS A  38       0.673  21.420  -0.862  1.00 95.75           C  
ATOM    514  HA  HIS A  38       0.933  20.663  -1.602  1.00 95.75           H  
ATOM    515  C   HIS A  38       1.726  22.542  -0.967  1.00 95.75           C  
ATOM    516  CB  HIS A  38      -0.710  21.990  -1.205  1.00 95.75           C  
ATOM    517  HB2 HIS A  38      -0.643  22.513  -2.159  1.00 95.75           H  
ATOM    518  HB3 HIS A  38      -1.001  22.717  -0.447  1.00 95.75           H  
ATOM    519  O   HIS A  38       2.261  22.782  -2.053  1.00 95.75           O  
ATOM    520  CG  HIS A  38      -1.787  20.945  -1.322  1.00 95.75           C  
ATOM    521  CD2 HIS A  38      -2.107  20.255  -2.462  1.00 95.75           C  
ATOM    522  HD2 HIS A  38      -1.622  20.347  -3.423  1.00 95.75           H  
ATOM    523  ND1 HIS A  38      -2.663  20.533  -0.336  1.00 95.75           N  
ATOM    524  HD1 HIS A  38      -2.763  20.896   0.601  1.00 95.75           H  
ATOM    525  CE1 HIS A  38      -3.481  19.619  -0.883  1.00 95.75           C  
ATOM    526  HE1 HIS A  38      -4.315  19.144  -0.387  1.00 95.75           H  
ATOM    527  NE2 HIS A  38      -3.191  19.432  -2.173  1.00 95.75           N  
ATOM    528  N   SER A  39       2.018  23.263   0.126  1.00 94.69           N  
ATOM    529  H   SER A  39       1.593  23.025   1.010  1.00 94.69           H  
ATOM    530  CA  SER A  39       3.114  24.247   0.138  1.00 94.69           C  
ATOM    531  HA  SER A  39       3.115  24.765  -0.820  1.00 94.69           H  
ATOM    532  C   SER A  39       4.479  23.573   0.263  1.00 94.69           C  
ATOM    533  CB  SER A  39       2.926  25.327   1.221  1.00 94.69           C  
ATOM    534  HB2 SER A  39       1.995  25.862   1.032  1.00 94.69           H  
ATOM    535  HB3 SER A  39       3.747  26.041   1.145  1.00 94.69           H  
ATOM    536  O   SER A  39       5.444  24.082  -0.305  1.00 94.69           O  
ATOM    537  OG  SER A  39       2.898  24.820   2.541  1.00 94.69           O  
ATOM    538  HG  SER A  39       3.018  25.561   3.140  1.00 94.69           H  
ATOM    539  N   GLY A  40       4.516  22.422   0.939  1.00 96.56           N  
ATOM    540  H   GLY A  40       3.653  22.088   1.344  1.00 96.56           H  
ATOM    541  CA  GLY A  40       5.696  21.679   1.349  1.00 96.56           C  
ATOM    542  HA2 GLY A  40       6.449  21.796   0.569  1.00 96.56           H  
ATOM    543  HA3 GLY A  40       5.436  20.622   1.419  1.00 96.56           H  
ATOM    544  C   GLY A  40       6.259  22.113   2.710  1.00 96.56           C  
ATOM    545  O   GLY A  40       7.107  21.426   3.272  1.00 96.56           O  
ATOM    546  N   GLU A  41       5.722  23.182   3.305  1.00 95.38           N  
ATOM    547  H   GLU A  41       4.993  23.680   2.814  1.00 95.38           H  
ATOM    548  CA  GLU A  41       6.123  23.688   4.625  1.00 95.38           C  
ATOM    549  HA  GLU A  41       7.196  23.878   4.639  1.00 95.38           H  
ATOM    550  C   GLU A  41       5.787  22.712   5.758  1.00 95.38           C  
ATOM    551  CB  GLU A  41       5.373  24.990   4.922  1.00 95.38           C  
ATOM    552  HB2 GLU A  41       4.309  24.755   4.882  1.00 95.38           H  
ATOM    553  HB3 GLU A  41       5.603  25.317   5.936  1.00 95.38           H  
ATOM    554  O   GLU A  41       6.430  22.751   6.803  1.00 95.38           O  
ATOM    555  CG  GLU A  41       5.710  26.140   3.958  1.00 95.38           C  
ATOM    556  HG2 GLU A  41       6.711  26.509   4.186  1.00 95.38           H  
ATOM    557  HG3 GLU A  41       5.710  25.772   2.932  1.00 95.38           H  
ATOM    558  CD  GLU A  41       4.690  27.282   4.041  1.00 95.38           C  
ATOM    559  OE1 GLU A  41       5.041  28.425   3.678  1.00 95.38           O  
ATOM    560  OE2 GLU A  41       3.511  26.980   4.346  1.00 95.38           O  
ATOM    561  N   LEU A  42       4.781  21.849   5.575  1.00 97.31           N  
ATOM    562  H   LEU A  42       4.339  21.827   4.667  1.00 97.31           H  
ATOM    563  CA  LEU A  42       4.402  20.831   6.550  1.00 97.31           C  
ATOM    564  HA  LEU A  42       5.037  20.946   7.428  1.00 97.31           H  
ATOM    565  C   LEU A  42       4.651  19.430   6.002  1.00 97.31           C  
ATOM    566  CB  LEU A  42       2.945  20.990   7.015  1.00 97.31           C  
ATOM    567  HB2 LEU A  42       2.738  20.211   7.749  1.00 97.31           H  
ATOM    568  HB3 LEU A  42       2.286  20.822   6.163  1.00 97.31           H  
ATOM    569  O   LEU A  42       4.322  19.121   4.858  1.00 97.31           O  
ATOM    570  CG  LEU A  42       2.607  22.351   7.641  1.00 97.31           C  
ATOM    571  HG  LEU A  42       2.768  23.146   6.913  1.00 97.31           H  
ATOM    572  CD1 LEU A  42       1.141  22.367   8.052  1.00 97.31           C  
ATOM    573 HD11 LEU A  42       0.948  21.586   8.787  1.00 97.31           H  
ATOM    574 HD12 LEU A  42       0.511  22.220   7.175  1.00 97.31           H  
ATOM    575 HD13 LEU A  42       0.939  23.340   8.501  1.00 97.31           H  
ATOM    576  CD2 LEU A  42       3.425  22.645   8.895  1.00 97.31           C  
ATOM    577 HD21 LEU A  42       3.362  21.816   9.601  1.00 97.31           H  
ATOM    578 HD22 LEU A  42       3.077  23.559   9.375  1.00 97.31           H  
ATOM    579 HD23 LEU A  42       4.464  22.796   8.603  1.00 97.31           H  
ATOM    580  N   LEU A  43       5.168  18.563   6.864  1.00 98.31           N  
ATOM    581  H   LEU A  43       5.412  18.915   7.778  1.00 98.31           H  
ATOM    582  CA  LEU A  43       5.407  17.149   6.604  1.00 98.31           C  
ATOM    583  HA  LEU A  43       5.007  16.873   5.628  1.00 98.31           H  
ATOM    584  C   LEU A  43       4.690  16.334   7.678  1.00 98.31           C  
ATOM    585  CB  LEU A  43       6.928  16.929   6.600  1.00 98.31           C  
ATOM    586  HB2 LEU A  43       7.355  17.518   5.788  1.00 98.31           H  
ATOM    587  HB3 LEU A  43       7.338  17.315   7.534  1.00 98.31           H  
ATOM    588  O   LEU A  43       4.997  16.476   8.856  1.00 98.31           O  
ATOM    589  CG  LEU A  43       7.378  15.468   6.448  1.00 98.31           C  
ATOM    590  HG  LEU A  43       7.020  14.879   7.292  1.00 98.31           H  
ATOM    591  CD1 LEU A  43       6.862  14.838   5.155  1.00 98.31           C  
ATOM    592 HD11 LEU A  43       7.379  13.895   4.976  1.00 98.31           H  
ATOM    593 HD12 LEU A  43       5.792  14.644   5.236  1.00 98.31           H  
ATOM    594 HD13 LEU A  43       7.047  15.502   4.311  1.00 98.31           H  
ATOM    595  CD2 LEU A  43       8.906  15.425   6.449  1.00 98.31           C  
ATOM    596 HD21 LEU A  43       9.251  14.400   6.310  1.00 98.31           H  
ATOM    597 HD22 LEU A  43       9.295  16.042   5.639  1.00 98.31           H  
ATOM    598 HD23 LEU A  43       9.282  15.804   7.398  1.00 98.31           H  
ATOM    599  N   ALA A  44       3.735  15.492   7.294  1.00 98.75           N  
ATOM    600  H   ALA A  44       3.554  15.381   6.307  1.00 98.75           H  
ATOM    601  CA  ALA A  44       3.047  14.594   8.215  1.00 98.75           C  
ATOM    602  HA  ALA A  44       3.228  14.919   9.239  1.00 98.75           H  
ATOM    603  C   ALA A  44       3.570  13.165   8.087  1.00 98.75           C  
ATOM    604  CB  ALA A  44       1.533  14.651   7.991  1.00 98.75           C  
ATOM    605  HB1 ALA A  44       1.047  13.899   8.613  1.00 98.75           H  
ATOM    606  HB2 ALA A  44       1.146  15.627   8.286  1.00 98.75           H  
ATOM    607  HB3 ALA A  44       1.300  14.457   6.944  1.00 98.75           H  
ATOM    608  O   ALA A  44       3.812  12.671   6.985  1.00 98.75           O  
ATOM    609  N   THR A  45       3.660  12.475   9.216  1.00 98.56           N  
ATOM    610  H   THR A  45       3.521  12.966  10.088  1.00 98.56           H  
ATOM    611  CA  THR A  45       3.861  11.029   9.291  1.00 98.56           C  
ATOM    612  HA  THR A  45       3.822  10.612   8.285  1.00 98.56           H  
ATOM    613  C   THR A  45       2.744  10.398  10.103  1.00 98.56           C  
ATOM    614  CB  THR A  45       5.220  10.659   9.896  1.00 98.56           C  
ATOM    615  HB  THR A  45       5.310   9.572   9.911  1.00 98.56           H  
ATOM    616  O   THR A  45       2.334  10.962  11.117  1.00 98.56           O  
ATOM    617  CG2 THR A  45       6.379  11.242   9.095  1.00 98.56           C  
ATOM    618 HG21 THR A  45       6.214  11.075   8.030  1.00 98.56           H  
ATOM    619 HG22 THR A  45       6.462  12.314   9.272  1.00 98.56           H  
ATOM    620 HG23 THR A  45       7.299  10.745   9.403  1.00 98.56           H  
ATOM    621  OG1 THR A  45       5.351  11.154  11.207  1.00 98.56           O  
ATOM    622  HG1 THR A  45       4.539  10.962  11.681  1.00 98.56           H  
ATOM    623  N   GLY A  46       2.278   9.229   9.681  1.00 98.50           N  
ATOM    624  H   GLY A  46       2.718   8.812   8.872  1.00 98.50           H  
ATOM    625  CA  GLY A  46       1.429   8.354  10.486  1.00 98.50           C  
ATOM    626  HA2 GLY A  46       1.104   8.864  11.393  1.00 98.50           H  
ATOM    627  HA3 GLY A  46       0.541   8.066   9.923  1.00 98.50           H  
ATOM    628  C   GLY A  46       2.194   7.096  10.874  1.00 98.50           C  
ATOM    629  O   GLY A  46       3.114   6.697  10.155  1.00 98.50           O  
ATOM    630  N   ASP A  47       1.825   6.481  11.990  1.00 97.31           N  
ATOM    631  H   ASP A  47       1.105   6.885  12.572  1.00 97.31           H  
ATOM    632  CA  ASP A  47       2.473   5.268  12.483  1.00 97.31           C  
ATOM    633  HA  ASP A  47       3.142   4.888  11.711  1.00 97.31           H  
ATOM    634  C   ASP A  47       1.493   4.117  12.754  1.00 97.31           C  
ATOM    635  CB  ASP A  47       3.364   5.622  13.685  1.00 97.31           C  
ATOM    636  HB2 ASP A  47       4.044   6.420  13.385  1.00 97.31           H  
ATOM    637  HB3 ASP A  47       3.982   4.759  13.933  1.00 97.31           H  
ATOM    638  O   ASP A  47       0.266   4.240  12.639  1.00 97.31           O  
ATOM    639  CG  ASP A  47       2.614   6.059  14.944  1.00 97.31           C  
ATOM    640  OD1 ASP A  47       1.429   5.716  15.130  1.00 97.31           O  
ATOM    641  OD2 ASP A  47       3.252   6.713  15.791  1.00 97.31           O  
ATOM    642  N   LYS A  48       2.061   2.960  13.099  1.00 95.12           N  
ATOM    643  H   LYS A  48       3.071   2.931  13.116  1.00 95.12           H  
ATOM    644  CA  LYS A  48       1.309   1.765  13.490  1.00 95.12           C  
ATOM    645  HA  LYS A  48       0.540   1.558  12.746  1.00 95.12           H  
ATOM    646  C   LYS A  48       0.568   1.907  14.816  1.00 95.12           C  
ATOM    647  CB  LYS A  48       2.259   0.579  13.580  1.00 95.12           C  
ATOM    648  HB2 LYS A  48       1.768  -0.202  14.161  1.00 95.12           H  
ATOM    649  HB3 LYS A  48       3.152   0.898  14.117  1.00 95.12           H  
ATOM    650  O   LYS A  48      -0.379   1.165  15.026  1.00 95.12           O  
ATOM    651  CG  LYS A  48       2.654   0.011  12.213  1.00 95.12           C  
ATOM    652  HG2 LYS A  48       3.344   0.682  11.701  1.00 95.12           H  
ATOM    653  HG3 LYS A  48       1.758  -0.125  11.607  1.00 95.12           H  
ATOM    654  CD  LYS A  48       3.306  -1.346  12.467  1.00 95.12           C  
ATOM    655  HD2 LYS A  48       2.629  -1.940  13.081  1.00 95.12           H  
ATOM    656  HD3 LYS A  48       4.226  -1.189  13.028  1.00 95.12           H  
ATOM    657  CE  LYS A  48       3.605  -2.147  11.207  1.00 95.12           C  
ATOM    658  HE2 LYS A  48       4.326  -1.609  10.592  1.00 95.12           H  
ATOM    659  HE3 LYS A  48       2.674  -2.259  10.650  1.00 95.12           H  
ATOM    660  NZ  LYS A  48       4.117  -3.478  11.616  1.00 95.12           N  
ATOM    661  HZ1 LYS A  48       3.566  -3.848  12.377  1.00 95.12           H  
ATOM    662  HZ2 LYS A  48       5.048  -3.399  11.997  1.00 95.12           H  
ATOM    663  HZ3 LYS A  48       4.097  -4.145  10.858  1.00 95.12           H  
ATOM    664  N   GLY A  49       0.983   2.833  15.677  1.00 96.12           N  
ATOM    665  H   GLY A  49       1.753   3.427  15.405  1.00 96.12           H  
ATOM    666  CA  GLY A  49       0.315   3.160  16.933  1.00 96.12           C  
ATOM    667  HA2 GLY A  49      -0.083   2.253  17.387  1.00 96.12           H  
ATOM    668  HA3 GLY A  49       1.044   3.605  17.611  1.00 96.12           H  
ATOM    669  C   GLY A  49      -0.834   4.154  16.782  1.00 96.12           C  
ATOM    670  O   GLY A  49      -1.349   4.616  17.794  1.00 96.12           O  
ATOM    671  N   GLY A  50      -1.223   4.527  15.558  1.00 98.00           N  
ATOM    672  H   GLY A  50      -0.666   4.219  14.774  1.00 98.00           H  
ATOM    673  CA  GLY A  50      -2.356   5.415  15.294  1.00 98.00           C  
ATOM    674  HA2 GLY A  50      -3.204   5.109  15.907  1.00 98.00           H  
ATOM    675  HA3 GLY A  50      -2.634   5.306  14.246  1.00 98.00           H  
ATOM    676  C   GLY A  50      -2.086   6.898  15.544  1.00 98.00           C  
ATOM    677  O   GLY A  50      -3.022   7.706  15.529  1.00 98.00           O  
ATOM    678  N   ARG A  51      -0.827   7.288  15.763  1.00 98.12           N  
ATOM    679  H   ARG A  51      -0.096   6.597  15.669  1.00 98.12           H  
ATOM    680  CA  ARG A  51      -0.433   8.685  15.967  1.00 98.12           C  
ATOM    681  HA  ARG A  51      -1.273   9.224  16.406  1.00 98.12           H  
ATOM    682  C   ARG A  51      -0.108   9.342  14.635  1.00 98.12           C  
ATOM    683  CB  ARG A  51       0.750   8.803  16.935  1.00 98.12           C  
ATOM    684  HB2 ARG A  51       1.010   9.855  17.057  1.00 98.12           H  
ATOM    685  HB3 ARG A  51       1.606   8.311  16.473  1.00 98.12           H  
ATOM    686  O   ARG A  51       0.365   8.713  13.689  1.00 98.12           O  
ATOM    687  CG  ARG A  51       0.464   8.212  18.328  1.00 98.12           C  
ATOM    688  HG2 ARG A  51      -0.028   7.244  18.236  1.00 98.12           H  
ATOM    689  HG3 ARG A  51      -0.201   8.893  18.859  1.00 98.12           H  
ATOM    690  CD  ARG A  51       1.739   8.015  19.156  1.00 98.12           C  
ATOM    691  HD2 ARG A  51       1.459   7.636  20.139  1.00 98.12           H  
ATOM    692  HD3 ARG A  51       2.252   8.970  19.266  1.00 98.12           H  
ATOM    693  NE  ARG A  51       2.614   7.051  18.487  1.00 98.12           N  
ATOM    694  HE  ARG A  51       2.388   6.825  17.528  1.00 98.12           H  
ATOM    695  NH1 ARG A  51       4.402   6.794  19.954  1.00 98.12           N  
ATOM    696 HH11 ARG A  51       4.037   7.456  20.624  1.00 98.12           H  
ATOM    697 HH12 ARG A  51       5.293   6.327  20.044  1.00 98.12           H  
ATOM    698  NH2 ARG A  51       4.284   5.668  18.075  1.00 98.12           N  
ATOM    699 HH21 ARG A  51       3.931   5.627  17.130  1.00 98.12           H  
ATOM    700 HH22 ARG A  51       5.201   5.313  18.304  1.00 98.12           H  
ATOM    701  CZ  ARG A  51       3.750   6.523  18.863  1.00 98.12           C  
ATOM    702  N   VAL A  52      -0.346  10.646  14.590  1.00 98.62           N  
ATOM    703  H   VAL A  52      -0.745  11.077  15.412  1.00 98.62           H  
ATOM    704  CA  VAL A  52       0.108  11.526  13.517  1.00 98.62           C  
ATOM    705  HA  VAL A  52       0.651  10.936  12.779  1.00 98.62           H  
ATOM    706  C   VAL A  52       1.069  12.541  14.114  1.00 98.62           C  
ATOM    707  CB  VAL A  52      -1.073  12.194  12.796  1.00 98.62           C  
ATOM    708  HB  VAL A  52      -1.699  12.692  13.537  1.00 98.62           H  
ATOM    709  O   VAL A  52       0.742  13.217  15.091  1.00 98.62           O  
ATOM    710  CG1 VAL A  52      -0.608  13.229  11.761  1.00 98.62           C  
ATOM    711 HG11 VAL A  52       0.106  12.774  11.074  1.00 98.62           H  
ATOM    712 HG12 VAL A  52      -1.463  13.605  11.199  1.00 98.62           H  
ATOM    713 HG13 VAL A  52      -0.135  14.071  12.266  1.00 98.62           H  
ATOM    714  CG2 VAL A  52      -1.921  11.143  12.067  1.00 98.62           C  
ATOM    715 HG21 VAL A  52      -2.290  10.404  12.778  1.00 98.62           H  
ATOM    716 HG22 VAL A  52      -2.771  11.619  11.578  1.00 98.62           H  
ATOM    717 HG23 VAL A  52      -1.310  10.624  11.328  1.00 98.62           H  
ATOM    718  N   VAL A  53       2.246  12.658  13.508  1.00 98.12           N  
ATOM    719  H   VAL A  53       2.415  12.076  12.700  1.00 98.12           H  
ATOM    720  CA  VAL A  53       3.247  13.677  13.834  1.00 98.12           C  
ATOM    721  HA  VAL A  53       2.906  14.262  14.688  1.00 98.12           H  
ATOM    722  C   VAL A  53       3.371  14.600  12.635  1.00 98.12           C  
ATOM    723  CB  VAL A  53       4.609  13.065  14.210  1.00 98.12           C  
ATOM    724  HB  VAL A  53       5.026  12.554  13.342  1.00 98.12           H  
ATOM    725  O   VAL A  53       3.581  14.144  11.514  1.00 98.12           O  
ATOM    726  CG1 VAL A  53       5.596  14.156  14.649  1.00 98.12           C  
ATOM    727 HG11 VAL A  53       6.538  13.698  14.950  1.00 98.12           H  
ATOM    728 HG12 VAL A  53       5.191  14.718  15.490  1.00 98.12           H  
ATOM    729 HG13 VAL A  53       5.798  14.840  13.824  1.00 98.12           H  
ATOM    730  CG2 VAL A  53       4.491  12.048  15.351  1.00 98.12           C  
ATOM    731 HG21 VAL A  53       5.471  11.618  15.561  1.00 98.12           H  
ATOM    732 HG22 VAL A  53       3.822  11.234  15.073  1.00 98.12           H  
ATOM    733 HG23 VAL A  53       4.118  12.538  16.250  1.00 98.12           H  
ATOM    734  N   ILE A  54       3.219  15.898  12.866  1.00 98.38           N  
ATOM    735  H   ILE A  54       3.083  16.195  13.822  1.00 98.38           H  
ATOM    736  CA  ILE A  54       3.398  16.938  11.858  1.00 98.38           C  
ATOM    737  HA  ILE A  54       3.519  16.478  10.877  1.00 98.38           H  
ATOM    738  C   ILE A  54       4.675  17.684  12.197  1.00 98.38           C  
ATOM    739  CB  ILE A  54       2.183  17.886  11.786  1.00 98.38           C  
ATOM    740  HB  ILE A  54       2.079  18.385  12.749  1.00 98.38           H  
ATOM    741  O   ILE A  54       4.860  18.124  13.333  1.00 98.38           O  
ATOM    742  CG1 ILE A  54       0.890  17.090  11.499  1.00 98.38           C  
ATOM    743 HG12 ILE A  54       0.792  16.275  12.216  1.00 98.38           H  
ATOM    744 HG13 ILE A  54       0.942  16.657  10.500  1.00 98.38           H  
ATOM    745  CG2 ILE A  54       2.415  18.958  10.700  1.00 98.38           C  
ATOM    746 HG21 ILE A  54       2.528  18.487   9.724  1.00 98.38           H  
ATOM    747 HG22 ILE A  54       3.313  19.539  10.912  1.00 98.38           H  
ATOM    748 HG23 ILE A  54       1.586  19.666  10.670  1.00 98.38           H  
ATOM    749  CD1 ILE A  54      -0.384  17.927  11.619  1.00 98.38           C  
ATOM    750 HD11 ILE A  54      -1.250  17.284  11.457  1.00 98.38           H  
ATOM    751 HD12 ILE A  54      -0.401  18.719  10.871  1.00 98.38           H  
ATOM    752 HD13 ILE A  54      -0.451  18.366  12.614  1.00 98.38           H  
ATOM    753  N   PHE A  55       5.523  17.867  11.199  1.00 97.81           N  
ATOM    754  H   PHE A  55       5.300  17.454  10.305  1.00 97.81           H  
ATOM    755  CA  PHE A  55       6.698  18.712  11.254  1.00 97.81           C  
ATOM    756  HA  PHE A  55       6.846  19.022  12.289  1.00 97.81           H  
ATOM    757  C   PHE A  55       6.478  19.958  10.397  1.00 97.81           C  
ATOM    758  CB  PHE A  55       7.936  17.933  10.803  1.00 97.81           C  
ATOM    759  HB2 PHE A  55       8.797  18.573  10.999  1.00 97.81           H  
ATOM    760  HB3 PHE A  55       7.880  17.757   9.729  1.00 97.81           H  
ATOM    761  O   PHE A  55       5.862  19.865   9.338  1.00 97.81           O  
ATOM    762  CG  PHE A  55       8.164  16.605  11.502  1.00 97.81           C  
ATOM    763  CD1 PHE A  55       8.995  16.544  12.635  1.00 97.81           C  
ATOM    764  HD1 PHE A  55       9.465  17.442  13.006  1.00 97.81           H  
ATOM    765  CD2 PHE A  55       7.549  15.432  11.023  1.00 97.81           C  
ATOM    766  HD2 PHE A  55       6.908  15.468  10.155  1.00 97.81           H  
ATOM    767  CE1 PHE A  55       9.207  15.316  13.288  1.00 97.81           C  
ATOM    768  HE1 PHE A  55       9.837  15.267  14.163  1.00 97.81           H  
ATOM    769  CE2 PHE A  55       7.747  14.209  11.685  1.00 97.81           C  
ATOM    770  HE2 PHE A  55       7.248  13.317  11.335  1.00 97.81           H  
ATOM    771  CZ  PHE A  55       8.580  14.150  12.815  1.00 97.81           C  
ATOM    772  HZ  PHE A  55       8.722  13.208  13.325  1.00 97.81           H  
ATOM    773  N   GLN A  56       7.001  21.100  10.833  1.00 96.50           N  
ATOM    774  H   GLN A  56       7.518  21.087  11.700  1.00 96.50           H  
ATOM    775  CA  GLN A  56       6.995  22.360  10.095  1.00 96.50           C  
ATOM    776  HA  GLN A  56       6.449  22.225   9.162  1.00 96.50           H  
ATOM    777  C   GLN A  56       8.423  22.759   9.744  1.00 96.50           C  
ATOM    778  CB  GLN A  56       6.279  23.442  10.916  1.00 96.50           C  
ATOM    779  HB2 GLN A  56       5.256  23.114  11.101  1.00 96.50           H  
ATOM    780  HB3 GLN A  56       6.789  23.554  11.873  1.00 96.50           H  
ATOM    781  O   GLN A  56       9.320  22.671  10.584  1.00 96.50           O  
ATOM    782  CG  GLN A  56       6.213  24.811  10.222  1.00 96.50           C  
ATOM    783  HG2 GLN A  56       7.221  25.200  10.075  1.00 96.50           H  
ATOM    784  HG3 GLN A  56       5.736  24.707   9.248  1.00 96.50           H  
ATOM    785  CD  GLN A  56       5.451  25.827  11.066  1.00 96.50           C  
ATOM    786  NE2 GLN A  56       4.503  26.546  10.503  1.00 96.50           N  
ATOM    787 HE21 GLN A  56       4.001  27.170  11.118  1.00 96.50           H  
ATOM    788 HE22 GLN A  56       4.303  26.463   9.517  1.00 96.50           H  
ATOM    789  OE1 GLN A  56       5.688  25.985  12.251  1.00 96.50           O  
ATOM    790  N   GLN A  57       8.621  23.195   8.505  1.00 95.25           N  
ATOM    791  H   GLN A  57       7.838  23.209   7.867  1.00 95.25           H  
ATOM    792  CA  GLN A  57       9.871  23.768   8.041  1.00 95.25           C  
ATOM    793  HA  GLN A  57      10.682  23.081   8.283  1.00 95.25           H  
ATOM    794  C   GLN A  57      10.119  25.103   8.743  1.00 95.25           C  
ATOM    795  CB  GLN A  57       9.807  23.942   6.519  1.00 95.25           C  
ATOM    796  HB2 GLN A  57       9.126  24.755   6.271  1.00 95.25           H  
ATOM    797  HB3 GLN A  57       9.426  23.026   6.067  1.00 95.25           H  
ATOM    798  O   GLN A  57       9.263  25.988   8.753  1.00 95.25           O  
ATOM    799  CG  GLN A  57      11.196  24.226   5.937  1.00 95.25           C  
ATOM    800  HG2 GLN A  57      11.867  23.420   6.233  1.00 95.25           H  
ATOM    801  HG3 GLN A  57      11.581  25.166   6.333  1.00 95.25           H  
ATOM    802  CD  GLN A  57      11.181  24.318   4.417  1.00 95.25           C  
ATOM    803  NE2 GLN A  57      12.284  24.008   3.770  1.00 95.25           N  
ATOM    804 HE21 GLN A  57      13.090  23.680   4.281  1.00 95.25           H  
ATOM    805 HE22 GLN A  57      12.227  24.068   2.763  1.00 95.25           H  
ATOM    806  OE1 GLN A  57      10.198  24.670   3.790  1.00 95.25           O  
ATOM    807  N   GLU A  58      11.300  25.252   9.327  1.00 90.38           N  
ATOM    808  H   GLU A  58      11.934  24.467   9.372  1.00 90.38           H  
ATOM    809  CA  GLU A  58      11.723  26.506   9.929  1.00 90.38           C  
ATOM    810  HA  GLU A  58      10.970  26.802  10.660  1.00 90.38           H  
ATOM    811  C   GLU A  58      11.811  27.596   8.851  1.00 90.38           C  
ATOM    812  CB  GLU A  58      13.039  26.256  10.674  1.00 90.38           C  
ATOM    813  HB2 GLU A  58      12.899  25.363  11.283  1.00 90.38           H  
ATOM    814  HB3 GLU A  58      13.842  26.066   9.961  1.00 90.38           H  
ATOM    815  O   GLU A  58      12.493  27.431   7.837  1.00 90.38           O  
ATOM    816  CG  GLU A  58      13.430  27.406  11.611  1.00 90.38           C  
ATOM    817  HG2 GLU A  58      12.541  27.726  12.155  1.00 90.38           H  
ATOM    818  HG3 GLU A  58      13.782  28.247  11.013  1.00 90.38           H  
ATOM    819  CD  GLU A  58      14.512  26.994  12.626  1.00 90.38           C  
ATOM    820  OE1 GLU A  58      14.702  27.756  13.600  1.00 90.38           O  
ATOM    821  OE2 GLU A  58      15.115  25.907  12.460  1.00 90.38           O  
ATOM    822  N   GLN A  59      11.082  28.698   9.042  1.00 75.69           N  
ATOM    823  H   GLN A  59      10.533  28.786   9.885  1.00 75.69           H  
ATOM    824  CA  GLN A  59      11.140  29.829   8.121  1.00 75.69           C  
ATOM    825  HA  GLN A  59      11.052  29.453   7.101  1.00 75.69           H  
ATOM    826  C   GLN A  59      12.502  30.512   8.257  1.00 75.69           C  
ATOM    827  CB  GLN A  59       9.992  30.822   8.374  1.00 75.69           C  
ATOM    828  HB2 GLN A  59       9.995  31.129   9.420  1.00 75.69           H  
ATOM    829  HB3 GLN A  59      10.164  31.703   7.756  1.00 75.69           H  
ATOM    830  O   GLN A  59      12.914  30.880   9.358  1.00 75.69           O  
ATOM    831  CG  GLN A  59       8.619  30.233   8.010  1.00 75.69           C  
ATOM    832  HG2 GLN A  59       8.662  29.839   6.995  1.00 75.69           H  
ATOM    833  HG3 GLN A  59       8.389  29.407   8.682  1.00 75.69           H  
ATOM    834  CD  GLN A  59       7.478  31.248   8.078  1.00 75.69           C  
ATOM    835  NE2 GLN A  59       6.288  30.862   7.674  1.00 75.69           N  
ATOM    836 HE21 GLN A  59       5.547  31.545   7.729  1.00 75.69           H  
ATOM    837 HE22 GLN A  59       6.155  29.938   7.287  1.00 75.69           H  
ATOM    838  OE1 GLN A  59       7.616  32.397   8.473  1.00 75.69           O  
ATOM    839  N   GLU A  60      13.199  30.713   7.141  1.00 58.78           N  
ATOM    840  H   GLU A  60      12.861  30.341   6.265  1.00 58.78           H  
ATOM    841  CA  GLU A  60      14.424  31.506   7.142  1.00 58.78           C  
ATOM    842  HA  GLU A  60      15.158  31.026   7.790  1.00 58.78           H  
ATOM    843  C   GLU A  60      14.147  32.924   7.665  1.00 58.78           C  
ATOM    844  CB  GLU A  60      15.013  31.615   5.732  1.00 58.78           C  
ATOM    845  HB2 GLU A  60      14.241  31.978   5.054  1.00 58.78           H  
ATOM    846  HB3 GLU A  60      15.816  32.351   5.762  1.00 58.78           H  
ATOM    847  O   GLU A  60      13.255  33.631   7.189  1.00 58.78           O  
ATOM    848  CG  GLU A  60      15.588  30.301   5.198  1.00 58.78           C  
ATOM    849  HG2 GLU A  60      16.304  29.924   5.928  1.00 58.78           H  
ATOM    850  HG3 GLU A  60      14.785  29.572   5.095  1.00 58.78           H  
ATOM    851  CD  GLU A  60      16.277  30.500   3.839  1.00 58.78           C  
ATOM    852  OE1 GLU A  60      17.111  29.646   3.479  1.00 58.78           O  
ATOM    853  OE2 GLU A  60      15.990  31.500   3.147  1.00 58.78           O  
ATOM    854  N   ASN A  61      14.966  33.402   8.604  1.00 48.31           N  
ATOM    855  H   ASN A  61      15.664  32.779   8.985  1.00 48.31           H  
ATOM    856  CA  ASN A  61      15.069  34.840   8.839  1.00 48.31           C  
ATOM    857  HA  ASN A  61      14.074  35.232   9.048  1.00 48.31           H  
ATOM    858  C   ASN A  61      15.602  35.518   7.561  1.00 48.31           C  
ATOM    859  CB  ASN A  61      16.001  35.108  10.037  1.00 48.31           C  
ATOM    860  HB2 ASN A  61      16.430  36.106   9.945  1.00 48.31           H  
ATOM    861  HB3 ASN A  61      16.821  34.390  10.031  1.00 48.31           H  
ATOM    862  O   ASN A  61      16.628  35.092   7.038  1.00 48.31           O  
ATOM    863  CG  ASN A  61      15.284  35.072  11.374  1.00 48.31           C  
ATOM    864  ND2 ASN A  61      15.912  34.560  12.404  1.00 48.31           N  
ATOM    865 HD21 ASN A  61      15.348  34.460  13.236  1.00 48.31           H  
ATOM    866 HD22 ASN A  61      16.756  34.021  12.270  1.00 48.31           H  
ATOM    867  OD1 ASN A  61      14.189  35.579  11.527  1.00 48.31           O  
ATOM    868  N   LYS A  62      14.987  36.634   7.127  1.00 45.84           N  
ATOM    869  H   LYS A  62      14.116  36.842   7.594  1.00 45.84           H  
ATOM    870  CA  LYS A  62      15.297  37.402   5.888  1.00 45.84           C  
ATOM    871  HA  LYS A  62      14.786  36.925   5.051  1.00 45.84           H  
ATOM    872  C   LYS A  62      16.770  37.506   5.447  1.00 45.84           C  
ATOM    873  CB  LYS A  62      14.808  38.859   6.043  1.00 45.84           C  
ATOM    874  HB2 LYS A  62      15.365  39.487   5.348  1.00 45.84           H  
ATOM    875  HB3 LYS A  62      15.036  39.211   7.049  1.00 45.84           H  
ATOM    876  O   LYS A  62      17.010  37.714   4.263  1.00 45.84           O  
ATOM    877  CG  LYS A  62      13.323  39.084   5.740  1.00 45.84           C  
ATOM    878  HG2 LYS A  62      12.714  38.554   6.474  1.00 45.84           H  
ATOM    879  HG3 LYS A  62      13.097  38.703   4.744  1.00 45.84           H  
ATOM    880  CD  LYS A  62      13.017  40.590   5.793  1.00 45.84           C  
ATOM    881  HD2 LYS A  62      13.218  40.956   6.800  1.00 45.84           H  
ATOM    882  HD3 LYS A  62      13.663  41.111   5.087  1.00 45.84           H  
ATOM    883  CE  LYS A  62      11.553  40.852   5.430  1.00 45.84           C  
ATOM    884  HE2 LYS A  62      11.374  40.472   4.424  1.00 45.84           H  
ATOM    885  HE3 LYS A  62      10.921  40.283   6.112  1.00 45.84           H  
ATOM    886  NZ  LYS A  62      11.224  42.297   5.505  1.00 45.84           N  
ATOM    887  HZ1 LYS A  62      10.255  42.442   5.259  1.00 45.84           H  
ATOM    888  HZ2 LYS A  62      11.803  42.821   4.864  1.00 45.84           H  
ATOM    889  HZ3 LYS A  62      11.373  42.639   6.443  1.00 45.84           H  
ATOM    890  N   ILE A  63      17.738  37.531   6.369  1.00 45.00           N  
ATOM    891  H   ILE A  63      17.491  37.232   7.301  1.00 45.00           H  
ATOM    892  CA  ILE A  63      19.152  37.788   6.038  1.00 45.00           C  
ATOM    893  HA  ILE A  63      19.190  38.573   5.283  1.00 45.00           H  
ATOM    894  C   ILE A  63      19.833  36.559   5.414  1.00 45.00           C  
ATOM    895  CB  ILE A  63      19.945  38.287   7.273  1.00 45.00           C  
ATOM    896  HB  ILE A  63      19.898  37.517   8.043  1.00 45.00           H  
ATOM    897  O   ILE A  63      20.633  36.720   4.495  1.00 45.00           O  
ATOM    898  CG1 ILE A  63      19.330  39.586   7.850  1.00 45.00           C  
ATOM    899 HG12 ILE A  63      19.394  40.380   7.106  1.00 45.00           H  
ATOM    900 HG13 ILE A  63      18.277  39.416   8.070  1.00 45.00           H  
ATOM    901  CG2 ILE A  63      21.428  38.517   6.911  1.00 45.00           C  
ATOM    902 HG21 ILE A  63      21.903  37.578   6.624  1.00 45.00           H  
ATOM    903 HG22 ILE A  63      21.987  38.899   7.765  1.00 45.00           H  
ATOM    904 HG23 ILE A  63      21.507  39.220   6.081  1.00 45.00           H  
ATOM    905  CD1 ILE A  63      19.984  40.070   9.153  1.00 45.00           C  
ATOM    906 HD11 ILE A  63      19.379  40.869   9.581  1.00 45.00           H  
ATOM    907 HD12 ILE A  63      20.982  40.466   8.962  1.00 45.00           H  
ATOM    908 HD13 ILE A  63      20.043  39.251   9.869  1.00 45.00           H  
ATOM    909  N   GLN A  64      19.587  35.351   5.929  1.00 43.25           N  
ATOM    910  H   GLN A  64      18.791  35.229   6.538  1.00 43.25           H  
ATOM    911  CA  GLN A  64      20.242  34.134   5.436  1.00 43.25           C  
ATOM    912  HA  GLN A  64      21.156  34.392   4.901  1.00 43.25           H  
ATOM    913  C   GLN A  64      19.315  33.442   4.435  1.00 43.25           C  
ATOM    914  CB  GLN A  64      20.638  33.210   6.601  1.00 43.25           C  
ATOM    915  HB2 GLN A  64      20.905  32.236   6.189  1.00 43.25           H  
ATOM    916  HB3 GLN A  64      19.787  33.076   7.269  1.00 43.25           H  
ATOM    917  O   GLN A  64      18.336  32.840   4.836  1.00 43.25           O  
ATOM    918  CG  GLN A  64      21.843  33.747   7.389  1.00 43.25           C  
ATOM    919  HG2 GLN A  64      22.660  33.949   6.696  1.00 43.25           H  
ATOM    920  HG3 GLN A  64      21.569  34.683   7.876  1.00 43.25           H  
ATOM    921  CD  GLN A  64      22.352  32.776   8.455  1.00 43.25           C  
ATOM    922  NE2 GLN A  64      23.462  33.071   9.094  1.00 43.25           N  
ATOM    923 HE21 GLN A  64      23.961  33.928   8.903  1.00 43.25           H  
ATOM    924 HE22 GLN A  64      23.725  32.405   9.808  1.00 43.25           H  
ATOM    925  OE1 GLN A  64      21.793  31.738   8.747  1.00 43.25           O  
ATOM    926  N   SER A  65      19.638  33.562   3.146  1.00 43.47           N  
ATOM    927  H   SER A  65      20.471  34.086   2.917  1.00 43.47           H  
ATOM    928  CA  SER A  65      18.786  33.195   2.002  1.00 43.47           C  
ATOM    929  HA  SER A  65      17.767  33.537   2.182  1.00 43.47           H  
ATOM    930  C   SER A  65      18.707  31.712   1.614  1.00 43.47           C  
ATOM    931  CB  SER A  65      19.369  33.909   0.776  1.00 43.47           C  
ATOM    932  HB2 SER A  65      18.710  33.774  -0.082  1.00 43.47           H  
ATOM    933  HB3 SER A  65      19.445  34.976   0.985  1.00 43.47           H  
ATOM    934  O   SER A  65      17.948  31.374   0.712  1.00 43.47           O  
ATOM    935  OG  SER A  65      20.670  33.404   0.488  1.00 43.47           O  
ATOM    936  HG  SER A  65      20.570  32.614  -0.049  1.00 43.47           H  
ATOM    937  N   HIS A  66      19.652  30.887   2.080  1.00 44.53           N  
ATOM    938  H   HIS A  66      20.222  31.229   2.841  1.00 44.53           H  
ATOM    939  CA  HIS A  66      19.936  29.553   1.517  1.00 44.53           C  
ATOM    940  HA  HIS A  66      19.276  29.357   0.672  1.00 44.53           H  
ATOM    941  C   HIS A  66      19.727  28.389   2.491  1.00 44.53           C  
ATOM    942  CB  HIS A  66      21.401  29.494   1.044  1.00 44.53           C  
ATOM    943  HB2 HIS A  66      21.705  28.454   0.924  1.00 44.53           H  
ATOM    944  HB3 HIS A  66      22.042  29.926   1.812  1.00 44.53           H  
ATOM    945  O   HIS A  66      19.868  27.231   2.087  1.00 44.53           O  
ATOM    946  CG  HIS A  66      21.690  30.152  -0.273  1.00 44.53           C  
ATOM    947  CD2 HIS A  66      22.661  31.083  -0.516  1.00 44.53           C  
ATOM    948  HD2 HIS A  66      23.311  31.532   0.220  1.00 44.53           H  
ATOM    949  ND1 HIS A  66      21.141  29.812  -1.486  1.00 44.53           N  
ATOM    950  HD1 HIS A  66      20.438  29.104  -1.645  1.00 44.53           H  
ATOM    951  CE1 HIS A  66      21.770  30.519  -2.438  1.00 44.53           C  
ATOM    952  HE1 HIS A  66      21.581  30.442  -3.499  1.00 44.53           H  
ATOM    953  NE2 HIS A  66      22.683  31.335  -1.889  1.00 44.53           N  
ATOM    954  N   SER A  67      19.521  28.645   3.781  1.00 49.00           N  
ATOM    955  H   SER A  67      19.063  29.526   3.968  1.00 49.00           H  
ATOM    956  CA  SER A  67      19.215  27.573   4.723  1.00 49.00           C  
ATOM    957  HA  SER A  67      19.891  26.739   4.534  1.00 49.00           H  
ATOM    958  C   SER A  67      17.792  27.050   4.502  1.00 49.00           C  
ATOM    959  CB  SER A  67      19.453  28.014   6.173  1.00 49.00           C  
ATOM    960  HB2 SER A  67      20.485  28.347   6.286  1.00 49.00           H  
ATOM    961  HB3 SER A  67      19.291  27.159   6.830  1.00 49.00           H  
ATOM    962  O   SER A  67      16.893  27.364   5.280  1.00 49.00           O  
ATOM    963  OG  SER A  67      18.593  29.051   6.569  1.00 49.00           O  
ATOM    964  HG  SER A  67      17.727  28.850   6.209  1.00 49.00           H  
ATOM    965  N   ARG A  68      17.605  26.195   3.483  1.00 59.84           N  
ATOM    966  H   ARG A  68      18.355  26.104   2.813  1.00 59.84           H  
ATOM    967  CA  ARG A  68      16.423  25.327   3.374  1.00 59.84           C  
ATOM    968  HA  ARG A  68      15.564  25.926   3.074  1.00 59.84           H  
ATOM    969  C   ARG A  68      16.136  24.731   4.750  1.00 59.84           C  
ATOM    970  CB  ARG A  68      16.649  24.198   2.362  1.00 59.84           C  
ATOM    971  HB2 ARG A  68      17.661  23.806   2.465  1.00 59.84           H  
ATOM    972  HB3 ARG A  68      15.946  23.398   2.593  1.00 59.84           H  
ATOM    973  O   ARG A  68      16.927  23.930   5.254  1.00 59.84           O  
ATOM    974  CG  ARG A  68      16.407  24.639   0.917  1.00 59.84           C  
ATOM    975  HG2 ARG A  68      15.445  25.146   0.842  1.00 59.84           H  
ATOM    976  HG3 ARG A  68      17.202  25.309   0.589  1.00 59.84           H  
ATOM    977  CD  ARG A  68      16.377  23.382   0.054  1.00 59.84           C  
ATOM    978  HD2 ARG A  68      17.338  22.875   0.142  1.00 59.84           H  
ATOM    979  HD3 ARG A  68      15.592  22.725   0.429  1.00 59.84           H  
ATOM    980  NE  ARG A  68      16.101  23.678  -1.360  1.00 59.84           N  
ATOM    981  HE  ARG A  68      15.703  24.581  -1.579  1.00 59.84           H  
ATOM    982  NH1 ARG A  68      16.251  21.522  -2.019  1.00 59.84           N  
ATOM    983 HH11 ARG A  68      17.003  21.036  -2.485  1.00 59.84           H  
ATOM    984 HH12 ARG A  68      16.071  21.286  -1.054  1.00 59.84           H  
ATOM    985  NH2 ARG A  68      16.396  23.101  -3.560  1.00 59.84           N  
ATOM    986 HH21 ARG A  68      16.906  22.424  -4.110  1.00 59.84           H  
ATOM    987 HH22 ARG A  68      16.444  24.082  -3.796  1.00 59.84           H  
ATOM    988  CZ  ARG A  68      16.227  22.782  -2.311  1.00 59.84           C  
ATOM    989  N   GLY A  69      15.045  25.199   5.354  1.00 70.31           N  
ATOM    990  H   GLY A  69      14.531  25.925   4.876  1.00 70.31           H  
ATOM    991  CA  GLY A  69      14.810  25.077   6.786  1.00 70.31           C  
ATOM    992  HA2 GLY A  69      15.588  25.626   7.317  1.00 70.31           H  
ATOM    993  HA3 GLY A  69      13.851  25.527   7.040  1.00 70.31           H  
ATOM    994  C   GLY A  69      14.798  23.633   7.264  1.00 70.31           C  
ATOM    995  O   GLY A  69      14.396  22.712   6.545  1.00 70.31           O  
ATOM    996  N   GLU A  70      15.243  23.450   8.498  1.00 89.19           N  
ATOM    997  H   GLU A  70      15.513  24.263   9.034  1.00 89.19           H  
ATOM    998  CA  GLU A  70      15.075  22.209   9.231  1.00 89.19           C  
ATOM    999  HA  GLU A  70      15.391  21.375   8.604  1.00 89.19           H  
ATOM   1000  C   GLU A  70      13.588  21.999   9.559  1.00 89.19           C  
ATOM   1001  CB  GLU A  70      15.964  22.271  10.485  1.00 89.19           C  
ATOM   1002  HB2 GLU A  70      15.535  21.625  11.251  1.00 89.19           H  
ATOM   1003  HB3 GLU A  70      15.959  23.279  10.900  1.00 89.19           H  
ATOM   1004  O   GLU A  70      12.870  22.939   9.886  1.00 89.19           O  
ATOM   1005  CG  GLU A  70      17.415  21.865  10.145  1.00 89.19           C  
ATOM   1006  HG2 GLU A  70      17.390  21.007   9.473  1.00 89.19           H  
ATOM   1007  HG3 GLU A  70      17.889  22.686   9.607  1.00 89.19           H  
ATOM   1008  CD  GLU A  70      18.272  21.468  11.359  1.00 89.19           C  
ATOM   1009  OE1 GLU A  70      19.511  21.628  11.277  1.00 89.19           O  
ATOM   1010  OE2 GLU A  70      17.711  20.848  12.296  1.00 89.19           O  
ATOM   1011  N   TYR A  71      13.102  20.762   9.472  1.00 95.88           N  
ATOM   1012  H   TYR A  71      13.719  20.007   9.211  1.00 95.88           H  
ATOM   1013  CA  TYR A  71      11.744  20.422   9.888  1.00 95.88           C  
ATOM   1014  HA  TYR A  71      11.089  21.271   9.695  1.00 95.88           H  
ATOM   1015  C   TYR A  71      11.731  20.138  11.388  1.00 95.88           C  
ATOM   1016  CB  TYR A  71      11.210  19.241   9.074  1.00 95.88           C  
ATOM   1017  HB2 TYR A  71      10.370  18.789   9.603  1.00 95.88           H  
ATOM   1018  HB3 TYR A  71      11.985  18.477   9.000  1.00 95.88           H  
ATOM   1019  O   TYR A  71      12.428  19.240  11.866  1.00 95.88           O  
ATOM   1020  CG  TYR A  71      10.737  19.625   7.690  1.00 95.88           C  
ATOM   1021  CD1 TYR A  71       9.371  19.881   7.437  1.00 95.88           C  
ATOM   1022  HD1 TYR A  71       8.643  19.803   8.230  1.00 95.88           H  
ATOM   1023  CD2 TYR A  71      11.684  19.763   6.661  1.00 95.88           C  
ATOM   1024  HD2 TYR A  71      12.732  19.603   6.864  1.00 95.88           H  
ATOM   1025  CE1 TYR A  71       8.954  20.272   6.148  1.00 95.88           C  
ATOM   1026  HE1 TYR A  71       7.916  20.492   5.946  1.00 95.88           H  
ATOM   1027  CE2 TYR A  71      11.270  20.151   5.378  1.00 95.88           C  
ATOM   1028  HE2 TYR A  71      11.989  20.300   4.586  1.00 95.88           H  
ATOM   1029  OH  TYR A  71       9.570  20.783   3.865  1.00 95.88           O  
ATOM   1030  HH  TYR A  71       8.654  21.054   3.764  1.00 95.88           H  
ATOM   1031  CZ  TYR A  71       9.912  20.410   5.120  1.00 95.88           C  
ATOM   1032  N   ASN A  72      10.920  20.872  12.139  1.00 95.44           N  
ATOM   1033  H   ASN A  72      10.388  21.599  11.682  1.00 95.44           H  
ATOM   1034  CA  ASN A  72      10.764  20.729  13.585  1.00 95.44           C  
ATOM   1035  HA  ASN A  72      11.453  19.970  13.955  1.00 95.44           H  
ATOM   1036  C   ASN A  72       9.358  20.241  13.927  1.00 95.44           C  
ATOM   1037  CB  ASN A  72      11.140  22.062  14.248  1.00 95.44           C  
ATOM   1038  HB2 ASN A  72      10.570  22.871  13.792  1.00 95.44           H  
ATOM   1039  HB3 ASN A  72      10.907  22.035  15.312  1.00 95.44           H  
ATOM   1040  O   ASN A  72       8.430  20.448  13.153  1.00 95.44           O  
ATOM   1041  CG  ASN A  72      12.630  22.328  14.101  1.00 95.44           C  
ATOM   1042  ND2 ASN A  72      13.012  23.523  13.711  1.00 95.44           N  
ATOM   1043 HD21 ASN A  72      13.992  23.712  13.561  1.00 95.44           H  
ATOM   1044 HD22 ASN A  72      12.345  24.240  13.464  1.00 95.44           H  
ATOM   1045  OD1 ASN A  72      13.437  21.435  14.327  1.00 95.44           O  
ATOM   1046  N   VAL A  73       9.190  19.549  15.058  1.00 95.88           N  
ATOM   1047  H   VAL A  73       9.952  19.496  15.720  1.00 95.88           H  
ATOM   1048  CA  VAL A  73       7.869  19.040  15.463  1.00 95.88           C  
ATOM   1049  HA  VAL A  73       7.473  18.420  14.658  1.00 95.88           H  
ATOM   1050  C   VAL A  73       6.923  20.222  15.663  1.00 95.88           C  
ATOM   1051  CB  VAL A  73       7.931  18.178  16.737  1.00 95.88           C  
ATOM   1052  HB  VAL A  73       8.359  18.763  17.551  1.00 95.88           H  
ATOM   1053  O   VAL A  73       7.207  21.123  16.444  1.00 95.88           O  
ATOM   1054  CG1 VAL A  73       6.536  17.688  17.155  1.00 95.88           C  
ATOM   1055 HG11 VAL A  73       5.911  18.530  17.453  1.00 95.88           H  
ATOM   1056 HG12 VAL A  73       6.618  17.016  18.010  1.00 95.88           H  
ATOM   1057 HG13 VAL A  73       6.059  17.157  16.332  1.00 95.88           H  
ATOM   1058  CG2 VAL A  73       8.805  16.937  16.517  1.00 95.88           C  
ATOM   1059 HG21 VAL A  73       8.863  16.365  17.442  1.00 95.88           H  
ATOM   1060 HG22 VAL A  73       8.358  16.311  15.744  1.00 95.88           H  
ATOM   1061 HG23 VAL A  73       9.814  17.225  16.222  1.00 95.88           H  
ATOM   1062  N   TYR A  74       5.803  20.193  14.952  1.00 95.88           N  
ATOM   1063  H   TYR A  74       5.669  19.415  14.322  1.00 95.88           H  
ATOM   1064  CA  TYR A  74       4.777  21.231  14.950  1.00 95.88           C  
ATOM   1065  HA  TYR A  74       5.151  22.133  15.433  1.00 95.88           H  
ATOM   1066  C   TYR A  74       3.523  20.784  15.702  1.00 95.88           C  
ATOM   1067  CB  TYR A  74       4.464  21.552  13.488  1.00 95.88           C  
ATOM   1068  HB2 TYR A  74       4.171  20.641  12.968  1.00 95.88           H  
ATOM   1069  HB3 TYR A  74       5.384  21.912  13.026  1.00 95.88           H  
ATOM   1070  O   TYR A  74       2.927  21.550  16.453  1.00 95.88           O  
ATOM   1071  CG  TYR A  74       3.386  22.593  13.298  1.00 95.88           C  
ATOM   1072  CD1 TYR A  74       2.114  22.217  12.825  1.00 95.88           C  
ATOM   1073  HD1 TYR A  74       1.900  21.181  12.610  1.00 95.88           H  
ATOM   1074  CD2 TYR A  74       3.666  23.943  13.580  1.00 95.88           C  
ATOM   1075  HD2 TYR A  74       4.644  24.238  13.929  1.00 95.88           H  
ATOM   1076  CE1 TYR A  74       1.131  23.202  12.612  1.00 95.88           C  
ATOM   1077  HE1 TYR A  74       0.159  22.942  12.219  1.00 95.88           H  
ATOM   1078  CE2 TYR A  74       2.682  24.927  13.372  1.00 95.88           C  
ATOM   1079  HE2 TYR A  74       2.904  25.967  13.558  1.00 95.88           H  
ATOM   1080  OH  TYR A  74       0.467  25.485  12.621  1.00 95.88           O  
ATOM   1081  HH  TYR A  74       0.809  26.375  12.740  1.00 95.88           H  
ATOM   1082  CZ  TYR A  74       1.416  24.555  12.881  1.00 95.88           C  
ATOM   1083  N   SER A  75       3.123  19.522  15.531  1.00 96.44           N  
ATOM   1084  H   SER A  75       3.663  18.925  14.922  1.00 96.44           H  
ATOM   1085  CA  SER A  75       1.995  18.933  16.254  1.00 96.44           C  
ATOM   1086  HA  SER A  75       1.967  19.353  17.260  1.00 96.44           H  
ATOM   1087  C   SER A  75       2.151  17.419  16.367  1.00 96.44           C  
ATOM   1088  CB  SER A  75       0.684  19.279  15.544  1.00 96.44           C  
ATOM   1089  HB2 SER A  75       0.664  20.344  15.310  1.00 96.44           H  
ATOM   1090  HB3 SER A  75       0.620  18.716  14.613  1.00 96.44           H  
ATOM   1091  O   SER A  75       2.778  16.777  15.525  1.00 96.44           O  
ATOM   1092  OG  SER A  75      -0.428  18.967  16.360  1.00 96.44           O  
ATOM   1093  HG  SER A  75      -0.512  19.657  17.023  1.00 96.44           H  
ATOM   1094  N   THR A  76       1.578  16.823  17.406  1.00 97.44           N  
ATOM   1095  H   THR A  76       1.056  17.388  18.061  1.00 97.44           H  
ATOM   1096  CA  THR A  76       1.477  15.369  17.565  1.00 97.44           C  
ATOM   1097  HA  THR A  76       1.498  14.894  16.584  1.00 97.44           H  
ATOM   1098  C   THR A  76       0.152  15.048  18.229  1.00 97.44           C  
ATOM   1099  CB  THR A  76       2.638  14.809  18.395  1.00 97.44           C  
ATOM   1100  HB  THR A  76       2.655  15.291  19.373  1.00 97.44           H  
ATOM   1101  O   THR A  76      -0.207  15.682  19.220  1.00 97.44           O  
ATOM   1102  CG2 THR A  76       2.548  13.294  18.585  1.00 97.44           C  
ATOM   1103 HG21 THR A  76       3.493  12.918  18.979  1.00 97.44           H  
ATOM   1104 HG22 THR A  76       2.331  12.806  17.635  1.00 97.44           H  
ATOM   1105 HG23 THR A  76       1.759  13.056  19.297  1.00 97.44           H  
ATOM   1106  OG1 THR A  76       3.849  15.087  17.733  1.00 97.44           O  
ATOM   1107  HG1 THR A  76       3.643  15.647  16.982  1.00 97.44           H  
ATOM   1108  N   PHE A  77      -0.589  14.087  17.685  1.00 97.94           N  
ATOM   1109  H   PHE A  77      -0.263  13.621  16.851  1.00 97.94           H  
ATOM   1110  CA  PHE A  77      -1.885  13.692  18.229  1.00 97.94           C  
ATOM   1111  HA  PHE A  77      -1.850  13.788  19.314  1.00 97.94           H  
ATOM   1112  C   PHE A  77      -2.213  12.234  17.913  1.00 97.94           C  
ATOM   1113  CB  PHE A  77      -2.982  14.635  17.707  1.00 97.94           C  
ATOM   1114  HB2 PHE A  77      -2.767  15.645  18.056  1.00 97.94           H  
ATOM   1115  HB3 PHE A  77      -3.935  14.345  18.150  1.00 97.94           H  
ATOM   1116  O   PHE A  77      -1.756  11.675  16.915  1.00 97.94           O  
ATOM   1117  CG  PHE A  77      -3.135  14.670  16.197  1.00 97.94           C  
ATOM   1118  CD1 PHE A  77      -2.333  15.534  15.427  1.00 97.94           C  
ATOM   1119  HD1 PHE A  77      -1.601  16.167  15.907  1.00 97.94           H  
ATOM   1120  CD2 PHE A  77      -4.079  13.843  15.560  1.00 97.94           C  
ATOM   1121  HD2 PHE A  77      -4.697  13.175  16.142  1.00 97.94           H  
ATOM   1122  CE1 PHE A  77      -2.486  15.582  14.031  1.00 97.94           C  
ATOM   1123  HE1 PHE A  77      -1.860  16.242  13.448  1.00 97.94           H  
ATOM   1124  CE2 PHE A  77      -4.223  13.886  14.163  1.00 97.94           C  
ATOM   1125  HE2 PHE A  77      -4.938  13.240  13.675  1.00 97.94           H  
ATOM   1126  CZ  PHE A  77      -3.438  14.765  13.399  1.00 97.94           C  
ATOM   1127  HZ  PHE A  77      -3.550  14.795  12.325  1.00 97.94           H  
ATOM   1128  N   GLN A  78      -3.046  11.632  18.762  1.00 98.31           N  
ATOM   1129  H   GLN A  78      -3.390  12.147  19.560  1.00 98.31           H  
ATOM   1130  CA  GLN A  78      -3.636  10.324  18.509  1.00 98.31           C  
ATOM   1131  HA  GLN A  78      -2.868   9.665  18.102  1.00 98.31           H  
ATOM   1132  C   GLN A  78      -4.760  10.485  17.483  1.00 98.31           C  
ATOM   1133  CB  GLN A  78      -4.150   9.728  19.831  1.00 98.31           C  
ATOM   1134  HB2 GLN A  78      -5.055  10.249  20.143  1.00 98.31           H  
ATOM   1135  HB3 GLN A  78      -3.402   9.868  20.612  1.00 98.31           H  
ATOM   1136  O   GLN A  78      -5.769  11.137  17.753  1.00 98.31           O  
ATOM   1137  CG  GLN A  78      -4.454   8.228  19.697  1.00 98.31           C  
ATOM   1138  HG2 GLN A  78      -5.156   8.065  18.880  1.00 98.31           H  
ATOM   1139  HG3 GLN A  78      -4.923   7.875  20.615  1.00 98.31           H  
ATOM   1140  CD  GLN A  78      -3.187   7.411  19.467  1.00 98.31           C  
ATOM   1141  NE2 GLN A  78      -3.229   6.419  18.624  1.00 98.31           N  
ATOM   1142 HE21 GLN A  78      -4.096   6.126  18.199  1.00 98.31           H  
ATOM   1143 HE22 GLN A  78      -2.409   5.837  18.524  1.00 98.31           H  
ATOM   1144  OE1 GLN A  78      -2.130   7.689  20.010  1.00 98.31           O  
ATOM   1145  N   SER A  79      -4.580   9.932  16.288  1.00 98.44           N  
ATOM   1146  H   SER A  79      -3.764   9.357  16.133  1.00 98.44           H  
ATOM   1147  CA  SER A  79      -5.579  10.019  15.226  1.00 98.44           C  
ATOM   1148  HA  SER A  79      -6.092  10.977  15.314  1.00 98.44           H  
ATOM   1149  C   SER A  79      -6.617   8.904  15.352  1.00 98.44           C  
ATOM   1150  CB  SER A  79      -4.882  10.014  13.869  1.00 98.44           C  
ATOM   1151  HB2 SER A  79      -4.217   9.154  13.794  1.00 98.44           H  
ATOM   1152  HB3 SER A  79      -4.288  10.923  13.781  1.00 98.44           H  
ATOM   1153  O   SER A  79      -7.828   9.139  15.278  1.00 98.44           O  
ATOM   1154  OG  SER A  79      -5.829   9.970  12.824  1.00 98.44           O  
ATOM   1155  HG  SER A  79      -6.142   9.064  12.779  1.00 98.44           H  
ATOM   1156  N   HIS A  80      -6.157   7.678  15.571  1.00 97.81           N  
ATOM   1157  H   HIS A  80      -5.162   7.543  15.672  1.00 97.81           H  
ATOM   1158  CA  HIS A  80      -6.994   6.484  15.643  1.00 97.81           C  
ATOM   1159  HA  HIS A  80      -8.043   6.756  15.759  1.00 97.81           H  
ATOM   1160  C   HIS A  80      -6.622   5.672  16.871  1.00 97.81           C  
ATOM   1161  CB  HIS A  80      -6.849   5.683  14.346  1.00 97.81           C  
ATOM   1162  HB2 HIS A  80      -5.789   5.514  14.154  1.00 97.81           H  
ATOM   1163  HB3 HIS A  80      -7.328   4.712  14.466  1.00 97.81           H  
ATOM   1164  O   HIS A  80      -5.477   5.692  17.292  1.00 97.81           O  
ATOM   1165  CG  HIS A  80      -7.451   6.379  13.149  1.00 97.81           C  
ATOM   1166  CD2 HIS A  80      -8.584   5.996  12.499  1.00 97.81           C  
ATOM   1167  HD2 HIS A  80      -9.187   5.132  12.735  1.00 97.81           H  
ATOM   1168  ND1 HIS A  80      -6.929   7.502  12.499  1.00 97.81           N  
ATOM   1169  CE1 HIS A  80      -7.730   7.737  11.452  1.00 97.81           C  
ATOM   1170  HE1 HIS A  80      -7.576   8.504  10.707  1.00 97.81           H  
ATOM   1171  NE2 HIS A  80      -8.736   6.853  11.435  1.00 97.81           N  
ATOM   1172  HE2 HIS A  80      -9.399   6.738  10.682  1.00 97.81           H  
ATOM   1173  N   GLU A  81      -7.591   4.986  17.453  1.00 96.38           N  
ATOM   1174  H   GLU A  81      -8.484   4.882  16.992  1.00 96.38           H  
ATOM   1175  CA  GLU A  81      -7.383   4.061  18.567  1.00 96.38           C  
ATOM   1176  HA  GLU A  81      -6.323   4.007  18.816  1.00 96.38           H  
ATOM   1177  C   GLU A  81      -7.843   2.670  18.116  1.00 96.38           C  
ATOM   1178  CB  GLU A  81      -8.151   4.539  19.811  1.00 96.38           C  
ATOM   1179  HB2 GLU A  81      -9.194   4.704  19.540  1.00 96.38           H  
ATOM   1180  HB3 GLU A  81      -8.109   3.763  20.575  1.00 96.38           H  
ATOM   1181  O   GLU A  81      -8.605   2.584  17.144  1.00 96.38           O  
ATOM   1182  CG  GLU A  81      -7.554   5.831  20.393  1.00 96.38           C  
ATOM   1183  HG2 GLU A  81      -7.583   6.611  19.633  1.00 96.38           H  
ATOM   1184  HG3 GLU A  81      -6.509   5.647  20.642  1.00 96.38           H  
ATOM   1185  CD  GLU A  81      -8.288   6.346  21.645  1.00 96.38           C  
ATOM   1186  OE1 GLU A  81      -7.772   7.319  22.240  1.00 96.38           O  
ATOM   1187  OE2 GLU A  81      -9.373   5.819  21.978  1.00 96.38           O  
ATOM   1188  N   PRO A  82      -7.385   1.588  18.770  1.00 92.44           N  
ATOM   1189  CA  PRO A  82      -7.866   0.252  18.459  1.00 92.44           C  
ATOM   1190  HA  PRO A  82      -7.643   0.031  17.416  1.00 92.44           H  
ATOM   1191  C   PRO A  82      -9.372   0.162  18.707  1.00 92.44           C  
ATOM   1192  CB  PRO A  82      -7.090  -0.713  19.360  1.00 92.44           C  
ATOM   1193  HB2 PRO A  82      -7.677  -0.965  20.243  1.00 92.44           H  
ATOM   1194  HB3 PRO A  82      -6.808  -1.618  18.823  1.00 92.44           H  
ATOM   1195  O   PRO A  82      -9.871   0.569  19.757  1.00 92.44           O  
ATOM   1196  CG  PRO A  82      -5.863   0.086  19.791  1.00 92.44           C  
ATOM   1197  HG2 PRO A  82      -5.508  -0.216  20.776  1.00 92.44           H  
ATOM   1198  HG3 PRO A  82      -5.072  -0.043  19.052  1.00 92.44           H  
ATOM   1199  CD  PRO A  82      -6.342   1.534  19.783  1.00 92.44           C  
ATOM   1200  HD2 PRO A  82      -6.768   1.787  20.754  1.00 92.44           H  
ATOM   1201  HD3 PRO A  82      -5.506   2.192  19.549  1.00 92.44           H  
ATOM   1202  N   GLU A  83     -10.095  -0.415  17.756  1.00 89.88           N  
ATOM   1203  H   GLU A  83      -9.611  -0.766  16.942  1.00 89.88           H  
ATOM   1204  CA  GLU A  83     -11.541  -0.618  17.850  1.00 89.88           C  
ATOM   1205  HA  GLU A  83     -11.882  -0.347  18.849  1.00 89.88           H  
ATOM   1206  C   GLU A  83     -11.877  -2.106  17.662  1.00 89.88           C  
ATOM   1207  CB  GLU A  83     -12.277   0.303  16.852  1.00 89.88           C  
ATOM   1208  HB2 GLU A  83     -11.822   0.196  15.868  1.00 89.88           H  
ATOM   1209  HB3 GLU A  83     -13.317  -0.014  16.785  1.00 89.88           H  
ATOM   1210  O   GLU A  83     -11.065  -2.899  17.182  1.00 89.88           O  
ATOM   1211  CG  GLU A  83     -12.255   1.796  17.249  1.00 89.88           C  
ATOM   1212  HG2 GLU A  83     -11.227   2.099  17.444  1.00 89.88           H  
ATOM   1213  HG3 GLU A  83     -12.819   1.913  18.174  1.00 89.88           H  
ATOM   1214  CD  GLU A  83     -12.845   2.738  16.173  1.00 89.88           C  
ATOM   1215  OE1 GLU A  83     -12.723   3.980  16.327  1.00 89.88           O  
ATOM   1216  OE2 GLU A  83     -13.424   2.242  15.177  1.00 89.88           O  
ATOM   1217  N   PHE A  84     -13.086  -2.519  18.046  1.00 85.88           N  
ATOM   1218  H   PHE A  84     -13.743  -1.840  18.404  1.00 85.88           H  
ATOM   1219  CA  PHE A  84     -13.558  -3.890  17.846  1.00 85.88           C  
ATOM   1220  HA  PHE A  84     -12.872  -4.417  17.183  1.00 85.88           H  
ATOM   1221  C   PHE A  84     -14.923  -3.886  17.159  1.00 85.88           C  
ATOM   1222  CB  PHE A  84     -13.567  -4.645  19.183  1.00 85.88           C  
ATOM   1223  HB2 PHE A  84     -14.364  -4.255  19.816  1.00 85.88           H  
ATOM   1224  HB3 PHE A  84     -12.622  -4.459  19.695  1.00 85.88           H  
ATOM   1225  O   PHE A  84     -15.899  -3.361  17.696  1.00 85.88           O  
ATOM   1226  CG  PHE A  84     -13.728  -6.146  19.027  1.00 85.88           C  
ATOM   1227  CD1 PHE A  84     -15.004  -6.735  19.080  1.00 85.88           C  
ATOM   1228  HD1 PHE A  84     -15.873  -6.111  19.228  1.00 85.88           H  
ATOM   1229  CD2 PHE A  84     -12.596  -6.953  18.805  1.00 85.88           C  
ATOM   1230  HD2 PHE A  84     -11.618  -6.499  18.750  1.00 85.88           H  
ATOM   1231  CE1 PHE A  84     -15.147  -8.127  18.928  1.00 85.88           C  
ATOM   1232  HE1 PHE A  84     -16.127  -8.577  18.971  1.00 85.88           H  
ATOM   1233  CE2 PHE A  84     -12.739  -8.342  18.639  1.00 85.88           C  
ATOM   1234  HE2 PHE A  84     -11.870  -8.955  18.449  1.00 85.88           H  
ATOM   1235  CZ  PHE A  84     -14.014  -8.930  18.707  1.00 85.88           C  
ATOM   1236  HZ  PHE A  84     -14.125  -9.996  18.577  1.00 85.88           H  
ATOM   1237  N   ASP A  85     -15.001  -4.493  15.976  1.00 77.88           N  
ATOM   1238  H   ASP A  85     -14.170  -4.918  15.591  1.00 77.88           H  
ATOM   1239  CA  ASP A  85     -16.261  -4.748  15.283  1.00 77.88           C  
ATOM   1240  HA  ASP A  85     -16.932  -3.901  15.430  1.00 77.88           H  
ATOM   1241  C   ASP A  85     -16.911  -5.996  15.891  1.00 77.88           C  
ATOM   1242  CB  ASP A  85     -16.020  -4.883  13.767  1.00 77.88           C  
ATOM   1243  HB2 ASP A  85     -15.356  -5.726  13.579  1.00 77.88           H  
ATOM   1244  HB3 ASP A  85     -15.520  -3.980  13.415  1.00 77.88           H  
ATOM   1245  O   ASP A  85     -16.542  -7.128  15.575  1.00 77.88           O  
ATOM   1246  CG  ASP A  85     -17.306  -5.078  12.944  1.00 77.88           C  
ATOM   1247  OD1 ASP A  85     -18.340  -5.495  13.521  1.00 77.88           O  
ATOM   1248  OD2 ASP A  85     -17.242  -4.876  11.707  1.00 77.88           O  
ATOM   1249  N   TYR A  86     -17.889  -5.793  16.775  1.00 80.44           N  
ATOM   1250  H   TYR A  86     -18.062  -4.843  17.071  1.00 80.44           H  
ATOM   1251  CA  TYR A  86     -18.606  -6.885  17.439  1.00 80.44           C  
ATOM   1252  HA  TYR A  86     -17.876  -7.540  17.914  1.00 80.44           H  
ATOM   1253  C   TYR A  86     -19.430  -7.751  16.478  1.00 80.44           C  
ATOM   1254  CB  TYR A  86     -19.524  -6.312  18.526  1.00 80.44           C  
ATOM   1255  HB2 TYR A  86     -20.245  -5.637  18.065  1.00 80.44           H  
ATOM   1256  HB3 TYR A  86     -20.088  -7.132  18.972  1.00 80.44           H  
ATOM   1257  O   TYR A  86     -19.600  -8.940  16.741  1.00 80.44           O  
ATOM   1258  CG  TYR A  86     -18.793  -5.584  19.634  1.00 80.44           C  
ATOM   1259  CD1 TYR A  86     -18.189  -6.317  20.674  1.00 80.44           C  
ATOM   1260  HD1 TYR A  86     -18.253  -7.395  20.684  1.00 80.44           H  
ATOM   1261  CD2 TYR A  86     -18.700  -4.180  19.616  1.00 80.44           C  
ATOM   1262  HD2 TYR A  86     -19.144  -3.614  18.810  1.00 80.44           H  
ATOM   1263  CE1 TYR A  86     -17.487  -5.645  21.693  1.00 80.44           C  
ATOM   1264  HE1 TYR A  86     -17.007  -6.194  22.489  1.00 80.44           H  
ATOM   1265  CE2 TYR A  86     -17.997  -3.505  20.631  1.00 80.44           C  
ATOM   1266  HE2 TYR A  86     -17.903  -2.430  20.597  1.00 80.44           H  
ATOM   1267  OH  TYR A  86     -16.702  -3.596  22.651  1.00 80.44           O  
ATOM   1268  HH  TYR A  86     -16.634  -2.655  22.477  1.00 80.44           H  
ATOM   1269  CZ  TYR A  86     -17.388  -4.239  21.671  1.00 80.44           C  
ATOM   1270  N   LEU A  87     -19.929  -7.191  15.369  1.00 74.31           N  
ATOM   1271  H   LEU A  87     -19.598  -6.275  15.100  1.00 74.31           H  
ATOM   1272  CA  LEU A  87     -20.744  -7.935  14.402  1.00 74.31           C  
ATOM   1273  HA  LEU A  87     -21.477  -8.538  14.938  1.00 74.31           H  
ATOM   1274  C   LEU A  87     -19.885  -8.912  13.597  1.00 74.31           C  
ATOM   1275  CB  LEU A  87     -21.473  -6.960  13.458  1.00 74.31           C  
ATOM   1276  HB2 LEU A  87     -20.734  -6.302  13.001  1.00 74.31           H  
ATOM   1277  HB3 LEU A  87     -21.934  -7.536  12.656  1.00 74.31           H  
ATOM   1278  O   LEU A  87     -20.327 -10.022  13.311  1.00 74.31           O  
ATOM   1279  CG  LEU A  87     -22.562  -6.100  14.122  1.00 74.31           C  
ATOM   1280  HG  LEU A  87     -22.144  -5.574  14.981  1.00 74.31           H  
ATOM   1281  CD1 LEU A  87     -23.075  -5.062  13.123  1.00 74.31           C  
ATOM   1282 HD11 LEU A  87     -23.832  -4.437  13.597  1.00 74.31           H  
ATOM   1283 HD12 LEU A  87     -23.504  -5.557  12.252  1.00 74.31           H  
ATOM   1284 HD13 LEU A  87     -22.248  -4.426  12.806  1.00 74.31           H  
ATOM   1285  CD2 LEU A  87     -23.756  -6.941  14.582  1.00 74.31           C  
ATOM   1286 HD21 LEU A  87     -24.530  -6.288  14.987  1.00 74.31           H  
ATOM   1287 HD22 LEU A  87     -24.162  -7.508  13.744  1.00 74.31           H  
ATOM   1288 HD23 LEU A  87     -23.446  -7.630  15.368  1.00 74.31           H  
ATOM   1289  N   LYS A  88     -18.654  -8.513  13.257  1.00 70.00           N  
ATOM   1290  H   LYS A  88     -18.405  -7.558  13.469  1.00 70.00           H  
ATOM   1291  CA  LYS A  88     -17.685  -9.363  12.542  1.00 70.00           C  
ATOM   1292  HA  LYS A  88     -18.221 -10.175  12.049  1.00 70.00           H  
ATOM   1293  C   LYS A  88     -16.678 -10.061  13.457  1.00 70.00           C  
ATOM   1294  CB  LYS A  88     -16.981  -8.541  11.457  1.00 70.00           C  
ATOM   1295  HB2 LYS A  88     -16.486  -7.686  11.916  1.00 70.00           H  
ATOM   1296  HB3 LYS A  88     -16.223  -9.161  10.978  1.00 70.00           H  
ATOM   1297  O   LYS A  88     -15.879 -10.856  12.974  1.00 70.00           O  
ATOM   1298  CG  LYS A  88     -17.969  -8.063  10.386  1.00 70.00           C  
ATOM   1299  HG2 LYS A  88     -18.709  -7.401  10.836  1.00 70.00           H  
ATOM   1300  HG3 LYS A  88     -18.476  -8.920   9.943  1.00 70.00           H  
ATOM   1301  CD  LYS A  88     -17.214  -7.299   9.300  1.00 70.00           C  
ATOM   1302  HD2 LYS A  88     -16.503  -7.961   8.807  1.00 70.00           H  
ATOM   1303  HD3 LYS A  88     -16.671  -6.479   9.771  1.00 70.00           H  
ATOM   1304  CE  LYS A  88     -18.209  -6.742   8.284  1.00 70.00           C  
ATOM   1305  HE2 LYS A  88     -19.037  -6.300   8.838  1.00 70.00           H  
ATOM   1306  HE3 LYS A  88     -18.597  -7.561   7.679  1.00 70.00           H  
ATOM   1307  NZ  LYS A  88     -17.562  -5.707   7.449  1.00 70.00           N  
ATOM   1308  HZ1 LYS A  88     -18.222  -5.320   6.790  1.00 70.00           H  
ATOM   1309  HZ2 LYS A  88     -16.760  -6.077   6.959  1.00 70.00           H  
ATOM   1310  HZ3 LYS A  88     -17.248  -4.965   8.058  1.00 70.00           H  
ATOM   1311  N   SER A  89     -16.707  -9.775  14.761  1.00 75.50           N  
ATOM   1312  H   SER A  89     -17.328  -9.030  15.046  1.00 75.50           H  
ATOM   1313  CA  SER A  89     -15.713 -10.225  15.747  1.00 75.50           C  
ATOM   1314  HA  SER A  89     -15.875  -9.638  16.651  1.00 75.50           H  
ATOM   1315  C   SER A  89     -14.267  -9.934  15.319  1.00 75.50           C  
ATOM   1316  CB  SER A  89     -15.942 -11.694  16.114  1.00 75.50           C  
ATOM   1317  HB2 SER A  89     -15.168 -12.025  16.806  1.00 75.50           H  
ATOM   1318  HB3 SER A  89     -15.901 -12.312  15.217  1.00 75.50           H  
ATOM   1319  O   SER A  89     -13.382 -10.780  15.467  1.00 75.50           O  
ATOM   1320  OG  SER A  89     -17.200 -11.835  16.746  1.00 75.50           O  
ATOM   1321  HG  SER A  89     -17.852 -11.358  16.228  1.00 75.50           H  
ATOM   1322  N   LEU A  90     -14.033  -8.742  14.758  1.00 75.88           N  
ATOM   1323  H   LEU A  90     -14.779  -8.061  14.770  1.00 75.88           H  
ATOM   1324  CA  LEU A  90     -12.770  -8.368  14.123  1.00 75.88           C  
ATOM   1325  HA  LEU A  90     -12.054  -9.169  14.304  1.00 75.88           H  
ATOM   1326  C   LEU A  90     -12.210  -7.102  14.774  1.00 75.88           C  
ATOM   1327  CB  LEU A  90     -12.986  -8.265  12.595  1.00 75.88           C  
ATOM   1328  HB2 LEU A  90     -13.233  -7.240  12.318  1.00 75.88           H  
ATOM   1329  HB3 LEU A  90     -13.856  -8.873  12.347  1.00 75.88           H  
ATOM   1330  O   LEU A  90     -12.883  -6.080  14.878  1.00 75.88           O  
ATOM   1331  CG  LEU A  90     -11.803  -8.789  11.750  1.00 75.88           C  
ATOM   1332  HG  LEU A  90     -11.220  -9.505  12.329  1.00 75.88           H  
ATOM   1333  CD1 LEU A  90     -12.321  -9.516  10.506  1.00 75.88           C  
ATOM   1334 HD11 LEU A  90     -12.926 -10.370  10.809  1.00 75.88           H  
ATOM   1335 HD12 LEU A  90     -12.924  -8.839   9.901  1.00 75.88           H  
ATOM   1336 HD13 LEU A  90     -11.479  -9.879   9.917  1.00 75.88           H  
ATOM   1337  CD2 LEU A  90     -10.878  -7.665  11.286  1.00 75.88           C  
ATOM   1338 HD21 LEU A  90     -10.483  -7.136  12.153  1.00 75.88           H  
ATOM   1339 HD22 LEU A  90     -11.421  -6.959  10.659  1.00 75.88           H  
ATOM   1340 HD23 LEU A  90     -10.042  -8.079  10.722  1.00 75.88           H  
ATOM   1341  N   GLU A  91     -10.969  -7.182  15.236  1.00 83.25           N  
ATOM   1342  H   GLU A  91     -10.454  -8.040  15.096  1.00 83.25           H  
ATOM   1343  CA  GLU A  91     -10.253  -6.036  15.791  1.00 83.25           C  
ATOM   1344  HA  GLU A  91     -10.916  -5.454  16.432  1.00 83.25           H  
ATOM   1345  C   GLU A  91      -9.757  -5.141  14.658  1.00 83.25           C  
ATOM   1346  CB  GLU A  91      -9.105  -6.569  16.638  1.00 83.25           C  
ATOM   1347  HB2 GLU A  91      -9.519  -7.177  17.442  1.00 83.25           H  
ATOM   1348  HB3 GLU A  91      -8.513  -7.219  15.995  1.00 83.25           H  
ATOM   1349  O   GLU A  91      -9.097  -5.615  13.732  1.00 83.25           O  
ATOM   1350  CG  GLU A  91      -8.199  -5.495  17.254  1.00 83.25           C  
ATOM   1351  HG2 GLU A  91      -7.760  -4.884  16.465  1.00 83.25           H  
ATOM   1352  HG3 GLU A  91      -8.793  -4.862  17.914  1.00 83.25           H  
ATOM   1353  CD  GLU A  91      -7.080  -6.184  18.035  1.00 83.25           C  
ATOM   1354  OE1 GLU A  91      -6.745  -5.760  19.162  1.00 83.25           O  
ATOM   1355  OE2 GLU A  91      -6.596  -7.244  17.556  1.00 83.25           O  
ATOM   1356  N   ILE A  92     -10.060  -3.855  14.752  1.00 86.44           N  
ATOM   1357  H   ILE A  92     -10.506  -3.531  15.598  1.00 86.44           H  
ATOM   1358  CA  ILE A  92      -9.652  -2.826  13.807  1.00 86.44           C  
ATOM   1359  HA  ILE A  92      -9.424  -3.278  12.842  1.00 86.44           H  
ATOM   1360  C   ILE A  92      -8.389  -2.181  14.368  1.00 86.44           C  
ATOM   1361  CB  ILE A  92     -10.788  -1.801  13.617  1.00 86.44           C  
ATOM   1362  HB  ILE A  92     -10.967  -1.326  14.581  1.00 86.44           H  
ATOM   1363  O   ILE A  92      -8.418  -1.589  15.447  1.00 86.44           O  
ATOM   1364  CG1 ILE A  92     -12.105  -2.473  13.159  1.00 86.44           C  
ATOM   1365 HG12 ILE A  92     -11.998  -2.819  12.131  1.00 86.44           H  
ATOM   1366 HG13 ILE A  92     -12.322  -3.343  13.778  1.00 86.44           H  
ATOM   1367  CG2 ILE A  92     -10.346  -0.723  12.611  1.00 86.44           C  
ATOM   1368 HG21 ILE A  92     -10.169  -1.166  11.631  1.00 86.44           H  
ATOM   1369 HG22 ILE A  92     -11.101   0.060  12.538  1.00 86.44           H  
ATOM   1370 HG23 ILE A  92      -9.425  -0.252  12.955  1.00 86.44           H  
ATOM   1371  CD1 ILE A  92     -13.327  -1.551  13.274  1.00 86.44           C  
ATOM   1372 HD11 ILE A  92     -13.482  -1.279  14.318  1.00 86.44           H  
ATOM   1373 HD12 ILE A  92     -14.212  -2.075  12.912  1.00 86.44           H  
ATOM   1374 HD13 ILE A  92     -13.197  -0.641  12.689  1.00 86.44           H  
ATOM   1375  N   GLU A  93      -7.287  -2.308  13.634  1.00 89.00           N  
ATOM   1376  H   GLU A  93      -7.331  -2.783  12.744  1.00 89.00           H  
ATOM   1377  CA  GLU A  93      -6.010  -1.716  14.026  1.00 89.00           C  
ATOM   1378  HA  GLU A  93      -5.800  -1.991  15.059  1.00 89.00           H  
ATOM   1379  C   GLU A  93      -6.075  -0.183  13.977  1.00 89.00           C  
ATOM   1380  CB  GLU A  93      -4.865  -2.264  13.152  1.00 89.00           C  
ATOM   1381  HB2 GLU A  93      -3.944  -1.746  13.419  1.00 89.00           H  
ATOM   1382  HB3 GLU A  93      -5.085  -2.065  12.103  1.00 89.00           H  
ATOM   1383  O   GLU A  93      -6.758   0.430  13.148  1.00 89.00           O  
ATOM   1384  CG  GLU A  93      -4.662  -3.777  13.359  1.00 89.00           C  
ATOM   1385  HG2 GLU A  93      -4.460  -3.959  14.414  1.00 89.00           H  
ATOM   1386  HG3 GLU A  93      -5.590  -4.292  13.110  1.00 89.00           H  
ATOM   1387  CD  GLU A  93      -3.528  -4.400  12.524  1.00 89.00           C  
ATOM   1388  OE1 GLU A  93      -3.497  -5.656  12.497  1.00 89.00           O  
ATOM   1389  OE2 GLU A  93      -2.704  -3.663  11.930  1.00 89.00           O  
ATOM   1390  N   GLU A  94      -5.328   0.445  14.872  1.00 94.38           N  
ATOM   1391  H   GLU A  94      -4.837  -0.106  15.562  1.00 94.38           H  
ATOM   1392  CA  GLU A  94      -5.156   1.888  14.954  1.00 94.38           C  
ATOM   1393  HA  GLU A  94      -6.125   2.357  14.780  1.00 94.38           H  
ATOM   1394  C   GLU A  94      -4.198   2.433  13.890  1.00 94.38           C  
ATOM   1395  CB  GLU A  94      -4.712   2.276  16.373  1.00 94.38           C  
ATOM   1396  HB2 GLU A  94      -4.786   3.362  16.439  1.00 94.38           H  
ATOM   1397  HB3 GLU A  94      -5.420   1.860  17.090  1.00 94.38           H  
ATOM   1398  O   GLU A  94      -4.225   3.630  13.606  1.00 94.38           O  
ATOM   1399  CG  GLU A  94      -3.288   1.889  16.808  1.00 94.38           C  
ATOM   1400  HG2 GLU A  94      -2.598   2.043  15.978  1.00 94.38           H  
ATOM   1401  HG3 GLU A  94      -3.011   2.590  17.595  1.00 94.38           H  
ATOM   1402  CD  GLU A  94      -3.118   0.470  17.379  1.00 94.38           C  
ATOM   1403  OE1 GLU A  94      -2.319   0.326  18.331  1.00 94.38           O  
ATOM   1404  OE2 GLU A  94      -3.798  -0.466  16.896  1.00 94.38           O  
ATOM   1405  N   LYS A  95      -3.378   1.563  13.282  1.00 95.44           N  
ATOM   1406  H   LYS A  95      -3.420   0.609  13.612  1.00 95.44           H  
ATOM   1407  CA  LYS A  95      -2.383   1.902  12.259  1.00 95.44           C  
ATOM   1408  HA  LYS A  95      -1.545   2.387  12.760  1.00 95.44           H  
ATOM   1409  C   LYS A  95      -2.936   2.878  11.220  1.00 95.44           C  
ATOM   1410  CB  LYS A  95      -1.894   0.605  11.591  1.00 95.44           C  
ATOM   1411  HB2 LYS A  95      -1.342   0.015  12.323  1.00 95.44           H  
ATOM   1412  HB3 LYS A  95      -2.763   0.028  11.277  1.00 95.44           H  
ATOM   1413  O   LYS A  95      -3.946   2.617  10.565  1.00 95.44           O  
ATOM   1414  CG  LYS A  95      -1.009   0.862  10.358  1.00 95.44           C  
ATOM   1415  HG2 LYS A  95      -1.579   1.415   9.612  1.00 95.44           H  
ATOM   1416  HG3 LYS A  95      -0.133   1.450  10.632  1.00 95.44           H  
ATOM   1417  CD  LYS A  95      -0.568  -0.458   9.721  1.00 95.44           C  
ATOM   1418  HD2 LYS A  95      -1.417  -1.141   9.676  1.00 95.44           H  
ATOM   1419  HD3 LYS A  95       0.193  -0.928  10.344  1.00 95.44           H  
ATOM   1420  CE  LYS A  95      -0.014  -0.196   8.317  1.00 95.44           C  
ATOM   1421  HE2 LYS A  95       0.214   0.865   8.219  1.00 95.44           H  
ATOM   1422  HE3 LYS A  95       0.909  -0.761   8.189  1.00 95.44           H  
ATOM   1423  NZ  LYS A  95      -1.007  -0.602   7.299  1.00 95.44           N  
ATOM   1424  HZ1 LYS A  95      -1.848  -0.056   7.413  1.00 95.44           H  
ATOM   1425  HZ2 LYS A  95      -0.679  -0.446   6.356  1.00 95.44           H  
ATOM   1426  HZ3 LYS A  95      -1.300  -1.560   7.428  1.00 95.44           H  
ATOM   1427  N   ILE A  96      -2.202   3.964  10.986  1.00 98.12           N  
ATOM   1428  H   ILE A  96      -1.382   4.120  11.555  1.00 98.12           H  
ATOM   1429  CA  ILE A  96      -2.545   4.931   9.942  1.00 98.12           C  
ATOM   1430  HA  ILE A  96      -3.630   5.024   9.907  1.00 98.12           H  
ATOM   1431  C   ILE A  96      -2.080   4.401   8.586  1.00 98.12           C  
ATOM   1432  CB  ILE A  96      -1.964   6.324  10.257  1.00 98.12           C  
ATOM   1433  HB  ILE A  96      -0.878   6.268  10.176  1.00 98.12           H  
ATOM   1434  O   ILE A  96      -0.885   4.266   8.332  1.00 98.12           O  
ATOM   1435  CG1 ILE A  96      -2.290   6.812  11.685  1.00 98.12           C  
ATOM   1436 HG12 ILE A  96      -1.877   7.812  11.822  1.00 98.12           H  
ATOM   1437 HG13 ILE A  96      -1.783   6.166  12.401  1.00 98.12           H  
ATOM   1438  CG2 ILE A  96      -2.472   7.346   9.223  1.00 98.12           C  
ATOM   1439 HG21 ILE A  96      -3.561   7.340   9.186  1.00 98.12           H  
ATOM   1440 HG22 ILE A  96      -2.088   7.098   8.233  1.00 98.12           H  
ATOM   1441 HG23 ILE A  96      -2.125   8.343   9.491  1.00 98.12           H  
ATOM   1442  CD1 ILE A  96      -3.787   6.852  12.023  1.00 98.12           C  
ATOM   1443 HD11 ILE A  96      -4.295   7.591  11.404  1.00 98.12           H  
ATOM   1444 HD12 ILE A  96      -3.911   7.122  13.071  1.00 98.12           H  
ATOM   1445 HD13 ILE A  96      -4.246   5.874  11.878  1.00 98.12           H  
ATOM   1446  N   ASN A  97      -3.015   4.119   7.685  1.00 97.25           N  
ATOM   1447  H   ASN A  97      -3.980   4.245   7.954  1.00 97.25           H  
ATOM   1448  CA  ASN A  97      -2.711   3.600   6.352  1.00 97.25           C  
ATOM   1449  HA  ASN A  97      -1.877   2.901   6.420  1.00 97.25           H  
ATOM   1450  C   ASN A  97      -2.274   4.694   5.380  1.00 97.25           C  
ATOM   1451  CB  ASN A  97      -3.947   2.858   5.818  1.00 97.25           C  
ATOM   1452  HB2 ASN A  97      -4.837   3.474   5.948  1.00 97.25           H  
ATOM   1453  HB3 ASN A  97      -3.826   2.659   4.753  1.00 97.25           H  
ATOM   1454  O   ASN A  97      -1.399   4.459   4.542  1.00 97.25           O  
ATOM   1455  CG  ASN A  97      -4.172   1.530   6.506  1.00 97.25           C  
ATOM   1456  ND2 ASN A  97      -5.319   0.948   6.296  1.00 97.25           N  
ATOM   1457 HD21 ASN A  97      -5.509   0.079   6.775  1.00 97.25           H  
ATOM   1458 HD22 ASN A  97      -5.984   1.286   5.615  1.00 97.25           H  
ATOM   1459  OD1 ASN A  97      -3.290   0.990   7.166  1.00 97.25           O  
ATOM   1460  N   LYS A  98      -2.919   5.862   5.460  1.00 98.69           N  
ATOM   1461  H   LYS A  98      -3.617   5.957   6.184  1.00 98.69           H  
ATOM   1462  CA  LYS A  98      -2.682   7.012   4.582  1.00 98.69           C  
ATOM   1463  HA  LYS A  98      -1.623   7.049   4.328  1.00 98.69           H  
ATOM   1464  C   LYS A  98      -3.023   8.318   5.288  1.00 98.69           C  
ATOM   1465  CB  LYS A  98      -3.529   6.894   3.296  1.00 98.69           C  
ATOM   1466  HB2 LYS A  98      -4.565   6.731   3.595  1.00 98.69           H  
ATOM   1467  HB3 LYS A  98      -3.485   7.836   2.751  1.00 98.69           H  
ATOM   1468  O   LYS A  98      -3.948   8.379   6.103  1.00 98.69           O  
ATOM   1469  CG  LYS A  98      -3.148   5.766   2.323  1.00 98.69           C  
ATOM   1470  HG2 LYS A  98      -3.898   5.734   1.533  1.00 98.69           H  
ATOM   1471  HG3 LYS A  98      -3.193   4.804   2.832  1.00 98.69           H  
ATOM   1472  CD  LYS A  98      -1.773   5.967   1.661  1.00 98.69           C  
ATOM   1473  HD2 LYS A  98      -1.020   6.268   2.389  1.00 98.69           H  
ATOM   1474  HD3 LYS A  98      -1.863   6.761   0.919  1.00 98.69           H  
ATOM   1475  CE  LYS A  98      -1.328   4.677   0.964  1.00 98.69           C  
ATOM   1476  HE2 LYS A  98      -2.212   4.100   0.688  1.00 98.69           H  
ATOM   1477  HE3 LYS A  98      -0.787   4.921   0.049  1.00 98.69           H  
ATOM   1478  NZ  LYS A  98      -0.442   3.881   1.841  1.00 98.69           N  
ATOM   1479  HZ1 LYS A  98      -0.728   3.928   2.809  1.00 98.69           H  
ATOM   1480  HZ2 LYS A  98       0.503   4.232   1.784  1.00 98.69           H  
ATOM   1481  HZ3 LYS A  98      -0.371   2.925   1.523  1.00 98.69           H  
ATOM   1482  N   ILE A  99      -2.302   9.365   4.901  1.00 98.81           N  
ATOM   1483  H   ILE A  99      -1.561   9.203   4.234  1.00 98.81           H  
ATOM   1484  CA  ILE A  99      -2.607  10.766   5.194  1.00 98.81           C  
ATOM   1485  HA  ILE A  99      -3.575  10.821   5.692  1.00 98.81           H  
ATOM   1486  C   ILE A  99      -2.706  11.511   3.862  1.00 98.81           C  
ATOM   1487  CB  ILE A  99      -1.543  11.380   6.133  1.00 98.81           C  
ATOM   1488  HB  ILE A  99      -0.558  11.183   5.709  1.00 98.81           H  
ATOM   1489  O   ILE A  99      -1.902  11.270   2.963  1.00 98.81           O  
ATOM   1490  CG1 ILE A  99      -1.625  10.718   7.527  1.00 98.81           C  
ATOM   1491 HG12 ILE A  99      -1.618   9.634   7.414  1.00 98.81           H  
ATOM   1492 HG13 ILE A  99      -2.561  10.994   8.013  1.00 98.81           H  
ATOM   1493  CG2 ILE A  99      -1.714  12.907   6.253  1.00 98.81           C  
ATOM   1494 HG21 ILE A  99      -2.731  13.148   6.566  1.00 98.81           H  
ATOM   1495 HG22 ILE A  99      -1.505  13.390   5.299  1.00 98.81           H  
ATOM   1496 HG23 ILE A  99      -1.009  13.319   6.975  1.00 98.81           H  
ATOM   1497  CD1 ILE A  99      -0.452  11.080   8.444  1.00 98.81           C  
ATOM   1498 HD11 ILE A  99      -0.572  12.094   8.827  1.00 98.81           H  
ATOM   1499 HD12 ILE A  99       0.489  11.002   7.901  1.00 98.81           H  
ATOM   1500 HD13 ILE A  99      -0.428  10.388   9.285  1.00 98.81           H  
ATOM   1501  N   ARG A 100      -3.679  12.416   3.732  1.00 98.62           N  
ATOM   1502  H   ARG A 100      -4.322  12.523   4.503  1.00 98.62           H  
ATOM   1503  CA  ARG A 100      -3.798  13.342   2.596  1.00 98.62           C  
ATOM   1504  HA  ARG A 100      -2.837  13.415   2.087  1.00 98.62           H  
ATOM   1505  C   ARG A 100      -4.143  14.735   3.095  1.00 98.62           C  
ATOM   1506  CB  ARG A 100      -4.862  12.855   1.597  1.00 98.62           C  
ATOM   1507  HB2 ARG A 100      -5.051  13.647   0.872  1.00 98.62           H  
ATOM   1508  HB3 ARG A 100      -5.793  12.666   2.132  1.00 98.62           H  
ATOM   1509  O   ARG A 100      -5.146  14.920   3.781  1.00 98.62           O  
ATOM   1510  CG  ARG A 100      -4.478  11.592   0.817  1.00 98.62           C  
ATOM   1511  HG2 ARG A 100      -5.351  11.278   0.245  1.00 98.62           H  
ATOM   1512  HG3 ARG A 100      -4.218  10.794   1.512  1.00 98.62           H  
ATOM   1513  CD  ARG A 100      -3.316  11.822  -0.158  1.00 98.62           C  
ATOM   1514  HD2 ARG A 100      -2.460  12.200   0.400  1.00 98.62           H  
ATOM   1515  HD3 ARG A 100      -3.597  12.578  -0.890  1.00 98.62           H  
ATOM   1516  NE  ARG A 100      -2.967  10.569  -0.858  1.00 98.62           N  
ATOM   1517  HE  ARG A 100      -3.725  10.084  -1.316  1.00 98.62           H  
ATOM   1518  NH1 ARG A 100      -0.753  10.490  -0.250  1.00 98.62           N  
ATOM   1519 HH11 ARG A 100       0.155  10.070  -0.107  1.00 98.62           H  
ATOM   1520 HH12 ARG A 100      -0.753  11.483  -0.064  1.00 98.62           H  
ATOM   1521  NH2 ARG A 100      -1.655   8.772  -1.336  1.00 98.62           N  
ATOM   1522 HH21 ARG A 100      -0.825   8.234  -1.128  1.00 98.62           H  
ATOM   1523 HH22 ARG A 100      -2.423   8.362  -1.847  1.00 98.62           H  
ATOM   1524  CZ  ARG A 100      -1.795   9.959  -0.812  1.00 98.62           C  
ATOM   1525  N   TRP A 101      -3.326  15.718   2.747  1.00 98.44           N  
ATOM   1526  H   TRP A 101      -2.536  15.510   2.152  1.00 98.44           H  
ATOM   1527  CA  TRP A 101      -3.598  17.115   3.071  1.00 98.44           C  
ATOM   1528  HA  TRP A 101      -3.930  17.190   4.107  1.00 98.44           H  
ATOM   1529  C   TRP A 101      -4.696  17.673   2.178  1.00 98.44           C  
ATOM   1530  CB  TRP A 101      -2.320  17.932   2.926  1.00 98.44           C  
ATOM   1531  HB2 TRP A 101      -1.912  17.795   1.925  1.00 98.44           H  
ATOM   1532  HB3 TRP A 101      -2.564  18.988   3.043  1.00 98.44           H  
ATOM   1533  O   TRP A 101      -4.737  17.373   0.991  1.00 98.44           O  
ATOM   1534  CG  TRP A 101      -1.282  17.583   3.938  1.00 98.44           C  
ATOM   1535  CD1 TRP A 101      -0.274  16.700   3.767  1.00 98.44           C  
ATOM   1536  HD1 TRP A 101      -0.087  16.149   2.857  1.00 98.44           H  
ATOM   1537  CD2 TRP A 101      -1.118  18.126   5.278  1.00 98.44           C  
ATOM   1538  CE2 TRP A 101       0.069  17.568   5.842  1.00 98.44           C  
ATOM   1539  CE3 TRP A 101      -1.831  19.070   6.051  1.00 98.44           C  
ATOM   1540  HE3 TRP A 101      -2.732  19.508   5.650  1.00 98.44           H  
ATOM   1541  NE1 TRP A 101       0.530  16.684   4.889  1.00 98.44           N  
ATOM   1542  HE1 TRP A 101       1.390  16.156   4.936  1.00 98.44           H  
ATOM   1543  CH2 TRP A 101      -0.175  18.910   7.837  1.00 98.44           C  
ATOM   1544  HH2 TRP A 101       0.196  19.238   8.796  1.00 98.44           H  
ATOM   1545  CZ2 TRP A 101       0.558  17.978   7.088  1.00 98.44           C  
ATOM   1546  HZ2 TRP A 101       1.502  17.600   7.451  1.00 98.44           H  
ATOM   1547  CZ3 TRP A 101      -1.373  19.439   7.330  1.00 98.44           C  
ATOM   1548  HZ3 TRP A 101      -1.930  20.144   7.928  1.00 98.44           H  
ATOM   1549  N   LEU A 102      -5.550  18.529   2.727  1.00 97.75           N  
ATOM   1550  H   LEU A 102      -5.428  18.772   3.700  1.00 97.75           H  
ATOM   1551  CA  LEU A 102      -6.435  19.366   1.927  1.00 97.75           C  
ATOM   1552  HA  LEU A 102      -6.721  18.822   1.027  1.00 97.75           H  
ATOM   1553  C   LEU A 102      -5.700  20.631   1.464  1.00 97.75           C  
ATOM   1554  CB  LEU A 102      -7.705  19.710   2.717  1.00 97.75           C  
ATOM   1555  HB2 LEU A 102      -8.157  20.596   2.270  1.00 97.75           H  
ATOM   1556  HB3 LEU A 102      -7.429  19.979   3.737  1.00 97.75           H  
ATOM   1557  O   LEU A 102      -4.715  21.044   2.086  1.00 97.75           O  
ATOM   1558  CG  LEU A 102      -8.743  18.576   2.719  1.00 97.75           C  
ATOM   1559  HG  LEU A 102      -8.682  18.006   1.792  1.00 97.75           H  
ATOM   1560  CD1 LEU A 102      -8.563  17.634   3.906  1.00 97.75           C  
ATOM   1561 HD11 LEU A 102      -7.623  17.092   3.801  1.00 97.75           H  
ATOM   1562 HD12 LEU A 102      -9.379  16.912   3.917  1.00 97.75           H  
ATOM   1563 HD13 LEU A 102      -8.553  18.194   4.842  1.00 97.75           H  
ATOM   1564  CD2 LEU A 102     -10.145  19.166   2.783  1.00 97.75           C  
ATOM   1565 HD21 LEU A 102     -10.865  18.349   2.821  1.00 97.75           H  
ATOM   1566 HD22 LEU A 102     -10.252  19.787   3.672  1.00 97.75           H  
ATOM   1567 HD23 LEU A 102     -10.335  19.757   1.887  1.00 97.75           H  
ATOM   1568  N   PRO A 103      -6.166  21.277   0.382  1.00 92.56           N  
ATOM   1569  CA  PRO A 103      -5.726  22.631   0.069  1.00 92.56           C  
ATOM   1570  HA  PRO A 103      -4.659  22.646  -0.152  1.00 92.56           H  
ATOM   1571  C   PRO A 103      -6.037  23.573   1.238  1.00 92.56           C  
ATOM   1572  CB  PRO A 103      -6.519  23.048  -1.167  1.00 92.56           C  
ATOM   1573  HB2 PRO A 103      -6.042  22.669  -2.071  1.00 92.56           H  
ATOM   1574  HB3 PRO A 103      -6.670  24.126  -1.226  1.00 92.56           H  
ATOM   1575  O   PRO A 103      -7.067  23.467   1.915  1.00 92.56           O  
ATOM   1576  CG  PRO A 103      -7.822  22.302  -0.906  1.00 92.56           C  
ATOM   1577  HG2 PRO A 103      -8.385  22.774  -0.101  1.00 92.56           H  
ATOM   1578  HG3 PRO A 103      -8.465  22.279  -1.786  1.00 92.56           H  
ATOM   1579  CD  PRO A 103      -7.310  20.938  -0.455  1.00 92.56           C  
ATOM   1580  HD2 PRO A 103      -8.095  20.401   0.076  1.00 92.56           H  
ATOM   1581  HD3 PRO A 103      -6.976  20.359  -1.317  1.00 92.56           H  
ATOM   1582  N   GLN A 104      -5.156  24.539   1.456  1.00 89.00           N  
ATOM   1583  H   GLN A 104      -4.336  24.608   0.870  1.00 89.00           H  
ATOM   1584  CA  GLN A 104      -5.331  25.509   2.522  1.00 89.00           C  
ATOM   1585  HA  GLN A 104      -5.625  24.973   3.425  1.00 89.00           H  
ATOM   1586  C   GLN A 104      -6.442  26.509   2.161  1.00 89.00           C  
ATOM   1587  CB  GLN A 104      -3.976  26.161   2.795  1.00 89.00           C  
ATOM   1588  HB2 GLN A 104      -3.658  26.744   1.930  1.00 89.00           H  
ATOM   1589  HB3 GLN A 104      -3.245  25.373   2.977  1.00 89.00           H  
ATOM   1590  O   GLN A 104      -6.301  27.297   1.230  1.00 89.00           O  
ATOM   1591  CG  GLN A 104      -4.042  27.062   4.028  1.00 89.00           C  
ATOM   1592  HG2 GLN A 104      -4.473  26.507   4.861  1.00 89.00           H  
ATOM   1593  HG3 GLN A 104      -4.677  27.920   3.811  1.00 89.00           H  
ATOM   1594  CD  GLN A 104      -2.676  27.571   4.459  1.00 89.00           C  
ATOM   1595  NE2 GLN A 104      -2.626  28.340   5.521  1.00 89.00           N  
ATOM   1596 HE21 GLN A 104      -1.712  28.656   5.813  1.00 89.00           H  
ATOM   1597 HE22 GLN A 104      -3.483  28.554   6.011  1.00 89.00           H  
ATOM   1598  OE1 GLN A 104      -1.645  27.270   3.880  1.00 89.00           O  
ATOM   1599  N   LYS A 105      -7.555  26.483   2.910  1.00 77.88           N  
ATOM   1600  H   LYS A 105      -7.634  25.730   3.579  1.00 77.88           H  
ATOM   1601  CA  LYS A 105      -8.689  27.417   2.735  1.00 77.88           C  
ATOM   1602  HA  LYS A 105      -8.685  27.784   1.708  1.00 77.88           H  
ATOM   1603  C   LYS A 105      -8.574  28.673   3.611  1.00 77.88           C  
ATOM   1604  CB  LYS A 105     -10.035  26.690   2.974  1.00 77.88           C  
ATOM   1605  HB2 LYS A 105     -10.038  26.252   3.971  1.00 77.88           H  
ATOM   1606  HB3 LYS A 105     -10.834  27.430   2.925  1.00 77.88           H  
ATOM   1607  O   LYS A 105      -9.128  29.712   3.274  1.00 77.88           O  
ATOM   1608  CG  LYS A 105     -10.337  25.592   1.932  1.00 77.88           C  
ATOM   1609  HG2 LYS A 105     -10.253  26.027   0.936  1.00 77.88           H  
ATOM   1610  HG3 LYS A 105      -9.589  24.804   2.022  1.00 77.88           H  
ATOM   1611  CD  LYS A 105     -11.742  24.957   2.072  1.00 77.88           C  
ATOM   1612  HD2 LYS A 105     -11.840  24.506   3.059  1.00 77.88           H  
ATOM   1613  HD3 LYS A 105     -12.499  25.732   1.950  1.00 77.88           H  
ATOM   1614  CE  LYS A 105     -11.930  23.874   0.984  1.00 77.88           C  
ATOM   1615  HE2 LYS A 105     -11.168  23.107   1.129  1.00 77.88           H  
ATOM   1616  HE3 LYS A 105     -11.732  24.330   0.013  1.00 77.88           H  
ATOM   1617  NZ  LYS A 105     -13.278  23.230   0.944  1.00 77.88           N  
ATOM   1618  HZ1 LYS A 105     -14.006  23.889   0.709  1.00 77.88           H  
ATOM   1619  HZ2 LYS A 105     -13.514  22.761   1.807  1.00 77.88           H  
ATOM   1620  HZ3 LYS A 105     -13.307  22.531   0.215  1.00 77.88           H  
ATOM   1621  N   ASN A 106      -7.913  28.576   4.765  1.00 87.19           N  
ATOM   1622  H   ASN A 106      -7.401  27.725   4.949  1.00 87.19           H  
ATOM   1623  CA  ASN A 106      -7.757  29.663   5.737  1.00 87.19           C  
ATOM   1624  HA  ASN A 106      -7.652  30.603   5.196  1.00 87.19           H  
ATOM   1625  C   ASN A 106      -6.456  29.479   6.544  1.00 87.19           C  
ATOM   1626  CB  ASN A 106      -9.042  29.743   6.599  1.00 87.19           C  
ATOM   1627  HB2 ASN A 106      -8.961  30.551   7.327  1.00 87.19           H  
ATOM   1628  HB3 ASN A 106      -9.868  30.001   5.936  1.00 87.19           H  
ATOM   1629  O   ASN A 106      -5.566  28.743   6.130  1.00 87.19           O  
ATOM   1630  CG  ASN A 106      -9.401  28.463   7.337  1.00 87.19           C  
ATOM   1631  ND2 ASN A 106     -10.670  28.169   7.485  1.00 87.19           N  
ATOM   1632 HD21 ASN A 106     -11.370  28.744   7.038  1.00 87.19           H  
ATOM   1633 HD22 ASN A 106     -10.874  27.254   7.860  1.00 87.19           H  
ATOM   1634  OD1 ASN A 106      -8.569  27.723   7.821  1.00 87.19           O  
ATOM   1635  N   ALA A 107      -6.320  30.150   7.690  1.00 89.19           N  
ATOM   1636  H   ALA A 107      -7.042  30.794   7.979  1.00 89.19           H  
ATOM   1637  CA  ALA A 107      -5.136  30.016   8.543  1.00 89.19           C  
ATOM   1638  HA  ALA A 107      -4.247  30.246   7.955  1.00 89.19           H  
ATOM   1639  C   ALA A 107      -4.943  28.598   9.116  1.00 89.19           C  
ATOM   1640  CB  ALA A 107      -5.246  31.048   9.671  1.00 89.19           C  
ATOM   1641  HB1 ALA A 107      -4.353  30.994  10.294  1.00 89.19           H  
ATOM   1642  HB2 ALA A 107      -6.119  30.844  10.290  1.00 89.19           H  
ATOM   1643  HB3 ALA A 107      -5.314  32.053   9.254  1.00 89.19           H  
ATOM   1644  O   ALA A 107      -3.833  28.236   9.485  1.00 89.19           O  
ATOM   1645  N   ALA A 108      -6.006  27.793   9.199  1.00 93.88           N  
ATOM   1646  H   ALA A 108      -6.859  28.058   8.728  1.00 93.88           H  
ATOM   1647  CA  ALA A 108      -5.910  26.422   9.671  1.00 93.88           C  
ATOM   1648  HA  ALA A 108      -5.099  26.357  10.396  1.00 93.88           H  
ATOM   1649  C   ALA A 108      -5.584  25.460   8.527  1.00 93.88           C  
ATOM   1650  CB  ALA A 108      -7.200  26.038  10.393  1.00 93.88           C  
ATOM   1651  HB1 ALA A 108      -8.026  26.016   9.682  1.00 93.88           H  
ATOM   1652  HB2 ALA A 108      -7.398  26.763  11.182  1.00 93.88           H  
ATOM   1653  HB3 ALA A 108      -7.075  25.046  10.827  1.00 93.88           H  
ATOM   1654  O   ALA A 108      -6.039  25.616   7.392  1.00 93.88           O  
ATOM   1655  N   GLN A 109      -4.850  24.413   8.874  1.00 95.62           N  
ATOM   1656  H   GLN A 109      -4.576  24.321   9.842  1.00 95.62           H  
ATOM   1657  CA  GLN A 109      -4.531  23.312   7.983  1.00 95.62           C  
ATOM   1658  HA  GLN A 109      -4.625  23.638   6.947  1.00 95.62           H  
ATOM   1659  C   GLN A 109      -5.516  22.171   8.213  1.00 95.62           C  
ATOM   1660  CB  GLN A 109      -3.084  22.877   8.210  1.00 95.62           C  
ATOM   1661  HB2 GLN A 109      -2.866  22.026   7.565  1.00 95.62           H  
ATOM   1662  HB3 GLN A 109      -2.962  22.564   9.247  1.00 95.62           H  
ATOM   1663  O   GLN A 109      -6.008  21.968   9.326  1.00 95.62           O  
ATOM   1664  CG  GLN A 109      -2.080  24.001   7.919  1.00 95.62           C  
ATOM   1665  HG2 GLN A 109      -1.125  23.722   8.364  1.00 95.62           H  
ATOM   1666  HG3 GLN A 109      -2.382  24.927   8.409  1.00 95.62           H  
ATOM   1667  CD  GLN A 109      -1.866  24.272   6.433  1.00 95.62           C  
ATOM   1668  NE2 GLN A 109      -1.155  25.326   6.105  1.00 95.62           N  
ATOM   1669 HE21 GLN A 109      -0.731  25.905   6.816  1.00 95.62           H  
ATOM   1670 HE22 GLN A 109      -1.074  25.580   5.131  1.00 95.62           H  
ATOM   1671  OE1 GLN A 109      -2.328  23.554   5.558  1.00 95.62           O  
ATOM   1672  N   PHE A 110      -5.809  21.418   7.160  1.00 97.56           N  
ATOM   1673  H   PHE A 110      -5.331  21.584   6.286  1.00 97.56           H  
ATOM   1674  CA  PHE A 110      -6.710  20.276   7.231  1.00 97.56           C  
ATOM   1675  HA  PHE A 110      -6.880  20.022   8.277  1.00 97.56           H  
ATOM   1676  C   PHE A 110      -6.063  19.066   6.569  1.00 97.56           C  
ATOM   1677  CB  PHE A 110      -8.066  20.615   6.600  1.00 97.56           C  
ATOM   1678  HB2 PHE A 110      -7.904  20.962   5.580  1.00 97.56           H  
ATOM   1679  HB3 PHE A 110      -8.657  19.700   6.552  1.00 97.56           H  
ATOM   1680  O   PHE A 110      -5.431  19.193   5.521  1.00 97.56           O  
ATOM   1681  CG  PHE A 110      -8.883  21.669   7.320  1.00 97.56           C  
ATOM   1682  CD1 PHE A 110      -9.945  21.291   8.162  1.00 97.56           C  
ATOM   1683  HD1 PHE A 110     -10.152  20.243   8.325  1.00 97.56           H  
ATOM   1684  CD2 PHE A 110      -8.618  23.034   7.101  1.00 97.56           C  
ATOM   1685  HD2 PHE A 110      -7.804  23.331   6.456  1.00 97.56           H  
ATOM   1686  CE1 PHE A 110     -10.753  22.275   8.761  1.00 97.56           C  
ATOM   1687  HE1 PHE A 110     -11.594  21.978   9.371  1.00 97.56           H  
ATOM   1688  CE2 PHE A 110      -9.405  24.018   7.721  1.00 97.56           C  
ATOM   1689  HE2 PHE A 110      -9.177  25.059   7.549  1.00 97.56           H  
ATOM   1690  CZ  PHE A 110     -10.482  23.638   8.542  1.00 97.56           C  
ATOM   1691  HZ  PHE A 110     -11.110  24.395   8.990  1.00 97.56           H  
ATOM   1692  N   LEU A 111      -6.242  17.893   7.166  1.00 98.06           N  
ATOM   1693  H   LEU A 111      -6.780  17.858   8.019  1.00 98.06           H  
ATOM   1694  CA  LEU A 111      -5.796  16.626   6.595  1.00 98.06           C  
ATOM   1695  HA  LEU A 111      -5.731  16.743   5.513  1.00 98.06           H  
ATOM   1696  C   LEU A 111      -6.830  15.533   6.846  1.00 98.06           C  
ATOM   1697  CB  LEU A 111      -4.378  16.273   7.097  1.00 98.06           C  
ATOM   1698  HB2 LEU A 111      -3.732  17.111   6.836  1.00 98.06           H  
ATOM   1699  HB3 LEU A 111      -4.011  15.412   6.537  1.00 98.06           H  
ATOM   1700  O   LEU A 111      -7.524  15.542   7.863  1.00 98.06           O  
ATOM   1701  CG  LEU A 111      -4.226  15.988   8.608  1.00 98.06           C  
ATOM   1702  HG  LEU A 111      -4.874  16.655   9.176  1.00 98.06           H  
ATOM   1703  CD1 LEU A 111      -4.534  14.534   8.990  1.00 98.06           C  
ATOM   1704 HD11 LEU A 111      -4.372  14.391  10.059  1.00 98.06           H  
ATOM   1705 HD12 LEU A 111      -3.883  13.853   8.442  1.00 98.06           H  
ATOM   1706 HD13 LEU A 111      -5.572  14.276   8.778  1.00 98.06           H  
ATOM   1707  CD2 LEU A 111      -2.785  16.253   9.042  1.00 98.06           C  
ATOM   1708 HD21 LEU A 111      -2.098  15.635   8.464  1.00 98.06           H  
ATOM   1709 HD22 LEU A 111      -2.537  17.302   8.879  1.00 98.06           H  
ATOM   1710 HD23 LEU A 111      -2.668  16.026  10.102  1.00 98.06           H  
ATOM   1711  N   LEU A 112      -6.915  14.589   5.918  1.00 98.75           N  
ATOM   1712  H   LEU A 112      -6.305  14.668   5.117  1.00 98.75           H  
ATOM   1713  CA  LEU A 112      -7.571  13.307   6.113  1.00 98.75           C  
ATOM   1714  HA  LEU A 112      -8.333  13.402   6.886  1.00 98.75           H  
ATOM   1715  C   LEU A 112      -6.533  12.293   6.588  1.00 98.75           C  
ATOM   1716  CB  LEU A 112      -8.239  12.841   4.807  1.00 98.75           C  
ATOM   1717  HB2 LEU A 112      -7.483  12.837   4.022  1.00 98.75           H  
ATOM   1718  HB3 LEU A 112      -8.589  11.817   4.938  1.00 98.75           H  
ATOM   1719  O   LEU A 112      -5.444  12.207   6.022  1.00 98.75           O  
ATOM   1720  CG  LEU A 112      -9.426  13.703   4.346  1.00 98.75           C  
ATOM   1721  HG  LEU A 112      -9.115  14.747   4.302  1.00 98.75           H  
ATOM   1722  CD1 LEU A 112      -9.866  13.273   2.948  1.00 98.75           C  
ATOM   1723 HD11 LEU A 112     -10.193  12.233   2.957  1.00 98.75           H  
ATOM   1724 HD12 LEU A 112     -10.692  13.898   2.607  1.00 98.75           H  
ATOM   1725 HD13 LEU A 112      -9.036  13.380   2.251  1.00 98.75           H  
ATOM   1726  CD2 LEU A 112     -10.639  13.584   5.272  1.00 98.75           C  
ATOM   1727 HD21 LEU A 112     -10.369  13.889   6.283  1.00 98.75           H  
ATOM   1728 HD22 LEU A 112     -10.996  12.555   5.284  1.00 98.75           H  
ATOM   1729 HD23 LEU A 112     -11.438  14.228   4.905  1.00 98.75           H  
ATOM   1730  N   SER A 113      -6.887  11.501   7.591  1.00 98.88           N  
ATOM   1731  H   SER A 113      -7.770  11.671   8.051  1.00 98.88           H  
ATOM   1732  CA  SER A 113      -6.167  10.290   7.983  1.00 98.88           C  
ATOM   1733  HA  SER A 113      -5.380  10.083   7.257  1.00 98.88           H  
ATOM   1734  C   SER A 113      -7.129   9.108   7.979  1.00 98.88           C  
ATOM   1735  CB  SER A 113      -5.504  10.456   9.353  1.00 98.88           C  
ATOM   1736  HB2 SER A 113      -4.962   9.544   9.602  1.00 98.88           H  
ATOM   1737  HB3 SER A 113      -4.798  11.286   9.316  1.00 98.88           H  
ATOM   1738  O   SER A 113      -8.320   9.267   8.251  1.00 98.88           O  
ATOM   1739  OG  SER A 113      -6.477  10.709  10.347  1.00 98.88           O  
ATOM   1740  HG  SER A 113      -6.071  10.560  11.204  1.00 98.88           H  
ATOM   1741  N   THR A 114      -6.635   7.913   7.680  1.00 98.69           N  
ATOM   1742  H   THR A 114      -5.662   7.828   7.422  1.00 98.69           H  
ATOM   1743  CA  THR A 114      -7.452   6.694   7.704  1.00 98.69           C  
ATOM   1744  HA  THR A 114      -8.319   6.860   8.344  1.00 98.69           H  
ATOM   1745  C   THR A 114      -6.678   5.531   8.296  1.00 98.69           C  
ATOM   1746  CB  THR A 114      -7.995   6.358   6.305  1.00 98.69           C  
ATOM   1747  HB  THR A 114      -8.503   7.247   5.930  1.00 98.69           H  
ATOM   1748  O   THR A 114      -5.490   5.375   8.012  1.00 98.69           O  
ATOM   1749  CG2 THR A 114      -6.929   5.967   5.285  1.00 98.69           C  
ATOM   1750 HG21 THR A 114      -6.482   5.010   5.553  1.00 98.69           H  
ATOM   1751 HG22 THR A 114      -7.390   5.869   4.302  1.00 98.69           H  
ATOM   1752 HG23 THR A 114      -6.159   6.737   5.245  1.00 98.69           H  
ATOM   1753  OG1 THR A 114      -8.949   5.327   6.372  1.00 98.69           O  
ATOM   1754  HG1 THR A 114      -8.532   4.484   6.563  1.00 98.69           H  
ATOM   1755  N   ASN A 115      -7.366   4.706   9.078  1.00 97.12           N  
ATOM   1756  H   ASN A 115      -8.338   4.918   9.253  1.00 97.12           H  
ATOM   1757  CA  ASN A 115      -6.962   3.326   9.327  1.00 97.12           C  
ATOM   1758  HA  ASN A 115      -5.898   3.205   9.122  1.00 97.12           H  
ATOM   1759  C   ASN A 115      -7.709   2.407   8.344  1.00 97.12           C  
ATOM   1760  CB  ASN A 115      -7.179   2.993  10.817  1.00 97.12           C  
ATOM   1761  HB2 ASN A 115      -6.660   2.061  11.041  1.00 97.12           H  
ATOM   1762  HB3 ASN A 115      -6.709   3.760  11.432  1.00 97.12           H  
ATOM   1763  O   ASN A 115      -8.134   2.853   7.275  1.00 97.12           O  
ATOM   1764  CG  ASN A 115      -8.629   2.844  11.245  1.00 97.12           C  
ATOM   1765  ND2 ASN A 115      -8.848   2.346  12.435  1.00 97.12           N  
ATOM   1766 HD21 ASN A 115      -9.798   2.201  12.748  1.00 97.12           H  
ATOM   1767 HD22 ASN A 115      -8.084   1.897  12.920  1.00 97.12           H  
ATOM   1768  OD1 ASN A 115      -9.573   3.161  10.531  1.00 97.12           O  
ATOM   1769  N   ASP A 116      -7.908   1.146   8.709  1.00 93.50           N  
ATOM   1770  H   ASP A 116      -7.455   0.816   9.549  1.00 93.50           H  
ATOM   1771  CA  ASP A 116      -8.593   0.158   7.877  1.00 93.50           C  
ATOM   1772  HA  ASP A 116      -8.135   0.143   6.888  1.00 93.50           H  
ATOM   1773  C   ASP A 116     -10.097   0.401   7.670  1.00 93.50           C  
ATOM   1774  CB  ASP A 116      -8.407  -1.212   8.533  1.00 93.50           C  
ATOM   1775  HB2 ASP A 116      -9.114  -1.911   8.085  1.00 93.50           H  
ATOM   1776  HB3 ASP A 116      -8.648  -1.142   9.594  1.00 93.50           H  
ATOM   1777  O   ASP A 116     -10.667  -0.185   6.749  1.00 93.50           O  
ATOM   1778  CG  ASP A 116      -7.008  -1.801   8.365  1.00 93.50           C  
ATOM   1779  OD1 ASP A 116      -6.208  -1.269   7.569  1.00 93.50           O  
ATOM   1780  OD2 ASP A 116      -6.809  -2.876   8.960  1.00 93.50           O  
ATOM   1781  N   LYS A 117     -10.767   1.200   8.517  1.00 94.50           N  
ATOM   1782  H   LYS A 117     -10.231   1.669   9.233  1.00 94.50           H  
ATOM   1783  CA  LYS A 117     -12.245   1.311   8.530  1.00 94.50           C  
ATOM   1784  HA  LYS A 117     -12.647   0.920   7.595  1.00 94.50           H  
ATOM   1785  C   LYS A 117     -12.800   2.724   8.603  1.00 94.50           C  
ATOM   1786  CB  LYS A 117     -12.813   0.514   9.718  1.00 94.50           C  
ATOM   1787  HB2 LYS A 117     -12.367   0.889  10.640  1.00 94.50           H  
ATOM   1788  HB3 LYS A 117     -13.888   0.685   9.784  1.00 94.50           H  
ATOM   1789  O   LYS A 117     -13.925   2.951   8.153  1.00 94.50           O  
ATOM   1790  CG  LYS A 117     -12.577  -0.996   9.634  1.00 94.50           C  
ATOM   1791  HG2 LYS A 117     -12.989  -1.459  10.531  1.00 94.50           H  
ATOM   1792  HG3 LYS A 117     -11.507  -1.201   9.602  1.00 94.50           H  
ATOM   1793  CD  LYS A 117     -13.262  -1.629   8.424  1.00 94.50           C  
ATOM   1794  HD2 LYS A 117     -12.889  -1.177   7.505  1.00 94.50           H  
ATOM   1795  HD3 LYS A 117     -14.341  -1.483   8.484  1.00 94.50           H  
ATOM   1796  CE  LYS A 117     -12.925  -3.113   8.415  1.00 94.50           C  
ATOM   1797  HE2 LYS A 117     -13.483  -3.621   9.202  1.00 94.50           H  
ATOM   1798  HE3 LYS A 117     -11.860  -3.222   8.621  1.00 94.50           H  
ATOM   1799  NZ  LYS A 117     -13.221  -3.667   7.087  1.00 94.50           N  
ATOM   1800  HZ1 LYS A 117     -14.201  -3.596   6.856  1.00 94.50           H  
ATOM   1801  HZ2 LYS A 117     -12.727  -3.126   6.392  1.00 94.50           H  
ATOM   1802  HZ3 LYS A 117     -12.918  -4.627   7.002  1.00 94.50           H  
ATOM   1803  N   THR A 118     -12.036   3.652   9.162  1.00 97.12           N  
ATOM   1804  H   THR A 118     -11.123   3.383   9.502  1.00 97.12           H  
ATOM   1805  CA  THR A 118     -12.532   4.969   9.546  1.00 97.12           C  
ATOM   1806  HA  THR A 118     -13.525   5.126   9.124  1.00 97.12           H  
ATOM   1807  C   THR A 118     -11.609   6.047   9.005  1.00 97.12           C  
ATOM   1808  CB  THR A 118     -12.667   5.051  11.075  1.00 97.12           C  
ATOM   1809  HB  THR A 118     -11.698   4.874  11.542  1.00 97.12           H  
ATOM   1810  O   THR A 118     -10.431   6.109   9.362  1.00 97.12           O  
ATOM   1811  CG2 THR A 118     -13.213   6.405  11.526  1.00 97.12           C  
ATOM   1812 HG21 THR A 118     -13.381   6.386  12.603  1.00 97.12           H  
ATOM   1813 HG22 THR A 118     -12.501   7.195  11.290  1.00 97.12           H  
ATOM   1814 HG23 THR A 118     -14.155   6.606  11.016  1.00 97.12           H  
ATOM   1815  OG1 THR A 118     -13.587   4.077  11.519  1.00 97.12           O  
ATOM   1816  HG1 THR A 118     -13.408   3.860  12.437  1.00 97.12           H  
ATOM   1817  N   ILE A 119     -12.162   6.953   8.201  1.00 98.62           N  
ATOM   1818  H   ILE A 119     -13.146   6.864   7.992  1.00 98.62           H  
ATOM   1819  CA  ILE A 119     -11.478   8.166   7.755  1.00 98.62           C  
ATOM   1820  HA  ILE A 119     -10.403   7.988   7.801  1.00 98.62           H  
ATOM   1821  C   ILE A 119     -11.828   9.296   8.726  1.00 98.62           C  
ATOM   1822  CB  ILE A 119     -11.812   8.534   6.288  1.00 98.62           C  
ATOM   1823  HB  ILE A 119     -12.815   8.959   6.251  1.00 98.62           H  
ATOM   1824  O   ILE A 119     -12.981   9.447   9.135  1.00 98.62           O  
ATOM   1825  CG1 ILE A 119     -11.743   7.358   5.284  1.00 98.62           C  
ATOM   1826 HG12 ILE A 119     -10.937   6.678   5.559  1.00 98.62           H  
ATOM   1827 HG13 ILE A 119     -11.519   7.749   4.292  1.00 98.62           H  
ATOM   1828  CG2 ILE A 119     -10.848   9.635   5.808  1.00 98.62           C  
ATOM   1829 HG21 ILE A 119     -11.117   9.942   4.797  1.00 98.62           H  
ATOM   1830 HG22 ILE A 119     -10.914  10.514   6.449  1.00 98.62           H  
ATOM   1831 HG23 ILE A 119      -9.823   9.264   5.807  1.00 98.62           H  
ATOM   1832  CD1 ILE A 119     -13.054   6.571   5.144  1.00 98.62           C  
ATOM   1833 HD11 ILE A 119     -13.265   5.995   6.045  1.00 98.62           H  
ATOM   1834 HD12 ILE A 119     -12.976   5.886   4.300  1.00 98.62           H  
ATOM   1835 HD13 ILE A 119     -13.879   7.255   4.950  1.00 98.62           H  
ATOM   1836  N   LYS A 120     -10.856  10.123   9.106  1.00 98.75           N  
ATOM   1837  H   LYS A 120      -9.925   9.946   8.757  1.00 98.75           H  
ATOM   1838  CA  LYS A 120     -11.064  11.291   9.968  1.00 98.75           C  
ATOM   1839  HA  LYS A 120     -12.132  11.458  10.104  1.00 98.75           H  
ATOM   1840  C   LYS A 120     -10.496  12.538   9.304  1.00 98.75           C  
ATOM   1841  CB  LYS A 120     -10.446  11.053  11.355  1.00 98.75           C  
ATOM   1842  HB2 LYS A 120      -9.379  10.860  11.238  1.00 98.75           H  
ATOM   1843  HB3 LYS A 120     -10.571  11.956  11.953  1.00 98.75           H  
ATOM   1844  O   LYS A 120      -9.362  12.534   8.836  1.00 98.75           O  
ATOM   1845  CG  LYS A 120     -11.091   9.870  12.096  1.00 98.75           C  
ATOM   1846  HG2 LYS A 120     -10.891   8.951  11.544  1.00 98.75           H  
ATOM   1847  HG3 LYS A 120     -12.170  10.018  12.151  1.00 98.75           H  
ATOM   1848  CD  LYS A 120     -10.521   9.722  13.512  1.00 98.75           C  
ATOM   1849  HD2 LYS A 120      -9.436   9.656  13.432  1.00 98.75           H  
ATOM   1850  HD3 LYS A 120     -10.781  10.599  14.105  1.00 98.75           H  
ATOM   1851  CE  LYS A 120     -11.053   8.449  14.191  1.00 98.75           C  
ATOM   1852  HE2 LYS A 120     -10.791   7.600  13.560  1.00 98.75           H  
ATOM   1853  HE3 LYS A 120     -12.140   8.493  14.254  1.00 98.75           H  
ATOM   1854  NZ  LYS A 120     -10.466   8.249  15.540  1.00 98.75           N  
ATOM   1855  HZ1 LYS A 120     -10.798   8.932  16.206  1.00 98.75           H  
ATOM   1856  HZ2 LYS A 120     -10.684   7.329  15.897  1.00 98.75           H  
ATOM   1857  HZ3 LYS A 120      -9.462   8.350  15.494  1.00 98.75           H  
ATOM   1858  N   LEU A 121     -11.282  13.612   9.295  1.00 98.56           N  
ATOM   1859  H   LEU A 121     -12.187  13.523   9.734  1.00 98.56           H  
ATOM   1860  CA  LEU A 121     -10.829  14.948   8.915  1.00 98.56           C  
ATOM   1861  HA  LEU A 121      -9.995  14.865   8.218  1.00 98.56           H  
ATOM   1862  C   LEU A 121     -10.348  15.679  10.161  1.00 98.56           C  
ATOM   1863  CB  LEU A 121     -11.972  15.711   8.228  1.00 98.56           C  
ATOM   1864  HB2 LEU A 121     -12.796  15.768   8.940  1.00 98.56           H  
ATOM   1865  HB3 LEU A 121     -12.302  15.150   7.353  1.00 98.56           H  
ATOM   1866  O   LEU A 121     -11.145  15.994  11.048  1.00 98.56           O  
ATOM   1867  CG  LEU A 121     -11.630  17.148   7.798  1.00 98.56           C  
ATOM   1868  HG  LEU A 121     -11.301  17.725   8.663  1.00 98.56           H  
ATOM   1869  CD1 LEU A 121     -10.541  17.196   6.733  1.00 98.56           C  
ATOM   1870 HD11 LEU A 121     -10.430  18.216   6.366  1.00 98.56           H  
ATOM   1871 HD12 LEU A 121      -9.588  16.874   7.153  1.00 98.56           H  
ATOM   1872 HD13 LEU A 121     -10.806  16.548   5.897  1.00 98.56           H  
ATOM   1873  CD2 LEU A 121     -12.882  17.820   7.235  1.00 98.56           C  
ATOM   1874 HD21 LEU A 121     -13.670  17.833   7.988  1.00 98.56           H  
ATOM   1875 HD22 LEU A 121     -13.238  17.274   6.362  1.00 98.56           H  
ATOM   1876 HD23 LEU A 121     -12.656  18.845   6.942  1.00 98.56           H  
ATOM   1877  N   TRP A 122      -9.064  15.993  10.198  1.00 98.38           N  
ATOM   1878  H   TRP A 122      -8.482  15.714   9.420  1.00 98.38           H  
ATOM   1879  CA  TRP A 122      -8.427  16.753  11.261  1.00 98.38           C  
ATOM   1880  HA  TRP A 122      -9.058  16.739  12.149  1.00 98.38           H  
ATOM   1881  C   TRP A 122      -8.239  18.201  10.833  1.00 98.38           C  
ATOM   1882  CB  TRP A 122      -7.106  16.083  11.630  1.00 98.38           C  
ATOM   1883  HB2 TRP A 122      -6.504  15.941  10.733  1.00 98.38           H  
ATOM   1884  HB3 TRP A 122      -6.551  16.733  12.307  1.00 98.38           H  
ATOM   1885  O   TRP A 122      -7.853  18.478   9.699  1.00 98.38           O  
ATOM   1886  CG  TRP A 122      -7.307  14.767  12.305  1.00 98.38           C  
ATOM   1887  CD1 TRP A 122      -7.416  13.563  11.698  1.00 98.38           C  
ATOM   1888  HD1 TRP A 122      -7.334  13.387  10.636  1.00 98.38           H  
ATOM   1889  CD2 TRP A 122      -7.462  14.516  13.731  1.00 98.38           C  
ATOM   1890  CE2 TRP A 122      -7.735  13.129  13.914  1.00 98.38           C  
ATOM   1891  CE3 TRP A 122      -7.372  15.318  14.889  1.00 98.38           C  
ATOM   1892  HE3 TRP A 122      -7.105  16.359  14.787  1.00 98.38           H  
ATOM   1893  NE1 TRP A 122      -7.642  12.589  12.650  1.00 98.38           N  
ATOM   1894  HE1 TRP A 122      -7.617  11.602  12.440  1.00 98.38           H  
ATOM   1895  CH2 TRP A 122      -7.846  13.395  16.316  1.00 98.38           C  
ATOM   1896  HH2 TRP A 122      -7.946  12.963  17.301  1.00 98.38           H  
ATOM   1897  CZ2 TRP A 122      -7.977  12.583  15.179  1.00 98.38           C  
ATOM   1898  HZ2 TRP A 122      -8.202  11.533  15.289  1.00 98.38           H  
ATOM   1899  CZ3 TRP A 122      -7.530  14.757  16.169  1.00 98.38           C  
ATOM   1900  HZ3 TRP A 122      -7.379  15.366  17.048  1.00 98.38           H  
ATOM   1901  N   LYS A 123      -8.496  19.127  11.757  1.00 97.25           N  
ATOM   1902  H   LYS A 123      -8.817  18.802  12.658  1.00 97.25           H  
ATOM   1903  CA  LYS A 123      -8.106  20.533  11.639  1.00 97.25           C  
ATOM   1904  HA  LYS A 123      -7.767  20.738  10.624  1.00 97.25           H  
ATOM   1905  C   LYS A 123      -6.956  20.797  12.593  1.00 97.25           C  
ATOM   1906  CB  LYS A 123      -9.296  21.442  11.944  1.00 97.25           C  
ATOM   1907  HB2 LYS A 123      -9.644  21.231  12.955  1.00 97.25           H  
ATOM   1908  HB3 LYS A 123     -10.089  21.212  11.232  1.00 97.25           H  
ATOM   1909  O   LYS A 123      -7.112  20.581  13.795  1.00 97.25           O  
ATOM   1910  CG  LYS A 123      -8.945  22.932  11.818  1.00 97.25           C  
ATOM   1911  HG2 LYS A 123      -8.744  23.169  10.773  1.00 97.25           H  
ATOM   1912  HG3 LYS A 123      -8.052  23.158  12.402  1.00 97.25           H  
ATOM   1913  CD  LYS A 123     -10.083  23.806  12.350  1.00 97.25           C  
ATOM   1914  HD2 LYS A 123     -11.004  23.596  11.806  1.00 97.25           H  
ATOM   1915  HD3 LYS A 123     -10.203  23.575  13.408  1.00 97.25           H  
ATOM   1916  CE  LYS A 123      -9.704  25.279  12.211  1.00 97.25           C  
ATOM   1917  HE2 LYS A 123      -8.684  25.396  12.577  1.00 97.25           H  
ATOM   1918  HE3 LYS A 123      -9.700  25.540  11.152  1.00 97.25           H  
ATOM   1919  NZ  LYS A 123     -10.603  26.178  12.974  1.00 97.25           N  
ATOM   1920  HZ1 LYS A 123     -10.302  27.134  12.853  1.00 97.25           H  
ATOM   1921  HZ2 LYS A 123     -10.535  25.966  13.960  1.00 97.25           H  
ATOM   1922  HZ3 LYS A 123     -11.558  26.092  12.659  1.00 97.25           H  
ATOM   1923  N   ILE A 124      -5.869  21.321  12.052  1.00 96.31           N  
ATOM   1924  H   ILE A 124      -5.874  21.487  11.056  1.00 96.31           H  
ATOM   1925  CA  ILE A 124      -4.694  21.779  12.780  1.00 96.31           C  
ATOM   1926  HA  ILE A 124      -4.739  21.422  13.809  1.00 96.31           H  
ATOM   1927  C   ILE A 124      -4.734  23.303  12.773  1.00 96.31           C  
ATOM   1928  CB  ILE A 124      -3.405  21.232  12.136  1.00 96.31           C  
ATOM   1929  HB  ILE A 124      -3.211  21.806  11.230  1.00 96.31           H  
ATOM   1930  O   ILE A 124      -4.777  23.924  11.709  1.00 96.31           O  
ATOM   1931  CG1 ILE A 124      -3.502  19.752  11.702  1.00 96.31           C  
ATOM   1932 HG12 ILE A 124      -4.266  19.645  10.932  1.00 96.31           H  
ATOM   1933 HG13 ILE A 124      -2.561  19.474  11.227  1.00 96.31           H  
ATOM   1934  CG2 ILE A 124      -2.216  21.459  13.081  1.00 96.31           C  
ATOM   1935 HG21 ILE A 124      -1.309  21.041  12.644  1.00 96.31           H  
ATOM   1936 HG22 ILE A 124      -2.392  20.986  14.047  1.00 96.31           H  
ATOM   1937 HG23 ILE A 124      -2.059  22.527  13.236  1.00 96.31           H  
ATOM   1938  CD1 ILE A 124      -3.801  18.753  12.826  1.00 96.31           C  
ATOM   1939 HD11 ILE A 124      -3.865  17.751  12.402  1.00 96.31           H  
ATOM   1940 HD12 ILE A 124      -2.999  18.768  13.564  1.00 96.31           H  
ATOM   1941 HD13 ILE A 124      -4.752  18.987  13.304  1.00 96.31           H  
ATOM   1942  N   SER A 125      -4.802  23.914  13.949  1.00 94.19           N  
ATOM   1943  H   SER A 125      -4.772  23.359  14.792  1.00 94.19           H  
ATOM   1944  CA  SER A 125      -4.874  25.368  14.075  1.00 94.19           C  
ATOM   1945  HA  SER A 125      -4.518  25.823  13.150  1.00 94.19           H  
ATOM   1946  C   SER A 125      -3.983  25.883  15.181  1.00 94.19           C  
ATOM   1947  CB  SER A 125      -6.309  25.853  14.301  1.00 94.19           C  
ATOM   1948  HB2 SER A 125      -6.868  25.703  13.377  1.00 94.19           H  
ATOM   1949  HB3 SER A 125      -6.291  26.921  14.520  1.00 94.19           H  
ATOM   1950  O   SER A 125      -3.924  25.301  16.261  1.00 94.19           O  
ATOM   1951  OG  SER A 125      -6.973  25.171  15.350  1.00 94.19           O  
ATOM   1952  HG  SER A 125      -6.331  25.023  16.048  1.00 94.19           H  
ATOM   1953  N   GLU A 126      -3.367  27.023  14.914  1.00 92.31           N  
ATOM   1954  H   GLU A 126      -3.416  27.415  13.985  1.00 92.31           H  
ATOM   1955  CA  GLU A 126      -2.625  27.793  15.897  1.00 92.31           C  
ATOM   1956  HA  GLU A 126      -2.062  27.118  16.542  1.00 92.31           H  
ATOM   1957  C   GLU A 126      -3.565  28.618  16.772  1.00 92.31           C  
ATOM   1958  CB  GLU A 126      -1.632  28.700  15.169  1.00 92.31           C  
ATOM   1959  HB2 GLU A 126      -2.143  29.213  14.354  1.00 92.31           H  
ATOM   1960  HB3 GLU A 126      -1.253  29.444  15.869  1.00 92.31           H  
ATOM   1961  O   GLU A 126      -4.566  29.175  16.308  1.00 92.31           O  
ATOM   1962  CG  GLU A 126      -0.474  27.860  14.622  1.00 92.31           C  
ATOM   1963  HG2 GLU A 126       0.097  27.473  15.465  1.00 92.31           H  
ATOM   1964  HG3 GLU A 126      -0.895  27.015  14.077  1.00 92.31           H  
ATOM   1965  CD  GLU A 126       0.465  28.631  13.689  1.00 92.31           C  
ATOM   1966  OE1 GLU A 126       1.214  27.938  12.962  1.00 92.31           O  
ATOM   1967  OE2 GLU A 126       0.409  29.879  13.689  1.00 92.31           O  
ATOM   1968  N   ARG A 127      -3.216  28.706  18.053  1.00 88.88           N  
ATOM   1969  H   ARG A 127      -2.445  28.135  18.368  1.00 88.88           H  
ATOM   1970  CA  ARG A 127      -3.842  29.582  19.030  1.00 88.88           C  
ATOM   1971  HA  ARG A 127      -4.457  30.303  18.493  1.00 88.88           H  
ATOM   1972  C   ARG A 127      -2.756  30.346  19.773  1.00 88.88           C  
ATOM   1973  CB  ARG A 127      -4.741  28.751  19.958  1.00 88.88           C  
ATOM   1974  HB2 ARG A 127      -5.362  28.092  19.351  1.00 88.88           H  
ATOM   1975  HB3 ARG A 127      -4.135  28.140  20.626  1.00 88.88           H  
ATOM   1976  O   ARG A 127      -1.980  29.767  20.523  1.00 88.88           O  
ATOM   1977  CG  ARG A 127      -5.650  29.685  20.763  1.00 88.88           C  
ATOM   1978  HG2 ARG A 127      -5.044  30.319  21.410  1.00 88.88           H  
ATOM   1979  HG3 ARG A 127      -6.195  30.322  20.067  1.00 88.88           H  
ATOM   1980  CD  ARG A 127      -6.676  28.918  21.600  1.00 88.88           C  
ATOM   1981  HD2 ARG A 127      -7.041  28.073  21.016  1.00 88.88           H  
ATOM   1982  HD3 ARG A 127      -7.513  29.586  21.803  1.00 88.88           H  
ATOM   1983  NE  ARG A 127      -6.122  28.475  22.892  1.00 88.88           N  
ATOM   1984  HE  ARG A 127      -5.367  29.029  23.270  1.00 88.88           H  
ATOM   1985  NH1 ARG A 127      -7.451  26.625  23.155  1.00 88.88           N  
ATOM   1986 HH11 ARG A 127      -7.243  25.642  23.257  1.00 88.88           H  
ATOM   1987 HH12 ARG A 127      -7.777  26.770  22.211  1.00 88.88           H  
ATOM   1988  NH2 ARG A 127      -5.990  27.158  24.742  1.00 88.88           N  
ATOM   1989 HH21 ARG A 127      -6.259  26.291  25.185  1.00 88.88           H  
ATOM   1990 HH22 ARG A 127      -5.196  27.690  25.068  1.00 88.88           H  
ATOM   1991  CZ  ARG A 127      -6.525  27.429  23.588  1.00 88.88           C  
ATOM   1992  N   ASP A 128      -2.752  31.655  19.576  1.00 87.69           N  
ATOM   1993  H   ASP A 128      -3.357  32.043  18.867  1.00 87.69           H  
ATOM   1994  CA  ASP A 128      -1.843  32.627  20.192  1.00 87.69           C  
ATOM   1995  HA  ASP A 128      -1.021  32.109  20.686  1.00 87.69           H  
ATOM   1996  C   ASP A 128      -2.552  33.492  21.248  1.00 87.69           C  
ATOM   1997  CB  ASP A 128      -1.260  33.512  19.074  1.00 87.69           C  
ATOM   1998  HB2 ASP A 128      -0.447  34.107  19.491  1.00 87.69           H  
ATOM   1999  HB3 ASP A 128      -0.840  32.878  18.294  1.00 87.69           H  
ATOM   2000  O   ASP A 128      -1.974  34.434  21.785  1.00 87.69           O  
ATOM   2001  CG  ASP A 128      -2.305  34.461  18.451  1.00 87.69           C  
ATOM   2002  OD1 ASP A 128      -3.509  34.097  18.410  1.00 87.69           O  
ATOM   2003  OD2 ASP A 128      -1.948  35.594  18.056  1.00 87.69           O  
ATOM   2004  N   LYS A 129      -3.837  33.229  21.525  1.00 88.25           N  
ATOM   2005  H   LYS A 129      -4.264  32.468  21.016  1.00 88.25           H  
ATOM   2006  CA  LYS A 129      -4.665  34.022  22.444  1.00 88.25           C  
ATOM   2007  HA  LYS A 129      -3.994  34.590  23.090  1.00 88.25           H  
ATOM   2008  C   LYS A 129      -5.523  33.149  23.347  1.00 88.25           C  
ATOM   2009  CB  LYS A 129      -5.539  35.010  21.657  1.00 88.25           C  
ATOM   2010  HB2 LYS A 129      -6.251  35.479  22.336  1.00 88.25           H  
ATOM   2011  HB3 LYS A 129      -6.092  34.457  20.897  1.00 88.25           H  
ATOM   2012  O   LYS A 129      -6.087  32.144  22.911  1.00 88.25           O  
ATOM   2013  CG  LYS A 129      -4.700  36.109  20.992  1.00 88.25           C  
ATOM   2014  HG2 LYS A 129      -4.301  36.776  21.756  1.00 88.25           H  
ATOM   2015  HG3 LYS A 129      -3.859  35.655  20.469  1.00 88.25           H  
ATOM   2016  CD  LYS A 129      -5.498  36.915  19.968  1.00 88.25           C  
ATOM   2017  HD2 LYS A 129      -6.175  37.604  20.474  1.00 88.25           H  
ATOM   2018  HD3 LYS A 129      -6.059  36.229  19.334  1.00 88.25           H  
ATOM   2019  CE  LYS A 129      -4.476  37.667  19.113  1.00 88.25           C  
ATOM   2020  HE2 LYS A 129      -3.750  36.941  18.749  1.00 88.25           H  
ATOM   2021  HE3 LYS A 129      -3.933  38.377  19.737  1.00 88.25           H  
ATOM   2022  NZ  LYS A 129      -5.107  38.339  17.958  1.00 88.25           N  
ATOM   2023  HZ1 LYS A 129      -4.377  38.756  17.398  1.00 88.25           H  
ATOM   2024  HZ2 LYS A 129      -5.773  39.038  18.254  1.00 88.25           H  
ATOM   2025  HZ3 LYS A 129      -5.550  37.634  17.387  1.00 88.25           H  
ATOM   2026  N   ARG A 130      -5.707  33.593  24.591  1.00 87.88           N  
ATOM   2027  H   ARG A 130      -5.210  34.431  24.856  1.00 87.88           H  
ATOM   2028  CA  ARG A 130      -6.641  32.999  25.561  1.00 87.88           C  
ATOM   2029  HA  ARG A 130      -7.235  32.253  25.033  1.00 87.88           H  
ATOM   2030  C   ARG A 130      -7.600  34.048  26.131  1.00 87.88           C  
ATOM   2031  CB  ARG A 130      -5.877  32.263  26.671  1.00 87.88           C  
ATOM   2032  HB2 ARG A 130      -6.596  31.739  27.301  1.00 87.88           H  
ATOM   2033  HB3 ARG A 130      -5.232  31.513  26.215  1.00 87.88           H  
ATOM   2034  O   ARG A 130      -7.201  35.202  26.278  1.00 87.88           O  
ATOM   2035  CG  ARG A 130      -5.031  33.185  27.563  1.00 87.88           C  
ATOM   2036  HG2 ARG A 130      -4.340  33.772  26.957  1.00 87.88           H  
ATOM   2037  HG3 ARG A 130      -5.687  33.864  28.108  1.00 87.88           H  
ATOM   2038  CD  ARG A 130      -4.234  32.354  28.570  1.00 87.88           C  
ATOM   2039  HD2 ARG A 130      -4.909  31.660  29.071  1.00 87.88           H  
ATOM   2040  HD3 ARG A 130      -3.472  31.788  28.035  1.00 87.88           H  
ATOM   2041  NE  ARG A 130      -3.603  33.212  29.583  1.00 87.88           N  
ATOM   2042  HE  ARG A 130      -3.908  34.171  29.663  1.00 87.88           H  
ATOM   2043  NH1 ARG A 130      -2.341  31.634  30.679  1.00 87.88           N  
ATOM   2044 HH11 ARG A 130      -2.597  30.946  29.985  1.00 87.88           H  
ATOM   2045 HH12 ARG A 130      -1.675  31.421  31.409  1.00 87.88           H  
ATOM   2046  NH2 ARG A 130      -2.400  33.751  31.401  1.00 87.88           N  
ATOM   2047 HH21 ARG A 130      -1.841  33.533  32.214  1.00 87.88           H  
ATOM   2048 HH22 ARG A 130      -2.887  34.634  31.349  1.00 87.88           H  
ATOM   2049  CZ  ARG A 130      -2.778  32.855  30.544  1.00 87.88           C  
ATOM   2050  N   PRO A 131      -8.852  33.683  26.448  1.00 85.94           N  
ATOM   2051  CA  PRO A 131      -9.773  34.573  27.142  1.00 85.94           C  
ATOM   2052  HA  PRO A 131      -9.744  35.570  26.702  1.00 85.94           H  
ATOM   2053  C   PRO A 131      -9.419  34.671  28.634  1.00 85.94           C  
ATOM   2054  CB  PRO A 131     -11.158  33.965  26.912  1.00 85.94           C  
ATOM   2055  HB2 PRO A 131     -11.847  34.185  27.728  1.00 85.94           H  
ATOM   2056  HB3 PRO A 131     -11.560  34.331  25.967  1.00 85.94           H  
ATOM   2057  O   PRO A 131      -9.303  33.655  29.318  1.00 85.94           O  
ATOM   2058  CG  PRO A 131     -10.871  32.467  26.797  1.00 85.94           C  
ATOM   2059  HG2 PRO A 131     -11.623  31.955  26.197  1.00 85.94           H  
ATOM   2060  HG3 PRO A 131     -10.811  32.026  27.793  1.00 85.94           H  
ATOM   2061  CD  PRO A 131      -9.491  32.409  26.147  1.00 85.94           C  
ATOM   2062  HD2 PRO A 131      -8.922  31.573  26.554  1.00 85.94           H  
ATOM   2063  HD3 PRO A 131      -9.599  32.303  25.068  1.00 85.94           H  
ATOM   2064  N   GLU A 132      -9.306  35.895  29.139  1.00 84.50           N  
ATOM   2065  H   GLU A 132      -9.369  36.683  28.510  1.00 84.50           H  
ATOM   2066  CA  GLU A 132      -9.111  36.212  30.559  1.00 84.50           C  
ATOM   2067  HA  GLU A 132      -9.171  35.301  31.155  1.00 84.50           H  
ATOM   2068  C   GLU A 132     -10.205  37.161  31.064  1.00 84.50           C  
ATOM   2069  CB  GLU A 132      -7.727  36.837  30.786  1.00 84.50           C  
ATOM   2070  HB2 GLU A 132      -7.544  37.577  30.007  1.00 84.50           H  
ATOM   2071  HB3 GLU A 132      -7.721  37.346  31.749  1.00 84.50           H  
ATOM   2072  O   GLU A 132     -10.864  37.852  30.285  1.00 84.50           O  
ATOM   2073  CG  GLU A 132      -6.608  35.788  30.798  1.00 84.50           C  
ATOM   2074  HG2 GLU A 132      -6.783  35.095  31.621  1.00 84.50           H  
ATOM   2075  HG3 GLU A 132      -6.648  35.222  29.867  1.00 84.50           H  
ATOM   2076  CD  GLU A 132      -5.210  36.408  30.939  1.00 84.50           C  
ATOM   2077  OE1 GLU A 132      -4.234  35.637  30.768  1.00 84.50           O  
ATOM   2078  OE2 GLU A 132      -5.097  37.646  31.068  1.00 84.50           O  
ATOM   2079  N   GLY A 133     -10.391  37.217  32.386  1.00 81.75           N  
ATOM   2080  H   GLY A 133      -9.737  36.722  32.976  1.00 81.75           H  
ATOM   2081  CA  GLY A 133     -11.360  38.118  33.016  1.00 81.75           C  
ATOM   2082  HA2 GLY A 133     -11.019  38.334  34.029  1.00 81.75           H  
ATOM   2083  HA3 GLY A 133     -11.398  39.057  32.464  1.00 81.75           H  
ATOM   2084  C   GLY A 133     -12.781  37.560  33.111  1.00 81.75           C  
ATOM   2085  O   GLY A 133     -13.746  38.271  32.834  1.00 81.75           O  
ATOM   2086  N   TYR A 134     -12.927  36.297  33.516  1.00 82.12           N  
ATOM   2087  H   TYR A 134     -12.102  35.764  33.754  1.00 82.12           H  
ATOM   2088  CA  TYR A 134     -14.236  35.734  33.848  1.00 82.12           C  
ATOM   2089  HA  TYR A 134     -14.906  35.929  33.010  1.00 82.12           H  
ATOM   2090  C   TYR A 134     -14.840  36.404  35.094  1.00 82.12           C  
ATOM   2091  CB  TYR A 134     -14.137  34.214  34.031  1.00 82.12           C  
ATOM   2092  HB2 TYR A 134     -15.082  33.842  34.427  1.00 82.12           H  
ATOM   2093  HB3 TYR A 134     -13.366  33.991  34.769  1.00 82.12           H  
ATOM   2094  O   TYR A 134     -14.139  36.796  36.024  1.00 82.12           O  
ATOM   2095  CG  TYR A 134     -13.832  33.461  32.753  1.00 82.12           C  
ATOM   2096  CD1 TYR A 134     -14.872  33.156  31.853  1.00 82.12           C  
ATOM   2097  HD1 TYR A 134     -15.887  33.452  32.072  1.00 82.12           H  
ATOM   2098  CD2 TYR A 134     -12.509  33.077  32.459  1.00 82.12           C  
ATOM   2099  HD2 TYR A 134     -11.709  33.310  33.146  1.00 82.12           H  
ATOM   2100  CE1 TYR A 134     -14.590  32.462  30.661  1.00 82.12           C  
ATOM   2101  HE1 TYR A 134     -15.375  32.218  29.962  1.00 82.12           H  
ATOM   2102  CE2 TYR A 134     -12.221  32.395  31.262  1.00 82.12           C  
ATOM   2103  HE2 TYR A 134     -11.202  32.123  31.030  1.00 82.12           H  
ATOM   2104  OH  TYR A 134     -12.998  31.408  29.219  1.00 82.12           O  
ATOM   2105  HH  TYR A 134     -12.059  31.225  29.141  1.00 82.12           H  
ATOM   2106  CZ  TYR A 134     -13.265  32.082  30.365  1.00 82.12           C  
ATOM   2107  N   ASN A 135     -16.172  36.505  35.131  1.00 84.62           N  
ATOM   2108  H   ASN A 135     -16.693  36.264  34.300  1.00 84.62           H  
ATOM   2109  CA  ASN A 135     -16.882  37.111  36.266  1.00 84.62           C  
ATOM   2110  HA  ASN A 135     -16.364  38.023  36.563  1.00 84.62           H  
ATOM   2111  C   ASN A 135     -16.902  36.202  37.500  1.00 84.62           C  
ATOM   2112  CB  ASN A 135     -18.308  37.486  35.828  1.00 84.62           C  
ATOM   2113  HB2 ASN A 135     -18.832  36.617  35.431  1.00 84.62           H  
ATOM   2114  HB3 ASN A 135     -18.861  37.858  36.690  1.00 84.62           H  
ATOM   2115  O   ASN A 135     -16.743  36.671  38.621  1.00 84.62           O  
ATOM   2116  CG  ASN A 135     -18.263  38.597  34.806  1.00 84.62           C  
ATOM   2117  ND2 ASN A 135     -18.693  38.358  33.589  1.00 84.62           N  
ATOM   2118 HD21 ASN A 135     -19.136  37.484  33.345  1.00 84.62           H  
ATOM   2119 HD22 ASN A 135     -18.438  39.034  32.883  1.00 84.62           H  
ATOM   2120  OD1 ASN A 135     -17.780  39.678  35.081  1.00 84.62           O  
ATOM   2121  N   LEU A 136     -17.088  34.899  37.278  1.00 82.94           N  
ATOM   2122  H   LEU A 136     -17.203  34.598  36.321  1.00 82.94           H  
ATOM   2123  CA  LEU A 136     -17.275  33.905  38.339  1.00 82.94           C  
ATOM   2124  HA  LEU A 136     -17.502  34.410  39.277  1.00 82.94           H  
ATOM   2125  C   LEU A 136     -16.028  33.061  38.616  1.00 82.94           C  
ATOM   2126  CB  LEU A 136     -18.467  33.004  37.970  1.00 82.94           C  
ATOM   2127  HB2 LEU A 136     -18.530  32.186  38.688  1.00 82.94           H  
ATOM   2128  HB3 LEU A 136     -18.276  32.565  36.990  1.00 82.94           H  
ATOM   2129  O   LEU A 136     -16.044  32.266  39.548  1.00 82.94           O  
ATOM   2130  CG  LEU A 136     -19.828  33.722  37.948  1.00 82.94           C  
ATOM   2131  HG  LEU A 136     -19.764  34.620  37.333  1.00 82.94           H  
ATOM   2132  CD1 LEU A 136     -20.870  32.795  37.323  1.00 82.94           C  
ATOM   2133 HD11 LEU A 136     -20.966  31.887  37.918  1.00 82.94           H  
ATOM   2134 HD12 LEU A 136     -20.578  32.534  36.306  1.00 82.94           H  
ATOM   2135 HD13 LEU A 136     -21.835  33.300  37.291  1.00 82.94           H  
ATOM   2136  CD2 LEU A 136     -20.296  34.108  39.352  1.00 82.94           C  
ATOM   2137 HD21 LEU A 136     -21.284  34.565  39.303  1.00 82.94           H  
ATOM   2138 HD22 LEU A 136     -20.339  33.227  39.991  1.00 82.94           H  
ATOM   2139 HD23 LEU A 136     -19.609  34.830  39.795  1.00 82.94           H  
ATOM   2140  N   LYS A 137     -14.962  33.202  37.822  1.00 76.88           N  
ATOM   2141  H   LYS A 137     -14.966  33.952  37.146  1.00 76.88           H  
ATOM   2142  CA  LYS A 137     -13.695  32.491  38.019  1.00 76.88           C  
ATOM   2143  HA  LYS A 137     -13.688  32.031  39.007  1.00 76.88           H  
ATOM   2144  C   LYS A 137     -12.529  33.464  37.998  1.00 76.88           C  
ATOM   2145  CB  LYS A 137     -13.486  31.385  36.975  1.00 76.88           C  
ATOM   2146  HB2 LYS A 137     -13.844  31.716  36.000  1.00 76.88           H  
ATOM   2147  HB3 LYS A 137     -12.417  31.191  36.893  1.00 76.88           H  
ATOM   2148  O   LYS A 137     -12.436  34.306  37.109  1.00 76.88           O  
ATOM   2149  CG  LYS A 137     -14.169  30.073  37.377  1.00 76.88           C  
ATOM   2150  HG2 LYS A 137     -13.851  29.794  38.381  1.00 76.88           H  
ATOM   2151  HG3 LYS A 137     -15.251  30.205  37.368  1.00 76.88           H  
ATOM   2152  CD  LYS A 137     -13.771  28.962  36.399  1.00 76.88           C  
ATOM   2153  HD2 LYS A 137     -12.686  28.861  36.397  1.00 76.88           H  
ATOM   2154  HD3 LYS A 137     -14.113  29.220  35.396  1.00 76.88           H  
ATOM   2155  CE  LYS A 137     -14.403  27.649  36.850  1.00 76.88           C  
ATOM   2156  HE2 LYS A 137     -15.485  27.782  36.855  1.00 76.88           H  
ATOM   2157  HE3 LYS A 137     -14.085  27.449  37.873  1.00 76.88           H  
ATOM   2158  NZ  LYS A 137     -14.040  26.518  35.967  1.00 76.88           N  
ATOM   2159  HZ1 LYS A 137     -13.044  26.359  36.010  1.00 76.88           H  
ATOM   2160  HZ2 LYS A 137     -14.301  26.716  35.011  1.00 76.88           H  
ATOM   2161  HZ3 LYS A 137     -14.517  25.681  36.270  1.00 76.88           H  
ATOM   2162  N   GLU A 138     -11.653  33.314  38.975  1.00 74.25           N  
ATOM   2163  H   GLU A 138     -11.820  32.588  39.657  1.00 74.25           H  
ATOM   2164  CA  GLU A 138     -10.323  33.905  38.988  1.00 74.25           C  
ATOM   2165  HA  GLU A 138     -10.388  34.971  38.768  1.00 74.25           H  
ATOM   2166  C   GLU A 138      -9.434  33.249  37.920  1.00 74.25           C  
ATOM   2167  CB  GLU A 138      -9.712  33.723  40.385  1.00 74.25           C  
ATOM   2168  HB2 GLU A 138      -8.678  34.067  40.364  1.00 74.25           H  
ATOM   2169  HB3 GLU A 138      -9.723  32.654  40.597  1.00 74.25           H  
ATOM   2170  O   GLU A 138      -9.744  32.172  37.401  1.00 74.25           O  
ATOM   2171  CG  GLU A 138     -10.494  34.420  41.511  1.00 74.25           C  
ATOM   2172  HG2 GLU A 138     -10.851  33.668  42.214  1.00 74.25           H  
ATOM   2173  HG3 GLU A 138     -11.374  34.897  41.080  1.00 74.25           H  
ATOM   2174  CD  GLU A 138      -9.691  35.478  42.276  1.00 74.25           C  
ATOM   2175  OE1 GLU A 138     -10.281  36.568  42.480  1.00 74.25           O  
ATOM   2176  OE2 GLU A 138      -8.509  35.258  42.593  1.00 74.25           O  
ATOM   2177  N   GLU A 139      -8.318  33.899  37.582  1.00 71.88           N  
ATOM   2178  H   GLU A 139      -8.074  34.753  38.063  1.00 71.88           H  
ATOM   2179  CA  GLU A 139      -7.360  33.367  36.600  1.00 71.88           C  
ATOM   2180  HA  GLU A 139      -7.896  33.094  35.691  1.00 71.88           H  
ATOM   2181  C   GLU A 139      -6.661  32.089  37.081  1.00 71.88           C  
ATOM   2182  CB  GLU A 139      -6.313  34.431  36.242  1.00 71.88           C  
ATOM   2183  HB2 GLU A 139      -5.546  33.956  35.630  1.00 71.88           H  
ATOM   2184  HB3 GLU A 139      -5.851  34.815  37.151  1.00 71.88           H  
ATOM   2185  O   GLU A 139      -6.275  31.260  36.261  1.00 71.88           O  
ATOM   2186  CG  GLU A 139      -6.931  35.584  35.438  1.00 71.88           C  
ATOM   2187  HG2 GLU A 139      -7.491  35.165  34.602  1.00 71.88           H  
ATOM   2188  HG3 GLU A 139      -7.636  36.117  36.075  1.00 71.88           H  
ATOM   2189  CD  GLU A 139      -5.899  36.579  34.887  1.00 71.88           C  
ATOM   2190  OE1 GLU A 139      -6.375  37.575  34.293  1.00 71.88           O  
ATOM   2191  OE2 GLU A 139      -4.682  36.371  35.090  1.00 71.88           O  
ATOM   2192  N   ASP A 140      -6.565  31.885  38.398  1.00 71.19           N  
ATOM   2193  H   ASP A 140      -6.962  32.569  39.026  1.00 71.19           H  
ATOM   2194  CA  ASP A 140      -6.055  30.653  39.013  1.00 71.19           C  
ATOM   2195  HA  ASP A 140      -5.215  30.304  38.411  1.00 71.19           H  
ATOM   2196  C   ASP A 140      -7.090  29.505  39.028  1.00 71.19           C  
ATOM   2197  CB  ASP A 140      -5.508  30.977  40.418  1.00 71.19           C  
ATOM   2198  HB2 ASP A 140      -4.865  31.854  40.359  1.00 71.19           H  
ATOM   2199  HB3 ASP A 140      -4.890  30.139  40.741  1.00 71.19           H  
ATOM   2200  O   ASP A 140      -6.819  28.414  39.531  1.00 71.19           O  
ATOM   2201  CG  ASP A 140      -6.588  31.216  41.483  1.00 71.19           C  
ATOM   2202  OD1 ASP A 140      -7.775  31.344  41.107  1.00 71.19           O  
ATOM   2203  OD2 ASP A 140      -6.237  31.200  42.685  1.00 71.19           O  
ATOM   2204  N   GLY A 141      -8.287  29.740  38.479  1.00 71.81           N  
ATOM   2205  H   GLY A 141      -8.447  30.668  38.112  1.00 71.81           H  
ATOM   2206  CA  GLY A 141      -9.381  28.779  38.406  1.00 71.81           C  
ATOM   2207  HA2 GLY A 141      -8.967  27.778  38.281  1.00 71.81           H  
ATOM   2208  HA3 GLY A 141      -9.983  29.017  37.529  1.00 71.81           H  
ATOM   2209  C   GLY A 141     -10.310  28.757  39.622  1.00 71.81           C  
ATOM   2210  O   GLY A 141     -11.320  28.043  39.574  1.00 71.81           O  
ATOM   2211  N   ARG A 142     -10.040  29.528  40.687  1.00 78.56           N  
ATOM   2212  H   ARG A 142      -9.221  30.119  40.671  1.00 78.56           H  
ATOM   2213  CA  ARG A 142     -10.925  29.594  41.861  1.00 78.56           C  
ATOM   2214  HA  ARG A 142     -11.168  28.573  42.158  1.00 78.56           H  
ATOM   2215  C   ARG A 142     -12.234  30.290  41.519  1.00 78.56           C  
ATOM   2216  CB  ARG A 142     -10.237  30.294  43.039  1.00 78.56           C  
ATOM   2217  HB2 ARG A 142     -10.972  30.475  43.823  1.00 78.56           H  
ATOM   2218  HB3 ARG A 142      -9.839  31.256  42.717  1.00 78.56           H  
ATOM   2219  O   ARG A 142     -12.258  31.317  40.844  1.00 78.56           O  
ATOM   2220  CG  ARG A 142      -9.115  29.424  43.612  1.00 78.56           C  
ATOM   2221  HG2 ARG A 142      -8.366  29.235  42.843  1.00 78.56           H  
ATOM   2222  HG3 ARG A 142      -9.527  28.474  43.950  1.00 78.56           H  
ATOM   2223  CD  ARG A 142      -8.453  30.137  44.789  1.00 78.56           C  
ATOM   2224  HD2 ARG A 142      -9.203  30.332  45.556  1.00 78.56           H  
ATOM   2225  HD3 ARG A 142      -8.052  31.086  44.433  1.00 78.56           H  
ATOM   2226  NE  ARG A 142      -7.364  29.317  45.344  1.00 78.56           N  
ATOM   2227  HE  ARG A 142      -7.062  28.544  44.769  1.00 78.56           H  
ATOM   2228  NH1 ARG A 142      -6.765  30.770  47.006  1.00 78.56           N  
ATOM   2229 HH11 ARG A 142      -6.121  31.061  47.728  1.00 78.56           H  
ATOM   2230 HH12 ARG A 142      -7.391  31.438  46.580  1.00 78.56           H  
ATOM   2231  NH2 ARG A 142      -5.651  28.845  46.763  1.00 78.56           N  
ATOM   2232 HH21 ARG A 142      -5.466  28.007  46.231  1.00 78.56           H  
ATOM   2233 HH22 ARG A 142      -5.038  29.125  47.515  1.00 78.56           H  
ATOM   2234  CZ  ARG A 142      -6.601  29.646  46.366  1.00 78.56           C  
ATOM   2235  N   TYR A 143     -13.343  29.737  41.997  1.00 82.62           N  
ATOM   2236  H   TYR A 143     -13.271  28.925  42.593  1.00 82.62           H  
ATOM   2237  CA  TYR A 143     -14.634  30.400  41.859  1.00 82.62           C  
ATOM   2238  HA  TYR A 143     -14.720  30.758  40.833  1.00 82.62           H  
ATOM   2239  C   TYR A 143     -14.709  31.614  42.785  1.00 82.62           C  
ATOM   2240  CB  TYR A 143     -15.790  29.429  42.105  1.00 82.62           C  
ATOM   2241  HB2 TYR A 143     -16.695  30.010  42.285  1.00 82.62           H  
ATOM   2242  HB3 TYR A 143     -15.596  28.849  43.007  1.00 82.62           H  
ATOM   2243  O   TYR A 143     -14.334  31.535  43.955  1.00 82.62           O  
ATOM   2244  CG  TYR A 143     -16.060  28.505  40.935  1.00 82.62           C  
ATOM   2245  CD1 TYR A 143     -16.836  28.962  39.853  1.00 82.62           C  
ATOM   2246  HD1 TYR A 143     -17.222  29.971  39.862  1.00 82.62           H  
ATOM   2247  CD2 TYR A 143     -15.555  27.191  40.933  1.00 82.62           C  
ATOM   2248  HD2 TYR A 143     -14.960  26.843  41.765  1.00 82.62           H  
ATOM   2249  CE1 TYR A 143     -17.125  28.102  38.776  1.00 82.62           C  
ATOM   2250  HE1 TYR A 143     -17.739  28.442  37.956  1.00 82.62           H  
ATOM   2251  CE2 TYR A 143     -15.854  26.321  39.868  1.00 82.62           C  
ATOM   2252  HE2 TYR A 143     -15.480  25.308  39.887  1.00 82.62           H  
ATOM   2253  OH  TYR A 143     -16.913  25.941  37.753  1.00 82.62           O  
ATOM   2254  HH  TYR A 143     -16.806  25.024  38.016  1.00 82.62           H  
ATOM   2255  CZ  TYR A 143     -16.651  26.774  38.795  1.00 82.62           C  
ATOM   2256  N   ARG A 144     -15.223  32.723  42.258  1.00 78.75           N  
ATOM   2257  H   ARG A 144     -15.552  32.672  41.305  1.00 78.75           H  
ATOM   2258  CA  ARG A 144     -15.587  33.898  43.051  1.00 78.75           C  
ATOM   2259  HA  ARG A 144     -14.898  33.986  43.892  1.00 78.75           H  
ATOM   2260  C   ARG A 144     -16.977  33.720  43.635  1.00 78.75           C  
ATOM   2261  CB  ARG A 144     -15.508  35.174  42.206  1.00 78.75           C  
ATOM   2262  HB2 ARG A 144     -15.963  35.994  42.763  1.00 78.75           H  
ATOM   2263  HB3 ARG A 144     -16.058  35.041  41.275  1.00 78.75           H  
ATOM   2264  O   ARG A 144     -17.843  33.118  43.002  1.00 78.75           O  
ATOM   2265  CG  ARG A 144     -14.052  35.530  41.911  1.00 78.75           C  
ATOM   2266  HG2 ARG A 144     -13.608  34.749  41.294  1.00 78.75           H  
ATOM   2267  HG3 ARG A 144     -13.503  35.601  42.851  1.00 78.75           H  
ATOM   2268  CD  ARG A 144     -13.965  36.868  41.179  1.00 78.75           C  
ATOM   2269  HD2 ARG A 144     -14.382  36.748  40.179  1.00 78.75           H  
ATOM   2270  HD3 ARG A 144     -14.546  37.612  41.723  1.00 78.75           H  
ATOM   2271  NE  ARG A 144     -12.568  37.309  41.113  1.00 78.75           N  
ATOM   2272  HE  ARG A 144     -11.926  36.918  41.788  1.00 78.75           H  
ATOM   2273  NH1 ARG A 144     -12.700  38.760  39.350  1.00 78.75           N  
ATOM   2274 HH11 ARG A 144     -13.673  38.509  39.259  1.00 78.75           H  
ATOM   2275 HH12 ARG A 144     -12.218  39.266  38.620  1.00 78.75           H  
ATOM   2276  NH2 ARG A 144     -10.729  38.332  40.365  1.00 78.75           N  
ATOM   2277 HH21 ARG A 144     -10.275  37.829  41.114  1.00 78.75           H  
ATOM   2278 HH22 ARG A 144     -10.198  38.925  39.744  1.00 78.75           H  
ATOM   2279  CZ  ARG A 144     -12.011  38.142  40.270  1.00 78.75           C  
ATOM   2280  N   ASP A 145     -17.193  34.288  44.817  1.00 80.56           N  
ATOM   2281  H   ASP A 145     -16.440  34.784  45.272  1.00 80.56           H  
ATOM   2282  CA  ASP A 145     -18.523  34.368  45.410  1.00 80.56           C  
ATOM   2283  HA  ASP A 145     -18.917  33.356  45.506  1.00 80.56           H  
ATOM   2284  C   ASP A 145     -19.431  35.226  44.501  1.00 80.56           C  
ATOM   2285  CB  ASP A 145     -18.419  34.932  46.831  1.00 80.56           C  
ATOM   2286  HB2 ASP A 145     -17.682  34.346  47.381  1.00 80.56           H  
ATOM   2287  HB3 ASP A 145     -18.057  35.959  46.787  1.00 80.56           H  
ATOM   2288  O   ASP A 145     -19.127  36.406  44.286  1.00 80.56           O  
ATOM   2289  CG  ASP A 145     -19.750  34.883  47.591  1.00 80.56           C  
ATOM   2290  OD1 ASP A 145     -20.822  34.985  46.945  1.00 80.56           O  
ATOM   2291  OD2 ASP A 145     -19.694  34.764  48.828  1.00 80.56           O  
ATOM   2292  N   PRO A 146     -20.535  34.678  43.955  1.00 79.75           N  
ATOM   2293  CA  PRO A 146     -21.434  35.408  43.064  1.00 79.75           C  
ATOM   2294  HA  PRO A 146     -20.904  35.642  42.141  1.00 79.75           H  
ATOM   2295  C   PRO A 146     -21.981  36.701  43.677  1.00 79.75           C  
ATOM   2296  CB  PRO A 146     -22.589  34.447  42.763  1.00 79.75           C  
ATOM   2297  HB2 PRO A 146     -23.418  34.627  43.446  1.00 79.75           H  
ATOM   2298  HB3 PRO A 146     -22.926  34.540  41.730  1.00 79.75           H  
ATOM   2299  O   PRO A 146     -22.229  37.661  42.953  1.00 79.75           O  
ATOM   2300  CG  PRO A 146     -22.014  33.063  43.042  1.00 79.75           C  
ATOM   2301  HG2 PRO A 146     -21.504  32.695  42.152  1.00 79.75           H  
ATOM   2302  HG3 PRO A 146     -22.785  32.360  43.359  1.00 79.75           H  
ATOM   2303  CD  PRO A 146     -20.992  33.311  44.141  1.00 79.75           C  
ATOM   2304  HD2 PRO A 146     -20.180  32.591  44.040  1.00 79.75           H  
ATOM   2305  HD3 PRO A 146     -21.467  33.215  45.117  1.00 79.75           H  
ATOM   2306  N   THR A 147     -22.148  36.749  45.003  1.00 82.50           N  
ATOM   2307  H   THR A 147     -21.834  35.968  45.562  1.00 82.50           H  
ATOM   2308  CA  THR A 147     -22.681  37.926  45.711  1.00 82.50           C  
ATOM   2309  HA  THR A 147     -23.602  38.246  45.223  1.00 82.50           H  
ATOM   2310  C   THR A 147     -21.727  39.117  45.675  1.00 82.50           C  
ATOM   2311  CB  THR A 147     -23.003  37.603  47.175  1.00 82.50           C  
ATOM   2312  HB  THR A 147     -23.429  38.497  47.630  1.00 82.50           H  
ATOM   2313  O   THR A 147     -22.151  40.263  45.809  1.00 82.50           O  
ATOM   2314  CG2 THR A 147     -24.018  36.471  47.324  1.00 82.50           C  
ATOM   2315 HG21 THR A 147     -24.927  36.713  46.773  1.00 82.50           H  
ATOM   2316 HG22 THR A 147     -24.263  36.352  48.380  1.00 82.50           H  
ATOM   2317 HG23 THR A 147     -23.601  35.535  46.954  1.00 82.50           H  
ATOM   2318  OG1 THR A 147     -21.842  37.256  47.888  1.00 82.50           O  
ATOM   2319  HG1 THR A 147     -21.575  36.361  47.669  1.00 82.50           H  
ATOM   2320  N   THR A 148     -20.440  38.859  45.434  1.00 77.75           N  
ATOM   2321  H   THR A 148     -20.168  37.892  45.332  1.00 77.75           H  
ATOM   2322  CA  THR A 148     -19.408  39.895  45.315  1.00 77.75           C  
ATOM   2323  HA  THR A 148     -19.674  40.715  45.982  1.00 77.75           H  
ATOM   2324  C   THR A 148     -19.330  40.497  43.909  1.00 77.75           C  
ATOM   2325  CB  THR A 148     -18.034  39.379  45.767  1.00 77.75           C  
ATOM   2326  HB  THR A 148     -17.344  40.223  45.763  1.00 77.75           H  
ATOM   2327  O   THR A 148     -18.630  41.490  43.697  1.00 77.75           O  
ATOM   2328  CG2 THR A 148     -18.050  38.812  47.188  1.00 77.75           C  
ATOM   2329 HG21 THR A 148     -18.784  38.012  47.287  1.00 77.75           H  
ATOM   2330 HG22 THR A 148     -18.299  39.602  47.896  1.00 77.75           H  
ATOM   2331 HG23 THR A 148     -17.061  38.423  47.431  1.00 77.75           H  
ATOM   2332  OG1 THR A 148     -17.511  38.403  44.892  1.00 77.75           O  
ATOM   2333  HG1 THR A 148     -18.146  37.692  44.783  1.00 77.75           H  
ATOM   2334  N   VAL A 149     -20.060  39.938  42.934  1.00 76.25           N  
ATOM   2335  H   VAL A 149     -20.666  39.165  43.169  1.00 76.25           H  
ATOM   2336  CA  VAL A 149     -20.072  40.419  41.548  1.00 76.25           C  
ATOM   2337  HA  VAL A 149     -19.056  40.711  41.282  1.00 76.25           H  
ATOM   2338  C   VAL A 149     -20.960  41.660  41.440  1.00 76.25           C  
ATOM   2339  CB  VAL A 149     -20.493  39.310  40.560  1.00 76.25           C  
ATOM   2340  HB  VAL A 149     -21.523  39.011  40.754  1.00 76.25           H  
ATOM   2341  O   VAL A 149     -22.165  41.580  41.229  1.00 76.25           O  
ATOM   2342  CG1 VAL A 149     -20.390  39.795  39.104  1.00 76.25           C  
ATOM   2343 HG11 VAL A 149     -19.371  40.110  38.879  1.00 76.25           H  
ATOM   2344 HG12 VAL A 149     -20.674  38.987  38.430  1.00 76.25           H  
ATOM   2345 HG13 VAL A 149     -21.071  40.628  38.934  1.00 76.25           H  
ATOM   2346  CG2 VAL A 149     -19.590  38.073  40.686  1.00 76.25           C  
ATOM   2347 HG21 VAL A 149     -19.659  37.655  41.691  1.00 76.25           H  
ATOM   2348 HG22 VAL A 149     -18.552  38.340  40.487  1.00 76.25           H  
ATOM   2349 HG23 VAL A 149     -19.910  37.309  39.978  1.00 76.25           H  
ATOM   2350  N   THR A 150     -20.347  42.837  41.566  1.00 84.06           N  
ATOM   2351  H   THR A 150     -19.392  42.835  41.895  1.00 84.06           H  
ATOM   2352  CA  THR A 150     -21.029  44.138  41.434  1.00 84.06           C  
ATOM   2353  HA  THR A 150     -22.056  44.044  41.786  1.00 84.06           H  
ATOM   2354  C   THR A 150     -21.101  44.646  39.995  1.00 84.06           C  
ATOM   2355  CB  THR A 150     -20.327  45.200  42.286  1.00 84.06           C  
ATOM   2356  HB  THR A 150     -20.761  46.178  42.079  1.00 84.06           H  
ATOM   2357  O   THR A 150     -21.992  45.420  39.657  1.00 84.06           O  
ATOM   2358  CG2 THR A 150     -20.463  44.920  43.782  1.00 84.06           C  
ATOM   2359 HG21 THR A 150     -21.518  44.852  44.046  1.00 84.06           H  
ATOM   2360 HG22 THR A 150     -19.975  43.981  44.043  1.00 84.06           H  
ATOM   2361 HG23 THR A 150     -20.014  45.733  44.353  1.00 84.06           H  
ATOM   2362  OG1 THR A 150     -18.947  45.227  41.986  1.00 84.06           O  
ATOM   2363  HG1 THR A 150     -18.499  45.439  42.808  1.00 84.06           H  
ATOM   2364  N   THR A 151     -20.169  44.228  39.132  1.00 85.31           N  
ATOM   2365  H   THR A 151     -19.497  43.548  39.456  1.00 85.31           H  
ATOM   2366  CA  THR A 151     -20.131  44.614  37.714  1.00 85.31           C  
ATOM   2367  HA  THR A 151     -21.120  44.965  37.421  1.00 85.31           H  
ATOM   2368  C   THR A 151     -19.808  43.412  36.838  1.00 85.31           C  
ATOM   2369  CB  THR A 151     -19.136  45.756  37.433  1.00 85.31           C  
ATOM   2370  HB  THR A 151     -19.070  45.905  36.356  1.00 85.31           H  
ATOM   2371  O   THR A 151     -18.926  42.617  37.162  1.00 85.31           O  
ATOM   2372  CG2 THR A 151     -19.581  47.069  38.073  1.00 85.31           C  
ATOM   2373 HG21 THR A 151     -18.940  47.879  37.725  1.00 85.31           H  
ATOM   2374 HG22 THR A 151     -19.522  47.004  39.159  1.00 85.31           H  
ATOM   2375 HG23 THR A 151     -20.610  47.287  37.788  1.00 85.31           H  
ATOM   2376  OG1 THR A 151     -17.849  45.474  37.942  1.00 85.31           O  
ATOM   2377  HG1 THR A 151     -17.972  45.318  38.881  1.00 85.31           H  
ATOM   2378  N   LEU A 152     -20.519  43.286  35.716  1.00 86.00           N  
ATOM   2379  H   LEU A 152     -21.219  43.983  35.501  1.00 86.00           H  
ATOM   2380  CA  LEU A 152     -20.234  42.278  34.698  1.00 86.00           C  
ATOM   2381  HA  LEU A 152     -19.853  41.381  35.185  1.00 86.00           H  
ATOM   2382  C   LEU A 152     -19.141  42.791  33.758  1.00 86.00           C  
ATOM   2383  CB  LEU A 152     -21.517  41.918  33.927  1.00 86.00           C  
ATOM   2384  HB2 LEU A 152     -21.979  42.841  33.577  1.00 86.00           H  
ATOM   2385  HB3 LEU A 152     -21.245  41.334  33.048  1.00 86.00           H  
ATOM   2386  O   LEU A 152     -19.233  43.892  33.217  1.00 86.00           O  
ATOM   2387  CG  LEU A 152     -22.546  41.115  34.746  1.00 86.00           C  
ATOM   2388  HG  LEU A 152     -22.748  41.627  35.687  1.00 86.00           H  
ATOM   2389  CD1 LEU A 152     -23.854  41.015  33.962  1.00 86.00           C  
ATOM   2390 HD11 LEU A 152     -23.692  40.496  33.018  1.00 86.00           H  
ATOM   2391 HD12 LEU A 152     -24.594  40.472  34.550  1.00 86.00           H  
ATOM   2392 HD13 LEU A 152     -24.241  42.015  33.762  1.00 86.00           H  
ATOM   2393  CD2 LEU A 152     -22.057  39.693  35.043  1.00 86.00           C  
ATOM   2394 HD21 LEU A 152     -21.182  39.726  35.692  1.00 86.00           H  
ATOM   2395 HD22 LEU A 152     -21.809  39.178  34.115  1.00 86.00           H  
ATOM   2396 HD23 LEU A 152     -22.840  39.142  35.563  1.00 86.00           H  
ATOM   2397  N   ARG A 153     -18.115  41.969  33.547  1.00 83.62           N  
ATOM   2398  H   ARG A 153     -18.086  41.117  34.088  1.00 83.62           H  
ATOM   2399  CA  ARG A 153     -17.032  42.193  32.590  1.00 83.62           C  
ATOM   2400  HA  ARG A 153     -17.130  43.195  32.173  1.00 83.62           H  
ATOM   2401  C   ARG A 153     -17.150  41.208  31.435  1.00 83.62           C  
ATOM   2402  CB  ARG A 153     -15.671  42.094  33.297  1.00 83.62           C  
ATOM   2403  HB2 ARG A 153     -15.569  41.110  33.755  1.00 83.62           H  
ATOM   2404  HB3 ARG A 153     -14.880  42.215  32.557  1.00 83.62           H  
ATOM   2405  O   ARG A 153     -17.478  40.037  31.635  1.00 83.62           O  
ATOM   2406  CG  ARG A 153     -15.526  43.182  34.373  1.00 83.62           C  
ATOM   2407  HG2 ARG A 153     -15.680  44.161  33.919  1.00 83.62           H  
ATOM   2408  HG3 ARG A 153     -16.277  43.032  35.150  1.00 83.62           H  
ATOM   2409  CD  ARG A 153     -14.140  43.137  35.016  1.00 83.62           C  
ATOM   2410  HD2 ARG A 153     -13.991  42.150  35.454  1.00 83.62           H  
ATOM   2411  HD3 ARG A 153     -13.390  43.301  34.242  1.00 83.62           H  
ATOM   2412  NE  ARG A 153     -14.014  44.168  36.064  1.00 83.62           N  
ATOM   2413  HE  ARG A 153     -14.859  44.670  36.299  1.00 83.62           H  
ATOM   2414  NH1 ARG A 153     -11.803  43.820  36.573  1.00 83.62           N  
ATOM   2415 HH11 ARG A 153     -10.980  44.055  37.108  1.00 83.62           H  
ATOM   2416 HH12 ARG A 153     -11.772  43.093  35.872  1.00 83.62           H  
ATOM   2417  NH2 ARG A 153     -12.953  45.399  37.655  1.00 83.62           N  
ATOM   2418 HH21 ARG A 153     -12.129  45.618  38.195  1.00 83.62           H  
ATOM   2419 HH22 ARG A 153     -13.818  45.890  37.837  1.00 83.62           H  
ATOM   2420  CZ  ARG A 153     -12.927  44.457  36.755  1.00 83.62           C  
ATOM   2421  N   VAL A 154     -16.885  41.694  30.227  1.00 89.25           N  
ATOM   2422  H   VAL A 154     -16.596  42.659  30.149  1.00 89.25           H  
ATOM   2423  CA  VAL A 154     -16.716  40.840  29.049  1.00 89.25           C  
ATOM   2424  HA  VAL A 154     -17.400  39.995  29.134  1.00 89.25           H  
ATOM   2425  C   VAL A 154     -15.266  40.350  29.053  1.00 89.25           C  
ATOM   2426  CB  VAL A 154     -17.060  41.586  27.747  1.00 89.25           C  
ATOM   2427  HB  VAL A 154     -16.404  42.449  27.637  1.00 89.25           H  
ATOM   2428  O   VAL A 154     -14.369  41.193  29.142  1.00 89.25           O  
ATOM   2429  CG1 VAL A 154     -16.899  40.682  26.519  1.00 89.25           C  
ATOM   2430 HG11 VAL A 154     -17.534  39.801  26.608  1.00 89.25           H  
ATOM   2431 HG12 VAL A 154     -15.860  40.372  26.412  1.00 89.25           H  
ATOM   2432 HG13 VAL A 154     -17.176  41.231  25.619  1.00 89.25           H  
ATOM   2433  CG2 VAL A 154     -18.514  42.079  27.774  1.00 89.25           C  
ATOM   2434 HG21 VAL A 154     -18.752  42.577  26.834  1.00 89.25           H  
ATOM   2435 HG22 VAL A 154     -19.195  41.239  27.915  1.00 89.25           H  
ATOM   2436 HG23 VAL A 154     -18.658  42.797  28.582  1.00 89.25           H  
ATOM   2437  N   PRO A 155     -15.012  39.031  28.996  1.00 88.56           N  
ATOM   2438  CA  PRO A 155     -13.652  38.516  28.952  1.00 88.56           C  
ATOM   2439  HA  PRO A 155     -13.118  38.851  29.842  1.00 88.56           H  
ATOM   2440  C   PRO A 155     -12.918  39.034  27.711  1.00 88.56           C  
ATOM   2441  CB  PRO A 155     -13.772  36.990  28.986  1.00 88.56           C  
ATOM   2442  HB2 PRO A 155     -13.708  36.648  30.019  1.00 88.56           H  
ATOM   2443  HB3 PRO A 155     -13.009  36.501  28.380  1.00 88.56           H  
ATOM   2444  O   PRO A 155     -13.502  39.171  26.635  1.00 88.56           O  
ATOM   2445  CG  PRO A 155     -15.179  36.727  28.452  1.00 88.56           C  
ATOM   2446  HG2 PRO A 155     -15.156  36.711  27.362  1.00 88.56           H  
ATOM   2447  HG3 PRO A 155     -15.593  35.797  28.840  1.00 88.56           H  
ATOM   2448  CD  PRO A 155     -15.973  37.943  28.923  1.00 88.56           C  
ATOM   2449  HD2 PRO A 155     -16.773  38.153  28.214  1.00 88.56           H  
ATOM   2450  HD3 PRO A 155     -16.381  37.758  29.917  1.00 88.56           H  
ATOM   2451  N   VAL A 156     -11.629  39.324  27.868  1.00 88.44           N  
ATOM   2452  H   VAL A 156     -11.198  39.070  28.746  1.00 88.44           H  
ATOM   2453  CA  VAL A 156     -10.779  39.898  26.818  1.00 88.44           C  
ATOM   2454  HA  VAL A 156     -11.396  40.114  25.945  1.00 88.44           H  
ATOM   2455  C   VAL A 156      -9.736  38.867  26.410  1.00 88.44           C  
ATOM   2456  CB  VAL A 156     -10.129  41.227  27.261  1.00 88.44           C  
ATOM   2457  HB  VAL A 156      -9.382  41.023  28.028  1.00 88.44           H  
ATOM   2458  O   VAL A 156      -9.218  38.131  27.249  1.00 88.44           O  
ATOM   2459  CG1 VAL A 156      -9.445  41.937  26.082  1.00 88.44           C  
ATOM   2460 HG11 VAL A 156      -8.612  41.341  25.711  1.00 88.44           H  
ATOM   2461 HG12 VAL A 156      -9.043  42.895  26.411  1.00 88.44           H  
ATOM   2462 HG13 VAL A 156     -10.160  42.110  25.278  1.00 88.44           H  
ATOM   2463  CG2 VAL A 156     -11.159  42.207  27.842  1.00 88.44           C  
ATOM   2464 HG21 VAL A 156     -10.680  43.154  28.088  1.00 88.44           H  
ATOM   2465 HG22 VAL A 156     -11.958  42.381  27.121  1.00 88.44           H  
ATOM   2466 HG23 VAL A 156     -11.594  41.799  28.754  1.00 88.44           H  
ATOM   2467  N   PHE A 157      -9.414  38.808  25.120  1.00 88.62           N  
ATOM   2468  H   PHE A 157      -9.857  39.441  24.471  1.00 88.62           H  
ATOM   2469  CA  PHE A 157      -8.324  37.966  24.642  1.00 88.62           C  
ATOM   2470  HA  PHE A 157      -8.390  36.998  25.137  1.00 88.62           H  
ATOM   2471  C   PHE A 157      -6.974  38.583  24.996  1.00 88.62           C  
ATOM   2472  CB  PHE A 157      -8.451  37.731  23.136  1.00 88.62           C  
ATOM   2473  HB2 PHE A 157      -8.623  38.680  22.629  1.00 88.62           H  
ATOM   2474  HB3 PHE A 157      -7.507  37.331  22.764  1.00 88.62           H  
ATOM   2475  O   PHE A 157      -6.676  39.705  24.584  1.00 88.62           O  
ATOM   2476  CG  PHE A 157      -9.547  36.746  22.791  1.00 88.62           C  
ATOM   2477  CD1 PHE A 157      -9.347  35.373  23.027  1.00 88.62           C  
ATOM   2478  HD1 PHE A 157      -8.410  35.023  23.435  1.00 88.62           H  
ATOM   2479  CD2 PHE A 157     -10.770  37.197  22.262  1.00 88.62           C  
ATOM   2480  HD2 PHE A 157     -10.933  38.251  22.087  1.00 88.62           H  
ATOM   2481  CE1 PHE A 157     -10.366  34.452  22.731  1.00 88.62           C  
ATOM   2482  HE1 PHE A 157     -10.209  33.397  22.904  1.00 88.62           H  
ATOM   2483  CE2 PHE A 157     -11.788  36.275  21.965  1.00 88.62           C  
ATOM   2484  HE2 PHE A 157     -12.728  36.621  21.561  1.00 88.62           H  
ATOM   2485  CZ  PHE A 157     -11.586  34.903  22.199  1.00 88.62           C  
ATOM   2486  HZ  PHE A 157     -12.370  34.196  21.969  1.00 88.62           H  
ATOM   2487  N   ARG A 158      -6.147  37.824  25.714  1.00 89.81           N  
ATOM   2488  H   ARG A 158      -6.474  36.921  26.028  1.00 89.81           H  
ATOM   2489  CA  ARG A 158      -4.739  38.146  25.939  1.00 89.81           C  
ATOM   2490  HA  ARG A 158      -4.569  39.176  25.623  1.00 89.81           H  
ATOM   2491  C   ARG A 158      -3.840  37.250  25.097  1.00 89.81           C  
ATOM   2492  CB  ARG A 158      -4.381  38.037  27.422  1.00 89.81           C  
ATOM   2493  HB2 ARG A 158      -3.300  38.135  27.523  1.00 89.81           H  
ATOM   2494  HB3 ARG A 158      -4.663  37.058  27.809  1.00 89.81           H  
ATOM   2495  O   ARG A 158      -4.191  36.084  24.897  1.00 89.81           O  
ATOM   2496  CG  ARG A 158      -5.081  39.134  28.233  1.00 89.81           C  
ATOM   2497  HG2 ARG A 158      -5.933  38.699  28.755  1.00 89.81           H  
ATOM   2498  HG3 ARG A 158      -5.445  39.929  27.583  1.00 89.81           H  
ATOM   2499  CD  ARG A 158      -4.103  39.746  29.234  1.00 89.81           C  
ATOM   2500  HD2 ARG A 158      -3.608  38.944  29.781  1.00 89.81           H  
ATOM   2501  HD3 ARG A 158      -3.344  40.308  28.689  1.00 89.81           H  
ATOM   2502  NE  ARG A 158      -4.806  40.633  30.170  1.00 89.81           N  
ATOM   2503  HE  ARG A 158      -5.814  40.603  30.129  1.00 89.81           H  
ATOM   2504  NH1 ARG A 158      -3.015  40.990  31.546  1.00 89.81           N  
ATOM   2505 HH11 ARG A 158      -2.559  40.242  31.044  1.00 89.81           H  
ATOM   2506 HH12 ARG A 158      -2.667  41.246  32.459  1.00 89.81           H  
ATOM   2507  NH2 ARG A 158      -4.990  41.913  32.036  1.00 89.81           N  
ATOM   2508 HH21 ARG A 158      -5.986  41.947  31.877  1.00 89.81           H  
ATOM   2509 HH22 ARG A 158      -4.603  42.182  32.930  1.00 89.81           H  
ATOM   2510  CZ  ARG A 158      -4.268  41.174  31.242  1.00 89.81           C  
ATOM   2511  N   PRO A 159      -2.710  37.781  24.600  1.00 88.75           N  
ATOM   2512  CA  PRO A 159      -1.708  36.960  23.940  1.00 88.75           C  
ATOM   2513  HA  PRO A 159      -2.146  36.481  23.064  1.00 88.75           H  
ATOM   2514  C   PRO A 159      -1.197  35.878  24.902  1.00 88.75           C  
ATOM   2515  CB  PRO A 159      -0.609  37.924  23.485  1.00 88.75           C  
ATOM   2516  HB2 PRO A 159      -0.830  38.270  22.474  1.00 88.75           H  
ATOM   2517  HB3 PRO A 159       0.379  37.467  23.518  1.00 88.75           H  
ATOM   2518  O   PRO A 159      -1.036  36.125  26.097  1.00 88.75           O  
ATOM   2519  CG  PRO A 159      -0.729  39.094  24.461  1.00 88.75           C  
ATOM   2520  HG2 PRO A 159      -0.374  40.027  24.022  1.00 88.75           H  
ATOM   2521  HG3 PRO A 159      -0.174  38.864  25.371  1.00 88.75           H  
ATOM   2522  CD  PRO A 159      -2.221  39.143  24.773  1.00 88.75           C  
ATOM   2523  HD2 PRO A 159      -2.367  39.502  25.792  1.00 88.75           H  
ATOM   2524  HD3 PRO A 159      -2.724  39.800  24.063  1.00 88.75           H  
ATOM   2525  N   MET A 160      -0.970  34.684  24.372  1.00 87.38           N  
ATOM   2526  H   MET A 160      -1.082  34.587  23.372  1.00 87.38           H  
ATOM   2527  CA  MET A 160      -0.350  33.545  25.042  1.00 87.38           C  
ATOM   2528  HA  MET A 160       0.160  33.892  25.940  1.00 87.38           H  
ATOM   2529  C   MET A 160       0.710  32.936  24.124  1.00 87.38           C  
ATOM   2530  CB  MET A 160      -1.403  32.496  25.456  1.00 87.38           C  
ATOM   2531  HB2 MET A 160      -0.901  31.728  26.045  1.00 87.38           H  
ATOM   2532  HB3 MET A 160      -2.143  32.974  26.098  1.00 87.38           H  
ATOM   2533  O   MET A 160       0.739  33.231  22.928  1.00 87.38           O  
ATOM   2534  CG  MET A 160      -2.128  31.817  24.282  1.00 87.38           C  
ATOM   2535  HG2 MET A 160      -2.744  32.579  23.804  1.00 87.38           H  
ATOM   2536  HG3 MET A 160      -1.402  31.466  23.550  1.00 87.38           H  
ATOM   2537  SD  MET A 160      -3.208  30.417  24.726  1.00 87.38           S  
ATOM   2538  CE  MET A 160      -1.945  29.142  25.003  1.00 87.38           C  
ATOM   2539  HE1 MET A 160      -2.412  28.209  25.318  1.00 87.38           H  
ATOM   2540  HE2 MET A 160      -1.236  29.467  25.765  1.00 87.38           H  
ATOM   2541  HE3 MET A 160      -1.402  28.967  24.075  1.00 87.38           H  
ATOM   2542  N   ASP A 161       1.546  32.063  24.678  1.00 88.81           N  
ATOM   2543  H   ASP A 161       1.539  31.903  25.675  1.00 88.81           H  
ATOM   2544  CA  ASP A 161       2.491  31.287  23.879  1.00 88.81           C  
ATOM   2545  HA  ASP A 161       3.169  31.982  23.384  1.00 88.81           H  
ATOM   2546  C   ASP A 161       1.755  30.482  22.803  1.00 88.81           C  
ATOM   2547  CB  ASP A 161       3.327  30.366  24.775  1.00 88.81           C  
ATOM   2548  HB2 ASP A 161       2.664  29.669  25.288  1.00 88.81           H  
ATOM   2549  HB3 ASP A 161       4.010  29.790  24.150  1.00 88.81           H  
ATOM   2550  O   ASP A 161       0.661  29.956  23.037  1.00 88.81           O  
ATOM   2551  CG  ASP A 161       4.148  31.150  25.800  1.00 88.81           C  
ATOM   2552  OD1 ASP A 161       4.669  32.226  25.434  1.00 88.81           O  
ATOM   2553  OD2 ASP A 161       4.200  30.688  26.961  1.00 88.81           O  
ATOM   2554  N   LEU A 162       2.358  30.410  21.616  1.00 88.88           N  
ATOM   2555  H   LEU A 162       3.266  30.841  21.511  1.00 88.88           H  
ATOM   2556  CA  LEU A 162       1.776  29.739  20.461  1.00 88.88           C  
ATOM   2557  HA  LEU A 162       0.835  30.234  20.223  1.00 88.88           H  
ATOM   2558  C   LEU A 162       1.498  28.271  20.792  1.00 88.88           C  
ATOM   2559  CB  LEU A 162       2.738  29.864  19.267  1.00 88.88           C  
ATOM   2560  HB2 LEU A 162       3.007  30.911  19.128  1.00 88.88           H  
ATOM   2561  HB3 LEU A 162       3.650  29.316  19.504  1.00 88.88           H  
ATOM   2562  O   LEU A 162       2.411  27.507  21.104  1.00 88.88           O  
ATOM   2563  CG  LEU A 162       2.160  29.316  17.949  1.00 88.88           C  
ATOM   2564  HG  LEU A 162       1.745  28.320  18.102  1.00 88.88           H  
ATOM   2565  CD1 LEU A 162       1.064  30.238  17.415  1.00 88.88           C  
ATOM   2566 HD11 LEU A 162       0.169  30.164  18.032  1.00 88.88           H  
ATOM   2567 HD12 LEU A 162       0.822  29.953  16.391  1.00 88.88           H  
ATOM   2568 HD13 LEU A 162       1.415  31.270  17.396  1.00 88.88           H  
ATOM   2569  CD2 LEU A 162       3.266  29.210  16.901  1.00 88.88           C  
ATOM   2570 HD21 LEU A 162       4.044  28.531  17.250  1.00 88.88           H  
ATOM   2571 HD22 LEU A 162       3.699  30.191  16.707  1.00 88.88           H  
ATOM   2572 HD23 LEU A 162       2.857  28.816  15.971  1.00 88.88           H  
ATOM   2573  N   MET A 163       0.236  27.871  20.678  1.00 90.44           N  
ATOM   2574  H   MET A 163      -0.474  28.570  20.512  1.00 90.44           H  
ATOM   2575  CA  MET A 163      -0.181  26.491  20.868  1.00 90.44           C  
ATOM   2576  HA  MET A 163       0.693  25.875  21.081  1.00 90.44           H  
ATOM   2577  C   MET A 163      -0.833  25.958  19.597  1.00 90.44           C  
ATOM   2578  CB  MET A 163      -1.109  26.411  22.079  1.00 90.44           C  
ATOM   2579  HB2 MET A 163      -2.047  26.916  21.847  1.00 90.44           H  
ATOM   2580  HB3 MET A 163      -0.637  26.915  22.922  1.00 90.44           H  
ATOM   2581  O   MET A 163      -1.744  26.577  19.051  1.00 90.44           O  
ATOM   2582  CG  MET A 163      -1.366  24.953  22.471  1.00 90.44           C  
ATOM   2583  HG2 MET A 163      -0.407  24.476  22.674  1.00 90.44           H  
ATOM   2584  HG3 MET A 163      -1.834  24.427  21.639  1.00 90.44           H  
ATOM   2585  SD  MET A 163      -2.409  24.759  23.935  1.00 90.44           S  
ATOM   2586  CE  MET A 163      -3.924  25.400  23.227  1.00 90.44           C  
ATOM   2587  HE1 MET A 163      -4.756  25.079  23.854  1.00 90.44           H  
ATOM   2588  HE2 MET A 163      -4.039  24.995  22.221  1.00 90.44           H  
ATOM   2589  HE3 MET A 163      -3.872  26.487  23.169  1.00 90.44           H  
ATOM   2590  N   VAL A 164      -0.388  24.790  19.143  1.00 93.00           N  
ATOM   2591  H   VAL A 164       0.375  24.337  19.624  1.00 93.00           H  
ATOM   2592  CA  VAL A 164      -0.950  24.115  17.970  1.00 93.00           C  
ATOM   2593  HA  VAL A 164      -1.492  24.838  17.362  1.00 93.00           H  
ATOM   2594  C   VAL A 164      -1.933  23.047  18.438  1.00 93.00           C  
ATOM   2595  CB  VAL A 164       0.160  23.523  17.084  1.00 93.00           C  
ATOM   2596  HB  VAL A 164       0.672  22.729  17.627  1.00 93.00           H  
ATOM   2597  O   VAL A 164      -1.551  22.082  19.095  1.00 93.00           O  
ATOM   2598  CG1 VAL A 164      -0.445  22.944  15.802  1.00 93.00           C  
ATOM   2599 HG11 VAL A 164       0.360  22.557  15.177  1.00 93.00           H  
ATOM   2600 HG12 VAL A 164      -0.971  23.724  15.252  1.00 93.00           H  
ATOM   2601 HG13 VAL A 164      -1.129  22.128  16.035  1.00 93.00           H  
ATOM   2602  CG2 VAL A 164       1.192  24.584  16.679  1.00 93.00           C  
ATOM   2603 HG21 VAL A 164       0.712  25.385  16.116  1.00 93.00           H  
ATOM   2604 HG22 VAL A 164       1.957  24.125  16.054  1.00 93.00           H  
ATOM   2605 HG23 VAL A 164       1.689  25.000  17.555  1.00 93.00           H  
ATOM   2606  N   GLU A 165      -3.209  23.206  18.091  1.00 93.62           N  
ATOM   2607  H   GLU A 165      -3.458  24.020  17.548  1.00 93.62           H  
ATOM   2608  CA  GLU A 165      -4.267  22.250  18.428  1.00 93.62           C  
ATOM   2609  HA  GLU A 165      -3.894  21.548  19.174  1.00 93.62           H  
ATOM   2610  C   GLU A 165      -4.683  21.445  17.196  1.00 93.62           C  
ATOM   2611  CB  GLU A 165      -5.491  22.951  19.045  1.00 93.62           C  
ATOM   2612  HB2 GLU A 165      -6.283  22.213  19.172  1.00 93.62           H  
ATOM   2613  HB3 GLU A 165      -5.845  23.722  18.361  1.00 93.62           H  
ATOM   2614  O   GLU A 165      -5.098  22.006  16.176  1.00 93.62           O  
ATOM   2615  CG  GLU A 165      -5.189  23.575  20.413  1.00 93.62           C  
ATOM   2616  HG2 GLU A 165      -4.762  22.809  21.061  1.00 93.62           H  
ATOM   2617  HG3 GLU A 165      -4.442  24.355  20.264  1.00 93.62           H  
ATOM   2618  CD  GLU A 165      -6.426  24.195  21.099  1.00 93.62           C  
ATOM   2619  OE1 GLU A 165      -6.455  24.283  22.350  1.00 93.62           O  
ATOM   2620  OE2 GLU A 165      -7.352  24.674  20.407  1.00 93.62           O  
ATOM   2621  N   ALA A 166      -4.638  20.119  17.319  1.00 96.25           N  
ATOM   2622  H   ALA A 166      -4.272  19.726  18.175  1.00 96.25           H  
ATOM   2623  CA  ALA A 166      -5.254  19.192  16.382  1.00 96.25           C  
ATOM   2624  HA  ALA A 166      -5.370  19.682  15.415  1.00 96.25           H  
ATOM   2625  C   ALA A 166      -6.638  18.782  16.900  1.00 96.25           C  
ATOM   2626  CB  ALA A 166      -4.329  17.991  16.190  1.00 96.25           C  
ATOM   2627  HB1 ALA A 166      -4.743  17.316  15.440  1.00 96.25           H  
ATOM   2628  HB2 ALA A 166      -4.224  17.450  17.130  1.00 96.25           H  
ATOM   2629  HB3 ALA A 166      -3.344  18.327  15.866  1.00 96.25           H  
ATOM   2630  O   ALA A 166      -6.781  18.324  18.031  1.00 96.25           O  
ATOM   2631  N   SER A 167      -7.675  18.948  16.079  1.00 96.31           N  
ATOM   2632  H   SER A 167      -7.485  19.315  15.157  1.00 96.31           H  
ATOM   2633  CA  SER A 167      -9.060  18.636  16.453  1.00 96.31           C  
ATOM   2634  HA  SER A 167      -9.044  18.040  17.366  1.00 96.31           H  
ATOM   2635  C   SER A 167      -9.760  17.829  15.359  1.00 96.31           C  
ATOM   2636  CB  SER A 167      -9.837  19.921  16.777  1.00 96.31           C  
ATOM   2637  HB2 SER A 167     -10.880  19.675  16.973  1.00 96.31           H  
ATOM   2638  HB3 SER A 167      -9.412  20.361  17.679  1.00 96.31           H  
ATOM   2639  O   SER A 167      -9.733  18.253  14.196  1.00 96.31           O  
ATOM   2640  OG  SER A 167      -9.754  20.875  15.719  1.00 96.31           O  
ATOM   2641  HG  SER A 167      -8.829  20.876  15.465  1.00 96.31           H  
ATOM   2642  N   PRO A 168     -10.428  16.708  15.689  1.00 96.94           N  
ATOM   2643  CA  PRO A 168     -11.224  15.986  14.711  1.00 96.94           C  
ATOM   2644  HA  PRO A 168     -10.645  15.812  13.805  1.00 96.94           H  
ATOM   2645  C   PRO A 168     -12.467  16.820  14.379  1.00 96.94           C  
ATOM   2646  CB  PRO A 168     -11.547  14.640  15.362  1.00 96.94           C  
ATOM   2647  HB2 PRO A 168     -12.490  14.225  15.008  1.00 96.94           H  
ATOM   2648  HB3 PRO A 168     -10.731  13.944  15.170  1.00 96.94           H  
ATOM   2649  O   PRO A 168     -13.163  17.323  15.262  1.00 96.94           O  
ATOM   2650  CG  PRO A 168     -11.591  14.969  16.854  1.00 96.94           C  
ATOM   2651  HG2 PRO A 168     -12.586  15.324  17.123  1.00 96.94           H  
ATOM   2652  HG3 PRO A 168     -11.319  14.106  17.463  1.00 96.94           H  
ATOM   2653  CD  PRO A 168     -10.581  16.107  17.012  1.00 96.94           C  
ATOM   2654  HD2 PRO A 168      -9.628  15.707  17.357  1.00 96.94           H  
ATOM   2655  HD3 PRO A 168     -10.957  16.834  17.732  1.00 96.94           H  
ATOM   2656  N   ARG A 169     -12.738  17.013  13.088  1.00 96.69           N  
ATOM   2657  H   ARG A 169     -12.093  16.612  12.422  1.00 96.69           H  
ATOM   2658  CA  ARG A 169     -13.874  17.806  12.589  1.00 96.69           C  
ATOM   2659  HA  ARG A 169     -14.371  18.293  13.428  1.00 96.69           H  
ATOM   2660  C   ARG A 169     -14.964  16.953  11.970  1.00 96.69           C  
ATOM   2661  CB  ARG A 169     -13.383  18.860  11.583  1.00 96.69           C  
ATOM   2662  HB2 ARG A 169     -12.856  18.359  10.771  1.00 96.69           H  
ATOM   2663  HB3 ARG A 169     -14.245  19.370  11.153  1.00 96.69           H  
ATOM   2664  O   ARG A 169     -16.135  17.310  12.094  1.00 96.69           O  
ATOM   2665  CG  ARG A 169     -12.452  19.914  12.194  1.00 96.69           C  
ATOM   2666  HG2 ARG A 169     -11.557  19.427  12.582  1.00 96.69           H  
ATOM   2667  HG3 ARG A 169     -12.165  20.601  11.398  1.00 96.69           H  
ATOM   2668  CD  ARG A 169     -13.130  20.721  13.309  1.00 96.69           C  
ATOM   2669  HD2 ARG A 169     -13.531  20.037  14.058  1.00 96.69           H  
ATOM   2670  HD3 ARG A 169     -13.951  21.291  12.874  1.00 96.69           H  
ATOM   2671  NE  ARG A 169     -12.186  21.615  13.998  1.00 96.69           N  
ATOM   2672  HE  ARG A 169     -11.234  21.285  14.063  1.00 96.69           H  
ATOM   2673  NH1 ARG A 169     -13.741  22.938  15.052  1.00 96.69           N  
ATOM   2674 HH11 ARG A 169     -14.474  22.397  14.615  1.00 96.69           H  
ATOM   2675 HH12 ARG A 169     -13.969  23.597  15.784  1.00 96.69           H  
ATOM   2676  NH2 ARG A 169     -11.574  23.187  15.513  1.00 96.69           N  
ATOM   2677 HH21 ARG A 169     -11.820  23.780  16.293  1.00 96.69           H  
ATOM   2678 HH22 ARG A 169     -10.690  22.702  15.580  1.00 96.69           H  
ATOM   2679  CZ  ARG A 169     -12.506  22.579  14.840  1.00 96.69           C  
ATOM   2680  N   ARG A 170     -14.592  15.867  11.296  1.00 98.00           N  
ATOM   2681  H   ARG A 170     -13.606  15.653  11.260  1.00 98.00           H  
ATOM   2682  CA  ARG A 170     -15.509  14.898  10.682  1.00 98.00           C  
ATOM   2683  HA  ARG A 170     -16.461  14.909  11.212  1.00 98.00           H  
ATOM   2684  C   ARG A 170     -14.934  13.495  10.832  1.00 98.00           C  
ATOM   2685  CB  ARG A 170     -15.754  15.228   9.194  1.00 98.00           C  
ATOM   2686  HB2 ARG A 170     -16.381  14.449   8.760  1.00 98.00           H  
ATOM   2687  HB3 ARG A 170     -14.811  15.187   8.650  1.00 98.00           H  
ATOM   2688  O   ARG A 170     -13.716  13.328  10.803  1.00 98.00           O  
ATOM   2689  CG  ARG A 170     -16.415  16.588   8.914  1.00 98.00           C  
ATOM   2690  HG2 ARG A 170     -16.433  16.737   7.834  1.00 98.00           H  
ATOM   2691  HG3 ARG A 170     -15.825  17.394   9.350  1.00 98.00           H  
ATOM   2692  CD  ARG A 170     -17.859  16.650   9.430  1.00 98.00           C  
ATOM   2693  HD2 ARG A 170     -18.428  15.848   8.960  1.00 98.00           H  
ATOM   2694  HD3 ARG A 170     -17.889  16.485  10.507  1.00 98.00           H  
ATOM   2695  NE  ARG A 170     -18.514  17.921   9.083  1.00 98.00           N  
ATOM   2696  HE  ARG A 170     -19.061  17.911   8.234  1.00 98.00           H  
ATOM   2697  NH1 ARG A 170     -17.997  19.104  10.991  1.00 98.00           N  
ATOM   2698 HH11 ARG A 170     -17.489  18.306  11.344  1.00 98.00           H  
ATOM   2699 HH12 ARG A 170     -18.159  19.912  11.575  1.00 98.00           H  
ATOM   2700  NH2 ARG A 170     -19.197  20.062   9.368  1.00 98.00           N  
ATOM   2701 HH21 ARG A 170     -19.626  20.021   8.454  1.00 98.00           H  
ATOM   2702 HH22 ARG A 170     -19.244  20.924   9.891  1.00 98.00           H  
ATOM   2703  CZ  ARG A 170     -18.562  19.017   9.816  1.00 98.00           C  
ATOM   2704  N   ILE A 171     -15.814  12.515  10.995  1.00 98.19           N  
ATOM   2705  H   ILE A 171     -16.799  12.735  10.955  1.00 98.19           H  
ATOM   2706  CA  ILE A 171     -15.481  11.093  11.084  1.00 98.19           C  
ATOM   2707  HA  ILE A 171     -14.441  10.932  10.797  1.00 98.19           H  
ATOM   2708  C   ILE A 171     -16.377  10.376  10.078  1.00 98.19           C  
ATOM   2709  CB  ILE A 171     -15.682  10.556  12.523  1.00 98.19           C  
ATOM   2710  HB  ILE A 171     -16.730  10.675  12.795  1.00 98.19           H  
ATOM   2711  O   ILE A 171     -17.597  10.471  10.176  1.00 98.19           O  
ATOM   2712  CG1 ILE A 171     -14.825  11.347  13.541  1.00 98.19           C  
ATOM   2713 HG12 ILE A 171     -15.106  12.400  13.502  1.00 98.19           H  
ATOM   2714 HG13 ILE A 171     -13.772  11.273  13.271  1.00 98.19           H  
ATOM   2715  CG2 ILE A 171     -15.344   9.054  12.563  1.00 98.19           C  
ATOM   2716 HG21 ILE A 171     -14.298   8.898  12.302  1.00 98.19           H  
ATOM   2717 HG22 ILE A 171     -15.970   8.499  11.865  1.00 98.19           H  
ATOM   2718 HG23 ILE A 171     -15.535   8.640  13.553  1.00 98.19           H  
ATOM   2719  CD1 ILE A 171     -14.995  10.901  14.999  1.00 98.19           C  
ATOM   2720 HD11 ILE A 171     -14.481  11.606  15.653  1.00 98.19           H  
ATOM   2721 HD12 ILE A 171     -14.560   9.913  15.151  1.00 98.19           H  
ATOM   2722 HD13 ILE A 171     -16.053  10.881  15.262  1.00 98.19           H  
ATOM   2723  N   PHE A 172     -15.773   9.694   9.115  1.00 98.06           N  
ATOM   2724  H   PHE A 172     -14.765   9.637   9.127  1.00 98.06           H  
ATOM   2725  CA  PHE A 172     -16.445   8.929   8.072  1.00 98.06           C  
ATOM   2726  HA  PHE A 172     -17.517   9.127   8.089  1.00 98.06           H  
ATOM   2727  C   PHE A 172     -16.201   7.449   8.364  1.00 98.06           C  
ATOM   2728  CB  PHE A 172     -15.910   9.334   6.694  1.00 98.06           C  
ATOM   2729  HB2 PHE A 172     -14.910   8.919   6.569  1.00 98.06           H  
ATOM   2730  HB3 PHE A 172     -16.533   8.871   5.929  1.00 98.06           H  
ATOM   2731  O   PHE A 172     -15.090   6.946   8.196  1.00 98.06           O  
ATOM   2732  CG  PHE A 172     -15.832  10.826   6.436  1.00 98.06           C  
ATOM   2733  CD1 PHE A 172     -16.863  11.480   5.739  1.00 98.06           C  
ATOM   2734  HD1 PHE A 172     -17.735  10.930   5.418  1.00 98.06           H  
ATOM   2735  CD2 PHE A 172     -14.685  11.547   6.821  1.00 98.06           C  
ATOM   2736  HD2 PHE A 172     -13.872  11.040   7.319  1.00 98.06           H  
ATOM   2737  CE1 PHE A 172     -16.752  12.847   5.438  1.00 98.06           C  
ATOM   2738  HE1 PHE A 172     -17.539  13.343   4.888  1.00 98.06           H  
ATOM   2739  CE2 PHE A 172     -14.574  12.913   6.520  1.00 98.06           C  
ATOM   2740  HE2 PHE A 172     -13.678  13.451   6.789  1.00 98.06           H  
ATOM   2741  CZ  PHE A 172     -15.609  13.563   5.830  1.00 98.06           C  
ATOM   2742  HZ  PHE A 172     -15.514  14.609   5.578  1.00 98.06           H  
ATOM   2743  N   ALA A 173     -17.225   6.775   8.874  1.00 95.19           N  
ATOM   2744  H   ALA A 173     -18.127   7.227   8.920  1.00 95.19           H  
ATOM   2745  CA  ALA A 173     -17.145   5.400   9.359  1.00 95.19           C  
ATOM   2746  HA  ALA A 173     -16.180   4.965   9.097  1.00 95.19           H  
ATOM   2747  C   ALA A 173     -18.231   4.532   8.709  1.00 95.19           C  
ATOM   2748  CB  ALA A 173     -17.254   5.424  10.891  1.00 95.19           C  
ATOM   2749  HB1 ALA A 173     -18.228   5.809  11.192  1.00 95.19           H  
ATOM   2750  HB2 ALA A 173     -17.128   4.418  11.291  1.00 95.19           H  
ATOM   2751  HB3 ALA A 173     -16.471   6.057  11.309  1.00 95.19           H  
ATOM   2752  O   ALA A 173     -19.110   5.036   8.011  1.00 95.19           O  
ATOM   2753  N   ASN A 174     -18.191   3.223   8.968  1.00 92.00           N  
ATOM   2754  H   ASN A 174     -17.449   2.891   9.568  1.00 92.00           H  
ATOM   2755  CA  ASN A 174     -19.259   2.267   8.636  1.00 92.00           C  
ATOM   2756  HA  ASN A 174     -18.879   1.279   8.899  1.00 92.00           H  
ATOM   2757  C   ASN A 174     -19.639   2.150   7.145  1.00 92.00           C  
ATOM   2758  CB  ASN A 174     -20.477   2.523   9.545  1.00 92.00           C  
ATOM   2759  HB2 ASN A 174     -20.893   3.506   9.327  1.00 92.00           H  
ATOM   2760  HB3 ASN A 174     -21.249   1.780   9.344  1.00 92.00           H  
ATOM   2761  O   ASN A 174     -20.716   1.655   6.827  1.00 92.00           O  
ATOM   2762  CG  ASN A 174     -20.131   2.422  11.015  1.00 92.00           C  
ATOM   2763  ND2 ASN A 174     -20.656   3.294  11.842  1.00 92.00           N  
ATOM   2764 HD21 ASN A 174     -21.278   4.015  11.504  1.00 92.00           H  
ATOM   2765 HD22 ASN A 174     -20.386   3.194  12.810  1.00 92.00           H  
ATOM   2766  OD1 ASN A 174     -19.376   1.568  11.438  1.00 92.00           O  
ATOM   2767  N   ALA A 175     -18.763   2.553   6.222  1.00 94.94           N  
ATOM   2768  H   ALA A 175     -17.951   3.064   6.539  1.00 94.94           H  
ATOM   2769  CA  ALA A 175     -19.004   2.433   4.778  1.00 94.94           C  
ATOM   2770  HA  ALA A 175     -20.042   2.156   4.590  1.00 94.94           H  
ATOM   2771  C   ALA A 175     -18.133   1.379   4.076  1.00 94.94           C  
ATOM   2772  CB  ALA A 175     -18.782   3.804   4.166  1.00 94.94           C  
ATOM   2773  HB1 ALA A 175     -19.526   4.498   4.556  1.00 94.94           H  
ATOM   2774  HB2 ALA A 175     -17.776   4.122   4.441  1.00 94.94           H  
ATOM   2775  HB3 ALA A 175     -18.875   3.751   3.082  1.00 94.94           H  
ATOM   2776  O   ALA A 175     -18.451   0.963   2.961  1.00 94.94           O  
ATOM   2777  N   HIS A 176     -17.046   0.936   4.713  1.00 93.81           N  
ATOM   2778  H   HIS A 176     -16.846   1.288   5.638  1.00 93.81           H  
ATOM   2779  CA  HIS A 176     -16.116  -0.038   4.143  1.00 93.81           C  
ATOM   2780  HA  HIS A 176     -16.348  -0.175   3.087  1.00 93.81           H  
ATOM   2781  C   HIS A 176     -16.261  -1.407   4.796  1.00 93.81           C  
ATOM   2782  CB  HIS A 176     -14.687   0.504   4.188  1.00 93.81           C  
ATOM   2783  HB2 HIS A 176     -14.475   0.956   5.156  1.00 93.81           H  
ATOM   2784  HB3 HIS A 176     -13.985  -0.314   4.029  1.00 93.81           H  
ATOM   2785  O   HIS A 176     -16.140  -1.578   6.012  1.00 93.81           O  
ATOM   2786  CG  HIS A 176     -14.489   1.501   3.083  1.00 93.81           C  
ATOM   2787  CD2 HIS A 176     -14.543   2.863   3.170  1.00 93.81           C  
ATOM   2788  HD2 HIS A 176     -14.688   3.441   4.070  1.00 93.81           H  
ATOM   2789  ND1 HIS A 176     -14.337   1.181   1.757  1.00 93.81           N  
ATOM   2790  HD1 HIS A 176     -14.306   0.243   1.384  1.00 93.81           H  
ATOM   2791  CE1 HIS A 176     -14.252   2.314   1.051  1.00 93.81           C  
ATOM   2792  HE1 HIS A 176     -14.120   2.368  -0.019  1.00 93.81           H  
ATOM   2793  NE2 HIS A 176     -14.418   3.366   1.871  1.00 93.81           N  
ATOM   2794  N   THR A 177     -16.518  -2.416   3.962  1.00 88.62           N  
ATOM   2795  H   THR A 177     -16.477  -2.223   2.972  1.00 88.62           H  
ATOM   2796  CA  THR A 177     -16.592  -3.808   4.425  1.00 88.62           C  
ATOM   2797  HA  THR A 177     -17.062  -3.819   5.409  1.00 88.62           H  
ATOM   2798  C   THR A 177     -15.197  -4.397   4.586  1.00 88.62           C  
ATOM   2799  CB  THR A 177     -17.459  -4.660   3.492  1.00 88.62           C  
ATOM   2800  HB  THR A 177     -17.084  -4.588   2.471  1.00 88.62           H  
ATOM   2801  O   THR A 177     -14.990  -5.147   5.545  1.00 88.62           O  
ATOM   2802  CG2 THR A 177     -17.568  -6.132   3.897  1.00 88.62           C  
ATOM   2803 HG21 THR A 177     -18.038  -6.231   4.875  1.00 88.62           H  
ATOM   2804 HG22 THR A 177     -16.584  -6.601   3.898  1.00 88.62           H  
ATOM   2805 HG23 THR A 177     -18.182  -6.651   3.160  1.00 88.62           H  
ATOM   2806  OG1 THR A 177     -18.770  -4.152   3.558  1.00 88.62           O  
ATOM   2807  HG1 THR A 177     -18.730  -3.216   3.348  1.00 88.62           H  
ATOM   2808  N   TYR A 178     -14.258  -3.991   3.727  1.00 91.12           N  
ATOM   2809  H   TYR A 178     -14.512  -3.319   3.016  1.00 91.12           H  
ATOM   2810  CA  TYR A 178     -12.876  -4.478   3.645  1.00 91.12           C  
ATOM   2811  HA  TYR A 178     -12.751  -5.328   4.316  1.00 91.12           H  
ATOM   2812  C   TYR A 178     -11.882  -3.400   4.105  1.00 91.12           C  
ATOM   2813  CB  TYR A 178     -12.631  -5.005   2.228  1.00 91.12           C  
ATOM   2814  HB2 TYR A 178     -11.710  -5.589   2.234  1.00 91.12           H  
ATOM   2815  HB3 TYR A 178     -12.509  -4.180   1.526  1.00 91.12           H  
ATOM   2816  O   TYR A 178     -12.314  -2.453   4.771  1.00 91.12           O  
ATOM   2817  CG  TYR A 178     -13.737  -5.909   1.739  1.00 91.12           C  
ATOM   2818  CD1 TYR A 178     -13.830  -7.213   2.254  1.00 91.12           C  
ATOM   2819  HD1 TYR A 178     -13.078  -7.569   2.943  1.00 91.12           H  
ATOM   2820  CD2 TYR A 178     -14.699  -5.433   0.829  1.00 91.12           C  
ATOM   2821  HD2 TYR A 178     -14.616  -4.434   0.426  1.00 91.12           H  
ATOM   2822  CE1 TYR A 178     -14.868  -8.062   1.833  1.00 91.12           C  
ATOM   2823  HE1 TYR A 178     -14.927  -9.068   2.219  1.00 91.12           H  
ATOM   2824  CE2 TYR A 178     -15.747  -6.275   0.416  1.00 91.12           C  
ATOM   2825  HE2 TYR A 178     -16.469  -5.926  -0.307  1.00 91.12           H  
ATOM   2826  OH  TYR A 178     -16.779  -8.448   0.446  1.00 91.12           O  
ATOM   2827  HH  TYR A 178     -16.576  -9.348   0.714  1.00 91.12           H  
ATOM   2828  CZ  TYR A 178     -15.811  -7.602   0.890  1.00 91.12           C  
ATOM   2829  N   HIS A 179     -10.579  -3.580   3.897  1.00 92.12           N  
ATOM   2830  H   HIS A 179     -10.256  -4.271   3.234  1.00 92.12           H  
ATOM   2831  CA  HIS A 179      -9.562  -2.699   4.478  1.00 92.12           C  
ATOM   2832  HA  HIS A 179      -9.922  -2.312   5.431  1.00 92.12           H  
ATOM   2833  C   HIS A 179      -9.307  -1.503   3.559  1.00 92.12           C  
ATOM   2834  CB  HIS A 179      -8.282  -3.494   4.781  1.00 92.12           C  
ATOM   2835  HB2 HIS A 179      -7.512  -2.808   5.134  1.00 92.12           H  
ATOM   2836  HB3 HIS A 179      -7.922  -3.966   3.867  1.00 92.12           H  
ATOM   2837  O   HIS A 179      -8.968  -1.667   2.389  1.00 92.12           O  
ATOM   2838  CG  HIS A 179      -8.499  -4.553   5.837  1.00 92.12           C  
ATOM   2839  CD2 HIS A 179      -8.886  -5.849   5.625  1.00 92.12           C  
ATOM   2840  HD2 HIS A 179      -9.045  -6.306   4.660  1.00 92.12           H  
ATOM   2841  ND1 HIS A 179      -8.382  -4.391   7.199  1.00 92.12           N  
ATOM   2842  HD1 HIS A 179      -7.797  -3.713   7.666  1.00 92.12           H  
ATOM   2843  CE1 HIS A 179      -8.718  -5.544   7.788  1.00 92.12           C  
ATOM   2844  HE1 HIS A 179      -8.610  -5.740   8.845  1.00 92.12           H  
ATOM   2845  NE2 HIS A 179      -9.087  -6.457   6.876  1.00 92.12           N  
ATOM   2846  N   ILE A 180      -9.467  -0.285   4.082  1.00 97.00           N  
ATOM   2847  H   ILE A 180      -9.795  -0.201   5.034  1.00 97.00           H  
ATOM   2848  CA  ILE A 180      -9.199   0.931   3.311  1.00 97.00           C  
ATOM   2849  HA  ILE A 180      -9.758   0.861   2.378  1.00 97.00           H  
ATOM   2850  C   ILE A 180      -7.706   0.994   2.981  1.00 97.00           C  
ATOM   2851  CB  ILE A 180      -9.671   2.204   4.040  1.00 97.00           C  
ATOM   2852  HB  ILE A 180      -9.180   2.241   5.013  1.00 97.00           H  
ATOM   2853  O   ILE A 180      -6.862   1.162   3.864  1.00 97.00           O  
ATOM   2854  CG1 ILE A 180     -11.199   2.173   4.253  1.00 97.00           C  
ATOM   2855 HG12 ILE A 180     -11.700   2.333   3.299  1.00 97.00           H  
ATOM   2856 HG13 ILE A 180     -11.508   1.198   4.633  1.00 97.00           H  
ATOM   2857  CG2 ILE A 180      -9.277   3.464   3.237  1.00 97.00           C  
ATOM   2858 HG21 ILE A 180      -9.621   4.365   3.746  1.00 97.00           H  
ATOM   2859 HG22 ILE A 180      -9.716   3.427   2.240  1.00 97.00           H  
ATOM   2860 HG23 ILE A 180      -8.194   3.543   3.150  1.00 97.00           H  
ATOM   2861  CD1 ILE A 180     -11.673   3.222   5.264  1.00 97.00           C  
ATOM   2862 HD11 ILE A 180     -11.126   3.107   6.200  1.00 97.00           H  
ATOM   2863 HD12 ILE A 180     -12.737   3.090   5.458  1.00 97.00           H  
ATOM   2864 HD13 ILE A 180     -11.504   4.226   4.875  1.00 97.00           H  
ATOM   2865  N   ASN A 181      -7.390   0.902   1.693  1.00 96.56           N  
ATOM   2866  H   ASN A 181      -8.148   0.767   1.039  1.00 96.56           H  
ATOM   2867  CA  ASN A 181      -6.024   0.975   1.179  1.00 96.56           C  
ATOM   2868  HA  ASN A 181      -5.329   0.780   1.996  1.00 96.56           H  
ATOM   2869  C   ASN A 181      -5.674   2.375   0.652  1.00 96.56           C  
ATOM   2870  CB  ASN A 181      -5.827  -0.146   0.142  1.00 96.56           C  
ATOM   2871  HB2 ASN A 181      -4.820  -0.088  -0.270  1.00 96.56           H  
ATOM   2872  HB3 ASN A 181      -5.933  -1.107   0.646  1.00 96.56           H  
ATOM   2873  O   ASN A 181      -4.504   2.767   0.682  1.00 96.56           O  
ATOM   2874  CG  ASN A 181      -6.805  -0.092  -1.023  1.00 96.56           C  
ATOM   2875  ND2 ASN A 181      -7.556  -1.145  -1.247  1.00 96.56           N  
ATOM   2876 HD21 ASN A 181      -7.501  -1.970  -0.667  1.00 96.56           H  
ATOM   2877 HD22 ASN A 181      -8.209  -1.119  -2.017  1.00 96.56           H  
ATOM   2878  OD1 ASN A 181      -6.907   0.908  -1.720  1.00 96.56           O  
ATOM   2879  N   SER A 182      -6.680   3.147   0.227  1.00 98.44           N  
ATOM   2880  H   SER A 182      -7.610   2.754   0.228  1.00 98.44           H  
ATOM   2881  CA  SER A 182      -6.478   4.435  -0.436  1.00 98.44           C  
ATOM   2882  HA  SER A 182      -5.480   4.806  -0.205  1.00 98.44           H  
ATOM   2883  C   SER A 182      -7.490   5.477   0.011  1.00 98.44           C  
ATOM   2884  CB  SER A 182      -6.572   4.295  -1.957  1.00 98.44           C  
ATOM   2885  HB2 SER A 182      -7.598   4.068  -2.247  1.00 98.44           H  
ATOM   2886  HB3 SER A 182      -6.281   5.238  -2.419  1.00 98.44           H  
ATOM   2887  O   SER A 182      -8.672   5.186   0.183  1.00 98.44           O  
ATOM   2888  OG  SER A 182      -5.718   3.272  -2.411  1.00 98.44           O  
ATOM   2889  HG  SER A 182      -6.101   2.430  -2.154  1.00 98.44           H  
ATOM   2890  N   ILE A 183      -7.013   6.714   0.115  1.00 98.81           N  
ATOM   2891  H   ILE A 183      -6.029   6.850  -0.071  1.00 98.81           H  
ATOM   2892  CA  ILE A 183      -7.820   7.932   0.151  1.00 98.81           C  
ATOM   2893  HA  ILE A 183      -8.814   7.692  -0.227  1.00 98.81           H  
ATOM   2894  C   ILE A 183      -7.194   8.941  -0.811  1.00 98.81           C  
ATOM   2895  CB  ILE A 183      -7.976   8.516   1.576  1.00 98.81           C  
ATOM   2896  HB  ILE A 183      -8.409   9.511   1.478  1.00 98.81           H  
ATOM   2897  O   ILE A 183      -5.966   9.053  -0.893  1.00 98.81           O  
ATOM   2898  CG1 ILE A 183      -6.624   8.645   2.310  1.00 98.81           C  
ATOM   2899 HG12 ILE A 183      -5.896   9.122   1.652  1.00 98.81           H  
ATOM   2900 HG13 ILE A 183      -6.260   7.646   2.548  1.00 98.81           H  
ATOM   2901  CG2 ILE A 183      -8.968   7.661   2.381  1.00 98.81           C  
ATOM   2902 HG21 ILE A 183      -8.590   6.645   2.501  1.00 98.81           H  
ATOM   2903 HG22 ILE A 183      -9.917   7.617   1.846  1.00 98.81           H  
ATOM   2904 HG23 ILE A 183      -9.151   8.099   3.362  1.00 98.81           H  
ATOM   2905  CD1 ILE A 183      -6.676   9.468   3.603  1.00 98.81           C  
ATOM   2906 HD11 ILE A 183      -5.668   9.575   4.004  1.00 98.81           H  
ATOM   2907 HD12 ILE A 183      -7.297   8.975   4.350  1.00 98.81           H  
ATOM   2908 HD13 ILE A 183      -7.077  10.459   3.390  1.00 98.81           H  
ATOM   2909  N   SER A 184      -8.026   9.670  -1.547  1.00 98.75           N  
ATOM   2910  H   SER A 184      -9.019   9.507  -1.471  1.00 98.75           H  
ATOM   2911  CA  SER A 184      -7.564  10.685  -2.494  1.00 98.75           C  
ATOM   2912  HA  SER A 184      -6.626  11.110  -2.136  1.00 98.75           H  
ATOM   2913  C   SER A 184      -8.586  11.807  -2.595  1.00 98.75           C  
ATOM   2914  CB  SER A 184      -7.302  10.049  -3.858  1.00 98.75           C  
ATOM   2915  HB2 SER A 184      -8.241   9.704  -4.290  1.00 98.75           H  
ATOM   2916  HB3 SER A 184      -6.631   9.197  -3.744  1.00 98.75           H  
ATOM   2917  O   SER A 184      -9.785  11.550  -2.695  1.00 98.75           O  
ATOM   2918  OG  SER A 184      -6.711  10.997  -4.720  1.00 98.75           O  
ATOM   2919  HG  SER A 184      -5.758  10.890  -4.742  1.00 98.75           H  
ATOM   2920  N   ILE A 185      -8.113  13.047  -2.509  1.00 98.38           N  
ATOM   2921  H   ILE A 185      -7.116  13.183  -2.591  1.00 98.38           H  
ATOM   2922  CA  ILE A 185      -8.953  14.245  -2.551  1.00 98.38           C  
ATOM   2923  HA  ILE A 185      -9.931  14.017  -2.127  1.00 98.38           H  
ATOM   2924  C   ILE A 185      -9.166  14.634  -4.008  1.00 98.38           C  
ATOM   2925  CB  ILE A 185      -8.327  15.375  -1.708  1.00 98.38           C  
ATOM   2926  HB  ILE A 185      -7.307  15.535  -2.057  1.00 98.38           H  
ATOM   2927  O   ILE A 185      -8.238  14.579  -4.812  1.00 98.38           O  
ATOM   2928  CG1 ILE A 185      -8.297  14.963  -0.218  1.00 98.38           C  
ATOM   2929 HG12 ILE A 185      -9.278  15.129   0.228  1.00 98.38           H  
ATOM   2930 HG13 ILE A 185      -8.061  13.905  -0.112  1.00 98.38           H  
ATOM   2931  CG2 ILE A 185      -9.108  16.695  -1.858  1.00 98.38           C  
ATOM   2932 HG21 ILE A 185      -8.991  17.078  -2.871  1.00 98.38           H  
ATOM   2933 HG22 ILE A 185     -10.169  16.537  -1.659  1.00 98.38           H  
ATOM   2934 HG23 ILE A 185      -8.723  17.456  -1.180  1.00 98.38           H  
ATOM   2935  CD1 ILE A 185      -7.242  15.734   0.571  1.00 98.38           C  
ATOM   2936 HD11 ILE A 185      -7.393  16.808   0.465  1.00 98.38           H  
ATOM   2937 HD12 ILE A 185      -6.257  15.478   0.183  1.00 98.38           H  
ATOM   2938 HD13 ILE A 185      -7.296  15.460   1.625  1.00 98.38           H  
ATOM   2939  N   ASN A 186     -10.391  15.020  -4.339  1.00 98.38           N  
ATOM   2940  H   ASN A 186     -11.100  15.116  -3.626  1.00 98.38           H  
ATOM   2941  CA  ASN A 186     -10.740  15.466  -5.672  1.00 98.38           C  
ATOM   2942  HA  ASN A 186     -10.240  14.827  -6.400  1.00 98.38           H  
ATOM   2943  C   ASN A 186     -10.258  16.913  -5.900  1.00 98.38           C  
ATOM   2944  CB  ASN A 186     -12.253  15.262  -5.810  1.00 98.38           C  
ATOM   2945  HB2 ASN A 186     -12.778  15.967  -5.164  1.00 98.38           H  
ATOM   2946  HB3 ASN A 186     -12.507  14.259  -5.465  1.00 98.38           H  
ATOM   2947  O   ASN A 186     -10.238  17.737  -4.981  1.00 98.38           O  
ATOM   2948  CG  ASN A 186     -12.769  15.416  -7.220  1.00 98.38           C  
ATOM   2949  ND2 ASN A 186     -13.679  14.571  -7.624  1.00 98.38           N  
ATOM   2950 HD21 ASN A 186     -14.150  14.004  -6.933  1.00 98.38           H  
ATOM   2951 HD22 ASN A 186     -13.979  14.604  -8.588  1.00 98.38           H  
ATOM   2952  OD1 ASN A 186     -12.337  16.271  -7.973  1.00 98.38           O  
ATOM   2953  N   SER A 187      -9.902  17.244  -7.142  1.00 97.25           N  
ATOM   2954  H   SER A 187     -10.014  16.552  -7.869  1.00 97.25           H  
ATOM   2955  CA  SER A 187      -9.568  18.607  -7.562  1.00 97.25           C  
ATOM   2956  HA  SER A 187      -8.770  18.975  -6.917  1.00 97.25           H  
ATOM   2957  C   SER A 187     -10.738  19.601  -7.438  1.00 97.25           C  
ATOM   2958  CB  SER A 187      -9.033  18.575  -8.999  1.00 97.25           C  
ATOM   2959  HB2 SER A 187      -8.216  17.857  -9.060  1.00 97.25           H  
ATOM   2960  HB3 SER A 187      -8.649  19.560  -9.262  1.00 97.25           H  
ATOM   2961  O   SER A 187     -10.530  20.799  -7.607  1.00 97.25           O  
ATOM   2962  OG  SER A 187     -10.048  18.203  -9.918  1.00 97.25           O  
ATOM   2963  HG  SER A 187     -10.799  18.777  -9.751  1.00 97.25           H  
ATOM   2964  N   ASP A 188     -11.966  19.133  -7.177  1.00 96.06           N  
ATOM   2965  H   ASP A 188     -12.087  18.133  -7.104  1.00 96.06           H  
ATOM   2966  CA  ASP A 188     -13.126  19.980  -6.849  1.00 96.06           C  
ATOM   2967  HA  ASP A 188     -13.144  20.806  -7.560  1.00 96.06           H  
ATOM   2968  C   ASP A 188     -13.052  20.628  -5.448  1.00 96.06           C  
ATOM   2969  CB  ASP A 188     -14.438  19.186  -7.045  1.00 96.06           C  
ATOM   2970  HB2 ASP A 188     -14.440  18.761  -8.049  1.00 96.06           H  
ATOM   2971  HB3 ASP A 188     -15.270  19.888  -6.990  1.00 96.06           H  
ATOM   2972  O   ASP A 188     -13.744  21.611  -5.191  1.00 96.06           O  
ATOM   2973  CG  ASP A 188     -14.696  18.064  -6.026  1.00 96.06           C  
ATOM   2974  OD1 ASP A 188     -14.014  18.007  -4.982  1.00 96.06           O  
ATOM   2975  OD2 ASP A 188     -15.576  17.214  -6.271  1.00 96.06           O  
ATOM   2976  N   TYR A 189     -12.192  20.119  -4.555  1.00 93.88           N  
ATOM   2977  H   TYR A 189     -11.695  19.286  -4.838  1.00 93.88           H  
ATOM   2978  CA  TYR A 189     -12.032  20.561  -3.162  1.00 93.88           C  
ATOM   2979  HA  TYR A 189     -11.302  19.880  -2.726  1.00 93.88           H  
ATOM   2980  C   TYR A 189     -13.276  20.438  -2.260  1.00 93.88           C  
ATOM   2981  CB  TYR A 189     -11.424  21.966  -3.133  1.00 93.88           C  
ATOM   2982  HB2 TYR A 189     -12.187  22.689  -3.423  1.00 93.88           H  
ATOM   2983  HB3 TYR A 189     -11.132  22.198  -2.109  1.00 93.88           H  
ATOM   2984  O   TYR A 189     -13.344  21.064  -1.185  1.00 93.88           O  
ATOM   2985  CG  TYR A 189     -10.204  22.144  -4.012  1.00 93.88           C  
ATOM   2986  CD1 TYR A 189      -9.081  21.319  -3.825  1.00 93.88           C  
ATOM   2987  HD1 TYR A 189      -9.123  20.488  -3.136  1.00 93.88           H  
ATOM   2988  CD2 TYR A 189     -10.181  23.143  -5.001  1.00 93.88           C  
ATOM   2989  HD2 TYR A 189     -11.073  23.716  -5.207  1.00 93.88           H  
ATOM   2990  CE1 TYR A 189      -7.876  21.604  -4.489  1.00 93.88           C  
ATOM   2991  HE1 TYR A 189      -6.996  21.001  -4.324  1.00 93.88           H  
ATOM   2992  CE2 TYR A 189      -9.000  23.384  -5.728  1.00 93.88           C  
ATOM   2993  HE2 TYR A 189      -8.986  24.143  -6.496  1.00 93.88           H  
ATOM   2994  OH  TYR A 189      -6.672  22.910  -6.084  1.00 93.88           O  
ATOM   2995  HH  TYR A 189      -6.807  23.521  -6.812  1.00 93.88           H  
ATOM   2996  CZ  TYR A 189      -7.835  22.641  -5.439  1.00 93.88           C  
ATOM   2997  N   GLU A 190     -14.221  19.597  -2.672  1.00 96.94           N  
ATOM   2998  H   GLU A 190     -14.071  19.158  -3.569  1.00 96.94           H  
ATOM   2999  CA  GLU A 190     -15.486  19.282  -2.004  1.00 96.94           C  
ATOM   3000  HA  GLU A 190     -15.548  19.790  -1.042  1.00 96.94           H  
ATOM   3001  C   GLU A 190     -15.626  17.782  -1.735  1.00 96.94           C  
ATOM   3002  CB  GLU A 190     -16.662  19.754  -2.871  1.00 96.94           C  
ATOM   3003  HB2 GLU A 190     -16.544  19.376  -3.887  1.00 96.94           H  
ATOM   3004  HB3 GLU A 190     -17.581  19.342  -2.453  1.00 96.94           H  
ATOM   3005  O   GLU A 190     -16.150  17.393  -0.686  1.00 96.94           O  
ATOM   3006  CG  GLU A 190     -16.775  21.284  -2.891  1.00 96.94           C  
ATOM   3007  HG2 GLU A 190     -16.788  21.640  -1.861  1.00 96.94           H  
ATOM   3008  HG3 GLU A 190     -15.891  21.702  -3.371  1.00 96.94           H  
ATOM   3009  CD  GLU A 190     -18.032  21.804  -3.609  1.00 96.94           C  
ATOM   3010  OE1 GLU A 190     -18.231  23.041  -3.551  1.00 96.94           O  
ATOM   3011  OE2 GLU A 190     -18.793  20.994  -4.186  1.00 96.94           O  
ATOM   3012  N   THR A 191     -15.117  16.936  -2.633  1.00 98.31           N  
ATOM   3013  H   THR A 191     -14.693  17.314  -3.468  1.00 98.31           H  
ATOM   3014  CA  THR A 191     -15.222  15.482  -2.545  1.00 98.31           C  
ATOM   3015  HA  THR A 191     -15.780  15.255  -1.637  1.00 98.31           H  
ATOM   3016  C   THR A 191     -13.871  14.789  -2.378  1.00 98.31           C  
ATOM   3017  CB  THR A 191     -16.031  14.876  -3.708  1.00 98.31           C  
ATOM   3018  HB  THR A 191     -16.185  13.821  -3.482  1.00 98.31           H  
ATOM   3019  O   THR A 191     -12.793  15.346  -2.596  1.00 98.31           O  
ATOM   3020  CG2 THR A 191     -17.414  15.507  -3.873  1.00 98.31           C  
ATOM   3021 HG21 THR A 191     -17.962  14.973  -4.649  1.00 98.31           H  
ATOM   3022 HG22 THR A 191     -17.318  16.552  -4.167  1.00 98.31           H  
ATOM   3023 HG23 THR A 191     -17.963  15.442  -2.934  1.00 98.31           H  
ATOM   3024  OG1 THR A 191     -15.351  14.933  -4.937  1.00 98.31           O  
ATOM   3025  HG1 THR A 191     -15.466  15.805  -5.320  1.00 98.31           H  
ATOM   3026  N   TYR A 192     -13.918  13.540  -1.928  1.00 98.56           N  
ATOM   3027  H   TYR A 192     -14.822  13.139  -1.722  1.00 98.56           H  
ATOM   3028  CA  TYR A 192     -12.767  12.644  -1.897  1.00 98.56           C  
ATOM   3029  HA  TYR A 192     -12.116  12.888  -2.736  1.00 98.56           H  
ATOM   3030  C   TYR A 192     -13.245  11.203  -2.081  1.00 98.56           C  
ATOM   3031  CB  TYR A 192     -11.969  12.842  -0.595  1.00 98.56           C  
ATOM   3032  HB2 TYR A 192     -10.970  12.427  -0.726  1.00 98.56           H  
ATOM   3033  HB3 TYR A 192     -11.836  13.908  -0.411  1.00 98.56           H  
ATOM   3034  O   TYR A 192     -14.402  10.884  -1.792  1.00 98.56           O  
ATOM   3035  CG  TYR A 192     -12.566  12.198   0.636  1.00 98.56           C  
ATOM   3036  CD1 TYR A 192     -13.542  12.876   1.389  1.00 98.56           C  
ATOM   3037  HD1 TYR A 192     -13.886  13.848   1.065  1.00 98.56           H  
ATOM   3038  CD2 TYR A 192     -12.137  10.915   1.023  1.00 98.56           C  
ATOM   3039  HD2 TYR A 192     -11.388  10.397   0.442  1.00 98.56           H  
ATOM   3040  CE1 TYR A 192     -14.085  12.274   2.540  1.00 98.56           C  
ATOM   3041  HE1 TYR A 192     -14.847  12.781   3.114  1.00 98.56           H  
ATOM   3042  CE2 TYR A 192     -12.699  10.295   2.151  1.00 98.56           C  
ATOM   3043  HE2 TYR A 192     -12.405   9.296   2.437  1.00 98.56           H  
ATOM   3044  OH  TYR A 192     -14.216  10.357   3.984  1.00 98.56           O  
ATOM   3045  HH  TYR A 192     -14.917  10.879   4.380  1.00 98.56           H  
ATOM   3046  CZ  TYR A 192     -13.675  10.972   2.906  1.00 98.56           C  
ATOM   3047  N   LEU A 193     -12.364  10.330  -2.564  1.00 98.50           N  
ATOM   3048  H   LEU A 193     -11.424  10.653  -2.746  1.00 98.50           H  
ATOM   3049  CA  LEU A 193     -12.631   8.899  -2.654  1.00 98.50           C  
ATOM   3050  HA  LEU A 193     -13.697   8.755  -2.477  1.00 98.50           H  
ATOM   3051  C   LEU A 193     -11.910   8.140  -1.545  1.00 98.50           C  
ATOM   3052  CB  LEU A 193     -12.375   8.353  -4.074  1.00 98.50           C  
ATOM   3053  HB2 LEU A 193     -12.970   8.956  -4.760  1.00 98.50           H  
ATOM   3054  HB3 LEU A 193     -12.773   7.340  -4.129  1.00 98.50           H  
ATOM   3055  O   LEU A 193     -10.832   8.541  -1.099  1.00 98.50           O  
ATOM   3056  CG  LEU A 193     -10.914   8.331  -4.576  1.00 98.50           C  
ATOM   3057  HG  LEU A 193     -10.426   9.270  -4.313  1.00 98.50           H  
ATOM   3058  CD1 LEU A 193     -10.087   7.154  -4.039  1.00 98.50           C  
ATOM   3059 HD11 LEU A 193      -9.898   7.252  -2.970  1.00 98.50           H  
ATOM   3060 HD12 LEU A 193     -10.601   6.212  -4.233  1.00 98.50           H  
ATOM   3061 HD13 LEU A 193      -9.117   7.131  -4.535  1.00 98.50           H  
ATOM   3062  CD2 LEU A 193     -10.893   8.180  -6.098  1.00 98.50           C  
ATOM   3063 HD21 LEU A 193     -11.464   8.980  -6.570  1.00 98.50           H  
ATOM   3064 HD22 LEU A 193     -11.327   7.225  -6.393  1.00 98.50           H  
ATOM   3065 HD23 LEU A 193      -9.868   8.238  -6.466  1.00 98.50           H  
ATOM   3066  N   SER A 194     -12.488   7.014  -1.146  1.00 98.75           N  
ATOM   3067  H   SER A 194     -13.410   6.802  -1.499  1.00 98.75           H  
ATOM   3068  CA  SER A 194     -11.824   5.981  -0.358  1.00 98.75           C  
ATOM   3069  HA  SER A 194     -10.753   6.185  -0.359  1.00 98.75           H  
ATOM   3070  C   SER A 194     -12.040   4.619  -1.010  1.00 98.75           C  
ATOM   3071  CB  SER A 194     -12.292   6.005   1.098  1.00 98.75           C  
ATOM   3072  HB2 SER A 194     -11.784   5.223   1.662  1.00 98.75           H  
ATOM   3073  HB3 SER A 194     -12.038   6.972   1.531  1.00 98.75           H  
ATOM   3074  O   SER A 194     -13.153   4.301  -1.437  1.00 98.75           O  
ATOM   3075  OG  SER A 194     -13.687   5.831   1.189  1.00 98.75           O  
ATOM   3076  HG  SER A 194     -13.857   4.900   1.351  1.00 98.75           H  
ATOM   3077  N   ALA A 195     -10.980   3.820  -1.097  1.00 98.06           N  
ATOM   3078  H   ALA A 195     -10.109   4.122  -0.686  1.00 98.06           H  
ATOM   3079  CA  ALA A 195     -11.014   2.495  -1.708  1.00 98.06           C  
ATOM   3080  HA  ALA A 195     -12.025   2.293  -2.063  1.00 98.06           H  
ATOM   3081  C   ALA A 195     -10.657   1.413  -0.689  1.00 98.06           C  
ATOM   3082  CB  ALA A 195     -10.095   2.453  -2.930  1.00 98.06           C  
ATOM   3083  HB1 ALA A 195      -9.054   2.534  -2.617  1.00 98.06           H  
ATOM   3084  HB2 ALA A 195     -10.222   1.499  -3.442  1.00 98.06           H  
ATOM   3085  HB3 ALA A 195     -10.343   3.266  -3.614  1.00 98.06           H  
ATOM   3086  O   ALA A 195      -9.702   1.570   0.076  1.00 98.06           O  
ATOM   3087  N   ASP A 196     -11.418   0.323  -0.706  1.00 96.56           N  
ATOM   3088  H   ASP A 196     -12.117   0.262  -1.432  1.00 96.56           H  
ATOM   3089  CA  ASP A 196     -11.061  -0.942  -0.069  1.00 96.56           C  
ATOM   3090  HA  ASP A 196     -10.124  -0.808   0.471  1.00 96.56           H  
ATOM   3091  C   ASP A 196     -10.771  -2.013  -1.131  1.00 96.56           C  
ATOM   3092  CB  ASP A 196     -12.123  -1.338   0.973  1.00 96.56           C  
ATOM   3093  HB2 ASP A 196     -11.714  -2.153   1.569  1.00 96.56           H  
ATOM   3094  HB3 ASP A 196     -12.249  -0.502   1.661  1.00 96.56           H  
ATOM   3095  O   ASP A 196     -10.668  -1.696  -2.314  1.00 96.56           O  
ATOM   3096  CG  ASP A 196     -13.501  -1.769   0.439  1.00 96.56           C  
ATOM   3097  OD1 ASP A 196     -13.592  -2.371  -0.651  1.00 96.56           O  
ATOM   3098  OD2 ASP A 196     -14.496  -1.556   1.182  1.00 96.56           O  
ATOM   3099  N   ASP A 197     -10.601  -3.268  -0.721  1.00 94.06           N  
ATOM   3100  H   ASP A 197     -10.560  -3.457   0.270  1.00 94.06           H  
ATOM   3101  CA  ASP A 197     -10.249  -4.378  -1.609  1.00 94.06           C  
ATOM   3102  HA  ASP A 197      -9.278  -4.169  -2.057  1.00 94.06           H  
ATOM   3103  C   ASP A 197     -11.244  -4.621  -2.760  1.00 94.06           C  
ATOM   3104  CB  ASP A 197     -10.118  -5.649  -0.760  1.00 94.06           C  
ATOM   3105  HB2 ASP A 197      -9.828  -6.484  -1.397  1.00 94.06           H  
ATOM   3106  HB3 ASP A 197     -11.088  -5.881  -0.319  1.00 94.06           H  
ATOM   3107  O   ASP A 197     -10.848  -5.190  -3.774  1.00 94.06           O  
ATOM   3108  CG  ASP A 197      -9.080  -5.473   0.351  1.00 94.06           C  
ATOM   3109  OD1 ASP A 197      -7.889  -5.750   0.079  1.00 94.06           O  
ATOM   3110  OD2 ASP A 197      -9.492  -4.997   1.439  1.00 94.06           O  
ATOM   3111  N   LEU A 198     -12.516  -4.214  -2.650  1.00 94.62           N  
ATOM   3112  H   LEU A 198     -12.773  -3.686  -1.828  1.00 94.62           H  
ATOM   3113  CA  LEU A 198     -13.532  -4.465  -3.690  1.00 94.62           C  
ATOM   3114  HA  LEU A 198     -13.039  -4.804  -4.600  1.00 94.62           H  
ATOM   3115  C   LEU A 198     -14.326  -3.228  -4.114  1.00 94.62           C  
ATOM   3116  CB  LEU A 198     -14.507  -5.567  -3.230  1.00 94.62           C  
ATOM   3117  HB2 LEU A 198     -15.012  -5.220  -2.328  1.00 94.62           H  
ATOM   3118  HB3 LEU A 198     -15.262  -5.702  -4.004  1.00 94.62           H  
ATOM   3119  O   LEU A 198     -15.048  -3.286  -5.112  1.00 94.62           O  
ATOM   3120  CG  LEU A 198     -13.871  -6.935  -2.943  1.00 94.62           C  
ATOM   3121  HG  LEU A 198     -13.175  -6.839  -2.110  1.00 94.62           H  
ATOM   3122  CD1 LEU A 198     -14.957  -7.949  -2.575  1.00 94.62           C  
ATOM   3123 HD11 LEU A 198     -15.536  -8.214  -3.460  1.00 94.62           H  
ATOM   3124 HD12 LEU A 198     -15.638  -7.519  -1.841  1.00 94.62           H  
ATOM   3125 HD13 LEU A 198     -14.494  -8.845  -2.163  1.00 94.62           H  
ATOM   3126  CD2 LEU A 198     -13.158  -7.545  -4.146  1.00 94.62           C  
ATOM   3127 HD21 LEU A 198     -12.727  -8.501  -3.848  1.00 94.62           H  
ATOM   3128 HD22 LEU A 198     -13.852  -7.688  -4.974  1.00 94.62           H  
ATOM   3129 HD23 LEU A 198     -12.343  -6.908  -4.491  1.00 94.62           H  
ATOM   3130  N   ARG A 199     -14.250  -2.127  -3.364  1.00 95.62           N  
ATOM   3131  H   ARG A 199     -13.671  -2.152  -2.537  1.00 95.62           H  
ATOM   3132  CA  ARG A 199     -15.140  -0.978  -3.535  1.00 95.62           C  
ATOM   3133  HA  ARG A 199     -15.608  -1.043  -4.517  1.00 95.62           H  
ATOM   3134  C   ARG A 199     -14.408   0.344  -3.480  1.00 95.62           C  
ATOM   3135  CB  ARG A 199     -16.227  -1.011  -2.458  1.00 95.62           C  
ATOM   3136  HB2 ARG A 199     -15.767  -1.126  -1.477  1.00 95.62           H  
ATOM   3137  HB3 ARG A 199     -16.776  -0.069  -2.465  1.00 95.62           H  
ATOM   3138  O   ARG A 199     -13.475   0.522  -2.704  1.00 95.62           O  
ATOM   3139  CG  ARG A 199     -17.203  -2.156  -2.715  1.00 95.62           C  
ATOM   3140  HG2 ARG A 199     -16.677  -3.110  -2.760  1.00 95.62           H  
ATOM   3141  HG3 ARG A 199     -17.710  -1.983  -3.664  1.00 95.62           H  
ATOM   3142  CD  ARG A 199     -18.226  -2.226  -1.594  1.00 95.62           C  
ATOM   3143  HD2 ARG A 199     -17.715  -2.471  -0.663  1.00 95.62           H  
ATOM   3144  HD3 ARG A 199     -18.714  -1.256  -1.505  1.00 95.62           H  
ATOM   3145  NE  ARG A 199     -19.219  -3.252  -1.920  1.00 95.62           N  
ATOM   3146  HE  ARG A 199     -19.153  -3.653  -2.845  1.00 95.62           H  
ATOM   3147  NH1 ARG A 199     -20.610  -2.940  -0.127  1.00 95.62           N  
ATOM   3148 HH11 ARG A 199     -21.504  -3.089   0.318  1.00 95.62           H  
ATOM   3149 HH12 ARG A 199     -19.955  -2.251   0.214  1.00 95.62           H  
ATOM   3150  NH2 ARG A 199     -21.196  -4.282  -1.839  1.00 95.62           N  
ATOM   3151 HH21 ARG A 199     -21.029  -4.375  -2.831  1.00 95.62           H  
ATOM   3152 HH22 ARG A 199     -22.158  -4.279  -1.531  1.00 95.62           H  
ATOM   3153  CZ  ARG A 199     -20.332  -3.495  -1.278  1.00 95.62           C  
ATOM   3154  N   ILE A 200     -14.930   1.309  -4.231  1.00 97.19           N  
ATOM   3155  H   ILE A 200     -15.701   1.066  -4.836  1.00 97.19           H  
ATOM   3156  CA  ILE A 200     -14.541   2.717  -4.140  1.00 97.19           C  
ATOM   3157  HA  ILE A 200     -13.840   2.831  -3.313  1.00 97.19           H  
ATOM   3158  C   ILE A 200     -15.784   3.534  -3.816  1.00 97.19           C  
ATOM   3159  CB  ILE A 200     -13.820   3.213  -5.411  1.00 97.19           C  
ATOM   3160  HB  ILE A 200     -14.540   3.259  -6.228  1.00 97.19           H  
ATOM   3161  O   ILE A 200     -16.800   3.448  -4.509  1.00 97.19           O  
ATOM   3162  CG1 ILE A 200     -12.687   2.237  -5.802  1.00 97.19           C  
ATOM   3163 HG12 ILE A 200     -11.988   2.139  -4.971  1.00 97.19           H  
ATOM   3164 HG13 ILE A 200     -13.113   1.253  -5.998  1.00 97.19           H  
ATOM   3165  CG2 ILE A 200     -13.274   4.631  -5.169  1.00 97.19           C  
ATOM   3166 HG21 ILE A 200     -14.075   5.307  -4.869  1.00 97.19           H  
ATOM   3167 HG22 ILE A 200     -12.515   4.610  -4.387  1.00 97.19           H  
ATOM   3168 HG23 ILE A 200     -12.837   5.030  -6.084  1.00 97.19           H  
ATOM   3169  CD1 ILE A 200     -11.909   2.627  -7.057  1.00 97.19           C  
ATOM   3170 HD11 ILE A 200     -12.605   2.763  -7.886  1.00 97.19           H  
ATOM   3171 HD12 ILE A 200     -11.220   1.820  -7.305  1.00 97.19           H  
ATOM   3172 HD13 ILE A 200     -11.336   3.539  -6.894  1.00 97.19           H  
ATOM   3173  N   ASN A 201     -15.695   4.325  -2.753  1.00 97.81           N  
ATOM   3174  H   ASN A 201     -14.810   4.368  -2.269  1.00 97.81           H  
ATOM   3175  CA  ASN A 201     -16.755   5.199  -2.284  1.00 97.81           C  
ATOM   3176  HA  ASN A 201     -17.662   5.028  -2.864  1.00 97.81           H  
ATOM   3177  C   ASN A 201     -16.341   6.659  -2.468  1.00 97.81           C  
ATOM   3178  CB  ASN A 201     -17.054   4.877  -0.814  1.00 97.81           C  
ATOM   3179  HB2 ASN A 201     -16.135   4.986  -0.238  1.00 97.81           H  
ATOM   3180  HB3 ASN A 201     -17.778   5.597  -0.432  1.00 97.81           H  
ATOM   3181  O   ASN A 201     -15.224   7.036  -2.122  1.00 97.81           O  
ATOM   3182  CG  ASN A 201     -17.627   3.487  -0.592  1.00 97.81           C  
ATOM   3183  ND2 ASN A 201     -17.367   2.919   0.564  1.00 97.81           N  
ATOM   3184 HD21 ASN A 201     -16.660   3.311   1.169  1.00 97.81           H  
ATOM   3185 HD22 ASN A 201     -17.772   2.012   0.749  1.00 97.81           H  
ATOM   3186  OD1 ASN A 201     -18.313   2.905  -1.423  1.00 97.81           O  
ATOM   3187  N   LEU A 202     -17.259   7.474  -2.974  1.00 98.00           N  
ATOM   3188  H   LEU A 202     -18.141   7.068  -3.250  1.00 98.00           H  
ATOM   3189  CA  LEU A 202     -17.163   8.922  -3.044  1.00 98.00           C  
ATOM   3190  HA  LEU A 202     -16.112   9.210  -3.049  1.00 98.00           H  
ATOM   3191  C   LEU A 202     -17.848   9.544  -1.827  1.00 98.00           C  
ATOM   3192  CB  LEU A 202     -17.826   9.394  -4.346  1.00 98.00           C  
ATOM   3193  HB2 LEU A 202     -18.890   9.166  -4.287  1.00 98.00           H  
ATOM   3194  HB3 LEU A 202     -17.414   8.831  -5.184  1.00 98.00           H  
ATOM   3195  O   LEU A 202     -18.978   9.191  -1.480  1.00 98.00           O  
ATOM   3196  CG  LEU A 202     -17.652  10.898  -4.621  1.00 98.00           C  
ATOM   3197  HG  LEU A 202     -17.886  11.482  -3.730  1.00 98.00           H  
ATOM   3198  CD1 LEU A 202     -16.222  11.207  -5.059  1.00 98.00           C  
ATOM   3199 HD11 LEU A 202     -15.523  11.009  -4.246  1.00 98.00           H  
ATOM   3200 HD12 LEU A 202     -15.967  10.587  -5.918  1.00 98.00           H  
ATOM   3201 HD13 LEU A 202     -16.138  12.257  -5.336  1.00 98.00           H  
ATOM   3202  CD2 LEU A 202     -18.624  11.313  -5.722  1.00 98.00           C  
ATOM   3203 HD21 LEU A 202     -19.644  11.255  -5.344  1.00 98.00           H  
ATOM   3204 HD22 LEU A 202     -18.424  12.341  -6.026  1.00 98.00           H  
ATOM   3205 HD23 LEU A 202     -18.528  10.645  -6.578  1.00 98.00           H  
ATOM   3206  N   TRP A 203     -17.185  10.516  -1.220  1.00 98.44           N  
ATOM   3207  H   TRP A 203     -16.256  10.740  -1.549  1.00 98.44           H  
ATOM   3208  CA  TRP A 203     -17.672  11.260  -0.069  1.00 98.44           C  
ATOM   3209  HA  TRP A 203     -18.685  10.953   0.190  1.00 98.44           H  
ATOM   3210  C   TRP A 203     -17.654  12.748  -0.355  1.00 98.44           C  
ATOM   3211  CB  TRP A 203     -16.755  10.990   1.113  1.00 98.44           C  
ATOM   3212  HB2 TRP A 203     -17.085  11.577   1.970  1.00 98.44           H  
ATOM   3213  HB3 TRP A 203     -15.758  11.325   0.829  1.00 98.44           H  
ATOM   3214  O   TRP A 203     -16.785  13.232  -1.074  1.00 98.44           O  
ATOM   3215  CG  TRP A 203     -16.653   9.568   1.521  1.00 98.44           C  
ATOM   3216  CD1 TRP A 203     -15.794   8.674   0.991  1.00 98.44           C  
ATOM   3217  HD1 TRP A 203     -15.086   8.884   0.203  1.00 98.44           H  
ATOM   3218  CD2 TRP A 203     -17.380   8.876   2.573  1.00 98.44           C  
ATOM   3219  CE2 TRP A 203     -16.847   7.559   2.667  1.00 98.44           C  
ATOM   3220  CE3 TRP A 203     -18.410   9.229   3.473  1.00 98.44           C  
ATOM   3221  HE3 TRP A 203     -18.861  10.208   3.404  1.00 98.44           H  
ATOM   3222  NE1 TRP A 203     -15.912   7.481   1.661  1.00 98.44           N  
ATOM   3223  HE1 TRP A 203     -15.259   6.726   1.510  1.00 98.44           H  
ATOM   3224  CH2 TRP A 203     -18.269   7.045   4.555  1.00 98.44           C  
ATOM   3225  HH2 TRP A 203     -18.578   6.384   5.351  1.00 98.44           H  
ATOM   3226  CZ2 TRP A 203     -17.254   6.666   3.656  1.00 98.44           C  
ATOM   3227  HZ2 TRP A 203     -16.729   5.725   3.738  1.00 98.44           H  
ATOM   3228  CZ3 TRP A 203     -18.861   8.317   4.448  1.00 98.44           C  
ATOM   3229  HZ3 TRP A 203     -19.645   8.603   5.132  1.00 98.44           H  
ATOM   3230  N   HIS A 204     -18.553  13.483   0.291  1.00 98.38           N  
ATOM   3231  H   HIS A 204     -19.196  13.015   0.914  1.00 98.38           H  
ATOM   3232  CA  HIS A 204     -18.432  14.929   0.421  1.00 98.38           C  
ATOM   3233  HA  HIS A 204     -17.809  15.323  -0.382  1.00 98.38           H  
ATOM   3234  C   HIS A 204     -17.761  15.251   1.759  1.00 98.38           C  
ATOM   3235  CB  HIS A 204     -19.818  15.562   0.286  1.00 98.38           C  
ATOM   3236  HB2 HIS A 204     -20.299  15.174  -0.611  1.00 98.38           H  
ATOM   3237  HB3 HIS A 204     -20.428  15.287   1.147  1.00 98.38           H  
ATOM   3238  O   HIS A 204     -18.135  14.692   2.790  1.00 98.38           O  
ATOM   3239  CG  HIS A 204     -19.761  17.059   0.176  1.00 98.38           C  
ATOM   3240  CD2 HIS A 204     -19.657  17.779  -0.984  1.00 98.38           C  
ATOM   3241  HD2 HIS A 204     -19.590  17.385  -1.987  1.00 98.38           H  
ATOM   3242  ND1 HIS A 204     -19.805  17.962   1.217  1.00 98.38           N  
ATOM   3243  HD1 HIS A 204     -20.071  17.765   2.171  1.00 98.38           H  
ATOM   3244  CE1 HIS A 204     -19.722  19.197   0.695  1.00 98.38           C  
ATOM   3245  HE1 HIS A 204     -19.791  20.121   1.250  1.00 98.38           H  
ATOM   3246  NE2 HIS A 204     -19.644  19.128  -0.635  1.00 98.38           N  
ATOM   3247  N   LEU A 205     -16.801  16.174   1.777  1.00 97.62           N  
ATOM   3248  H   LEU A 205     -16.571  16.623   0.902  1.00 97.62           H  
ATOM   3249  CA  LEU A 205     -15.981  16.499   2.954  1.00 97.62           C  
ATOM   3250  HA  LEU A 205     -15.439  15.604   3.260  1.00 97.62           H  
ATOM   3251  C   LEU A 205     -16.791  16.959   4.176  1.00 97.62           C  
ATOM   3252  CB  LEU A 205     -14.988  17.599   2.550  1.00 97.62           C  
ATOM   3253  HB2 LEU A 205     -14.568  18.051   3.449  1.00 97.62           H  
ATOM   3254  HB3 LEU A 205     -15.536  18.378   2.019  1.00 97.62           H  
ATOM   3255  O   LEU A 205     -16.308  16.888   5.305  1.00 97.62           O  
ATOM   3256  CG  LEU A 205     -13.826  17.106   1.670  1.00 97.62           C  
ATOM   3257  HG  LEU A 205     -14.200  16.490   0.852  1.00 97.62           H  
ATOM   3258  CD1 LEU A 205     -13.111  18.322   1.083  1.00 97.62           C  
ATOM   3259 HD11 LEU A 205     -12.235  18.000   0.520  1.00 97.62           H  
ATOM   3260 HD12 LEU A 205     -12.827  19.017   1.873  1.00 97.62           H  
ATOM   3261 HD13 LEU A 205     -13.785  18.827   0.391  1.00 97.62           H  
ATOM   3262  CD2 LEU A 205     -12.828  16.278   2.487  1.00 97.62           C  
ATOM   3263 HD21 LEU A 205     -13.296  15.355   2.829  1.00 97.62           H  
ATOM   3264 HD22 LEU A 205     -12.484  16.842   3.354  1.00 97.62           H  
ATOM   3265 HD23 LEU A 205     -11.978  16.014   1.858  1.00 97.62           H  
ATOM   3266  N   GLU A 206     -18.017  17.436   3.968  1.00 97.38           N  
ATOM   3267  H   GLU A 206     -18.304  17.535   3.005  1.00 97.38           H  
ATOM   3268  CA  GLU A 206     -18.896  17.897   5.046  1.00 97.38           C  
ATOM   3269  HA  GLU A 206     -18.292  18.076   5.935  1.00 97.38           H  
ATOM   3270  C   GLU A 206     -19.967  16.885   5.471  1.00 97.38           C  
ATOM   3271  CB  GLU A 206     -19.534  19.239   4.674  1.00 97.38           C  
ATOM   3272  HB2 GLU A 206     -20.184  19.111   3.809  1.00 97.38           H  
ATOM   3273  HB3 GLU A 206     -20.135  19.569   5.521  1.00 97.38           H  
ATOM   3274  O   GLU A 206     -20.583  17.087   6.520  1.00 97.38           O  
ATOM   3275  CG  GLU A 206     -18.470  20.308   4.378  1.00 97.38           C  
ATOM   3276  HG2 GLU A 206     -17.686  20.232   5.131  1.00 97.38           H  
ATOM   3277  HG3 GLU A 206     -18.024  20.115   3.403  1.00 97.38           H  
ATOM   3278  CD  GLU A 206     -19.048  21.727   4.406  1.00 97.38           C  
ATOM   3279  OE1 GLU A 206     -18.262  22.644   4.736  1.00 97.38           O  
ATOM   3280  OE2 GLU A 206     -20.269  21.867   4.182  1.00 97.38           O  
ATOM   3281  N   ILE A 207     -20.169  15.807   4.705  1.00 98.06           N  
ATOM   3282  H   ILE A 207     -19.506  15.604   3.971  1.00 98.06           H  
ATOM   3283  CA  ILE A 207     -21.267  14.852   4.887  1.00 98.06           C  
ATOM   3284  HA  ILE A 207     -21.926  15.212   5.677  1.00 98.06           H  
ATOM   3285  C   ILE A 207     -20.701  13.497   5.319  1.00 98.06           C  
ATOM   3286  CB  ILE A 207     -22.116  14.732   3.603  1.00 98.06           C  
ATOM   3287  HB  ILE A 207     -21.508  14.274   2.823  1.00 98.06           H  
ATOM   3288  O   ILE A 207     -20.011  12.825   4.558  1.00 98.06           O  
ATOM   3289  CG1 ILE A 207     -22.632  16.101   3.101  1.00 98.06           C  
ATOM   3290 HG12 ILE A 207     -21.780  16.752   2.904  1.00 98.06           H  
ATOM   3291 HG13 ILE A 207     -23.235  16.569   3.878  1.00 98.06           H  
ATOM   3292  CG2 ILE A 207     -23.306  13.814   3.885  1.00 98.06           C  
ATOM   3293 HG21 ILE A 207     -23.966  14.263   4.627  1.00 98.06           H  
ATOM   3294 HG22 ILE A 207     -23.868  13.642   2.967  1.00 98.06           H  
ATOM   3295 HG23 ILE A 207     -22.959  12.852   4.261  1.00 98.06           H  
ATOM   3296  CD1 ILE A 207     -23.454  16.036   1.806  1.00 98.06           C  
ATOM   3297 HD11 ILE A 207     -24.426  15.578   1.989  1.00 98.06           H  
ATOM   3298 HD12 ILE A 207     -22.916  15.467   1.047  1.00 98.06           H  
ATOM   3299 HD13 ILE A 207     -23.618  17.048   1.436  1.00 98.06           H  
ATOM   3300  N   THR A 208     -21.003  13.088   6.550  1.00 97.88           N  
ATOM   3301  H   THR A 208     -21.551  13.696   7.142  1.00 97.88           H  
ATOM   3302  CA  THR A 208     -20.435  11.876   7.168  1.00 97.88           C  
ATOM   3303  HA  THR A 208     -19.581  11.533   6.585  1.00 97.88           H  
ATOM   3304  C   THR A 208     -21.401  10.698   7.239  1.00 97.88           C  
ATOM   3305  CB  THR A 208     -19.935  12.183   8.584  1.00 97.88           C  
ATOM   3306  HB  THR A 208     -19.620  11.257   9.064  1.00 97.88           H  
ATOM   3307  O   THR A 208     -20.969   9.587   7.524  1.00 97.88           O  
ATOM   3308  CG2 THR A 208     -18.762  13.159   8.574  1.00 97.88           C  
ATOM   3309 HG21 THR A 208     -19.008  14.038   7.979  1.00 97.88           H  
ATOM   3310 HG22 THR A 208     -17.897  12.661   8.137  1.00 97.88           H  
ATOM   3311 HG23 THR A 208     -18.528  13.448   9.598  1.00 97.88           H  
ATOM   3312  OG1 THR A 208     -20.957  12.768   9.363  1.00 97.88           O  
ATOM   3313  HG1 THR A 208     -21.537  12.056   9.644  1.00 97.88           H  
ATOM   3314  N   ASP A 209     -22.699  10.925   7.025  1.00 96.56           N  
ATOM   3315  H   ASP A 209     -22.996  11.839   6.715  1.00 96.56           H  
ATOM   3316  CA  ASP A 209     -23.770   9.925   7.171  1.00 96.56           C  
ATOM   3317  HA  ASP A 209     -23.466   9.197   7.922  1.00 96.56           H  
ATOM   3318  C   ASP A 209     -24.054   9.136   5.883  1.00 96.56           C  
ATOM   3319  CB  ASP A 209     -25.054  10.617   7.678  1.00 96.56           C  
ATOM   3320  HB2 ASP A 209     -25.762   9.848   7.987  1.00 96.56           H  
ATOM   3321  HB3 ASP A 209     -24.815  11.217   8.556  1.00 96.56           H  
ATOM   3322  O   ASP A 209     -24.841   8.192   5.899  1.00 96.56           O  
ATOM   3323  CG  ASP A 209     -25.727  11.517   6.623  1.00 96.56           C  
ATOM   3324  OD1 ASP A 209     -24.997  12.163   5.841  1.00 96.56           O  
ATOM   3325  OD2 ASP A 209     -26.976  11.583   6.540  1.00 96.56           O  
ATOM   3326  N   ARG A 210     -23.438   9.523   4.762  1.00 96.44           N  
ATOM   3327  H   ARG A 210     -22.808  10.310   4.819  1.00 96.44           H  
ATOM   3328  CA  ARG A 210     -23.620   8.878   3.461  1.00 96.44           C  
ATOM   3329  HA  ARG A 210     -23.819   7.821   3.638  1.00 96.44           H  
ATOM   3330  C   ARG A 210     -22.357   8.972   2.616  1.00 96.44           C  
ATOM   3331  CB  ARG A 210     -24.842   9.476   2.737  1.00 96.44           C  
ATOM   3332  HB2 ARG A 210     -25.700   9.423   3.408  1.00 96.44           H  
ATOM   3333  HB3 ARG A 210     -25.068   8.878   1.854  1.00 96.44           H  
ATOM   3334  O   ARG A 210     -21.675   9.994   2.601  1.00 96.44           O  
ATOM   3335  CG  ARG A 210     -24.606  10.930   2.306  1.00 96.44           C  
ATOM   3336  HG2 ARG A 210     -24.131  11.454   3.135  1.00 96.44           H  
ATOM   3337  HG3 ARG A 210     -23.931  10.947   1.451  1.00 96.44           H  
ATOM   3338  CD  ARG A 210     -25.882  11.679   1.930  1.00 96.44           C  
ATOM   3339  HD2 ARG A 210     -26.439  11.079   1.211  1.00 96.44           H  
ATOM   3340  HD3 ARG A 210     -25.603  12.624   1.464  1.00 96.44           H  
ATOM   3341  NE  ARG A 210     -26.701  11.955   3.122  1.00 96.44           N  
ATOM   3342  HE  ARG A 210     -26.249  11.874   4.021  1.00 96.44           H  
ATOM   3343  NH1 ARG A 210     -28.630  12.555   2.037  1.00 96.44           N  
ATOM   3344 HH11 ARG A 210     -29.603  12.825   2.077  1.00 96.44           H  
ATOM   3345 HH12 ARG A 210     -28.130  12.496   1.161  1.00 96.44           H  
ATOM   3346  NH2 ARG A 210     -28.574  12.393   4.285  1.00 96.44           N  
ATOM   3347 HH21 ARG A 210     -29.550  12.639   4.369  1.00 96.44           H  
ATOM   3348 HH22 ARG A 210     -28.045  12.157   5.112  1.00 96.44           H  
ATOM   3349  CZ  ARG A 210     -27.968  12.302   3.138  1.00 96.44           C  
ATOM   3350  N   SER A 211     -22.124   7.919   1.852  1.00 96.88           N  
ATOM   3351  H   SER A 211     -22.742   7.123   1.923  1.00 96.88           H  
ATOM   3352  CA  SER A 211     -21.174   7.875   0.750  1.00 96.88           C  
ATOM   3353  HA  SER A 211     -20.846   8.884   0.503  1.00 96.88           H  
ATOM   3354  C   SER A 211     -21.866   7.288  -0.471  1.00 96.88           C  
ATOM   3355  CB  SER A 211     -19.941   7.062   1.138  1.00 96.88           C  
ATOM   3356  HB2 SER A 211     -19.557   7.457   2.079  1.00 96.88           H  
ATOM   3357  HB3 SER A 211     -19.177   7.171   0.369  1.00 96.88           H  
ATOM   3358  O   SER A 211     -22.914   6.645  -0.360  1.00 96.88           O  
ATOM   3359  OG  SER A 211     -20.246   5.695   1.324  1.00 96.88           O  
ATOM   3360  HG  SER A 211     -19.497   5.286   1.765  1.00 96.88           H  
ATOM   3361  N   PHE A 212     -21.302   7.531  -1.646  1.00 96.00           N  
ATOM   3362  H   PHE A 212     -20.451   8.074  -1.676  1.00 96.00           H  
ATOM   3363  CA  PHE A 212     -21.793   6.960  -2.889  1.00 96.00           C  
ATOM   3364  HA  PHE A 212     -22.732   6.436  -2.709  1.00 96.00           H  
ATOM   3365  C   PHE A 212     -20.790   5.941  -3.413  1.00 96.00           C  
ATOM   3366  CB  PHE A 212     -22.082   8.084  -3.885  1.00 96.00           C  
ATOM   3367  HB2 PHE A 212     -21.169   8.653  -4.060  1.00 96.00           H  
ATOM   3368  HB3 PHE A 212     -22.819   8.761  -3.452  1.00 96.00           H  
ATOM   3369  O   PHE A 212     -19.640   6.278  -3.675  1.00 96.00           O  
ATOM   3370  CG  PHE A 212     -22.621   7.568  -5.199  1.00 96.00           C  
ATOM   3371  CD1 PHE A 212     -21.894   7.764  -6.385  1.00 96.00           C  
ATOM   3372  HD1 PHE A 212     -20.971   8.324  -6.369  1.00 96.00           H  
ATOM   3373  CD2 PHE A 212     -23.838   6.861  -5.233  1.00 96.00           C  
ATOM   3374  HD2 PHE A 212     -24.407   6.714  -4.327  1.00 96.00           H  
ATOM   3375  CE1 PHE A 212     -22.368   7.230  -7.594  1.00 96.00           C  
ATOM   3376  HE1 PHE A 212     -21.807   7.374  -8.506  1.00 96.00           H  
ATOM   3377  CE2 PHE A 212     -24.306   6.320  -6.442  1.00 96.00           C  
ATOM   3378  HE2 PHE A 212     -25.223   5.750  -6.465  1.00 96.00           H  
ATOM   3379  CZ  PHE A 212     -23.562   6.494  -7.621  1.00 96.00           C  
ATOM   3380  HZ  PHE A 212     -23.899   6.053  -8.548  1.00 96.00           H  
ATOM   3381  N   ASN A 213     -21.209   4.688  -3.559  1.00 95.50           N  
ATOM   3382  H   ASN A 213     -22.175   4.459  -3.375  1.00 95.50           H  
ATOM   3383  CA  ASN A 213     -20.357   3.669  -4.151  1.00 95.50           C  
ATOM   3384  HA  ASN A 213     -19.352   3.768  -3.742  1.00 95.50           H  
ATOM   3385  C   ASN A 213     -20.272   3.882  -5.673  1.00 95.50           C  
ATOM   3386  CB  ASN A 213     -20.889   2.289  -3.756  1.00 95.50           C  
ATOM   3387  HB2 ASN A 213     -21.901   2.156  -4.137  1.00 95.50           H  
ATOM   3388  HB3 ASN A 213     -20.887   2.185  -2.671  1.00 95.50           H  
ATOM   3389  O   ASN A 213     -21.286   3.811  -6.362  1.00 95.50           O  
ATOM   3390  CG  ASN A 213     -20.009   1.222  -4.356  1.00 95.50           C  
ATOM   3391  ND2 ASN A 213     -18.828   1.028  -3.822  1.00 95.50           N  
ATOM   3392 HD21 ASN A 213     -18.512   1.633  -3.079  1.00 95.50           H  
ATOM   3393 HD22 ASN A 213     -18.199   0.482  -4.393  1.00 95.50           H  
ATOM   3394  OD1 ASN A 213     -20.352   0.607  -5.341  1.00 95.50           O  
ATOM   3395  N   ILE A 214     -19.067   4.164  -6.174  1.00 95.06           N  
ATOM   3396  H   ILE A 214     -18.285   4.190  -5.535  1.00 95.06           H  
ATOM   3397  CA  ILE A 214     -18.805   4.466  -7.595  1.00 95.06           C  
ATOM   3398  HA  ILE A 214     -19.754   4.663  -8.093  1.00 95.06           H  
ATOM   3399  C   ILE A 214     -18.184   3.286  -8.346  1.00 95.06           C  
ATOM   3400  CB  ILE A 214     -17.934   5.735  -7.746  1.00 95.06           C  
ATOM   3401  HB  ILE A 214     -17.691   5.842  -8.803  1.00 95.06           H  
ATOM   3402  O   ILE A 214     -18.274   3.219  -9.571  1.00 95.06           O  
ATOM   3403  CG1 ILE A 214     -16.608   5.666  -6.957  1.00 95.06           C  
ATOM   3404 HG12 ILE A 214     -16.083   4.750  -7.230  1.00 95.06           H  
ATOM   3405 HG13 ILE A 214     -16.813   5.645  -5.886  1.00 95.06           H  
ATOM   3406  CG2 ILE A 214     -18.750   6.968  -7.341  1.00 95.06           C  
ATOM   3407 HG21 ILE A 214     -19.019   6.916  -6.286  1.00 95.06           H  
ATOM   3408 HG22 ILE A 214     -18.188   7.882  -7.531  1.00 95.06           H  
ATOM   3409 HG23 ILE A 214     -19.652   6.999  -7.953  1.00 95.06           H  
ATOM   3410  CD1 ILE A 214     -15.668   6.844  -7.236  1.00 95.06           C  
ATOM   3411 HD11 ILE A 214     -15.579   7.003  -8.311  1.00 95.06           H  
ATOM   3412 HD12 ILE A 214     -16.044   7.754  -6.768  1.00 95.06           H  
ATOM   3413 HD13 ILE A 214     -14.679   6.631  -6.828  1.00 95.06           H  
ATOM   3414  N   VAL A 215     -17.565   2.356  -7.617  1.00 94.75           N  
ATOM   3415  H   VAL A 215     -17.557   2.478  -6.615  1.00 94.75           H  
ATOM   3416  CA  VAL A 215     -17.025   1.094  -8.134  1.00 94.75           C  
ATOM   3417  HA  VAL A 215     -17.517   0.848  -9.076  1.00 94.75           H  
ATOM   3418  C   VAL A 215     -17.339  -0.003  -7.122  1.00 94.75           C  
ATOM   3419  CB  VAL A 215     -15.503   1.188  -8.388  1.00 94.75           C  
ATOM   3420  HB  VAL A 215     -15.011   1.458  -7.454  1.00 94.75           H  
ATOM   3421  O   VAL A 215     -17.043   0.151  -5.934  1.00 94.75           O  
ATOM   3422  CG1 VAL A 215     -14.900  -0.139  -8.859  1.00 94.75           C  
ATOM   3423 HG11 VAL A 215     -15.011  -0.897  -8.083  1.00 94.75           H  
ATOM   3424 HG12 VAL A 215     -15.392  -0.477  -9.771  1.00 94.75           H  
ATOM   3425 HG13 VAL A 215     -13.834  -0.016  -9.051  1.00 94.75           H  
ATOM   3426  CG2 VAL A 215     -15.163   2.248  -9.443  1.00 94.75           C  
ATOM   3427 HG21 VAL A 215     -14.092   2.248  -9.646  1.00 94.75           H  
ATOM   3428 HG22 VAL A 215     -15.446   3.235  -9.077  1.00 94.75           H  
ATOM   3429 HG23 VAL A 215     -15.700   2.035 -10.367  1.00 94.75           H  
ATOM   3430  N   ASP A 216     -17.893  -1.114  -7.598  1.00 93.25           N  
ATOM   3431  H   ASP A 216     -18.156  -1.147  -8.573  1.00 93.25           H  
ATOM   3432  CA  ASP A 216     -18.001  -2.378  -6.870  1.00 93.25           C  
ATOM   3433  HA  ASP A 216     -17.315  -2.364  -6.023  1.00 93.25           H  
ATOM   3434  C   ASP A 216     -17.569  -3.495  -7.823  1.00 93.25           C  
ATOM   3435  CB  ASP A 216     -19.434  -2.600  -6.328  1.00 93.25           C  
ATOM   3436  HB2 ASP A 216     -19.774  -1.674  -5.864  1.00 93.25           H  
ATOM   3437  HB3 ASP A 216     -20.115  -2.836  -7.146  1.00 93.25           H  
ATOM   3438  O   ASP A 216     -18.258  -3.782  -8.801  1.00 93.25           O  
ATOM   3439  CG  ASP A 216     -19.518  -3.695  -5.251  1.00 93.25           C  
ATOM   3440  OD1 ASP A 216     -18.508  -4.391  -5.022  1.00 93.25           O  
ATOM   3441  OD2 ASP A 216     -20.529  -3.789  -4.506  1.00 93.25           O  
ATOM   3442  N   ILE A 217     -16.400  -4.087  -7.574  1.00 90.88           N  
ATOM   3443  H   ILE A 217     -15.884  -3.797  -6.755  1.00 90.88           H  
ATOM   3444  CA  ILE A 217     -15.900  -5.236  -8.346  1.00 90.88           C  
ATOM   3445  HA  ILE A 217     -16.419  -5.256  -9.305  1.00 90.88           H  
ATOM   3446  C   ILE A 217     -16.248  -6.569  -7.676  1.00 90.88           C  
ATOM   3447  CB  ILE A 217     -14.395  -5.122  -8.668  1.00 90.88           C  
ATOM   3448  HB  ILE A 217     -14.130  -5.988  -9.276  1.00 90.88           H  
ATOM   3449  O   ILE A 217     -15.758  -7.621  -8.089  1.00 90.88           O  
ATOM   3450  CG1 ILE A 217     -13.523  -5.139  -7.396  1.00 90.88           C  
ATOM   3451 HG12 ILE A 217     -13.521  -4.147  -6.942  1.00 90.88           H  
ATOM   3452 HG13 ILE A 217     -13.931  -5.845  -6.673  1.00 90.88           H  
ATOM   3453  CG2 ILE A 217     -14.113  -3.870  -9.517  1.00 90.88           C  
ATOM   3454 HG21 ILE A 217     -14.776  -3.853 -10.383  1.00 90.88           H  
ATOM   3455 HG22 ILE A 217     -13.082  -3.881  -9.872  1.00 90.88           H  
ATOM   3456 HG23 ILE A 217     -14.275  -2.969  -8.926  1.00 90.88           H  
ATOM   3457  CD1 ILE A 217     -12.077  -5.552  -7.673  1.00 90.88           C  
ATOM   3458 HD11 ILE A 217     -12.064  -6.539  -8.135  1.00 90.88           H  
ATOM   3459 HD12 ILE A 217     -11.589  -4.831  -8.329  1.00 90.88           H  
ATOM   3460 HD13 ILE A 217     -11.534  -5.605  -6.729  1.00 90.88           H  
ATOM   3461  N   LYS A 218     -17.070  -6.547  -6.618  1.00 88.75           N  
ATOM   3462  H   LYS A 218     -17.455  -5.664  -6.315  1.00 88.75           H  
ATOM   3463  CA  LYS A 218     -17.515  -7.762  -5.945  1.00 88.75           C  
ATOM   3464  HA  LYS A 218     -16.621  -8.304  -5.635  1.00 88.75           H  
ATOM   3465  C   LYS A 218     -18.350  -8.620  -6.912  1.00 88.75           C  
ATOM   3466  CB  LYS A 218     -18.312  -7.382  -4.697  1.00 88.75           C  
ATOM   3467  HB2 LYS A 218     -17.703  -6.741  -4.060  1.00 88.75           H  
ATOM   3468  HB3 LYS A 218     -19.208  -6.839  -4.998  1.00 88.75           H  
ATOM   3469  O   LYS A 218     -19.398  -8.166  -7.373  1.00 88.75           O  
ATOM   3470  CG  LYS A 218     -18.724  -8.625  -3.911  1.00 88.75           C  
ATOM   3471  HG2 LYS A 218     -19.324  -9.277  -4.547  1.00 88.75           H  
ATOM   3472  HG3 LYS A 218     -17.834  -9.163  -3.587  1.00 88.75           H  
ATOM   3473  CD  LYS A 218     -19.561  -8.234  -2.699  1.00 88.75           C  
ATOM   3474  HD2 LYS A 218     -20.405  -7.627  -3.026  1.00 88.75           H  
ATOM   3475  HD3 LYS A 218     -18.945  -7.668  -2.000  1.00 88.75           H  
ATOM   3476  CE  LYS A 218     -20.061  -9.526  -2.057  1.00 88.75           C  
ATOM   3477  HE2 LYS A 218     -19.197 -10.118  -1.757  1.00 88.75           H  
ATOM   3478  HE3 LYS A 218     -20.604 -10.096  -2.810  1.00 88.75           H  
ATOM   3479  NZ  LYS A 218     -20.928  -9.238  -0.895  1.00 88.75           N  
ATOM   3480  HZ1 LYS A 218     -21.253 -10.104  -0.489  1.00 88.75           H  
ATOM   3481  HZ2 LYS A 218     -20.406  -8.716  -0.206  1.00 88.75           H  
ATOM   3482  HZ3 LYS A 218     -21.725  -8.696  -1.198  1.00 88.75           H  
ATOM   3483  N   PRO A 219     -17.951  -9.874  -7.181  1.00 86.25           N  
ATOM   3484  CA  PRO A 219     -18.736 -10.776  -8.016  1.00 86.25           C  
ATOM   3485  HA  PRO A 219     -19.009 -10.277  -8.946  1.00 86.25           H  
ATOM   3486  C   PRO A 219     -20.016 -11.231  -7.302  1.00 86.25           C  
ATOM   3487  CB  PRO A 219     -17.800 -11.945  -8.328  1.00 86.25           C  
ATOM   3488  HB2 PRO A 219     -18.339 -12.877  -8.497  1.00 86.25           H  
ATOM   3489  HB3 PRO A 219     -17.184 -11.702  -9.193  1.00 86.25           H  
ATOM   3490  O   PRO A 219     -20.118 -11.193  -6.072  1.00 86.25           O  
ATOM   3491  CG  PRO A 219     -16.925 -12.004  -7.079  1.00 86.25           C  
ATOM   3492  HG2 PRO A 219     -17.461 -12.509  -6.275  1.00 86.25           H  
ATOM   3493  HG3 PRO A 219     -15.972 -12.492  -7.284  1.00 86.25           H  
ATOM   3494  CD  PRO A 219     -16.747 -10.540  -6.708  1.00 86.25           C  
ATOM   3495  HD2 PRO A 219     -16.628 -10.447  -5.628  1.00 86.25           H  
ATOM   3496  HD3 PRO A 219     -15.883 -10.130  -7.230  1.00 86.25           H  
ATOM   3497  N   ALA A 220     -20.989 -11.718  -8.079  1.00 85.31           N  
ATOM   3498  H   ALA A 220     -20.845 -11.738  -9.079  1.00 85.31           H  
ATOM   3499  CA  ALA A 220     -22.222 -12.292  -7.538  1.00 85.31           C  
ATOM   3500  HA  ALA A 220     -22.719 -11.544  -6.920  1.00 85.31           H  
ATOM   3501  C   ALA A 220     -21.935 -13.515  -6.651  1.00 85.31           C  
ATOM   3502  CB  ALA A 220     -23.144 -12.660  -8.708  1.00 85.31           C  
ATOM   3503  HB1 ALA A 220     -23.371 -11.769  -9.293  1.00 85.31           H  
ATOM   3504  HB2 ALA A 220     -22.663 -13.398  -9.349  1.00 85.31           H  
ATOM   3505  HB3 ALA A 220     -24.074 -13.077  -8.322  1.00 85.31           H  
ATOM   3506  O   ALA A 220     -22.530 -13.664  -5.583  1.00 85.31           O  
ATOM   3507  N   ASN A 221     -20.981 -14.349  -7.073  1.00 81.50           N  
ATOM   3508  H   ASN A 221     -20.539 -14.172  -7.963  1.00 81.50           H  
ATOM   3509  CA  ASN A 221     -20.433 -15.426  -6.269  1.00 81.50           C  
ATOM   3510  HA  ASN A 221     -21.021 -15.531  -5.357  1.00 81.50           H  
ATOM   3511  C   ASN A 221     -18.990 -15.088  -5.867  1.00 81.50           C  
ATOM   3512  CB  ASN A 221     -20.550 -16.747  -7.053  1.00 81.50           C  
ATOM   3513  HB2 ASN A 221     -21.578 -16.889  -7.384  1.00 81.50           H  
ATOM   3514  HB3 ASN A 221     -19.906 -16.716  -7.931  1.00 81.50           H  
ATOM   3515  O   ASN A 221     -18.130 -14.932  -6.728  1.00 81.50           O  
ATOM   3516  CG  ASN A 221     -20.165 -17.931  -6.189  1.00 81.50           C  
ATOM   3517  ND2 ASN A 221     -20.090 -19.118  -6.743  1.00 81.50           N  
ATOM   3518 HD21 ASN A 221     -20.199 -19.216  -7.742  1.00 81.50           H  
ATOM   3519 HD22 ASN A 221     -19.714 -19.881  -6.199  1.00 81.50           H  
ATOM   3520  OD1 ASN A 221     -19.930 -17.769  -5.003  1.00 81.50           O  
ATOM   3521  N   MET A 222     -18.704 -15.002  -4.563  1.00 78.81           N  
ATOM   3522  H   MET A 222     -19.437 -15.227  -3.905  1.00 78.81           H  
ATOM   3523  CA  MET A 222     -17.353 -14.704  -4.057  1.00 78.81           C  
ATOM   3524  HA  MET A 222     -17.035 -13.735  -4.440  1.00 78.81           H  
ATOM   3525  C   MET A 222     -16.305 -15.713  -4.532  1.00 78.81           C  
ATOM   3526  CB  MET A 222     -17.354 -14.659  -2.523  1.00 78.81           C  
ATOM   3527  HB2 MET A 222     -16.331 -14.740  -2.157  1.00 78.81           H  
ATOM   3528  HB3 MET A 222     -17.908 -15.516  -2.137  1.00 78.81           H  
ATOM   3529  O   MET A 222     -15.137 -15.362  -4.634  1.00 78.81           O  
ATOM   3530  CG  MET A 222     -17.969 -13.367  -1.974  1.00 78.81           C  
ATOM   3531  HG2 MET A 222     -19.000 -13.302  -2.320  1.00 78.81           H  
ATOM   3532  HG3 MET A 222     -17.988 -13.443  -0.887  1.00 78.81           H  
ATOM   3533  SD  MET A 222     -17.126 -11.819  -2.413  1.00 78.81           S  
ATOM   3534  CE  MET A 222     -15.465 -12.146  -1.774  1.00 78.81           C  
ATOM   3535  HE1 MET A 222     -14.905 -11.212  -1.811  1.00 78.81           H  
ATOM   3536  HE2 MET A 222     -15.517 -12.499  -0.744  1.00 78.81           H  
ATOM   3537  HE3 MET A 222     -14.963 -12.890  -2.393  1.00 78.81           H  
ATOM   3538  N   GLU A 223     -16.708 -16.938  -4.870  1.00 71.50           N  
ATOM   3539  H   GLU A 223     -17.687 -17.171  -4.775  1.00 71.50           H  
ATOM   3540  CA  GLU A 223     -15.825 -17.961  -5.443  1.00 71.50           C  
ATOM   3541  HA  GLU A 223     -14.972 -18.108  -4.780  1.00 71.50           H  
ATOM   3542  C   GLU A 223     -15.248 -17.569  -6.813  1.00 71.50           C  
ATOM   3543  CB  GLU A 223     -16.585 -19.286  -5.568  1.00 71.50           C  
ATOM   3544  HB2 GLU A 223     -15.867 -20.075  -5.790  1.00 71.50           H  
ATOM   3545  HB3 GLU A 223     -17.278 -19.207  -6.405  1.00 71.50           H  
ATOM   3546  O   GLU A 223     -14.204 -18.077  -7.215  1.00 71.50           O  
ATOM   3547  CG  GLU A 223     -17.374 -19.675  -4.305  1.00 71.50           C  
ATOM   3548  HG2 GLU A 223     -16.747 -19.578  -3.419  1.00 71.50           H  
ATOM   3549  HG3 GLU A 223     -18.167 -18.951  -4.114  1.00 71.50           H  
ATOM   3550  CD  GLU A 223     -18.013 -21.062  -4.433  1.00 71.50           C  
ATOM   3551  OE1 GLU A 223     -18.010 -21.802  -3.425  1.00 71.50           O  
ATOM   3552  OE2 GLU A 223     -18.532 -21.353  -5.536  1.00 71.50           O  
ATOM   3553  N   GLU A 224     -15.897 -16.639  -7.514  1.00 78.50           N  
ATOM   3554  H   GLU A 224     -16.743 -16.248  -7.124  1.00 78.50           H  
ATOM   3555  CA  GLU A 224     -15.457 -16.094  -8.801  1.00 78.50           C  
ATOM   3556  HA  GLU A 224     -14.877 -16.853  -9.326  1.00 78.50           H  
ATOM   3557  C   GLU A 224     -14.544 -14.871  -8.636  1.00 78.50           C  
ATOM   3558  CB  GLU A 224     -16.680 -15.748  -9.664  1.00 78.50           C  
ATOM   3559  HB2 GLU A 224     -17.260 -14.976  -9.158  1.00 78.50           H  
ATOM   3560  HB3 GLU A 224     -16.340 -15.346 -10.618  1.00 78.50           H  
ATOM   3561  O   GLU A 224     -14.134 -14.254  -9.624  1.00 78.50           O  
ATOM   3562  CG  GLU A 224     -17.570 -16.969  -9.947  1.00 78.50           C  
ATOM   3563  HG2 GLU A 224     -17.860 -17.440  -9.007  1.00 78.50           H  
ATOM   3564  HG3 GLU A 224     -16.988 -17.694 -10.517  1.00 78.50           H  
ATOM   3565  CD  GLU A 224     -18.850 -16.619 -10.719  1.00 78.50           C  
ATOM   3566  OE1 GLU A 224     -19.578 -17.580 -11.055  1.00 78.50           O  
ATOM   3567  OE2 GLU A 224     -19.125 -15.415 -10.933  1.00 78.50           O  
ATOM   3568  N   LEU A 225     -14.206 -14.493  -7.398  1.00 82.31           N  
ATOM   3569  H   LEU A 225     -14.535 -15.037  -6.614  1.00 82.31           H  
ATOM   3570  CA  LEU A 225     -13.321 -13.367  -7.147  1.00 82.31           C  
ATOM   3571  HA  LEU A 225     -13.680 -12.537  -7.755  1.00 82.31           H  
ATOM   3572  C   LEU A 225     -11.899 -13.715  -7.597  1.00 82.31           C  
ATOM   3573  CB  LEU A 225     -13.407 -12.954  -5.671  1.00 82.31           C  
ATOM   3574  HB2 LEU A 225     -13.091 -13.799  -5.059  1.00 82.31           H  
ATOM   3575  HB3 LEU A 225     -14.444 -12.734  -5.417  1.00 82.31           H  
ATOM   3576  O   LEU A 225     -11.265 -14.636  -7.087  1.00 82.31           O  
ATOM   3577  CG  LEU A 225     -12.542 -11.727  -5.345  1.00 82.31           C  
ATOM   3578  HG  LEU A 225     -11.505 -11.914  -5.625  1.00 82.31           H  
ATOM   3579  CD1 LEU A 225     -13.049 -10.483  -6.071  1.00 82.31           C  
ATOM   3580 HD11 LEU A 225     -12.447  -9.626  -5.770  1.00 82.31           H  
ATOM   3581 HD12 LEU A 225     -14.089 -10.284  -5.811  1.00 82.31           H  
ATOM   3582 HD13 LEU A 225     -12.950 -10.583  -7.152  1.00 82.31           H  
ATOM   3583  CD2 LEU A 225     -12.599 -11.418  -3.855  1.00 82.31           C  
ATOM   3584 HD21 LEU A 225     -12.493 -12.328  -3.265  1.00 82.31           H  
ATOM   3585 HD22 LEU A 225     -13.557 -10.957  -3.617  1.00 82.31           H  
ATOM   3586 HD23 LEU A 225     -11.791 -10.732  -3.601  1.00 82.31           H  
ATOM   3587  N   THR A 226     -11.383 -12.953  -8.563  1.00 80.50           N  
ATOM   3588  H   THR A 226     -11.984 -12.249  -8.968  1.00 80.50           H  
ATOM   3589  CA  THR A 226     -10.056 -13.200  -9.156  1.00 80.50           C  
ATOM   3590  HA  THR A 226      -9.591 -14.046  -8.651  1.00 80.50           H  
ATOM   3591  C   THR A 226      -9.079 -12.036  -8.992  1.00 80.50           C  
ATOM   3592  CB  THR A 226     -10.172 -13.578 -10.638  1.00 80.50           C  
ATOM   3593  HB  THR A 226      -9.162 -13.703 -11.029  1.00 80.50           H  
ATOM   3594  O   THR A 226      -7.865 -12.227  -9.119  1.00 80.50           O  
ATOM   3595  CG2 THR A 226     -10.921 -14.879 -10.897  1.00 80.50           C  
ATOM   3596 HG21 THR A 226     -10.463 -15.686 -10.326  1.00 80.50           H  
ATOM   3597 HG22 THR A 226     -10.879 -15.127 -11.958  1.00 80.50           H  
ATOM   3598 HG23 THR A 226     -11.965 -14.791 -10.595  1.00 80.50           H  
ATOM   3599  OG1 THR A 226     -10.819 -12.574 -11.388  1.00 80.50           O  
ATOM   3600  HG1 THR A 226     -11.758 -12.672 -11.220  1.00 80.50           H  
ATOM   3601  N   GLU A 227      -9.575 -10.835  -8.709  1.00 86.94           N  
ATOM   3602  H   GLU A 227     -10.563 -10.742  -8.521  1.00 86.94           H  
ATOM   3603  CA  GLU A 227      -8.787  -9.619  -8.518  1.00 86.94           C  
ATOM   3604  HA  GLU A 227      -7.766  -9.891  -8.253  1.00 86.94           H  
ATOM   3605  C   GLU A 227      -9.353  -8.798  -7.359  1.00 86.94           C  
ATOM   3606  CB  GLU A 227      -8.726  -8.796  -9.818  1.00 86.94           C  
ATOM   3607  HB2 GLU A 227      -8.372  -9.438 -10.624  1.00 86.94           H  
ATOM   3608  HB3 GLU A 227      -7.991  -8.004  -9.676  1.00 86.94           H  
ATOM   3609  O   GLU A 227     -10.542  -8.868  -7.077  1.00 86.94           O  
ATOM   3610  CG  GLU A 227     -10.064  -8.171 -10.242  1.00 86.94           C  
ATOM   3611  HG2 GLU A 227     -10.805  -8.963 -10.352  1.00 86.94           H  
ATOM   3612  HG3 GLU A 227     -10.401  -7.485  -9.464  1.00 86.94           H  
ATOM   3613  CD  GLU A 227      -9.956  -7.384 -11.553  1.00 86.94           C  
ATOM   3614  OE1 GLU A 227     -10.896  -7.439 -12.372  1.00 86.94           O  
ATOM   3615  OE2 GLU A 227      -8.942  -6.684 -11.787  1.00 86.94           O  
ATOM   3616  N   VAL A 228      -8.496  -8.018  -6.708  1.00 91.94           N  
ATOM   3617  H   VAL A 228      -7.549  -7.950  -7.052  1.00 91.94           H  
ATOM   3618  CA  VAL A 228      -8.878  -7.039  -5.681  1.00 91.94           C  
ATOM   3619  HA  VAL A 228      -9.959  -6.905  -5.688  1.00 91.94           H  
ATOM   3620  C   VAL A 228      -8.254  -5.697  -6.039  1.00 91.94           C  
ATOM   3621  CB  VAL A 228      -8.483  -7.479  -4.255  1.00 91.94           C  
ATOM   3622  HB  VAL A 228      -8.754  -6.680  -3.565  1.00 91.94           H  
ATOM   3623  O   VAL A 228      -7.213  -5.671  -6.702  1.00 91.94           O  
ATOM   3624  CG1 VAL A 228      -9.246  -8.743  -3.836  1.00 91.94           C  
ATOM   3625 HG11 VAL A 228      -9.030  -8.971  -2.793  1.00 91.94           H  
ATOM   3626 HG12 VAL A 228     -10.316  -8.563  -3.935  1.00 91.94           H  
ATOM   3627 HG13 VAL A 228      -8.968  -9.593  -4.459  1.00 91.94           H  
ATOM   3628  CG2 VAL A 228      -6.982  -7.742  -4.079  1.00 91.94           C  
ATOM   3629 HG21 VAL A 228      -6.782  -7.911  -3.021  1.00 91.94           H  
ATOM   3630 HG22 VAL A 228      -6.683  -8.628  -4.639  1.00 91.94           H  
ATOM   3631 HG23 VAL A 228      -6.410  -6.870  -4.393  1.00 91.94           H  
ATOM   3632  N   ILE A 229      -8.878  -4.601  -5.621  1.00 95.62           N  
ATOM   3633  H   ILE A 229      -9.691  -4.724  -5.034  1.00 95.62           H  
ATOM   3634  CA  ILE A 229      -8.356  -3.242  -5.753  1.00 95.62           C  
ATOM   3635  HA  ILE A 229      -7.998  -3.104  -6.773  1.00 95.62           H  
ATOM   3636  C   ILE A 229      -7.184  -3.079  -4.787  1.00 95.62           C  
ATOM   3637  CB  ILE A 229      -9.453  -2.192  -5.475  1.00 95.62           C  
ATOM   3638  HB  ILE A 229      -9.794  -2.339  -4.450  1.00 95.62           H  
ATOM   3639  O   ILE A 229      -7.289  -3.415  -3.608  1.00 95.62           O  
ATOM   3640  CG1 ILE A 229     -10.670  -2.403  -6.404  1.00 95.62           C  
ATOM   3641 HG12 ILE A 229     -11.072  -3.400  -6.221  1.00 95.62           H  
ATOM   3642 HG13 ILE A 229     -10.356  -2.343  -7.446  1.00 95.62           H  
ATOM   3643  CG2 ILE A 229      -8.875  -0.767  -5.593  1.00 95.62           C  
ATOM   3644 HG21 ILE A 229      -8.105  -0.603  -4.839  1.00 95.62           H  
ATOM   3645 HG22 ILE A 229      -9.651  -0.021  -5.416  1.00 95.62           H  
ATOM   3646 HG23 ILE A 229      -8.444  -0.619  -6.583  1.00 95.62           H  
ATOM   3647  CD1 ILE A 229     -11.830  -1.430  -6.171  1.00 95.62           C  
ATOM   3648 HD11 ILE A 229     -12.060  -1.371  -5.108  1.00 95.62           H  
ATOM   3649 HD12 ILE A 229     -12.710  -1.778  -6.711  1.00 95.62           H  
ATOM   3650 HD13 ILE A 229     -11.563  -0.443  -6.548  1.00 95.62           H  
ATOM   3651  N   THR A 230      -6.059  -2.564  -5.279  1.00 96.69           N  
ATOM   3652  H   THR A 230      -6.017  -2.339  -6.263  1.00 96.69           H  
ATOM   3653  CA  THR A 230      -4.842  -2.411  -4.468  1.00 96.69           C  
ATOM   3654  HA  THR A 230      -5.005  -2.852  -3.484  1.00 96.69           H  
ATOM   3655  C   THR A 230      -4.464  -0.962  -4.196  1.00 96.69           C  
ATOM   3656  CB  THR A 230      -3.664  -3.156  -5.093  1.00 96.69           C  
ATOM   3657  HB  THR A 230      -2.765  -2.915  -4.525  1.00 96.69           H  
ATOM   3658  O   THR A 230      -3.914  -0.687  -3.129  1.00 96.69           O  
ATOM   3659  CG2 THR A 230      -3.856  -4.671  -5.065  1.00 96.69           C  
ATOM   3660 HG21 THR A 230      -3.974  -5.008  -4.035  1.00 96.69           H  
ATOM   3661 HG22 THR A 230      -2.985  -5.157  -5.506  1.00 96.69           H  
ATOM   3662 HG23 THR A 230      -4.747  -4.943  -5.631  1.00 96.69           H  
ATOM   3663  OG1 THR A 230      -3.470  -2.788  -6.436  1.00 96.69           O  
ATOM   3664  HG1 THR A 230      -2.522  -2.860  -6.565  1.00 96.69           H  
ATOM   3665  N   ALA A 231      -4.778  -0.045  -5.114  1.00 98.19           N  
ATOM   3666  H   ALA A 231      -5.177  -0.352  -5.990  1.00 98.19           H  
ATOM   3667  CA  ALA A 231      -4.638   1.395  -4.926  1.00 98.19           C  
ATOM   3668  HA  ALA A 231      -4.814   1.614  -3.873  1.00 98.19           H  
ATOM   3669  C   ALA A 231      -5.666   2.166  -5.773  1.00 98.19           C  
ATOM   3670  CB  ALA A 231      -3.204   1.823  -5.271  1.00 98.19           C  
ATOM   3671  HB1 ALA A 231      -2.486   1.207  -4.730  1.00 98.19           H  
ATOM   3672  HB2 ALA A 231      -3.031   1.725  -6.343  1.00 98.19           H  
ATOM   3673  HB3 ALA A 231      -3.053   2.864  -4.985  1.00 98.19           H  
ATOM   3674  O   ALA A 231      -6.131   1.658  -6.795  1.00 98.19           O  
ATOM   3675  N   ALA A 232      -5.998   3.396  -5.375  1.00 98.38           N  
ATOM   3676  H   ALA A 232      -5.614   3.737  -4.506  1.00 98.38           H  
ATOM   3677  CA  ALA A 232      -6.835   4.315  -6.148  1.00 98.38           C  
ATOM   3678  HA  ALA A 232      -6.683   4.101  -7.206  1.00 98.38           H  
ATOM   3679  C   ALA A 232      -6.449   5.784  -5.914  1.00 98.38           C  
ATOM   3680  CB  ALA A 232      -8.311   4.076  -5.804  1.00 98.38           C  
ATOM   3681  HB1 ALA A 232      -8.488   4.322  -4.757  1.00 98.38           H  
ATOM   3682  HB2 ALA A 232      -8.938   4.708  -6.433  1.00 98.38           H  
ATOM   3683  HB3 ALA A 232      -8.571   3.033  -5.982  1.00 98.38           H  
ATOM   3684  O   ALA A 232      -6.102   6.173  -4.797  1.00 98.38           O  
ATOM   3685  N   GLU A 233      -6.553   6.614  -6.952  1.00 98.44           N  
ATOM   3686  H   GLU A 233      -6.885   6.249  -7.833  1.00 98.44           H  
ATOM   3687  CA  GLU A 233      -6.205   8.037  -6.887  1.00 98.44           C  
ATOM   3688  HA  GLU A 233      -6.411   8.389  -5.876  1.00 98.44           H  
ATOM   3689  C   GLU A 233      -7.055   8.875  -7.855  1.00 98.44           C  
ATOM   3690  CB  GLU A 233      -4.698   8.220  -7.154  1.00 98.44           C  
ATOM   3691  HB2 GLU A 233      -4.499   8.108  -8.220  1.00 98.44           H  
ATOM   3692  HB3 GLU A 233      -4.144   7.449  -6.618  1.00 98.44           H  
ATOM   3693  O   GLU A 233      -7.318   8.456  -8.983  1.00 98.44           O  
ATOM   3694  CG  GLU A 233      -4.196   9.585  -6.663  1.00 98.44           C  
ATOM   3695  HG2 GLU A 233      -4.706  10.380  -7.206  1.00 98.44           H  
ATOM   3696  HG3 GLU A 233      -4.453   9.691  -5.609  1.00 98.44           H  
ATOM   3697  CD  GLU A 233      -2.681   9.747  -6.837  1.00 98.44           C  
ATOM   3698  OE1 GLU A 233      -1.985   9.912  -5.800  1.00 98.44           O  
ATOM   3699  OE2 GLU A 233      -2.226   9.717  -8.001  1.00 98.44           O  
ATOM   3700  N   PHE A 234      -7.484  10.064  -7.423  1.00 98.31           N  
ATOM   3701  H   PHE A 234      -7.208  10.383  -6.506  1.00 98.31           H  
ATOM   3702  CA  PHE A 234      -8.091  11.064  -8.300  1.00 98.31           C  
ATOM   3703  HA  PHE A 234      -8.810  10.565  -8.950  1.00 98.31           H  
ATOM   3704  C   PHE A 234      -7.049  11.717  -9.205  1.00 98.31           C  
ATOM   3705  CB  PHE A 234      -8.830  12.140  -7.484  1.00 98.31           C  
ATOM   3706  HB2 PHE A 234      -8.747  13.097  -7.998  1.00 98.31           H  
ATOM   3707  HB3 PHE A 234      -8.351  12.267  -6.513  1.00 98.31           H  
ATOM   3708  O   PHE A 234      -5.898  11.918  -8.824  1.00 98.31           O  
ATOM   3709  CG  PHE A 234     -10.307  11.866  -7.311  1.00 98.31           C  
ATOM   3710  CD1 PHE A 234     -11.128  11.800  -8.448  1.00 98.31           C  
ATOM   3711  HD1 PHE A 234     -10.710  11.982  -9.427  1.00 98.31           H  
ATOM   3712  CD2 PHE A 234     -10.876  11.724  -6.034  1.00 98.31           C  
ATOM   3713  HD2 PHE A 234     -10.255  11.816  -5.156  1.00 98.31           H  
ATOM   3714  CE1 PHE A 234     -12.494  11.517  -8.326  1.00 98.31           C  
ATOM   3715  HE1 PHE A 234     -13.113  11.470  -9.210  1.00 98.31           H  
ATOM   3716  CE2 PHE A 234     -12.257  11.483  -5.907  1.00 98.31           C  
ATOM   3717  HE2 PHE A 234     -12.710  11.402  -4.930  1.00 98.31           H  
ATOM   3718  CZ  PHE A 234     -13.059  11.352  -7.054  1.00 98.31           C  
ATOM   3719  HZ  PHE A 234     -14.119  11.163  -6.966  1.00 98.31           H  
ATOM   3720  N   HIS A 235      -7.473  12.111 -10.401  1.00 98.12           N  
ATOM   3721  H   HIS A 235      -8.438  11.959 -10.660  1.00 98.12           H  
ATOM   3722  CA  HIS A 235      -6.649  12.918 -11.283  1.00 98.12           C  
ATOM   3723  HA  HIS A 235      -5.690  12.413 -11.397  1.00 98.12           H  
ATOM   3724  C   HIS A 235      -6.431  14.315 -10.672  1.00 98.12           C  
ATOM   3725  CB  HIS A 235      -7.322  12.993 -12.652  1.00 98.12           C  
ATOM   3726  HB2 HIS A 235      -8.273  13.518 -12.555  1.00 98.12           H  
ATOM   3727  HB3 HIS A 235      -7.521  11.980 -13.000  1.00 98.12           H  
ATOM   3728  O   HIS A 235      -7.401  14.944 -10.242  1.00 98.12           O  
ATOM   3729  CG  HIS A 235      -6.474  13.686 -13.677  1.00 98.12           C  
ATOM   3730  CD2 HIS A 235      -5.531  13.102 -14.474  1.00 98.12           C  
ATOM   3731  HD2 HIS A 235      -5.253  12.058 -14.478  1.00 98.12           H  
ATOM   3732  ND1 HIS A 235      -6.505  15.024 -13.995  1.00 98.12           N  
ATOM   3733  HD1 HIS A 235      -7.265  15.654 -13.781  1.00 98.12           H  
ATOM   3734  CE1 HIS A 235      -5.609  15.240 -14.965  1.00 98.12           C  
ATOM   3735  HE1 HIS A 235      -5.479  16.167 -15.504  1.00 98.12           H  
ATOM   3736  NE2 HIS A 235      -4.993  14.101 -15.283  1.00 98.12           N  
ATOM   3737  N   PRO A 236      -5.201  14.860 -10.688  1.00 97.50           N  
ATOM   3738  CA  PRO A 236      -4.878  16.103  -9.980  1.00 97.50           C  
ATOM   3739  HA  PRO A 236      -5.129  15.994  -8.925  1.00 97.50           H  
ATOM   3740  C   PRO A 236      -5.622  17.338 -10.511  1.00 97.50           C  
ATOM   3741  CB  PRO A 236      -3.358  16.257 -10.120  1.00 97.50           C  
ATOM   3742  HB2 PRO A 236      -2.871  15.810  -9.253  1.00 97.50           H  
ATOM   3743  HB3 PRO A 236      -3.053  17.298 -10.223  1.00 97.50           H  
ATOM   3744  O   PRO A 236      -5.818  18.298  -9.775  1.00 97.50           O  
ATOM   3745  CG  PRO A 236      -3.011  15.445 -11.366  1.00 97.50           C  
ATOM   3746  HG2 PRO A 236      -1.980  15.092 -11.339  1.00 97.50           H  
ATOM   3747  HG3 PRO A 236      -3.199  16.035 -12.263  1.00 97.50           H  
ATOM   3748  CD  PRO A 236      -4.001  14.290 -11.285  1.00 97.50           C  
ATOM   3749  HD2 PRO A 236      -3.612  13.515 -10.625  1.00 97.50           H  
ATOM   3750  HD3 PRO A 236      -4.181  13.883 -12.280  1.00 97.50           H  
ATOM   3751  N   ASN A 237      -6.050  17.315 -11.780  1.00 97.06           N  
ATOM   3752  H   ASN A 237      -5.830  16.485 -12.312  1.00 97.06           H  
ATOM   3753  CA  ASN A 237      -6.658  18.467 -12.464  1.00 97.06           C  
ATOM   3754  HA  ASN A 237      -6.755  19.294 -11.760  1.00 97.06           H  
ATOM   3755  C   ASN A 237      -8.071  18.201 -13.018  1.00 97.06           C  
ATOM   3756  CB  ASN A 237      -5.709  18.911 -13.597  1.00 97.06           C  
ATOM   3757  HB2 ASN A 237      -6.122  19.794 -14.084  1.00 97.06           H  
ATOM   3758  HB3 ASN A 237      -5.635  18.118 -14.342  1.00 97.06           H  
ATOM   3759  O   ASN A 237      -8.670  19.091 -13.617  1.00 97.06           O  
ATOM   3760  CG  ASN A 237      -4.317  19.277 -13.108  1.00 97.06           C  
ATOM   3761  ND2 ASN A 237      -3.273  18.817 -13.760  1.00 97.06           N  
ATOM   3762 HD21 ASN A 237      -2.381  18.998 -13.322  1.00 97.06           H  
ATOM   3763 HD22 ASN A 237      -3.352  18.223 -14.573  1.00 97.06           H  
ATOM   3764  OD1 ASN A 237      -4.145  19.984 -12.137  1.00 97.06           O  
ATOM   3765  N   SER A 238      -8.587  16.970 -12.923  1.00 96.50           N  
ATOM   3766  H   SER A 238      -8.207  16.355 -12.218  1.00 96.50           H  
ATOM   3767  CA  SER A 238      -9.843  16.577 -13.582  1.00 96.50           C  
ATOM   3768  HA  SER A 238     -10.368  17.463 -13.940  1.00 96.50           H  
ATOM   3769  C   SER A 238     -10.753  15.899 -12.581  1.00 96.50           C  
ATOM   3770  CB  SER A 238      -9.623  15.667 -14.798  1.00 96.50           C  
ATOM   3771  HB2 SER A 238      -9.156  14.731 -14.490  1.00 96.50           H  
ATOM   3772  HB3 SER A 238     -10.586  15.441 -15.255  1.00 96.50           H  
ATOM   3773  O   SER A 238     -10.581  14.722 -12.279  1.00 96.50           O  
ATOM   3774  OG  SER A 238      -8.797  16.321 -15.742  1.00 96.50           O  
ATOM   3775  HG  SER A 238      -9.071  17.240 -15.791  1.00 96.50           H  
ATOM   3776  N   CYS A 239     -11.748  16.642 -12.106  1.00 96.25           N  
ATOM   3777  H   CYS A 239     -11.819  17.609 -12.389  1.00 96.25           H  
ATOM   3778  CA  CYS A 239     -12.600  16.213 -11.002  1.00 96.25           C  
ATOM   3779  HA  CYS A 239     -11.937  15.913 -10.190  1.00 96.25           H  
ATOM   3780  C   CYS A 239     -13.475  14.992 -11.304  1.00 96.25           C  
ATOM   3781  CB  CYS A 239     -13.466  17.398 -10.553  1.00 96.25           C  
ATOM   3782  HB2 CYS A 239     -12.830  18.197 -10.171  1.00 96.25           H  
ATOM   3783  HB3 CYS A 239     -14.108  17.068  -9.737  1.00 96.25           H  
ATOM   3784  O   CYS A 239     -14.028  14.372 -10.403  1.00 96.25           O  
ATOM   3785  SG  CYS A 239     -14.496  18.015 -11.921  1.00 96.25           S  
ATOM   3786  HG  CYS A 239     -15.243  18.828 -11.169  1.00 96.25           H  
ATOM   3787  N   ASN A 240     -13.612  14.640 -12.578  1.00 95.19           N  
ATOM   3788  H   ASN A 240     -13.167  15.219 -13.275  1.00 95.19           H  
ATOM   3789  CA  ASN A 240     -14.376  13.493 -13.038  1.00 95.19           C  
ATOM   3790  HA  ASN A 240     -15.116  13.224 -12.284  1.00 95.19           H  
ATOM   3791  C   ASN A 240     -13.518  12.244 -13.287  1.00 95.19           C  
ATOM   3792  CB  ASN A 240     -15.104  13.923 -14.314  1.00 95.19           C  
ATOM   3793  HB2 ASN A 240     -15.729  13.087 -14.631  1.00 95.19           H  
ATOM   3794  HB3 ASN A 240     -15.729  14.794 -14.118  1.00 95.19           H  
ATOM   3795  O   ASN A 240     -14.073  11.218 -13.663  1.00 95.19           O  
ATOM   3796  CG  ASN A 240     -14.111  14.248 -15.411  1.00 95.19           C  
ATOM   3797  ND2 ASN A 240     -13.913  13.349 -16.334  1.00 95.19           N  
ATOM   3798 HD21 ASN A 240     -13.031  13.384 -16.824  1.00 95.19           H  
ATOM   3799 HD22 ASN A 240     -14.464  12.503 -16.326  1.00 95.19           H  
ATOM   3800  OD1 ASN A 240     -13.457  15.280 -15.417  1.00 95.19           O  
ATOM   3801  N   THR A 241     -12.194  12.324 -13.152  1.00 95.75           N  
ATOM   3802  H   THR A 241     -11.783  13.166 -12.775  1.00 95.75           H  
ATOM   3803  CA  THR A 241     -11.287  11.253 -13.574  1.00 95.75           C  
ATOM   3804  HA  THR A 241     -11.862  10.451 -14.037  1.00 95.75           H  
ATOM   3805  C   THR A 241     -10.548  10.679 -12.376  1.00 95.75           C  
ATOM   3806  CB  THR A 241     -10.288  11.751 -14.626  1.00 95.75           C  
ATOM   3807  HB  THR A 241      -9.642  12.505 -14.178  1.00 95.75           H  
ATOM   3808  O   THR A 241      -9.924  11.419 -11.623  1.00 95.75           O  
ATOM   3809  CG2 THR A 241      -9.427  10.621 -15.180  1.00 95.75           C  
ATOM   3810 HG21 THR A 241      -8.771  11.004 -15.962  1.00 95.75           H  
ATOM   3811 HG22 THR A 241      -8.806  10.207 -14.385  1.00 95.75           H  
ATOM   3812 HG23 THR A 241     -10.062   9.834 -15.588  1.00 95.75           H  
ATOM   3813  OG1 THR A 241     -10.938  12.328 -15.740  1.00 95.75           O  
ATOM   3814  HG1 THR A 241     -10.246  12.528 -16.376  1.00 95.75           H  
ATOM   3815  N   PHE A 242     -10.546   9.359 -12.227  1.00 97.00           N  
ATOM   3816  H   PHE A 242     -11.062   8.791 -12.884  1.00 97.00           H  
ATOM   3817  CA  PHE A 242      -9.723   8.663 -11.235  1.00 97.00           C  
ATOM   3818  HA  PHE A 242      -8.851   9.274 -11.001  1.00 97.00           H  
ATOM   3819  C   PHE A 242      -9.203   7.345 -11.803  1.00 97.00           C  
ATOM   3820  CB  PHE A 242     -10.511   8.455  -9.931  1.00 97.00           C  
ATOM   3821  HB2 PHE A 242     -10.901   9.416  -9.597  1.00 97.00           H  
ATOM   3822  HB3 PHE A 242      -9.830   8.104  -9.155  1.00 97.00           H  
ATOM   3823  O   PHE A 242      -9.741   6.824 -12.780  1.00 97.00           O  
ATOM   3824  CG  PHE A 242     -11.657   7.475 -10.027  1.00 97.00           C  
ATOM   3825  CD1 PHE A 242     -12.922   7.916 -10.454  1.00 97.00           C  
ATOM   3826  HD1 PHE A 242     -13.080   8.956 -10.700  1.00 97.00           H  
ATOM   3827  CD2 PHE A 242     -11.457   6.122  -9.696  1.00 97.00           C  
ATOM   3828  HD2 PHE A 242     -10.487   5.781  -9.367  1.00 97.00           H  
ATOM   3829  CE1 PHE A 242     -13.982   7.002 -10.559  1.00 97.00           C  
ATOM   3830  HE1 PHE A 242     -14.954   7.341 -10.883  1.00 97.00           H  
ATOM   3831  CE2 PHE A 242     -12.519   5.209  -9.810  1.00 97.00           C  
ATOM   3832  HE2 PHE A 242     -12.361   4.165  -9.584  1.00 97.00           H  
ATOM   3833  CZ  PHE A 242     -13.782   5.650 -10.238  1.00 97.00           C  
ATOM   3834  HZ  PHE A 242     -14.599   4.950 -10.335  1.00 97.00           H  
ATOM   3835  N   VAL A 243      -8.155   6.804 -11.191  1.00 97.44           N  
ATOM   3836  H   VAL A 243      -7.780   7.277 -10.382  1.00 97.44           H  
ATOM   3837  CA  VAL A 243      -7.639   5.463 -11.485  1.00 97.44           C  
ATOM   3838  HA  VAL A 243      -8.228   5.033 -12.295  1.00 97.44           H  
ATOM   3839  C   VAL A 243      -7.795   4.552 -10.290  1.00 97.44           C  
ATOM   3840  CB  VAL A 243      -6.162   5.441 -11.921  1.00 97.44           C  
ATOM   3841  HB  VAL A 243      -5.830   4.405 -11.986  1.00 97.44           H  
ATOM   3842  O   VAL A 243      -7.775   5.004  -9.145  1.00 97.44           O  
ATOM   3843  CG1 VAL A 243      -6.010   6.033 -13.308  1.00 97.44           C  
ATOM   3844 HG11 VAL A 243      -4.959   6.055 -13.596  1.00 97.44           H  
ATOM   3845 HG12 VAL A 243      -6.400   7.050 -13.277  1.00 97.44           H  
ATOM   3846 HG13 VAL A 243      -6.564   5.428 -14.026  1.00 97.44           H  
ATOM   3847  CG2 VAL A 243      -5.231   6.163 -10.942  1.00 97.44           C  
ATOM   3848 HG21 VAL A 243      -5.185   5.620  -9.998  1.00 97.44           H  
ATOM   3849 HG22 VAL A 243      -4.227   6.227 -11.361  1.00 97.44           H  
ATOM   3850 HG23 VAL A 243      -5.584   7.175 -10.743  1.00 97.44           H  
ATOM   3851  N   TYR A 244      -7.861   3.257 -10.564  1.00 97.25           N  
ATOM   3852  H   TYR A 244      -7.971   2.966 -11.524  1.00 97.25           H  
ATOM   3853  CA  TYR A 244      -7.552   2.234  -9.580  1.00 97.25           C  
ATOM   3854  HA  TYR A 244      -6.904   2.681  -8.825  1.00 97.25           H  
ATOM   3855  C   TYR A 244      -6.773   1.084 -10.212  1.00 97.25           C  
ATOM   3856  CB  TYR A 244      -8.827   1.765  -8.883  1.00 97.25           C  
ATOM   3857  HB2 TYR A 244      -8.545   1.136  -8.038  1.00 97.25           H  
ATOM   3858  HB3 TYR A 244      -9.334   2.638  -8.473  1.00 97.25           H  
ATOM   3859  O   TYR A 244      -6.971   0.745 -11.381  1.00 97.25           O  
ATOM   3860  CG  TYR A 244      -9.795   1.001  -9.762  1.00 97.25           C  
ATOM   3861  CD1 TYR A 244     -10.720   1.700 -10.561  1.00 97.25           C  
ATOM   3862  HD1 TYR A 244     -10.700   2.780 -10.591  1.00 97.25           H  
ATOM   3863  CD2 TYR A 244      -9.797  -0.407  -9.748  1.00 97.25           C  
ATOM   3864  HD2 TYR A 244      -9.086  -0.938  -9.132  1.00 97.25           H  
ATOM   3865  CE1 TYR A 244     -11.679   0.995 -11.306  1.00 97.25           C  
ATOM   3866  HE1 TYR A 244     -12.409   1.529 -11.896  1.00 97.25           H  
ATOM   3867  CE2 TYR A 244     -10.756  -1.116 -10.496  1.00 97.25           C  
ATOM   3868  HE2 TYR A 244     -10.813  -2.193 -10.435  1.00 97.25           H  
ATOM   3869  OH  TYR A 244     -12.664  -1.087 -11.951  1.00 97.25           O  
ATOM   3870  HH  TYR A 244     -13.294  -0.495 -12.367  1.00 97.25           H  
ATOM   3871  CZ  TYR A 244     -11.709  -0.411 -11.261  1.00 97.25           C  
ATOM   3872  N   SER A 245      -5.871   0.490  -9.440  1.00 97.31           N  
ATOM   3873  H   SER A 245      -5.771   0.805  -8.486  1.00 97.31           H  
ATOM   3874  CA  SER A 245      -5.120  -0.704  -9.824  1.00 97.31           C  
ATOM   3875  HA  SER A 245      -5.179  -0.830 -10.906  1.00 97.31           H  
ATOM   3876  C   SER A 245      -5.685  -1.963  -9.185  1.00 97.31           C  
ATOM   3877  CB  SER A 245      -3.645  -0.574  -9.466  1.00 97.31           C  
ATOM   3878  HB2 SER A 245      -3.177   0.159 -10.123  1.00 97.31           H  
ATOM   3879  HB3 SER A 245      -3.154  -1.533  -9.634  1.00 97.31           H  
ATOM   3880  O   SER A 245      -6.450  -1.908  -8.218  1.00 97.31           O  
ATOM   3881  OG  SER A 245      -3.509  -0.199  -8.110  1.00 97.31           O  
ATOM   3882  HG  SER A 245      -2.646  -0.469  -7.786  1.00 97.31           H  
ATOM   3883  N   SER A 246      -5.285  -3.113  -9.728  1.00 93.69           N  
ATOM   3884  H   SER A 246      -4.702  -3.081 -10.552  1.00 93.69           H  
ATOM   3885  CA  SER A 246      -5.656  -4.421  -9.204  1.00 93.69           C  
ATOM   3886  HA  SER A 246      -6.216  -4.264  -8.282  1.00 93.69           H  
ATOM   3887  C   SER A 246      -4.457  -5.300  -8.850  1.00 93.69           C  
ATOM   3888  CB  SER A 246      -6.589  -5.141 -10.183  1.00 93.69           C  
ATOM   3889  HB2 SER A 246      -7.173  -5.882  -9.638  1.00 93.69           H  
ATOM   3890  HB3 SER A 246      -7.278  -4.424 -10.630  1.00 93.69           H  
ATOM   3891  O   SER A 246      -3.336  -5.130  -9.343  1.00 93.69           O  
ATOM   3892  OG  SER A 246      -5.847  -5.796 -11.198  1.00 93.69           O  
ATOM   3893  HG  SER A 246      -6.418  -5.865 -11.967  1.00 93.69           H  
ATOM   3894  N   SER A 247      -4.737  -6.349  -8.078  1.00 92.12           N  
ATOM   3895  H   SER A 247      -5.654  -6.373  -7.654  1.00 92.12           H  
ATOM   3896  CA  SER A 247      -3.799  -7.433  -7.766  1.00 92.12           C  
ATOM   3897  HA  SER A 247      -2.873  -6.977  -7.416  1.00 92.12           H  
ATOM   3898  C   SER A 247      -3.427  -8.332  -8.955  1.00 92.12           C  
ATOM   3899  CB  SER A 247      -4.363  -8.283  -6.629  1.00 92.12           C  
ATOM   3900  HB2 SER A 247      -4.599  -7.630  -5.788  1.00 92.12           H  
ATOM   3901  HB3 SER A 247      -3.608  -8.998  -6.302  1.00 92.12           H  
ATOM   3902  O   SER A 247      -2.698  -9.309  -8.777  1.00 92.12           O  
ATOM   3903  OG  SER A 247      -5.534  -8.981  -7.033  1.00 92.12           O  
ATOM   3904  HG  SER A 247      -5.982  -9.242  -6.225  1.00 92.12           H  
ATOM   3905  N   LYS A 248      -3.946  -8.056 -10.160  1.00 90.25           N  
ATOM   3906  H   LYS A 248      -4.571  -7.265 -10.231  1.00 90.25           H  
ATOM   3907  CA  LYS A 248      -3.508  -8.692 -11.415  1.00 90.25           C  
ATOM   3908  HA  LYS A 248      -2.975  -9.616 -11.190  1.00 90.25           H  
ATOM   3909  C   LYS A 248      -2.500  -7.845 -12.197  1.00 90.25           C  
ATOM   3910  CB  LYS A 248      -4.718  -9.037 -12.294  1.00 90.25           C  
ATOM   3911  HB2 LYS A 248      -4.358  -9.327 -13.281  1.00 90.25           H  
ATOM   3912  HB3 LYS A 248      -5.345  -8.154 -12.416  1.00 90.25           H  
ATOM   3913  O   LYS A 248      -1.975  -8.328 -13.193  1.00 90.25           O  
ATOM   3914  CG  LYS A 248      -5.553 -10.197 -11.736  1.00 90.25           C  
ATOM   3915  HG2 LYS A 248      -4.919 -11.073 -11.596  1.00 90.25           H  
ATOM   3916  HG3 LYS A 248      -5.991  -9.912 -10.780  1.00 90.25           H  
ATOM   3917  CD  LYS A 248      -6.660 -10.520 -12.746  1.00 90.25           C  
ATOM   3918  HD2 LYS A 248      -7.254  -9.619 -12.900  1.00 90.25           H  
ATOM   3919  HD3 LYS A 248      -6.212 -10.807 -13.697  1.00 90.25           H  
ATOM   3920  CE  LYS A 248      -7.566 -11.644 -12.249  1.00 90.25           C  
ATOM   3921  HE2 LYS A 248      -7.008 -12.580 -12.210  1.00 90.25           H  
ATOM   3922  HE3 LYS A 248      -7.883 -11.394 -11.237  1.00 90.25           H  
ATOM   3923  NZ  LYS A 248      -8.760 -11.764 -13.119  1.00 90.25           N  
ATOM   3924  HZ1 LYS A 248      -9.475 -12.322 -12.675  1.00 90.25           H  
ATOM   3925  HZ2 LYS A 248      -8.532 -12.139 -14.029  1.00 90.25           H  
ATOM   3926  HZ3 LYS A 248      -9.181 -10.855 -13.246  1.00 90.25           H  
ATOM   3927  N   GLY A 249      -2.225  -6.616 -11.757  1.00 93.88           N  
ATOM   3928  H   GLY A 249      -2.668  -6.286 -10.912  1.00 93.88           H  
ATOM   3929  CA  GLY A 249      -1.313  -5.702 -12.449  1.00 93.88           C  
ATOM   3930  HA2 GLY A 249      -0.869  -5.040 -11.706  1.00 93.88           H  
ATOM   3931  HA3 GLY A 249      -0.507  -6.264 -12.921  1.00 93.88           H  
ATOM   3932  C   GLY A 249      -1.974  -4.828 -13.515  1.00 93.88           C  
ATOM   3933  O   GLY A 249      -1.279  -4.234 -14.332  1.00 93.88           O  
ATOM   3934  N   THR A 250      -3.306  -4.735 -13.515  1.00 94.50           N  
ATOM   3935  H   THR A 250      -3.828  -5.232 -12.808  1.00 94.50           H  
ATOM   3936  CA  THR A 250      -4.063  -3.873 -14.435  1.00 94.50           C  
ATOM   3937  HA  THR A 250      -3.466  -3.671 -15.325  1.00 94.50           H  
ATOM   3938  C   THR A 250      -4.396  -2.538 -13.777  1.00 94.50           C  
ATOM   3939  CB  THR A 250      -5.365  -4.545 -14.894  1.00 94.50           C  
ATOM   3940  HB  THR A 250      -5.858  -3.876 -15.600  1.00 94.50           H  
ATOM   3941  O   THR A 250      -4.660  -2.510 -12.571  1.00 94.50           O  
ATOM   3942  CG2 THR A 250      -5.125  -5.892 -15.574  1.00 94.50           C  
ATOM   3943 HG21 THR A 250      -6.066  -6.268 -15.974  1.00 94.50           H  
ATOM   3944 HG22 THR A 250      -4.716  -6.616 -14.869  1.00 94.50           H  
ATOM   3945 HG23 THR A 250      -4.429  -5.765 -16.404  1.00 94.50           H  
ATOM   3946  OG1 THR A 250      -6.227  -4.763 -13.792  1.00 94.50           O  
ATOM   3947  HG1 THR A 250      -6.171  -3.974 -13.247  1.00 94.50           H  
ATOM   3948  N   ILE A 251      -4.492  -1.461 -14.558  1.00 96.81           N  
ATOM   3949  H   ILE A 251      -4.257  -1.552 -15.536  1.00 96.81           H  
ATOM   3950  CA  ILE A 251      -5.019  -0.165 -14.101  1.00 96.81           C  
ATOM   3951  HA  ILE A 251      -5.310  -0.255 -13.054  1.00 96.81           H  
ATOM   3952  C   ILE A 251      -6.273   0.182 -14.894  1.00 96.81           C  
ATOM   3953  CB  ILE A 251      -3.985   0.981 -14.189  1.00 96.81           C  
ATOM   3954  HB  ILE A 251      -3.906   1.314 -15.224  1.00 96.81           H  
ATOM   3955  O   ILE A 251      -6.299   0.044 -16.113  1.00 96.81           O  
ATOM   3956  CG1 ILE A 251      -2.582   0.581 -13.690  1.00 96.81           C  
ATOM   3957 HG12 ILE A 251      -2.133   1.419 -13.158  1.00 96.81           H  
ATOM   3958 HG13 ILE A 251      -2.663  -0.248 -12.986  1.00 96.81           H  
ATOM   3959  CG2 ILE A 251      -4.477   2.197 -13.388  1.00 96.81           C  
ATOM   3960 HG21 ILE A 251      -3.744   3.002 -13.441  1.00 96.81           H  
ATOM   3961 HG22 ILE A 251      -5.412   2.578 -13.798  1.00 96.81           H  
ATOM   3962 HG23 ILE A 251      -4.623   1.927 -12.342  1.00 96.81           H  
ATOM   3963  CD1 ILE A 251      -1.639   0.204 -14.843  1.00 96.81           C  
ATOM   3964 HD11 ILE A 251      -1.403   1.087 -15.436  1.00 96.81           H  
ATOM   3965 HD12 ILE A 251      -0.716  -0.225 -14.453  1.00 96.81           H  
ATOM   3966 HD13 ILE A 251      -2.105  -0.542 -15.486  1.00 96.81           H  
ATOM   3967  N   ARG A 252      -7.312   0.663 -14.216  1.00 96.00           N  
ATOM   3968  H   ARG A 252      -7.225   0.754 -13.214  1.00 96.00           H  
ATOM   3969  CA  ARG A 252      -8.539   1.156 -14.843  1.00 96.00           C  
ATOM   3970  HA  ARG A 252      -8.482   1.023 -15.923  1.00 96.00           H  
ATOM   3971  C   ARG A 252      -8.676   2.646 -14.569  1.00 96.00           C  
ATOM   3972  CB  ARG A 252      -9.735   0.343 -14.334  1.00 96.00           C  
ATOM   3973  HB2 ARG A 252     -10.662   0.826 -14.645  1.00 96.00           H  
ATOM   3974  HB3 ARG A 252      -9.706   0.322 -13.244  1.00 96.00           H  
ATOM   3975  O   ARG A 252      -8.687   3.053 -13.412  1.00 96.00           O  
ATOM   3976  CG  ARG A 252      -9.712  -1.093 -14.884  1.00 96.00           C  
ATOM   3977  HG2 ARG A 252      -9.840  -1.068 -15.966  1.00 96.00           H  
ATOM   3978  HG3 ARG A 252      -8.761  -1.568 -14.644  1.00 96.00           H  
ATOM   3979  CD  ARG A 252     -10.840  -1.909 -14.253  1.00 96.00           C  
ATOM   3980  HD2 ARG A 252     -10.744  -1.792 -13.174  1.00 96.00           H  
ATOM   3981  HD3 ARG A 252     -11.802  -1.506 -14.571  1.00 96.00           H  
ATOM   3982  NE  ARG A 252     -10.768  -3.346 -14.571  1.00 96.00           N  
ATOM   3983  HE  ARG A 252     -11.061  -3.645 -15.490  1.00 96.00           H  
ATOM   3984  NH1 ARG A 252      -9.952  -4.147 -12.554  1.00 96.00           N  
ATOM   3985 HH11 ARG A 252      -9.618  -4.964 -12.064  1.00 96.00           H  
ATOM   3986 HH12 ARG A 252      -9.954  -3.222 -12.147  1.00 96.00           H  
ATOM   3987  NH2 ARG A 252     -10.346  -5.536 -14.202  1.00 96.00           N  
ATOM   3988 HH21 ARG A 252     -10.916  -6.154 -13.642  1.00 96.00           H  
ATOM   3989 HH22 ARG A 252      -9.443  -5.963 -14.049  1.00 96.00           H  
ATOM   3990  CZ  ARG A 252     -10.373  -4.319 -13.771  1.00 96.00           C  
ATOM   3991  N   LEU A 253      -8.759   3.450 -15.626  1.00 96.38           N  
ATOM   3992  H   LEU A 253      -8.736   3.015 -16.538  1.00 96.38           H  
ATOM   3993  CA  LEU A 253      -9.015   4.892 -15.563  1.00 96.38           C  
ATOM   3994  HA  LEU A 253      -8.779   5.272 -14.569  1.00 96.38           H  
ATOM   3995  C   LEU A 253     -10.490   5.142 -15.850  1.00 96.38           C  
ATOM   3996  CB  LEU A 253      -8.132   5.611 -16.592  1.00 96.38           C  
ATOM   3997  HB2 LEU A 253      -7.085   5.369 -16.406  1.00 96.38           H  
ATOM   3998  HB3 LEU A 253      -8.395   5.205 -17.569  1.00 96.38           H  
ATOM   3999  O   LEU A 253     -10.942   4.896 -16.965  1.00 96.38           O  
ATOM   4000  CG  LEU A 253      -8.311   7.143 -16.645  1.00 96.38           C  
ATOM   4001  HG  LEU A 253      -9.352   7.418 -16.475  1.00 96.38           H  
ATOM   4002  CD1 LEU A 253      -7.449   7.842 -15.609  1.00 96.38           C  
ATOM   4003 HD11 LEU A 253      -7.408   8.914 -15.804  1.00 96.38           H  
ATOM   4004 HD12 LEU A 253      -6.431   7.454 -15.636  1.00 96.38           H  
ATOM   4005 HD13 LEU A 253      -7.909   7.686 -14.633  1.00 96.38           H  
ATOM   4006  CD2 LEU A 253      -7.919   7.680 -18.015  1.00 96.38           C  
ATOM   4007 HD21 LEU A 253      -6.932   7.317 -18.301  1.00 96.38           H  
ATOM   4008 HD22 LEU A 253      -8.680   7.340 -18.717  1.00 96.38           H  
ATOM   4009 HD23 LEU A 253      -7.927   8.770 -18.011  1.00 96.38           H  
ATOM   4010  N   CYS A 254     -11.219   5.656 -14.873  1.00 95.38           N  
ATOM   4011  H   CYS A 254     -10.751   5.901 -14.012  1.00 95.38           H  
ATOM   4012  CA  CYS A 254     -12.656   5.884 -14.931  1.00 95.38           C  
ATOM   4013  HA  CYS A 254     -13.097   5.280 -15.724  1.00 95.38           H  
ATOM   4014  C   CYS A 254     -12.993   7.355 -15.207  1.00 95.38           C  
ATOM   4015  CB  CYS A 254     -13.236   5.436 -13.589  1.00 95.38           C  
ATOM   4016  HB2 CYS A 254     -12.686   5.931 -12.790  1.00 95.38           H  
ATOM   4017  HB3 CYS A 254     -14.281   5.740 -13.519  1.00 95.38           H  
ATOM   4018  O   CYS A 254     -12.314   8.249 -14.705  1.00 95.38           O  
ATOM   4019  SG  CYS A 254     -13.071   3.636 -13.400  1.00 95.38           S  
ATOM   4020  HG  CYS A 254     -14.198   3.254 -14.009  1.00 95.38           H  
ATOM   4021  N   ASP A 255     -14.082   7.596 -15.947  1.00 92.88           N  
ATOM   4022  H   ASP A 255     -14.567   6.812 -16.361  1.00 92.88           H  
ATOM   4023  CA  ASP A 255     -14.710   8.915 -16.103  1.00 92.88           C  
ATOM   4024  HA  ASP A 255     -14.104   9.659 -15.587  1.00 92.88           H  
ATOM   4025  C   ASP A 255     -16.110   8.915 -15.466  1.00 92.88           C  
ATOM   4026  CB  ASP A 255     -14.754   9.330 -17.588  1.00 92.88           C  
ATOM   4027  HB2 ASP A 255     -13.753   9.224 -18.005  1.00 92.88           H  
ATOM   4028  HB3 ASP A 255     -15.418   8.660 -18.136  1.00 92.88           H  
ATOM   4029  O   ASP A 255     -17.054   8.318 -15.987  1.00 92.88           O  
ATOM   4030  CG  ASP A 255     -15.214  10.784 -17.805  1.00 92.88           C  
ATOM   4031  OD1 ASP A 255     -15.802  11.408 -16.889  1.00 92.88           O  
ATOM   4032  OD2 ASP A 255     -14.938  11.371 -18.875  1.00 92.88           O  
ATOM   4033  N   MET A 256     -16.255   9.634 -14.354  1.00 91.19           N  
ATOM   4034  H   MET A 256     -15.434  10.107 -14.004  1.00 91.19           H  
ATOM   4035  CA  MET A 256     -17.497   9.775 -13.588  1.00 91.19           C  
ATOM   4036  HA  MET A 256     -17.871   8.785 -13.329  1.00 91.19           H  
ATOM   4037  C   MET A 256     -18.617  10.492 -14.353  1.00 91.19           C  
ATOM   4038  CB  MET A 256     -17.205  10.550 -12.296  1.00 91.19           C  
ATOM   4039  HB2 MET A 256     -18.143  10.707 -11.763  1.00 91.19           H  
ATOM   4040  HB3 MET A 256     -16.791  11.526 -12.550  1.00 91.19           H  
ATOM   4041  O   MET A 256     -19.771  10.444 -13.935  1.00 91.19           O  
ATOM   4042  CG  MET A 256     -16.234   9.820 -11.364  1.00 91.19           C  
ATOM   4043  HG2 MET A 256     -16.701   8.898 -11.019  1.00 91.19           H  
ATOM   4044  HG3 MET A 256     -15.333   9.560 -11.919  1.00 91.19           H  
ATOM   4045  SD  MET A 256     -15.725  10.790  -9.924  1.00 91.19           S  
ATOM   4046  CE  MET A 256     -17.280  10.893  -9.011  1.00 91.19           C  
ATOM   4047  HE1 MET A 256     -17.109  11.476  -8.106  1.00 91.19           H  
ATOM   4048  HE2 MET A 256     -17.615   9.890  -8.745  1.00 91.19           H  
ATOM   4049  HE3 MET A 256     -18.042  11.391  -9.611  1.00 91.19           H  
ATOM   4050  N   ARG A 257     -18.317  11.170 -15.471  1.00 85.81           N  
ATOM   4051  H   ARG A 257     -17.357  11.170 -15.785  1.00 85.81           H  
ATOM   4052  CA  ARG A 257     -19.345  11.786 -16.330  1.00 85.81           C  
ATOM   4053  HA  ARG A 257     -20.130  12.218 -15.708  1.00 85.81           H  
ATOM   4054  C   ARG A 257     -20.031  10.769 -17.233  1.00 85.81           C  
ATOM   4055  CB  ARG A 257     -18.734  12.880 -17.212  1.00 85.81           C  
ATOM   4056  HB2 ARG A 257     -19.505  13.278 -17.872  1.00 85.81           H  
ATOM   4057  HB3 ARG A 257     -17.971  12.419 -17.839  1.00 85.81           H  
ATOM   4058  O   ARG A 257     -21.138  11.028 -17.692  1.00 85.81           O  
ATOM   4059  CG  ARG A 257     -18.150  14.043 -16.402  1.00 85.81           C  
ATOM   4060  HG2 ARG A 257     -18.965  14.596 -15.935  1.00 85.81           H  
ATOM   4061  HG3 ARG A 257     -17.511  13.657 -15.608  1.00 85.81           H  
ATOM   4062  CD  ARG A 257     -17.332  14.997 -17.278  1.00 85.81           C  
ATOM   4063  HD2 ARG A 257     -16.923  15.781 -16.640  1.00 85.81           H  
ATOM   4064  HD3 ARG A 257     -17.996  15.450 -18.014  1.00 85.81           H  
ATOM   4065  NE  ARG A 257     -16.234  14.299 -17.969  1.00 85.81           N  
ATOM   4066  HE  ARG A 257     -16.124  13.311 -17.789  1.00 85.81           H  
ATOM   4067  NH1 ARG A 257     -15.287  16.111 -19.003  1.00 85.81           N  
ATOM   4068 HH11 ARG A 257     -15.906  16.704 -18.469  1.00 85.81           H  
ATOM   4069 HH12 ARG A 257     -14.542  16.494 -19.567  1.00 85.81           H  
ATOM   4070  NH2 ARG A 257     -14.470  14.055 -19.359  1.00 85.81           N  
ATOM   4071 HH21 ARG A 257     -14.562  13.061 -19.205  1.00 85.81           H  
ATOM   4072 HH22 ARG A 257     -13.748  14.408 -19.971  1.00 85.81           H  
ATOM   4073  CZ  ARG A 257     -15.334  14.827 -18.770  1.00 85.81           C  
ATOM   4074  N   ALA A 258     -19.369   9.651 -17.532  1.00 80.81           N  
ATOM   4075  H   ALA A 258     -18.480   9.476 -17.087  1.00 80.81           H  
ATOM   4076  CA  ALA A 258     -19.873   8.675 -18.491  1.00 80.81           C  
ATOM   4077  HA  ALA A 258     -20.298   9.203 -19.345  1.00 80.81           H  
ATOM   4078  C   ALA A 258     -20.988   7.797 -17.901  1.00 80.81           C  
ATOM   4079  CB  ALA A 258     -18.687   7.844 -18.985  1.00 80.81           C  
ATOM   4080  HB1 ALA A 258     -19.024   7.176 -19.779  1.00 80.81           H  
ATOM   4081  HB2 ALA A 258     -17.913   8.499 -19.384  1.00 80.81           H  
ATOM   4082  HB3 ALA A 258     -18.273   7.261 -18.163  1.00 80.81           H  
ATOM   4083  O   ALA A 258     -21.899   7.386 -18.616  1.00 80.81           O  
ATOM   4084  N   SER A 259     -20.923   7.506 -16.602  1.00 75.81           N  
ATOM   4085  H   SER A 259     -20.154   7.871 -16.059  1.00 75.81           H  
ATOM   4086  CA  SER A 259     -21.915   6.708 -15.883  1.00 75.81           C  
ATOM   4087  HA  SER A 259     -22.915   6.979 -16.220  1.00 75.81           H  
ATOM   4088  C   SER A 259     -21.808   6.969 -14.382  1.00 75.81           C  
ATOM   4089  CB  SER A 259     -21.674   5.228 -16.191  1.00 75.81           C  
ATOM   4090  HB2 SER A 259     -21.949   5.022 -17.225  1.00 75.81           H  
ATOM   4091  HB3 SER A 259     -20.613   5.009 -16.065  1.00 75.81           H  
ATOM   4092  O   SER A 259     -20.718   7.211 -13.867  1.00 75.81           O  
ATOM   4093  OG  SER A 259     -22.416   4.395 -15.332  1.00 75.81           O  
ATOM   4094  HG  SER A 259     -21.782   3.770 -14.972  1.00 75.81           H  
ATOM   4095  N   ALA A 260     -22.938   6.882 -13.674  1.00 71.31           N  
ATOM   4096  H   ALA A 260     -23.790   6.641 -14.160  1.00 71.31           H  
ATOM   4097  CA  ALA A 260     -22.959   6.963 -12.213  1.00 71.31           C  
ATOM   4098  HA  ALA A 260     -22.498   7.901 -11.904  1.00 71.31           H  
ATOM   4099  C   ALA A 260     -22.155   5.820 -11.570  1.00 71.31           C  
ATOM   4100  CB  ALA A 260     -24.422   6.949 -11.751  1.00 71.31           C  
ATOM   4101  HB1 ALA A 260     -24.952   7.798 -12.182  1.00 71.31           H  
ATOM   4102  HB2 ALA A 260     -24.458   7.029 -10.665  1.00 71.31           H  
ATOM   4103  HB3 ALA A 260     -24.906   6.021 -12.057  1.00 71.31           H  
ATOM   4104  O   ALA A 260     -21.468   6.029 -10.575  1.00 71.31           O  
ATOM   4105  N   LEU A 261     -22.214   4.626 -12.169  1.00 74.25           N  
ATOM   4106  H   LEU A 261     -22.733   4.559 -13.032  1.00 74.25           H  
ATOM   4107  CA  LEU A 261     -21.322   3.518 -11.847  1.00 74.25           C  
ATOM   4108  HA  LEU A 261     -20.898   3.652 -10.851  1.00 74.25           H  
ATOM   4109  C   LEU A 261     -20.167   3.539 -12.843  1.00 74.25           C  
ATOM   4110  CB  LEU A 261     -22.094   2.188 -11.878  1.00 74.25           C  
ATOM   4111  HB2 LEU A 261     -21.388   1.372 -11.724  1.00 74.25           H  
ATOM   4112  HB3 LEU A 261     -22.532   2.061 -12.869  1.00 74.25           H  
ATOM   4113  O   LEU A 261     -20.375   3.476 -14.049  1.00 74.25           O  
ATOM   4114  CG  LEU A 261     -23.207   2.087 -10.818  1.00 74.25           C  
ATOM   4115  HG  LEU A 261     -23.908   2.911 -10.944  1.00 74.25           H  
ATOM   4116  CD1 LEU A 261     -23.980   0.782 -11.008  1.00 74.25           C  
ATOM   4117 HD11 LEU A 261     -23.309  -0.067 -10.878  1.00 74.25           H  
ATOM   4118 HD12 LEU A 261     -24.402   0.748 -12.012  1.00 74.25           H  
ATOM   4119 HD13 LEU A 261     -24.787   0.720 -10.278  1.00 74.25           H  
ATOM   4120  CD2 LEU A 261     -22.659   2.122  -9.390  1.00 74.25           C  
ATOM   4121 HD21 LEU A 261     -22.206   3.090  -9.176  1.00 74.25           H  
ATOM   4122 HD22 LEU A 261     -23.467   1.969  -8.674  1.00 74.25           H  
ATOM   4123 HD23 LEU A 261     -21.911   1.341  -9.251  1.00 74.25           H  
ATOM   4124  N   CYS A 262     -18.936   3.636 -12.368  1.00 73.75           N  
ATOM   4125  H   CYS A 262     -18.796   3.626 -11.368  1.00 73.75           H  
ATOM   4126  CA  CYS A 262     -17.758   3.724 -13.228  1.00 73.75           C  
ATOM   4127  HA  CYS A 262     -18.003   4.334 -14.098  1.00 73.75           H  
ATOM   4128  C   CYS A 262     -17.325   2.347 -13.780  1.00 73.75           C  
ATOM   4129  CB  CYS A 262     -16.671   4.456 -12.441  1.00 73.75           C  
ATOM   4130  HB2 CYS A 262     -15.729   4.387 -12.985  1.00 73.75           H  
ATOM   4131  HB3 CYS A 262     -16.543   3.984 -11.467  1.00 73.75           H  
ATOM   4132  O   CYS A 262     -16.133   2.051 -13.842  1.00 73.75           O  
ATOM   4133  SG  CYS A 262     -17.130   6.202 -12.237  1.00 73.75           S  
ATOM   4134  HG  CYS A 262     -18.384   5.999 -11.821  1.00 73.75           H  
ATOM   4135  N   ASP A 263     -18.290   1.501 -14.156  1.00 66.31           N  
ATOM   4136  H   ASP A 263     -19.237   1.851 -14.180  1.00 66.31           H  
ATOM   4137  CA  ASP A 263     -18.129   0.095 -14.545  1.00 66.31           C  
ATOM   4138  HA  ASP A 263     -17.286  -0.321 -13.994  1.00 66.31           H  
ATOM   4139  C   ASP A 263     -17.819  -0.097 -16.041  1.00 66.31           C  
ATOM   4140  CB  ASP A 263     -19.395  -0.690 -14.119  1.00 66.31           C  
ATOM   4141  HB2 ASP A 263     -19.527  -0.577 -13.043  1.00 66.31           H  
ATOM   4142  HB3 ASP A 263     -19.220  -1.748 -14.318  1.00 66.31           H  
ATOM   4143  O   ASP A 263     -16.958  -0.896 -16.397  1.00 66.31           O  
ATOM   4144  CG  ASP A 263     -20.704  -0.267 -14.817  1.00 66.31           C  
ATOM   4145  OD1 ASP A 263     -20.788   0.894 -15.283  1.00 66.31           O  
ATOM   4146  OD2 ASP A 263     -21.615  -1.113 -14.944  1.00 66.31           O  
ATOM   4147  N   ARG A 264     -18.504   0.633 -16.932  1.00 65.56           N  
ATOM   4148  H   ARG A 264     -19.281   1.153 -16.548  1.00 65.56           H  
ATOM   4149  CA  ARG A 264     -18.426   0.411 -18.392  1.00 65.56           C  
ATOM   4150  HA  ARG A 264     -18.134  -0.623 -18.575  1.00 65.56           H  
ATOM   4151  C   ARG A 264     -17.391   1.249 -19.131  1.00 65.56           C  
ATOM   4152  CB  ARG A 264     -19.801   0.656 -19.023  1.00 65.56           C  
ATOM   4153  HB2 ARG A 264     -20.190   1.617 -18.686  1.00 65.56           H  
ATOM   4154  HB3 ARG A 264     -19.690   0.693 -20.107  1.00 65.56           H  
ATOM   4155  O   ARG A 264     -16.892   0.820 -20.166  1.00 65.56           O  
ATOM   4156  CG  ARG A 264     -20.791  -0.457 -18.679  1.00 65.56           C  
ATOM   4157  HG2 ARG A 264     -20.396  -1.415 -19.016  1.00 65.56           H  
ATOM   4158  HG3 ARG A 264     -20.952  -0.494 -17.602  1.00 65.56           H  
ATOM   4159  CD  ARG A 264     -22.116  -0.172 -19.380  1.00 65.56           C  
ATOM   4160  HD2 ARG A 264     -22.488   0.794 -19.040  1.00 65.56           H  
ATOM   4161  HD3 ARG A 264     -21.942  -0.132 -20.455  1.00 65.56           H  
ATOM   4162  NE  ARG A 264     -23.102  -1.215 -19.065  1.00 65.56           N  
ATOM   4163  HE  ARG A 264     -22.881  -1.794 -18.268  1.00 65.56           H  
ATOM   4164  NH1 ARG A 264     -24.693  -0.564 -20.580  1.00 65.56           N  
ATOM   4165 HH11 ARG A 264     -24.100   0.218 -20.818  1.00 65.56           H  
ATOM   4166 HH12 ARG A 264     -25.603  -0.679 -21.002  1.00 65.56           H  
ATOM   4167  NH2 ARG A 264     -25.052  -2.357 -19.288  1.00 65.56           N  
ATOM   4168 HH21 ARG A 264     -24.743  -2.972 -18.549  1.00 65.56           H  
ATOM   4169 HH22 ARG A 264     -25.964  -2.475 -19.706  1.00 65.56           H  
ATOM   4170  CZ  ARG A 264     -24.274  -1.375 -19.645  1.00 65.56           C  
ATOM   4171  N   HIS A 265     -17.117   2.461 -18.658  1.00 60.84           N  
ATOM   4172  H   HIS A 265     -17.540   2.721 -17.778  1.00 60.84           H  
ATOM   4173  CA  HIS A 265     -16.361   3.470 -19.411  1.00 60.84           C  
ATOM   4174  HA  HIS A 265     -16.153   3.079 -20.407  1.00 60.84           H  
ATOM   4175  C   HIS A 265     -14.977   3.732 -18.819  1.00 60.84           C  
ATOM   4176  CB  HIS A 265     -17.218   4.726 -19.610  1.00 60.84           C  
ATOM   4177  HB2 HIS A 265     -17.584   5.066 -18.641  1.00 60.84           H  
ATOM   4178  HB3 HIS A 265     -16.611   5.521 -20.043  1.00 60.84           H  
ATOM   4179  O   HIS A 265     -14.518   4.874 -18.778  1.00 60.84           O  
ATOM   4180  CG  HIS A 265     -18.376   4.485 -20.543  1.00 60.84           C  
ATOM   4181  CD2 HIS A 265     -19.709   4.507 -20.231  1.00 60.84           C  
ATOM   4182  HD2 HIS A 265     -20.133   4.720 -19.261  1.00 60.84           H  
ATOM   4183  ND1 HIS A 265     -18.276   4.177 -21.880  1.00 60.84           N  
ATOM   4184  HD1 HIS A 265     -17.417   4.064 -22.400  1.00 60.84           H  
ATOM   4185  CE1 HIS A 265     -19.517   4.015 -22.363  1.00 60.84           C  
ATOM   4186  HE1 HIS A 265     -19.756   3.759 -23.385  1.00 60.84           H  
ATOM   4187  NE2 HIS A 265     -20.425   4.198 -21.394  1.00 60.84           N  
ATOM   4188  N   SER A 266     -14.314   2.671 -18.355  1.00 78.56           N  
ATOM   4189  H   SER A 266     -14.735   1.755 -18.411  1.00 78.56           H  
ATOM   4190  CA  SER A 266     -12.924   2.757 -17.930  1.00 78.56           C  
ATOM   4191  HA  SER A 266     -12.748   3.795 -17.648  1.00 78.56           H  
ATOM   4192  C   SER A 266     -11.970   2.391 -19.062  1.00 78.56           C  
ATOM   4193  CB  SER A 266     -12.652   1.907 -16.689  1.00 78.56           C  
ATOM   4194  HB2 SER A 266     -11.627   2.081 -16.362  1.00 78.56           H  
ATOM   4195  HB3 SER A 266     -13.331   2.201 -15.888  1.00 78.56           H  
ATOM   4196  O   SER A 266     -12.120   1.325 -19.660  1.00 78.56           O  
ATOM   4197  OG  SER A 266     -12.829   0.533 -16.970  1.00 78.56           O  
ATOM   4198  HG  SER A 266     -12.563   0.373 -17.878  1.00 78.56           H  
ATOM   4199  N   LYS A 267     -10.950   3.215 -19.310  1.00 91.56           N  
ATOM   4200  H   LYS A 267     -10.866   4.034 -18.725  1.00 91.56           H  
ATOM   4201  CA  LYS A 267      -9.780   2.777 -20.082  1.00 91.56           C  
ATOM   4202  HA  LYS A 267     -10.094   2.315 -21.018  1.00 91.56           H  
ATOM   4203  C   LYS A 267      -9.017   1.736 -19.272  1.00 91.56           C  
ATOM   4204  CB  LYS A 267      -8.861   3.952 -20.396  1.00 91.56           C  
ATOM   4205  HB2 LYS A 267      -7.926   3.556 -20.791  1.00 91.56           H  
ATOM   4206  HB3 LYS A 267      -8.629   4.479 -19.470  1.00 91.56           H  
ATOM   4207  O   LYS A 267      -8.810   1.941 -18.074  1.00 91.56           O  
ATOM   4208  CG  LYS A 267      -9.449   4.945 -21.401  1.00 91.56           C  
ATOM   4209  HG2 LYS A 267      -9.595   4.441 -22.356  1.00 91.56           H  
ATOM   4210  HG3 LYS A 267     -10.401   5.340 -21.045  1.00 91.56           H  
ATOM   4211  CD  LYS A 267      -8.441   6.086 -21.551  1.00 91.56           C  
ATOM   4212  HD2 LYS A 267      -8.482   6.738 -20.679  1.00 91.56           H  
ATOM   4213  HD3 LYS A 267      -7.439   5.657 -21.586  1.00 91.56           H  
ATOM   4214  CE  LYS A 267      -8.688   6.929 -22.794  1.00 91.56           C  
ATOM   4215  HE2 LYS A 267      -9.243   7.829 -22.529  1.00 91.56           H  
ATOM   4216  HE3 LYS A 267      -9.269   6.335 -23.499  1.00 91.56           H  
ATOM   4217  NZ  LYS A 267      -7.376   7.237 -23.398  1.00 91.56           N  
ATOM   4218  HZ1 LYS A 267      -7.008   6.344 -23.693  1.00 91.56           H  
ATOM   4219  HZ2 LYS A 267      -7.443   7.839 -24.207  1.00 91.56           H  
ATOM   4220  HZ3 LYS A 267      -6.715   7.595 -22.725  1.00 91.56           H  
ATOM   4221  N   LEU A 268      -8.608   0.645 -19.909  1.00 94.69           N  
ATOM   4222  H   LEU A 268      -8.714   0.609 -20.913  1.00 94.69           H  
ATOM   4223  CA  LEU A 268      -7.857  -0.433 -19.272  1.00 94.69           C  
ATOM   4224  HA  LEU A 268      -7.878  -0.300 -18.190  1.00 94.69           H  
ATOM   4225  C   LEU A 268      -6.405  -0.364 -19.735  1.00 94.69           C  
ATOM   4226  CB  LEU A 268      -8.514  -1.785 -19.598  1.00 94.69           C  
ATOM   4227  HB2 LEU A 268      -8.506  -1.916 -20.680  1.00 94.69           H  
ATOM   4228  HB3 LEU A 268      -9.553  -1.763 -19.269  1.00 94.69           H  
ATOM   4229  O   LEU A 268      -6.121  -0.510 -20.918  1.00 94.69           O  
ATOM   4230  CG  LEU A 268      -7.808  -2.999 -18.958  1.00 94.69           C  
ATOM   4231  HG  LEU A 268      -6.754  -3.009 -19.236  1.00 94.69           H  
ATOM   4232  CD1 LEU A 268      -7.923  -2.996 -17.432  1.00 94.69           C  
ATOM   4233 HD11 LEU A 268      -7.358  -2.162 -17.015  1.00 94.69           H  
ATOM   4234 HD12 LEU A 268      -7.504  -3.927 -17.050  1.00 94.69           H  
ATOM   4235 HD13 LEU A 268      -8.971  -2.931 -17.140  1.00 94.69           H  
ATOM   4236  CD2 LEU A 268      -8.457  -4.284 -19.465  1.00 94.69           C  
ATOM   4237 HD21 LEU A 268      -8.341  -4.346 -20.547  1.00 94.69           H  
ATOM   4238 HD22 LEU A 268      -7.946  -5.147 -19.037  1.00 94.69           H  
ATOM   4239 HD23 LEU A 268      -9.515  -4.315 -19.205  1.00 94.69           H  
ATOM   4240  N   PHE A 269      -5.500  -0.157 -18.788  1.00 96.12           N  
ATOM   4241  H   PHE A 269      -5.817  -0.075 -17.833  1.00 96.12           H  
ATOM   4242  CA  PHE A 269      -4.066  -0.190 -19.011  1.00 96.12           C  
ATOM   4243  HA  PHE A 269      -3.859  -0.079 -20.075  1.00 96.12           H  
ATOM   4244  C   PHE A 269      -3.545  -1.541 -18.546  1.00 96.12           C  
ATOM   4245  CB  PHE A 269      -3.377   0.960 -18.276  1.00 96.12           C  
ATOM   4246  HB2 PHE A 269      -3.587   0.858 -17.211  1.00 96.12           H  
ATOM   4247  HB3 PHE A 269      -2.300   0.852 -18.402  1.00 96.12           H  
ATOM   4248  O   PHE A 269      -3.600  -1.875 -17.357  1.00 96.12           O  
ATOM   4249  CG  PHE A 269      -3.793   2.345 -18.726  1.00 96.12           C  
ATOM   4250  CD1 PHE A 269      -2.922   3.111 -19.520  1.00 96.12           C  
ATOM   4251  HD1 PHE A 269      -1.966   2.708 -19.817  1.00 96.12           H  
ATOM   4252  CD2 PHE A 269      -5.038   2.881 -18.345  1.00 96.12           C  
ATOM   4253  HD2 PHE A 269      -5.710   2.307 -17.724  1.00 96.12           H  
ATOM   4254  CE1 PHE A 269      -3.304   4.387 -19.963  1.00 96.12           C  
ATOM   4255  HE1 PHE A 269      -2.640   4.950 -20.602  1.00 96.12           H  
ATOM   4256  CE2 PHE A 269      -5.419   4.158 -18.788  1.00 96.12           C  
ATOM   4257  HE2 PHE A 269      -6.388   4.553 -18.518  1.00 96.12           H  
ATOM   4258  CZ  PHE A 269      -4.556   4.911 -19.600  1.00 96.12           C  
ATOM   4259  HZ  PHE A 269      -4.863   5.883 -19.957  1.00 96.12           H  
ATOM   4260  N   GLU A 270      -3.052  -2.319 -19.495  1.00 93.19           N  
ATOM   4261  H   GLU A 270      -3.037  -1.981 -20.447  1.00 93.19           H  
ATOM   4262  CA  GLU A 270      -2.476  -3.632 -19.255  1.00 93.19           C  
ATOM   4263  HA  GLU A 270      -2.053  -3.643 -18.251  1.00 93.19           H  
ATOM   4264  C   GLU A 270      -1.330  -3.874 -20.233  1.00 93.19           C  
ATOM   4265  CB  GLU A 270      -3.551  -4.732 -19.304  1.00 93.19           C  
ATOM   4266  HB2 GLU A 270      -3.075  -5.681 -19.055  1.00 93.19           H  
ATOM   4267  HB3 GLU A 270      -4.288  -4.512 -18.533  1.00 93.19           H  
ATOM   4268  O   GLU A 270      -1.360  -3.445 -21.386  1.00 93.19           O  
ATOM   4269  CG  GLU A 270      -4.275  -4.881 -20.655  1.00 93.19           C  
ATOM   4270  HG2 GLU A 270      -3.539  -5.112 -21.425  1.00 93.19           H  
ATOM   4271  HG3 GLU A 270      -4.750  -3.934 -20.911  1.00 93.19           H  
ATOM   4272  CD  GLU A 270      -5.346  -5.986 -20.645  1.00 93.19           C  
ATOM   4273  OE1 GLU A 270      -5.838  -6.318 -21.748  1.00 93.19           O  
ATOM   4274  OE2 GLU A 270      -5.676  -6.501 -19.549  1.00 93.19           O  
ATOM   4275  N   GLU A 271      -0.288  -4.542 -19.750  1.00 90.19           N  
ATOM   4276  H   GLU A 271      -0.352  -4.940 -18.823  1.00 90.19           H  
ATOM   4277  CA  GLU A 271       0.832  -4.973 -20.575  1.00 90.19           C  
ATOM   4278  HA  GLU A 271       0.804  -4.445 -21.528  1.00 90.19           H  
ATOM   4279  C   GLU A 271       0.700  -6.484 -20.796  1.00 90.19           C  
ATOM   4280  CB  GLU A 271       2.153  -4.592 -19.897  1.00 90.19           C  
ATOM   4281  HB2 GLU A 271       2.229  -5.111 -18.941  1.00 90.19           H  
ATOM   4282  HB3 GLU A 271       2.152  -3.519 -19.710  1.00 90.19           H  
ATOM   4283  O   GLU A 271       0.580  -7.222 -19.812  1.00 90.19           O  
ATOM   4284  CG  GLU A 271       3.376  -4.927 -20.764  1.00 90.19           C  
ATOM   4285  HG2 GLU A 271       3.425  -6.005 -20.917  1.00 90.19           H  
ATOM   4286  HG3 GLU A 271       3.252  -4.448 -21.735  1.00 90.19           H  
ATOM   4287  CD  GLU A 271       4.692  -4.452 -20.127  1.00 90.19           C  
ATOM   4288  OE1 GLU A 271       5.676  -4.288 -20.880  1.00 90.19           O  
ATOM   4289  OE2 GLU A 271       4.729  -4.233 -18.887  1.00 90.19           O  
ATOM   4290  N   PRO A 272       0.723  -6.969 -22.049  1.00 84.00           N  
ATOM   4291  CA  PRO A 272       0.726  -8.400 -22.320  1.00 84.00           C  
ATOM   4292  HA  PRO A 272      -0.220  -8.820 -21.978  1.00 84.00           H  
ATOM   4293  C   PRO A 272       1.893  -9.090 -21.602  1.00 84.00           C  
ATOM   4294  CB  PRO A 272       0.822  -8.528 -23.845  1.00 84.00           C  
ATOM   4295  HB2 PRO A 272       1.865  -8.603 -24.154  1.00 84.00           H  
ATOM   4296  HB3 PRO A 272       0.255  -9.383 -24.212  1.00 84.00           H  
ATOM   4297  O   PRO A 272       3.046  -8.688 -21.761  1.00 84.00           O  
ATOM   4298  CG  PRO A 272       0.245  -7.206 -24.353  1.00 84.00           C  
ATOM   4299  HG2 PRO A 272      -0.843  -7.267 -24.375  1.00 84.00           H  
ATOM   4300  HG3 PRO A 272       0.637  -6.941 -25.335  1.00 84.00           H  
ATOM   4301  CD  PRO A 272       0.675  -6.206 -23.286  1.00 84.00           C  
ATOM   4302  HD2 PRO A 272       1.668  -5.817 -23.511  1.00 84.00           H  
ATOM   4303  HD3 PRO A 272      -0.050  -5.394 -23.231  1.00 84.00           H  
ATOM   4304  N   GLU A 273       1.608 -10.133 -20.818  1.00 77.62           N  
ATOM   4305  H   GLU A 273       0.644 -10.400 -20.678  1.00 77.62           H  
ATOM   4306  CA  GLU A 273       2.663 -10.893 -20.141  1.00 77.62           C  
ATOM   4307  HA  GLU A 273       3.298 -10.179 -19.616  1.00 77.62           H  
ATOM   4308  C   GLU A 273       3.516 -11.613 -21.192  1.00 77.62           C  
ATOM   4309  CB  GLU A 273       2.083 -11.869 -19.086  1.00 77.62           C  
ATOM   4310  HB2 GLU A 273       1.374 -11.327 -18.461  1.00 77.62           H  
ATOM   4311  HB3 GLU A 273       1.550 -12.672 -19.595  1.00 77.62           H  
ATOM   4312  O   GLU A 273       3.011 -12.423 -21.971  1.00 77.62           O  
ATOM   4313  CG  GLU A 273       3.177 -12.468 -18.170  1.00 77.62           C  
ATOM   4314  HG2 GLU A 273       3.696 -11.645 -17.677  1.00 77.62           H  
ATOM   4315  HG3 GLU A 273       3.906 -12.986 -18.793  1.00 77.62           H  
ATOM   4316  CD  GLU A 273       2.679 -13.463 -17.091  1.00 77.62           C  
ATOM   4317  OE1 GLU A 273       3.439 -13.724 -16.117  1.00 77.62           O  
ATOM   4318  OE2 GLU A 273       1.580 -14.046 -17.244  1.00 77.62           O  
ATOM   4319  N   ASP A 274       4.820 -11.333 -21.207  1.00 78.50           N  
ATOM   4320  H   ASP A 274       5.166 -10.588 -20.618  1.00 78.50           H  
ATOM   4321  CA  ASP A 274       5.770 -12.105 -21.999  1.00 78.50           C  
ATOM   4322  HA  ASP A 274       5.406 -12.147 -23.025  1.00 78.50           H  
ATOM   4323  C   ASP A 274       5.878 -13.523 -21.402  1.00 78.50           C  
ATOM   4324  CB  ASP A 274       7.124 -11.388 -22.044  1.00 78.50           C  
ATOM   4325  HB2 ASP A 274       7.524 -11.309 -21.033  1.00 78.50           H  
ATOM   4326  HB3 ASP A 274       6.966 -10.376 -22.418  1.00 78.50           H  
ATOM   4327  O   ASP A 274       6.337 -13.668 -20.260  1.00 78.50           O  
ATOM   4328  CG  ASP A 274       8.158 -12.081 -22.941  1.00 78.50           C  
ATOM   4329  OD1 ASP A 274       8.038 -13.301 -23.213  1.00 78.50           O  
ATOM   4330  OD2 ASP A 274       9.142 -11.406 -23.294  1.00 78.50           O  
ATOM   4331  N   PRO A 275       5.507 -14.584 -22.146  1.00 80.88           N  
ATOM   4332  CA  PRO A 275       5.571 -15.956 -21.651  1.00 80.88           C  
ATOM   4333  HA  PRO A 275       4.870 -16.058 -20.822  1.00 80.88           H  
ATOM   4334  C   PRO A 275       6.969 -16.373 -21.181  1.00 80.88           C  
ATOM   4335  CB  PRO A 275       5.114 -16.832 -22.823  1.00 80.88           C  
ATOM   4336  HB2 PRO A 275       4.549 -17.699 -22.480  1.00 80.88           H  
ATOM   4337  HB3 PRO A 275       5.975 -17.150 -23.412  1.00 80.88           H  
ATOM   4338  O   PRO A 275       7.081 -17.229 -20.306  1.00 80.88           O  
ATOM   4339  CG  PRO A 275       4.254 -15.896 -23.668  1.00 80.88           C  
ATOM   4340  HG2 PRO A 275       4.222 -16.201 -24.713  1.00 80.88           H  
ATOM   4341  HG3 PRO A 275       3.249 -15.840 -23.249  1.00 80.88           H  
ATOM   4342  CD  PRO A 275       4.953 -14.556 -23.492  1.00 80.88           C  
ATOM   4343  HD2 PRO A 275       5.764 -14.460 -24.213  1.00 80.88           H  
ATOM   4344  HD3 PRO A 275       4.229 -13.753 -23.632  1.00 80.88           H  
ATOM   4345  N   SER A 276       8.030 -15.769 -21.730  1.00 78.12           N  
ATOM   4346  H   SER A 276       7.870 -15.014 -22.382  1.00 78.12           H  
ATOM   4347  CA  SER A 276       9.417 -16.044 -21.337  1.00 78.12           C  
ATOM   4348  HA  SER A 276       9.556 -17.125 -21.300  1.00 78.12           H  
ATOM   4349  C   SER A 276       9.773 -15.499 -19.951  1.00 78.12           C  
ATOM   4350  CB  SER A 276      10.383 -15.483 -22.385  1.00 78.12           C  
ATOM   4351  HB2 SER A 276      10.084 -15.820 -23.378  1.00 78.12           H  
ATOM   4352  HB3 SER A 276      11.380 -15.868 -22.174  1.00 78.12           H  
ATOM   4353  O   SER A 276      10.664 -16.030 -19.288  1.00 78.12           O  
ATOM   4354  OG  SER A 276      10.438 -14.075 -22.359  1.00 78.12           O  
ATOM   4355  HG  SER A 276       9.659 -13.707 -22.784  1.00 78.12           H  
ATOM   4356  N   ASN A 277       9.047 -14.480 -19.485  1.00 76.44           N  
ATOM   4357  H   ASN A 277       8.307 -14.124 -20.073  1.00 76.44           H  
ATOM   4358  CA  ASN A 277       9.232 -13.862 -18.173  1.00 76.44           C  
ATOM   4359  HA  ASN A 277      10.243 -14.072 -17.825  1.00 76.44           H  
ATOM   4360  C   ASN A 277       8.296 -14.433 -17.103  1.00 76.44           C  
ATOM   4361  CB  ASN A 277       9.077 -12.343 -18.327  1.00 76.44           C  
ATOM   4362  HB2 ASN A 277       8.163 -12.120 -18.877  1.00 76.44           H  
ATOM   4363  HB3 ASN A 277       8.998 -11.879 -17.344  1.00 76.44           H  
ATOM   4364  O   ASN A 277       8.407 -14.057 -15.930  1.00 76.44           O  
ATOM   4365  CG  ASN A 277      10.277 -11.729 -19.020  1.00 76.44           C  
ATOM   4366  ND2 ASN A 277      10.070 -10.790 -19.909  1.00 76.44           N  
ATOM   4367 HD21 ASN A 277      10.866 -10.550 -20.481  1.00 76.44           H  
ATOM   4368 HD22 ASN A 277       9.138 -10.622 -20.261  1.00 76.44           H  
ATOM   4369  OD1 ASN A 277      11.416 -12.048 -18.724  1.00 76.44           O  
ATOM   4370  N   ARG A 278       7.391 -15.342 -17.481  1.00 84.06           N  
ATOM   4371  H   ARG A 278       7.366 -15.613 -18.454  1.00 84.06           H  
ATOM   4372  CA  ARG A 278       6.436 -15.945 -16.559  1.00 84.06           C  
ATOM   4373  HA  ARG A 278       5.957 -15.125 -16.024  1.00 84.06           H  
ATOM   4374  C   ARG A 278       7.161 -16.829 -15.549  1.00 84.06           C  
ATOM   4375  CB  ARG A 278       5.352 -16.680 -17.352  1.00 84.06           C  
ATOM   4376  HB2 ARG A 278       5.772 -17.563 -17.833  1.00 84.06           H  
ATOM   4377  HB3 ARG A 278       4.983 -16.005 -18.125  1.00 84.06           H  
ATOM   4378  O   ARG A 278       7.898 -17.745 -15.905  1.00 84.06           O  
ATOM   4379  CG  ARG A 278       4.180 -17.080 -16.449  1.00 84.06           C  
ATOM   4380  HG2 ARG A 278       4.479 -17.895 -15.790  1.00 84.06           H  
ATOM   4381  HG3 ARG A 278       3.878 -16.227 -15.842  1.00 84.06           H  
ATOM   4382  CD  ARG A 278       2.993 -17.517 -17.307  1.00 84.06           C  
ATOM   4383  HD2 ARG A 278       2.776 -16.725 -18.024  1.00 84.06           H  
ATOM   4384  HD3 ARG A 278       3.263 -18.425 -17.845  1.00 84.06           H  
ATOM   4385  NE  ARG A 278       1.797 -17.738 -16.478  1.00 84.06           N  
ATOM   4386  HE  ARG A 278       1.769 -17.218 -15.612  1.00 84.06           H  
ATOM   4387  NH1 ARG A 278       0.537 -18.773 -18.085  1.00 84.06           N  
ATOM   4388 HH11 ARG A 278       1.285 -18.584 -18.737  1.00 84.06           H  
ATOM   4389 HH12 ARG A 278      -0.352 -19.125 -18.411  1.00 84.06           H  
ATOM   4390  NH2 ARG A 278      -0.339 -18.404 -16.062  1.00 84.06           N  
ATOM   4391 HH21 ARG A 278      -0.283 -17.962 -15.156  1.00 84.06           H  
ATOM   4392 HH22 ARG A 278      -1.218 -18.774 -16.394  1.00 84.06           H  
ATOM   4393  CZ  ARG A 278       0.675 -18.304 -16.876  1.00 84.06           C  
ATOM   4394  N   SER A 279       6.927 -16.572 -14.268  1.00 85.81           N  
ATOM   4395  H   SER A 279       6.272 -15.834 -14.055  1.00 85.81           H  
ATOM   4396  CA  SER A 279       7.499 -17.346 -13.166  1.00 85.81           C  
ATOM   4397  HA  SER A 279       8.055 -18.191 -13.572  1.00 85.81           H  
ATOM   4398  C   SER A 279       6.400 -17.915 -12.277  1.00 85.81           C  
ATOM   4399  CB  SER A 279       8.494 -16.494 -12.369  1.00 85.81           C  
ATOM   4400  HB2 SER A 279       9.143 -17.156 -11.796  1.00 85.81           H  
ATOM   4401  HB3 SER A 279       9.113 -15.911 -13.051  1.00 85.81           H  
ATOM   4402  O   SER A 279       5.245 -17.486 -12.323  1.00 85.81           O  
ATOM   4403  OG  SER A 279       7.821 -15.636 -11.467  1.00 85.81           O  
ATOM   4404  HG  SER A 279       7.443 -14.918 -11.980  1.00 85.81           H  
ATOM   4405  N   PHE A 280       6.763 -18.851 -11.397  1.00 91.31           N  
ATOM   4406  H   PHE A 280       7.714 -19.191 -11.407  1.00 91.31           H  
ATOM   4407  CA  PHE A 280       5.842 -19.369 -10.384  1.00 91.31           C  
ATOM   4408  HA  PHE A 280       5.039 -19.910 -10.885  1.00 91.31           H  
ATOM   4409  C   PHE A 280       5.191 -18.241  -9.556  1.00 91.31           C  
ATOM   4410  CB  PHE A 280       6.611 -20.349  -9.493  1.00 91.31           C  
ATOM   4411  HB2 PHE A 280       7.020 -21.147 -10.112  1.00 91.31           H  
ATOM   4412  HB3 PHE A 280       7.449 -19.829  -9.028  1.00 91.31           H  
ATOM   4413  O   PHE A 280       4.013 -18.339  -9.204  1.00 91.31           O  
ATOM   4414  CG  PHE A 280       5.757 -20.974  -8.412  1.00 91.31           C  
ATOM   4415  CD1 PHE A 280       5.836 -20.495  -7.094  1.00 91.31           C  
ATOM   4416  HD1 PHE A 280       6.517 -19.693  -6.849  1.00 91.31           H  
ATOM   4417  CD2 PHE A 280       4.875 -22.027  -8.722  1.00 91.31           C  
ATOM   4418  HD2 PHE A 280       4.823 -22.410  -9.730  1.00 91.31           H  
ATOM   4419  CE1 PHE A 280       5.049 -21.073  -6.088  1.00 91.31           C  
ATOM   4420  HE1 PHE A 280       5.148 -20.728  -5.069  1.00 91.31           H  
ATOM   4421  CE2 PHE A 280       4.078 -22.599  -7.713  1.00 91.31           C  
ATOM   4422  HE2 PHE A 280       3.420 -23.424  -7.943  1.00 91.31           H  
ATOM   4423  CZ  PHE A 280       4.167 -22.122  -6.394  1.00 91.31           C  
ATOM   4424  HZ  PHE A 280       3.581 -22.578  -5.609  1.00 91.31           H  
ATOM   4425  N   PHE A 281       5.921 -17.145  -9.328  1.00 94.88           N  
ATOM   4426  H   PHE A 281       6.843 -17.095  -9.738  1.00 94.88           H  
ATOM   4427  CA  PHE A 281       5.498 -15.997  -8.527  1.00 94.88           C  
ATOM   4428  HA  PHE A 281       4.686 -16.313  -7.872  1.00 94.88           H  
ATOM   4429  C   PHE A 281       4.940 -14.813  -9.339  1.00 94.88           C  
ATOM   4430  CB  PHE A 281       6.665 -15.562  -7.623  1.00 94.88           C  
ATOM   4431  HB2 PHE A 281       7.488 -15.220  -8.250  1.00 94.88           H  
ATOM   4432  HB3 PHE A 281       6.345 -14.712  -7.020  1.00 94.88           H  
ATOM   4433  O   PHE A 281       4.675 -13.782  -8.725  1.00 94.88           O  
ATOM   4434  CG  PHE A 281       7.160 -16.633  -6.669  1.00 94.88           C  
ATOM   4435  CD1 PHE A 281       6.357 -17.026  -5.582  1.00 94.88           C  
ATOM   4436  HD1 PHE A 281       5.387 -16.576  -5.433  1.00 94.88           H  
ATOM   4437  CD2 PHE A 281       8.421 -17.231  -6.857  1.00 94.88           C  
ATOM   4438  HD2 PHE A 281       9.044 -16.932  -7.687  1.00 94.88           H  
ATOM   4439  CE1 PHE A 281       6.815 -18.002  -4.680  1.00 94.88           C  
ATOM   4440  HE1 PHE A 281       6.199 -18.295  -3.843  1.00 94.88           H  
ATOM   4441  CE2 PHE A 281       8.878 -18.210  -5.954  1.00 94.88           C  
ATOM   4442  HE2 PHE A 281       9.847 -18.667  -6.091  1.00 94.88           H  
ATOM   4443  CZ  PHE A 281       8.077 -18.591  -4.863  1.00 94.88           C  
ATOM   4444  HZ  PHE A 281       8.429 -19.337  -4.166  1.00 94.88           H  
ATOM   4445  N   SER A 282       4.730 -14.934 -10.666  1.00 92.00           N  
ATOM   4446  H   SER A 282       4.969 -15.804 -11.120  1.00 92.00           H  
ATOM   4447  CA  SER A 282       4.255 -13.829 -11.535  1.00 92.00           C  
ATOM   4448  HA  SER A 282       5.065 -13.119 -11.701  1.00 92.00           H  
ATOM   4449  C   SER A 282       3.081 -13.058 -10.925  1.00 92.00           C  
ATOM   4450  CB  SER A 282       3.793 -14.333 -12.912  1.00 92.00           C  
ATOM   4451  HB2 SER A 282       3.242 -15.267 -12.804  1.00 92.00           H  
ATOM   4452  HB3 SER A 282       3.122 -13.592 -13.347  1.00 92.00           H  
ATOM   4453  O   SER A 282       3.119 -11.841 -10.840  1.00 92.00           O  
ATOM   4454  OG  SER A 282       4.860 -14.505 -13.817  1.00 92.00           O  
ATOM   4455  HG  SER A 282       4.504 -14.204 -14.656  1.00 92.00           H  
ATOM   4456  N   GLU A 283       2.080 -13.778 -10.421  1.00 88.94           N  
ATOM   4457  H   GLU A 283       2.133 -14.781 -10.527  1.00 88.94           H  
ATOM   4458  CA  GLU A 283       0.858 -13.221  -9.827  1.00 88.94           C  
ATOM   4459  HA  GLU A 283       0.326 -12.614 -10.559  1.00 88.94           H  
ATOM   4460  C   GLU A 283       1.073 -12.351  -8.578  1.00 88.94           C  
ATOM   4461  CB  GLU A 283      -0.002 -14.409  -9.393  1.00 88.94           C  
ATOM   4462  HB2 GLU A 283      -0.802 -14.067  -8.736  1.00 88.94           H  
ATOM   4463  HB3 GLU A 283       0.636 -15.066  -8.801  1.00 88.94           H  
ATOM   4464  O   GLU A 283       0.217 -11.527  -8.271  1.00 88.94           O  
ATOM   4465  CG  GLU A 283      -0.632 -15.218 -10.535  1.00 88.94           C  
ATOM   4466  HG2 GLU A 283      -1.522 -14.703 -10.898  1.00 88.94           H  
ATOM   4467  HG3 GLU A 283       0.079 -15.308 -11.357  1.00 88.94           H  
ATOM   4468  CD  GLU A 283      -0.995 -16.619 -10.029  1.00 88.94           C  
ATOM   4469  OE1 GLU A 283      -0.769 -17.606 -10.766  1.00 88.94           O  
ATOM   4470  OE2 GLU A 283      -1.334 -16.747  -8.836  1.00 88.94           O  
ATOM   4471  N   ILE A 284       2.154 -12.575  -7.821  1.00 93.75           N  
ATOM   4472  H   ILE A 284       2.854 -13.212  -8.174  1.00 93.75           H  
ATOM   4473  CA  ILE A 284       2.494 -11.751  -6.652  1.00 93.75           C  
ATOM   4474  HA  ILE A 284       1.579 -11.380  -6.190  1.00 93.75           H  
ATOM   4475  C   ILE A 284       3.287 -10.538  -7.122  1.00 93.75           C  
ATOM   4476  CB  ILE A 284       3.287 -12.544  -5.586  1.00 93.75           C  
ATOM   4477  HB  ILE A 284       4.210 -12.908  -6.037  1.00 93.75           H  
ATOM   4478  O   ILE A 284       2.956  -9.410  -6.772  1.00 93.75           O  
ATOM   4479  CG1 ILE A 284       2.483 -13.759  -5.076  1.00 93.75           C  
ATOM   4480 HG12 ILE A 284       1.558 -13.421  -4.609  1.00 93.75           H  
ATOM   4481 HG13 ILE A 284       2.227 -14.389  -5.928  1.00 93.75           H  
ATOM   4482  CG2 ILE A 284       3.657 -11.620  -4.409  1.00 93.75           C  
ATOM   4483 HG21 ILE A 284       4.260 -10.776  -4.743  1.00 93.75           H  
ATOM   4484 HG22 ILE A 284       2.757 -11.232  -3.932  1.00 93.75           H  
ATOM   4485 HG23 ILE A 284       4.255 -12.147  -3.667  1.00 93.75           H  
ATOM   4486  CD1 ILE A 284       3.265 -14.624  -4.078  1.00 93.75           C  
ATOM   4487 HD11 ILE A 284       3.405 -14.097  -3.133  1.00 93.75           H  
ATOM   4488 HD12 ILE A 284       2.713 -15.541  -3.871  1.00 93.75           H  
ATOM   4489 HD13 ILE A 284       4.239 -14.879  -4.494  1.00 93.75           H  
ATOM   4490  N   ILE A 285       4.322 -10.770  -7.935  1.00 95.38           N  
ATOM   4491  H   ILE A 285       4.502 -11.716  -8.240  1.00 95.38           H  
ATOM   4492  CA  ILE A 285       5.245  -9.707  -8.338  1.00 95.38           C  
ATOM   4493  HA  ILE A 285       5.471  -9.127  -7.443  1.00 95.38           H  
ATOM   4494  C   ILE A 285       4.621  -8.712  -9.320  1.00 95.38           C  
ATOM   4495  CB  ILE A 285       6.582 -10.269  -8.869  1.00 95.38           C  
ATOM   4496  HB  ILE A 285       7.234  -9.420  -9.077  1.00 95.38           H  
ATOM   4497  O   ILE A 285       5.114  -7.594  -9.395  1.00 95.38           O  
ATOM   4498  CG1 ILE A 285       6.389 -11.048 -10.187  1.00 95.38           C  
ATOM   4499 HG12 ILE A 285       5.722 -11.891 -10.004  1.00 95.38           H  
ATOM   4500 HG13 ILE A 285       5.919 -10.398 -10.925  1.00 95.38           H  
ATOM   4501  CG2 ILE A 285       7.268 -11.120  -7.783  1.00 95.38           C  
ATOM   4502 HG21 ILE A 285       6.731 -12.058  -7.639  1.00 95.38           H  
ATOM   4503 HG22 ILE A 285       7.283 -10.572  -6.841  1.00 95.38           H  
ATOM   4504 HG23 ILE A 285       8.298 -11.333  -8.071  1.00 95.38           H  
ATOM   4505  CD1 ILE A 285       7.681 -11.586 -10.811  1.00 95.38           C  
ATOM   4506 HD11 ILE A 285       8.389 -10.770 -10.955  1.00 95.38           H  
ATOM   4507 HD12 ILE A 285       7.453 -12.032 -11.779  1.00 95.38           H  
ATOM   4508 HD13 ILE A 285       8.123 -12.349 -10.172  1.00 95.38           H  
ATOM   4509  N   SER A 286       3.557  -9.091 -10.043  1.00 93.56           N  
ATOM   4510  H   SER A 286       3.247 -10.051  -9.993  1.00 93.56           H  
ATOM   4511  CA  SER A 286       2.802  -8.201 -10.935  1.00 93.56           C  
ATOM   4512  HA  SER A 286       3.498  -7.499 -11.393  1.00 93.56           H  
ATOM   4513  C   SER A 286       1.739  -7.369 -10.218  1.00 93.56           C  
ATOM   4514  CB  SER A 286       2.131  -8.997 -12.063  1.00 93.56           C  
ATOM   4515  HB2 SER A 286       2.865  -9.647 -12.540  1.00 93.56           H  
ATOM   4516  HB3 SER A 286       1.760  -8.294 -12.808  1.00 93.56           H  
ATOM   4517  O   SER A 286       1.205  -6.430 -10.807  1.00 93.56           O  
ATOM   4518  OG  SER A 286       1.041  -9.773 -11.591  1.00 93.56           O  
ATOM   4519  HG  SER A 286       0.348  -9.721 -12.253  1.00 93.56           H  
ATOM   4520  N   SER A 287       1.406  -7.697  -8.964  1.00 95.44           N  
ATOM   4521  H   SER A 287       1.909  -8.445  -8.509  1.00 95.44           H  
ATOM   4522  CA  SER A 287       0.441  -6.927  -8.184  1.00 95.44           C  
ATOM   4523  HA  SER A 287      -0.500  -6.889  -8.733  1.00 95.44           H  
ATOM   4524  C   SER A 287       0.962  -5.508  -7.983  1.00 95.44           C  
ATOM   4525  CB  SER A 287       0.183  -7.594  -6.832  1.00 95.44           C  
ATOM   4526  HB2 SER A 287       1.119  -7.676  -6.279  1.00 95.44           H  
ATOM   4527  HB3 SER A 287      -0.220  -8.594  -6.996  1.00 95.44           H  
ATOM   4528  O   SER A 287       2.040  -5.305  -7.425  1.00 95.44           O  
ATOM   4529  OG  SER A 287      -0.741  -6.831  -6.073  1.00 95.44           O  
ATOM   4530  HG  SER A 287      -0.297  -6.023  -5.806  1.00 95.44           H  
ATOM   4531  N   ILE A 288       0.170  -4.516  -8.384  1.00 97.69           N  
ATOM   4532  H   ILE A 288      -0.710  -4.739  -8.829  1.00 97.69           H  
ATOM   4533  CA  ILE A 288       0.528  -3.111  -8.199  1.00 97.69           C  
ATOM   4534  HA  ILE A 288       1.588  -2.988  -8.419  1.00 97.69           H  
ATOM   4535  C   ILE A 288       0.291  -2.737  -6.737  1.00 97.69           C  
ATOM   4536  CB  ILE A 288      -0.265  -2.229  -9.178  1.00 97.69           C  
ATOM   4537  HB  ILE A 288      -1.319  -2.491  -9.083  1.00 97.69           H  
ATOM   4538  O   ILE A 288      -0.813  -2.926  -6.228  1.00 97.69           O  
ATOM   4539  CG1 ILE A 288       0.197  -2.496 -10.628  1.00 97.69           C  
ATOM   4540 HG12 ILE A 288       0.337  -3.565 -10.785  1.00 97.69           H  
ATOM   4541 HG13 ILE A 288       1.164  -2.022 -10.794  1.00 97.69           H  
ATOM   4542  CG2 ILE A 288      -0.089  -0.737  -8.851  1.00 97.69           C  
ATOM   4543 HG21 ILE A 288      -0.490  -0.500  -7.866  1.00 97.69           H  
ATOM   4544 HG22 ILE A 288      -0.615  -0.121  -9.580  1.00 97.69           H  
ATOM   4545 HG23 ILE A 288       0.969  -0.473  -8.874  1.00 97.69           H  
ATOM   4546  CD1 ILE A 288      -0.797  -1.993 -11.680  1.00 97.69           C  
ATOM   4547 HD11 ILE A 288      -0.905  -0.910 -11.615  1.00 97.69           H  
ATOM   4548 HD12 ILE A 288      -1.767  -2.468 -11.536  1.00 97.69           H  
ATOM   4549 HD13 ILE A 288      -0.422  -2.240 -12.673  1.00 97.69           H  
ATOM   4550  N   SER A 289       1.306  -2.205  -6.062  1.00 97.75           N  
ATOM   4551  H   SER A 289       2.188  -2.081  -6.538  1.00 97.75           H  
ATOM   4552  CA  SER A 289       1.217  -1.734  -4.677  1.00 97.75           C  
ATOM   4553  HA  SER A 289       0.426  -2.283  -4.165  1.00 97.75           H  
ATOM   4554  C   SER A 289       0.866  -0.255  -4.556  1.00 97.75           C  
ATOM   4555  CB  SER A 289       2.525  -2.020  -3.936  1.00 97.75           C  
ATOM   4556  HB2 SER A 289       2.473  -1.591  -2.935  1.00 97.75           H  
ATOM   4557  HB3 SER A 289       2.643  -3.100  -3.850  1.00 97.75           H  
ATOM   4558  O   SER A 289       0.341   0.144  -3.521  1.00 97.75           O  
ATOM   4559  OG  SER A 289       3.656  -1.497  -4.602  1.00 97.75           O  
ATOM   4560  HG  SER A 289       3.870  -0.629  -4.252  1.00 97.75           H  
ATOM   4561  N   ASP A 290       1.148   0.544  -5.586  1.00 98.62           N  
ATOM   4562  H   ASP A 290       1.606   0.151  -6.396  1.00 98.62           H  
ATOM   4563  CA  ASP A 290       0.900   1.986  -5.584  1.00 98.62           C  
ATOM   4564  HA  ASP A 290      -0.002   2.185  -5.004  1.00 98.62           H  
ATOM   4565  C   ASP A 290       0.680   2.515  -7.007  1.00 98.62           C  
ATOM   4566  CB  ASP A 290       2.079   2.691  -4.896  1.00 98.62           C  
ATOM   4567  HB2 ASP A 290       2.961   2.614  -5.532  1.00 98.62           H  
ATOM   4568  HB3 ASP A 290       2.297   2.179  -3.959  1.00 98.62           H  
ATOM   4569  O   ASP A 290       1.274   2.013  -7.970  1.00 98.62           O  
ATOM   4570  CG  ASP A 290       1.822   4.163  -4.563  1.00 98.62           C  
ATOM   4571  OD1 ASP A 290       0.643   4.561  -4.425  1.00 98.62           O  
ATOM   4572  OD2 ASP A 290       2.835   4.888  -4.428  1.00 98.62           O  
ATOM   4573  N   VAL A 291      -0.173   3.532  -7.127  1.00 98.62           N  
ATOM   4574  H   VAL A 291      -0.495   3.963  -6.272  1.00 98.62           H  
ATOM   4575  CA  VAL A 291      -0.465   4.249  -8.374  1.00 98.62           C  
ATOM   4576  HA  VAL A 291       0.316   4.019  -9.098  1.00 98.62           H  
ATOM   4577  C   VAL A 291      -0.457   5.737  -8.082  1.00 98.62           C  
ATOM   4578  CB  VAL A 291      -1.823   3.878  -8.993  1.00 98.62           C  
ATOM   4579  HB  VAL A 291      -2.625   4.137  -8.302  1.00 98.62           H  
ATOM   4580  O   VAL A 291      -1.137   6.179  -7.159  1.00 98.62           O  
ATOM   4581  CG1 VAL A 291      -2.054   4.614 -10.322  1.00 98.62           C  
ATOM   4582 HG11 VAL A 291      -2.166   5.683 -10.143  1.00 98.62           H  
ATOM   4583 HG12 VAL A 291      -2.968   4.253 -10.793  1.00 98.62           H  
ATOM   4584 HG13 VAL A 291      -1.216   4.447 -10.999  1.00 98.62           H  
ATOM   4585  CG2 VAL A 291      -1.922   2.389  -9.297  1.00 98.62           C  
ATOM   4586 HG21 VAL A 291      -1.147   2.093 -10.004  1.00 98.62           H  
ATOM   4587 HG22 VAL A 291      -1.806   1.819  -8.375  1.00 98.62           H  
ATOM   4588 HG23 VAL A 291      -2.910   2.192  -9.714  1.00 98.62           H  
ATOM   4589  N   LYS A 292       0.287   6.497  -8.887  1.00 98.62           N  
ATOM   4590  H   LYS A 292       0.812   6.029  -9.611  1.00 98.62           H  
ATOM   4591  CA  LYS A 292       0.454   7.942  -8.722  1.00 98.62           C  
ATOM   4592  HA  LYS A 292      -0.343   8.333  -8.089  1.00 98.62           H  
ATOM   4593  C   LYS A 292       0.373   8.677 -10.046  1.00 98.62           C  
ATOM   4594  CB  LYS A 292       1.809   8.225  -8.059  1.00 98.62           C  
ATOM   4595  HB2 LYS A 292       2.601   7.766  -8.651  1.00 98.62           H  
ATOM   4596  HB3 LYS A 292       1.979   9.301  -8.051  1.00 98.62           H  
ATOM   4597  O   LYS A 292       1.243   8.488 -10.899  1.00 98.62           O  
ATOM   4598  CG  LYS A 292       1.921   7.705  -6.626  1.00 98.62           C  
ATOM   4599  HG2 LYS A 292       2.931   7.936  -6.287  1.00 98.62           H  
ATOM   4600  HG3 LYS A 292       1.780   6.625  -6.588  1.00 98.62           H  
ATOM   4601  CD  LYS A 292       0.928   8.405  -5.704  1.00 98.62           C  
ATOM   4602  HD2 LYS A 292       1.016   9.481  -5.854  1.00 98.62           H  
ATOM   4603  HD3 LYS A 292      -0.095   8.105  -5.934  1.00 98.62           H  
ATOM   4604  CE  LYS A 292       1.229   8.043  -4.258  1.00 98.62           C  
ATOM   4605  HE2 LYS A 292       2.303   7.893  -4.146  1.00 98.62           H  
ATOM   4606  HE3 LYS A 292       0.743   7.095  -4.026  1.00 98.62           H  
ATOM   4607  NZ  LYS A 292       0.758   9.153  -3.406  1.00 98.62           N  
ATOM   4608  HZ1 LYS A 292      -0.229   9.290  -3.571  1.00 98.62           H  
ATOM   4609  HZ2 LYS A 292       1.214  10.008  -3.694  1.00 98.62           H  
ATOM   4610  HZ3 LYS A 292       0.978   8.981  -2.435  1.00 98.62           H  
ATOM   4611  N   PHE A 293      -0.590   9.570 -10.213  1.00 98.69           N  
ATOM   4612  H   PHE A 293      -1.251   9.705  -9.462  1.00 98.69           H  
ATOM   4613  CA  PHE A 293      -0.556  10.537 -11.303  1.00 98.69           C  
ATOM   4614  HA  PHE A 293      -0.477   9.999 -12.248  1.00 98.69           H  
ATOM   4615  C   PHE A 293       0.660  11.454 -11.184  1.00 98.69           C  
ATOM   4616  CB  PHE A 293      -1.839  11.360 -11.342  1.00 98.69           C  
ATOM   4617  HB2 PHE A 293      -2.052  11.736 -10.341  1.00 98.69           H  
ATOM   4618  HB3 PHE A 293      -1.684  12.224 -11.987  1.00 98.69           H  
ATOM   4619  O   PHE A 293       1.118  11.789 -10.092  1.00 98.69           O  
ATOM   4620  CG  PHE A 293      -3.028  10.601 -11.878  1.00 98.69           C  
ATOM   4621  CD1 PHE A 293      -3.113  10.300 -13.251  1.00 98.69           C  
ATOM   4622  HD1 PHE A 293      -2.305  10.564 -13.917  1.00 98.69           H  
ATOM   4623  CD2 PHE A 293      -4.075  10.244 -11.013  1.00 98.69           C  
ATOM   4624  HD2 PHE A 293      -4.000  10.448  -9.955  1.00 98.69           H  
ATOM   4625  CE1 PHE A 293      -4.275   9.698 -13.763  1.00 98.69           C  
ATOM   4626  HE1 PHE A 293      -4.369   9.488 -14.819  1.00 98.69           H  
ATOM   4627  CE2 PHE A 293      -5.247   9.680 -11.535  1.00 98.69           C  
ATOM   4628  HE2 PHE A 293      -6.076   9.467 -10.876  1.00 98.69           H  
ATOM   4629  CZ  PHE A 293      -5.359   9.442 -12.912  1.00 98.69           C  
ATOM   4630  HZ  PHE A 293      -6.297   9.095 -13.319  1.00 98.69           H  
ATOM   4631  N   SER A 294       1.187  11.860 -12.332  1.00 98.56           N  
ATOM   4632  H   SER A 294       0.757  11.556 -13.194  1.00 98.56           H  
ATOM   4633  CA  SER A 294       2.158  12.943 -12.413  1.00 98.56           C  
ATOM   4634  HA  SER A 294       2.943  12.772 -11.677  1.00 98.56           H  
ATOM   4635  C   SER A 294       1.471  14.272 -12.071  1.00 98.56           C  
ATOM   4636  CB  SER A 294       2.797  12.901 -13.806  1.00 98.56           C  
ATOM   4637  HB2 SER A 294       3.066  11.866 -14.016  1.00 98.56           H  
ATOM   4638  HB3 SER A 294       3.729  13.466 -13.804  1.00 98.56           H  
ATOM   4639  O   SER A 294       0.273  14.422 -12.314  1.00 98.56           O  
ATOM   4640  OG  SER A 294       1.952  13.373 -14.848  1.00 98.56           O  
ATOM   4641  HG  SER A 294       2.088  14.321 -14.919  1.00 98.56           H  
ATOM   4642  N   HIS A 295       2.194  15.265 -11.554  1.00 97.50           N  
ATOM   4643  H   HIS A 295       3.190  15.140 -11.442  1.00 97.50           H  
ATOM   4644  CA  HIS A 295       1.625  16.574 -11.196  1.00 97.50           C  
ATOM   4645  HA  HIS A 295       0.849  16.429 -10.444  1.00 97.50           H  
ATOM   4646  C   HIS A 295       0.985  17.276 -12.405  1.00 97.50           C  
ATOM   4647  CB  HIS A 295       2.727  17.464 -10.606  1.00 97.50           C  
ATOM   4648  HB2 HIS A 295       3.508  17.613 -11.352  1.00 97.50           H  
ATOM   4649  HB3 HIS A 295       2.302  18.440 -10.372  1.00 97.50           H  
ATOM   4650  O   HIS A 295      -0.041  17.944 -12.293  1.00 97.50           O  
ATOM   4651  CG  HIS A 295       3.358  16.911  -9.356  1.00 97.50           C  
ATOM   4652  CD2 HIS A 295       2.975  17.152  -8.065  1.00 97.50           C  
ATOM   4653  HD2 HIS A 295       2.145  17.768  -7.752  1.00 97.50           H  
ATOM   4654  ND1 HIS A 295       4.459  16.091  -9.308  1.00 97.50           N  
ATOM   4655  HD1 HIS A 295       4.956  15.739 -10.113  1.00 97.50           H  
ATOM   4656  CE1 HIS A 295       4.741  15.852  -8.017  1.00 97.50           C  
ATOM   4657  HE1 HIS A 295       5.568  15.255  -7.663  1.00 97.50           H  
ATOM   4658  NE2 HIS A 295       3.862  16.479  -7.219  1.00 97.50           N  
ATOM   4659  N   SER A 296       1.555  17.075 -13.594  1.00 96.62           N  
ATOM   4660  H   SER A 296       2.437  16.583 -13.596  1.00 96.62           H  
ATOM   4661  CA  SER A 296       0.984  17.526 -14.869  1.00 96.62           C  
ATOM   4662  HA  SER A 296       0.781  18.594 -14.798  1.00 96.62           H  
ATOM   4663  C   SER A 296      -0.340  16.845 -15.253  1.00 96.62           C  
ATOM   4664  CB  SER A 296       2.010  17.305 -15.986  1.00 96.62           C  
ATOM   4665  HB2 SER A 296       2.842  17.995 -15.845  1.00 96.62           H  
ATOM   4666  HB3 SER A 296       1.547  17.512 -16.951  1.00 96.62           H  
ATOM   4667  O   SER A 296      -1.045  17.345 -16.128  1.00 96.62           O  
ATOM   4668  OG  SER A 296       2.511  15.978 -15.969  1.00 96.62           O  
ATOM   4669  HG  SER A 296       3.191  15.964 -15.291  1.00 96.62           H  
ATOM   4670  N   GLY A 297      -0.675  15.695 -14.658  1.00 97.94           N  
ATOM   4671  H   GLY A 297      -0.127  15.382 -13.870  1.00 97.94           H  
ATOM   4672  CA  GLY A 297      -1.823  14.862 -15.031  1.00 97.94           C  
ATOM   4673  HA2 GLY A 297      -2.710  15.491 -15.105  1.00 97.94           H  
ATOM   4674  HA3 GLY A 297      -1.992  14.124 -14.246  1.00 97.94           H  
ATOM   4675  C   GLY A 297      -1.663  14.111 -16.358  1.00 97.94           C  
ATOM   4676  O   GLY A 297      -2.563  13.404 -16.791  1.00 97.94           O  
ATOM   4677  N   ARG A 298      -0.522  14.236 -17.045  1.00 97.69           N  
ATOM   4678  H   ARG A 298       0.204  14.820 -16.654  1.00 97.69           H  
ATOM   4679  CA  ARG A 298      -0.311  13.564 -18.336  1.00 97.69           C  
ATOM   4680  HA  ARG A 298      -1.244  13.596 -18.899  1.00 97.69           H  
ATOM   4681  C   ARG A 298       0.024  12.079 -18.190  1.00 97.69           C  
ATOM   4682  CB  ARG A 298       0.765  14.317 -19.124  1.00 97.69           C  
ATOM   4683  HB2 ARG A 298       1.686  14.364 -18.542  1.00 97.69           H  
ATOM   4684  HB3 ARG A 298       0.416  15.331 -19.320  1.00 97.69           H  
ATOM   4685  O   ARG A 298      -0.314  11.285 -19.069  1.00 97.69           O  
ATOM   4686  CG  ARG A 298       1.035  13.598 -20.449  1.00 97.69           C  
ATOM   4687  HG2 ARG A 298       1.520  12.643 -20.251  1.00 97.69           H  
ATOM   4688  HG3 ARG A 298       0.093  13.416 -20.966  1.00 97.69           H  
ATOM   4689  CD  ARG A 298       1.948  14.396 -21.359  1.00 97.69           C  
ATOM   4690  HD2 ARG A 298       2.859  14.651 -20.818  1.00 97.69           H  
ATOM   4691  HD3 ARG A 298       1.437  15.307 -21.671  1.00 97.69           H  
ATOM   4692  NE  ARG A 298       2.271  13.566 -22.523  1.00 97.69           N  
ATOM   4693  HE  ARG A 298       1.914  12.621 -22.529  1.00 97.69           H  
ATOM   4694  NH1 ARG A 298       3.631  15.041 -23.631  1.00 97.69           N  
ATOM   4695 HH11 ARG A 298       3.415  15.738 -22.933  1.00 97.69           H  
ATOM   4696 HH12 ARG A 298       4.215  15.246 -24.429  1.00 97.69           H  
ATOM   4697  NH2 ARG A 298       3.256  12.953 -24.420  1.00 97.69           N  
ATOM   4698 HH21 ARG A 298       2.833  12.055 -24.235  1.00 97.69           H  
ATOM   4699 HH22 ARG A 298       3.887  13.077 -25.199  1.00 97.69           H  
ATOM   4700  CZ  ARG A 298       3.058  13.870 -23.523  1.00 97.69           C  
ATOM   4701  N   TYR A 299       0.740  11.728 -17.130  1.00 98.50           N  
ATOM   4702  H   TYR A 299       0.911  12.412 -16.406  1.00 98.50           H  
ATOM   4703  CA  TYR A 299       1.250  10.384 -16.911  1.00 98.50           C  
ATOM   4704  HA  TYR A 299       0.906   9.737 -17.718  1.00 98.50           H  
ATOM   4705  C   TYR A 299       0.705   9.814 -15.607  1.00 98.50           C  
ATOM   4706  CB  TYR A 299       2.788  10.387 -16.921  1.00 98.50           C  
ATOM   4707  HB2 TYR A 299       3.144  10.919 -16.039  1.00 98.50           H  
ATOM   4708  HB3 TYR A 299       3.135   9.358 -16.833  1.00 98.50           H  
ATOM   4709  O   TYR A 299       0.301  10.547 -14.706  1.00 98.50           O  
ATOM   4710  CG  TYR A 299       3.426  11.003 -18.153  1.00 98.50           C  
ATOM   4711  CD1 TYR A 299       3.529  10.258 -19.343  1.00 98.50           C  
ATOM   4712  HD1 TYR A 299       3.153   9.246 -19.375  1.00 98.50           H  
ATOM   4713  CD2 TYR A 299       3.915  12.323 -18.106  1.00 98.50           C  
ATOM   4714  HD2 TYR A 299       3.806  12.897 -17.198  1.00 98.50           H  
ATOM   4715  CE1 TYR A 299       4.102  10.835 -20.493  1.00 98.50           C  
ATOM   4716  HE1 TYR A 299       4.157  10.277 -21.416  1.00 98.50           H  
ATOM   4717  CE2 TYR A 299       4.517  12.894 -19.244  1.00 98.50           C  
ATOM   4718  HE2 TYR A 299       4.888  13.907 -19.199  1.00 98.50           H  
ATOM   4719  OH  TYR A 299       5.199  12.700 -21.533  1.00 98.50           O  
ATOM   4720  HH  TYR A 299       5.606  13.544 -21.326  1.00 98.50           H  
ATOM   4721  CZ  TYR A 299       4.604  12.151 -20.442  1.00 98.50           C  
ATOM   4722  N   MET A 300       0.764   8.496 -15.482  1.00 98.25           N  
ATOM   4723  H   MET A 300       1.085   7.955 -16.272  1.00 98.25           H  
ATOM   4724  CA  MET A 300       0.634   7.815 -14.200  1.00 98.25           C  
ATOM   4725  HA  MET A 300       0.716   8.552 -13.401  1.00 98.25           H  
ATOM   4726  C   MET A 300       1.789   6.841 -14.016  1.00 98.25           C  
ATOM   4727  CB  MET A 300      -0.738   7.147 -14.050  1.00 98.25           C  
ATOM   4728  HB2 MET A 300      -1.519   7.898 -14.170  1.00 98.25           H  
ATOM   4729  HB3 MET A 300      -0.820   6.730 -13.046  1.00 98.25           H  
ATOM   4730  O   MET A 300       2.291   6.249 -14.970  1.00 98.25           O  
ATOM   4731  CG  MET A 300      -0.956   6.028 -15.068  1.00 98.25           C  
ATOM   4732  HG2 MET A 300      -0.170   5.281 -14.951  1.00 98.25           H  
ATOM   4733  HG3 MET A 300      -0.898   6.450 -16.071  1.00 98.25           H  
ATOM   4734  SD  MET A 300      -2.541   5.187 -14.900  1.00 98.25           S  
ATOM   4735  CE  MET A 300      -2.350   3.966 -16.219  1.00 98.25           C  
ATOM   4736  HE1 MET A 300      -1.461   3.360 -16.040  1.00 98.25           H  
ATOM   4737  HE2 MET A 300      -3.229   3.322 -16.237  1.00 98.25           H  
ATOM   4738  HE3 MET A 300      -2.257   4.476 -17.177  1.00 98.25           H  
ATOM   4739  N   MET A 301       2.222   6.697 -12.778  1.00 98.62           N  
ATOM   4740  H   MET A 301       1.756   7.220 -12.051  1.00 98.62           H  
ATOM   4741  CA  MET A 301       3.247   5.769 -12.351  1.00 98.62           C  
ATOM   4742  HA  MET A 301       3.785   5.382 -13.216  1.00 98.62           H  
ATOM   4743  C   MET A 301       2.597   4.617 -11.605  1.00 98.62           C  
ATOM   4744  CB  MET A 301       4.232   6.511 -11.456  1.00 98.62           C  
ATOM   4745  HB2 MET A 301       3.691   7.024 -10.660  1.00 98.62           H  
ATOM   4746  HB3 MET A 301       4.770   7.245 -12.055  1.00 98.62           H  
ATOM   4747  O   MET A 301       1.697   4.839 -10.801  1.00 98.62           O  
ATOM   4748  CG  MET A 301       5.261   5.579 -10.842  1.00 98.62           C  
ATOM   4749  HG2 MET A 301       5.630   4.913 -11.622  1.00 98.62           H  
ATOM   4750  HG3 MET A 301       4.788   4.977 -10.065  1.00 98.62           H  
ATOM   4751  SD  MET A 301       6.662   6.456 -10.137  1.00 98.62           S  
ATOM   4752  CE  MET A 301       5.871   7.631  -9.018  1.00 98.62           C  
ATOM   4753  HE1 MET A 301       5.366   8.404  -9.598  1.00 98.62           H  
ATOM   4754  HE2 MET A 301       5.146   7.129  -8.377  1.00 98.62           H  
ATOM   4755  HE3 MET A 301       6.643   8.097  -8.407  1.00 98.62           H  
ATOM   4756  N   THR A 302       3.093   3.407 -11.827  1.00 98.56           N  
ATOM   4757  H   THR A 302       3.791   3.297 -12.548  1.00 98.56           H  
ATOM   4758  CA  THR A 302       2.708   2.218 -11.068  1.00 98.56           C  
ATOM   4759  HA  THR A 302       2.059   2.507 -10.242  1.00 98.56           H  
ATOM   4760  C   THR A 302       3.937   1.548 -10.484  1.00 98.56           C  
ATOM   4761  CB  THR A 302       1.936   1.222 -11.938  1.00 98.56           C  
ATOM   4762  HB  THR A 302       1.661   0.363 -11.325  1.00 98.56           H  
ATOM   4763  O   THR A 302       4.928   1.370 -11.197  1.00 98.56           O  
ATOM   4764  CG2 THR A 302       0.673   1.856 -12.502  1.00 98.56           C  
ATOM   4765 HG21 THR A 302       0.024   1.048 -12.840  1.00 98.56           H  
ATOM   4766 HG22 THR A 302       0.908   2.516 -13.336  1.00 98.56           H  
ATOM   4767 HG23 THR A 302       0.161   2.431 -11.731  1.00 98.56           H  
ATOM   4768  OG1 THR A 302       2.702   0.787 -13.042  1.00 98.56           O  
ATOM   4769  HG1 THR A 302       3.555   0.516 -12.696  1.00 98.56           H  
ATOM   4770  N   ARG A 303       3.861   1.131  -9.220  1.00 98.62           N  
ATOM   4771  H   ARG A 303       3.022   1.343  -8.699  1.00 98.62           H  
ATOM   4772  CA  ARG A 303       4.878   0.299  -8.568  1.00 98.62           C  
ATOM   4773  HA  ARG A 303       5.774   0.266  -9.188  1.00 98.62           H  
ATOM   4774  C   ARG A 303       4.357  -1.126  -8.443  1.00 98.62           C  
ATOM   4775  CB  ARG A 303       5.242   0.921  -7.206  1.00 98.62           C  
ATOM   4776  HB2 ARG A 303       4.331   1.020  -6.616  1.00 98.62           H  
ATOM   4777  HB3 ARG A 303       5.648   1.919  -7.370  1.00 98.62           H  
ATOM   4778  O   ARG A 303       3.316  -1.343  -7.832  1.00 98.62           O  
ATOM   4779  CG  ARG A 303       6.253   0.115  -6.374  1.00 98.62           C  
ATOM   4780  HG2 ARG A 303       6.353   0.592  -5.399  1.00 98.62           H  
ATOM   4781  HG3 ARG A 303       5.870  -0.894  -6.219  1.00 98.62           H  
ATOM   4782  CD  ARG A 303       7.649   0.053  -7.001  1.00 98.62           C  
ATOM   4783  HD2 ARG A 303       8.137   1.021  -6.886  1.00 98.62           H  
ATOM   4784  HD3 ARG A 303       7.551  -0.157  -8.066  1.00 98.62           H  
ATOM   4785  NE  ARG A 303       8.452  -1.028  -6.412  1.00 98.62           N  
ATOM   4786  HE  ARG A 303       8.133  -1.955  -6.653  1.00 98.62           H  
ATOM   4787  NH1 ARG A 303      10.002   0.171  -5.216  1.00 98.62           N  
ATOM   4788 HH11 ARG A 303      10.742   0.179  -4.529  1.00 98.62           H  
ATOM   4789 HH12 ARG A 303       9.510   1.032  -5.407  1.00 98.62           H  
ATOM   4790  NH2 ARG A 303      10.107  -2.017  -5.210  1.00 98.62           N  
ATOM   4791 HH21 ARG A 303       9.825  -2.925  -5.551  1.00 98.62           H  
ATOM   4792 HH22 ARG A 303      10.857  -1.949  -4.537  1.00 98.62           H  
ATOM   4793  CZ  ARG A 303       9.502  -0.949  -5.624  1.00 98.62           C  
ATOM   4794  N   ASP A 304       5.083  -2.076  -9.014  1.00 97.88           N  
ATOM   4795  H   ASP A 304       5.937  -1.807  -9.480  1.00 97.88           H  
ATOM   4796  CA  ASP A 304       4.938  -3.502  -8.717  1.00 97.88           C  
ATOM   4797  HA  ASP A 304       4.035  -3.662  -8.126  1.00 97.88           H  
ATOM   4798  C   ASP A 304       6.112  -3.959  -7.833  1.00 97.88           C  
ATOM   4799  CB  ASP A 304       4.741  -4.285 -10.026  1.00 97.88           C  
ATOM   4800  HB2 ASP A 304       3.915  -3.830 -10.573  1.00 97.88           H  
ATOM   4801  HB3 ASP A 304       4.424  -5.298  -9.781  1.00 97.88           H  
ATOM   4802  O   ASP A 304       6.909  -3.127  -7.382  1.00 97.88           O  
ATOM   4803  CG  ASP A 304       5.971  -4.344 -10.941  1.00 97.88           C  
ATOM   4804  OD1 ASP A 304       7.077  -4.682 -10.464  1.00 97.88           O  
ATOM   4805  OD2 ASP A 304       5.835  -4.055 -12.151  1.00 97.88           O  
ATOM   4806  N   TYR A 305       6.233  -5.254  -7.528  1.00 97.94           N  
ATOM   4807  H   TYR A 305       5.615  -5.928  -7.958  1.00 97.94           H  
ATOM   4808  CA  TYR A 305       7.279  -5.692  -6.604  1.00 97.94           C  
ATOM   4809  HA  TYR A 305       7.138  -5.153  -5.668  1.00 97.94           H  
ATOM   4810  C   TYR A 305       8.678  -5.326  -7.123  1.00 97.94           C  
ATOM   4811  CB  TYR A 305       7.151  -7.188  -6.300  1.00 97.94           C  
ATOM   4812  HB2 TYR A 305       7.336  -7.749  -7.216  1.00 97.94           H  
ATOM   4813  HB3 TYR A 305       6.130  -7.392  -5.978  1.00 97.94           H  
ATOM   4814  O   TYR A 305       9.447  -4.722  -6.380  1.00 97.94           O  
ATOM   4815  CG  TYR A 305       8.094  -7.664  -5.210  1.00 97.94           C  
ATOM   4816  CD1 TYR A 305       9.179  -8.506  -5.524  1.00 97.94           C  
ATOM   4817  HD1 TYR A 305       9.328  -8.829  -6.543  1.00 97.94           H  
ATOM   4818  CD2 TYR A 305       7.897  -7.242  -3.881  1.00 97.94           C  
ATOM   4819  HD2 TYR A 305       7.058  -6.612  -3.626  1.00 97.94           H  
ATOM   4820  CE1 TYR A 305      10.070  -8.922  -4.517  1.00 97.94           C  
ATOM   4821  HE1 TYR A 305      10.901  -9.565  -4.767  1.00 97.94           H  
ATOM   4822  CE2 TYR A 305       8.791  -7.646  -2.875  1.00 97.94           C  
ATOM   4823  HE2 TYR A 305       8.645  -7.318  -1.856  1.00 97.94           H  
ATOM   4824  OH  TYR A 305      10.715  -8.920  -2.212  1.00 97.94           O  
ATOM   4825  HH  TYR A 305      11.442  -9.439  -2.564  1.00 97.94           H  
ATOM   4826  CZ  TYR A 305       9.875  -8.489  -3.187  1.00 97.94           C  
ATOM   4827  N   LEU A 306       8.984  -5.598  -8.398  1.00 97.44           N  
ATOM   4828  H   LEU A 306       8.222  -5.823  -9.021  1.00 97.44           H  
ATOM   4829  CA  LEU A 306      10.336  -5.466  -8.962  1.00 97.44           C  
ATOM   4830  HA  LEU A 306      11.055  -5.483  -8.144  1.00 97.44           H  
ATOM   4831  C   LEU A 306      10.585  -4.150  -9.707  1.00 97.44           C  
ATOM   4832  CB  LEU A 306      10.618  -6.656  -9.901  1.00 97.44           C  
ATOM   4833  HB2 LEU A 306      11.568  -6.481 -10.406  1.00 97.44           H  
ATOM   4834  HB3 LEU A 306       9.842  -6.682 -10.665  1.00 97.44           H  
ATOM   4835  O   LEU A 306      11.746  -3.749  -9.861  1.00 97.44           O  
ATOM   4836  CG  LEU A 306      10.688  -8.031  -9.214  1.00 97.44           C  
ATOM   4837  HG  LEU A 306       9.733  -8.248  -8.736  1.00 97.44           H  
ATOM   4838  CD1 LEU A 306      10.954  -9.117 -10.258  1.00 97.44           C  
ATOM   4839 HD11 LEU A 306      10.947 -10.099  -9.785  1.00 97.44           H  
ATOM   4840 HD12 LEU A 306      11.917  -8.944 -10.738  1.00 97.44           H  
ATOM   4841 HD13 LEU A 306      10.173  -9.084 -11.018  1.00 97.44           H  
ATOM   4842  CD2 LEU A 306      11.804  -8.108  -8.165  1.00 97.44           C  
ATOM   4843 HD21 LEU A 306      11.572  -7.447  -7.329  1.00 97.44           H  
ATOM   4844 HD22 LEU A 306      11.881  -9.125  -7.779  1.00 97.44           H  
ATOM   4845 HD23 LEU A 306      12.755  -7.813  -8.609  1.00 97.44           H  
ATOM   4846  N   SER A 307       9.531  -3.491 -10.185  1.00 97.69           N  
ATOM   4847  H   SER A 307       8.612  -3.879 -10.029  1.00 97.69           H  
ATOM   4848  CA  SER A 307       9.628  -2.426 -11.174  1.00 97.69           C  
ATOM   4849  HA  SER A 307      10.647  -2.042 -11.144  1.00 97.69           H  
ATOM   4850  C   SER A 307       8.710  -1.238 -10.894  1.00 97.69           C  
ATOM   4851  CB  SER A 307       9.430  -3.004 -12.586  1.00 97.69           C  
ATOM   4852  HB2 SER A 307      10.042  -2.424 -13.276  1.00 97.69           H  
ATOM   4853  HB3 SER A 307       9.795  -4.031 -12.614  1.00 97.69           H  
ATOM   4854  O   SER A 307       7.696  -1.324 -10.200  1.00 97.69           O  
ATOM   4855  OG  SER A 307       8.101  -2.963 -13.067  1.00 97.69           O  
ATOM   4856  HG  SER A 307       7.499  -3.456 -12.506  1.00 97.69           H  
ATOM   4857  N   VAL A 308       9.097  -0.097 -11.457  1.00 98.50           N  
ATOM   4858  H   VAL A 308       9.949  -0.118 -12.000  1.00 98.50           H  
ATOM   4859  CA  VAL A 308       8.255   1.088 -11.588  1.00 98.50           C  
ATOM   4860  HA  VAL A 308       7.296   0.906 -11.104  1.00 98.50           H  
ATOM   4861  C   VAL A 308       8.001   1.333 -13.067  1.00 98.50           C  
ATOM   4862  CB  VAL A 308       8.897   2.310 -10.921  1.00 98.50           C  
ATOM   4863  HB  VAL A 308       9.922   2.435 -11.270  1.00 98.50           H  
ATOM   4864  O   VAL A 308       8.943   1.397 -13.857  1.00 98.50           O  
ATOM   4865  CG1 VAL A 308       8.106   3.573 -11.235  1.00 98.50           C  
ATOM   4866 HG11 VAL A 308       8.451   4.375 -10.582  1.00 98.50           H  
ATOM   4867 HG12 VAL A 308       8.243   3.876 -12.273  1.00 98.50           H  
ATOM   4868 HG13 VAL A 308       7.050   3.392 -11.033  1.00 98.50           H  
ATOM   4869  CG2 VAL A 308       8.904   2.163  -9.398  1.00 98.50           C  
ATOM   4870 HG21 VAL A 308       7.879   2.108  -9.033  1.00 98.50           H  
ATOM   4871 HG22 VAL A 308       9.437   1.255  -9.117  1.00 98.50           H  
ATOM   4872 HG23 VAL A 308       9.397   3.025  -8.948  1.00 98.50           H  
ATOM   4873  N   LYS A 309       6.739   1.506 -13.449  1.00 98.25           N  
ATOM   4874  H   LYS A 309       6.024   1.473 -12.736  1.00 98.25           H  
ATOM   4875  CA  LYS A 309       6.329   1.734 -14.838  1.00 98.25           C  
ATOM   4876  HA  LYS A 309       7.211   1.773 -15.478  1.00 98.25           H  
ATOM   4877  C   LYS A 309       5.620   3.071 -14.961  1.00 98.25           C  
ATOM   4878  CB  LYS A 309       5.447   0.582 -15.336  1.00 98.25           C  
ATOM   4879  HB2 LYS A 309       4.519   0.567 -14.765  1.00 98.25           H  
ATOM   4880  HB3 LYS A 309       5.197   0.763 -16.381  1.00 98.25           H  
ATOM   4881  O   LYS A 309       4.805   3.412 -14.109  1.00 98.25           O  
ATOM   4882  CG  LYS A 309       6.126  -0.790 -15.222  1.00 98.25           C  
ATOM   4883  HG2 LYS A 309       7.030  -0.789 -15.830  1.00 98.25           H  
ATOM   4884  HG3 LYS A 309       6.393  -0.990 -14.184  1.00 98.25           H  
ATOM   4885  CD  LYS A 309       5.187  -1.899 -15.702  1.00 98.25           C  
ATOM   4886  HD2 LYS A 309       4.913  -1.721 -16.741  1.00 98.25           H  
ATOM   4887  HD3 LYS A 309       4.283  -1.899 -15.092  1.00 98.25           H  
ATOM   4888  CE  LYS A 309       5.875  -3.259 -15.581  1.00 98.25           C  
ATOM   4889  HE2 LYS A 309       6.036  -3.478 -14.526  1.00 98.25           H  
ATOM   4890  HE3 LYS A 309       6.847  -3.205 -16.071  1.00 98.25           H  
ATOM   4891  NZ  LYS A 309       5.055  -4.318 -16.213  1.00 98.25           N  
ATOM   4892  HZ1 LYS A 309       4.958  -4.155 -17.205  1.00 98.25           H  
ATOM   4893  HZ2 LYS A 309       4.126  -4.349 -15.817  1.00 98.25           H  
ATOM   4894  HZ3 LYS A 309       5.488  -5.226 -16.118  1.00 98.25           H  
ATOM   4895  N   ILE A 310       5.927   3.818 -16.017  1.00 98.69           N  
ATOM   4896  H   ILE A 310       6.563   3.427 -16.696  1.00 98.69           H  
ATOM   4897  CA  ILE A 310       5.254   5.076 -16.350  1.00 98.69           C  
ATOM   4898  HA  ILE A 310       4.611   5.371 -15.521  1.00 98.69           H  
ATOM   4899  C   ILE A 310       4.370   4.848 -17.564  1.00 98.69           C  
ATOM   4900  CB  ILE A 310       6.250   6.224 -16.608  1.00 98.69           C  
ATOM   4901  HB  ILE A 310       6.807   5.993 -17.516  1.00 98.69           H  
ATOM   4902  O   ILE A 310       4.836   4.344 -18.583  1.00 98.69           O  
ATOM   4903  CG1 ILE A 310       7.270   6.419 -15.464  1.00 98.69           C  
ATOM   4904 HG12 ILE A 310       7.852   7.320 -15.656  1.00 98.69           H  
ATOM   4905 HG13 ILE A 310       7.963   5.578 -15.456  1.00 98.69           H  
ATOM   4906  CG2 ILE A 310       5.492   7.534 -16.885  1.00 98.69           C  
ATOM   4907 HG21 ILE A 310       6.189   8.371 -16.917  1.00 98.69           H  
ATOM   4908 HG22 ILE A 310       4.985   7.480 -17.848  1.00 98.69           H  
ATOM   4909 HG23 ILE A 310       4.742   7.705 -16.112  1.00 98.69           H  
ATOM   4910  CD1 ILE A 310       6.635   6.527 -14.075  1.00 98.69           C  
ATOM   4911 HD11 ILE A 310       6.315   5.542 -13.736  1.00 98.69           H  
ATOM   4912 HD12 ILE A 310       7.363   6.907 -13.358  1.00 98.69           H  
ATOM   4913 HD13 ILE A 310       5.770   7.189 -14.100  1.00 98.69           H  
ATOM   4914  N   TRP A 311       3.121   5.273 -17.471  1.00 98.44           N  
ATOM   4915  H   TRP A 311       2.826   5.677 -16.593  1.00 98.44           H  
ATOM   4916  CA  TRP A 311       2.109   5.185 -18.513  1.00 98.44           C  
ATOM   4917  HA  TRP A 311       2.491   4.629 -19.369  1.00 98.44           H  
ATOM   4918  C   TRP A 311       1.730   6.596 -18.965  1.00 98.44           C  
ATOM   4919  CB  TRP A 311       0.902   4.428 -17.955  1.00 98.44           C  
ATOM   4920  HB2 TRP A 311       0.158   4.330 -18.745  1.00 98.44           H  
ATOM   4921  HB3 TRP A 311       0.456   5.028 -17.162  1.00 98.44           H  
ATOM   4922  O   TRP A 311       1.576   7.487 -18.131  1.00 98.44           O  
ATOM   4923  CG  TRP A 311       1.191   3.064 -17.400  1.00 98.44           C  
ATOM   4924  CD1 TRP A 311       1.674   2.789 -16.165  1.00 98.44           C  
ATOM   4925  HD1 TRP A 311       1.920   3.529 -15.418  1.00 98.44           H  
ATOM   4926  CD2 TRP A 311       0.981   1.773 -18.043  1.00 98.44           C  
ATOM   4927  CE2 TRP A 311       1.348   0.746 -17.121  1.00 98.44           C  
ATOM   4928  CE3 TRP A 311       0.491   1.374 -19.307  1.00 98.44           C  
ATOM   4929  HE3 TRP A 311       0.215   2.122 -20.035  1.00 98.44           H  
ATOM   4930  NE1 TRP A 311       1.776   1.422 -15.995  1.00 98.44           N  
ATOM   4931  HE1 TRP A 311       2.041   0.998 -15.117  1.00 98.44           H  
ATOM   4932  CH2 TRP A 311       0.687  -0.977 -18.686  1.00 98.44           C  
ATOM   4933  HH2 TRP A 311       0.536  -2.019 -18.929  1.00 98.44           H  
ATOM   4934  CZ2 TRP A 311       1.216  -0.614 -17.435  1.00 98.44           C  
ATOM   4935  HZ2 TRP A 311       1.474  -1.371 -16.710  1.00 98.44           H  
ATOM   4936  CZ3 TRP A 311       0.327   0.012 -19.617  1.00 98.44           C  
ATOM   4937  HZ3 TRP A 311      -0.103  -0.281 -20.564  1.00 98.44           H  
ATOM   4938  N   ASP A 312       1.577   6.813 -20.271  1.00 98.25           N
[truncated: 330,490 more chars]
